# Supplementary material for: HOMA Index Establishes Similarity to a Reference Molecule
Source: J Chem Inf Model. 2023 Dec 6;63(24):7744–54. doi: 10.1021/acs.jcim.3c01551 (PMC10751799; doi:10.1021/acs.jcim.3c01551)
Supplement: Supplementary file 7 — ci3c01551_si_007.zip [file ci3c01551_si_007.zip › ad-Fig4-hexacene-Gaussian16-output/14-0112.log]

 Set GAUSS_PDEF to "48".
 Set GAUSS_MDEF to "10240MB".
 Entering Gaussian System, Link 0=g16
 Initial command:
 /mnt/opt/groups/app-gaussian/g16-avx2/l1.exe "/scratch/9832352.torquesrv1.cis.gov.pl/Gau-12092.inp" -scrdir="/scratch/9832352.torquesrv1.cis.gov.pl/"
 Default is to use a total of  48 processors:
                               48 via shared-memory
                                1 via Linda
 Entering Link 1 = /mnt/opt/groups/app-gaussian/g16-avx2/l1.exe PID=     12093.
  
 Copyright (c) 1988-2019, Gaussian, Inc.  All Rights Reserved.
  
 This is part of the Gaussian(R) 16 program.  It is based on
 the Gaussian(R) 09 system (copyright 2009, Gaussian, Inc.),
 the Gaussian(R) 03 system (copyright 2003, Gaussian, Inc.),
 the Gaussian(R) 98 system (copyright 1998, Gaussian, Inc.),
 the Gaussian(R) 94 system (copyright 1995, Gaussian, Inc.),
 the Gaussian 92(TM) system (copyright 1992, Gaussian, Inc.),
 the Gaussian 90(TM) system (copyright 1990, Gaussian, Inc.),
 the Gaussian 88(TM) system (copyright 1988, Gaussian, Inc.),
 the Gaussian 86(TM) system (copyright 1986, Carnegie Mellon
 University), and the Gaussian 82(TM) system (copyright 1983,
 Carnegie Mellon University). Gaussian is a federally registered
 trademark of Gaussian, Inc.
  
 This software contains proprietary and confidential information,
 including trade secrets, belonging to Gaussian, Inc.
  
 This software is provided under written license and may be
 used, copied, transmitted, or stored only in accord with that
 written license.
  
 The following legend is applicable only to US Government
 contracts under FAR:
  
                    RESTRICTED RIGHTS LEGEND
  
 Use, reproduction and disclosure by the US Government is
 subject to restrictions as set forth in subparagraphs (a)
 and (c) of the Commercial Computer Software - Restricted
 Rights clause in FAR 52.227-19.
  
 Gaussian, Inc.
 340 Quinnipiac St., Bldg. 40, Wallingford CT 06492
  
  
 ---------------------------------------------------------------
 Warning -- This program may not be used in any manner that
 competes with the business of Gaussian, Inc. or will provide
 assistance to any competitor of Gaussian, Inc.  The licensee
 of this program is prohibited from giving any competitor of
 Gaussian, Inc. access to this program.  By using this program,
 the user acknowledges that Gaussian, Inc. is engaged in the
 business of creating and licensing software in the field of
 computational chemistry and represents and warrants to the
 licensee that it is not a competitor of Gaussian, Inc. and that
 it will not use this program in any manner prohibited above.
 ---------------------------------------------------------------
  

 Cite this work as:
 Gaussian 16, Revision C.01,
 M. J. Frisch, G. W. Trucks, H. B. Schlegel, G. E. Scuseria, 
 M. A. Robb, J. R. Cheeseman, G. Scalmani, V. Barone, 
 G. A. Petersson, H. Nakatsuji, X. Li, M. Caricato, A. V. Marenich, 
 J. Bloino, B. G. Janesko, R. Gomperts, B. Mennucci, H. P. Hratchian, 
 J. V. Ortiz, A. F. Izmaylov, J. L. Sonnenberg, D. Williams-Young, 
 F. Ding, F. Lipparini, F. Egidi, J. Goings, B. Peng, A. Petrone, 
 T. Henderson, D. Ranasinghe, V. G. Zakrzewski, J. Gao, N. Rega, 
 G. Zheng, W. Liang, M. Hada, M. Ehara, K. Toyota, R. Fukuda, 
 J. Hasegawa, M. Ishida, T. Nakajima, Y. Honda, O. Kitao, H. Nakai, 
 T. Vreven, K. Throssell, J. A. Montgomery, Jr., J. E. Peralta, 
 F. Ogliaro, M. J. Bearpark, J. J. Heyd, E. N. Brothers, K. N. Kudin, 
 V. N. Staroverov, T. A. Keith, R. Kobayashi, J. Normand, 
 K. Raghavachari, A. P. Rendell, J. C. Burant, S. S. Iyengar, 
 J. Tomasi, M. Cossi, J. M. Millam, M. Klene, C. Adamo, R. Cammi, 
 J. W. Ochterski, R. L. Martin, K. Morokuma, O. Farkas, 
 J. B. Foresman, and D. J. Fox, Gaussian, Inc., Wallingford CT, 2019.
 
 ******************************************
 Gaussian 16:  ES64L-G16RevC.01  3-Jul-2019
                 8-Sep-2022 
 ******************************************
 ----------------------------------------------------------------------
 #p opt freq b3lyp/6-31g(d,p) empiricaldispersion=gd3 int=(grid=ultrafi
 ne,acc2e=12) scf=(maxcyc=500,ferm,novaracc,noincfoc,intrep)
 ----------------------------------------------------------------------
 1/18=20,19=15,26=4,38=1/1,3;
 2/9=110,12=2,17=6,18=5,40=1/2;
 3/5=1,6=6,7=101,11=2,25=1,27=12,30=1,71=1,74=-5,75=-5,124=31/1,2,3;
 4//1;
 5/5=100002,7=500,17=20,22=13,38=1,87=12/2;
 6/7=2,8=2,9=2,10=2,28=1,87=12/1;
 7/87=12/1,2,3,16;
 1/18=20,19=15,26=4/3(2);
 2/9=110/2;
 99//99;
 2/9=110/2;
 3/5=1,6=6,7=101,11=2,25=1,27=12,30=1,71=1,74=-5,75=-5,124=31/1,2,3;
 4/5=5,16=3,69=1/1;
 5/5=100002,7=500,17=20,22=13,38=1,87=12/2;
 7/87=12/1,2,3,16;
 1/18=20,19=15,26=4/3(-5);
 2/9=110/2;
 6/7=2,8=2,9=2,10=2,19=2,28=1,87=12/1;
 99/9=1/99;
 Leave Link    1 at Thu Sep  8 15:01:21 2022, MaxMem=           0 cpu:              11.6 elap:               0.3
 (Enter /mnt/opt/groups/app-gaussian/g16-avx2/l101.exe)
 ---------
 peri symm
 ---------
 Symbolic Z-matrix:
 Charge =  0 Multiplicity = 1
 C                     3.7479    1.43849   0. 
 C                     4.94932   0.67322   0. 
 C                     3.8605    2.84443   0. 
 C                     2.457     0.74249   0. 
 C                     6.1967    1.33137   0. 
 C                     4.8835   -0.76786   0. 
 C                     2.44616  -0.70598   0. 
 C                     1.23711   1.40616   0. 
 C                     5.09638   3.47254   0. 
 C                     3.69679  -1.42143   0. 
 C                     1.23711  -1.39115   0. 
 C                     0.00231   0.72003   0. 
 C                     6.27658   2.71312   0. 
 C                    -0.00231  -0.72003   0. 
 C                    -1.23711   1.39115   0. 
 C                    -2.44616   0.70598   0. 
 C                    -1.23711  -1.40616   0. 
 C                    -3.69679   1.42143   0. 
 C                    -2.457    -0.74249   0. 
 C                    -4.8835    0.76786   0. 
 C                    -3.7479   -1.43849   0. 
 C                    -3.8605   -2.84443   0. 
 C                    -4.94932  -0.67322   0. 
 C                    -5.09638  -3.47254   0. 
 C                    -6.1967   -1.33137   0. 
 C                    -6.27658  -2.71312   0. 
 H                     2.96755   3.45927   0. 
 H                     7.10271   0.73088   0. 
 H                     5.81804  -1.32251   0. 
 H                     1.20139   2.49037   0. 
 H                     5.14813   4.55724   0. 
 H                     3.66413  -2.50764   0. 
 H                     1.2463   -2.47871   0. 
 H                     7.24403   3.2061    0. 
 H                    -1.2463    2.47871   0. 
 H                    -1.20139  -2.49037   0. 
 H                    -3.66413   2.50764   0. 
 H                    -5.81804   1.32251   0. 
 H                    -2.96755  -3.45927   0. 
 H                    -7.10271  -0.73088   0. 
 H                    -5.14813  -4.55724   0. 
 H                    -7.24403  -3.2061    0. 
 
 ITRead=  0  0  0  0  0  0  0  0  0  0  0  0  0  0  0  0  0  0  0  0
 ITRead=  0  0  0  0  0  0  0  0  0  0  0  0  0  0  0  0  0  0  0  0
 ITRead=  0  0
 MicOpt= -1 -1 -1 -1 -1 -1 -1 -1 -1 -1 -1 -1 -1 -1 -1 -1 -1 -1 -1 -1
 MicOpt= -1 -1 -1 -1 -1 -1 -1 -1 -1 -1 -1 -1 -1 -1 -1 -1 -1 -1 -1 -1
 MicOpt= -1 -1
 NAtoms=     42 NQM=       42 NQMF=       0 NMMI=      0 NMMIF=      0
                NMic=       0 NMicF=      0.
                    Isotopes and Nuclear Properties:
 (Nuclear quadrupole moments (NQMom) in fm**2, nuclear magnetic moments (NMagM)
  in nuclear magnetons)

  Atom         1           2           3           4           5           6           7           8           9          10
 IAtWgt=          12          12          12          12          12          12          12          12          12          12
 AtmWgt=  12.0000000  12.0000000  12.0000000  12.0000000  12.0000000  12.0000000  12.0000000  12.0000000  12.0000000  12.0000000
 NucSpn=           0           0           0           0           0           0           0           0           0           0
 AtZEff=  -0.0000000  -0.0000000  -0.0000000  -0.0000000  -0.0000000  -0.0000000  -0.0000000  -0.0000000  -0.0000000  -0.0000000
 NQMom=    0.0000000   0.0000000   0.0000000   0.0000000   0.0000000   0.0000000   0.0000000   0.0000000   0.0000000   0.0000000
 NMagM=    0.0000000   0.0000000   0.0000000   0.0000000   0.0000000   0.0000000   0.0000000   0.0000000   0.0000000   0.0000000
 AtZNuc=   6.0000000   6.0000000   6.0000000   6.0000000   6.0000000   6.0000000   6.0000000   6.0000000   6.0000000   6.0000000

  Atom        11          12          13          14          15          16          17          18          19          20
 IAtWgt=          12          12          12          12          12          12          12          12          12          12
 AtmWgt=  12.0000000  12.0000000  12.0000000  12.0000000  12.0000000  12.0000000  12.0000000  12.0000000  12.0000000  12.0000000
 NucSpn=           0           0           0           0           0           0           0           0           0           0
 AtZEff=  -0.0000000  -0.0000000  -0.0000000  -0.0000000  -0.0000000  -0.0000000  -0.0000000  -0.0000000  -0.0000000  -0.0000000
 NQMom=    0.0000000   0.0000000   0.0000000   0.0000000   0.0000000   0.0000000   0.0000000   0.0000000   0.0000000   0.0000000
 NMagM=    0.0000000   0.0000000   0.0000000   0.0000000   0.0000000   0.0000000   0.0000000   0.0000000   0.0000000   0.0000000
 AtZNuc=   6.0000000   6.0000000   6.0000000   6.0000000   6.0000000   6.0000000   6.0000000   6.0000000   6.0000000   6.0000000

  Atom        21          22          23          24          25          26          27          28          29          30
 IAtWgt=          12          12          12          12          12          12           1           1           1           1
 AtmWgt=  12.0000000  12.0000000  12.0000000  12.0000000  12.0000000  12.0000000   1.0078250   1.0078250   1.0078250   1.0078250
 NucSpn=           0           0           0           0           0           0           1           1           1           1
 AtZEff=  -0.0000000  -0.0000000  -0.0000000  -0.0000000  -0.0000000  -0.0000000  -0.0000000  -0.0000000  -0.0000000  -0.0000000
 NQMom=    0.0000000   0.0000000   0.0000000   0.0000000   0.0000000   0.0000000   0.0000000   0.0000000   0.0000000   0.0000000
 NMagM=    0.0000000   0.0000000   0.0000000   0.0000000   0.0000000   0.0000000   2.7928460   2.7928460   2.7928460   2.7928460
 AtZNuc=   6.0000000   6.0000000   6.0000000   6.0000000   6.0000000   6.0000000   1.0000000   1.0000000   1.0000000   1.0000000

  Atom        31          32          33          34          35          36          37          38          39          40
 IAtWgt=           1           1           1           1           1           1           1           1           1           1
 AtmWgt=   1.0078250   1.0078250   1.0078250   1.0078250   1.0078250   1.0078250   1.0078250   1.0078250   1.0078250   1.0078250
 NucSpn=           1           1           1           1           1           1           1           1           1           1
 AtZEff=  -0.0000000  -0.0000000  -0.0000000  -0.0000000  -0.0000000  -0.0000000  -0.0000000  -0.0000000  -0.0000000  -0.0000000
 NQMom=    0.0000000   0.0000000   0.0000000   0.0000000   0.0000000   0.0000000   0.0000000   0.0000000   0.0000000   0.0000000
 NMagM=    2.7928460   2.7928460   2.7928460   2.7928460   2.7928460   2.7928460   2.7928460   2.7928460   2.7928460   2.7928460
 AtZNuc=   1.0000000   1.0000000   1.0000000   1.0000000   1.0000000   1.0000000   1.0000000   1.0000000   1.0000000   1.0000000

  Atom        41          42
 IAtWgt=           1           1
 AtmWgt=   1.0078250   1.0078250
 NucSpn=           1           1
 AtZEff=  -0.0000000  -0.0000000
 NQMom=    0.0000000   0.0000000
 NMagM=    2.7928460   2.7928460
 AtZNuc=   1.0000000   1.0000000
 Leave Link  101 at Thu Sep  8 15:01:22 2022, MaxMem=  1342177280 cpu:              23.8 elap:               0.6
 (Enter /mnt/opt/groups/app-gaussian/g16-avx2/l103.exe)

 GradGradGradGradGradGradGradGradGradGradGradGradGradGradGradGradGradGrad
 Berny optimization.
 Initialization pass.
                           ----------------------------
                           !    Initial Parameters    !
                           ! (Angstroms and Degrees)  !
 --------------------------                            --------------------------
 ! Name  Definition              Value          Derivative Info.                !
 --------------------------------------------------------------------------------
 ! R1    R(1,2)                  1.4244         estimate D2E/DX2                !
 ! R2    R(1,3)                  1.4104         estimate D2E/DX2                !
 ! R3    R(1,4)                  1.4666         estimate D2E/DX2                !
 ! R4    R(2,5)                  1.4104         estimate D2E/DX2                !
 ! R5    R(2,6)                  1.4426         estimate D2E/DX2                !
 ! R6    R(3,9)                  1.3863         estimate D2E/DX2                !
 ! R7    R(3,27)                 1.0842         estimate D2E/DX2                !
 ! R8    R(4,7)                  1.4485         estimate D2E/DX2                !
 ! R9    R(4,8)                  1.3887         estimate D2E/DX2                !
 ! R10   R(5,13)                 1.3841         estimate D2E/DX2                !
 ! R11   R(5,28)                 1.0869         estimate D2E/DX2                !
 ! R12   R(6,10)                 1.3548         estimate D2E/DX2                !
 ! R13   R(6,29)                 1.0867         estimate D2E/DX2                !
 ! R14   R(7,10)                 1.4408         estimate D2E/DX2                !
 ! R15   R(7,11)                 1.3897         estimate D2E/DX2                !
 ! R16   R(8,12)                 1.4126         estimate D2E/DX2                !
 ! R17   R(8,30)                 1.0848         estimate D2E/DX2                !
 ! R18   R(9,13)                 1.4034         estimate D2E/DX2                !
 ! R19   R(9,31)                 1.0859         estimate D2E/DX2                !
 ! R20   R(10,32)                1.0867         estimate D2E/DX2                !
 ! R21   R(11,14)                1.4095         estimate D2E/DX2                !
 ! R22   R(11,33)                1.0876         estimate D2E/DX2                !
 ! R23   R(12,14)                1.4401         estimate D2E/DX2                !
 ! R24   R(12,15)                1.4095         estimate D2E/DX2                !
 ! R25   R(13,34)                1.0858         estimate D2E/DX2                !
 ! R26   R(14,17)                1.4126         estimate D2E/DX2                !
 ! R27   R(15,16)                1.3897         estimate D2E/DX2                !
 ! R28   R(15,35)                1.0876         estimate D2E/DX2                !
 ! R29   R(16,18)                1.4408         estimate D2E/DX2                !
 ! R30   R(16,19)                1.4485         estimate D2E/DX2                !
 ! R31   R(17,19)                1.3887         estimate D2E/DX2                !
 ! R32   R(17,36)                1.0848         estimate D2E/DX2                !
 ! R33   R(18,20)                1.3548         estimate D2E/DX2                !
 ! R34   R(18,37)                1.0867         estimate D2E/DX2                !
 ! R35   R(19,21)                1.4666         estimate D2E/DX2                !
 ! R36   R(20,23)                1.4426         estimate D2E/DX2                !
 ! R37   R(20,38)                1.0867         estimate D2E/DX2                !
 ! R38   R(21,22)                1.4104         estimate D2E/DX2                !
 ! R39   R(21,23)                1.4244         estimate D2E/DX2                !
 ! R40   R(22,24)                1.3863         estimate D2E/DX2                !
 ! R41   R(22,39)                1.0842         estimate D2E/DX2                !
 ! R42   R(23,25)                1.4104         estimate D2E/DX2                !
 ! R43   R(24,26)                1.4034         estimate D2E/DX2                !
 ! R44   R(24,41)                1.0859         estimate D2E/DX2                !
 ! R45   R(25,26)                1.3841         estimate D2E/DX2                !
 ! R46   R(25,40)                1.0869         estimate D2E/DX2                !
 ! R47   R(26,42)                1.0858         estimate D2E/DX2                !
 ! A1    A(2,1,3)              117.9166         estimate D2E/DX2                !
 ! A2    A(2,1,4)              119.1725         estimate D2E/DX2                !
 ! A3    A(3,1,4)              122.911          estimate D2E/DX2                !
 ! A4    A(1,2,5)              119.687          estimate D2E/DX2                !
 ! A5    A(1,2,6)              119.8808         estimate D2E/DX2                !
 ! A6    A(5,2,6)              120.4322         estimate D2E/DX2                !
 ! A7    A(1,3,9)              121.5202         estimate D2E/DX2                !
 ! A8    A(1,3,27)             119.9701         estimate D2E/DX2                !
 ! A9    A(9,3,27)             118.5097         estimate D2E/DX2                !
 ! A10   A(1,4,7)              118.7606         estimate D2E/DX2                !
 ! A11   A(1,4,8)              123.1202         estimate D2E/DX2                !
 ! A12   A(7,4,8)              118.1192         estimate D2E/DX2                !
 ! A13   A(2,5,13)             121.1255         estimate D2E/DX2                !
 ! A14   A(2,5,28)             118.6467         estimate D2E/DX2                !
 ! A15   A(13,5,28)            120.2278         estimate D2E/DX2                !
 ! A16   A(2,6,10)             121.4583         estimate D2E/DX2                !
 ! A17   A(2,6,29)             118.074          estimate D2E/DX2                !
 ! A18   A(10,6,29)            120.4677         estimate D2E/DX2                !
 ! A19   A(4,7,10)             119.3435         estimate D2E/DX2                !
 ! A20   A(4,7,11)             119.9695         estimate D2E/DX2                !
 ! A21   A(10,7,11)            120.6869         estimate D2E/DX2                !
 ! A22   A(4,8,12)             122.3928         estimate D2E/DX2                !
 ! A23   A(4,8,30)             120.4353         estimate D2E/DX2                !
 ! A24   A(12,8,30)            117.1718         estimate D2E/DX2                !
 ! A25   A(3,9,13)             120.2991         estimate D2E/DX2                !
 ! A26   A(3,9,31)             119.6722         estimate D2E/DX2                !
 ! A27   A(13,9,31)            120.0286         estimate D2E/DX2                !
 ! A28   A(6,10,7)             121.3843         estimate D2E/DX2                !
 ! A29   A(6,10,32)            120.5657         estimate D2E/DX2                !
 ! A30   A(7,10,32)            118.05           estimate D2E/DX2                !
 ! A31   A(7,11,14)            122.0249         estimate D2E/DX2                !
 ! A32   A(7,11,33)            119.0567         estimate D2E/DX2                !
 ! A33   A(14,11,33)           118.9184         estimate D2E/DX2                !
 ! A34   A(8,12,14)            119.2432         estimate D2E/DX2                !
 ! A35   A(8,12,15)            122.5065         estimate D2E/DX2                !
 ! A36   A(14,12,15)           118.2503         estimate D2E/DX2                !
 ! A37   A(5,13,9)             119.4516         estimate D2E/DX2                !
 ! A38   A(5,13,34)            120.3098         estimate D2E/DX2                !
 ! A39   A(9,13,34)            120.2386         estimate D2E/DX2                !
 ! A40   A(11,14,12)           118.2503         estimate D2E/DX2                !
 ! A41   A(11,14,17)           122.5065         estimate D2E/DX2                !
 ! A42   A(12,14,17)           119.2432         estimate D2E/DX2                !
 ! A43   A(12,15,16)           122.0249         estimate D2E/DX2                !
 ! A44   A(12,15,35)           118.9184         estimate D2E/DX2                !
 ! A45   A(16,15,35)           119.0567         estimate D2E/DX2                !
 ! A46   A(15,16,18)           120.6869         estimate D2E/DX2                !
 ! A47   A(15,16,19)           119.9695         estimate D2E/DX2                !
 ! A48   A(18,16,19)           119.3435         estimate D2E/DX2                !
 ! A49   A(14,17,19)           122.3928         estimate D2E/DX2                !
 ! A50   A(14,17,36)           117.1718         estimate D2E/DX2                !
 ! A51   A(19,17,36)           120.4353         estimate D2E/DX2                !
 ! A52   A(16,18,20)           121.3843         estimate D2E/DX2                !
 ! A53   A(16,18,37)           118.05           estimate D2E/DX2                !
 ! A54   A(20,18,37)           120.5657         estimate D2E/DX2                !
 ! A55   A(16,19,17)           118.1192         estimate D2E/DX2                !
 ! A56   A(16,19,21)           118.7606         estimate D2E/DX2                !
 ! A57   A(17,19,21)           123.1202         estimate D2E/DX2                !
 ! A58   A(18,20,23)           121.4583         estimate D2E/DX2                !
 ! A59   A(18,20,38)           120.4677         estimate D2E/DX2                !
 ! A60   A(23,20,38)           118.074          estimate D2E/DX2                !
 ! A61   A(19,21,22)           122.911          estimate D2E/DX2                !
 ! A62   A(19,21,23)           119.1725         estimate D2E/DX2                !
 ! A63   A(22,21,23)           117.9166         estimate D2E/DX2                !
 ! A64   A(21,22,24)           121.5202         estimate D2E/DX2                !
 ! A65   A(21,22,39)           119.9701         estimate D2E/DX2                !
 ! A66   A(24,22,39)           118.5097         estimate D2E/DX2                !
 ! A67   A(20,23,21)           119.8808         estimate D2E/DX2                !
 ! A68   A(20,23,25)           120.4322         estimate D2E/DX2                !
 ! A69   A(21,23,25)           119.687          estimate D2E/DX2                !
 ! A70   A(22,24,26)           120.2991         estimate D2E/DX2                !
 ! A71   A(22,24,41)           119.6722         estimate D2E/DX2                !
 ! A72   A(26,24,41)           120.0286         estimate D2E/DX2                !
 ! A73   A(23,25,26)           121.1255         estimate D2E/DX2                !
 ! A74   A(23,25,40)           118.6467         estimate D2E/DX2                !
 ! A75   A(26,25,40)           120.2278         estimate D2E/DX2                !
 ! A76   A(24,26,25)           119.4516         estimate D2E/DX2                !
 ! A77   A(24,26,42)           120.2386         estimate D2E/DX2                !
 ! A78   A(25,26,42)           120.3098         estimate D2E/DX2                !
 ! D1    D(3,1,2,5)              0.0            estimate D2E/DX2                !
 ! D2    D(3,1,2,6)            180.0            estimate D2E/DX2                !
 ! D3    D(4,1,2,5)            180.0            estimate D2E/DX2                !
 ! D4    D(4,1,2,6)              0.0            estimate D2E/DX2                !
 ! D5    D(2,1,3,9)              0.0            estimate D2E/DX2                !
 ! D6    D(2,1,3,27)           180.0            estimate D2E/DX2                !
 ! D7    D(4,1,3,9)            180.0            estimate D2E/DX2                !
 ! D8    D(4,1,3,27)             0.0            estimate D2E/DX2                !
 ! D9    D(2,1,4,7)              0.0            estimate D2E/DX2                !
 ! D10   D(2,1,4,8)            180.0            estimate D2E/DX2                !
 ! D11   D(3,1,4,7)            180.0            estimate D2E/DX2                !
 ! D12   D(3,1,4,8)              0.0            estimate D2E/DX2                !
 ! D13   D(1,2,5,13)             0.0            estimate D2E/DX2                !
 ! D14   D(1,2,5,28)           180.0            estimate D2E/DX2                !
 ! D15   D(6,2,5,13)           180.0            estimate D2E/DX2                !
 ! D16   D(6,2,5,28)             0.0            estimate D2E/DX2                !
 ! D17   D(1,2,6,10)             0.0            estimate D2E/DX2                !
 ! D18   D(1,2,6,29)           180.0            estimate D2E/DX2                !
 ! D19   D(5,2,6,10)           180.0            estimate D2E/DX2                !
 ! D20   D(5,2,6,29)             0.0            estimate D2E/DX2                !
 ! D21   D(1,3,9,13)             0.0            estimate D2E/DX2                !
 ! D22   D(1,3,9,31)           180.0            estimate D2E/DX2                !
 ! D23   D(27,3,9,13)          180.0            estimate D2E/DX2                !
 ! D24   D(27,3,9,31)            0.0            estimate D2E/DX2                !
 ! D25   D(1,4,7,10)             0.0            estimate D2E/DX2                !
 ! D26   D(1,4,7,11)           180.0            estimate D2E/DX2                !
 ! D27   D(8,4,7,10)           180.0            estimate D2E/DX2                !
 ! D28   D(8,4,7,11)             0.0            estimate D2E/DX2                !
 ! D29   D(1,4,8,12)           180.0            estimate D2E/DX2                !
 ! D30   D(1,4,8,30)             0.0            estimate D2E/DX2                !
 ! D31   D(7,4,8,12)             0.0            estimate D2E/DX2                !
 ! D32   D(7,4,8,30)           180.0            estimate D2E/DX2                !
 ! D33   D(2,5,13,9)             0.0            estimate D2E/DX2                !
 ! D34   D(2,5,13,34)          180.0            estimate D2E/DX2                !
 ! D35   D(28,5,13,9)          180.0            estimate D2E/DX2                !
 ! D36   D(28,5,13,34)           0.0            estimate D2E/DX2                !
 ! D37   D(2,6,10,7)             0.0            estimate D2E/DX2                !
 ! D38   D(2,6,10,32)          180.0            estimate D2E/DX2                !
 ! D39   D(29,6,10,7)          180.0            estimate D2E/DX2                !
 ! D40   D(29,6,10,32)           0.0            estimate D2E/DX2                !
 ! D41   D(4,7,10,6)             0.0            estimate D2E/DX2                !
 ! D42   D(4,7,10,32)          180.0            estimate D2E/DX2                !
 ! D43   D(11,7,10,6)          180.0            estimate D2E/DX2                !
 ! D44   D(11,7,10,32)           0.0            estimate D2E/DX2                !
 ! D45   D(4,7,11,14)            0.0            estimate D2E/DX2                !
 ! D46   D(4,7,11,33)          180.0            estimate D2E/DX2                !
 ! D47   D(10,7,11,14)         180.0            estimate D2E/DX2                !
 ! D48   D(10,7,11,33)           0.0            estimate D2E/DX2                !
 ! D49   D(4,8,12,14)            0.0            estimate D2E/DX2                !
 ! D50   D(4,8,12,15)          180.0            estimate D2E/DX2                !
 ! D51   D(30,8,12,14)         180.0            estimate D2E/DX2                !
 ! D52   D(30,8,12,15)           0.0            estimate D2E/DX2                !
 ! D53   D(3,9,13,5)             0.0            estimate D2E/DX2                !
 ! D54   D(3,9,13,34)          180.0            estimate D2E/DX2                !
 ! D55   D(31,9,13,5)          180.0            estimate D2E/DX2                !
 ! D56   D(31,9,13,34)           0.0            estimate D2E/DX2                !
 ! D57   D(7,11,14,12)           0.0            estimate D2E/DX2                !
 ! D58   D(7,11,14,17)         180.0            estimate D2E/DX2                !
 ! D59   D(33,11,14,12)        180.0            estimate D2E/DX2                !
 ! D60   D(33,11,14,17)          0.0            estimate D2E/DX2                !
 ! D61   D(8,12,14,11)           0.0            estimate D2E/DX2                !
 ! D62   D(8,12,14,17)         180.0            estimate D2E/DX2                !
 ! D63   D(15,12,14,11)        180.0            estimate D2E/DX2                !
 ! D64   D(15,12,14,17)          0.0            estimate D2E/DX2                !
 ! D65   D(8,12,15,16)         180.0            estimate D2E/DX2                !
 ! D66   D(8,12,15,35)           0.0            estimate D2E/DX2                !
 ! D67   D(14,12,15,16)          0.0            estimate D2E/DX2                !
 ! D68   D(14,12,15,35)        180.0            estimate D2E/DX2                !
 ! D69   D(11,14,17,19)        180.0            estimate D2E/DX2                !
 ! D70   D(11,14,17,36)          0.0            estimate D2E/DX2                !
 ! D71   D(12,14,17,19)          0.0            estimate D2E/DX2                !
 ! D72   D(12,14,17,36)        180.0            estimate D2E/DX2                !
 ! D73   D(12,15,16,18)        180.0            estimate D2E/DX2                !
 ! D74   D(12,15,16,19)          0.0            estimate D2E/DX2                !
 ! D75   D(35,15,16,18)          0.0            estimate D2E/DX2                !
 ! D76   D(35,15,16,19)        180.0            estimate D2E/DX2                !
 ! D77   D(15,16,18,20)        180.0            estimate D2E/DX2                !
 ! D78   D(15,16,18,37)          0.0            estimate D2E/DX2                !
 ! D79   D(19,16,18,20)          0.0            estimate D2E/DX2                !
 ! D80   D(19,16,18,37)        180.0            estimate D2E/DX2                !
 ! D81   D(15,16,19,17)          0.0            estimate D2E/DX2                !
 ! D82   D(15,16,19,21)        180.0            estimate D2E/DX2                !
 ! D83   D(18,16,19,17)        180.0            estimate D2E/DX2                !
 ! D84   D(18,16,19,21)          0.0            estimate D2E/DX2                !
 ! D85   D(14,17,19,16)          0.0            estimate D2E/DX2                !
 ! D86   D(14,17,19,21)        180.0            estimate D2E/DX2                !
 ! D87   D(36,17,19,16)        180.0            estimate D2E/DX2                !
 ! D88   D(36,17,19,21)          0.0            estimate D2E/DX2                !
 ! D89   D(16,18,20,23)          0.0            estimate D2E/DX2                !
 ! D90   D(16,18,20,38)        180.0            estimate D2E/DX2                !
 ! D91   D(37,18,20,23)        180.0            estimate D2E/DX2                !
 ! D92   D(37,18,20,38)          0.0            estimate D2E/DX2                !
 ! D93   D(16,19,21,22)        180.0            estimate D2E/DX2                !
 ! D94   D(16,19,21,23)          0.0            estimate D2E/DX2                !
 ! D95   D(17,19,21,22)          0.0            estimate D2E/DX2                !
 ! D96   D(17,19,21,23)        180.0            estimate D2E/DX2                !
 ! D97   D(18,20,23,21)          0.0            estimate D2E/DX2                !
 ! D98   D(18,20,23,25)        180.0            estimate D2E/DX2                !
 ! D99   D(38,20,23,21)        180.0            estimate D2E/DX2                !
 ! D100  D(38,20,23,25)          0.0            estimate D2E/DX2                !
 ! D101  D(19,21,22,24)        180.0            estimate D2E/DX2                !
 ! D102  D(19,21,22,39)          0.0            estimate D2E/DX2                !
 ! D103  D(23,21,22,24)          0.0            estimate D2E/DX2                !
 ! D104  D(23,21,22,39)        180.0            estimate D2E/DX2                !
 ! D105  D(19,21,23,20)          0.0            estimate D2E/DX2                !
 ! D106  D(19,21,23,25)        180.0            estimate D2E/DX2                !
 ! D107  D(22,21,23,20)        180.0            estimate D2E/DX2                !
 ! D108  D(22,21,23,25)          0.0            estimate D2E/DX2                !
 ! D109  D(21,22,24,26)          0.0            estimate D2E/DX2                !
 ! D110  D(21,22,24,41)        180.0            estimate D2E/DX2                !
 ! D111  D(39,22,24,26)        180.0            estimate D2E/DX2                !
 ! D112  D(39,22,24,41)          0.0            estimate D2E/DX2                !
 ! D113  D(20,23,25,26)        180.0            estimate D2E/DX2                !
 ! D114  D(20,23,25,40)          0.0            estimate D2E/DX2                !
 ! D115  D(21,23,25,26)          0.0            estimate D2E/DX2                !
 ! D116  D(21,23,25,40)        180.0            estimate D2E/DX2                !
 ! D117  D(22,24,26,25)          0.0            estimate D2E/DX2                !
 ! D118  D(22,24,26,42)        180.0            estimate D2E/DX2                !
 ! D119  D(41,24,26,25)        180.0            estimate D2E/DX2                !
 ! D120  D(41,24,26,42)          0.0            estimate D2E/DX2                !
 ! D121  D(23,25,26,24)          0.0            estimate D2E/DX2                !
 ! D122  D(23,25,26,42)        180.0            estimate D2E/DX2                !
 ! D123  D(40,25,26,24)        180.0            estimate D2E/DX2                !
 ! D124  D(40,25,26,42)          0.0            estimate D2E/DX2                !
 --------------------------------------------------------------------------------
 Trust Radius=3.00D-01 FncErr=1.00D-07 GrdErr=1.00D-06 EigMax=2.50D+02 EigMin=1.00D-04
 Number of steps in this run=    252 maximum allowed number of steps=    252.
 GradGradGradGradGradGradGradGradGradGradGradGradGradGradGradGradGradGrad

 Leave Link  103 at Thu Sep  8 15:01:22 2022, MaxMem=  1342177280 cpu:               3.8 elap:               0.1
 (Enter /mnt/opt/groups/app-gaussian/g16-avx2/l202.exe)
                          Input orientation:                          
 ---------------------------------------------------------------------
 Center     Atomic      Atomic             Coordinates (Angstroms)
 Number     Number       Type             X           Y           Z
 ---------------------------------------------------------------------
      1          6           0        3.747895    1.438487    0.000000
      2          6           0        4.949319    0.673219    0.000000
      3          6           0        3.860501    2.844427    0.000000
      4          6           0        2.456998    0.742488    0.000000
      5          6           0        6.196705    1.331369    0.000000
      6          6           0        4.883501   -0.767862    0.000000
      7          6           0        2.446155   -0.705978    0.000000
      8          6           0        1.237113    1.406158    0.000000
      9          6           0        5.096383    3.472538    0.000000
     10          6           0        3.696794   -1.421427    0.000000
     11          6           0        1.237113   -1.391153    0.000000
     12          6           0        0.002314    0.720033    0.000000
     13          6           0        6.276577    2.713124    0.000000
     14          6           0       -0.002314   -0.720033    0.000000
     15          6           0       -1.237113    1.391153    0.000000
     16          6           0       -2.446155    0.705978    0.000000
     17          6           0       -1.237113   -1.406158    0.000000
     18          6           0       -3.696794    1.421427    0.000000
     19          6           0       -2.456998   -0.742488    0.000000
     20          6           0       -4.883501    0.767862    0.000000
     21          6           0       -3.747895   -1.438487    0.000000
     22          6           0       -3.860501   -2.844427    0.000000
     23          6           0       -4.949319   -0.673219    0.000000
     24          6           0       -5.096383   -3.472538    0.000000
     25          6           0       -6.196705   -1.331369    0.000000
     26          6           0       -6.276577   -2.713124    0.000000
     27          1           0        2.967550    3.459267    0.000000
     28          1           0        7.102706    0.730878    0.000000
     29          1           0        5.818035   -1.322506    0.000000
     30          1           0        1.201388    2.490368    0.000000
     31          1           0        5.148129    4.557243    0.000000
     32          1           0        3.664131   -2.507637    0.000000
     33          1           0        1.246298   -2.478714    0.000000
     34          1           0        7.244029    3.206097    0.000000
     35          1           0       -1.246298    2.478714    0.000000
     36          1           0       -1.201388   -2.490368    0.000000
     37          1           0       -3.664131    2.507637    0.000000
     38          1           0       -5.818035    1.322506    0.000000
     39          1           0       -2.967550   -3.459267    0.000000
     40          1           0       -7.102706   -0.730878    0.000000
     41          1           0       -5.148129   -4.557243    0.000000
     42          1           0       -7.244029   -3.206097    0.000000
 ---------------------------------------------------------------------
                    Distance matrix (angstroms):
                    1          2          3          4          5
     1  C    0.000000
     2  C    1.424449   0.000000
     3  C    1.410442   2.428923   0.000000
     4  C    1.466571   2.493283   2.527443   0.000000
     5  C    2.451152   1.410366   2.783378   3.785788   0.000000
     6  C    2.481447   1.442583   3.754352   2.858159   2.476141
     7  C    2.508637   2.857974   3.821747   1.448507   4.268186
     8  C    2.510990   3.783870   2.991786   1.388732   4.960156
     9  C    2.440447   2.803179   1.386336   3.797305   2.407346
    10  C    2.860371   2.440566   4.268994   2.493917   3.718527
    11  C    3.782974   4.247600   4.982199   2.457752   5.657710
    12  C    3.813863   4.947226   4.404391   2.454787   6.224485
    13  C    2.831772   2.433686   2.419641   4.297975   1.384062
    14  C    4.327040   5.143911   5.256112   2.861325   6.529631
    15  C    4.985233   6.227951   5.300724   3.750630   7.434058
    16  C    6.237213   7.395547   6.659345   4.903289   8.665457
    17  C    5.739539   6.526542   6.637254   4.273539   7.921850
    18  C    7.444709   8.678426   7.690100   6.191132   9.893909
    19  C    6.577032   7.540408   7.264761   5.133470   8.898734
    20  C    8.657409   9.833275   8.987196   7.340543  11.094526
    21  C    8.028938   8.949907   8.731039   6.577032  10.323138
    22  C    8.731039   9.486135   9.590460   7.264761  10.889659
    23  C    8.949907   9.989791   9.486135   7.540408  11.324850
    24  C   10.116295  10.867540  10.960375   8.649856  12.272382
    25  C   10.323138  11.324850  10.889659   8.898734  12.676229
    26  C   10.850157  11.725530  11.560568   9.392369  13.112616
    27  H    2.166216   3.418987   1.084154   2.764336   3.867220
    28  H    3.428625   2.154159   3.870269   4.645723   1.086935
    29  H    3.450878   2.176600   4.603832   3.944714   2.680754
    30  H    2.755204   4.165215   2.682581   2.152125   5.128008
    31  H    3.418668   3.889109   2.142831   4.668462   3.392016
    32  H    3.947013   3.430678   5.355665   3.467057   4.599119
    33  H    4.647844   4.862823   5.930421   3.441212   6.246860
    34  H    3.917576   3.417772   3.402803   5.383775   2.147439
    35  H    5.101376   6.453331   5.119877   4.090096   7.530916
    36  H    6.319122   6.916609   7.354098   4.882125   8.326911
    37  H    7.488739   8.806623   7.532165   6.370555   9.930745
    38  H    9.566633  10.786913   9.797464   8.295336  12.014743
    39  H    8.311750   8.930524   9.292946   6.861521  10.340878
    40  H   11.065337  12.133540  11.531466   9.672577  13.458350
    41  H   10.727909  11.371728  11.659337   9.269580  12.782058
    42  H   11.932919  12.795578  12.645925  10.473836  14.185976
                    6          7          8          9         10
     6  C    0.000000
     7  C    2.438131   0.000000
     8  C    4.245292   2.433701   0.000000
     9  C    4.245740   4.948101   4.377658   0.000000
    10  C    1.354777   1.440821   3.747702   5.090161   0.000000
    11  C    3.699275   1.389693   2.797311   6.208821   2.459867
    12  C    5.102923   2.829464   1.412620   5.790149   4.270250
    13  C    3.749390   5.134432   5.206185   1.403413   4.873376
    14  C    4.886049   2.448509   2.461070   6.601088   3.765017
    15  C    6.490244   4.238446   2.474271   6.666733   5.679264
    16  C    7.476367   5.091986   3.749229   8.033911   6.500898
    17  C    6.153807   3.749229   3.745786   7.994676   4.933931
    18  C    8.855193   6.500898   4.933931   9.029231   7.921298
    19  C    7.340543   4.903289   4.273539   8.649856   6.191132
    20  C    9.887000   7.476367   6.153807  10.339892   8.855193
    21  C    8.657409   6.237213   5.739539  10.116295   7.444709
    22  C    8.987196   6.659345   6.637254  10.960375   7.690100
    23  C    9.833275   7.395547   6.526542  10.867540   8.678426
    24  C   10.339892   8.033911   7.994676  12.333960   9.029231
    25  C   11.094526   8.665457   7.921850  12.272382   9.893909
    26  C   11.328344   8.950681   8.568782  12.946298  10.056670
    27  H    4.641065   4.197752   2.685083   2.128874   4.934873
    28  H    2.677890   4.873194   5.904336   3.397357   4.028977
    29  H    1.086731   3.427781   5.332022   4.849044   2.123546
    30  H    4.916708   3.430171   1.084798   4.016920   4.639956
    31  H    5.331676   5.916262   5.022488   1.085939   6.152306
    32  H    2.124542   2.174728   4.605237   6.149296   1.086701
    33  H    4.019485   2.140619   3.884883   7.088057   2.668855
    34  H    4.622169   6.190632   6.270791   2.164110   5.830682
    35  H    6.936475   4.876112   2.705126   6.420069   6.296448
    36  H    6.323994   4.060618   4.596651   8.672841   5.013464
    37  H    9.153737   6.903833   5.023490   8.813492   8.343906
    38  H   10.903784   8.509500   7.055644  11.124170   9.902582
    39  H    8.299558   6.073615   6.430517  10.633764   6.968951
    40  H   11.986264   9.548893   8.609268  12.902964  10.821555
    41  H   10.723479   8.515010   8.736903  13.016428   9.384349
    42  H   12.370205  10.007510   9.654153  14.031747  11.085425
                   11         12         13         14         15
    11  C    0.000000
    12  C    2.445779   0.000000
    13  C    6.499330   6.583220   0.000000
    14  C    1.409461   1.440073   7.156189   0.000000
    15  C    3.723308   1.409461   7.629099   2.445779   0.000000
    16  C    4.238446   2.448509   8.950681   2.829464   1.389693
    17  C    2.474271   2.461070   8.568782   1.412620   2.797311
    18  C    5.679264   3.765017  10.056670   4.270250   2.459867
    19  C    3.750630   2.861325   9.392369   2.454787   2.457752
    20  C    6.490244   4.886049  11.328344   5.102923   3.699275
    21  C    4.985233   4.327040  10.850157   3.813863   3.782974
    22  C    5.300724   5.256112  11.560568   4.404391   4.982199
    23  C    6.227951   5.143911  11.725530   4.947226   4.247600
    24  C    6.666733   6.601088  12.946298   5.790149   6.208821
    25  C    7.434058   6.529631  13.112616   6.224485   5.657710
    26  C    7.629099   7.156189  13.675739   6.583220   6.499330
    27  H    5.149853   4.036834   3.392107   5.127050   4.685754
    28  H    6.237644   7.100400   2.147507   7.251652   8.365916
    29  H    4.581436   6.163974   4.061597   5.851447   7.559038
    30  H    3.881685   2.138192   5.080075   3.428640   2.674801
    31  H    7.118951   6.419002   2.161983   7.374056   7.127092
    32  H    2.671508   4.881266   5.837912   4.079013   6.262807
    33  H    1.087600   3.432124   7.229031   2.156847   4.598174
    34  H    7.564241   7.656563   1.085811   8.241601   8.673165
    35  H    4.598174   2.156847   7.526526   3.432124   1.087600
    36  H    2.674801   3.428640   9.110230   2.138192   3.881685
    37  H    6.262807   4.079013   9.942832   4.881266   2.671508
    38  H    7.559038   5.851447  12.174295   6.163974   4.581436
    39  H    4.685754   5.127050  11.115408   4.036834   5.149853
    40  H    8.365916   7.251652  13.815439   7.100400   6.237644
    41  H    7.127092   7.374056  13.541866   6.419002   7.118951
    42  H    8.673165   8.241601  14.759538   7.656563   7.564241
                   16         17         18         19         20
    16  C    0.000000
    17  C    2.433701   0.000000
    18  C    1.440821   3.747702   0.000000
    19  C    1.448507   1.388732   2.493917   0.000000
    20  C    2.438131   4.245292   1.354777   2.858159   0.000000
    21  C    2.508637   2.510990   2.860371   1.466571   2.481447
    22  C    3.821747   2.991786   4.268994   2.527443   3.754352
    23  C    2.857974   3.783870   2.440566   2.493283   1.442583
    24  C    4.948101   4.377658   5.090161   3.797305   4.245740
    25  C    4.268186   4.960156   3.718527   3.785788   2.476141
    26  C    5.134432   5.206185   4.873376   4.297975   3.749390
    27  H    6.073615   6.430517   6.968951   6.861521   8.299558
    28  H    9.548893   8.609268  10.821555   9.672577  11.986264
    29  H    8.509500   7.055644   9.902582   8.295336  10.903784
    30  H    4.060618   4.596651   5.013464   4.882125   6.323994
    31  H    8.515010   8.736903   9.384349   9.269580  10.723479
    32  H    6.903833   5.023490   8.343906   6.370555   9.153737
    33  H    4.876112   2.705126   6.296448   4.090096   6.936475
    34  H   10.007510   9.654153  11.085425  10.473836  12.370205
    35  H    2.140619   3.884883   2.668855   3.441212   4.019485
    36  H    3.430171   1.084798   4.639956   2.152125   4.916708
    37  H    2.174728   4.605237   1.086701   3.467057   2.124542
    38  H    3.427781   5.332022   2.123546   3.944714   1.086731
    39  H    4.197752   2.685083   4.934873   2.764336   4.641065
    40  H    4.873194   5.904336   4.028977   4.645723   2.677890
    41  H    5.916262   5.022488   6.152306   4.668462   5.331676
    42  H    6.190632   6.270791   5.830682   5.383775   4.622169
                   21         22         23         24         25
    21  C    0.000000
    22  C    1.410442   0.000000
    23  C    1.424449   2.428923   0.000000
    24  C    2.440447   1.386336   2.803179   0.000000
    25  C    2.451152   2.783378   1.410366   2.407346   0.000000
    26  C    2.831772   2.419641   2.433686   1.403413   1.384062
    27  H    8.311750   9.292946   8.930524  10.633764  10.340878
    28  H   11.065337  11.531466  12.133540  12.902964  13.458350
    29  H    9.566633   9.797464  10.786913  11.124170  12.014743
    30  H    6.319122   7.354098   6.916609   8.672841   8.326911
    31  H   10.727909  11.659337  11.371728  13.016428  12.782058
    32  H    7.488739   7.532165   8.806623   8.813492   9.930745
    33  H    5.101376   5.119877   6.453331   6.420069   7.530916
    34  H   11.932919  12.645925  12.795578  14.031747  14.185976
    35  H    4.647844   5.930421   4.862823   7.088057   6.246860
    36  H    2.755204   2.682581   4.165215   4.016920   5.128008
    37  H    3.947013   5.355665   3.430678   6.149296   4.599119
    38  H    3.450878   4.603832   2.176600   4.849044   2.680754
    39  H    2.166216   1.084154   3.418987   2.128874   3.867220
    40  H    3.428625   3.870269   2.154159   3.397357   1.086935
    41  H    3.418668   2.142831   3.889109   1.085939   3.392016
    42  H    3.917576   3.402803   3.417772   2.164110   2.147439
                   26         27         28         29         30
    26  C    0.000000
    27  H   11.115408   0.000000
    28  H   13.815439   4.954152   0.000000
    29  H   12.174295   5.566922   2.422141   0.000000
    30  H    9.110230   2.014471   6.158032   5.987607   0.000000
    31  H   13.541866   2.441409   4.296678   5.917789   4.455192
    32  H    9.942832   6.007426   4.723534   2.458422   5.571818
    33  H    7.526526   6.182421   6.678248   4.715676   4.969285
    34  H   14.759538   4.283966   2.479250   4.747810   6.084881
    35  H    7.229031   4.326430   8.529994   8.022099   2.447714
    36  H    5.080075   7.264861   8.906986   7.115912   5.530015
    37  H    5.837912   6.699611  10.912454  10.226508   4.865550
    38  H    4.061597   9.041695  12.934279  11.932905   7.115912
    39  H    3.392107   9.115455  10.907216   9.041695   7.264861
    40  H    2.147507  10.907216  14.280422  12.934279   8.906986
    41  H    2.161983  11.407396  13.343432  11.433297   9.486052
    42  H    1.085811  12.194401  14.877116  13.197175  10.186991
                   31         32         33         34         35
    31  H    0.000000
    32  H    7.219057   0.000000
    33  H    8.045432   2.418006   0.000000
    34  H    2.493670   6.742583   8.263767   0.000000
    35  H    6.723762   6.998286   5.548795   8.521428   0.000000
    36  H    9.486052   4.865550   2.447714  10.186991   4.969285
    37  H    9.047475   8.880112   6.998286  10.930499   2.418006
    38  H   11.433297  10.226508   8.022099  13.197175   4.715676
    39  H   11.407396   6.699611   4.326430  12.194401   6.182421
    40  H   13.343432  10.912454   8.529994  14.877116   6.678248
    41  H   13.750883   9.047475   6.723762  14.623099   8.045432
    42  H   14.623099  10.930499   8.521428  15.843612   8.263767
                   36         37         38         39         40
    36  H    0.000000
    37  H    5.571818   0.000000
    38  H    5.987607   2.458422   0.000000
    39  H    2.014471   6.007426   5.566922   0.000000
    40  H    6.158032   4.723534   2.422141   4.954152   0.000000
    41  H    4.455192   7.219057   5.917789   2.441409   4.296678
    42  H    6.084881   6.742583   4.747810   4.283966   2.479250
                   41         42
    41  H    0.000000
    42  H    2.493670   0.000000
 Stoichiometry    C26H16
 Framework group  C2H[SGH(C26H16)]
 Deg. of freedom    41
 Full point group                 C2H     NOp   4
 Largest Abelian subgroup         C2H     NOp   4
 Largest concise Abelian subgroup C2      NOp   2
                         Standard orientation:                         
 ---------------------------------------------------------------------
 Center     Atomic      Atomic             Coordinates (Angstroms)
 Number     Number       Type             X           Y           Z
 ---------------------------------------------------------------------
      1          6           0        3.747895    1.438487    0.000000
      2          6           0        4.949319    0.673219    0.000000
      3          6           0        3.860501    2.844427    0.000000
      4          6           0        2.456998    0.742488    0.000000
      5          6           0        6.196705    1.331369    0.000000
      6          6           0        4.883501   -0.767862    0.000000
      7          6           0        2.446155   -0.705978    0.000000
      8          6           0        1.237113    1.406158    0.000000
      9          6           0        5.096383    3.472538    0.000000
     10          6           0        3.696794   -1.421427    0.000000
     11          6           0        1.237113   -1.391153    0.000000
     12          6           0        0.002314    0.720033    0.000000
     13          6           0        6.276577    2.713124    0.000000
     14          6           0       -0.002314   -0.720033    0.000000
     15          6           0       -1.237113    1.391153    0.000000
     16          6           0       -2.446155    0.705978    0.000000
     17          6           0       -1.237113   -1.406158    0.000000
     18          6           0       -3.696794    1.421427    0.000000
     19          6           0       -2.456998   -0.742488    0.000000
     20          6           0       -4.883501    0.767862    0.000000
     21          6           0       -3.747895   -1.438487    0.000000
     22          6           0       -3.860501   -2.844427    0.000000
     23          6           0       -4.949319   -0.673219    0.000000
     24          6           0       -5.096383   -3.472538    0.000000
     25          6           0       -6.196705   -1.331369    0.000000
     26          6           0       -6.276577   -2.713124    0.000000
     27          1           0        2.967550    3.459267    0.000000
     28          1           0        7.102706    0.730878    0.000000
     29          1           0        5.818035   -1.322506    0.000000
     30          1           0        1.201388    2.490368    0.000000
     31          1           0        5.148129    4.557243    0.000000
     32          1           0        3.664131   -2.507637    0.000000
     33          1           0        1.246298   -2.478714    0.000000
     34          1           0        7.244029    3.206097    0.000000
     35          1           0       -1.246298    2.478714    0.000000
     36          1           0       -1.201388   -2.490368    0.000000
     37          1           0       -3.664131    2.507637    0.000000
     38          1           0       -5.818035    1.322506    0.000000
     39          1           0       -2.967550   -3.459267    0.000000
     40          1           0       -7.102706   -0.730878    0.000000
     41          1           0       -5.148129   -4.557243    0.000000
     42          1           0       -7.244029   -3.206097    0.000000
 ---------------------------------------------------------------------
 Rotational constants (GHZ):           0.7402030           0.0868496           0.0777294
 Leave Link  202 at Thu Sep  8 15:01:22 2022, MaxMem=  1342177280 cpu:               5.2 elap:               0.1
 (Enter /mnt/opt/groups/app-gaussian/g16-avx2/l301.exe)
 Standard basis: 6-31G(d,p) (6D, 7F)
 Ernie: Thresh=  0.10000D-02 Tol=  0.10000D-05 Strict=F.
 There are   175 symmetry adapted cartesian basis functions of AG  symmetry.
 There are    60 symmetry adapted cartesian basis functions of BG  symmetry.
 There are    60 symmetry adapted cartesian basis functions of AU  symmetry.
 There are   175 symmetry adapted cartesian basis functions of BU  symmetry.
 There are   175 symmetry adapted basis functions of AG  symmetry.
 There are    60 symmetry adapted basis functions of BG  symmetry.
 There are    60 symmetry adapted basis functions of AU  symmetry.
 There are   175 symmetry adapted basis functions of BU  symmetry.
   470 basis functions,   840 primitive gaussians,   470 cartesian basis functions
    86 alpha electrons       86 beta electrons
       nuclear repulsion energy      1937.2415911001 Hartrees.
 IExCor=  402 DFT=T Ex+Corr=B3LYP ExCW=0 ScaHFX=  0.200000
 ScaDFX=  0.800000  0.720000  1.000000  0.810000 ScalE2=  1.000000  1.000000
 IRadAn=      5 IRanWt=     -1 IRanGd=            0 ICorTp=0 IEmpDi=131
 NAtoms=   42 NActive=   42 NUniq=   21 SFac= 4.00D+00 NAtFMM=   60 NAOKFM=F Big=F
 Integral buffers will be    131072 words long.
 Raffenetti 2 integral format.
 Two-electron integral symmetry is turned on.
 R6Disp:  Grimme-D3 Dispersion energy=       -0.0376383475 Hartrees.
 Nuclear repulsion after empirical dispersion term =     1937.2039527527 Hartrees.
 Leave Link  301 at Thu Sep  8 15:01:22 2022, MaxMem=  1342177280 cpu:               6.2 elap:               0.2
 (Enter /mnt/opt/groups/app-gaussian/g16-avx2/l302.exe)
 NPDir=0 NMtPBC=     1 NCelOv=     1 NCel=       1 NClECP=     1 NCelD=      1
         NCelK=      1 NCelE2=     1 NClLst=     1 CellRange=     0.0.
 One-electron integrals computed using PRISM.
 One-electron integral symmetry used in STVInt
 NBasis=   470 RedAO= T EigKep=  1.44D-04  NBF=   175    60    60   175
 NBsUse=   470 1.00D-06 EigRej= -1.00D+00 NBFU=   175    60    60   175
 Precomputing XC quadrature grid using
 IXCGrd= 4 IRadAn=           5 IRanWt=          -1 IRanGd=           0 AccXCQ= 1.00D-12.
 Generated NRdTot=       0 NPtTot=           0 NUsed=           0 NTot=          32
 NSgBfM=   453   453   453   453   453 MxSgAt=    42 MxSgA2=    42.
 Leave Link  302 at Thu Sep  8 15:01:26 2022, MaxMem=  1342177280 cpu:             170.0 elap:               3.7
 (Enter /mnt/opt/groups/app-gaussian/g16-avx2/l303.exe)
 DipDrv:  MaxL=1.
 Leave Link  303 at Thu Sep  8 15:01:26 2022, MaxMem=  1342177280 cpu:               7.2 elap:               0.2
 (Enter /mnt/opt/groups/app-gaussian/g16-avx2/l401.exe)
 ExpMin= 1.61D-01 ExpMax= 3.05D+03 ExpMxC= 4.57D+02 IAcc=3 IRadAn=         5 AccDes= 0.00D+00
 Harris functional with IExCor=  402 and IRadAn=       5 diagonalized for initial guess.
 HarFok:  IExCor=  402 AccDes= 0.00D+00 IRadAn=         5 IDoV= 1 UseB2=F ITyADJ=14
 ICtDFT=  3500011 ScaDFX=  1.000000  1.000000  1.000000  1.000000
 FoFCou: FMM=F IPFlag=           0 FMFlag=      100000 FMFlg1=           0
         NFxFlg=           0 DoJE=T BraDBF=F KetDBF=T FulRan=T
         wScrn=  0.000000 ICntrl=       500 IOpCl=  0 I1Cent=   200000004 NGrid=           0
         NMat0=    1 NMatS0=      1 NMatT0=    0 NMatD0=    1 NMtDS0=    0 NMtDT0=    0
 Petite list used in FoFCou.
 Harris En= -1000.53391001201    
 JPrj=0 DoOrth=F DoCkMO=F.
 Initial guess orbital symmetries:
       Occupied  (BU) (AG) (AG) (BU) (AG) (BU) (AG) (BU) (BU) (AG)
                 (BU) (AG) (BU) (AG) (BU) (AG) (AG) (BU) (AG) (BU)
                 (AG) (BU) (AG) (BU) (AG) (BU) (AG) (BU) (AG) (BU)
                 (AG) (BU) (BU) (AG) (AG) (BU) (BU) (AG) (AG) (BU)
                 (BU) (AG) (AG) (BU) (AG) (BU) (AG) (BU) (BU) (AG)
                 (AG) (BU) (AG) (BU) (AG) (BU) (AG) (BU) (BU) (AG)
                 (AG) (BU) (AG) (BU) (AG) (BU) (AU) (BU) (AG) (BG)
                 (AG) (AU) (BU) (AG) (BU) (BG) (AG) (AU) (BG) (BG)
                 (AU) (AU) (BG) (BG) (AU) (AU)
       Virtual   (BG) (BG) (AU) (AU) (BG) (BG) (AU) (AU) (BG) (AU)
                 (BU) (BU) (AG) (BG) (AG) (AG) (BU) (BU) (AU) (AG)
                 (BU) (AG) (BG) (BU) (AG) (BU) (BU) (AG) (AG) (AG)
                 (BU) (BU) (AG) (BU) (BU) (AG) (AG) (BU) (BU) (AG)
                 (AG) (BU) (AG) (BU) (AG) (BU) (AG) (BU) (BU) (AG)
                 (AG) (BU) (BU) (AG) (AG) (BU) (BU) (AU) (AG) (BG)
                 (AU) (BU) (BU) (BG) (AG) (BU) (AU) (AG) (BG) (AG)
                 (AG) (BU) (AG) (BU) (AG) (BG) (BU) (BU) (AG) (AU)
                 (AG) (AU) (BU) (AG) (BU) (BU) (AG) (BU) (AG) (BG)
                 (AU) (AG) (BG) (BU) (AU) (BG) (BG) (AU) (BG) (AU)
                 (AU) (AU) (BU) (BG) (AG) (AG) (BU) (BG) (BU) (AG)
                 (BU) (AG) (AU) (AG) (BU) (BU) (AG) (BG) (AG) (BU)
                 (BG) (AG) (BU) (AU) (AG) (BU) (BU) (AG) (AG) (BU)
                 (AG) (BU) (AG) (BU) (AG) (BU) (BU) (AG) (AG) (BU)
                 (BU) (AG) (BU) (AG) (AG) (BU) (AG) (BU) (AG) (BU)
                 (AG) (AU) (BG) (AG) (BU) (AU) (BG) (BU) (AG) (AU)
                 (BG) (BU) (BU) (BG) (AU) (AG) (BG) (AU) (BG) (AU)
                 (AU) (BG) (AU) (BG) (AU) (AG) (BG) (BU) (AU) (BG)
                 (AU) (BU) (AG) (AG) (BU) (AG) (BU) (AG) (BU) (BU)
                 (AG) (BU) (AG) (AG) (BU) (BU) (AG) (AG) (BU) (AG)
                 (BG) (AU) (AG) (BU) (BU) (BG) (AG) (AU) (BG) (AG)
                 (BU) (BU) (AG) (AU) (BU) (AG) (BU) (BU) (AG) (BG)
                 (AG) (AG) (BU) (BU) (AG) (AU) (BU) (AG) (BU) (AG)
                 (BU) (BG) (AG) (BU) (BG) (AU) (AU) (BU) (AG) (BG)
                 (AG) (BU) (AG) (BU) (AG) (BU) (AU) (BG) (AG) (AU)
                 (BG) (AU) (BG) (AU) (BG) (BU) (AU) (AG) (BG) (BU)
                 (AU) (AG) (BG) (BU) (BU) (AG) (BU) (AG) (BU) (AG)
                 (AU) (BG) (AU) (BG) (AG) (BG) (BU) (AU) (AG) (BU)
                 (AG) (BG) (BU) (AG) (AU) (AU) (BU) (AG) (AU) (BU)
                 (BG) (BG) (AU) (AG) (BG) (BU) (AG) (AU) (BU) (AG)
                 (BG) (AG) (BU) (BG) (AG) (BU) (AU) (AU) (BU) (BG)
                 (AG) (BU) (AU) (BG) (AG) (BU) (AG) (BU) (AG) (BU)
                 (BU) (AG) (BU) (AG) (BU) (AG) (AG) (BU) (AG) (BU)
                 (BU) (AG) (AG) (BU) (AG) (BU) (AG) (AG) (BU) (AG)
                 (BU) (BU) (AG) (BU) (AG) (BU) (AG) (BU) (AG) (BU)
                 (AG) (BU) (BU) (AG) (BU) (AG) (BU) (AG) (AG) (BU)
                 (AG) (BU) (AG) (BU) (AG) (BU) (AG) (BU) (BU) (AG)
                 (AG) (BU) (BU) (AG) (AG) (BU) (BU) (AG) (AG) (BU)
                 (AG) (BU) (AG) (BU)
 The electronic state of the initial guess is 1-AG.
 Leave Link  401 at Thu Sep  8 15:01:28 2022, MaxMem=  1342177280 cpu:              87.3 elap:               1.9
 (Enter /mnt/opt/groups/app-gaussian/g16-avx2/l502.exe)
 Two-electron integrals replicated using symmetry.
 Closed shell SCF:
 Using DIIS extrapolation, IDIIS=    10.
 NGot=  1342177280 LenX=  1341703840 LenY=  1341482470
 Requested convergence on RMS density matrix=1.00D-08 within 500 cycles.
 Requested convergence on MAX density matrix=1.00D-06.
 Requested convergence on             energy=1.00D-06.
 Level shift goal  0.100 maximum shift  0.100.
 No special actions if energy rises.
 Dynamic level shift is on during FON iterations.

 Cycle   1  Pass 1  IDiag  1:
 FoFJK:  IHMeth= 1 ICntrl=       0 DoSepK=F KAlg= 0 I1Cent=           0 FoldK=F
 IRaf= 620000000 NMat=       1 IRICut=       1 DoRegI=T DoRafI=F ISym2E= 2 IDoP0=0 IntGTp=1.
 FoFCou: FMM=F IPFlag=           0 FMFlag=      100000 FMFlg1=           0
         NFxFlg=           0 DoJE=F BraDBF=F KetDBF=F FulRan=T
         wScrn=  0.000000 ICntrl=         0 IOpCl=  0 I1Cent=           0 NGrid=           0
         NMat0=    1 NMatS0=      1 NMatT0=    0 NMatD0=    1 NMtDS0=    0 NMtDT0=    0
 Integrals replicated using symmetry in FoFCou.
 E= -1000.04715348198    
 DIIS: error= 4.39D-02 at cycle   1 NSaved=   1.
 NSaved= 1 IEnMin= 1 EnMin= -1000.04715348198     IErMin= 1 ErrMin= 4.39D-02
 ErrMax= 4.39D-02  0.00D+00 EMaxC= 1.00D+00 BMatC= 4.30D-01 BMatP= 4.30D-01
 IDIUse=1 WtCom= 1.00D+00 WtEn= 0.00D+00
 Coeff-Com:  0.100D+01
 Coeff:      0.100D+01
 Gap=     0.113 Goal=     0.100 Shift=    0.000
 T= 1724. Gap= 0.110 NK=0 IS=    1 IE=  470 IFin=   87
          NO(<0.9)=   0  NV(>0.1)=   0     86.00e < EF      0.00e >EF  Err=1.4D-14
 GapD=    0.113 DampG=1.000 DampE=0.500 DampFc=0.5000 IDamp=-1.
 Damping current iteration by 5.00D-01
 RMSDP=4.02D-03 MaxDP=1.09D-01              OVMax= 1.30D-01

 Cycle   2  Pass 1  IDiag  1:
 E= -1000.29110270757     Delta-E=       -0.243949225585 Rises=F Damp=T
 DIIS: error= 7.54D-03 at cycle   2 NSaved=   2.
 NSaved= 2 IEnMin= 2 EnMin= -1000.29110270757     IErMin= 2 ErrMin= 7.54D-03
 ErrMax= 7.54D-03  0.00D+00 EMaxC= 1.00D+00 BMatC= 2.62D-02 BMatP= 4.30D-01
 IDIUse=1 WtCom= 1.00D+00 WtEn= 0.00D+00
 Coeff-Com: -0.891D-01 0.109D+01
 Coeff:     -0.891D-01 0.109D+01
 Gap=     0.116 Goal=     0.100 Shift=    0.000
 T= 1530. Gap= 0.114 NK=3 IS=   73 IE=   94 IFin=   87
          NO(<0.9)=   0  NV(>0.1)=   0     86.00e < EF      0.00e >EF  Err=2.8D-14
 GapD=    0.116 DampG=1.000 DampE=1.000 DampFc=1.0000 IDamp=-1.
 RMSDP=1.33D-03 MaxDP=5.46D-02 DE=-2.44D-01 OVMax= 7.26D-02

 Cycle   3  Pass 1  IDiag  1:
 E= -1000.51809778060     Delta-E=       -0.226995073029 Rises=F Damp=F
 DIIS: error= 4.20D-03 at cycle   3 NSaved=   3.
 NSaved= 3 IEnMin= 3 EnMin= -1000.51809778060     IErMin= 3 ErrMin= 4.20D-03
 ErrMax= 4.20D-03  0.00D+00 EMaxC= 1.00D+00 BMatC= 8.69D-03 BMatP= 2.62D-02
 IDIUse=1 WtCom= 1.00D+00 WtEn= 0.00D+00
 Coeff-Com: -0.780D-01 0.392D+00 0.686D+00
 Coeff:     -0.780D-01 0.392D+00 0.686D+00
 Gap=     0.115 Goal=     0.100 Shift=    0.000
 T= 1207. Gap= 0.114 NK=3 IS=   87 IE=   94 IFin=   86
          NO(<0.9)=   0  NV(>0.1)=   0     86.00e < EF      0.00e >EF  Err=0.0D+00
 GapD=    0.115 DampG=1.000 DampE=1.000 DampFc=1.0000 IDamp=-1.
 RMSDP=3.91D-04 MaxDP=1.42D-02 DE=-2.27D-01 OVMax= 4.35D-02

 Cycle   4  Pass 1  IDiag  1:
 E= -1000.52175594635     Delta-E=       -0.003658165752 Rises=F Damp=F
 DIIS: error= 4.18D-03 at cycle   4 NSaved=   4.
 NSaved= 4 IEnMin= 4 EnMin= -1000.52175594635     IErMin= 4 ErrMin= 4.18D-03
 ErrMax= 4.18D-03  0.00D+00 EMaxC= 1.00D+00 BMatC= 4.64D-03 BMatP= 8.69D-03
 IDIUse=1 WtCom= 1.00D+00 WtEn= 0.00D+00
 Coeff-Com: -0.404D-01 0.138D+00 0.448D+00 0.454D+00
 Coeff:     -0.404D-01 0.138D+00 0.448D+00 0.454D+00
 Gap=     0.115 Goal=     0.100 Shift=    0.000
 T=  457. Gap= 0.115 NK=3 IS=   87 IE=   94 IFin=   86
          NO(<0.9)=   0  NV(>0.1)=   0     86.00e < EF      0.00e >EF  Err=0.0D+00
 GapD=    0.115 DampG=1.000 DampE=1.000 DampFc=1.0000 IDamp=-1.
 RMSDP=2.10D-04 MaxDP=7.86D-03 DE=-3.66D-03 OVMax= 2.48D-02

 Cycle   5  Pass 1  IDiag  1:
 E= -1000.52707702096     Delta-E=       -0.005321074615 Rises=F Damp=F
 DIIS: error= 7.29D-04 at cycle   5 NSaved=   5.
 NSaved= 5 IEnMin= 5 EnMin= -1000.52707702096     IErMin= 5 ErrMin= 7.29D-04
 ErrMax= 7.29D-04  0.00D+00 EMaxC= 1.00D+00 BMatC= 2.32D-04 BMatP= 4.64D-03
 IDIUse=1 WtCom= 1.00D+00 WtEn= 0.00D+00
 Coeff-Com: -0.137D-01 0.353D-01 0.159D+00 0.241D+00 0.578D+00
 Coeff:     -0.137D-01 0.353D-01 0.159D+00 0.241D+00 0.578D+00
 Gap=     0.115 Goal=     0.100 Shift=    0.000
 RMSDP=5.11D-05 MaxDP=1.63D-03 DE=-5.32D-03 OVMax= 4.17D-03

 Cycle   6  Pass 1  IDiag  1:
 E= -1000.52730362299     Delta-E=       -0.000226602025 Rises=F Damp=F
 DIIS: error= 2.63D-04 at cycle   6 NSaved=   6.
 NSaved= 6 IEnMin= 6 EnMin= -1000.52730362299     IErMin= 6 ErrMin= 2.63D-04
 ErrMax= 2.63D-04  0.00D+00 EMaxC= 1.00D+00 BMatC= 2.92D-05 BMatP= 2.32D-04
 IDIUse=1 WtCom= 1.00D+00 WtEn= 0.00D+00
 Coeff-Com: -0.454D-02 0.866D-02 0.549D-01 0.105D+00 0.340D+00 0.496D+00
 Coeff:     -0.454D-02 0.866D-02 0.549D-01 0.105D+00 0.340D+00 0.496D+00
 Gap=     0.115 Goal=     0.100 Shift=    0.000
 RMSDP=1.41D-05 MaxDP=6.75D-04 DE=-2.27D-04 OVMax= 1.68D-03

 Cycle   7  Pass 1  IDiag  1:
 E= -1000.52733369922     Delta-E=       -0.000030076234 Rises=F Damp=F
 DIIS: error= 5.56D-05 at cycle   7 NSaved=   7.
 NSaved= 7 IEnMin= 7 EnMin= -1000.52733369922     IErMin= 7 ErrMin= 5.56D-05
 ErrMax= 5.56D-05  0.00D+00 EMaxC= 1.00D+00 BMatC= 1.03D-06 BMatP= 2.92D-05
 IDIUse=1 WtCom= 1.00D+00 WtEn= 0.00D+00
 Coeff-Com: -0.199D-02 0.342D-02 0.243D-01 0.490D-01 0.163D+00 0.266D+00
 Coeff-Com:  0.495D+00
 Coeff:     -0.199D-02 0.342D-02 0.243D-01 0.490D-01 0.163D+00 0.266D+00
 Coeff:      0.495D+00
 Gap=     0.115 Goal=     0.100 Shift=    0.000
 RMSDP=3.49D-06 MaxDP=1.58D-04 DE=-3.01D-05 OVMax= 4.66D-04

 Cycle   8  Pass 1  IDiag  1:
 E= -1000.52733470477     Delta-E=       -0.000001005550 Rises=F Damp=F
 DIIS: error= 2.40D-05 at cycle   8 NSaved=   8.
 NSaved= 8 IEnMin= 8 EnMin= -1000.52733470477     IErMin= 8 ErrMin= 2.40D-05
 ErrMax= 2.40D-05  0.00D+00 EMaxC= 1.00D+00 BMatC= 1.80D-07 BMatP= 1.03D-06
 IDIUse=1 WtCom= 1.00D+00 WtEn= 0.00D+00
 Coeff-Com: -0.226D-03 0.164D-03 0.276D-02 0.690D-02 0.263D-01 0.570D-01
 Coeff-Com:  0.306D+00 0.601D+00
 Coeff:     -0.226D-03 0.164D-03 0.276D-02 0.690D-02 0.263D-01 0.570D-01
 Coeff:      0.306D+00 0.601D+00
 Gap=     0.115 Goal=     0.100 Shift=    0.000
 RMSDP=1.19D-06 MaxDP=6.34D-05 DE=-1.01D-06 OVMax= 1.42D-04

 Cycle   9  Pass 1  IDiag  1:
 E= -1000.52733489463     Delta-E=       -0.000000189862 Rises=F Damp=F
 DIIS: error= 7.12D-06 at cycle   9 NSaved=   9.
 NSaved= 9 IEnMin= 9 EnMin= -1000.52733489463     IErMin= 9 ErrMin= 7.12D-06
 ErrMax= 7.12D-06  0.00D+00 EMaxC= 1.00D+00 BMatC= 1.12D-08 BMatP= 1.80D-07
 IDIUse=1 WtCom= 1.00D+00 WtEn= 0.00D+00
 Coeff-Com: -0.390D-04-0.515D-04 0.393D-03 0.150D-02 0.703D-02 0.183D-01
 Coeff-Com:  0.141D+00 0.323D+00 0.510D+00
 Coeff:     -0.390D-04-0.515D-04 0.393D-03 0.150D-02 0.703D-02 0.183D-01
 Coeff:      0.141D+00 0.323D+00 0.510D+00
 Gap=     0.115 Goal=     0.100 Shift=    0.000
 RMSDP=3.81D-07 MaxDP=1.70D-05 DE=-1.90D-07 OVMax= 4.99D-05

 Cycle  10  Pass 1  IDiag  1:
 E= -1000.52733490487     Delta-E=       -0.000000010238 Rises=F Damp=F
 DIIS: error= 3.74D-06 at cycle  10 NSaved=  10.
 NSaved=10 IEnMin=10 EnMin= -1000.52733490487     IErMin=10 ErrMin= 3.74D-06
 ErrMax= 3.74D-06  0.00D+00 EMaxC= 1.00D+00 BMatC= 2.68D-09 BMatP= 1.12D-08
 IDIUse=1 WtCom= 1.00D+00 WtEn= 0.00D+00
 Coeff-Com:  0.189D-04-0.567D-04-0.329D-03-0.519D-03-0.105D-02-0.103D-02
 Coeff-Com:  0.187D-01 0.662D-01 0.340D+00 0.578D+00
 Coeff:      0.189D-04-0.567D-04-0.329D-03-0.519D-03-0.105D-02-0.103D-02
 Coeff:      0.187D-01 0.662D-01 0.340D+00 0.578D+00
 Gap=     0.115 Goal=     0.100 Shift=    0.000
 RMSDP=1.45D-07 MaxDP=6.14D-06 DE=-1.02D-08 OVMax= 1.58D-05

 Cycle  11  Pass 1  IDiag  1:
 E= -1000.52733490798     Delta-E=       -0.000000003112 Rises=F Damp=F
 DIIS: error= 4.83D-07 at cycle  11 NSaved=  11.
 NSaved=11 IEnMin=11 EnMin= -1000.52733490798     IErMin=11 ErrMin= 4.83D-07
 ErrMax= 4.83D-07  0.00D+00 EMaxC= 1.00D+00 BMatC= 8.20D-11 BMatP= 2.68D-09
 IDIUse=1 WtCom= 1.00D+00 WtEn= 0.00D+00
 Coeff-Com:  0.106D-04-0.251D-04-0.184D-03-0.325D-03-0.789D-03-0.122D-02
 Coeff-Com:  0.351D-02 0.200D-01 0.151D+00 0.290D+00 0.538D+00
 Coeff:      0.106D-04-0.251D-04-0.184D-03-0.325D-03-0.789D-03-0.122D-02
 Coeff:      0.351D-02 0.200D-01 0.151D+00 0.290D+00 0.538D+00
 Gap=     0.115 Goal=     0.100 Shift=    0.000
 RMSDP=2.85D-08 MaxDP=1.61D-06 DE=-3.11D-09 OVMax= 3.21D-06

 Cycle  12  Pass 1  IDiag  1:
 E= -1000.52733490807     Delta-E=       -0.000000000088 Rises=F Damp=F
 DIIS: error= 2.09D-07 at cycle  12 NSaved=  12.
 NSaved=12 IEnMin=12 EnMin= -1000.52733490807     IErMin=12 ErrMin= 2.09D-07
 ErrMax= 2.09D-07  0.00D+00 EMaxC= 1.00D+00 BMatC= 1.12D-11 BMatP= 8.20D-11
 IDIUse=1 WtCom= 1.00D+00 WtEn= 0.00D+00
 Coeff-Com:  0.294D-05-0.476D-05-0.520D-04-0.104D-03-0.289D-03-0.559D-03
 Coeff-Com: -0.154D-02-0.264D-03 0.302D-01 0.726D-01 0.295D+00 0.605D+00
 Coeff:      0.294D-05-0.476D-05-0.520D-04-0.104D-03-0.289D-03-0.559D-03
 Coeff:     -0.154D-02-0.264D-03 0.302D-01 0.726D-01 0.295D+00 0.605D+00
 Gap=     0.115 Goal=     0.100 Shift=    0.000
 RMSDP=1.02D-08 MaxDP=5.21D-07 DE=-8.78D-11 OVMax= 1.14D-06

 Cycle  13  Pass 1  IDiag  1:
 E= -1000.52733490807     Delta-E=       -0.000000000001 Rises=F Damp=F
 DIIS: error= 3.52D-08 at cycle  13 NSaved=  13.
 NSaved=13 IEnMin=13 EnMin= -1000.52733490807     IErMin=13 ErrMin= 3.52D-08
 ErrMax= 3.52D-08  0.00D+00 EMaxC= 1.00D+00 BMatC= 4.35D-13 BMatP= 1.12D-11
 IDIUse=1 WtCom= 1.00D+00 WtEn= 0.00D+00
 Coeff-Com:  0.372D-06-0.418D-07-0.674D-05-0.152D-04-0.540D-04-0.117D-03
 Coeff-Com: -0.822D-03-0.147D-02 0.123D-02 0.773D-02 0.619D-01 0.207D+00
 Coeff-Com:  0.725D+00
 Coeff:      0.372D-06-0.418D-07-0.674D-05-0.152D-04-0.540D-04-0.117D-03
 Coeff:     -0.822D-03-0.147D-02 0.123D-02 0.773D-02 0.619D-01 0.207D+00
 Coeff:      0.725D+00
 Gap=     0.115 Goal=     0.100 Shift=    0.000
 RMSDP=2.89D-09 MaxDP=1.56D-07 DE=-9.09D-13 OVMax= 3.99D-07

 SCF Done:  E(RB3LYP) =  -1000.52733491     A.U. after   13 cycles
            NFock= 13  Conv=0.29D-08     -V/T= 2.0098
 KE= 9.908158069040D+02 PE=-6.190755179863D+03 EE= 2.262208085298D+03
 Leave Link  502 at Thu Sep  8 15:02:07 2022, MaxMem=  1342177280 cpu:            1766.6 elap:              38.4
 (Enter /mnt/opt/groups/app-gaussian/g16-avx2/l601.exe)
 Copying SCF densities to generalized density rwf, IOpCl= 0 IROHF=0.

 **********************************************************************

            Population analysis using the SCF Density.

 **********************************************************************

 Orbital symmetries:
       Occupied  (AG) (BU) (BU) (AG) (AG) (BU) (AG) (AG) (BU) (BU)
                 (BU) (AG) (BU) (AG) (AG) (BU) (BU) (AG) (AG) (BU)
                 (AG) (BU) (BU) (AG) (BU) (AG) (AG) (BU) (AG) (BU)
                 (AG) (BU) (BU) (AG) (AG) (BU) (BU) (AG) (AG) (BU)
                 (BU) (AG) (AG) (BU) (AG) (BU) (AG) (BU) (BU) (AG)
                 (AG) (BU) (AG) (BU) (BU) (AG) (BU) (AG) (BU) (AG)
                 (AG) (AG) (BU) (AU) (BU) (BG) (AG) (BU) (BU) (AU)
                 (AG) (AG) (BU) (BG) (BU) (AG) (AG) (AU) (BG) (BG)
                 (AU) (AU) (BG) (BG) (AU) (AU)
       Virtual   (BG) (BG) (AU) (AU) (BG) (BG) (AU) (AU) (BG) (BU)
                 (AG) (BU) (AG) (AG) (AU) (BU) (BU) (AG) (AG) (BU)
                 (BG) (BU) (AG) (AG) (BU) (BU) (AU) (AG) (BG) (BU)
                 (AG) (BU) (AG) (AG) (BU) (BU) (AG) (BU) (AG) (AG)
                 (BU) (AG) (BU) (BU) (AG) (BU) (AG) (BU) (BU) (AG)
                 (BU) (BU) (AG) (AG) (AU) (AG) (BG) (BU) (AU) (BG)
                 (BU) (AG) (BU) (AG) (AU) (BG) (BU) (AG) (AG) (BG)
                 (BU) (AG) (BU) (AU) (AG) (AG) (BU) (AU) (AG) (BU)
                 (BU) (BU) (AG) (BU) (AG) (BG) (BU) (BU) (AU) (AG)
                 (BG) (AG) (AU) (AG) (BG) (AU) (BG) (BU) (BG) (AU)
                 (AU) (AU) (BG) (BU) (BG) (AG) (AG) (BU) (AU) (AG)
                 (BU) (AG) (BU) (AG) (BU) (BU) (AG) (BG) (BU) (BG)
                 (AG) (AG) (AU) (BU) (AG) (BU) (BU) (AG) (AG) (BU)
                 (AG) (BU) (AG) (BU) (AG) (BU) (AG) (BU) (BU) (AG)
                 (BU) (AG) (BU) (AG) (BU) (AG) (BU) (AG) (AG) (BU)
                 (AG) (AG) (BU) (BG) (AU) (AG) (BU) (AU) (BG) (AU)
                 (BU) (BG) (AG) (BU) (BG) (BG) (AU) (AU) (BG) (AU)
                 (AU) (AG) (BG) (AU) (BU) (BG) (AU) (BG) (AU) (BG)
                 (BU) (AG) (AU) (AG) (BU) (AG) (BU) (AG) (BU) (BU)
                 (AG) (BU) (AG) (AG) (BU) (BU) (AG) (AG) (AG) (BU)
                 (AU) (BG) (BU) (AG) (BU) (BG) (AU) (BG) (AG) (AG)
                 (BU) (BU) (AU) (AG) (BU) (BU) (AG) (BU) (BG) (AG)
                 (AG) (BU) (AG) (AG) (BU) (AU) (AG) (BU) (BU) (BU)
                 (AG) (BG) (AG) (AU) (BG) (BU) (AU) (BU) (AG) (BG)
                 (AG) (BU) (AG) (BU) (AG) (AU) (BG) (BU) (AG) (AU)
                 (BG) (AU) (BG) (AU) (BG) (BU) (AG) (AU) (BU) (BG)
                 (AU) (AG) (BU) (BG) (BU) (AG) (AG) (BU) (AU) (BG)
                 (BU) (AG) (AU) (BG) (AG) (BG) (AU) (BU) (AG) (BU)
                 (AG) (BG) (AU) (AG) (BU) (AU) (BU) (AG) (AU) (BU)
                 (BG) (BG) (AU) (BU) (AG) (BG) (AG) (BU) (AU) (BG)
                 (AG) (AG) (BU) (BG) (BU) (AG) (AU) (AU) (BU) (BG)
                 (AG) (AU) (BU) (BG) (AG) (BU) (AG) (BU) (AG) (BU)
                 (BU) (AG) (BU) (AG) (BU) (AG) (AG) (BU) (AG) (BU)
                 (BU) (AG) (BU) (AG) (AG) (BU) (AG) (AG) (BU) (AG)
                 (BU) (BU) (AG) (BU) (BU) (AG) (AG) (BU) (AG) (BU)
                 (AG) (BU) (BU) (AG) (BU) (AG) (BU) (AG) (BU) (AG)
                 (AG) (BU) (AG) (BU) (AG) (BU) (AG) (BU) (BU) (AG)
                 (AG) (BU) (BU) (AG) (AG) (BU) (BU) (AG) (AG) (BU)
                 (AG) (BU) (AG) (BU)
 The electronic state is 1-AG.
 Alpha  occ. eigenvalues --  -10.20285 -10.20285 -10.20128 -10.20128 -10.19978
 Alpha  occ. eigenvalues --  -10.19978 -10.19860 -10.19839 -10.19839 -10.19820
 Alpha  occ. eigenvalues --  -10.19151 -10.19151 -10.19137 -10.19137 -10.19127
 Alpha  occ. eigenvalues --  -10.19127 -10.19099 -10.19099 -10.19095 -10.19095
 Alpha  occ. eigenvalues --  -10.19076 -10.19076 -10.19061 -10.19061 -10.19024
 Alpha  occ. eigenvalues --  -10.19024  -0.88698  -0.87535  -0.85694  -0.83282
 Alpha  occ. eigenvalues --   -0.81022  -0.79442  -0.77721  -0.77224  -0.74990
 Alpha  occ. eigenvalues --   -0.74314  -0.72809  -0.71536  -0.69618  -0.65349
 Alpha  occ. eigenvalues --   -0.63076  -0.62092  -0.61030  -0.60957  -0.58965
 Alpha  occ. eigenvalues --   -0.57953  -0.56714  -0.52603  -0.52259  -0.51976
 Alpha  occ. eigenvalues --   -0.49799  -0.48925  -0.48773  -0.47124  -0.45713
 Alpha  occ. eigenvalues --   -0.44726  -0.43890  -0.43602  -0.42882  -0.42770
 Alpha  occ. eigenvalues --   -0.42033  -0.41574  -0.41296  -0.40742  -0.40174
 Alpha  occ. eigenvalues --   -0.39333  -0.39255  -0.38835  -0.37198  -0.36982
 Alpha  occ. eigenvalues --   -0.36263  -0.35162  -0.34164  -0.34138  -0.32828
 Alpha  occ. eigenvalues --   -0.32772  -0.31839  -0.31638  -0.30695  -0.28348
 Alpha  occ. eigenvalues --   -0.28044  -0.25470  -0.24402  -0.22524  -0.21383
 Alpha  occ. eigenvalues --   -0.18568
 Alpha virt. eigenvalues --   -0.07099  -0.04044  -0.02476  -0.01067   0.00253
 Alpha virt. eigenvalues --    0.03306   0.03420   0.06062   0.08661   0.09325
 Alpha virt. eigenvalues --    0.09688   0.09760   0.10719   0.11944   0.12107
 Alpha virt. eigenvalues --    0.13013   0.13732   0.15063   0.15919   0.16023
 Alpha virt. eigenvalues --    0.16642   0.17252   0.17793   0.18415   0.19288
 Alpha virt. eigenvalues --    0.20264   0.21372   0.23386   0.23481   0.23531
 Alpha virt. eigenvalues --    0.25237   0.25579   0.25792   0.27474   0.27548
 Alpha virt. eigenvalues --    0.28528   0.29759   0.29867   0.30838   0.32053
 Alpha virt. eigenvalues --    0.32094   0.32310   0.32898   0.35401   0.38664
 Alpha virt. eigenvalues --    0.38926   0.39750   0.42670   0.44299   0.45855
 Alpha virt. eigenvalues --    0.47189   0.48183   0.49069   0.49878   0.49895
 Alpha virt. eigenvalues --    0.50819   0.50870   0.50881   0.52607   0.53476
 Alpha virt. eigenvalues --    0.53643   0.53702   0.54409   0.54792   0.54952
 Alpha virt. eigenvalues --    0.55241   0.55628   0.56178   0.57135   0.57185
 Alpha virt. eigenvalues --    0.57214   0.57664   0.57763   0.58693   0.59056
 Alpha virt. eigenvalues --    0.59382   0.59443   0.59758   0.59828   0.60434
 Alpha virt. eigenvalues --    0.60823   0.61286   0.61606   0.61613   0.61723
 Alpha virt. eigenvalues --    0.61792   0.61923   0.62258   0.62994   0.63006
 Alpha virt. eigenvalues --    0.63255   0.63771   0.64867   0.65549   0.66071
 Alpha virt. eigenvalues --    0.67505   0.67640   0.68434   0.70887   0.71447
 Alpha virt. eigenvalues --    0.73912   0.75869   0.76655   0.77925   0.77938
 Alpha virt. eigenvalues --    0.79402   0.80423   0.80615   0.80934   0.81417
 Alpha virt. eigenvalues --    0.81586   0.81978   0.82044   0.83104   0.83787
 Alpha virt. eigenvalues --    0.84634   0.84692   0.85034   0.87340   0.87432
 Alpha virt. eigenvalues --    0.87521   0.89600   0.89628   0.89646   0.91639
 Alpha virt. eigenvalues --    0.91859   0.92939   0.93330   0.94210   0.94606
 Alpha virt. eigenvalues --    0.96369   0.96832   0.97583   0.97599   0.98625
 Alpha virt. eigenvalues --    1.00973   1.01753   1.02201   1.04069   1.04371
 Alpha virt. eigenvalues --    1.04916   1.07214   1.08685   1.10501   1.12023
 Alpha virt. eigenvalues --    1.12069   1.14978   1.15200   1.16880   1.17338
 Alpha virt. eigenvalues --    1.19553   1.20701   1.20938   1.21974   1.22170
 Alpha virt. eigenvalues --    1.22496   1.22928   1.23721   1.24602   1.25976
 Alpha virt. eigenvalues --    1.26033   1.27018   1.30523   1.31496   1.33561
 Alpha virt. eigenvalues --    1.33670   1.33697   1.34160   1.34486   1.35504
 Alpha virt. eigenvalues --    1.37436   1.38160   1.38473   1.38543   1.39158
 Alpha virt. eigenvalues --    1.40326   1.41246   1.41741   1.43082   1.43195
 Alpha virt. eigenvalues --    1.44014   1.44744   1.45046   1.46965   1.47345
 Alpha virt. eigenvalues --    1.48801   1.48806   1.49651   1.53273   1.53737
 Alpha virt. eigenvalues --    1.54437   1.56229   1.57080   1.64862   1.67908
 Alpha virt. eigenvalues --    1.71089   1.71231   1.72614   1.73725   1.74090
 Alpha virt. eigenvalues --    1.75573   1.75580   1.77970   1.78073   1.80406
 Alpha virt. eigenvalues --    1.81304   1.81334   1.82247   1.82787   1.84279
 Alpha virt. eigenvalues --    1.84911   1.85874   1.85972   1.86706   1.87872
 Alpha virt. eigenvalues --    1.88461   1.88506   1.89802   1.89831   1.89972
 Alpha virt. eigenvalues --    1.90548   1.91616   1.92470   1.92777   1.93162
 Alpha virt. eigenvalues --    1.93246   1.94439   1.94684   1.95305   1.96940
 Alpha virt. eigenvalues --    1.97381   1.98073   1.99842   1.99892   1.99897
 Alpha virt. eigenvalues --    2.00297   2.02259   2.03786   2.05392   2.05935
 Alpha virt. eigenvalues --    2.07734   2.09061   2.10563   2.11580   2.17187
 Alpha virt. eigenvalues --    2.18085   2.18673   2.18956   2.19357   2.21886
 Alpha virt. eigenvalues --    2.22018   2.23683   2.24699   2.26281   2.26896
 Alpha virt. eigenvalues --    2.27433   2.28688   2.28923   2.29198   2.29756
 Alpha virt. eigenvalues --    2.31476   2.32126   2.32698   2.33367   2.34408
 Alpha virt. eigenvalues --    2.36133   2.36761   2.37316   2.38408   2.38488
 Alpha virt. eigenvalues --    2.38842   2.39283   2.40668   2.41504   2.43325
 Alpha virt. eigenvalues --    2.43452   2.43923   2.44510   2.46611   2.47070
 Alpha virt. eigenvalues --    2.47433   2.47725   2.51491   2.51862   2.52196
 Alpha virt. eigenvalues --    2.52349   2.53529   2.54296   2.55842   2.56907
 Alpha virt. eigenvalues --    2.56954   2.57871   2.58609   2.59189   2.59582
 Alpha virt. eigenvalues --    2.59956   2.61523   2.62287   2.62392   2.62766
 Alpha virt. eigenvalues --    2.63150   2.65206   2.65453   2.66115   2.68712
 Alpha virt. eigenvalues --    2.68785   2.69070   2.72472   2.73026   2.73174
 Alpha virt. eigenvalues --    2.73194   2.75725   2.75980   2.76058   2.77973
 Alpha virt. eigenvalues --    2.79586   2.80694   2.82560   2.84805   2.85672
 Alpha virt. eigenvalues --    2.88392   2.88912   2.90552   2.92704   2.96446
 Alpha virt. eigenvalues --    2.97280   3.01759   3.02514   3.08194   3.09640
 Alpha virt. eigenvalues --    3.14521   3.15040   3.16247   3.16399   3.17248
 Alpha virt. eigenvalues --    3.18008   3.19960   3.23816   3.23996   3.24842
 Alpha virt. eigenvalues --    3.25463   3.26382   3.29497   3.32968   3.34062
 Alpha virt. eigenvalues --    3.34136   3.39105   3.42247   3.44015   3.45475
 Alpha virt. eigenvalues --    3.48140   3.48730   3.56215   3.70176   3.73560
 Alpha virt. eigenvalues --    3.75053   3.87519   3.88353   4.08468   4.08470
 Alpha virt. eigenvalues --    4.10824   4.12680   4.13129   4.14032   4.14156
 Alpha virt. eigenvalues --    4.14692   4.15196   4.17301   4.18602   4.19114
 Alpha virt. eigenvalues --    4.22438   4.29144   4.33968   4.35715   4.39237
 Alpha virt. eigenvalues --    4.42143   4.47889   4.48631   4.54806   4.58771
 Alpha virt. eigenvalues --    4.67043   4.79423   4.92403   5.00920
          Condensed to atoms (all electrons):
               1          2          3          4          5          6
     1  C    4.971128   0.461145   0.483179   0.276276  -0.025207  -0.012086
     2  C    0.461145   4.784731  -0.066324  -0.002375   0.477595   0.390697
     3  C    0.483179  -0.066324   5.040194  -0.085240  -0.066135   0.013941
     4  C    0.276276  -0.002375  -0.085240   5.036875   0.013240  -0.066161
     5  C   -0.025207   0.477595  -0.066135   0.013240   5.017559  -0.081636
     6  C   -0.012086   0.390697   0.013941  -0.066161  -0.081636   5.080988
     7  C   -0.001729  -0.043779   0.010432   0.415104  -0.000412   0.004315
     8  C   -0.080758   0.011208  -0.023862   0.426374  -0.000101  -0.001624
     9  C   -0.007712  -0.036632   0.509966   0.008357  -0.024174  -0.000512
    10  C   -0.066716   0.002963  -0.001541  -0.010005   0.008815   0.473109
    11  C    0.014209  -0.000540  -0.000038  -0.013928  -0.000013   0.008487
    12  C    0.007068  -0.000173   0.000704   0.004716   0.000000   0.000050
    13  C   -0.040638  -0.013837  -0.025431  -0.000514   0.501175   0.007907
    14  C   -0.000084   0.000023  -0.000039  -0.034687   0.000000  -0.000393
    15  C   -0.000199  -0.000000   0.000012   0.008021  -0.000000   0.000000
    16  C    0.000001  -0.000000  -0.000000  -0.000215   0.000000   0.000000
    17  C   -0.000001   0.000000  -0.000000  -0.000159   0.000000   0.000002
    18  C    0.000000   0.000000  -0.000000   0.000001  -0.000000  -0.000000
    19  C   -0.000000   0.000000   0.000000  -0.000006   0.000000  -0.000000
    20  C    0.000000  -0.000000   0.000000  -0.000000   0.000000  -0.000000
    21  C    0.000000  -0.000000   0.000000  -0.000000  -0.000000   0.000000
    22  C    0.000000  -0.000000  -0.000000   0.000000  -0.000000   0.000000
    23  C   -0.000000  -0.000000  -0.000000   0.000000  -0.000000  -0.000000
    24  C   -0.000000   0.000000  -0.000000  -0.000000   0.000000  -0.000000
    25  C   -0.000000  -0.000000  -0.000000   0.000000   0.000000   0.000000
    26  C   -0.000000   0.000000   0.000000  -0.000000   0.000000  -0.000000
    27  H   -0.028776   0.004947   0.358025  -0.015436   0.000660  -0.000195
    28  H    0.004325  -0.039892   0.000639  -0.000185   0.364032  -0.008857
    29  H    0.003929  -0.037933  -0.000228   0.001122  -0.008221   0.360256
    30  H   -0.012937  -0.000218   0.003443  -0.029641  -0.000003   0.000025
    31  H    0.002739   0.001202  -0.034098  -0.000237   0.004199   0.000010
    32  H    0.001086   0.002512   0.000018   0.003887  -0.000216  -0.035114
    33  H   -0.000199   0.000024   0.000002   0.003837  -0.000000   0.000233
    34  H    0.001152   0.002684   0.004104   0.000015  -0.034747  -0.000194
    35  H    0.000003   0.000000  -0.000003  -0.000018  -0.000000  -0.000000
    36  H    0.000000  -0.000000  -0.000000   0.000034  -0.000000   0.000000
    37  H    0.000000   0.000000  -0.000000   0.000000  -0.000000   0.000000
    38  H   -0.000000   0.000000  -0.000000  -0.000000   0.000000  -0.000000
    39  H    0.000000  -0.000000   0.000000   0.000000  -0.000000   0.000000
    40  H   -0.000000  -0.000000   0.000000   0.000000   0.000000  -0.000000
    41  H    0.000000  -0.000000  -0.000000   0.000000   0.000000   0.000000
    42  H   -0.000000   0.000000   0.000000  -0.000000   0.000000  -0.000000
               7          8          9         10         11         12
     1  C   -0.001729  -0.080758  -0.007712  -0.066716   0.014209   0.007068
     2  C   -0.043779   0.011208  -0.036632   0.002963  -0.000540  -0.000173
     3  C    0.010432  -0.023862   0.509966  -0.001541  -0.000038   0.000704
     4  C    0.415104   0.426374   0.008357  -0.010005  -0.013928   0.004716
     5  C   -0.000412  -0.000101  -0.024174   0.008815  -0.000013   0.000000
     6  C    0.004315  -0.001624  -0.000512   0.473109   0.008487   0.000050
     7  C    4.811541  -0.059458  -0.000215   0.397709   0.435624  -0.027948
     8  C   -0.059458   5.363417   0.000327   0.015093  -0.109342   0.393112
     9  C   -0.000215   0.000327   4.848134   0.000071   0.000000  -0.000013
    10  C    0.397709   0.015093   0.000071   5.061124  -0.078687  -0.000205
    11  C    0.435624  -0.109342   0.000000  -0.078687   5.333118  -0.021790
    12  C   -0.027948   0.393112  -0.000013  -0.000205  -0.021790   4.800112
    13  C    0.000034  -0.000012   0.515272  -0.000413   0.000000   0.000000
    14  C    0.000699  -0.019476   0.000000   0.007557   0.375936   0.452988
    15  C   -0.000128  -0.075838   0.000000  -0.000007   0.016269   0.375936
    16  C   -0.000035   0.006479   0.000000   0.000000  -0.000128   0.000699
    17  C    0.006479   0.014963   0.000000  -0.000217  -0.075838  -0.019476
    18  C    0.000000  -0.000217  -0.000000   0.000000  -0.000007   0.007557
    19  C   -0.000215  -0.000159  -0.000000   0.000001   0.008021  -0.034687
    20  C    0.000000   0.000002  -0.000000  -0.000000   0.000000  -0.000393
    21  C    0.000001  -0.000001  -0.000000   0.000000  -0.000199  -0.000084
    22  C   -0.000000  -0.000000  -0.000000  -0.000000   0.000012  -0.000039
    23  C   -0.000000   0.000000   0.000000   0.000000  -0.000000   0.000023
    24  C    0.000000   0.000000   0.000000  -0.000000   0.000000   0.000000
    25  C    0.000000   0.000000   0.000000  -0.000000  -0.000000   0.000000
    26  C    0.000000  -0.000000   0.000000   0.000000  -0.000000   0.000000
    27  H   -0.000232   0.004255  -0.045074   0.000016   0.000002   0.000496
    28  H    0.000013   0.000002   0.004631   0.000295  -0.000000  -0.000000
    29  H    0.002313   0.000021   0.000020  -0.034346  -0.000234  -0.000001
    30  H    0.004154   0.347879   0.000175  -0.000213   0.000757  -0.037316
    31  H    0.000002   0.000011   0.365288  -0.000000   0.000000   0.000000
    32  H   -0.037737  -0.000236  -0.000000   0.360489  -0.007958   0.000026
    33  H   -0.039411   0.000698  -0.000000  -0.008296   0.355205   0.004503
    34  H   -0.000000  -0.000000  -0.039239   0.000004  -0.000000  -0.000000
    35  H    0.000029  -0.008763  -0.000000   0.000000  -0.000225  -0.037522
    36  H   -0.000039  -0.000252  -0.000000  -0.000001  -0.008517   0.004422
    37  H   -0.000000  -0.000006   0.000000   0.000000   0.000000   0.000139
    38  H    0.000000  -0.000000  -0.000000   0.000000  -0.000000   0.000004
    39  H   -0.000000  -0.000000   0.000000   0.000000  -0.000009   0.000002
    40  H   -0.000000  -0.000000   0.000000   0.000000   0.000000  -0.000000
    41  H   -0.000000  -0.000000   0.000000   0.000000  -0.000000  -0.000000
    42  H    0.000000  -0.000000   0.000000  -0.000000  -0.000000   0.000000
              13         14         15         16         17         18
     1  C   -0.040638  -0.000084  -0.000199   0.000001  -0.000001   0.000000
     2  C   -0.013837   0.000023  -0.000000  -0.000000   0.000000   0.000000
     3  C   -0.025431  -0.000039   0.000012  -0.000000  -0.000000  -0.000000
     4  C   -0.000514  -0.034687   0.008021  -0.000215  -0.000159   0.000001
     5  C    0.501175   0.000000  -0.000000   0.000000   0.000000  -0.000000
     6  C    0.007907  -0.000393   0.000000   0.000000   0.000002  -0.000000
     7  C    0.000034   0.000699  -0.000128  -0.000035   0.006479   0.000000
     8  C   -0.000012  -0.019476  -0.075838   0.006479   0.014963  -0.000217
     9  C    0.515272   0.000000   0.000000   0.000000   0.000000  -0.000000
    10  C   -0.000413   0.007557  -0.000007   0.000000  -0.000217   0.000000
    11  C    0.000000   0.375936   0.016269  -0.000128  -0.075838  -0.000007
    12  C    0.000000   0.452988   0.375936   0.000699  -0.019476   0.007557
    13  C    4.852501   0.000000  -0.000000   0.000000  -0.000000   0.000000
    14  C    0.000000   4.800112  -0.021790  -0.027948   0.393112  -0.000205
    15  C   -0.000000  -0.021790   5.333118   0.435624  -0.109342  -0.078687
    16  C    0.000000  -0.027948   0.435624   4.811541  -0.059458   0.397709
    17  C   -0.000000   0.393112  -0.109342  -0.059458   5.363417   0.015093
    18  C    0.000000  -0.000205  -0.078687   0.397709   0.015093   5.061124
    19  C   -0.000000   0.004716  -0.013928   0.415104   0.426374  -0.010005
    20  C   -0.000000   0.000050   0.008487   0.004315  -0.001624   0.473109
    21  C   -0.000000   0.007068   0.014209  -0.001729  -0.080758  -0.066716
    22  C    0.000000   0.000704  -0.000038   0.010432  -0.023862  -0.001541
    23  C    0.000000  -0.000173  -0.000540  -0.043779   0.011208   0.002963
    24  C    0.000000  -0.000013   0.000000  -0.000215   0.000327   0.000071
    25  C    0.000000   0.000000  -0.000013  -0.000412  -0.000101   0.008815
    26  C    0.000000   0.000000   0.000000   0.000034  -0.000012  -0.000413
    27  H    0.004553   0.000002  -0.000009  -0.000000  -0.000000   0.000000
    28  H   -0.043631  -0.000000   0.000000  -0.000000  -0.000000   0.000000
    29  H    0.000168   0.000004  -0.000000   0.000000  -0.000000   0.000000
    30  H   -0.000002   0.004422  -0.008517  -0.000039  -0.000252  -0.000001
    31  H   -0.040037  -0.000000  -0.000000  -0.000000  -0.000000   0.000000
    32  H    0.000003   0.000139   0.000000  -0.000000  -0.000006   0.000000
    33  H   -0.000000  -0.037522  -0.000225   0.000029  -0.008763   0.000000
    34  H    0.365697   0.000000  -0.000000   0.000000  -0.000000  -0.000000
    35  H    0.000000   0.004503   0.355205  -0.039411   0.000698  -0.008296
    36  H    0.000000  -0.037316   0.000757   0.004154   0.347879  -0.000213
    37  H    0.000000   0.000026  -0.007958  -0.037737  -0.000236   0.360489
    38  H   -0.000000  -0.000001  -0.000234   0.002313   0.000021  -0.034346
    39  H    0.000000   0.000496   0.000002  -0.000232   0.004255   0.000016
    40  H    0.000000  -0.000000  -0.000000   0.000013   0.000002   0.000295
    41  H    0.000000   0.000000   0.000000   0.000002   0.000011  -0.000000
    42  H    0.000000  -0.000000  -0.000000  -0.000000  -0.000000   0.000004
              19         20         21         22         23         24
     1  C   -0.000000   0.000000   0.000000   0.000000  -0.000000  -0.000000
     2  C    0.000000  -0.000000  -0.000000  -0.000000  -0.000000   0.000000
     3  C    0.000000   0.000000   0.000000  -0.000000  -0.000000  -0.000000
     4  C   -0.000006  -0.000000  -0.000000   0.000000   0.000000  -0.000000
     5  C    0.000000   0.000000  -0.000000  -0.000000  -0.000000   0.000000
     6  C   -0.000000  -0.000000   0.000000   0.000000  -0.000000  -0.000000
     7  C   -0.000215   0.000000   0.000001  -0.000000  -0.000000   0.000000
     8  C   -0.000159   0.000002  -0.000001  -0.000000   0.000000   0.000000
     9  C   -0.000000  -0.000000  -0.000000  -0.000000   0.000000   0.000000
    10  C    0.000001  -0.000000   0.000000  -0.000000   0.000000  -0.000000
    11  C    0.008021   0.000000  -0.000199   0.000012  -0.000000   0.000000
    12  C   -0.034687  -0.000393  -0.000084  -0.000039   0.000023   0.000000
    13  C   -0.000000  -0.000000  -0.000000   0.000000   0.000000   0.000000
    14  C    0.004716   0.000050   0.007068   0.000704  -0.000173  -0.000013
    15  C   -0.013928   0.008487   0.014209  -0.000038  -0.000540   0.000000
    16  C    0.415104   0.004315  -0.001729   0.010432  -0.043779  -0.000215
    17  C    0.426374  -0.001624  -0.080758  -0.023862   0.011208   0.000327
    18  C   -0.010005   0.473109  -0.066716  -0.001541   0.002963   0.000071
    19  C    5.036875  -0.066161   0.276276  -0.085240  -0.002375   0.008357
    20  C   -0.066161   5.080988  -0.012086   0.013941   0.390697  -0.000512
    21  C    0.276276  -0.012086   4.971128   0.483179   0.461145  -0.007712
    22  C   -0.085240   0.013941   0.483179   5.040194  -0.066324   0.509966
    23  C   -0.002375   0.390697   0.461145  -0.066324   4.784731  -0.036632
    24  C    0.008357  -0.000512  -0.007712   0.509966  -0.036632   4.848134
    25  C    0.013240  -0.081636  -0.025207  -0.066135   0.477595  -0.024174
    26  C   -0.000514   0.007907  -0.040638  -0.025431  -0.013837   0.515272
    27  H    0.000000   0.000000   0.000000   0.000000  -0.000000   0.000000
    28  H    0.000000  -0.000000  -0.000000   0.000000  -0.000000   0.000000
    29  H   -0.000000  -0.000000  -0.000000  -0.000000   0.000000  -0.000000
    30  H    0.000034   0.000000   0.000000  -0.000000  -0.000000  -0.000000
    31  H    0.000000   0.000000   0.000000  -0.000000  -0.000000   0.000000
    32  H    0.000000   0.000000   0.000000  -0.000000   0.000000   0.000000
    33  H   -0.000018  -0.000000   0.000003  -0.000003   0.000000  -0.000000
    34  H   -0.000000  -0.000000  -0.000000   0.000000   0.000000   0.000000
    35  H    0.003837   0.000233  -0.000199   0.000002   0.000024  -0.000000
    36  H   -0.029641   0.000025  -0.012937   0.003443  -0.000218   0.000175
    37  H    0.003887  -0.035114   0.001086   0.000018   0.002512  -0.000000
    38  H    0.001122   0.360256   0.003929  -0.000228  -0.037933   0.000020
    39  H   -0.015436  -0.000195  -0.028776   0.358025   0.004947  -0.045074
    40  H   -0.000185  -0.008857   0.004325   0.000639  -0.039892   0.004631
    41  H   -0.000237   0.000010   0.002739  -0.034098   0.001202   0.365288
    42  H    0.000015  -0.000194   0.001152   0.004104   0.002684  -0.039239
              25         26         27         28         29         30
     1  C   -0.000000  -0.000000  -0.028776   0.004325   0.003929  -0.012937
     2  C   -0.000000   0.000000   0.004947  -0.039892  -0.037933  -0.000218
     3  C   -0.000000   0.000000   0.358025   0.000639  -0.000228   0.003443
     4  C    0.000000  -0.000000  -0.015436  -0.000185   0.001122  -0.029641
     5  C    0.000000   0.000000   0.000660   0.364032  -0.008221  -0.000003
     6  C    0.000000  -0.000000  -0.000195  -0.008857   0.360256   0.000025
     7  C    0.000000   0.000000  -0.000232   0.000013   0.002313   0.004154
     8  C    0.000000  -0.000000   0.004255   0.000002   0.000021   0.347879
     9  C    0.000000   0.000000  -0.045074   0.004631   0.000020   0.000175
    10  C   -0.000000   0.000000   0.000016   0.000295  -0.034346  -0.000213
    11  C   -0.000000  -0.000000   0.000002  -0.000000  -0.000234   0.000757
    12  C    0.000000   0.000000   0.000496  -0.000000  -0.000001  -0.037316
    13  C    0.000000   0.000000   0.004553  -0.043631   0.000168  -0.000002
    14  C    0.000000   0.000000   0.000002  -0.000000   0.000004   0.004422
    15  C   -0.000013   0.000000  -0.000009   0.000000  -0.000000  -0.008517
    16  C   -0.000412   0.000034  -0.000000  -0.000000   0.000000  -0.000039
    17  C   -0.000101  -0.000012  -0.000000  -0.000000  -0.000000  -0.000252
    18  C    0.008815  -0.000413   0.000000   0.000000   0.000000  -0.000001
    19  C    0.013240  -0.000514   0.000000   0.000000  -0.000000   0.000034
    20  C   -0.081636   0.007907   0.000000  -0.000000  -0.000000   0.000000
    21  C   -0.025207  -0.040638   0.000000  -0.000000  -0.000000   0.000000
    22  C   -0.066135  -0.025431   0.000000   0.000000  -0.000000  -0.000000
    23  C    0.477595  -0.013837  -0.000000  -0.000000   0.000000  -0.000000
    24  C   -0.024174   0.515272   0.000000   0.000000  -0.000000  -0.000000
    25  C    5.017559   0.501175  -0.000000   0.000000   0.000000  -0.000000
    26  C    0.501175   4.852501   0.000000   0.000000  -0.000000   0.000000
    27  H   -0.000000   0.000000   0.634109   0.000019   0.000002   0.003588
    28  H    0.000000   0.000000   0.000019   0.633519   0.006478   0.000000
    29  H    0.000000  -0.000000   0.000002   0.006478   0.626982   0.000000
    30  H   -0.000000   0.000000   0.003588   0.000000   0.000000   0.632743
    31  H    0.000000   0.000000  -0.005938  -0.000202   0.000000   0.000002
    32  H   -0.000000   0.000000   0.000000  -0.000014  -0.005473   0.000002
    33  H   -0.000000   0.000000   0.000000   0.000000  -0.000017   0.000026
    34  H    0.000000   0.000000  -0.000208  -0.005716  -0.000013  -0.000000
    35  H   -0.000000  -0.000000   0.000003   0.000000  -0.000000   0.007295
    36  H   -0.000003  -0.000002   0.000000  -0.000000   0.000000   0.000002
    37  H   -0.000216   0.000003   0.000000  -0.000000   0.000000   0.000001
    38  H   -0.008221   0.000168  -0.000000   0.000000  -0.000000   0.000000
    39  H    0.000660   0.004553   0.000000   0.000000  -0.000000   0.000000
    40  H    0.364032  -0.043631   0.000000   0.000000   0.000000  -0.000000
    41  H    0.004199  -0.040037  -0.000000   0.000000   0.000000  -0.000000
    42  H   -0.034747   0.365697  -0.000000   0.000000   0.000000   0.000000
              31         32         33         34         35         36
     1  C    0.002739   0.001086  -0.000199   0.001152   0.000003   0.000000
     2  C    0.001202   0.002512   0.000024   0.002684   0.000000  -0.000000
     3  C   -0.034098   0.000018   0.000002   0.004104  -0.000003  -0.000000
     4  C   -0.000237   0.003887   0.003837   0.000015  -0.000018   0.000034
     5  C    0.004199  -0.000216  -0.000000  -0.034747  -0.000000  -0.000000
     6  C    0.000010  -0.035114   0.000233  -0.000194  -0.000000   0.000000
     7  C    0.000002  -0.037737  -0.039411  -0.000000   0.000029  -0.000039
     8  C    0.000011  -0.000236   0.000698  -0.000000  -0.008763  -0.000252
     9  C    0.365288  -0.000000  -0.000000  -0.039239  -0.000000  -0.000000
    10  C   -0.000000   0.360489  -0.008296   0.000004   0.000000  -0.000001
    11  C    0.000000  -0.007958   0.355205  -0.000000  -0.000225  -0.008517
    12  C    0.000000   0.000026   0.004503  -0.000000  -0.037522   0.004422
    13  C   -0.040037   0.000003  -0.000000   0.365697   0.000000   0.000000
    14  C   -0.000000   0.000139  -0.037522   0.000000   0.004503  -0.037316
    15  C   -0.000000   0.000000  -0.000225  -0.000000   0.355205   0.000757
    16  C   -0.000000  -0.000000   0.000029   0.000000  -0.039411   0.004154
    17  C   -0.000000  -0.000006  -0.008763  -0.000000   0.000698   0.347879
    18  C    0.000000   0.000000   0.000000  -0.000000  -0.008296  -0.000213
    19  C    0.000000   0.000000  -0.000018  -0.000000   0.003837  -0.029641
    20  C    0.000000   0.000000  -0.000000  -0.000000   0.000233   0.000025
    21  C    0.000000   0.000000   0.000003  -0.000000  -0.000199  -0.012937
    22  C   -0.000000  -0.000000  -0.000003   0.000000   0.000002   0.003443
    23  C   -0.000000   0.000000   0.000000   0.000000   0.000024  -0.000218
    24  C    0.000000   0.000000  -0.000000   0.000000  -0.000000   0.000175
    25  C    0.000000  -0.000000  -0.000000   0.000000  -0.000000  -0.000003
    26  C    0.000000   0.000000   0.000000   0.000000  -0.000000  -0.000002
    27  H   -0.005938   0.000000   0.000000  -0.000208   0.000003   0.000000
    28  H   -0.000202  -0.000014   0.000000  -0.005716   0.000000  -0.000000
    29  H    0.000000  -0.005473  -0.000017  -0.000013  -0.000000   0.000000
    30  H    0.000002   0.000002   0.000026  -0.000000   0.007295   0.000002
    31  H    0.626430   0.000000   0.000000  -0.005319   0.000000  -0.000000
    32  H    0.000000   0.626942   0.006694  -0.000000   0.000000   0.000001
    33  H    0.000000   0.006694   0.632898  -0.000000   0.000002   0.007295
    34  H   -0.005319  -0.000000  -0.000000   0.625510   0.000000   0.000000
    35  H    0.000000   0.000000   0.000002   0.000000   0.632898   0.000026
    36  H   -0.000000   0.000001   0.007295   0.000000   0.000026   0.632743
    37  H   -0.000000  -0.000000   0.000000   0.000000   0.006694   0.000002
    38  H    0.000000   0.000000  -0.000000   0.000000  -0.000017   0.000000
    39  H   -0.000000   0.000000   0.000003  -0.000000   0.000000   0.003588
    40  H    0.000000  -0.000000   0.000000   0.000000   0.000000   0.000000
    41  H    0.000000  -0.000000   0.000000   0.000000   0.000000   0.000002
    42  H    0.000000   0.000000   0.000000   0.000000  -0.000000  -0.000000
              37         38         39         40         41         42
     1  C    0.000000  -0.000000   0.000000  -0.000000   0.000000  -0.000000
     2  C    0.000000   0.000000  -0.000000  -0.000000  -0.000000   0.000000
     3  C   -0.000000  -0.000000   0.000000   0.000000  -0.000000   0.000000
     4  C    0.000000  -0.000000   0.000000   0.000000   0.000000  -0.000000
     5  C   -0.000000   0.000000  -0.000000   0.000000   0.000000   0.000000
     6  C    0.000000  -0.000000   0.000000  -0.000000   0.000000  -0.000000
     7  C   -0.000000   0.000000  -0.000000  -0.000000  -0.000000   0.000000
     8  C   -0.000006  -0.000000  -0.000000  -0.000000  -0.000000  -0.000000
     9  C    0.000000  -0.000000   0.000000   0.000000   0.000000   0.000000
    10  C    0.000000   0.000000   0.000000   0.000000   0.000000  -0.000000
    11  C    0.000000  -0.000000  -0.000009   0.000000  -0.000000  -0.000000
    12  C    0.000139   0.000004   0.000002  -0.000000  -0.000000   0.000000
    13  C    0.000000  -0.000000   0.000000   0.000000   0.000000   0.000000
    14  C    0.000026  -0.000001   0.000496  -0.000000   0.000000  -0.000000
    15  C   -0.007958  -0.000234   0.000002  -0.000000   0.000000  -0.000000
    16  C   -0.037737   0.002313  -0.000232   0.000013   0.000002  -0.000000
    17  C   -0.000236   0.000021   0.004255   0.000002   0.000011  -0.000000
    18  C    0.360489  -0.034346   0.000016   0.000295  -0.000000   0.000004
    19  C    0.003887   0.001122  -0.015436  -0.000185  -0.000237   0.000015
    20  C   -0.035114   0.360256  -0.000195  -0.008857   0.000010  -0.000194
    21  C    0.001086   0.003929  -0.028776   0.004325   0.002739   0.001152
    22  C    0.000018  -0.000228   0.358025   0.000639  -0.034098   0.004104
    23  C    0.002512  -0.037933   0.004947  -0.039892   0.001202   0.002684
    24  C   -0.000000   0.000020  -0.045074   0.004631   0.365288  -0.039239
    25  C   -0.000216  -0.008221   0.000660   0.364032   0.004199  -0.034747
    26  C    0.000003   0.000168   0.004553  -0.043631  -0.040037   0.365697
    27  H    0.000000  -0.000000   0.000000   0.000000  -0.000000  -0.000000
    28  H   -0.000000   0.000000   0.000000   0.000000   0.000000   0.000000
    29  H    0.000000  -0.000000  -0.000000   0.000000   0.000000   0.000000
    30  H    0.000001   0.000000   0.000000  -0.000000  -0.000000   0.000000
    31  H   -0.000000   0.000000  -0.000000   0.000000   0.000000   0.000000
    32  H   -0.000000   0.000000   0.000000  -0.000000  -0.000000   0.000000
    33  H    0.000000  -0.000000   0.000003   0.000000   0.000000   0.000000
    34  H    0.000000   0.000000  -0.000000   0.000000   0.000000   0.000000
    35  H    0.006694  -0.000017   0.000000   0.000000   0.000000  -0.000000
    36  H    0.000002   0.000000   0.003588   0.000000   0.000002  -0.000000
    37  H    0.626942  -0.005473   0.000000  -0.000014   0.000000  -0.000000
    38  H   -0.005473   0.626982   0.000002   0.006478   0.000000  -0.000013
    39  H    0.000000   0.000002   0.634109   0.000019  -0.005938  -0.000208
    40  H   -0.000014   0.006478   0.000019   0.633519  -0.000202  -0.005716
    41  H    0.000000   0.000000  -0.005938  -0.000202   0.626430  -0.005319
    42  H   -0.000000  -0.000013  -0.000208  -0.005716  -0.005319   0.625510
 Mulliken charges:
               1
     1  C    0.050802
     2  C    0.101973
     3  C   -0.121721
     4  C    0.060949
     5  C   -0.146411
     6  C   -0.133249
     7  C    0.122887
     8  C   -0.203737
     9  C   -0.098670
    10  C   -0.126598
    11  C   -0.230188
    12  C    0.127090
    13  C   -0.082796
    14  C    0.127090
    15  C   -0.230188
    16  C    0.122887
    17  C   -0.203737
    18  C   -0.126598
    19  C    0.060949
    20  C   -0.133249
    21  C    0.050802
    22  C   -0.121721
    23  C    0.101973
    24  C   -0.098670
    25  C   -0.146411
    26  C   -0.082796
    27  H    0.085190
    28  H    0.084544
    29  H    0.085170
    30  H    0.084590
    31  H    0.085948
    32  H    0.084954
    33  H    0.083005
    34  H    0.086269
    35  H    0.083005
    36  H    0.084590
    37  H    0.084954
    38  H    0.085170
    39  H    0.085190
    40  H    0.084544
    41  H    0.085948
    42  H    0.086269
 Sum of Mulliken charges =  -0.00000
 Mulliken charges with hydrogens summed into heavy atoms:
               1
     1  C    0.050802
     2  C    0.101973
     3  C   -0.036531
     4  C    0.060949
     5  C   -0.061867
     6  C   -0.048078
     7  C    0.122887
     8  C   -0.119148
     9  C   -0.012722
    10  C   -0.041644
    11  C   -0.147183
    12  C    0.127090
    13  C    0.003473
    14  C    0.127090
    15  C   -0.147183
    16  C    0.122887
    17  C   -0.119148
    18  C   -0.041644
    19  C    0.060949
    20  C   -0.048078
    21  C    0.050802
    22  C   -0.036531
    23  C    0.101973
    24  C   -0.012722
    25  C   -0.061867
    26  C    0.003473
 Electronic spatial extent (au):  <R**2>=          12809.6976
 Charge=             -0.0000 electrons
 Dipole moment (field-independent basis, Debye):
    X=              0.0000    Y=              0.0000    Z=              0.0000  Tot=              0.0000
 Quadrupole moment (field-independent basis, Debye-Ang):
   XX=           -127.0422   YY=           -128.4265   ZZ=           -156.3255
   XY=              1.0587   XZ=              0.0000   YZ=              0.0000
 Traceless Quadrupole moment (field-independent basis, Debye-Ang):
   XX=             10.2225   YY=              8.8383   ZZ=            -19.0608
   XY=              1.0587   XZ=              0.0000   YZ=              0.0000
 Octapole moment (field-independent basis, Debye-Ang**2):
  XXX=              0.0000  YYY=              0.0000  ZZZ=              0.0000  XYY=              0.0000
  XXY=              0.0000  XXZ=              0.0000  XZZ=             -0.0000  YZZ=             -0.0000
  YYZ=              0.0000  XYZ=              0.0000
 Hexadecapole moment (field-independent basis, Debye-Ang**3):
 XXXX=         -13041.8320 YYYY=          -2833.2968 ZZZZ=           -162.0351 XXXY=          -1611.8441
 XXXZ=              0.0000 YYYX=          -1632.6304 YYYZ=              0.0000 ZZZX=              0.0000
 ZZZY=              0.0000 XXYY=          -2646.2174 XXZZ=          -2686.6427 YYZZ=           -602.0147
 XXYZ=              0.0000 YYXZ=              0.0000 ZZXY=           -671.2482
 N-N= 1.937203952753D+03 E-N=-6.190755180657D+03  KE= 9.908158069040D+02
 Symmetry AG   KE= 4.832464351138D+02
 Symmetry BG   KE= 1.268363811273D+01
 Symmetry AU   KE= 1.507765313219D+01
 Symmetry BU   KE= 4.798080805452D+02
 No NMR shielding tensors so no spin-rotation constants.
 Leave Link  601 at Thu Sep  8 15:02:08 2022, MaxMem=  1342177280 cpu:              65.8 elap:               1.5
 (Enter /mnt/opt/groups/app-gaussian/g16-avx2/l701.exe)
 ... and contract with generalized density number  0.
 Compute integral first derivatives.
 R6Disp: Adding Grimme-D3 dispersion energy 1st derivatives to the gradient.
 Leave Link  701 at Thu Sep  8 15:02:10 2022, MaxMem=  1342177280 cpu:              84.2 elap:               1.9
 (Enter /mnt/opt/groups/app-gaussian/g16-avx2/l702.exe)
 L702 exits ... SP integral derivatives will be done elsewhere.
 Leave Link  702 at Thu Sep  8 15:02:10 2022, MaxMem=  1342177280 cpu:               2.5 elap:               0.1
 (Enter /mnt/opt/groups/app-gaussian/g16-avx2/l703.exe)
 Integral derivatives from FoFJK, PRISM(SPDF).
 Compute integral first derivatives, UseDBF=F ICtDFT=           0.
 Calling FoFJK, ICntrl=      2127 FMM=F ISym2X=1 I1Cent= 0 IOpClX= 0 NMat=1 NMatS=1 NMatT=0.
 FoFJK:  IHMeth= 1 ICntrl=    2127 DoSepK=F KAlg= 0 I1Cent=           0 FoldK=F
 IRaf=         0 NMat=       1 IRICut=       1 DoRegI=T DoRafI=F ISym2E= 1 IDoP0=0 IntGTp=1.
 FoFCou: FMM=F IPFlag=           0 FMFlag=      100000 FMFlg1=         800
         NFxFlg=           0 DoJE=F BraDBF=F KetDBF=F FulRan=T
         wScrn=  0.000000 ICntrl=      2127 IOpCl=  0 I1Cent=           0 NGrid=           0
         NMat0=    1 NMatS0=      1 NMatT0=    0 NMatD0=    1 NMtDS0=    0 NMtDT0=    0
 Petite list used in FoFCou.
 Leave Link  703 at Thu Sep  8 15:02:15 2022, MaxMem=  1342177280 cpu:             230.3 elap:               5.1
 (Enter /mnt/opt/groups/app-gaussian/g16-avx2/l716.exe)
 Dipole        = 1.01252340D-13 4.17443857D-14 0.00000000D+00
 ***** Axes restored to original set *****
 -------------------------------------------------------------------
 Center     Atomic                   Forces (Hartrees/Bohr)
 Number     Number              X              Y              Z
 -------------------------------------------------------------------
      1        6           0.000019775    0.000019156   -0.000000000
      2        6          -0.000016521    0.000052721   -0.000000000
      3        6          -0.000002158   -0.000035394   -0.000000000
      4        6          -0.000030985   -0.000005985   -0.000000000
      5        6           0.000001045    0.000008294   -0.000000000
      6        6           0.000000676   -0.000043405   -0.000000000
      7        6          -0.000068735    0.000031264   -0.000000000
      8        6           0.000070245   -0.000013189   -0.000000000
      9        6          -0.000038371    0.000023735   -0.000000000
     10        6           0.000039989   -0.000049830   -0.000000000
     11        6           0.000012771    0.000004561   -0.000000000
     12        6           0.000011905    0.000011553   -0.000000000
     13        6           0.000047554   -0.000008364   -0.000000000
     14        6          -0.000011905   -0.000011553   -0.000000000
     15        6          -0.000012771   -0.000004561   -0.000000000
     16        6           0.000068735   -0.000031264   -0.000000000
     17        6          -0.000070245    0.000013189   -0.000000000
     18        6          -0.000039989    0.000049830   -0.000000000
     19        6           0.000030985    0.000005985   -0.000000000
     20        6          -0.000000676    0.000043405   -0.000000000
     21        6          -0.000019775   -0.000019156   -0.000000000
     22        6           0.000002158    0.000035394   -0.000000000
     23        6           0.000016521   -0.000052721   -0.000000000
     24        6           0.000038371   -0.000023735   -0.000000000
     25        6          -0.000001045   -0.000008294   -0.000000000
     26        6          -0.000047554    0.000008364   -0.000000000
     27        1          -0.000048339    0.000012929   -0.000000000
     28        1           0.000007389   -0.000013014   -0.000000000
     29        1          -0.000000554   -0.000018844   -0.000000000
     30        1           0.000022006    0.000049234   -0.000000000
     31        1          -0.000010119    0.000005178   -0.000000000
     32        1           0.000019623   -0.000007164   -0.000000000
     33        1           0.000016397   -0.000017326   -0.000000000
     34        1           0.000007435   -0.000002821   -0.000000000
     35        1          -0.000016397    0.000017326   -0.000000000
     36        1          -0.000022006   -0.000049234   -0.000000000
     37        1          -0.000019623    0.000007164   -0.000000000
     38        1           0.000000554    0.000018844   -0.000000000
     39        1           0.000048339   -0.000012929   -0.000000000
     40        1          -0.000007389    0.000013014   -0.000000000
     41        1           0.000010119   -0.000005178   -0.000000000
     42        1          -0.000007435    0.000002821   -0.000000000
 -------------------------------------------------------------------
 Cartesian Forces:  Max     0.000070245 RMS     0.000023545
 Leave Link  716 at Thu Sep  8 15:02:15 2022, MaxMem=  1342177280 cpu:               3.1 elap:               0.1
 (Enter /mnt/opt/groups/app-gaussian/g16-avx2/l103.exe)

 GradGradGradGradGradGradGradGradGradGradGradGradGradGradGradGradGradGrad
 Berny optimization.
 FormGI is forming the generalized inverse of G from B-inverse, IUseBI=4.
 GSVD:  received Info=                   1 from GESDD.
 Internal  Forces:  Max     0.000083476 RMS     0.000022050
 Search for a local minimum.
 Step number   1 out of a maximum of  252
 All quantities printed in internal units (Hartrees-Bohrs-Radians)
 RMS Force = .22050D-04 SwitMx=.10000D-02 MixMth= 2
 Mixed Optimization -- En-DIIS/RFO-DIIS
 Second derivative matrix not updated -- first step.
 ITU=  0
     Eigenvalues ---    0.01489   0.01491   0.01605   0.01609   0.01652
     Eigenvalues ---    0.01654   0.01713   0.01725   0.01754   0.01767
     Eigenvalues ---    0.01776   0.01778   0.01846   0.01870   0.01881
     Eigenvalues ---    0.02032   0.02032   0.02040   0.02040   0.02070
     Eigenvalues ---    0.02071   0.02077   0.02077   0.02089   0.02089
     Eigenvalues ---    0.02092   0.02100   0.02102   0.02119   0.02119
     Eigenvalues ---    0.02119   0.02155   0.02155   0.02171   0.02171
     Eigenvalues ---    0.02216   0.02216   0.02285   0.02285   0.16000
     Eigenvalues ---    0.16000   0.16000   0.16000   0.16000   0.16000
     Eigenvalues ---    0.16000   0.16000   0.16000   0.16000   0.16000
     Eigenvalues ---    0.16000   0.16000   0.16000   0.16000   0.16000
     Eigenvalues ---    0.22000   0.22000   0.22370   0.22384   0.22673
     Eigenvalues ---    0.22686   0.23020   0.23360   0.23779   0.24094
     Eigenvalues ---    0.24369   0.24388   0.24652   0.24666   0.25000
     Eigenvalues ---    0.25000   0.25000   0.25000   0.34012   0.34873
     Eigenvalues ---    0.35091   0.35091   0.35128   0.35169   0.35169
     Eigenvalues ---    0.35193   0.35193   0.35197   0.35197   0.35286
     Eigenvalues ---    0.35286   0.35301   0.35301   0.35409   0.35421
     Eigenvalues ---    0.35421   0.35497   0.35497   0.37135   0.37929
     Eigenvalues ---    0.38573   0.38885   0.39024   0.39576   0.39579
     Eigenvalues ---    0.40754   0.41091   0.41092   0.41299   0.43185
     Eigenvalues ---    0.43187   0.43385   0.43444   0.44477   0.44477
     Eigenvalues ---    0.46186   0.46272   0.46778   0.46778   0.46981
     Eigenvalues ---    0.46999   0.47788   0.47788   0.52442   0.52443
 RFO step:  Lambda=-3.88109524D-07 EMin= 1.48885723D-02
 Linear search not attempted -- first point.
 Iteration  1 RMS(Cart)=  0.00037208 RMS(Int)=  0.00000002
 Iteration  2 RMS(Cart)=  0.00000006 RMS(Int)=  0.00000000
 ITry= 1 IFail=0 DXMaxC= 1.75D-03 DCOld= 1.00D+10 DXMaxT= 3.00D-01 DXLimC= 3.00D+00 Rises=F
 ClnCor:  largest displacement from symmetrization is 1.45D-11 for atom    42.
 Variable       Old X    -DE/DX   Delta X   Delta X   Delta X     New X
                                 (Linear)    (Quad)   (Total)
    R1        2.69182  -0.00002   0.00000  -0.00006  -0.00006   2.69176
    R2        2.66535  -0.00003   0.00000  -0.00009  -0.00009   2.66526
    R3        2.77142  -0.00005   0.00000  -0.00014  -0.00014   2.77127
    R4        2.66521   0.00002   0.00000   0.00004   0.00004   2.66525
    R5        2.72609   0.00008   0.00000   0.00020   0.00020   2.72629
    R6        2.61980   0.00000   0.00000   0.00000   0.00000   2.61980
    R7        2.04875   0.00005   0.00000   0.00013   0.00013   2.04889
    R8        2.73728  -0.00000   0.00000  -0.00003  -0.00003   2.73726
    R9        2.62432  -0.00006   0.00000  -0.00013  -0.00013   2.62419
   R10        2.61550   0.00003   0.00000   0.00007   0.00007   2.61556
   R11        2.05401   0.00001   0.00000   0.00004   0.00004   2.05405
   R12        2.56016   0.00002   0.00000   0.00004   0.00004   2.56020
   R13        2.05362   0.00001   0.00000   0.00003   0.00003   2.05365
   R14        2.72276   0.00008   0.00000   0.00022   0.00022   2.72298
   R15        2.62614  -0.00000   0.00000  -0.00001  -0.00001   2.62613
   R16        2.66947   0.00002   0.00000   0.00006   0.00006   2.66952
   R17        2.04997   0.00005   0.00000   0.00014   0.00014   2.05011
   R18        2.65207   0.00007   0.00000   0.00016   0.00016   2.65223
   R19        2.05213   0.00000   0.00000   0.00001   0.00001   2.05214
   R20        2.05357   0.00001   0.00000   0.00002   0.00002   2.05359
   R21        2.66350   0.00004   0.00000   0.00010   0.00010   2.66360
   R22        2.05527   0.00002   0.00000   0.00005   0.00005   2.05532
   R23        2.72134   0.00006   0.00000   0.00017   0.00017   2.72152
   R24        2.66350   0.00004   0.00000   0.00010   0.00010   2.66360
   R25        2.05189   0.00001   0.00000   0.00002   0.00002   2.05190
   R26        2.66947   0.00002   0.00000   0.00006   0.00006   2.66952
   R27        2.62614  -0.00000   0.00000  -0.00001  -0.00001   2.62613
   R28        2.05527   0.00002   0.00000   0.00005   0.00005   2.05532
   R29        2.72276   0.00008   0.00000   0.00022   0.00022   2.72298
   R30        2.73728  -0.00000   0.00000  -0.00003  -0.00003   2.73726
   R31        2.62432  -0.00006   0.00000  -0.00013  -0.00013   2.62419
   R32        2.04997   0.00005   0.00000   0.00014   0.00014   2.05011
   R33        2.56016   0.00002   0.00000   0.00004   0.00004   2.56020
   R34        2.05357   0.00001   0.00000   0.00002   0.00002   2.05359
   R35        2.77142  -0.00005   0.00000  -0.00014  -0.00014   2.77127
   R36        2.72609   0.00008   0.00000   0.00020   0.00020   2.72629
   R37        2.05362   0.00001   0.00000   0.00003   0.00003   2.05365
   R38        2.66535  -0.00003   0.00000  -0.00009  -0.00009   2.66526
   R39        2.69182  -0.00002   0.00000  -0.00006  -0.00006   2.69176
   R40        2.61980   0.00000   0.00000   0.00000   0.00000   2.61980
   R41        2.04875   0.00005   0.00000   0.00013   0.00013   2.04889
   R42        2.66521   0.00002   0.00000   0.00004   0.00004   2.66525
   R43        2.65207   0.00007   0.00000   0.00016   0.00016   2.65223
   R44        2.05213   0.00000   0.00000   0.00001   0.00001   2.05214
   R45        2.61550   0.00003   0.00000   0.00007   0.00007   2.61556
   R46        2.05401   0.00001   0.00000   0.00004   0.00004   2.05405
   R47        2.05189   0.00001   0.00000   0.00002   0.00002   2.05190
    A1        2.05803   0.00005   0.00000   0.00017   0.00017   2.05821
    A2        2.07995   0.00002   0.00000   0.00005   0.00005   2.08000
    A3        2.14520  -0.00007   0.00000  -0.00022  -0.00022   2.14498
    A4        2.08893  -0.00002   0.00000  -0.00008  -0.00008   2.08885
    A5        2.09231  -0.00001   0.00000  -0.00006  -0.00006   2.09226
    A6        2.10194   0.00003   0.00000   0.00014   0.00014   2.10208
    A7        2.12093  -0.00001   0.00000  -0.00006  -0.00006   2.12086
    A8        2.09387  -0.00001   0.00000  -0.00008  -0.00008   2.09380
    A9        2.06838   0.00002   0.00000   0.00014   0.00014   2.06852
   A10        2.07276   0.00003   0.00000   0.00011   0.00011   2.07287
   A11        2.14885  -0.00008   0.00000  -0.00029  -0.00029   2.14856
   A12        2.06157   0.00005   0.00000   0.00018   0.00018   2.06175
   A13        2.11404  -0.00000   0.00000  -0.00001  -0.00001   2.11403
   A14        2.07078  -0.00000   0.00000  -0.00004  -0.00004   2.07074
   A15        2.09837   0.00001   0.00000   0.00004   0.00004   2.09842
   A16        2.11985  -0.00000   0.00000   0.00002   0.00002   2.11986
   A17        2.06078   0.00002   0.00000   0.00010   0.00010   2.06088
   A18        2.10256  -0.00002   0.00000  -0.00011  -0.00011   2.10245
   A19        2.08294  -0.00002   0.00000  -0.00007  -0.00007   2.08287
   A20        2.09386  -0.00001   0.00000  -0.00005  -0.00005   2.09382
   A21        2.10638   0.00003   0.00000   0.00012   0.00012   2.10650
   A22        2.13616  -0.00002   0.00000  -0.00008  -0.00008   2.13608
   A23        2.10199  -0.00002   0.00000  -0.00011  -0.00011   2.10188
   A24        2.04503   0.00003   0.00000   0.00019   0.00019   2.04523
   A25        2.09962  -0.00001   0.00000  -0.00002  -0.00002   2.09959
   A26        2.08867  -0.00001   0.00000  -0.00006  -0.00006   2.08862
   A27        2.09490   0.00002   0.00000   0.00008   0.00008   2.09497
   A28        2.11856  -0.00002   0.00000  -0.00005  -0.00005   2.11851
   A29        2.10427  -0.00001   0.00000  -0.00010  -0.00010   2.10416
   A30        2.06036   0.00003   0.00000   0.00015   0.00015   2.06051
   A31        2.12974  -0.00001   0.00000  -0.00004  -0.00004   2.12970
   A32        2.07793  -0.00001   0.00000  -0.00009  -0.00009   2.07785
   A33        2.07552   0.00002   0.00000   0.00012   0.00012   2.07564
   A34        2.08119  -0.00001   0.00000  -0.00003  -0.00003   2.08116
   A35        2.13814   0.00001   0.00000   0.00001   0.00001   2.13816
   A36        2.06386  -0.00000   0.00000   0.00001   0.00001   2.06387
   A37        2.08482  -0.00001   0.00000  -0.00000  -0.00000   2.08482
   A38        2.09980  -0.00000   0.00000  -0.00003  -0.00003   2.09977
   A39        2.09856   0.00001   0.00000   0.00004   0.00004   2.09860
   A40        2.06386  -0.00000   0.00000   0.00001   0.00001   2.06387
   A41        2.13814   0.00001   0.00000   0.00001   0.00001   2.13816
   A42        2.08119  -0.00001   0.00000  -0.00003  -0.00003   2.08116
   A43        2.12974  -0.00001   0.00000  -0.00004  -0.00004   2.12970
   A44        2.07552   0.00002   0.00000   0.00012   0.00012   2.07564
   A45        2.07793  -0.00001   0.00000  -0.00009  -0.00009   2.07785
   A46        2.10638   0.00003   0.00000   0.00012   0.00012   2.10650
   A47        2.09386  -0.00001   0.00000  -0.00005  -0.00005   2.09382
   A48        2.08294  -0.00002   0.00000  -0.00007  -0.00007   2.08287
   A49        2.13616  -0.00002   0.00000  -0.00008  -0.00008   2.13608
   A50        2.04503   0.00003   0.00000   0.00019   0.00019   2.04523
   A51        2.10199  -0.00002   0.00000  -0.00011  -0.00011   2.10188
   A52        2.11856  -0.00002   0.00000  -0.00005  -0.00005   2.11851
   A53        2.06036   0.00003   0.00000   0.00015   0.00015   2.06051
   A54        2.10427  -0.00001   0.00000  -0.00010  -0.00010   2.10416
   A55        2.06157   0.00005   0.00000   0.00018   0.00018   2.06175
   A56        2.07276   0.00003   0.00000   0.00011   0.00011   2.07287
   A57        2.14885  -0.00008   0.00000  -0.00029  -0.00029   2.14856
   A58        2.11985  -0.00000   0.00000   0.00002   0.00002   2.11986
   A59        2.10256  -0.00002   0.00000  -0.00011  -0.00011   2.10245
   A60        2.06078   0.00002   0.00000   0.00010   0.00010   2.06088
   A61        2.14520  -0.00007   0.00000  -0.00022  -0.00022   2.14498
   A62        2.07995   0.00002   0.00000   0.00005   0.00005   2.08000
   A63        2.05803   0.00005   0.00000   0.00017   0.00017   2.05821
   A64        2.12093  -0.00001   0.00000  -0.00006  -0.00006   2.12086
   A65        2.09387  -0.00001   0.00000  -0.00008  -0.00008   2.09380
   A66        2.06838   0.00002   0.00000   0.00014   0.00014   2.06852
   A67        2.09231  -0.00001   0.00000  -0.00006  -0.00006   2.09226
   A68        2.10194   0.00003   0.00000   0.00014   0.00014   2.10208
   A69        2.08893  -0.00002   0.00000  -0.00008  -0.00008   2.08885
   A70        2.09962  -0.00001   0.00000  -0.00002  -0.00002   2.09959
   A71        2.08867  -0.00001   0.00000  -0.00006  -0.00006   2.08862
   A72        2.09490   0.00002   0.00000   0.00008   0.00008   2.09497
   A73        2.11404  -0.00000   0.00000  -0.00001  -0.00001   2.11403
   A74        2.07078  -0.00000   0.00000  -0.00004  -0.00004   2.07074
   A75        2.09837   0.00001   0.00000   0.00004   0.00004   2.09842
   A76        2.08482  -0.00001   0.00000  -0.00000  -0.00000   2.08482
   A77        2.09856   0.00001   0.00000   0.00004   0.00004   2.09860
   A78        2.09980  -0.00000   0.00000  -0.00003  -0.00003   2.09977
    D1        0.00000   0.00000   0.00000  -0.00000   0.00000   0.00000
    D2        3.14159   0.00000   0.00000   0.00000   0.00000   3.14159
    D3        3.14159  -0.00000   0.00000  -0.00000   0.00000   3.14159
    D4        0.00000  -0.00000   0.00000  -0.00000   0.00000   0.00000
    D5        0.00000   0.00000   0.00000   0.00000   0.00000   0.00000
    D6        3.14159  -0.00000   0.00000  -0.00000   0.00000   3.14159
    D7        3.14159   0.00000   0.00000   0.00000   0.00000   3.14159
    D8        0.00000   0.00000   0.00000   0.00000   0.00000   0.00000
    D9        0.00000   0.00000   0.00000  -0.00000   0.00000   0.00000
   D10        3.14159   0.00000   0.00000   0.00000   0.00000   3.14159
   D11        3.14159  -0.00000   0.00000  -0.00000   0.00000   3.14159
   D12        0.00000   0.00000   0.00000  -0.00000   0.00000   0.00000
   D13        0.00000  -0.00000   0.00000  -0.00000   0.00000   0.00000
   D14        3.14159   0.00000   0.00000   0.00000   0.00000   3.14159
   D15        3.14159  -0.00000   0.00000  -0.00000   0.00000   3.14159
   D16        0.00000  -0.00000   0.00000   0.00000   0.00000   0.00000
   D17        0.00000   0.00000   0.00000   0.00000   0.00000   0.00000
   D18        3.14159   0.00000   0.00000   0.00000   0.00000   3.14159
   D19        3.14159   0.00000   0.00000   0.00000   0.00000   3.14159
   D20        0.00000   0.00000   0.00000   0.00000   0.00000   0.00000
   D21        0.00000   0.00000   0.00000  -0.00000   0.00000   0.00000
   D22        3.14159  -0.00000   0.00000  -0.00000   0.00000   3.14159
   D23        3.14159   0.00000   0.00000   0.00000   0.00000   3.14159
   D24        0.00000  -0.00000   0.00000   0.00000   0.00000   0.00000
   D25        0.00000   0.00000   0.00000   0.00000   0.00000   0.00000
   D26        3.14159   0.00000   0.00000   0.00000   0.00000   3.14159
   D27        3.14159   0.00000   0.00000   0.00000   0.00000   3.14159
   D28        0.00000   0.00000   0.00000   0.00000   0.00000   0.00000
   D29        3.14159  -0.00000   0.00000  -0.00000   0.00000   3.14159
   D30        0.00000  -0.00000   0.00000  -0.00000   0.00000   0.00000
   D31        0.00000  -0.00000   0.00000  -0.00000   0.00000   0.00000
   D32        3.14159  -0.00000   0.00000  -0.00000   0.00000   3.14159
   D33        0.00000   0.00000   0.00000   0.00000   0.00000   0.00000
   D34        3.14159   0.00000   0.00000   0.00000   0.00000   3.14159
   D35        3.14159  -0.00000   0.00000  -0.00000   0.00000   3.14159
   D36        0.00000  -0.00000   0.00000  -0.00000   0.00000   0.00000
   D37        0.00000  -0.00000   0.00000  -0.00000   0.00000   0.00000
   D38        3.14159  -0.00000   0.00000  -0.00000   0.00000   3.14159
   D39        3.14159   0.00000   0.00000   0.00000   0.00000   3.14159
   D40        0.00000   0.00000   0.00000  -0.00000   0.00000   0.00000
   D41        0.00000  -0.00000   0.00000  -0.00000   0.00000   0.00000
   D42        3.14159   0.00000   0.00000  -0.00000   0.00000   3.14159
   D43        3.14159  -0.00000   0.00000  -0.00000   0.00000   3.14159
   D44        0.00000  -0.00000   0.00000  -0.00000   0.00000   0.00000
   D45        0.00000   0.00000   0.00000   0.00000   0.00000   0.00000
   D46        3.14159  -0.00000   0.00000  -0.00000   0.00000   3.14159
   D47        3.14159   0.00000   0.00000   0.00000   0.00000   3.14159
   D48        0.00000  -0.00000   0.00000  -0.00000   0.00000   0.00000
   D49        0.00000   0.00000   0.00000   0.00000   0.00000   0.00000
   D50        3.14159   0.00000   0.00000   0.00000   0.00000   3.14159
   D51        3.14159  -0.00000   0.00000  -0.00000   0.00000   3.14159
   D52        0.00000  -0.00000   0.00000   0.00000   0.00000   0.00000
   D53        0.00000   0.00000   0.00000  -0.00000   0.00000   0.00000
   D54        3.14159   0.00000   0.00000  -0.00000   0.00000   3.14159
   D55        3.14159   0.00000   0.00000   0.00000   0.00000   3.14159
   D56        0.00000  -0.00000   0.00000   0.00000   0.00000   0.00000
   D57        0.00000  -0.00000   0.00000  -0.00000   0.00000   0.00000
   D58        3.14159  -0.00000   0.00000  -0.00000   0.00000   3.14159
   D59        3.14159  -0.00000   0.00000   0.00000   0.00000   3.14159
   D60        0.00000  -0.00000   0.00000  -0.00000   0.00000   0.00000
   D61        0.00000   0.00000   0.00000   0.00000   0.00000   0.00000
   D62        3.14159   0.00000   0.00000   0.00000   0.00000   3.14159
   D63        3.14159  -0.00000   0.00000  -0.00000   0.00000   3.14159
   D64        0.00000   0.00000   0.00000   0.00000   0.00000   0.00000
   D65        3.14159  -0.00000   0.00000  -0.00000   0.00000   3.14159
   D66        0.00000  -0.00000   0.00000  -0.00000   0.00000   0.00000
   D67        0.00000  -0.00000   0.00000  -0.00000   0.00000   0.00000
   D68        3.14159  -0.00000   0.00000   0.00000   0.00000   3.14159
   D69        3.14159   0.00000   0.00000   0.00000   0.00000   3.14159
   D70        0.00000   0.00000   0.00000  -0.00000   0.00000   0.00000
   D71        0.00000   0.00000   0.00000   0.00000   0.00000   0.00000
   D72        3.14159  -0.00000   0.00000  -0.00000   0.00000   3.14159
   D73        3.14159   0.00000   0.00000   0.00000   0.00000   3.14159
   D74        0.00000   0.00000   0.00000   0.00000   0.00000   0.00000
   D75        0.00000   0.00000   0.00000   0.00000   0.00000   0.00000
   D76        3.14159  -0.00000   0.00000  -0.00000   0.00000   3.14159
   D77        3.14159  -0.00000   0.00000  -0.00000   0.00000   3.14159
   D78        0.00000  -0.00000   0.00000  -0.00000   0.00000   0.00000
   D79        0.00000  -0.00000   0.00000  -0.00000   0.00000   0.00000
   D80        3.14159  -0.00000   0.00000  -0.00000   0.00000   3.14159
   D81        0.00000   0.00000   0.00000   0.00000   0.00000   0.00000
   D82        3.14159   0.00000   0.00000   0.00000   0.00000   3.14159
   D83        3.14159  -0.00000   0.00000  -0.00000   0.00000   3.14159
   D84        0.00000   0.00000   0.00000   0.00000   0.00000   0.00000
   D85        0.00000  -0.00000   0.00000  -0.00000   0.00000   0.00000
   D86        3.14159  -0.00000   0.00000  -0.00000   0.00000   3.14159
   D87        3.14159   0.00000   0.00000   0.00000   0.00000   3.14159
   D88        0.00000  -0.00000   0.00000  -0.00000   0.00000   0.00000
   D89        0.00000  -0.00000   0.00000   0.00000   0.00000   0.00000
   D90        3.14159   0.00000   0.00000   0.00000   0.00000   3.14159
   D91        3.14159  -0.00000   0.00000  -0.00000   0.00000   3.14159
   D92        0.00000  -0.00000   0.00000  -0.00000   0.00000   0.00000
   D93        3.14159  -0.00000   0.00000  -0.00000   0.00000   3.14159
   D94        0.00000  -0.00000   0.00000  -0.00000   0.00000   0.00000
   D95        0.00000  -0.00000   0.00000   0.00000   0.00000   0.00000
   D96        3.14159   0.00000   0.00000   0.00000   0.00000   3.14159
   D97        0.00000   0.00000   0.00000   0.00000   0.00000   0.00000
   D98        3.14159   0.00000   0.00000   0.00000   0.00000   3.14159
   D99        3.14159   0.00000   0.00000   0.00000   0.00000   3.14159
   D100       0.00000   0.00000   0.00000   0.00000   0.00000   0.00000
   D101       3.14159   0.00000   0.00000   0.00000   0.00000   3.14159
   D102       0.00000   0.00000   0.00000   0.00000   0.00000   0.00000
   D103       0.00000   0.00000   0.00000   0.00000   0.00000   0.00000
   D104       3.14159  -0.00000   0.00000  -0.00000   0.00000   3.14159
   D105       0.00000  -0.00000   0.00000  -0.00000   0.00000   0.00000
   D106       3.14159  -0.00000   0.00000  -0.00000   0.00000   3.14159
   D107       3.14159   0.00000   0.00000   0.00000   0.00000   3.14159
   D108       0.00000  -0.00000   0.00000  -0.00000   0.00000   0.00000
   D109       0.00000  -0.00000   0.00000  -0.00000   0.00000   0.00000
   D110       3.14159  -0.00000   0.00000  -0.00000   0.00000   3.14159
   D111       3.14159   0.00000   0.00000   0.00000   0.00000   3.14159
   D112       0.00000  -0.00000   0.00000   0.00000   0.00000   0.00000
   D113       3.14159  -0.00000   0.00000  -0.00000   0.00000   3.14159
   D114       0.00000  -0.00000   0.00000   0.00000   0.00000   0.00000
   D115       0.00000  -0.00000   0.00000   0.00000   0.00000   0.00000
   D116       3.14159   0.00000   0.00000   0.00000   0.00000   3.14159
   D117       0.00000  -0.00000   0.00000  -0.00000   0.00000   0.00000
   D118       3.14159  -0.00000   0.00000  -0.00000   0.00000   3.14159
   D119       3.14159  -0.00000   0.00000  -0.00000   0.00000   3.14159
   D120       0.00000  -0.00000   0.00000  -0.00000   0.00000   0.00000
   D121       0.00000   0.00000   0.00000   0.00000   0.00000   0.00000
   D122       3.14159   0.00000   0.00000   0.00000   0.00000   3.14159
   D123       3.14159  -0.00000   0.00000  -0.00000   0.00000   3.14159
   D124       0.00000  -0.00000   0.00000   0.00000   0.00000   0.00000
         Item               Value     Threshold  Converged?
 Maximum Force            0.000083     0.000450     YES
 RMS     Force            0.000022     0.000300     YES
 Maximum Displacement     0.001749     0.001800     YES
 RMS     Displacement     0.000372     0.001200     YES
 Predicted change in Energy=-1.940553D-07
 Optimization completed.
    -- Stationary point found.
                           ----------------------------
                           !   Optimized Parameters   !
                           ! (Angstroms and Degrees)  !
 --------------------------                            --------------------------
 ! Name  Definition              Value          Derivative Info.                !
 --------------------------------------------------------------------------------
 ! R1    R(1,2)                  1.4244         -DE/DX =    0.0                 !
 ! R2    R(1,3)                  1.4104         -DE/DX =    0.0                 !
 ! R3    R(1,4)                  1.4666         -DE/DX =    0.0                 !
 ! R4    R(2,5)                  1.4104         -DE/DX =    0.0                 !
 ! R5    R(2,6)                  1.4426         -DE/DX =    0.0001              !
 ! R6    R(3,9)                  1.3863         -DE/DX =    0.0                 !
 ! R7    R(3,27)                 1.0842         -DE/DX =    0.0                 !
 ! R8    R(4,7)                  1.4485         -DE/DX =    0.0                 !
 ! R9    R(4,8)                  1.3887         -DE/DX =   -0.0001              !
 ! R10   R(5,13)                 1.3841         -DE/DX =    0.0                 !
 ! R11   R(5,28)                 1.0869         -DE/DX =    0.0                 !
 ! R12   R(6,10)                 1.3548         -DE/DX =    0.0                 !
 ! R13   R(6,29)                 1.0867         -DE/DX =    0.0                 !
 ! R14   R(7,10)                 1.4408         -DE/DX =    0.0001              !
 ! R15   R(7,11)                 1.3897         -DE/DX =    0.0                 !
 ! R16   R(8,12)                 1.4126         -DE/DX =    0.0                 !
 ! R17   R(8,30)                 1.0848         -DE/DX =    0.0                 !
 ! R18   R(9,13)                 1.4034         -DE/DX =    0.0001              !
 ! R19   R(9,31)                 1.0859         -DE/DX =    0.0                 !
 ! R20   R(10,32)                1.0867         -DE/DX =    0.0                 !
 ! R21   R(11,14)                1.4095         -DE/DX =    0.0                 !
 ! R22   R(11,33)                1.0876         -DE/DX =    0.0                 !
 ! R23   R(12,14)                1.4401         -DE/DX =    0.0001              !
 ! R24   R(12,15)                1.4095         -DE/DX =    0.0                 !
 ! R25   R(13,34)                1.0858         -DE/DX =    0.0                 !
 ! R26   R(14,17)                1.4126         -DE/DX =    0.0                 !
 ! R27   R(15,16)                1.3897         -DE/DX =    0.0                 !
 ! R28   R(15,35)                1.0876         -DE/DX =    0.0                 !
 ! R29   R(16,18)                1.4408         -DE/DX =    0.0001              !
 ! R30   R(16,19)                1.4485         -DE/DX =    0.0                 !
 ! R31   R(17,19)                1.3887         -DE/DX =   -0.0001              !
 ! R32   R(17,36)                1.0848         -DE/DX =    0.0                 !
 ! R33   R(18,20)                1.3548         -DE/DX =    0.0                 !
 ! R34   R(18,37)                1.0867         -DE/DX =    0.0                 !
 ! R35   R(19,21)                1.4666         -DE/DX =    0.0                 !
 ! R36   R(20,23)                1.4426         -DE/DX =    0.0001              !
 ! R37   R(20,38)                1.0867         -DE/DX =    0.0                 !
 ! R38   R(21,22)                1.4104         -DE/DX =    0.0                 !
 ! R39   R(21,23)                1.4244         -DE/DX =    0.0                 !
 ! R40   R(22,24)                1.3863         -DE/DX =    0.0                 !
 ! R41   R(22,39)                1.0842         -DE/DX =    0.0                 !
 ! R42   R(23,25)                1.4104         -DE/DX =    0.0                 !
 ! R43   R(24,26)                1.4034         -DE/DX =    0.0001              !
 ! R44   R(24,41)                1.0859         -DE/DX =    0.0                 !
 ! R45   R(25,26)                1.3841         -DE/DX =    0.0                 !
 ! R46   R(25,40)                1.0869         -DE/DX =    0.0                 !
 ! R47   R(26,42)                1.0858         -DE/DX =    0.0                 !
 ! A1    A(2,1,3)              117.9166         -DE/DX =    0.0                 !
 ! A2    A(2,1,4)              119.1725         -DE/DX =    0.0                 !
 ! A3    A(3,1,4)              122.911          -DE/DX =   -0.0001              !
 ! A4    A(1,2,5)              119.687          -DE/DX =    0.0                 !
 ! A5    A(1,2,6)              119.8808         -DE/DX =    0.0                 !
 ! A6    A(5,2,6)              120.4322         -DE/DX =    0.0                 !
 ! A7    A(1,3,9)              121.5202         -DE/DX =    0.0                 !
 ! A8    A(1,3,27)             119.9701         -DE/DX =    0.0                 !
 ! A9    A(9,3,27)             118.5097         -DE/DX =    0.0                 !
 ! A10   A(1,4,7)              118.7606         -DE/DX =    0.0                 !
 ! A11   A(1,4,8)              123.1202         -DE/DX =   -0.0001              !
 ! A12   A(7,4,8)              118.1192         -DE/DX =    0.0                 !
 ! A13   A(2,5,13)             121.1255         -DE/DX =    0.0                 !
 ! A14   A(2,5,28)             118.6467         -DE/DX =    0.0                 !
 ! A15   A(13,5,28)            120.2278         -DE/DX =    0.0                 !
 ! A16   A(2,6,10)             121.4583         -DE/DX =    0.0                 !
 ! A17   A(2,6,29)             118.074          -DE/DX =    0.0                 !
 ! A18   A(10,6,29)            120.4677         -DE/DX =    0.0                 !
 ! A19   A(4,7,10)             119.3435         -DE/DX =    0.0                 !
 ! A20   A(4,7,11)             119.9695         -DE/DX =    0.0                 !
 ! A21   A(10,7,11)            120.6869         -DE/DX =    0.0                 !
 ! A22   A(4,8,12)             122.3928         -DE/DX =    0.0                 !
 ! A23   A(4,8,30)             120.4353         -DE/DX =    0.0                 !
 ! A24   A(12,8,30)            117.1718         -DE/DX =    0.0                 !
 ! A25   A(3,9,13)             120.2991         -DE/DX =    0.0                 !
 ! A26   A(3,9,31)             119.6722         -DE/DX =    0.0                 !
 ! A27   A(13,9,31)            120.0286         -DE/DX =    0.0                 !
 ! A28   A(6,10,7)             121.3843         -DE/DX =    0.0                 !
 ! A29   A(6,10,32)            120.5657         -DE/DX =    0.0                 !
 ! A30   A(7,10,32)            118.05           -DE/DX =    0.0                 !
 ! A31   A(7,11,14)            122.0249         -DE/DX =    0.0                 !
 ! A32   A(7,11,33)            119.0567         -DE/DX =    0.0                 !
 ! A33   A(14,11,33)           118.9184         -DE/DX =    0.0                 !
 ! A34   A(8,12,14)            119.2432         -DE/DX =    0.0                 !
 ! A35   A(8,12,15)            122.5065         -DE/DX =    0.0                 !
 ! A36   A(14,12,15)           118.2503         -DE/DX =    0.0                 !
 ! A37   A(5,13,9)             119.4516         -DE/DX =    0.0                 !
 ! A38   A(5,13,34)            120.3098         -DE/DX =    0.0                 !
 ! A39   A(9,13,34)            120.2386         -DE/DX =    0.0                 !
 ! A40   A(11,14,12)           118.2503         -DE/DX =    0.0                 !
 ! A41   A(11,14,17)           122.5065         -DE/DX =    0.0                 !
 ! A42   A(12,14,17)           119.2432         -DE/DX =    0.0                 !
 ! A43   A(12,15,16)           122.0249         -DE/DX =    0.0                 !
 ! A44   A(12,15,35)           118.9184         -DE/DX =    0.0                 !
 ! A45   A(16,15,35)           119.0567         -DE/DX =    0.0                 !
 ! A46   A(15,16,18)           120.6869         -DE/DX =    0.0                 !
 ! A47   A(15,16,19)           119.9695         -DE/DX =    0.0                 !
 ! A48   A(18,16,19)           119.3435         -DE/DX =    0.0                 !
 ! A49   A(14,17,19)           122.3928         -DE/DX =    0.0                 !
 ! A50   A(14,17,36)           117.1718         -DE/DX =    0.0                 !
 ! A51   A(19,17,36)           120.4353         -DE/DX =    0.0                 !
 ! A52   A(16,18,20)           121.3843         -DE/DX =    0.0                 !
 ! A53   A(16,18,37)           118.05           -DE/DX =    0.0                 !
 ! A54   A(20,18,37)           120.5657         -DE/DX =    0.0                 !
 ! A55   A(16,19,17)           118.1192         -DE/DX =    0.0                 !
 ! A56   A(16,19,21)           118.7606         -DE/DX =    0.0                 !
 ! A57   A(17,19,21)           123.1202         -DE/DX =   -0.0001              !
 ! A58   A(18,20,23)           121.4583         -DE/DX =    0.0                 !
 ! A59   A(18,20,38)           120.4677         -DE/DX =    0.0                 !
 ! A60   A(23,20,38)           118.074          -DE/DX =    0.0                 !
 ! A61   A(19,21,22)           122.911          -DE/DX =   -0.0001              !
 ! A62   A(19,21,23)           119.1725         -DE/DX =    0.0                 !
 ! A63   A(22,21,23)           117.9166         -DE/DX =    0.0                 !
 ! A64   A(21,22,24)           121.5202         -DE/DX =    0.0                 !
 ! A65   A(21,22,39)           119.9701         -DE/DX =    0.0                 !
 ! A66   A(24,22,39)           118.5097         -DE/DX =    0.0                 !
 ! A67   A(20,23,21)           119.8808         -DE/DX =    0.0                 !
 ! A68   A(20,23,25)           120.4322         -DE/DX =    0.0                 !
 ! A69   A(21,23,25)           119.687          -DE/DX =    0.0                 !
 ! A70   A(22,24,26)           120.2991         -DE/DX =    0.0                 !
 ! A71   A(22,24,41)           119.6722         -DE/DX =    0.0                 !
 ! A72   A(26,24,41)           120.0286         -DE/DX =    0.0                 !
 ! A73   A(23,25,26)           121.1255         -DE/DX =    0.0                 !
 ! A74   A(23,25,40)           118.6467         -DE/DX =    0.0                 !
 ! A75   A(26,25,40)           120.2278         -DE/DX =    0.0                 !
 ! A76   A(24,26,25)           119.4516         -DE/DX =    0.0                 !
 ! A77   A(24,26,42)           120.2386         -DE/DX =    0.0                 !
 ! A78   A(25,26,42)           120.3098         -DE/DX =    0.0                 !
 ! D1    D(3,1,2,5)              0.0            -DE/DX =    0.0                 !
 ! D2    D(3,1,2,6)            180.0            -DE/DX =    0.0                 !
 ! D3    D(4,1,2,5)            180.0            -DE/DX =    0.0                 !
 ! D4    D(4,1,2,6)              0.0            -DE/DX =    0.0                 !
 ! D5    D(2,1,3,9)              0.0            -DE/DX =    0.0                 !
 ! D6    D(2,1,3,27)           180.0            -DE/DX =    0.0                 !
 ! D7    D(4,1,3,9)            180.0            -DE/DX =    0.0                 !
 ! D8    D(4,1,3,27)             0.0            -DE/DX =    0.0                 !
 ! D9    D(2,1,4,7)              0.0            -DE/DX =    0.0                 !
 ! D10   D(2,1,4,8)            180.0            -DE/DX =    0.0                 !
 ! D11   D(3,1,4,7)            180.0            -DE/DX =    0.0                 !
 ! D12   D(3,1,4,8)              0.0            -DE/DX =    0.0                 !
 ! D13   D(1,2,5,13)             0.0            -DE/DX =    0.0                 !
 ! D14   D(1,2,5,28)           180.0            -DE/DX =    0.0                 !
 ! D15   D(6,2,5,13)           180.0            -DE/DX =    0.0                 !
 ! D16   D(6,2,5,28)             0.0            -DE/DX =    0.0                 !
 ! D17   D(1,2,6,10)             0.0            -DE/DX =    0.0                 !
 ! D18   D(1,2,6,29)           180.0            -DE/DX =    0.0                 !
 ! D19   D(5,2,6,10)           180.0            -DE/DX =    0.0                 !
 ! D20   D(5,2,6,29)             0.0            -DE/DX =    0.0                 !
 ! D21   D(1,3,9,13)             0.0            -DE/DX =    0.0                 !
 ! D22   D(1,3,9,31)           180.0            -DE/DX =    0.0                 !
 ! D23   D(27,3,9,13)          180.0            -DE/DX =    0.0                 !
 ! D24   D(27,3,9,31)            0.0            -DE/DX =    0.0                 !
 ! D25   D(1,4,7,10)             0.0            -DE/DX =    0.0                 !
 ! D26   D(1,4,7,11)           180.0            -DE/DX =    0.0                 !
 ! D27   D(8,4,7,10)           180.0            -DE/DX =    0.0                 !
 ! D28   D(8,4,7,11)             0.0            -DE/DX =    0.0                 !
 ! D29   D(1,4,8,12)           180.0            -DE/DX =    0.0                 !
 ! D30   D(1,4,8,30)             0.0            -DE/DX =    0.0                 !
 ! D31   D(7,4,8,12)             0.0            -DE/DX =    0.0                 !
 ! D32   D(7,4,8,30)           180.0            -DE/DX =    0.0                 !
 ! D33   D(2,5,13,9)             0.0            -DE/DX =    0.0                 !
 ! D34   D(2,5,13,34)          180.0            -DE/DX =    0.0                 !
 ! D35   D(28,5,13,9)          180.0            -DE/DX =    0.0                 !
 ! D36   D(28,5,13,34)           0.0            -DE/DX =    0.0                 !
 ! D37   D(2,6,10,7)             0.0            -DE/DX =    0.0                 !
 ! D38   D(2,6,10,32)          180.0            -DE/DX =    0.0                 !
 ! D39   D(29,6,10,7)          180.0            -DE/DX =    0.0                 !
 ! D40   D(29,6,10,32)           0.0            -DE/DX =    0.0                 !
 ! D41   D(4,7,10,6)             0.0            -DE/DX =    0.0                 !
 ! D42   D(4,7,10,32)          180.0            -DE/DX =    0.0                 !
 ! D43   D(11,7,10,6)          180.0            -DE/DX =    0.0                 !
 ! D44   D(11,7,10,32)           0.0            -DE/DX =    0.0                 !
 ! D45   D(4,7,11,14)            0.0            -DE/DX =    0.0                 !
 ! D46   D(4,7,11,33)          180.0            -DE/DX =    0.0                 !
 ! D47   D(10,7,11,14)         180.0            -DE/DX =    0.0                 !
 ! D48   D(10,7,11,33)           0.0            -DE/DX =    0.0                 !
 ! D49   D(4,8,12,14)            0.0            -DE/DX =    0.0                 !
 ! D50   D(4,8,12,15)          180.0            -DE/DX =    0.0                 !
 ! D51   D(30,8,12,14)         180.0            -DE/DX =    0.0                 !
 ! D52   D(30,8,12,15)           0.0            -DE/DX =    0.0                 !
 ! D53   D(3,9,13,5)             0.0            -DE/DX =    0.0                 !
 ! D54   D(3,9,13,34)          180.0            -DE/DX =    0.0                 !
 ! D55   D(31,9,13,5)          180.0            -DE/DX =    0.0                 !
 ! D56   D(31,9,13,34)           0.0            -DE/DX =    0.0                 !
 ! D57   D(7,11,14,12)           0.0            -DE/DX =    0.0                 !
 ! D58   D(7,11,14,17)         180.0            -DE/DX =    0.0                 !
 ! D59   D(33,11,14,12)        180.0            -DE/DX =    0.0                 !
 ! D60   D(33,11,14,17)          0.0            -DE/DX =    0.0                 !
 ! D61   D(8,12,14,11)           0.0            -DE/DX =    0.0                 !
 ! D62   D(8,12,14,17)         180.0            -DE/DX =    0.0                 !
 ! D63   D(15,12,14,11)        180.0            -DE/DX =    0.0                 !
 ! D64   D(15,12,14,17)          0.0            -DE/DX =    0.0                 !
 ! D65   D(8,12,15,16)         180.0            -DE/DX =    0.0                 !
 ! D66   D(8,12,15,35)           0.0            -DE/DX =    0.0                 !
 ! D67   D(14,12,15,16)          0.0            -DE/DX =    0.0                 !
 ! D68   D(14,12,15,35)        180.0            -DE/DX =    0.0                 !
 ! D69   D(11,14,17,19)        180.0            -DE/DX =    0.0                 !
 ! D70   D(11,14,17,36)          0.0            -DE/DX =    0.0                 !
 ! D71   D(12,14,17,19)          0.0            -DE/DX =    0.0                 !
 ! D72   D(12,14,17,36)        180.0            -DE/DX =    0.0                 !
 ! D73   D(12,15,16,18)        180.0            -DE/DX =    0.0                 !
 ! D74   D(12,15,16,19)          0.0            -DE/DX =    0.0                 !
 ! D75   D(35,15,16,18)          0.0            -DE/DX =    0.0                 !
 ! D76   D(35,15,16,19)        180.0            -DE/DX =    0.0                 !
 ! D77   D(15,16,18,20)        180.0            -DE/DX =    0.0                 !
 ! D78   D(15,16,18,37)          0.0            -DE/DX =    0.0                 !
 ! D79   D(19,16,18,20)          0.0            -DE/DX =    0.0                 !
 ! D80   D(19,16,18,37)        180.0            -DE/DX =    0.0                 !
 ! D81   D(15,16,19,17)          0.0            -DE/DX =    0.0                 !
 ! D82   D(15,16,19,21)        180.0            -DE/DX =    0.0                 !
 ! D83   D(18,16,19,17)        180.0            -DE/DX =    0.0                 !
 ! D84   D(18,16,19,21)          0.0            -DE/DX =    0.0                 !
 ! D85   D(14,17,19,16)          0.0            -DE/DX =    0.0                 !
 ! D86   D(14,17,19,21)        180.0            -DE/DX =    0.0                 !
 ! D87   D(36,17,19,16)        180.0            -DE/DX =    0.0                 !
 ! D88   D(36,17,19,21)          0.0            -DE/DX =    0.0                 !
 ! D89   D(16,18,20,23)          0.0            -DE/DX =    0.0                 !
 ! D90   D(16,18,20,38)        180.0            -DE/DX =    0.0                 !
 ! D91   D(37,18,20,23)        180.0            -DE/DX =    0.0                 !
 ! D92   D(37,18,20,38)          0.0            -DE/DX =    0.0                 !
 ! D93   D(16,19,21,22)        180.0            -DE/DX =    0.0                 !
 ! D94   D(16,19,21,23)          0.0            -DE/DX =    0.0                 !
 ! D95   D(17,19,21,22)          0.0            -DE/DX =    0.0                 !
 ! D96   D(17,19,21,23)        180.0            -DE/DX =    0.0                 !
 ! D97   D(18,20,23,21)          0.0            -DE/DX =    0.0                 !
 ! D98   D(18,20,23,25)        180.0            -DE/DX =    0.0                 !
 ! D99   D(38,20,23,21)        180.0            -DE/DX =    0.0                 !
 ! D100  D(38,20,23,25)          0.0            -DE/DX =    0.0                 !
 ! D101  D(19,21,22,24)        180.0            -DE/DX =    0.0                 !
 ! D102  D(19,21,22,39)          0.0            -DE/DX =    0.0                 !
 ! D103  D(23,21,22,24)          0.0            -DE/DX =    0.0                 !
 ! D104  D(23,21,22,39)        180.0            -DE/DX =    0.0                 !
 ! D105  D(19,21,23,20)          0.0            -DE/DX =    0.0                 !
 ! D106  D(19,21,23,25)        180.0            -DE/DX =    0.0                 !
 ! D107  D(22,21,23,20)        180.0            -DE/DX =    0.0                 !
 ! D108  D(22,21,23,25)          0.0            -DE/DX =    0.0                 !
 ! D109  D(21,22,24,26)          0.0            -DE/DX =    0.0                 !
 ! D110  D(21,22,24,41)        180.0            -DE/DX =    0.0                 !
 ! D111  D(39,22,24,26)        180.0            -DE/DX =    0.0                 !
 ! D112  D(39,22,24,41)          0.0            -DE/DX =    0.0                 !
 ! D113  D(20,23,25,26)        180.0            -DE/DX =    0.0                 !
 ! D114  D(20,23,25,40)          0.0            -DE/DX =    0.0                 !
 ! D115  D(21,23,25,26)          0.0            -DE/DX =    0.0                 !
 ! D116  D(21,23,25,40)        180.0            -DE/DX =    0.0                 !
 ! D117  D(22,24,26,25)          0.0            -DE/DX =    0.0                 !
 ! D118  D(22,24,26,42)        180.0            -DE/DX =    0.0                 !
 ! D119  D(41,24,26,25)        180.0            -DE/DX =    0.0                 !
 ! D120  D(41,24,26,42)          0.0            -DE/DX =    0.0                 !
 ! D121  D(23,25,26,24)          0.0            -DE/DX =    0.0                 !
 ! D122  D(23,25,26,42)        180.0            -DE/DX =    0.0                 !
 ! D123  D(40,25,26,24)        180.0            -DE/DX =    0.0                 !
 ! D124  D(40,25,26,42)          0.0            -DE/DX =    0.0                 !
 --------------------------------------------------------------------------------
 Lowest energy point so far.  Saving SCF results.
 Largest change from initial coordinates is atom    2       0.000 Angstoms.
 GradGradGradGradGradGradGradGradGradGradGradGradGradGradGradGradGradGrad

 Leave Link  103 at Thu Sep  8 15:02:17 2022, MaxMem=  1342177280 cpu:              66.3 elap:               1.5
 (Enter /mnt/opt/groups/app-gaussian/g16-avx2/l202.exe)
                          Input orientation:                          
 ---------------------------------------------------------------------
 Center     Atomic      Atomic             Coordinates (Angstroms)
 Number     Number       Type             X           Y           Z
 ---------------------------------------------------------------------
      1          6           0        3.747895    1.438487    0.000000
      2          6           0        4.949319    0.673219    0.000000
      3          6           0        3.860501    2.844427    0.000000
      4          6           0        2.456998    0.742488    0.000000
      5          6           0        6.196705    1.331369    0.000000
      6          6           0        4.883501   -0.767862    0.000000
      7          6           0        2.446155   -0.705978    0.000000
      8          6           0        1.237113    1.406158    0.000000
      9          6           0        5.096383    3.472538    0.000000
     10          6           0        3.696794   -1.421427    0.000000
     11          6           0        1.237113   -1.391153    0.000000
     12          6           0        0.002314    0.720033    0.000000
     13          6           0        6.276577    2.713124    0.000000
     14          6           0       -0.002314   -0.720033    0.000000
     15          6           0       -1.237113    1.391153    0.000000
     16          6           0       -2.446155    0.705978    0.000000
     17          6           0       -1.237113   -1.406158    0.000000
     18          6           0       -3.696794    1.421427    0.000000
     19          6           0       -2.456998   -0.742488    0.000000
     20          6           0       -4.883501    0.767862    0.000000
     21          6           0       -3.747895   -1.438487    0.000000
     22          6           0       -3.860501   -2.844427    0.000000
     23          6           0       -4.949319   -0.673219    0.000000
     24          6           0       -5.096383   -3.472538    0.000000
     25          6           0       -6.196705   -1.331369    0.000000
     26          6           0       -6.276577   -2.713124    0.000000
     27          1           0        2.967550    3.459267    0.000000
     28          1           0        7.102706    0.730878    0.000000
     29          1           0        5.818035   -1.322506    0.000000
     30          1           0        1.201388    2.490368    0.000000
     31          1           0        5.148129    4.557243    0.000000
     32          1           0        3.664131   -2.507637    0.000000
     33          1           0        1.246298   -2.478714    0.000000
     34          1           0        7.244029    3.206097    0.000000
     35          1           0       -1.246298    2.478714    0.000000
     36          1           0       -1.201388   -2.490368    0.000000
     37          1           0       -3.664131    2.507637    0.000000
     38          1           0       -5.818035    1.322506    0.000000
     39          1           0       -2.967550   -3.459267    0.000000
     40          1           0       -7.102706   -0.730878    0.000000
     41          1           0       -5.148129   -4.557243    0.000000
     42          1           0       -7.244029   -3.206097    0.000000
 ---------------------------------------------------------------------
                    Distance matrix (angstroms):
                    1          2          3          4          5
     1  C    0.000000
     2  C    1.424449   0.000000
     3  C    1.410442   2.428923   0.000000
     4  C    1.466571   2.493283   2.527443   0.000000
     5  C    2.451152   1.410366   2.783378   3.785788   0.000000
     6  C    2.481447   1.442583   3.754352   2.858159   2.476141
     7  C    2.508637   2.857974   3.821747   1.448507   4.268186
     8  C    2.510990   3.783870   2.991786   1.388732   4.960156
     9  C    2.440447   2.803179   1.386336   3.797305   2.407346
    10  C    2.860371   2.440566   4.268994   2.493917   3.718527
    11  C    3.782974   4.247600   4.982199   2.457752   5.657710
    12  C    3.813863   4.947226   4.404391   2.454787   6.224485
    13  C    2.831772   2.433686   2.419641   4.297975   1.384062
    14  C    4.327040   5.143911   5.256112   2.861325   6.529631
    15  C    4.985233   6.227951   5.300724   3.750630   7.434058
    16  C    6.237213   7.395547   6.659345   4.903289   8.665457
    17  C    5.739539   6.526542   6.637254   4.273539   7.921850
    18  C    7.444709   8.678426   7.690100   6.191132   9.893909
    19  C    6.577032   7.540408   7.264761   5.133470   8.898734
    20  C    8.657409   9.833275   8.987196   7.340543  11.094526
    21  C    8.028938   8.949907   8.731039   6.577032  10.323138
    22  C    8.731039   9.486135   9.590460   7.264761  10.889659
    23  C    8.949907   9.989791   9.486135   7.540408  11.324850
    24  C   10.116295  10.867540  10.960375   8.649856  12.272382
    25  C   10.323138  11.324850  10.889659   8.898734  12.676229
    26  C   10.850157  11.725530  11.560568   9.392369  13.112616
    27  H    2.166216   3.418987   1.084154   2.764336   3.867220
    28  H    3.428625   2.154159   3.870269   4.645723   1.086935
    29  H    3.450878   2.176600   4.603832   3.944714   2.680754
    30  H    2.755204   4.165215   2.682581   2.152125   5.128008
    31  H    3.418668   3.889109   2.142831   4.668462   3.392016
    32  H    3.947013   3.430678   5.355665   3.467057   4.599119
    33  H    4.647844   4.862823   5.930421   3.441212   6.246860
    34  H    3.917576   3.417772   3.402803   5.383775   2.147439
    35  H    5.101376   6.453331   5.119877   4.090096   7.530916
    36  H    6.319122   6.916609   7.354098   4.882125   8.326911
    37  H    7.488739   8.806623   7.532165   6.370555   9.930745
    38  H    9.566633  10.786913   9.797464   8.295336  12.014743
    39  H    8.311750   8.930524   9.292946   6.861521  10.340878
    40  H   11.065337  12.133540  11.531466   9.672577  13.458350
    41  H   10.727909  11.371728  11.659337   9.269580  12.782058
    42  H   11.932919  12.795578  12.645925  10.473836  14.185976
                    6          7          8          9         10
     6  C    0.000000
     7  C    2.438131   0.000000
     8  C    4.245292   2.433701   0.000000
     9  C    4.245740   4.948101   4.377658   0.000000
    10  C    1.354777   1.440821   3.747702   5.090161   0.000000
    11  C    3.699275   1.389693   2.797311   6.208821   2.459867
    12  C    5.102923   2.829464   1.412620   5.790149   4.270250
    13  C    3.749390   5.134432   5.206185   1.403413   4.873376
    14  C    4.886049   2.448509   2.461070   6.601088   3.765017
    15  C    6.490244   4.238446   2.474271   6.666733   5.679264
    16  C    7.476367   5.091986   3.749229   8.033911   6.500898
    17  C    6.153807   3.749229   3.745786   7.994676   4.933931
    18  C    8.855193   6.500898   4.933931   9.029231   7.921298
    19  C    7.340543   4.903289   4.273539   8.649856   6.191132
    20  C    9.887000   7.476367   6.153807  10.339892   8.855193
    21  C    8.657409   6.237213   5.739539  10.116295   7.444709
    22  C    8.987196   6.659345   6.637254  10.960375   7.690100
    23  C    9.833275   7.395547   6.526542  10.867540   8.678426
    24  C   10.339892   8.033911   7.994676  12.333960   9.029231
    25  C   11.094526   8.665457   7.921850  12.272382   9.893909
    26  C   11.328344   8.950681   8.568782  12.946298  10.056670
    27  H    4.641065   4.197752   2.685083   2.128874   4.934873
    28  H    2.677890   4.873194   5.904336   3.397357   4.028977
    29  H    1.086731   3.427781   5.332022   4.849044   2.123546
    30  H    4.916708   3.430171   1.084798   4.016920   4.639956
    31  H    5.331676   5.916262   5.022488   1.085939   6.152306
    32  H    2.124542   2.174728   4.605237   6.149296   1.086701
    33  H    4.019485   2.140619   3.884883   7.088057   2.668855
    34  H    4.622169   6.190632   6.270791   2.164110   5.830682
    35  H    6.936475   4.876112   2.705126   6.420069   6.296448
    36  H    6.323994   4.060618   4.596651   8.672841   5.013464
    37  H    9.153737   6.903833   5.023490   8.813492   8.343906
    38  H   10.903784   8.509500   7.055644  11.124170   9.902582
    39  H    8.299558   6.073615   6.430517  10.633764   6.968951
    40  H   11.986264   9.548893   8.609268  12.902964  10.821555
    41  H   10.723479   8.515010   8.736903  13.016428   9.384349
    42  H   12.370205  10.007510   9.654153  14.031747  11.085425
                   11         12         13         14         15
    11  C    0.000000
    12  C    2.445779   0.000000
    13  C    6.499330   6.583220   0.000000
    14  C    1.409461   1.440073   7.156189   0.000000
    15  C    3.723308   1.409461   7.629099   2.445779   0.000000
    16  C    4.238446   2.448509   8.950681   2.829464   1.389693
    17  C    2.474271   2.461070   8.568782   1.412620   2.797311
    18  C    5.679264   3.765017  10.056670   4.270250   2.459867
    19  C    3.750630   2.861325   9.392369   2.454787   2.457752
    20  C    6.490244   4.886049  11.328344   5.102923   3.699275
    21  C    4.985233   4.327040  10.850157   3.813863   3.782974
    22  C    5.300724   5.256112  11.560568   4.404391   4.982199
    23  C    6.227951   5.143911  11.725530   4.947226   4.247600
    24  C    6.666733   6.601088  12.946298   5.790149   6.208821
    25  C    7.434058   6.529631  13.112616   6.224485   5.657710
    26  C    7.629099   7.156189  13.675739   6.583220   6.499330
    27  H    5.149853   4.036834   3.392107   5.127050   4.685754
    28  H    6.237644   7.100400   2.147507   7.251652   8.365916
    29  H    4.581436   6.163974   4.061597   5.851447   7.559038
    30  H    3.881685   2.138192   5.080075   3.428640   2.674801
    31  H    7.118951   6.419002   2.161983   7.374056   7.127092
    32  H    2.671508   4.881266   5.837912   4.079013   6.262807
    33  H    1.087600   3.432124   7.229031   2.156847   4.598174
    34  H    7.564241   7.656563   1.085811   8.241601   8.673165
    35  H    4.598174   2.156847   7.526526   3.432124   1.087600
    36  H    2.674801   3.428640   9.110230   2.138192   3.881685
    37  H    6.262807   4.079013   9.942832   4.881266   2.671508
    38  H    7.559038   5.851447  12.174295   6.163974   4.581436
    39  H    4.685754   5.127050  11.115408   4.036834   5.149853
    40  H    8.365916   7.251652  13.815439   7.100400   6.237644
    41  H    7.127092   7.374056  13.541866   6.419002   7.118951
    42  H    8.673165   8.241601  14.759538   7.656563   7.564241
                   16         17         18         19         20
    16  C    0.000000
    17  C    2.433701   0.000000
    18  C    1.440821   3.747702   0.000000
    19  C    1.448507   1.388732   2.493917   0.000000
    20  C    2.438131   4.245292   1.354777   2.858159   0.000000
    21  C    2.508637   2.510990   2.860371   1.466571   2.481447
    22  C    3.821747   2.991786   4.268994   2.527443   3.754352
    23  C    2.857974   3.783870   2.440566   2.493283   1.442583
    24  C    4.948101   4.377658   5.090161   3.797305   4.245740
    25  C    4.268186   4.960156   3.718527   3.785788   2.476141
    26  C    5.134432   5.206185   4.873376   4.297975   3.749390
    27  H    6.073615   6.430517   6.968951   6.861521   8.299558
    28  H    9.548893   8.609268  10.821555   9.672577  11.986264
    29  H    8.509500   7.055644   9.902582   8.295336  10.903784
    30  H    4.060618   4.596651   5.013464   4.882125   6.323994
    31  H    8.515010   8.736903   9.384349   9.269580  10.723479
    32  H    6.903833   5.023490   8.343906   6.370555   9.153737
    33  H    4.876112   2.705126   6.296448   4.090096   6.936475
    34  H   10.007510   9.654153  11.085425  10.473836  12.370205
    35  H    2.140619   3.884883   2.668855   3.441212   4.019485
    36  H    3.430171   1.084798   4.639956   2.152125   4.916708
    37  H    2.174728   4.605237   1.086701   3.467057   2.124542
    38  H    3.427781   5.332022   2.123546   3.944714   1.086731
    39  H    4.197752   2.685083   4.934873   2.764336   4.641065
    40  H    4.873194   5.904336   4.028977   4.645723   2.677890
    41  H    5.916262   5.022488   6.152306   4.668462   5.331676
    42  H    6.190632   6.270791   5.830682   5.383775   4.622169
                   21         22         23         24         25
    21  C    0.000000
    22  C    1.410442   0.000000
    23  C    1.424449   2.428923   0.000000
    24  C    2.440447   1.386336   2.803179   0.000000
    25  C    2.451152   2.783378   1.410366   2.407346   0.000000
    26  C    2.831772   2.419641   2.433686   1.403413   1.384062
    27  H    8.311750   9.292946   8.930524  10.633764  10.340878
    28  H   11.065337  11.531466  12.133540  12.902964  13.458350
    29  H    9.566633   9.797464  10.786913  11.124170  12.014743
    30  H    6.319122   7.354098   6.916609   8.672841   8.326911
    31  H   10.727909  11.659337  11.371728  13.016428  12.782058
    32  H    7.488739   7.532165   8.806623   8.813492   9.930745
    33  H    5.101376   5.119877   6.453331   6.420069   7.530916
    34  H   11.932919  12.645925  12.795578  14.031747  14.185976
    35  H    4.647844   5.930421   4.862823   7.088057   6.246860
    36  H    2.755204   2.682581   4.165215   4.016920   5.128008
    37  H    3.947013   5.355665   3.430678   6.149296   4.599119
    38  H    3.450878   4.603832   2.176600   4.849044   2.680754
    39  H    2.166216   1.084154   3.418987   2.128874   3.867220
    40  H    3.428625   3.870269   2.154159   3.397357   1.086935
    41  H    3.418668   2.142831   3.889109   1.085939   3.392016
    42  H    3.917576   3.402803   3.417772   2.164110   2.147439
                   26         27         28         29         30
    26  C    0.000000
    27  H   11.115408   0.000000
    28  H   13.815439   4.954152   0.000000
    29  H   12.174295   5.566922   2.422141   0.000000
    30  H    9.110230   2.014471   6.158032   5.987607   0.000000
    31  H   13.541866   2.441409   4.296678   5.917789   4.455192
    32  H    9.942832   6.007426   4.723534   2.458422   5.571818
    33  H    7.526526   6.182421   6.678248   4.715676   4.969285
    34  H   14.759538   4.283966   2.479250   4.747810   6.084881
    35  H    7.229031   4.326430   8.529994   8.022099   2.447714
    36  H    5.080075   7.264861   8.906986   7.115912   5.530015
    37  H    5.837912   6.699611  10.912454  10.226508   4.865550
    38  H    4.061597   9.041695  12.934279  11.932905   7.115912
    39  H    3.392107   9.115455  10.907216   9.041695   7.264861
    40  H    2.147507  10.907216  14.280422  12.934279   8.906986
    41  H    2.161983  11.407396  13.343432  11.433297   9.486052
    42  H    1.085811  12.194401  14.877116  13.197175  10.186991
                   31         32         33         34         35
    31  H    0.000000
    32  H    7.219057   0.000000
    33  H    8.045432   2.418006   0.000000
    34  H    2.493670   6.742583   8.263767   0.000000
    35  H    6.723762   6.998286   5.548795   8.521428   0.000000
    36  H    9.486052   4.865550   2.447714  10.186991   4.969285
    37  H    9.047475   8.880112   6.998286  10.930499   2.418006
    38  H   11.433297  10.226508   8.022099  13.197175   4.715676
    39  H   11.407396   6.699611   4.326430  12.194401   6.182421
    40  H   13.343432  10.912454   8.529994  14.877116   6.678248
    41  H   13.750883   9.047475   6.723762  14.623099   8.045432
    42  H   14.623099  10.930499   8.521428  15.843612   8.263767
                   36         37         38         39         40
    36  H    0.000000
    37  H    5.571818   0.000000
    38  H    5.987607   2.458422   0.000000
    39  H    2.014471   6.007426   5.566922   0.000000
    40  H    6.158032   4.723534   2.422141   4.954152   0.000000
    41  H    4.455192   7.219057   5.917789   2.441409   4.296678
    42  H    6.084881   6.742583   4.747810   4.283966   2.479250
                   41         42
    41  H    0.000000
    42  H    2.493670   0.000000
 Stoichiometry    C26H16
 Framework group  C2H[SGH(C26H16)]
 Deg. of freedom    41
 Full point group                 C2H     NOp   4
 RotChk:  IX=0 Diff= 1.68D-16
 Largest Abelian subgroup         C2H     NOp   4
 Largest concise Abelian subgroup C2      NOp   2
                         Standard orientation:                         
 ---------------------------------------------------------------------
 Center     Atomic      Atomic             Coordinates (Angstroms)
 Number     Number       Type             X           Y           Z
 ---------------------------------------------------------------------
      1          6           0        3.747895    1.438487    0.000000
      2          6           0        4.949319    0.673219    0.000000
      3          6           0        3.860501    2.844427    0.000000
      4          6           0        2.456998    0.742488    0.000000
      5          6           0        6.196705    1.331369    0.000000
      6          6           0        4.883501   -0.767862    0.000000
      7          6           0        2.446155   -0.705978    0.000000
      8          6           0        1.237113    1.406158    0.000000
      9          6           0        5.096383    3.472538    0.000000
     10          6           0        3.696794   -1.421427    0.000000
     11          6           0        1.237113   -1.391153    0.000000
     12          6           0        0.002314    0.720033    0.000000
     13          6           0        6.276577    2.713124    0.000000
     14          6           0       -0.002314   -0.720033    0.000000
     15          6           0       -1.237113    1.391153    0.000000
     16          6           0       -2.446155    0.705978    0.000000
     17          6           0       -1.237113   -1.406158    0.000000
     18          6           0       -3.696794    1.421427    0.000000
     19          6           0       -2.456998   -0.742488    0.000000
     20          6           0       -4.883501    0.767862    0.000000
     21          6           0       -3.747895   -1.438487    0.000000
     22          6           0       -3.860501   -2.844427    0.000000
     23          6           0       -4.949319   -0.673219    0.000000
     24          6           0       -5.096383   -3.472538    0.000000
     25          6           0       -6.196705   -1.331369    0.000000
     26          6           0       -6.276577   -2.713124    0.000000
     27          1           0        2.967550    3.459267    0.000000
     28          1           0        7.102706    0.730878    0.000000
     29          1           0        5.818035   -1.322506    0.000000
     30          1           0        1.201388    2.490368    0.000000
     31          1           0        5.148129    4.557243    0.000000
     32          1           0        3.664131   -2.507637    0.000000
     33          1           0        1.246298   -2.478714    0.000000
     34          1           0        7.244029    3.206097    0.000000
     35          1           0       -1.246298    2.478714    0.000000
     36          1           0       -1.201388   -2.490368    0.000000
     37          1           0       -3.664131    2.507637    0.000000
     38          1           0       -5.818035    1.322506    0.000000
     39          1           0       -2.967550   -3.459267    0.000000
     40          1           0       -7.102706   -0.730878    0.000000
     41          1           0       -5.148129   -4.557243    0.000000
     42          1           0       -7.244029   -3.206097    0.000000
 ---------------------------------------------------------------------
 Rotational constants (GHZ):           0.7402030           0.0868496           0.0777294
 Leave Link  202 at Thu Sep  8 15:02:17 2022, MaxMem=  1342177280 cpu:               4.2 elap:               0.1
 (Enter /mnt/opt/groups/app-gaussian/g16-avx2/l9999.exe)
 Unable to Open any file for archive entry.
 1\1\GINC-WN41030\FOpt\RB3LYP\6-31G(d,p)\C26H16\PWASIUK\08-Sep-2022\0\\
 #p opt freq b3lyp/6-31g(d,p) empiricaldispersion=gd3 int=(grid=ultrafi
 ne,acc2e=12) scf=(maxcyc=500,ferm,novaracc,noincfoc,intrep)\\peri symm
 \\0,1\C,3.747895,1.438487,0.\C,4.949319,0.673219,0.\C,3.860501,2.84442
 7,0.\C,2.456998,0.742488,0.\C,6.196705,1.331369,0.\C,4.883501,-0.76786
 2,0.\C,2.446155,-0.705978,0.\C,1.237113,1.406158,0.\C,5.096383,3.47253
 8,0.\C,3.696794,-1.421427,0.\C,1.237113,-1.391153,0.\C,0.002314,0.7200
 33,0.\C,6.276577,2.713124,0.\C,-0.002314,-0.720033,0.\C,-1.237113,1.39
 1153,0.\C,-2.446155,0.705978,0.\C,-1.237113,-1.406158,0.\C,-3.696794,1
 .421427,0.\C,-2.456998,-0.742488,0.\C,-4.883501,0.767862,0.\C,-3.74789
 5,-1.438487,0.\C,-3.860501,-2.844427,0.\C,-4.949319,-0.673219,0.\C,-5.
 096383,-3.472538,0.\C,-6.196705,-1.331369,0.\C,-6.276577,-2.713124,0.\
 H,2.96755,3.459267,0.\H,7.102706,0.730878,0.\H,5.818035,-1.322506,0.\H
 ,1.201388,2.490368,0.\H,5.148129,4.557243,0.\H,3.664131,-2.507637,0.\H
 ,1.246298,-2.478714,0.\H,7.244029,3.206097,0.\H,-1.246298,2.478714,0.\
 H,-1.201388,-2.490368,0.\H,-3.664131,2.507637,0.\H,-5.818035,1.322506,
 0.\H,-2.96755,-3.459267,0.\H,-7.102706,-0.730878,0.\H,-5.148129,-4.557
 243,0.\H,-7.244029,-3.206097,0.\\Version=ES64L-G16RevC.01\State=1-AG\H
 F=-1000.5273349\RMSD=2.888e-09\RMSF=2.355e-05\Dipole=0.,0.,0.\Quadrupo
 le=7.6001896,6.5710421,-14.1712317,0.7871029,0.,0.\PG=C02H [SGH(C26H16
 )]\\@
 The archive entry for this job was punched.


 REPARTEE - WHAT YOU THINK OF AFTER YOU BECOME A DEPARTEE.
 Leave Link 9999 at Thu Sep  8 15:02:17 2022, MaxMem=  1342177280 cpu:               4.2 elap:               0.1
 Job cpu time:       0 days  0 hours 42 minutes 22.6 seconds.
 Elapsed time:       0 days  0 hours  0 minutes 55.8 seconds.
 File lengths (MBytes):  RWF=     69 Int=      0 D2E=      0 Chk=     17 Scr=      1
 Normal termination of Gaussian 16 at Thu Sep  8 15:02:17 2022.
 (Enter /mnt/opt/groups/app-gaussian/g16-avx2/l1.exe)
 Link1:  Proceeding to internal job step number  2.
 ----------------------------------------------------------------------
 #P Geom=AllCheck Guess=TCheck SCRF=Check GenChk RB3LYP/6-31G(d,p) Freq
 ----------------------------------------------------------------------
 1/10=4,29=7,30=1,38=1,40=1/1,3;
 2/12=2,40=1/2;
 3/5=1,6=6,7=101,11=2,14=-4,25=1,27=12,30=1,70=2,71=2,74=-5,75=-5,116=1,124=31,140=1/1,2,3;
 4/5=101/1;
 5/5=100002,7=500,17=20,22=13,38=6,87=12,98=1/2;
 8/6=4,10=90,11=11,87=12/1;
 11/6=1,8=1,9=11,15=111,16=1,87=12/1,2,10;
 10/6=1,87=12/2;
 6/7=2,8=2,9=2,10=2,28=1,87=12/1;
 7/8=1,10=1,25=1,87=12/1,2,3,16;
 1/10=4,30=1/3;
 99//99;
 Leave Link    1 at Thu Sep  8 15:02:17 2022, MaxMem=  1342177280 cpu:               3.3 elap:               0.1
 (Enter /mnt/opt/groups/app-gaussian/g16-avx2/l101.exe)
 Structure from the checkpoint file:  "/scratch/9832352.torquesrv1.cis.gov.pl/Gau-12093.chk"
 ---------
 peri symm
 ---------
 Charge =  0 Multiplicity = 1
 Redundant internal coordinates found in file.  (old form).
 C,0,3.747895,1.438487,0.
 C,0,4.949319,0.673219,0.
 C,0,3.860501,2.844427,0.
 C,0,2.456998,0.742488,0.
 C,0,6.196705,1.331369,0.
 C,0,4.883501,-0.767862,0.
 C,0,2.446155,-0.705978,0.
 C,0,1.237113,1.406158,0.
 C,0,5.096383,3.472538,0.
 C,0,3.696794,-1.421427,0.
 C,0,1.237113,-1.391153,0.
 C,0,0.002314,0.720033,0.
 C,0,6.276577,2.713124,0.
 C,0,-0.002314,-0.720033,0.
 C,0,-1.237113,1.391153,0.
 C,0,-2.446155,0.705978,0.
 C,0,-1.237113,-1.406158,0.
 C,0,-3.696794,1.421427,0.
 C,0,-2.456998,-0.742488,0.
 C,0,-4.883501,0.767862,0.
 C,0,-3.747895,-1.438487,0.
 C,0,-3.860501,-2.844427,0.
 C,0,-4.949319,-0.673219,0.
 C,0,-5.096383,-3.472538,0.
 C,0,-6.196705,-1.331369,0.
 C,0,-6.276577,-2.713124,0.
 H,0,2.96755,3.459267,0.
 H,0,7.102706,0.730878,0.
 H,0,5.818035,-1.322506,0.
 H,0,1.201388,2.490368,0.
 H,0,5.148129,4.557243,0.
 H,0,3.664131,-2.507637,0.
 H,0,1.246298,-2.478714,0.
 H,0,7.244029,3.206097,0.
 H,0,-1.246298,2.478714,0.
 H,0,-1.201388,-2.490368,0.
 H,0,-3.664131,2.507637,0.
 H,0,-5.818035,1.322506,0.
 H,0,-2.96755,-3.459267,0.
 H,0,-7.102706,-0.730878,0.
 H,0,-5.148129,-4.557243,0.
 H,0,-7.244029,-3.206097,0.
 Recover connectivity data from disk.
 ITRead=  0  0  0  0  0  0  0  0  0  0  0  0  0  0  0  0  0  0  0  0
 ITRead=  0  0  0  0  0  0  0  0  0  0  0  0  0  0  0  0  0  0  0  0
 ITRead=  0  0
 MicOpt= -1 -1 -1 -1 -1 -1 -1 -1 -1 -1 -1 -1 -1 -1 -1 -1 -1 -1 -1 -1
 MicOpt= -1 -1 -1 -1 -1 -1 -1 -1 -1 -1 -1 -1 -1 -1 -1 -1 -1 -1 -1 -1
 MicOpt= -1 -1
 NAtoms=     42 NQM=       42 NQMF=       0 NMMI=      0 NMMIF=      0
                NMic=       0 NMicF=      0.
                    Isotopes and Nuclear Properties:
 (Nuclear quadrupole moments (NQMom) in fm**2, nuclear magnetic moments (NMagM)
  in nuclear magnetons)

  Atom         1           2           3           4           5           6           7           8           9          10
 IAtWgt=          12          12          12          12          12          12          12          12          12          12
 AtmWgt=  12.0000000  12.0000000  12.0000000  12.0000000  12.0000000  12.0000000  12.0000000  12.0000000  12.0000000  12.0000000
 NucSpn=           0           0           0           0           0           0           0           0           0           0
 AtZEff=   3.6000000   3.6000000   3.6000000   3.6000000   3.6000000   3.6000000   3.6000000   3.6000000   3.6000000   3.6000000
 NQMom=    0.0000000   0.0000000   0.0000000   0.0000000   0.0000000   0.0000000   0.0000000   0.0000000   0.0000000   0.0000000
 NMagM=    0.0000000   0.0000000   0.0000000   0.0000000   0.0000000   0.0000000   0.0000000   0.0000000   0.0000000   0.0000000
 AtZNuc=   6.0000000   6.0000000   6.0000000   6.0000000   6.0000000   6.0000000   6.0000000   6.0000000   6.0000000   6.0000000

  Atom        11          12          13          14          15          16          17          18          19          20
 IAtWgt=          12          12          12          12          12          12          12          12          12          12
 AtmWgt=  12.0000000  12.0000000  12.0000000  12.0000000  12.0000000  12.0000000  12.0000000  12.0000000  12.0000000  12.0000000
 NucSpn=           0           0           0           0           0           0           0           0           0           0
 AtZEff=   3.6000000   3.6000000   3.6000000   3.6000000   3.6000000   3.6000000   3.6000000   3.6000000   3.6000000   3.6000000
 NQMom=    0.0000000   0.0000000   0.0000000   0.0000000   0.0000000   0.0000000   0.0000000   0.0000000   0.0000000   0.0000000
 NMagM=    0.0000000   0.0000000   0.0000000   0.0000000   0.0000000   0.0000000   0.0000000   0.0000000   0.0000000   0.0000000
 AtZNuc=   6.0000000   6.0000000   6.0000000   6.0000000   6.0000000   6.0000000   6.0000000   6.0000000   6.0000000   6.0000000

  Atom        21          22          23          24          25          26          27          28          29          30
 IAtWgt=          12          12          12          12          12          12           1           1           1           1
 AtmWgt=  12.0000000  12.0000000  12.0000000  12.0000000  12.0000000  12.0000000   1.0078250   1.0078250   1.0078250   1.0078250
 NucSpn=           0           0           0           0           0           0           1           1           1           1
 AtZEff=   3.6000000   3.6000000   3.6000000   3.6000000   3.6000000   3.6000000   1.0000000   1.0000000   1.0000000   1.0000000
 NQMom=    0.0000000   0.0000000   0.0000000   0.0000000   0.0000000   0.0000000   0.0000000   0.0000000   0.0000000   0.0000000
 NMagM=    0.0000000   0.0000000   0.0000000   0.0000000   0.0000000   0.0000000   2.7928460   2.7928460   2.7928460   2.7928460
 AtZNuc=   6.0000000   6.0000000   6.0000000   6.0000000   6.0000000   6.0000000   1.0000000   1.0000000   1.0000000   1.0000000

  Atom        31          32          33          34          35          36          37          38          39          40
 IAtWgt=           1           1           1           1           1           1           1           1           1           1
 AtmWgt=   1.0078250   1.0078250   1.0078250   1.0078250   1.0078250   1.0078250   1.0078250   1.0078250   1.0078250   1.0078250
 NucSpn=           1           1           1           1           1           1           1           1           1           1
 AtZEff=   1.0000000   1.0000000   1.0000000   1.0000000   1.0000000   1.0000000   1.0000000   1.0000000   1.0000000   1.0000000
 NQMom=    0.0000000   0.0000000   0.0000000   0.0000000   0.0000000   0.0000000   0.0000000   0.0000000   0.0000000   0.0000000
 NMagM=    2.7928460   2.7928460   2.7928460   2.7928460   2.7928460   2.7928460   2.7928460   2.7928460   2.7928460   2.7928460
 AtZNuc=   1.0000000   1.0000000   1.0000000   1.0000000   1.0000000   1.0000000   1.0000000   1.0000000   1.0000000   1.0000000

  Atom        41          42
 IAtWgt=           1           1
 AtmWgt=   1.0078250   1.0078250
 NucSpn=           1           1
 AtZEff=   1.0000000   1.0000000
 NQMom=    0.0000000   0.0000000
 NMagM=    2.7928460   2.7928460
 AtZNuc=   1.0000000   1.0000000
 Leave Link  101 at Thu Sep  8 15:02:18 2022, MaxMem=  1342177280 cpu:              13.7 elap:               0.3
 (Enter /mnt/opt/groups/app-gaussian/g16-avx2/l103.exe)

 GradGradGradGradGradGradGradGradGradGradGradGradGradGradGradGradGradGrad
 Berny optimization.
 Initialization pass.
                           ----------------------------
                           !    Initial Parameters    !
                           ! (Angstroms and Degrees)  !
 --------------------------                            --------------------------
 ! Name  Definition              Value          Derivative Info.                !
 --------------------------------------------------------------------------------
 ! R1    R(1,2)                  1.4244         calculate D2E/DX2 analytically  !
 ! R2    R(1,3)                  1.4104         calculate D2E/DX2 analytically  !
 ! R3    R(1,4)                  1.4666         calculate D2E/DX2 analytically  !
 ! R4    R(2,5)                  1.4104         calculate D2E/DX2 analytically  !
 ! R5    R(2,6)                  1.4426         calculate D2E/DX2 analytically  !
 ! R6    R(3,9)                  1.3863         calculate D2E/DX2 analytically  !
 ! R7    R(3,27)                 1.0842         calculate D2E/DX2 analytically  !
 ! R8    R(4,7)                  1.4485         calculate D2E/DX2 analytically  !
 ! R9    R(4,8)                  1.3887         calculate D2E/DX2 analytically  !
 ! R10   R(5,13)                 1.3841         calculate D2E/DX2 analytically  !
 ! R11   R(5,28)                 1.0869         calculate D2E/DX2 analytically  !
 ! R12   R(6,10)                 1.3548         calculate D2E/DX2 analytically  !
 ! R13   R(6,29)                 1.0867         calculate D2E/DX2 analytically  !
 ! R14   R(7,10)                 1.4408         calculate D2E/DX2 analytically  !
 ! R15   R(7,11)                 1.3897         calculate D2E/DX2 analytically  !
 ! R16   R(8,12)                 1.4126         calculate D2E/DX2 analytically  !
 ! R17   R(8,30)                 1.0848         calculate D2E/DX2 analytically  !
 ! R18   R(9,13)                 1.4034         calculate D2E/DX2 analytically  !
 ! R19   R(9,31)                 1.0859         calculate D2E/DX2 analytically  !
 ! R20   R(10,32)                1.0867         calculate D2E/DX2 analytically  !
 ! R21   R(11,14)                1.4095         calculate D2E/DX2 analytically  !
 ! R22   R(11,33)                1.0876         calculate D2E/DX2 analytically  !
 ! R23   R(12,14)                1.4401         calculate D2E/DX2 analytically  !
 ! R24   R(12,15)                1.4095         calculate D2E/DX2 analytically  !
 ! R25   R(13,34)                1.0858         calculate D2E/DX2 analytically  !
 ! R26   R(14,17)                1.4126         calculate D2E/DX2 analytically  !
 ! R27   R(15,16)                1.3897         calculate D2E/DX2 analytically  !
 ! R28   R(15,35)                1.0876         calculate D2E/DX2 analytically  !
 ! R29   R(16,18)                1.4408         calculate D2E/DX2 analytically  !
 ! R30   R(16,19)                1.4485         calculate D2E/DX2 analytically  !
 ! R31   R(17,19)                1.3887         calculate D2E/DX2 analytically  !
 ! R32   R(17,36)                1.0848         calculate D2E/DX2 analytically  !
 ! R33   R(18,20)                1.3548         calculate D2E/DX2 analytically  !
 ! R34   R(18,37)                1.0867         calculate D2E/DX2 analytically  !
 ! R35   R(19,21)                1.4666         calculate D2E/DX2 analytically  !
 ! R36   R(20,23)                1.4426         calculate D2E/DX2 analytically  !
 ! R37   R(20,38)                1.0867         calculate D2E/DX2 analytically  !
 ! R38   R(21,22)                1.4104         calculate D2E/DX2 analytically  !
 ! R39   R(21,23)                1.4244         calculate D2E/DX2 analytically  !
 ! R40   R(22,24)                1.3863         calculate D2E/DX2 analytically  !
 ! R41   R(22,39)                1.0842         calculate D2E/DX2 analytically  !
 ! R42   R(23,25)                1.4104         calculate D2E/DX2 analytically  !
 ! R43   R(24,26)                1.4034         calculate D2E/DX2 analytically  !
 ! R44   R(24,41)                1.0859         calculate D2E/DX2 analytically  !
 ! R45   R(25,26)                1.3841         calculate D2E/DX2 analytically  !
 ! R46   R(25,40)                1.0869         calculate D2E/DX2 analytically  !
 ! R47   R(26,42)                1.0858         calculate D2E/DX2 analytically  !
 ! A1    A(2,1,3)              117.9166         calculate D2E/DX2 analytically  !
 ! A2    A(2,1,4)              119.1725         calculate D2E/DX2 analytically  !
 ! A3    A(3,1,4)              122.911          calculate D2E/DX2 analytically  !
 ! A4    A(1,2,5)              119.687          calculate D2E/DX2 analytically  !
 ! A5    A(1,2,6)              119.8808         calculate D2E/DX2 analytically  !
 ! A6    A(5,2,6)              120.4322         calculate D2E/DX2 analytically  !
 ! A7    A(1,3,9)              121.5202         calculate D2E/DX2 analytically  !
 ! A8    A(1,3,27)             119.9701         calculate D2E/DX2 analytically  !
 ! A9    A(9,3,27)             118.5097         calculate D2E/DX2 analytically  !
 ! A10   A(1,4,7)              118.7606         calculate D2E/DX2 analytically  !
 ! A11   A(1,4,8)              123.1202         calculate D2E/DX2 analytically  !
 ! A12   A(7,4,8)              118.1192         calculate D2E/DX2 analytically  !
 ! A13   A(2,5,13)             121.1255         calculate D2E/DX2 analytically  !
 ! A14   A(2,5,28)             118.6467         calculate D2E/DX2 analytically  !
 ! A15   A(13,5,28)            120.2278         calculate D2E/DX2 analytically  !
 ! A16   A(2,6,10)             121.4583         calculate D2E/DX2 analytically  !
 ! A17   A(2,6,29)             118.074          calculate D2E/DX2 analytically  !
 ! A18   A(10,6,29)            120.4677         calculate D2E/DX2 analytically  !
 ! A19   A(4,7,10)             119.3435         calculate D2E/DX2 analytically  !
 ! A20   A(4,7,11)             119.9695         calculate D2E/DX2 analytically  !
 ! A21   A(10,7,11)            120.6869         calculate D2E/DX2 analytically  !
 ! A22   A(4,8,12)             122.3928         calculate D2E/DX2 analytically  !
 ! A23   A(4,8,30)             120.4353         calculate D2E/DX2 analytically  !
 ! A24   A(12,8,30)            117.1718         calculate D2E/DX2 analytically  !
 ! A25   A(3,9,13)             120.2991         calculate D2E/DX2 analytically  !
 ! A26   A(3,9,31)             119.6722         calculate D2E/DX2 analytically  !
 ! A27   A(13,9,31)            120.0286         calculate D2E/DX2 analytically  !
 ! A28   A(6,10,7)             121.3843         calculate D2E/DX2 analytically  !
 ! A29   A(6,10,32)            120.5657         calculate D2E/DX2 analytically  !
 ! A30   A(7,10,32)            118.05           calculate D2E/DX2 analytically  !
 ! A31   A(7,11,14)            122.0249         calculate D2E/DX2 analytically  !
 ! A32   A(7,11,33)            119.0567         calculate D2E/DX2 analytically  !
 ! A33   A(14,11,33)           118.9184         calculate D2E/DX2 analytically  !
 ! A34   A(8,12,14)            119.2432         calculate D2E/DX2 analytically  !
 ! A35   A(8,12,15)            122.5065         calculate D2E/DX2 analytically  !
 ! A36   A(14,12,15)           118.2503         calculate D2E/DX2 analytically  !
 ! A37   A(5,13,9)             119.4516         calculate D2E/DX2 analytically  !
 ! A38   A(5,13,34)            120.3098         calculate D2E/DX2 analytically  !
 ! A39   A(9,13,34)            120.2386         calculate D2E/DX2 analytically  !
 ! A40   A(11,14,12)           118.2503         calculate D2E/DX2 analytically  !
 ! A41   A(11,14,17)           122.5065         calculate D2E/DX2 analytically  !
 ! A42   A(12,14,17)           119.2432         calculate D2E/DX2 analytically  !
 ! A43   A(12,15,16)           122.0249         calculate D2E/DX2 analytically  !
 ! A44   A(12,15,35)           118.9184         calculate D2E/DX2 analytically  !
 ! A45   A(16,15,35)           119.0567         calculate D2E/DX2 analytically  !
 ! A46   A(15,16,18)           120.6869         calculate D2E/DX2 analytically  !
 ! A47   A(15,16,19)           119.9695         calculate D2E/DX2 analytically  !
 ! A48   A(18,16,19)           119.3435         calculate D2E/DX2 analytically  !
 ! A49   A(14,17,19)           122.3928         calculate D2E/DX2 analytically  !
 ! A50   A(14,17,36)           117.1718         calculate D2E/DX2 analytically  !
 ! A51   A(19,17,36)           120.4353         calculate D2E/DX2 analytically  !
 ! A52   A(16,18,20)           121.3843         calculate D2E/DX2 analytically  !
 ! A53   A(16,18,37)           118.05           calculate D2E/DX2 analytically  !
 ! A54   A(20,18,37)           120.5657         calculate D2E/DX2 analytically  !
 ! A55   A(16,19,17)           118.1192         calculate D2E/DX2 analytically  !
 ! A56   A(16,19,21)           118.7606         calculate D2E/DX2 analytically  !
 ! A57   A(17,19,21)           123.1202         calculate D2E/DX2 analytically  !
 ! A58   A(18,20,23)           121.4583         calculate D2E/DX2 analytically  !
 ! A59   A(18,20,38)           120.4677         calculate D2E/DX2 analytically  !
 ! A60   A(23,20,38)           118.074          calculate D2E/DX2 analytically  !
 ! A61   A(19,21,22)           122.911          calculate D2E/DX2 analytically  !
 ! A62   A(19,21,23)           119.1725         calculate D2E/DX2 analytically  !
 ! A63   A(22,21,23)           117.9166         calculate D2E/DX2 analytically  !
 ! A64   A(21,22,24)           121.5202         calculate D2E/DX2 analytically  !
 ! A65   A(21,22,39)           119.9701         calculate D2E/DX2 analytically  !
 ! A66   A(24,22,39)           118.5097         calculate D2E/DX2 analytically  !
 ! A67   A(20,23,21)           119.8808         calculate D2E/DX2 analytically  !
 ! A68   A(20,23,25)           120.4322         calculate D2E/DX2 analytically  !
 ! A69   A(21,23,25)           119.687          calculate D2E/DX2 analytically  !
 ! A70   A(22,24,26)           120.2991         calculate D2E/DX2 analytically  !
 ! A71   A(22,24,41)           119.6722         calculate D2E/DX2 analytically  !
 ! A72   A(26,24,41)           120.0286         calculate D2E/DX2 analytically  !
 ! A73   A(23,25,26)           121.1255         calculate D2E/DX2 analytically  !
 ! A74   A(23,25,40)           118.6467         calculate D2E/DX2 analytically  !
 ! A75   A(26,25,40)           120.2278         calculate D2E/DX2 analytically  !
 ! A76   A(24,26,25)           119.4516         calculate D2E/DX2 analytically  !
 ! A77   A(24,26,42)           120.2386         calculate D2E/DX2 analytically  !
 ! A78   A(25,26,42)           120.3098         calculate D2E/DX2 analytically  !
 ! D1    D(3,1,2,5)              0.0            calculate D2E/DX2 analytically  !
 ! D2    D(3,1,2,6)            180.0            calculate D2E/DX2 analytically  !
 ! D3    D(4,1,2,5)            180.0            calculate D2E/DX2 analytically  !
 ! D4    D(4,1,2,6)              0.0            calculate D2E/DX2 analytically  !
 ! D5    D(2,1,3,9)              0.0            calculate D2E/DX2 analytically  !
 ! D6    D(2,1,3,27)           180.0            calculate D2E/DX2 analytically  !
 ! D7    D(4,1,3,9)            180.0            calculate D2E/DX2 analytically  !
 ! D8    D(4,1,3,27)             0.0            calculate D2E/DX2 analytically  !
 ! D9    D(2,1,4,7)              0.0            calculate D2E/DX2 analytically  !
 ! D10   D(2,1,4,8)            180.0            calculate D2E/DX2 analytically  !
 ! D11   D(3,1,4,7)            180.0            calculate D2E/DX2 analytically  !
 ! D12   D(3,1,4,8)              0.0            calculate D2E/DX2 analytically  !
 ! D13   D(1,2,5,13)             0.0            calculate D2E/DX2 analytically  !
 ! D14   D(1,2,5,28)           180.0            calculate D2E/DX2 analytically  !
 ! D15   D(6,2,5,13)           180.0            calculate D2E/DX2 analytically  !
 ! D16   D(6,2,5,28)             0.0            calculate D2E/DX2 analytically  !
 ! D17   D(1,2,6,10)             0.0            calculate D2E/DX2 analytically  !
 ! D18   D(1,2,6,29)           180.0            calculate D2E/DX2 analytically  !
 ! D19   D(5,2,6,10)           180.0            calculate D2E/DX2 analytically  !
 ! D20   D(5,2,6,29)             0.0            calculate D2E/DX2 analytically  !
 ! D21   D(1,3,9,13)             0.0            calculate D2E/DX2 analytically  !
 ! D22   D(1,3,9,31)           180.0            calculate D2E/DX2 analytically  !
 ! D23   D(27,3,9,13)          180.0            calculate D2E/DX2 analytically  !
 ! D24   D(27,3,9,31)            0.0            calculate D2E/DX2 analytically  !
 ! D25   D(1,4,7,10)             0.0            calculate D2E/DX2 analytically  !
 ! D26   D(1,4,7,11)           180.0            calculate D2E/DX2 analytically  !
 ! D27   D(8,4,7,10)           180.0            calculate D2E/DX2 analytically  !
 ! D28   D(8,4,7,11)             0.0            calculate D2E/DX2 analytically  !
 ! D29   D(1,4,8,12)           180.0            calculate D2E/DX2 analytically  !
 ! D30   D(1,4,8,30)             0.0            calculate D2E/DX2 analytically  !
 ! D31   D(7,4,8,12)             0.0            calculate D2E/DX2 analytically  !
 ! D32   D(7,4,8,30)           180.0            calculate D2E/DX2 analytically  !
 ! D33   D(2,5,13,9)             0.0            calculate D2E/DX2 analytically  !
 ! D34   D(2,5,13,34)          180.0            calculate D2E/DX2 analytically  !
 ! D35   D(28,5,13,9)          180.0            calculate D2E/DX2 analytically  !
 ! D36   D(28,5,13,34)           0.0            calculate D2E/DX2 analytically  !
 ! D37   D(2,6,10,7)             0.0            calculate D2E/DX2 analytically  !
 ! D38   D(2,6,10,32)          180.0            calculate D2E/DX2 analytically  !
 ! D39   D(29,6,10,7)          180.0            calculate D2E/DX2 analytically  !
 ! D40   D(29,6,10,32)           0.0            calculate D2E/DX2 analytically  !
 ! D41   D(4,7,10,6)             0.0            calculate D2E/DX2 analytically  !
 ! D42   D(4,7,10,32)          180.0            calculate D2E/DX2 analytically  !
 ! D43   D(11,7,10,6)          180.0            calculate D2E/DX2 analytically  !
 ! D44   D(11,7,10,32)           0.0            calculate D2E/DX2 analytically  !
 ! D45   D(4,7,11,14)            0.0            calculate D2E/DX2 analytically  !
 ! D46   D(4,7,11,33)          180.0            calculate D2E/DX2 analytically  !
 ! D47   D(10,7,11,14)         180.0            calculate D2E/DX2 analytically  !
 ! D48   D(10,7,11,33)           0.0            calculate D2E/DX2 analytically  !
 ! D49   D(4,8,12,14)            0.0            calculate D2E/DX2 analytically  !
 ! D50   D(4,8,12,15)          180.0            calculate D2E/DX2 analytically  !
 ! D51   D(30,8,12,14)         180.0            calculate D2E/DX2 analytically  !
 ! D52   D(30,8,12,15)           0.0            calculate D2E/DX2 analytically  !
 ! D53   D(3,9,13,5)             0.0            calculate D2E/DX2 analytically  !
 ! D54   D(3,9,13,34)          180.0            calculate D2E/DX2 analytically  !
 ! D55   D(31,9,13,5)          180.0            calculate D2E/DX2 analytically  !
 ! D56   D(31,9,13,34)           0.0            calculate D2E/DX2 analytically  !
 ! D57   D(7,11,14,12)           0.0            calculate D2E/DX2 analytically  !
 ! D58   D(7,11,14,17)         180.0            calculate D2E/DX2 analytically  !
 ! D59   D(33,11,14,12)        180.0            calculate D2E/DX2 analytically  !
 ! D60   D(33,11,14,17)          0.0            calculate D2E/DX2 analytically  !
 ! D61   D(8,12,14,11)           0.0            calculate D2E/DX2 analytically  !
 ! D62   D(8,12,14,17)         180.0            calculate D2E/DX2 analytically  !
 ! D63   D(15,12,14,11)        180.0            calculate D2E/DX2 analytically  !
 ! D64   D(15,12,14,17)          0.0            calculate D2E/DX2 analytically  !
 ! D65   D(8,12,15,16)         180.0            calculate D2E/DX2 analytically  !
 ! D66   D(8,12,15,35)           0.0            calculate D2E/DX2 analytically  !
 ! D67   D(14,12,15,16)          0.0            calculate D2E/DX2 analytically  !
 ! D68   D(14,12,15,35)        180.0            calculate D2E/DX2 analytically  !
 ! D69   D(11,14,17,19)        180.0            calculate D2E/DX2 analytically  !
 ! D70   D(11,14,17,36)          0.0            calculate D2E/DX2 analytically  !
 ! D71   D(12,14,17,19)          0.0            calculate D2E/DX2 analytically  !
 ! D72   D(12,14,17,36)        180.0            calculate D2E/DX2 analytically  !
 ! D73   D(12,15,16,18)        180.0            calculate D2E/DX2 analytically  !
 ! D74   D(12,15,16,19)          0.0            calculate D2E/DX2 analytically  !
 ! D75   D(35,15,16,18)          0.0            calculate D2E/DX2 analytically  !
 ! D76   D(35,15,16,19)        180.0            calculate D2E/DX2 analytically  !
 ! D77   D(15,16,18,20)        180.0            calculate D2E/DX2 analytically  !
 ! D78   D(15,16,18,37)          0.0            calculate D2E/DX2 analytically  !
 ! D79   D(19,16,18,20)          0.0            calculate D2E/DX2 analytically  !
 ! D80   D(19,16,18,37)        180.0            calculate D2E/DX2 analytically  !
 ! D81   D(15,16,19,17)          0.0            calculate D2E/DX2 analytically  !
 ! D82   D(15,16,19,21)        180.0            calculate D2E/DX2 analytically  !
 ! D83   D(18,16,19,17)        180.0            calculate D2E/DX2 analytically  !
 ! D84   D(18,16,19,21)          0.0            calculate D2E/DX2 analytically  !
 ! D85   D(14,17,19,16)          0.0            calculate D2E/DX2 analytically  !
 ! D86   D(14,17,19,21)        180.0            calculate D2E/DX2 analytically  !
 ! D87   D(36,17,19,16)        180.0            calculate D2E/DX2 analytically  !
 ! D88   D(36,17,19,21)          0.0            calculate D2E/DX2 analytically  !
 ! D89   D(16,18,20,23)          0.0            calculate D2E/DX2 analytically  !
 ! D90   D(16,18,20,38)        180.0            calculate D2E/DX2 analytically  !
 ! D91   D(37,18,20,23)        180.0            calculate D2E/DX2 analytically  !
 ! D92   D(37,18,20,38)          0.0            calculate D2E/DX2 analytically  !
 ! D93   D(16,19,21,22)        180.0            calculate D2E/DX2 analytically  !
 ! D94   D(16,19,21,23)          0.0            calculate D2E/DX2 analytically  !
 ! D95   D(17,19,21,22)          0.0            calculate D2E/DX2 analytically  !
 ! D96   D(17,19,21,23)        180.0            calculate D2E/DX2 analytically  !
 ! D97   D(18,20,23,21)          0.0            calculate D2E/DX2 analytically  !
 ! D98   D(18,20,23,25)        180.0            calculate D2E/DX2 analytically  !
 ! D99   D(38,20,23,21)        180.0            calculate D2E/DX2 analytically  !
 ! D100  D(38,20,23,25)          0.0            calculate D2E/DX2 analytically  !
 ! D101  D(19,21,22,24)        180.0            calculate D2E/DX2 analytically  !
 ! D102  D(19,21,22,39)          0.0            calculate D2E/DX2 analytically  !
 ! D103  D(23,21,22,24)          0.0            calculate D2E/DX2 analytically  !
 ! D104  D(23,21,22,39)        180.0            calculate D2E/DX2 analytically  !
 ! D105  D(19,21,23,20)          0.0            calculate D2E/DX2 analytically  !
 ! D106  D(19,21,23,25)        180.0            calculate D2E/DX2 analytically  !
 ! D107  D(22,21,23,20)        180.0            calculate D2E/DX2 analytically  !
 ! D108  D(22,21,23,25)          0.0            calculate D2E/DX2 analytically  !
 ! D109  D(21,22,24,26)          0.0            calculate D2E/DX2 analytically  !
 ! D110  D(21,22,24,41)        180.0            calculate D2E/DX2 analytically  !
 ! D111  D(39,22,24,26)        180.0            calculate D2E/DX2 analytically  !
 ! D112  D(39,22,24,41)          0.0            calculate D2E/DX2 analytically  !
 ! D113  D(20,23,25,26)        180.0            calculate D2E/DX2 analytically  !
 ! D114  D(20,23,25,40)          0.0            calculate D2E/DX2 analytically  !
 ! D115  D(21,23,25,26)          0.0            calculate D2E/DX2 analytically  !
 ! D116  D(21,23,25,40)        180.0            calculate D2E/DX2 analytically  !
 ! D117  D(22,24,26,25)          0.0            calculate D2E/DX2 analytically  !
 ! D118  D(22,24,26,42)        180.0            calculate D2E/DX2 analytically  !
 ! D119  D(41,24,26,25)        180.0            calculate D2E/DX2 analytically  !
 ! D120  D(41,24,26,42)          0.0            calculate D2E/DX2 analytically  !
 ! D121  D(23,25,26,24)          0.0            calculate D2E/DX2 analytically  !
 ! D122  D(23,25,26,42)        180.0            calculate D2E/DX2 analytically  !
 ! D123  D(40,25,26,24)        180.0            calculate D2E/DX2 analytically  !
 ! D124  D(40,25,26,42)          0.0            calculate D2E/DX2 analytically  !
 --------------------------------------------------------------------------------
 Trust Radius=3.00D-01 FncErr=1.00D-07 GrdErr=1.00D-07 EigMax=2.50D+02 EigMin=1.00D-04
 Number of steps in this run=      2 maximum allowed number of steps=      2.
 GradGradGradGradGradGradGradGradGradGradGradGradGradGradGradGradGradGrad

 Leave Link  103 at Thu Sep  8 15:02:18 2022, MaxMem=  1342177280 cpu:               1.6 elap:               0.1
 (Enter /mnt/opt/groups/app-gaussian/g16-avx2/l202.exe)
                          Input orientation:                          
 ---------------------------------------------------------------------
 Center     Atomic      Atomic             Coordinates (Angstroms)
 Number     Number       Type             X           Y           Z
 ---------------------------------------------------------------------
      1          6           0        3.747895    1.438487    0.000000
      2          6           0        4.949319    0.673219    0.000000
      3          6           0        3.860501    2.844427    0.000000
      4          6           0        2.456998    0.742488    0.000000
      5          6           0        6.196705    1.331369    0.000000
      6          6           0        4.883501   -0.767862    0.000000
      7          6           0        2.446155   -0.705978    0.000000
      8          6           0        1.237113    1.406158    0.000000
      9          6           0        5.096383    3.472538    0.000000
     10          6           0        3.696794   -1.421427    0.000000
     11          6           0        1.237113   -1.391153    0.000000
     12          6           0        0.002314    0.720033    0.000000
     13          6           0        6.276577    2.713124    0.000000
     14          6           0       -0.002314   -0.720033    0.000000
     15          6           0       -1.237113    1.391153    0.000000
     16          6           0       -2.446155    0.705978    0.000000
     17          6           0       -1.237113   -1.406158    0.000000
     18          6           0       -3.696794    1.421427    0.000000
     19          6           0       -2.456998   -0.742488    0.000000
     20          6           0       -4.883501    0.767862    0.000000
     21          6           0       -3.747895   -1.438487    0.000000
     22          6           0       -3.860501   -2.844427    0.000000
     23          6           0       -4.949319   -0.673219    0.000000
     24          6           0       -5.096383   -3.472538    0.000000
     25          6           0       -6.196705   -1.331369    0.000000
     26          6           0       -6.276577   -2.713124    0.000000
     27          1           0        2.967550    3.459267    0.000000
     28          1           0        7.102706    0.730878    0.000000
     29          1           0        5.818035   -1.322506    0.000000
     30          1           0        1.201388    2.490368    0.000000
     31          1           0        5.148129    4.557243    0.000000
     32          1           0        3.664131   -2.507637    0.000000
     33          1           0        1.246298   -2.478714    0.000000
     34          1           0        7.244029    3.206097    0.000000
     35          1           0       -1.246298    2.478714    0.000000
     36          1           0       -1.201388   -2.490368    0.000000
     37          1           0       -3.664131    2.507637    0.000000
     38          1           0       -5.818035    1.322506    0.000000
     39          1           0       -2.967550   -3.459267    0.000000
     40          1           0       -7.102706   -0.730878    0.000000
     41          1           0       -5.148129   -4.557243    0.000000
     42          1           0       -7.244029   -3.206097    0.000000
 ---------------------------------------------------------------------
                    Distance matrix (angstroms):
                    1          2          3          4          5
     1  C    0.000000
     2  C    1.424449   0.000000
     3  C    1.410442   2.428923   0.000000
     4  C    1.466571   2.493283   2.527443   0.000000
     5  C    2.451152   1.410366   2.783378   3.785788   0.000000
     6  C    2.481447   1.442583   3.754352   2.858159   2.476141
     7  C    2.508637   2.857974   3.821747   1.448507   4.268186
     8  C    2.510990   3.783870   2.991786   1.388732   4.960156
     9  C    2.440447   2.803179   1.386336   3.797305   2.407346
    10  C    2.860371   2.440566   4.268994   2.493917   3.718527
    11  C    3.782974   4.247600   4.982199   2.457752   5.657710
    12  C    3.813863   4.947226   4.404391   2.454787   6.224485
    13  C    2.831772   2.433686   2.419641   4.297975   1.384062
    14  C    4.327040   5.143911   5.256112   2.861325   6.529631
    15  C    4.985233   6.227951   5.300724   3.750630   7.434058
    16  C    6.237213   7.395547   6.659345   4.903289   8.665457
    17  C    5.739539   6.526542   6.637254   4.273539   7.921850
    18  C    7.444709   8.678426   7.690100   6.191132   9.893909
    19  C    6.577032   7.540408   7.264761   5.133470   8.898734
    20  C    8.657409   9.833275   8.987196   7.340543  11.094526
    21  C    8.028938   8.949907   8.731039   6.577032  10.323138
    22  C    8.731039   9.486135   9.590460   7.264761  10.889659
    23  C    8.949907   9.989791   9.486135   7.540408  11.324850
    24  C   10.116295  10.867540  10.960375   8.649856  12.272382
    25  C   10.323138  11.324850  10.889659   8.898734  12.676229
    26  C   10.850157  11.725530  11.560568   9.392369  13.112616
    27  H    2.166216   3.418987   1.084154   2.764336   3.867220
    28  H    3.428625   2.154159   3.870269   4.645723   1.086935
    29  H    3.450878   2.176600   4.603832   3.944714   2.680754
    30  H    2.755204   4.165215   2.682581   2.152125   5.128008
    31  H    3.418668   3.889109   2.142831   4.668462   3.392016
    32  H    3.947013   3.430678   5.355665   3.467057   4.599119
    33  H    4.647844   4.862823   5.930421   3.441212   6.246860
    34  H    3.917576   3.417772   3.402803   5.383775   2.147439
    35  H    5.101376   6.453331   5.119877   4.090096   7.530916
    36  H    6.319122   6.916609   7.354098   4.882125   8.326911
    37  H    7.488739   8.806623   7.532165   6.370555   9.930745
    38  H    9.566633  10.786913   9.797464   8.295336  12.014743
    39  H    8.311750   8.930524   9.292946   6.861521  10.340878
    40  H   11.065337  12.133540  11.531466   9.672577  13.458350
    41  H   10.727909  11.371728  11.659337   9.269580  12.782058
    42  H   11.932919  12.795578  12.645925  10.473836  14.185976
                    6          7          8          9         10
     6  C    0.000000
     7  C    2.438131   0.000000
     8  C    4.245292   2.433701   0.000000
     9  C    4.245740   4.948101   4.377658   0.000000
    10  C    1.354777   1.440821   3.747702   5.090161   0.000000
    11  C    3.699275   1.389693   2.797311   6.208821   2.459867
    12  C    5.102923   2.829464   1.412620   5.790149   4.270250
    13  C    3.749390   5.134432   5.206185   1.403413   4.873376
    14  C    4.886049   2.448509   2.461070   6.601088   3.765017
    15  C    6.490244   4.238446   2.474271   6.666733   5.679264
    16  C    7.476367   5.091986   3.749229   8.033911   6.500898
    17  C    6.153807   3.749229   3.745786   7.994676   4.933931
    18  C    8.855193   6.500898   4.933931   9.029231   7.921298
    19  C    7.340543   4.903289   4.273539   8.649856   6.191132
    20  C    9.887000   7.476367   6.153807  10.339892   8.855193
    21  C    8.657409   6.237213   5.739539  10.116295   7.444709
    22  C    8.987196   6.659345   6.637254  10.960375   7.690100
    23  C    9.833275   7.395547   6.526542  10.867540   8.678426
    24  C   10.339892   8.033911   7.994676  12.333960   9.029231
    25  C   11.094526   8.665457   7.921850  12.272382   9.893909
    26  C   11.328344   8.950681   8.568782  12.946298  10.056670
    27  H    4.641065   4.197752   2.685083   2.128874   4.934873
    28  H    2.677890   4.873194   5.904336   3.397357   4.028977
    29  H    1.086731   3.427781   5.332022   4.849044   2.123546
    30  H    4.916708   3.430171   1.084798   4.016920   4.639956
    31  H    5.331676   5.916262   5.022488   1.085939   6.152306
    32  H    2.124542   2.174728   4.605237   6.149296   1.086701
    33  H    4.019485   2.140619   3.884883   7.088057   2.668855
    34  H    4.622169   6.190632   6.270791   2.164110   5.830682
    35  H    6.936475   4.876112   2.705126   6.420069   6.296448
    36  H    6.323994   4.060618   4.596651   8.672841   5.013464
    37  H    9.153737   6.903833   5.023490   8.813492   8.343906
    38  H   10.903784   8.509500   7.055644  11.124170   9.902582
    39  H    8.299558   6.073615   6.430517  10.633764   6.968951
    40  H   11.986264   9.548893   8.609268  12.902964  10.821555
    41  H   10.723479   8.515010   8.736903  13.016428   9.384349
    42  H   12.370205  10.007510   9.654153  14.031747  11.085425
                   11         12         13         14         15
    11  C    0.000000
    12  C    2.445779   0.000000
    13  C    6.499330   6.583220   0.000000
    14  C    1.409461   1.440073   7.156189   0.000000
    15  C    3.723308   1.409461   7.629099   2.445779   0.000000
    16  C    4.238446   2.448509   8.950681   2.829464   1.389693
    17  C    2.474271   2.461070   8.568782   1.412620   2.797311
    18  C    5.679264   3.765017  10.056670   4.270250   2.459867
    19  C    3.750630   2.861325   9.392369   2.454787   2.457752
    20  C    6.490244   4.886049  11.328344   5.102923   3.699275
    21  C    4.985233   4.327040  10.850157   3.813863   3.782974
    22  C    5.300724   5.256112  11.560568   4.404391   4.982199
    23  C    6.227951   5.143911  11.725530   4.947226   4.247600
    24  C    6.666733   6.601088  12.946298   5.790149   6.208821
    25  C    7.434058   6.529631  13.112616   6.224485   5.657710
    26  C    7.629099   7.156189  13.675739   6.583220   6.499330
    27  H    5.149853   4.036834   3.392107   5.127050   4.685754
    28  H    6.237644   7.100400   2.147507   7.251652   8.365916
    29  H    4.581436   6.163974   4.061597   5.851447   7.559038
    30  H    3.881685   2.138192   5.080075   3.428640   2.674801
    31  H    7.118951   6.419002   2.161983   7.374056   7.127092
    32  H    2.671508   4.881266   5.837912   4.079013   6.262807
    33  H    1.087600   3.432124   7.229031   2.156847   4.598174
    34  H    7.564241   7.656563   1.085811   8.241601   8.673165
    35  H    4.598174   2.156847   7.526526   3.432124   1.087600
    36  H    2.674801   3.428640   9.110230   2.138192   3.881685
    37  H    6.262807   4.079013   9.942832   4.881266   2.671508
    38  H    7.559038   5.851447  12.174295   6.163974   4.581436
    39  H    4.685754   5.127050  11.115408   4.036834   5.149853
    40  H    8.365916   7.251652  13.815439   7.100400   6.237644
    41  H    7.127092   7.374056  13.541866   6.419002   7.118951
    42  H    8.673165   8.241601  14.759538   7.656563   7.564241
                   16         17         18         19         20
    16  C    0.000000
    17  C    2.433701   0.000000
    18  C    1.440821   3.747702   0.000000
    19  C    1.448507   1.388732   2.493917   0.000000
    20  C    2.438131   4.245292   1.354777   2.858159   0.000000
    21  C    2.508637   2.510990   2.860371   1.466571   2.481447
    22  C    3.821747   2.991786   4.268994   2.527443   3.754352
    23  C    2.857974   3.783870   2.440566   2.493283   1.442583
    24  C    4.948101   4.377658   5.090161   3.797305   4.245740
    25  C    4.268186   4.960156   3.718527   3.785788   2.476141
    26  C    5.134432   5.206185   4.873376   4.297975   3.749390
    27  H    6.073615   6.430517   6.968951   6.861521   8.299558
    28  H    9.548893   8.609268  10.821555   9.672577  11.986264
    29  H    8.509500   7.055644   9.902582   8.295336  10.903784
    30  H    4.060618   4.596651   5.013464   4.882125   6.323994
    31  H    8.515010   8.736903   9.384349   9.269580  10.723479
    32  H    6.903833   5.023490   8.343906   6.370555   9.153737
    33  H    4.876112   2.705126   6.296448   4.090096   6.936475
    34  H   10.007510   9.654153  11.085425  10.473836  12.370205
    35  H    2.140619   3.884883   2.668855   3.441212   4.019485
    36  H    3.430171   1.084798   4.639956   2.152125   4.916708
    37  H    2.174728   4.605237   1.086701   3.467057   2.124542
    38  H    3.427781   5.332022   2.123546   3.944714   1.086731
    39  H    4.197752   2.685083   4.934873   2.764336   4.641065
    40  H    4.873194   5.904336   4.028977   4.645723   2.677890
    41  H    5.916262   5.022488   6.152306   4.668462   5.331676
    42  H    6.190632   6.270791   5.830682   5.383775   4.622169
                   21         22         23         24         25
    21  C    0.000000
    22  C    1.410442   0.000000
    23  C    1.424449   2.428923   0.000000
    24  C    2.440447   1.386336   2.803179   0.000000
    25  C    2.451152   2.783378   1.410366   2.407346   0.000000
    26  C    2.831772   2.419641   2.433686   1.403413   1.384062
    27  H    8.311750   9.292946   8.930524  10.633764  10.340878
    28  H   11.065337  11.531466  12.133540  12.902964  13.458350
    29  H    9.566633   9.797464  10.786913  11.124170  12.014743
    30  H    6.319122   7.354098   6.916609   8.672841   8.326911
    31  H   10.727909  11.659337  11.371728  13.016428  12.782058
    32  H    7.488739   7.532165   8.806623   8.813492   9.930745
    33  H    5.101376   5.119877   6.453331   6.420069   7.530916
    34  H   11.932919  12.645925  12.795578  14.031747  14.185976
    35  H    4.647844   5.930421   4.862823   7.088057   6.246860
    36  H    2.755204   2.682581   4.165215   4.016920   5.128008
    37  H    3.947013   5.355665   3.430678   6.149296   4.599119
    38  H    3.450878   4.603832   2.176600   4.849044   2.680754
    39  H    2.166216   1.084154   3.418987   2.128874   3.867220
    40  H    3.428625   3.870269   2.154159   3.397357   1.086935
    41  H    3.418668   2.142831   3.889109   1.085939   3.392016
    42  H    3.917576   3.402803   3.417772   2.164110   2.147439
                   26         27         28         29         30
    26  C    0.000000
    27  H   11.115408   0.000000
    28  H   13.815439   4.954152   0.000000
    29  H   12.174295   5.566922   2.422141   0.000000
    30  H    9.110230   2.014471   6.158032   5.987607   0.000000
    31  H   13.541866   2.441409   4.296678   5.917789   4.455192
    32  H    9.942832   6.007426   4.723534   2.458422   5.571818
    33  H    7.526526   6.182421   6.678248   4.715676   4.969285
    34  H   14.759538   4.283966   2.479250   4.747810   6.084881
    35  H    7.229031   4.326430   8.529994   8.022099   2.447714
    36  H    5.080075   7.264861   8.906986   7.115912   5.530015
    37  H    5.837912   6.699611  10.912454  10.226508   4.865550
    38  H    4.061597   9.041695  12.934279  11.932905   7.115912
    39  H    3.392107   9.115455  10.907216   9.041695   7.264861
    40  H    2.147507  10.907216  14.280422  12.934279   8.906986
    41  H    2.161983  11.407396  13.343432  11.433297   9.486052
    42  H    1.085811  12.194401  14.877116  13.197175  10.186991
                   31         32         33         34         35
    31  H    0.000000
    32  H    7.219057   0.000000
    33  H    8.045432   2.418006   0.000000
    34  H    2.493670   6.742583   8.263767   0.000000
    35  H    6.723762   6.998286   5.548795   8.521428   0.000000
    36  H    9.486052   4.865550   2.447714  10.186991   4.969285
    37  H    9.047475   8.880112   6.998286  10.930499   2.418006
    38  H   11.433297  10.226508   8.022099  13.197175   4.715676
    39  H   11.407396   6.699611   4.326430  12.194401   6.182421
    40  H   13.343432  10.912454   8.529994  14.877116   6.678248
    41  H   13.750883   9.047475   6.723762  14.623099   8.045432
    42  H   14.623099  10.930499   8.521428  15.843612   8.263767
                   36         37         38         39         40
    36  H    0.000000
    37  H    5.571818   0.000000
    38  H    5.987607   2.458422   0.000000
    39  H    2.014471   6.007426   5.566922   0.000000
    40  H    6.158032   4.723534   2.422141   4.954152   0.000000
    41  H    4.455192   7.219057   5.917789   2.441409   4.296678
    42  H    6.084881   6.742583   4.747810   4.283966   2.479250
                   41         42
    41  H    0.000000
    42  H    2.493670   0.000000
 Stoichiometry    C26H16
 Framework group  C2H[SGH(C26H16)]
 Deg. of freedom    41
 Full point group                 C2H     NOp   4
 RotChk:  IX=0 Diff= 2.70D-16
 Largest Abelian subgroup         C2H     NOp   4
 Largest concise Abelian subgroup C2      NOp   2
                         Standard orientation:                         
 ---------------------------------------------------------------------
 Center     Atomic      Atomic             Coordinates (Angstroms)
 Number     Number       Type             X           Y           Z
 ---------------------------------------------------------------------
      1          6           0        3.747895    1.438487    0.000000
      2          6           0        4.949319    0.673219    0.000000
      3          6           0        3.860501    2.844427    0.000000
      4          6           0        2.456998    0.742488    0.000000
      5          6           0        6.196705    1.331369    0.000000
      6          6           0        4.883501   -0.767862    0.000000
      7          6           0        2.446155   -0.705978    0.000000
      8          6           0        1.237113    1.406158    0.000000
      9          6           0        5.096383    3.472538    0.000000
     10          6           0        3.696794   -1.421427    0.000000
     11          6           0        1.237113   -1.391153    0.000000
     12          6           0        0.002314    0.720033    0.000000
     13          6           0        6.276577    2.713124    0.000000
     14          6           0       -0.002314   -0.720033    0.000000
     15          6           0       -1.237113    1.391153    0.000000
     16          6           0       -2.446155    0.705978    0.000000
     17          6           0       -1.237113   -1.406158    0.000000
     18          6           0       -3.696794    1.421427    0.000000
     19          6           0       -2.456998   -0.742488    0.000000
     20          6           0       -4.883501    0.767862    0.000000
     21          6           0       -3.747895   -1.438487    0.000000
     22          6           0       -3.860501   -2.844427    0.000000
     23          6           0       -4.949319   -0.673219    0.000000
     24          6           0       -5.096383   -3.472538    0.000000
     25          6           0       -6.196705   -1.331369    0.000000
     26          6           0       -6.276577   -2.713124    0.000000
     27          1           0        2.967550    3.459267    0.000000
     28          1           0        7.102706    0.730878    0.000000
     29          1           0        5.818035   -1.322506    0.000000
     30          1           0        1.201388    2.490368    0.000000
     31          1           0        5.148129    4.557243    0.000000
     32          1           0        3.664131   -2.507637    0.000000
     33          1           0        1.246298   -2.478714    0.000000
     34          1           0        7.244029    3.206097    0.000000
     35          1           0       -1.246298    2.478714    0.000000
     36          1           0       -1.201388   -2.490368    0.000000
     37          1           0       -3.664131    2.507637    0.000000
     38          1           0       -5.818035    1.322506    0.000000
     39          1           0       -2.967550   -3.459267    0.000000
     40          1           0       -7.102706   -0.730878    0.000000
     41          1           0       -5.148129   -4.557243    0.000000
     42          1           0       -7.244029   -3.206097    0.000000
 ---------------------------------------------------------------------
 Rotational constants (GHZ):           0.7402030           0.0868496           0.0777294
 Leave Link  202 at Thu Sep  8 15:02:18 2022, MaxMem=  1342177280 cpu:               4.2 elap:               0.1
 (Enter /mnt/opt/groups/app-gaussian/g16-avx2/l301.exe)
 Standard basis: 6-31G(d,p) (6D, 7F)
 Ernie: Thresh=  0.10000D-02 Tol=  0.10000D-05 Strict=F.
 There are   175 symmetry adapted cartesian basis functions of AG  symmetry.
 There are    60 symmetry adapted cartesian basis functions of BG  symmetry.
 There are    60 symmetry adapted cartesian basis functions of AU  symmetry.
 There are   175 symmetry adapted cartesian basis functions of BU  symmetry.
 There are   175 symmetry adapted basis functions of AG  symmetry.
 There are    60 symmetry adapted basis functions of BG  symmetry.
 There are    60 symmetry adapted basis functions of AU  symmetry.
 There are   175 symmetry adapted basis functions of BU  symmetry.
   470 basis functions,   840 primitive gaussians,   470 cartesian basis functions
    86 alpha electrons       86 beta electrons
       nuclear repulsion energy      1937.2415911001 Hartrees.
 IExCor=  402 DFT=T Ex+Corr=B3LYP ExCW=0 ScaHFX=  0.200000
 ScaDFX=  0.800000  0.720000  1.000000  0.810000 ScalE2=  1.000000  1.000000
 IRadAn=      5 IRanWt=     -1 IRanGd=            0 ICorTp=0 IEmpDi=131
 NAtoms=   42 NActive=   42 NUniq=   21 SFac= 4.00D+00 NAtFMM=   60 NAOKFM=F Big=F
 Integral buffers will be    131072 words long.
 Raffenetti 2 integral format.
 Two-electron integral symmetry is turned on.
 R6Disp:  Grimme-D3 Dispersion energy=       -0.0376383475 Hartrees.
 Nuclear repulsion after empirical dispersion term =     1937.2039527527 Hartrees.
 Leave Link  301 at Thu Sep  8 15:02:18 2022, MaxMem=  1342177280 cpu:               4.6 elap:               0.1
 (Enter /mnt/opt/groups/app-gaussian/g16-avx2/l302.exe)
 NPDir=0 NMtPBC=     1 NCelOv=     1 NCel=       1 NClECP=     1 NCelD=      1
         NCelK=      1 NCelE2=     1 NClLst=     1 CellRange=     0.0.
 One-electron integrals computed using PRISM.
 One-electron integral symmetry used in STVInt
 NBasis=   470 RedAO= T EigKep=  1.44D-04  NBF=   175    60    60   175
 NBsUse=   470 1.00D-06 EigRej= -1.00D+00 NBFU=   175    60    60   175
 Precomputing XC quadrature grid using
 IXCGrd= 4 IRadAn=           5 IRanWt=          -1 IRanGd=           0 AccXCQ= 1.00D-12.
 Generated NRdTot=       0 NPtTot=           0 NUsed=           0 NTot=          32
 NSgBfM=   453   453   453   453   453 MxSgAt=    42 MxSgA2=    42.
 Leave Link  302 at Thu Sep  8 15:02:21 2022, MaxMem=  1342177280 cpu:             133.5 elap:               2.9
 (Enter /mnt/opt/groups/app-gaussian/g16-avx2/l303.exe)
 DipDrv:  MaxL=1.
 Leave Link  303 at Thu Sep  8 15:02:21 2022, MaxMem=  1342177280 cpu:               7.5 elap:               0.2
 (Enter /mnt/opt/groups/app-gaussian/g16-avx2/l401.exe)
 Initial guess from the checkpoint file:  "/scratch/9832352.torquesrv1.cis.gov.pl/Gau-12093.chk"
 B after Tr=    -0.000000   -0.000000    0.000000
         Rot=    1.000000    0.000000    0.000000    0.000000 Ang=   0.00 deg.
 Guess basis will be translated and rotated to current coordinates.
 JPrj=2 DoOrth=T DoCkMO=T.
 Initial guess orbital symmetries:
       Occupied  (AG) (BU) (BU) (AG) (AG) (BU) (AG) (AG) (BU) (BU)
                 (BU) (AG) (BU) (AG) (AG) (BU) (BU) (AG) (AG) (BU)
                 (AG) (BU) (BU) (AG) (BU) (AG) (AG) (BU) (AG) (BU)
                 (AG) (BU) (BU) (AG) (AG) (BU) (BU) (AG) (AG) (BU)
                 (BU) (AG) (AG) (BU) (AG) (BU) (AG) (BU) (BU) (AG)
                 (AG) (BU) (AG) (BU) (BU) (AG) (BU) (AG) (BU) (AG)
                 (AG) (AG) (BU) (AU) (BU) (BG) (AG) (BU) (BU) (AU)
                 (AG) (AG) (BU) (BG) (BU) (AG) (AG) (AU) (BG) (BG)
                 (AU) (AU) (BG) (BG) (AU) (AU)
       Virtual   (BG) (BG) (AU) (AU) (BG) (BG) (AU) (AU) (BG) (BU)
                 (AG) (BU) (AG) (AG) (AU) (BU) (BU) (AG) (AG) (BU)
                 (BG) (BU) (AG) (AG) (BU) (BU) (AU) (AG) (BG) (BU)
                 (AG) (BU) (AG) (AG) (BU) (BU) (AG) (BU) (AG) (AG)
                 (BU) (AG) (BU) (BU) (AG) (BU) (AG) (BU) (BU) (AG)
                 (BU) (BU) (AG) (AG) (AU) (AG) (BG) (BU) (AU) (BG)
                 (BU) (AG) (BU) (AG) (AU) (BG) (BU) (AG) (AG) (BG)
                 (BU) (AG) (BU) (AU) (AG) (AG) (BU) (AU) (AG) (BU)
                 (BU) (BU) (AG) (BU) (AG) (BG) (BU) (BU) (AU) (AG)
                 (BG) (AG) (AU) (AG) (BG) (AU) (BG) (BU) (BG) (AU)
                 (AU) (AU) (BG) (BU) (BG) (AG) (AG) (BU) (AU) (AG)
                 (BU) (AG) (BU) (AG) (BU) (BU) (AG) (BG) (BU) (BG)
                 (AG) (AG) (AU) (BU) (AG) (BU) (BU) (AG) (AG) (BU)
                 (AG) (BU) (AG) (BU) (AG) (BU) (AG) (BU) (BU) (AG)
                 (BU) (AG) (BU) (AG) (BU) (AG) (BU) (AG) (AG) (BU)
                 (AG) (AG) (BU) (BG) (AU) (AG) (BU) (AU) (BG) (AU)
                 (BU) (BG) (AG) (BU) (BG) (BG) (AU) (AU) (BG) (AU)
                 (AU) (AG) (BG) (AU) (BU) (BG) (AU) (BG) (AU) (BG)
                 (BU) (AG) (AU) (AG) (BU) (AG) (BU) (AG) (BU) (BU)
                 (AG) (BU) (AG) (AG) (BU) (BU) (AG) (AG) (AG) (BU)
                 (AU) (BG) (BU) (AG) (BU) (BG) (AU) (BG) (AG) (AG)
                 (BU) (BU) (AU) (AG) (BU) (BU) (AG) (BU) (BG) (AG)
                 (AG) (BU) (AG) (AG) (BU) (AU) (AG) (BU) (BU) (BU)
                 (AG) (BG) (AG) (AU) (BG) (BU) (AU) (BU) (AG) (BG)
                 (AG) (BU) (AG) (BU) (AG) (AU) (BG) (BU) (AG) (AU)
                 (BG) (AU) (BG) (AU) (BG) (BU) (AG) (AU) (BU) (BG)
                 (AU) (AG) (BU) (BG) (BU) (AG) (AG) (BU) (AU) (BG)
                 (BU) (AG) (AU) (BG) (AG) (BG) (AU) (BU) (AG) (BU)
                 (AG) (BG) (AU) (AG) (BU) (AU) (BU) (AG) (AU) (BU)
                 (BG) (BG) (AU) (BU) (AG) (BG) (AG) (BU) (AU) (BG)
                 (AG) (AG) (BU) (BG) (BU) (AG) (AU) (AU) (BU) (BG)
                 (AG) (AU) (BU) (BG) (AG) (BU) (AG) (BU) (AG) (BU)
                 (BU) (AG) (BU) (AG) (BU) (AG) (AG) (BU) (AG) (BU)
                 (BU) (AG) (BU) (AG) (AG) (BU) (AG) (AG) (BU) (AG)
                 (BU) (BU) (AG) (BU) (BU) (AG) (AG) (BU) (AG) (BU)
                 (AG) (BU) (BU) (AG) (BU) (AG) (BU) (AG) (BU) (AG)
                 (AG) (BU) (AG) (BU) (AG) (BU) (AG) (BU) (BU) (AG)
                 (AG) (BU) (BU) (AG) (AG) (BU) (BU) (AG) (AG) (BU)
                 (AG) (BU) (AG) (BU)
 The electronic state of the initial guess is 1-AG.
 Leave Link  401 at Thu Sep  8 15:02:23 2022, MaxMem=  1342177280 cpu:              68.9 elap:               1.5
 (Enter /mnt/opt/groups/app-gaussian/g16-avx2/l502.exe)
 Two-electron integrals replicated using symmetry.
 Closed shell SCF:
 Using DIIS extrapolation, IDIIS=    10.
 NGot=  1342177280 LenX=  1341703840 LenY=  1341482470
 Requested convergence on RMS density matrix=1.00D-08 within 500 cycles.
 Requested convergence on MAX density matrix=1.00D-06.
 Requested convergence on             energy=1.00D-06.
 Level shift goal  0.100 maximum shift  0.100.
 No special actions if energy rises.
 Dynamic level shift is on during FON iterations.

 Cycle   1  Pass 1  IDiag  1:
 FoFJK:  IHMeth= 1 ICntrl=       0 DoSepK=F KAlg= 0 I1Cent=           0 FoldK=F
 IRaf= 620000000 NMat=       1 IRICut=       1 DoRegI=T DoRafI=F ISym2E= 2 IDoP0=0 IntGTp=1.
 FoFCou: FMM=F IPFlag=           0 FMFlag=      100000 FMFlg1=           0
         NFxFlg=           0 DoJE=F BraDBF=F KetDBF=F FulRan=T
         wScrn=  0.000000 ICntrl=         0 IOpCl=  0 I1Cent=           0 NGrid=           0
         NMat0=    1 NMatS0=      1 NMatT0=    0 NMatD0=    1 NMtDS0=    0 NMtDT0=    0
 Integrals replicated using symmetry in FoFCou.
 E= -1000.52733490808    
 DIIS: error= 2.59D-08 at cycle   1 NSaved=   1.
 NSaved= 1 IEnMin= 1 EnMin= -1000.52733490808     IErMin= 1 ErrMin= 2.59D-08
 ErrMax= 2.59D-08  0.00D+00 EMaxC= 1.00D+00 BMatC= 2.47D-13 BMatP= 2.47D-13
 IDIUse=1 WtCom= 1.00D+00 WtEn= 0.00D+00
 Coeff-Com:  0.100D+01
 Coeff:      0.100D+01
 Gap=     0.115 Goal=     0.100 Shift=    0.000
 RMSDP=3.33D-09 MaxDP=1.97D-07              OVMax= 3.84D-07

 SCF Done:  E(RB3LYP) =  -1000.52733491     A.U. after    1 cycles
            NFock=  1  Conv=0.33D-08     -V/T= 2.0098
 KE= 9.908158073784D+02 PE=-6.190755181131D+03 EE= 2.262208086092D+03
 Leave Link  502 at Thu Sep  8 15:02:26 2022, MaxMem=  1342177280 cpu:             147.4 elap:               3.2
 (Enter /mnt/opt/groups/app-gaussian/g16-avx2/l801.exe)
 DoSCS=F DFT=T ScalE2(SS,OS)=  1.000000  1.000000
 Range of M.O.s used for correlation:     1   470
 NBasis=   470 NAE=    86 NBE=    86 NFC=     0 NFV=     0
 NROrb=    470 NOA=    86 NOB=    86 NVA=   384 NVB=   384

 **** Warning!!: The largest alpha MO coefficient is  0.12019571D+02

 Leave Link  801 at Thu Sep  8 15:02:26 2022, MaxMem=  1342177280 cpu:               2.5 elap:               0.1
 (Enter /mnt/opt/groups/app-gaussian/g16-avx2/l1101.exe)
 Using compressed storage, NAtomX=    42.
 Will process     43 centers per pass.
 R6Disp: Adding Grimme-D3 dispersion energy 1st derivatives to the gradient.
 Leave Link 1101 at Thu Sep  8 15:02:27 2022, MaxMem=  1342177280 cpu:              70.2 elap:               1.6
 (Enter /mnt/opt/groups/app-gaussian/g16-avx2/l1102.exe)
 Symmetrizing basis deriv contribution to polar:
 IMax=3 JMax=2 DiffMx= 0.00D+00
 Leave Link 1102 at Thu Sep  8 15:02:28 2022, MaxMem=  1342177280 cpu:               6.9 elap:               0.2
 (Enter /mnt/opt/groups/app-gaussian/g16-avx2/l1110.exe)
 Forming Gx(P) for the SCF density, NAtomX=    42.
 Integral derivatives from FoFJK, PRISM(SPDF).
 Do as many integral derivatives as possible in FoFJK.
 G2DrvN: MDV=    1342172902.
 G2DrvN: will do    43 centers at a time, making    1 passes.
 Calling FoFCou, ICntrl=  3107 FMM=F I1Cent=   0 AccDes= 1.00D-12.
 FoFJK:  IHMeth= 1 ICntrl=    3107 DoSepK=F KAlg= 0 I1Cent=           0 FoldK=F
 IRaf=         0 NMat=       1 IRICut=       1 DoRegI=T DoRafI=F ISym2E= 1 IDoP0=0 IntGTp=1.
 FoFCou: FMM=F IPFlag=           0 FMFlag=      100000 FMFlg1=           0
         NFxFlg=           0 DoJE=F BraDBF=F KetDBF=F FulRan=T
         wScrn=  0.000000 ICntrl=      3107 IOpCl=  0 I1Cent=           0 NGrid=           0
         NMat0=    1 NMatS0=      1 NMatT0=    0 NMatD0=    1 NMtDS0=    0 NMtDT0=    0
 Petite list used in FoFCou.
 End of G2Drv F.D. properties file   721 does not exist.
 End of G2Drv F.D. properties file   722 does not exist.
 End of G2Drv F.D. properties file   788 does not exist.
 Leave Link 1110 at Thu Sep  8 15:02:56 2022, MaxMem=  1342177280 cpu:            1324.1 elap:              28.5
 (Enter /mnt/opt/groups/app-gaussian/g16-avx2/l1002.exe)
 Minotr:  Closed shell wavefunction.
          IDoAtm=111111111111111111111111111111111111111111
          Direct CPHF calculation.
          Differentiating once with respect to electric field.
                with respect to dipole field.
          Differentiating once with respect to nuclear coordinates.
          Using symmetry in CPHF.
          Requested convergence is 1.0D-08 RMS, and 1.0D-07 maximum.
          Secondary convergence is 1.0D-12 RMS, and 1.0D-12 maximum.
          NewPWx=T KeepS1=F KeepF1=F KeepIn=T MapXYZ=F SortEE=F KeepMc=T.
        12811 words used for storage of precomputed grid.
 Two-electron integrals replicated using symmetry.
          MDV=    1342177280 using IRadAn=       1.
          Solving linear equations simultaneously, MaxMat=     384.
 FoF2E skips out because all densities are zero.
 CalDSu exits because no D1Ps are significant.
 FoFJK:  IHMeth= 1 ICntrl=       0 DoSepK=F KAlg= 0 I1Cent=           0 FoldK=F
 IRaf= 620000000 NMat=      63 IRICut=     157 DoRegI=T DoRafI=T ISym2E= 2 IDoP0=0 IntGTp=1.
 FoFCou: FMM=F IPFlag=           0 FMFlag=      100000 FMFlg1=           0
         NFxFlg=           0 DoJE=F BraDBF=F KetDBF=F FulRan=T
         wScrn=  0.000000 ICntrl=         0 IOpCl=  0 I1Cent=           0 NGrid=           0
         NMat0=   63 NMatS0=     63 NMatT0=    0 NMatD0=   63 NMtDS0=    0 NMtDT0=    0
 Integrals replicated using symmetry in FoFCou.
 Raff kept on since  56.87% of shell-pairs survive, threshold=   0.20 IRatSp=57.
          There are    66 degrees of freedom in the 1st order CPHF.  IDoFFX=4 NUNeed=    66.
     66 vectors produced by pass  0 Test12= 5.00D-14 1.52D-09 XBig12= 1.24D+03 2.19D+01.
 AX will form    66 AO Fock derivatives at one time.
     66 vectors produced by pass  1 Test12= 5.00D-14 1.52D-09 XBig12= 1.67D+02 2.87D+00.
     66 vectors produced by pass  2 Test12= 5.00D-14 1.52D-09 XBig12= 1.77D+01 6.97D-01.
     66 vectors produced by pass  3 Test12= 5.00D-14 1.52D-09 XBig12= 3.65D+00 3.40D-01.
     66 vectors produced by pass  4 Test12= 5.00D-14 1.52D-09 XBig12= 1.12D-01 3.40D-02.
     64 vectors produced by pass  5 Test12= 5.00D-14 1.52D-09 XBig12= 1.01D-03 2.82D-03.
     38 vectors produced by pass  6 Test12= 5.00D-14 1.52D-09 XBig12= 4.04D-06 1.96D-04.
     13 vectors produced by pass  7 Test12= 5.00D-14 1.52D-09 XBig12= 1.12D-08 8.36D-06.
      3 vectors produced by pass  8 Test12= 5.00D-14 1.52D-09 XBig12= 2.85D-11 3.50D-07.
      2 vectors produced by pass  9 Test12= 5.00D-14 1.52D-09 XBig12= 9.70D-14 2.31D-08.
      1 vectors produced by pass 10 Test12= 5.00D-14 1.52D-09 XBig12= 5.49D-16 1.52D-09.
 InvSVY:  IOpt=1 It=  1 EMax= 2.84D-14
 Solved reduced A of dimension   451 with    66 vectors.
 FullF1:  Do perturbations      1 to      66.
 Isotropic polarizability for W=    0.000000      340.99 Bohr**3.
 End of Minotr F.D. properties file   721 does not exist.
 End of Minotr F.D. properties file   722 does not exist.
 End of Minotr F.D. properties file   788 does not exist.
 Leave Link 1002 at Thu Sep  8 15:06:07 2022, MaxMem=  1342177280 cpu:            8844.6 elap:             190.8
 (Enter /mnt/opt/groups/app-gaussian/g16-avx2/l601.exe)
 Copying SCF densities to generalized density rwf, IOpCl= 0 IROHF=0.

 **********************************************************************

            Population analysis using the SCF Density.

 **********************************************************************

 Orbital symmetries:
       Occupied  (AG) (BU) (BU) (AG) (AG) (BU) (AG) (AG) (BU) (BU)
                 (BU) (AG) (BU) (AG) (AG) (BU) (BU) (AG) (AG) (BU)
                 (AG) (BU) (BU) (AG) (BU) (AG) (AG) (BU) (AG) (BU)
                 (AG) (BU) (BU) (AG) (AG) (BU) (BU) (AG) (AG) (BU)
                 (BU) (AG) (AG) (BU) (AG) (BU) (AG) (BU) (BU) (AG)
                 (AG) (BU) (AG) (BU) (BU) (AG) (BU) (AG) (BU) (AG)
                 (AG) (AG) (BU) (AU) (BU) (BG) (AG) (BU) (BU) (AU)
                 (AG) (AG) (BU) (BG) (BU) (AG) (AG) (AU) (BG) (BG)
                 (AU) (AU) (BG) (BG) (AU) (AU)
       Virtual   (BG) (BG) (AU) (AU) (BG) (BG) (AU) (AU) (BG) (BU)
                 (AG) (BU) (AG) (AG) (AU) (BU) (BU) (AG) (AG) (BU)
                 (BG) (BU) (AG) (AG) (BU) (BU) (AU) (AG) (BG) (BU)
                 (AG) (BU) (AG) (AG) (BU) (BU) (AG) (BU) (AG) (AG)
                 (BU) (AG) (BU) (BU) (AG) (BU) (AG) (BU) (BU) (AG)
                 (BU) (BU) (AG) (AG) (AU) (AG) (BG) (BU) (AU) (BG)
                 (BU) (AG) (BU) (AG) (AU) (BG) (BU) (AG) (AG) (BG)
                 (BU) (AG) (BU) (AU) (AG) (AG) (BU) (AU) (AG) (BU)
                 (BU) (BU) (AG) (BU) (AG) (BG) (BU) (BU) (AU) (AG)
                 (BG) (AG) (AU) (AG) (BG) (AU) (BG) (BU) (BG) (AU)
                 (AU) (AU) (BG) (BU) (BG) (AG) (AG) (BU) (AU) (AG)
                 (BU) (AG) (BU) (AG) (BU) (BU) (AG) (BG) (BU) (BG)
                 (AG) (AG) (AU) (BU) (AG) (BU) (BU) (AG) (AG) (BU)
                 (AG) (BU) (AG) (BU) (AG) (BU) (AG) (BU) (BU) (AG)
                 (BU) (AG) (BU) (AG) (BU) (AG) (BU) (AG) (AG) (BU)
                 (AG) (AG) (BU) (BG) (AU) (AG) (BU) (AU) (BG) (AU)
                 (BU) (BG) (AG) (BU) (BG) (BG) (AU) (AU) (BG) (AU)
                 (AU) (AG) (BG) (AU) (BU) (BG) (AU) (BG) (AU) (BG)
                 (BU) (AG) (AU) (AG) (BU) (AG) (BU) (AG) (BU) (BU)
                 (AG) (BU) (AG) (AG) (BU) (BU) (AG) (AG) (AG) (BU)
                 (AU) (BG) (BU) (AG) (BU) (BG) (AU) (BG) (AG) (AG)
                 (BU) (BU) (AU) (AG) (BU) (BU) (AG) (BU) (BG) (AG)
                 (AG) (BU) (AG) (AG) (BU) (AU) (AG) (BU) (BU) (BU)
                 (AG) (BG) (AG) (AU) (BG) (BU) (AU) (BU) (AG) (BG)
                 (AG) (BU) (AG) (BU) (AG) (AU) (BG) (BU) (AG) (AU)
                 (BG) (AU) (BG) (AU) (BG) (BU) (AG) (AU) (BU) (BG)
                 (AU) (AG) (BU) (BG) (BU) (AG) (AG) (BU) (AU) (BG)
                 (BU) (AG) (AU) (BG) (AG) (BG) (AU) (BU) (AG) (BU)
                 (AG) (BG) (AU) (AG) (BU) (AU) (BU) (AG) (AU) (BU)
                 (BG) (BG) (AU) (BU) (AG) (BG) (AG) (BU) (AU) (BG)
                 (AG) (AG) (BU) (BG) (BU) (AG) (AU) (AU) (BU) (BG)
                 (AG) (AU) (BU) (BG) (AG) (BU) (AG) (BU) (AG) (BU)
                 (BU) (AG) (BU) (AG) (BU) (AG) (AG) (BU) (AG) (BU)
                 (BU) (AG) (BU) (AG) (AG) (BU) (AG) (AG) (BU) (AG)
                 (BU) (BU) (AG) (BU) (BU) (AG) (AG) (BU) (AG) (BU)
                 (AG) (BU) (BU) (AG) (BU) (AG) (BU) (AG) (BU) (AG)
                 (AG) (BU) (AG) (BU) (AG) (BU) (AG) (BU) (BU) (AG)
                 (AG) (BU) (BU) (AG) (AG) (BU) (BU) (AG) (AG) (BU)
                 (AG) (BU) (AG) (BU)
 The electronic state is 1-AG.
 Alpha  occ. eigenvalues --  -10.20285 -10.20285 -10.20128 -10.20128 -10.19978
 Alpha  occ. eigenvalues --  -10.19978 -10.19860 -10.19839 -10.19839 -10.19820
 Alpha  occ. eigenvalues --  -10.19151 -10.19151 -10.19137 -10.19137 -10.19127
 Alpha  occ. eigenvalues --  -10.19127 -10.19099 -10.19099 -10.19095 -10.19095
 Alpha  occ. eigenvalues --  -10.19076 -10.19076 -10.19061 -10.19061 -10.19024
 Alpha  occ. eigenvalues --  -10.19024  -0.88698  -0.87535  -0.85694  -0.83282
 Alpha  occ. eigenvalues --   -0.81022  -0.79442  -0.77721  -0.77224  -0.74990
 Alpha  occ. eigenvalues --   -0.74314  -0.72809  -0.71536  -0.69618  -0.65349
 Alpha  occ. eigenvalues --   -0.63076  -0.62092  -0.61030  -0.60957  -0.58965
 Alpha  occ. eigenvalues --   -0.57953  -0.56714  -0.52603  -0.52259  -0.51976
 Alpha  occ. eigenvalues --   -0.49799  -0.48925  -0.48773  -0.47124  -0.45713
 Alpha  occ. eigenvalues --   -0.44726  -0.43890  -0.43602  -0.42882  -0.42770
 Alpha  occ. eigenvalues --   -0.42033  -0.41574  -0.41296  -0.40742  -0.40174
 Alpha  occ. eigenvalues --   -0.39333  -0.39255  -0.38835  -0.37198  -0.36982
 Alpha  occ. eigenvalues --   -0.36263  -0.35162  -0.34164  -0.34138  -0.32828
 Alpha  occ. eigenvalues --   -0.32772  -0.31839  -0.31638  -0.30695  -0.28348
 Alpha  occ. eigenvalues --   -0.28044  -0.25470  -0.24402  -0.22524  -0.21383
 Alpha  occ. eigenvalues --   -0.18568
 Alpha virt. eigenvalues --   -0.07099  -0.04044  -0.02476  -0.01067   0.00253
 Alpha virt. eigenvalues --    0.03306   0.03420   0.06062   0.08661   0.09325
 Alpha virt. eigenvalues --    0.09688   0.09760   0.10719   0.11944   0.12107
 Alpha virt. eigenvalues --    0.13013   0.13732   0.15063   0.15919   0.16023
 Alpha virt. eigenvalues --    0.16642   0.17252   0.17793   0.18415   0.19288
 Alpha virt. eigenvalues --    0.20264   0.21372   0.23386   0.23481   0.23531
 Alpha virt. eigenvalues --    0.25237   0.25579   0.25792   0.27474   0.27548
 Alpha virt. eigenvalues --    0.28528   0.29759   0.29867   0.30838   0.32053
 Alpha virt. eigenvalues --    0.32094   0.32310   0.32898   0.35401   0.38664
 Alpha virt. eigenvalues --    0.38926   0.39750   0.42670   0.44299   0.45855
 Alpha virt. eigenvalues --    0.47189   0.48183   0.49069   0.49878   0.49895
 Alpha virt. eigenvalues --    0.50819   0.50870   0.50881   0.52607   0.53476
 Alpha virt. eigenvalues --    0.53643   0.53702   0.54408   0.54792   0.54952
 Alpha virt. eigenvalues --    0.55241   0.55628   0.56178   0.57135   0.57185
 Alpha virt. eigenvalues --    0.57214   0.57664   0.57763   0.58693   0.59056
 Alpha virt. eigenvalues --    0.59382   0.59443   0.59758   0.59828   0.60434
 Alpha virt. eigenvalues --    0.60823   0.61286   0.61606   0.61613   0.61723
 Alpha virt. eigenvalues --    0.61792   0.61923   0.62258   0.62994   0.63006
 Alpha virt. eigenvalues --    0.63255   0.63771   0.64867   0.65549   0.66071
 Alpha virt. eigenvalues --    0.67505   0.67640   0.68434   0.70887   0.71447
 Alpha virt. eigenvalues --    0.73912   0.75869   0.76655   0.77925   0.77938
 Alpha virt. eigenvalues --    0.79402   0.80423   0.80615   0.80934   0.81417
 Alpha virt. eigenvalues --    0.81586   0.81978   0.82044   0.83104   0.83787
 Alpha virt. eigenvalues --    0.84634   0.84692   0.85034   0.87340   0.87432
 Alpha virt. eigenvalues --    0.87521   0.89600   0.89628   0.89646   0.91639
 Alpha virt. eigenvalues --    0.91859   0.92939   0.93330   0.94210   0.94606
 Alpha virt. eigenvalues --    0.96369   0.96832   0.97583   0.97599   0.98625
 Alpha virt. eigenvalues --    1.00973   1.01753   1.02201   1.04069   1.04371
 Alpha virt. eigenvalues --    1.04916   1.07214   1.08685   1.10501   1.12023
 Alpha virt. eigenvalues --    1.12069   1.14978   1.15200   1.16880   1.17338
 Alpha virt. eigenvalues --    1.19553   1.20701   1.20938   1.21974   1.22170
 Alpha virt. eigenvalues --    1.22496   1.22928   1.23721   1.24602   1.25976
 Alpha virt. eigenvalues --    1.26033   1.27018   1.30523   1.31496   1.33561
 Alpha virt. eigenvalues --    1.33670   1.33697   1.34160   1.34486   1.35504
 Alpha virt. eigenvalues --    1.37436   1.38160   1.38473   1.38543   1.39158
 Alpha virt. eigenvalues --    1.40326   1.41246   1.41741   1.43082   1.43195
 Alpha virt. eigenvalues --    1.44014   1.44744   1.45046   1.46965   1.47345
 Alpha virt. eigenvalues --    1.48801   1.48806   1.49651   1.53273   1.53737
 Alpha virt. eigenvalues --    1.54437   1.56229   1.57080   1.64862   1.67908
 Alpha virt. eigenvalues --    1.71089   1.71231   1.72614   1.73725   1.74090
 Alpha virt. eigenvalues --    1.75573   1.75580   1.77970   1.78073   1.80406
 Alpha virt. eigenvalues --    1.81304   1.81334   1.82247   1.82787   1.84279
 Alpha virt. eigenvalues --    1.84911   1.85874   1.85972   1.86706   1.87872
 Alpha virt. eigenvalues --    1.88461   1.88506   1.89802   1.89831   1.89972
 Alpha virt. eigenvalues --    1.90548   1.91616   1.92470   1.92777   1.93162
 Alpha virt. eigenvalues --    1.93246   1.94439   1.94684   1.95305   1.96940
 Alpha virt. eigenvalues --    1.97381   1.98073   1.99842   1.99892   1.99897
 Alpha virt. eigenvalues --    2.00297   2.02259   2.03786   2.05392   2.05935
 Alpha virt. eigenvalues --    2.07734   2.09061   2.10563   2.11580   2.17187
 Alpha virt. eigenvalues --    2.18085   2.18673   2.18956   2.19357   2.21886
 Alpha virt. eigenvalues --    2.22018   2.23683   2.24699   2.26281   2.26896
 Alpha virt. eigenvalues --    2.27433   2.28688   2.28923   2.29198   2.29756
 Alpha virt. eigenvalues --    2.31476   2.32126   2.32698   2.33367   2.34408
 Alpha virt. eigenvalues --    2.36133   2.36761   2.37316   2.38408   2.38488
 Alpha virt. eigenvalues --    2.38842   2.39283   2.40668   2.41504   2.43325
 Alpha virt. eigenvalues --    2.43452   2.43923   2.44510   2.46611   2.47070
 Alpha virt. eigenvalues --    2.47433   2.47725   2.51491   2.51862   2.52196
 Alpha virt. eigenvalues --    2.52349   2.53529   2.54296   2.55842   2.56907
 Alpha virt. eigenvalues --    2.56954   2.57871   2.58609   2.59189   2.59582
 Alpha virt. eigenvalues --    2.59956   2.61523   2.62287   2.62392   2.62766
 Alpha virt. eigenvalues --    2.63150   2.65206   2.65453   2.66115   2.68712
 Alpha virt. eigenvalues --    2.68785   2.69070   2.72472   2.73026   2.73174
 Alpha virt. eigenvalues --    2.73194   2.75725   2.75980   2.76058   2.77973
 Alpha virt. eigenvalues --    2.79586   2.80694   2.82560   2.84805   2.85672
 Alpha virt. eigenvalues --    2.88392   2.88912   2.90552   2.92704   2.96446
 Alpha virt. eigenvalues --    2.97280   3.01759   3.02514   3.08194   3.09640
 Alpha virt. eigenvalues --    3.14521   3.15040   3.16247   3.16399   3.17248
 Alpha virt. eigenvalues --    3.18008   3.19960   3.23816   3.23996   3.24842
 Alpha virt. eigenvalues --    3.25463   3.26382   3.29497   3.32968   3.34062
 Alpha virt. eigenvalues --    3.34136   3.39105   3.42247   3.44015   3.45475
 Alpha virt. eigenvalues --    3.48140   3.48730   3.56215   3.70176   3.73560
 Alpha virt. eigenvalues --    3.75053   3.87519   3.88353   4.08468   4.08470
 Alpha virt. eigenvalues --    4.10824   4.12680   4.13129   4.14032   4.14156
 Alpha virt. eigenvalues --    4.14692   4.15196   4.17301   4.18602   4.19114
 Alpha virt. eigenvalues --    4.22438   4.29144   4.33968   4.35715   4.39237
 Alpha virt. eigenvalues --    4.42143   4.47889   4.48631   4.54806   4.58771
 Alpha virt. eigenvalues --    4.67043   4.79423   4.92403   5.00920
          Condensed to atoms (all electrons):
               1          2          3          4          5          6
     1  C    4.971128   0.461145   0.483179   0.276276  -0.025207  -0.012086
     2  C    0.461145   4.784730  -0.066324  -0.002375   0.477595   0.390697
     3  C    0.483179  -0.066324   5.040194  -0.085240  -0.066135   0.013941
     4  C    0.276276  -0.002375  -0.085240   5.036876   0.013240  -0.066161
     5  C   -0.025207   0.477595  -0.066135   0.013240   5.017559  -0.081636
     6  C   -0.012086   0.390697   0.013941  -0.066161  -0.081636   5.080989
     7  C   -0.001729  -0.043779   0.010432   0.415104  -0.000412   0.004315
     8  C   -0.080758   0.011208  -0.023862   0.426374  -0.000101  -0.001624
     9  C   -0.007712  -0.036632   0.509966   0.008357  -0.024174  -0.000512
    10  C   -0.066716   0.002963  -0.001541  -0.010005   0.008815   0.473109
    11  C    0.014209  -0.000540  -0.000038  -0.013928  -0.000013   0.008487
    12  C    0.007068  -0.000173   0.000704   0.004716   0.000000   0.000050
    13  C   -0.040638  -0.013837  -0.025431  -0.000514   0.501175   0.007907
    14  C   -0.000084   0.000023  -0.000039  -0.034687   0.000000  -0.000393
    15  C   -0.000199  -0.000000   0.000012   0.008021  -0.000000   0.000000
    16  C    0.000001  -0.000000  -0.000000  -0.000215   0.000000   0.000000
    17  C   -0.000001   0.000000  -0.000000  -0.000159   0.000000   0.000002
    18  C    0.000000   0.000000  -0.000000   0.000001  -0.000000  -0.000000
    19  C   -0.000000   0.000000   0.000000  -0.000006   0.000000  -0.000000
    20  C    0.000000  -0.000000   0.000000  -0.000000   0.000000  -0.000000
    21  C    0.000000  -0.000000   0.000000  -0.000000  -0.000000   0.000000
    22  C    0.000000  -0.000000  -0.000000   0.000000  -0.000000   0.000000
    23  C   -0.000000  -0.000000  -0.000000   0.000000  -0.000000  -0.000000
    24  C   -0.000000   0.000000  -0.000000  -0.000000   0.000000  -0.000000
    25  C   -0.000000  -0.000000  -0.000000   0.000000   0.000000   0.000000
    26  C   -0.000000   0.000000   0.000000  -0.000000   0.000000  -0.000000
    27  H   -0.028776   0.004947   0.358025  -0.015436   0.000660  -0.000195
    28  H    0.004325  -0.039892   0.000639  -0.000185   0.364032  -0.008857
    29  H    0.003929  -0.037933  -0.000228   0.001122  -0.008221   0.360256
    30  H   -0.012937  -0.000218   0.003443  -0.029641  -0.000003   0.000025
    31  H    0.002739   0.001202  -0.034098  -0.000237   0.004199   0.000010
    32  H    0.001086   0.002512   0.000018   0.003887  -0.000216  -0.035114
    33  H   -0.000199   0.000024   0.000002   0.003837  -0.000000   0.000233
    34  H    0.001152   0.002684   0.004104   0.000015  -0.034747  -0.000194
    35  H    0.000003   0.000000  -0.000003  -0.000018  -0.000000  -0.000000
    36  H    0.000000  -0.000000  -0.000000   0.000034  -0.000000   0.000000
    37  H    0.000000   0.000000  -0.000000   0.000000  -0.000000   0.000000
    38  H   -0.000000   0.000000  -0.000000  -0.000000   0.000000  -0.000000
    39  H    0.000000  -0.000000   0.000000   0.000000  -0.000000   0.000000
    40  H   -0.000000  -0.000000   0.000000   0.000000   0.000000  -0.000000
    41  H    0.000000  -0.000000  -0.000000   0.000000   0.000000   0.000000
    42  H   -0.000000   0.000000   0.000000  -0.000000   0.000000  -0.000000
               7          8          9         10         11         12
     1  C   -0.001729  -0.080758  -0.007712  -0.066716   0.014209   0.007068
     2  C   -0.043779   0.011208  -0.036632   0.002963  -0.000540  -0.000173
     3  C    0.010432  -0.023862   0.509966  -0.001541  -0.000038   0.000704
     4  C    0.415104   0.426374   0.008357  -0.010005  -0.013928   0.004716
     5  C   -0.000412  -0.000101  -0.024174   0.008815  -0.000013   0.000000
     6  C    0.004315  -0.001624  -0.000512   0.473109   0.008487   0.000050
     7  C    4.811541  -0.059458  -0.000215   0.397709   0.435624  -0.027948
     8  C   -0.059458   5.363418   0.000327   0.015093  -0.109342   0.393112
     9  C   -0.000215   0.000327   4.848134   0.000071   0.000000  -0.000013
    10  C    0.397709   0.015093   0.000071   5.061124  -0.078687  -0.000205
    11  C    0.435624  -0.109342   0.000000  -0.078687   5.333116  -0.021790
    12  C   -0.027948   0.393112  -0.000013  -0.000205  -0.021790   4.800114
    13  C    0.000034  -0.000012   0.515272  -0.000413   0.000000   0.000000
    14  C    0.000699  -0.019476   0.000000   0.007557   0.375936   0.452988
    15  C   -0.000128  -0.075837   0.000000  -0.000007   0.016269   0.375936
    16  C   -0.000035   0.006479   0.000000   0.000000  -0.000128   0.000699
    17  C    0.006479   0.014963   0.000000  -0.000217  -0.075837  -0.019476
    18  C    0.000000  -0.000217  -0.000000   0.000000  -0.000007   0.007557
    19  C   -0.000215  -0.000159  -0.000000   0.000001   0.008021  -0.034687
    20  C    0.000000   0.000002  -0.000000  -0.000000   0.000000  -0.000393
    21  C    0.000001  -0.000001  -0.000000   0.000000  -0.000199  -0.000084
    22  C   -0.000000  -0.000000  -0.000000  -0.000000   0.000012  -0.000039
    23  C   -0.000000   0.000000   0.000000   0.000000  -0.000000   0.000023
    24  C    0.000000   0.000000   0.000000  -0.000000   0.000000   0.000000
    25  C    0.000000   0.000000   0.000000  -0.000000  -0.000000   0.000000
    26  C    0.000000  -0.000000   0.000000   0.000000  -0.000000   0.000000
    27  H   -0.000232   0.004255  -0.045074   0.000016   0.000002   0.000496
    28  H    0.000013   0.000002   0.004631   0.000295  -0.000000  -0.000000
    29  H    0.002313   0.000021   0.000020  -0.034346  -0.000234  -0.000001
    30  H    0.004154   0.347879   0.000175  -0.000213   0.000757  -0.037316
    31  H    0.000002   0.000011   0.365288  -0.000000   0.000000   0.000000
    32  H   -0.037737  -0.000236  -0.000000   0.360489  -0.007958   0.000026
    33  H   -0.039411   0.000698  -0.000000  -0.008296   0.355205   0.004503
    34  H   -0.000000  -0.000000  -0.039239   0.000004  -0.000000  -0.000000
    35  H    0.000029  -0.008763  -0.000000   0.000000  -0.000225  -0.037522
    36  H   -0.000039  -0.000252  -0.000000  -0.000001  -0.008517   0.004422
    37  H   -0.000000  -0.000006   0.000000   0.000000   0.000000   0.000139
    38  H    0.000000  -0.000000  -0.000000   0.000000  -0.000000   0.000004
    39  H   -0.000000  -0.000000   0.000000   0.000000  -0.000009   0.000002
    40  H   -0.000000  -0.000000   0.000000   0.000000   0.000000  -0.000000
    41  H   -0.000000  -0.000000   0.000000   0.000000  -0.000000  -0.000000
    42  H    0.000000  -0.000000   0.000000  -0.000000  -0.000000   0.000000
              13         14         15         16         17         18
     1  C   -0.040638  -0.000084  -0.000199   0.000001  -0.000001   0.000000
     2  C   -0.013837   0.000023  -0.000000  -0.000000   0.000000   0.000000
     3  C   -0.025431  -0.000039   0.000012  -0.000000  -0.000000  -0.000000
     4  C   -0.000514  -0.034687   0.008021  -0.000215  -0.000159   0.000001
     5  C    0.501175   0.000000  -0.000000   0.000000   0.000000  -0.000000
     6  C    0.007907  -0.000393   0.000000   0.000000   0.000002  -0.000000
     7  C    0.000034   0.000699  -0.000128  -0.000035   0.006479   0.000000
     8  C   -0.000012  -0.019476  -0.075837   0.006479   0.014963  -0.000217
     9  C    0.515272   0.000000   0.000000   0.000000   0.000000  -0.000000
    10  C   -0.000413   0.007557  -0.000007   0.000000  -0.000217   0.000000
    11  C    0.000000   0.375936   0.016269  -0.000128  -0.075837  -0.000007
    12  C    0.000000   0.452988   0.375936   0.000699  -0.019476   0.007557
    13  C    4.852501   0.000000  -0.000000   0.000000  -0.000000   0.000000
    14  C    0.000000   4.800114  -0.021790  -0.027948   0.393112  -0.000205
    15  C   -0.000000  -0.021790   5.333116   0.435624  -0.109342  -0.078687
    16  C    0.000000  -0.027948   0.435624   4.811541  -0.059458   0.397709
    17  C   -0.000000   0.393112  -0.109342  -0.059458   5.363418   0.015093
    18  C    0.000000  -0.000205  -0.078687   0.397709   0.015093   5.061124
    19  C   -0.000000   0.004716  -0.013928   0.415104   0.426374  -0.010005
    20  C   -0.000000   0.000050   0.008487   0.004315  -0.001624   0.473109
    21  C   -0.000000   0.007068   0.014209  -0.001729  -0.080758  -0.066716
    22  C    0.000000   0.000704  -0.000038   0.010432  -0.023862  -0.001541
    23  C    0.000000  -0.000173  -0.000540  -0.043779   0.011208   0.002963
    24  C    0.000000  -0.000013   0.000000  -0.000215   0.000327   0.000071
    25  C    0.000000   0.000000  -0.000013  -0.000412  -0.000101   0.008815
    26  C    0.000000   0.000000   0.000000   0.000034  -0.000012  -0.000413
    27  H    0.004553   0.000002  -0.000009  -0.000000  -0.000000   0.000000
    28  H   -0.043631  -0.000000   0.000000  -0.000000  -0.000000   0.000000
    29  H    0.000168   0.000004  -0.000000   0.000000  -0.000000   0.000000
    30  H   -0.000002   0.004422  -0.008517  -0.000039  -0.000252  -0.000001
    31  H   -0.040037  -0.000000  -0.000000  -0.000000  -0.000000   0.000000
    32  H    0.000003   0.000139   0.000000  -0.000000  -0.000006   0.000000
    33  H   -0.000000  -0.037522  -0.000225   0.000029  -0.008763   0.000000
    34  H    0.365697   0.000000  -0.000000   0.000000  -0.000000  -0.000000
    35  H    0.000000   0.004503   0.355205  -0.039411   0.000698  -0.008296
    36  H    0.000000  -0.037316   0.000757   0.004154   0.347879  -0.000213
    37  H    0.000000   0.000026  -0.007958  -0.037737  -0.000236   0.360489
    38  H   -0.000000  -0.000001  -0.000234   0.002313   0.000021  -0.034346
    39  H    0.000000   0.000496   0.000002  -0.000232   0.004255   0.000016
    40  H    0.000000  -0.000000  -0.000000   0.000013   0.000002   0.000295
    41  H    0.000000   0.000000   0.000000   0.000002   0.000011  -0.000000
    42  H    0.000000  -0.000000  -0.000000  -0.000000  -0.000000   0.000004
              19         20         21         22         23         24
     1  C   -0.000000   0.000000   0.000000   0.000000  -0.000000  -0.000000
     2  C    0.000000  -0.000000  -0.000000  -0.000000  -0.000000   0.000000
     3  C    0.000000   0.000000   0.000000  -0.000000  -0.000000  -0.000000
     4  C   -0.000006  -0.000000  -0.000000   0.000000   0.000000  -0.000000
     5  C    0.000000   0.000000  -0.000000  -0.000000  -0.000000   0.000000
     6  C   -0.000000  -0.000000   0.000000   0.000000  -0.000000  -0.000000
     7  C   -0.000215   0.000000   0.000001  -0.000000  -0.000000   0.000000
     8  C   -0.000159   0.000002  -0.000001  -0.000000   0.000000   0.000000
     9  C   -0.000000  -0.000000  -0.000000  -0.000000   0.000000   0.000000
    10  C    0.000001  -0.000000   0.000000  -0.000000   0.000000  -0.000000
    11  C    0.008021   0.000000  -0.000199   0.000012  -0.000000   0.000000
    12  C   -0.034687  -0.000393  -0.000084  -0.000039   0.000023   0.000000
    13  C   -0.000000  -0.000000  -0.000000   0.000000   0.000000   0.000000
    14  C    0.004716   0.000050   0.007068   0.000704  -0.000173  -0.000013
    15  C   -0.013928   0.008487   0.014209  -0.000038  -0.000540   0.000000
    16  C    0.415104   0.004315  -0.001729   0.010432  -0.043779  -0.000215
    17  C    0.426374  -0.001624  -0.080758  -0.023862   0.011208   0.000327
    18  C   -0.010005   0.473109  -0.066716  -0.001541   0.002963   0.000071
    19  C    5.036876  -0.066161   0.276276  -0.085240  -0.002375   0.008357
    20  C   -0.066161   5.080989  -0.012086   0.013941   0.390697  -0.000512
    21  C    0.276276  -0.012086   4.971128   0.483179   0.461145  -0.007712
    22  C   -0.085240   0.013941   0.483179   5.040194  -0.066324   0.509966
    23  C   -0.002375   0.390697   0.461145  -0.066324   4.784730  -0.036632
    24  C    0.008357  -0.000512  -0.007712   0.509966  -0.036632   4.848134
    25  C    0.013240  -0.081636  -0.025207  -0.066135   0.477595  -0.024174
    26  C   -0.000514   0.007907  -0.040638  -0.025431  -0.013837   0.515272
    27  H    0.000000   0.000000   0.000000   0.000000  -0.000000   0.000000
    28  H    0.000000  -0.000000  -0.000000   0.000000  -0.000000   0.000000
    29  H   -0.000000  -0.000000  -0.000000  -0.000000   0.000000  -0.000000
    30  H    0.000034   0.000000   0.000000  -0.000000  -0.000000  -0.000000
    31  H    0.000000   0.000000   0.000000  -0.000000  -0.000000   0.000000
    32  H    0.000000   0.000000   0.000000  -0.000000   0.000000   0.000000
    33  H   -0.000018  -0.000000   0.000003  -0.000003   0.000000  -0.000000
    34  H   -0.000000  -0.000000  -0.000000   0.000000   0.000000   0.000000
    35  H    0.003837   0.000233  -0.000199   0.000002   0.000024  -0.000000
    36  H   -0.029641   0.000025  -0.012937   0.003443  -0.000218   0.000175
    37  H    0.003887  -0.035114   0.001086   0.000018   0.002512  -0.000000
    38  H    0.001122   0.360256   0.003929  -0.000228  -0.037933   0.000020
    39  H   -0.015436  -0.000195  -0.028776   0.358025   0.004947  -0.045074
    40  H   -0.000185  -0.008857   0.004325   0.000639  -0.039892   0.004631
    41  H   -0.000237   0.000010   0.002739  -0.034098   0.001202   0.365288
    42  H    0.000015  -0.000194   0.001152   0.004104   0.002684  -0.039239
              25         26         27         28         29         30
     1  C   -0.000000  -0.000000  -0.028776   0.004325   0.003929  -0.012937
     2  C   -0.000000   0.000000   0.004947  -0.039892  -0.037933  -0.000218
     3  C   -0.000000   0.000000   0.358025   0.000639  -0.000228   0.003443
     4  C    0.000000  -0.000000  -0.015436  -0.000185   0.001122  -0.029641
     5  C    0.000000   0.000000   0.000660   0.364032  -0.008221  -0.000003
     6  C    0.000000  -0.000000  -0.000195  -0.008857   0.360256   0.000025
     7  C    0.000000   0.000000  -0.000232   0.000013   0.002313   0.004154
     8  C    0.000000  -0.000000   0.004255   0.000002   0.000021   0.347879
     9  C    0.000000   0.000000  -0.045074   0.004631   0.000020   0.000175
    10  C   -0.000000   0.000000   0.000016   0.000295  -0.034346  -0.000213
    11  C   -0.000000  -0.000000   0.000002  -0.000000  -0.000234   0.000757
    12  C    0.000000   0.000000   0.000496  -0.000000  -0.000001  -0.037316
    13  C    0.000000   0.000000   0.004553  -0.043631   0.000168  -0.000002
    14  C    0.000000   0.000000   0.000002  -0.000000   0.000004   0.004422
    15  C   -0.000013   0.000000  -0.000009   0.000000  -0.000000  -0.008517
    16  C   -0.000412   0.000034  -0.000000  -0.000000   0.000000  -0.000039
    17  C   -0.000101  -0.000012  -0.000000  -0.000000  -0.000000  -0.000252
    18  C    0.008815  -0.000413   0.000000   0.000000   0.000000  -0.000001
    19  C    0.013240  -0.000514   0.000000   0.000000  -0.000000   0.000034
    20  C   -0.081636   0.007907   0.000000  -0.000000  -0.000000   0.000000
    21  C   -0.025207  -0.040638   0.000000  -0.000000  -0.000000   0.000000
    22  C   -0.066135  -0.025431   0.000000   0.000000  -0.000000  -0.000000
    23  C    0.477595  -0.013837  -0.000000  -0.000000   0.000000  -0.000000
    24  C   -0.024174   0.515272   0.000000   0.000000  -0.000000  -0.000000
    25  C    5.017559   0.501175  -0.000000   0.000000   0.000000  -0.000000
    26  C    0.501175   4.852501   0.000000   0.000000  -0.000000   0.000000
    27  H   -0.000000   0.000000   0.634109   0.000019   0.000002   0.003588
    28  H    0.000000   0.000000   0.000019   0.633519   0.006478   0.000000
    29  H    0.000000  -0.000000   0.000002   0.006478   0.626982   0.000000
    30  H   -0.000000   0.000000   0.003588   0.000000   0.000000   0.632743
    31  H    0.000000   0.000000  -0.005938  -0.000202   0.000000   0.000002
    32  H   -0.000000   0.000000   0.000000  -0.000014  -0.005473   0.000002
    33  H   -0.000000   0.000000   0.000000   0.000000  -0.000017   0.000026
    34  H    0.000000   0.000000  -0.000208  -0.005716  -0.000013  -0.000000
    35  H   -0.000000  -0.000000   0.000003   0.000000  -0.000000   0.007295
    36  H   -0.000003  -0.000002   0.000000  -0.000000   0.000000   0.000002
    37  H   -0.000216   0.000003   0.000000  -0.000000   0.000000   0.000001
    38  H   -0.008221   0.000168  -0.000000   0.000000  -0.000000   0.000000
    39  H    0.000660   0.004553   0.000000   0.000000  -0.000000   0.000000
    40  H    0.364032  -0.043631   0.000000   0.000000   0.000000  -0.000000
    41  H    0.004199  -0.040037  -0.000000   0.000000   0.000000  -0.000000
    42  H   -0.034747   0.365697  -0.000000   0.000000   0.000000   0.000000
              31         32         33         34         35         36
     1  C    0.002739   0.001086  -0.000199   0.001152   0.000003   0.000000
     2  C    0.001202   0.002512   0.000024   0.002684   0.000000  -0.000000
     3  C   -0.034098   0.000018   0.000002   0.004104  -0.000003  -0.000000
     4  C   -0.000237   0.003887   0.003837   0.000015  -0.000018   0.000034
     5  C    0.004199  -0.000216  -0.000000  -0.034747  -0.000000  -0.000000
     6  C    0.000010  -0.035114   0.000233  -0.000194  -0.000000   0.000000
     7  C    0.000002  -0.037737  -0.039411  -0.000000   0.000029  -0.000039
     8  C    0.000011  -0.000236   0.000698  -0.000000  -0.008763  -0.000252
     9  C    0.365288  -0.000000  -0.000000  -0.039239  -0.000000  -0.000000
    10  C   -0.000000   0.360489  -0.008296   0.000004   0.000000  -0.000001
    11  C    0.000000  -0.007958   0.355205  -0.000000  -0.000225  -0.008517
    12  C    0.000000   0.000026   0.004503  -0.000000  -0.037522   0.004422
    13  C   -0.040037   0.000003  -0.000000   0.365697   0.000000   0.000000
    14  C   -0.000000   0.000139  -0.037522   0.000000   0.004503  -0.037316
    15  C   -0.000000   0.000000  -0.000225  -0.000000   0.355205   0.000757
    16  C   -0.000000  -0.000000   0.000029   0.000000  -0.039411   0.004154
    17  C   -0.000000  -0.000006  -0.008763  -0.000000   0.000698   0.347879
    18  C    0.000000   0.000000   0.000000  -0.000000  -0.008296  -0.000213
    19  C    0.000000   0.000000  -0.000018  -0.000000   0.003837  -0.029641
    20  C    0.000000   0.000000  -0.000000  -0.000000   0.000233   0.000025
    21  C    0.000000   0.000000   0.000003  -0.000000  -0.000199  -0.012937
    22  C   -0.000000  -0.000000  -0.000003   0.000000   0.000002   0.003443
    23  C   -0.000000   0.000000   0.000000   0.000000   0.000024  -0.000218
    24  C    0.000000   0.000000  -0.000000   0.000000  -0.000000   0.000175
    25  C    0.000000  -0.000000  -0.000000   0.000000  -0.000000  -0.000003
    26  C    0.000000   0.000000   0.000000   0.000000  -0.000000  -0.000002
    27  H   -0.005938   0.000000   0.000000  -0.000208   0.000003   0.000000
    28  H   -0.000202  -0.000014   0.000000  -0.005716   0.000000  -0.000000
    29  H    0.000000  -0.005473  -0.000017  -0.000013  -0.000000   0.000000
    30  H    0.000002   0.000002   0.000026  -0.000000   0.007295   0.000002
    31  H    0.626430   0.000000   0.000000  -0.005319   0.000000  -0.000000
    32  H    0.000000   0.626942   0.006694  -0.000000   0.000000   0.000001
    33  H    0.000000   0.006694   0.632898  -0.000000   0.000002   0.007295
    34  H   -0.005319  -0.000000  -0.000000   0.625510   0.000000   0.000000
    35  H    0.000000   0.000000   0.000002   0.000000   0.632898   0.000026
    36  H   -0.000000   0.000001   0.007295   0.000000   0.000026   0.632743
    37  H   -0.000000  -0.000000   0.000000   0.000000   0.006694   0.000002
    38  H    0.000000   0.000000  -0.000000   0.000000  -0.000017   0.000000
    39  H   -0.000000   0.000000   0.000003  -0.000000   0.000000   0.003588
    40  H    0.000000  -0.000000   0.000000   0.000000   0.000000   0.000000
    41  H    0.000000  -0.000000   0.000000   0.000000   0.000000   0.000002
    42  H    0.000000   0.000000   0.000000   0.000000  -0.000000  -0.000000
              37         38         39         40         41         42
     1  C    0.000000  -0.000000   0.000000  -0.000000   0.000000  -0.000000
     2  C    0.000000   0.000000  -0.000000  -0.000000  -0.000000   0.000000
     3  C   -0.000000  -0.000000   0.000000   0.000000  -0.000000   0.000000
     4  C    0.000000  -0.000000   0.000000   0.000000   0.000000  -0.000000
     5  C   -0.000000   0.000000  -0.000000   0.000000   0.000000   0.000000
     6  C    0.000000  -0.000000   0.000000  -0.000000   0.000000  -0.000000
     7  C   -0.000000   0.000000  -0.000000  -0.000000  -0.000000   0.000000
     8  C   -0.000006  -0.000000  -0.000000  -0.000000  -0.000000  -0.000000
     9  C    0.000000  -0.000000   0.000000   0.000000   0.000000   0.000000
    10  C    0.000000   0.000000   0.000000   0.000000   0.000000  -0.000000
    11  C    0.000000  -0.000000  -0.000009   0.000000  -0.000000  -0.000000
    12  C    0.000139   0.000004   0.000002  -0.000000  -0.000000   0.000000
    13  C    0.000000  -0.000000   0.000000   0.000000   0.000000   0.000000
    14  C    0.000026  -0.000001   0.000496  -0.000000   0.000000  -0.000000
    15  C   -0.007958  -0.000234   0.000002  -0.000000   0.000000  -0.000000
    16  C   -0.037737   0.002313  -0.000232   0.000013   0.000002  -0.000000
    17  C   -0.000236   0.000021   0.004255   0.000002   0.000011  -0.000000
    18  C    0.360489  -0.034346   0.000016   0.000295  -0.000000   0.000004
    19  C    0.003887   0.001122  -0.015436  -0.000185  -0.000237   0.000015
    20  C   -0.035114   0.360256  -0.000195  -0.008857   0.000010  -0.000194
    21  C    0.001086   0.003929  -0.028776   0.004325   0.002739   0.001152
    22  C    0.000018  -0.000228   0.358025   0.000639  -0.034098   0.004104
    23  C    0.002512  -0.037933   0.004947  -0.039892   0.001202   0.002684
    24  C   -0.000000   0.000020  -0.045074   0.004631   0.365288  -0.039239
    25  C   -0.000216  -0.008221   0.000660   0.364032   0.004199  -0.034747
    26  C    0.000003   0.000168   0.004553  -0.043631  -0.040037   0.365697
    27  H    0.000000  -0.000000   0.000000   0.000000  -0.000000  -0.000000
    28  H   -0.000000   0.000000   0.000000   0.000000   0.000000   0.000000
    29  H    0.000000  -0.000000  -0.000000   0.000000   0.000000   0.000000
    30  H    0.000001   0.000000   0.000000  -0.000000  -0.000000   0.000000
    31  H   -0.000000   0.000000  -0.000000   0.000000   0.000000   0.000000
    32  H   -0.000000   0.000000   0.000000  -0.000000  -0.000000   0.000000
    33  H    0.000000  -0.000000   0.000003   0.000000   0.000000   0.000000
    34  H    0.000000   0.000000  -0.000000   0.000000   0.000000   0.000000
    35  H    0.006694  -0.000017   0.000000   0.000000   0.000000  -0.000000
    36  H    0.000002   0.000000   0.003588   0.000000   0.000002  -0.000000
    37  H    0.626942  -0.005473   0.000000  -0.000014   0.000000  -0.000000
    38  H   -0.005473   0.626982   0.000002   0.006478   0.000000  -0.000013
    39  H    0.000000   0.000002   0.634109   0.000019  -0.005938  -0.000208
    40  H   -0.000014   0.006478   0.000019   0.633519  -0.000202  -0.005716
    41  H    0.000000   0.000000  -0.005938  -0.000202   0.626430  -0.005319
    42  H   -0.000000  -0.000013  -0.000208  -0.005716  -0.005319   0.625510
 Mulliken charges:
               1
     1  C    0.050802
     2  C    0.101973
     3  C   -0.121721
     4  C    0.060948
     5  C   -0.146411
     6  C   -0.133249
     7  C    0.122887
     8  C   -0.203738
     9  C   -0.098671
    10  C   -0.126598
    11  C   -0.230186
    12  C    0.127089
    13  C   -0.082796
    14  C    0.127089
    15  C   -0.230186
    16  C    0.122887
    17  C   -0.203738
    18  C   -0.126598
    19  C    0.060948
    20  C   -0.133249
    21  C    0.050802
    22  C   -0.121721
    23  C    0.101973
    24  C   -0.098671
    25  C   -0.146411
    26  C   -0.082796
    27  H    0.085190
    28  H    0.084544
    29  H    0.085170
    30  H    0.084590
    31  H    0.085948
    32  H    0.084954
    33  H    0.083005
    34  H    0.086269
    35  H    0.083005
    36  H    0.084590
    37  H    0.084954
    38  H    0.085170
    39  H    0.085190
    40  H    0.084544
    41  H    0.085948
    42  H    0.086269
 Sum of Mulliken charges =  -0.00000
 Mulliken charges with hydrogens summed into heavy atoms:
               1
     1  C    0.050802
     2  C    0.101973
     3  C   -0.036531
     4  C    0.060948
     5  C   -0.061868
     6  C   -0.048079
     7  C    0.122887
     8  C   -0.119148
     9  C   -0.012722
    10  C   -0.041643
    11  C   -0.147181
    12  C    0.127089
    13  C    0.003473
    14  C    0.127089
    15  C   -0.147181
    16  C    0.122887
    17  C   -0.119148
    18  C   -0.041643
    19  C    0.060948
    20  C   -0.048079
    21  C    0.050802
    22  C   -0.036531
    23  C    0.101973
    24  C   -0.012722
    25  C   -0.061868
    26  C    0.003473
 APT charges:
               1
     1  C    0.074344
     2  C   -0.004584
     3  C   -0.092124
     4  C    0.037603
     5  C   -0.004539
     6  C   -0.023376
     7  C   -0.004618
     8  C   -0.044445
     9  C   -0.028471
    10  C    0.000090
    11  C   -0.013748
    12  C    0.003080
    13  C   -0.032187
    14  C    0.003080
    15  C   -0.013748
    16  C   -0.004618
    17  C   -0.044444
    18  C    0.000090
    19  C    0.037603
    20  C   -0.023377
    21  C    0.074344
    22  C   -0.092124
    23  C   -0.004584
    24  C   -0.028471
    25  C   -0.004539
    26  C   -0.032187
    27  H    0.038981
    28  H    0.012240
    29  H    0.003886
    30  H    0.028068
    31  H    0.009937
    32  H    0.016430
    33  H    0.017420
    34  H    0.006013
    35  H    0.017420
    36  H    0.028068
    37  H    0.016430
    38  H    0.003886
    39  H    0.038981
    40  H    0.012240
    41  H    0.009937
    42  H    0.006013
 Sum of APT charges =  -0.00000
 APT charges with hydrogens summed into heavy atoms:
               1
     1  C    0.074344
     2  C   -0.004584
     3  C   -0.053143
     4  C    0.037603
     5  C    0.007702
     6  C   -0.019491
     7  C   -0.004618
     8  C   -0.016377
     9  C   -0.018535
    10  C    0.016520
    11  C    0.003672
    12  C    0.003080
    13  C   -0.026175
    14  C    0.003080
    15  C    0.003672
    16  C   -0.004618
    17  C   -0.016377
    18  C    0.016521
    19  C    0.037603
    20  C   -0.019491
    21  C    0.074344
    22  C   -0.053143
    23  C   -0.004584
    24  C   -0.018535
    25  C    0.007701
    26  C   -0.026175
 Electronic spatial extent (au):  <R**2>=          12809.6976
 Charge=             -0.0000 electrons
 Dipole moment (field-independent basis, Debye):
    X=              0.0000    Y=              0.0000    Z=              0.0000  Tot=              0.0000
 Quadrupole moment (field-independent basis, Debye-Ang):
   XX=           -127.0422   YY=           -128.4265   ZZ=           -156.3255
   XY=              1.0586   XZ=              0.0000   YZ=              0.0000
 Traceless Quadrupole moment (field-independent basis, Debye-Ang):
   XX=             10.2225   YY=              8.8383   ZZ=            -19.0608
   XY=              1.0586   XZ=              0.0000   YZ=              0.0000
 Octapole moment (field-independent basis, Debye-Ang**2):
  XXX=             -0.0000  YYY=              0.0000  ZZZ=              0.0000  XYY=              0.0000
  XXY=             -0.0000  XXZ=              0.0000  XZZ=              0.0000  YZZ=             -0.0000
  YYZ=              0.0000  XYZ=              0.0000
 Hexadecapole moment (field-independent basis, Debye-Ang**3):
 XXXX=         -13041.8315 YYYY=          -2833.2968 ZZZZ=           -162.0351 XXXY=          -1611.8439
 XXXZ=              0.0000 YYYX=          -1632.6305 YYYZ=              0.0000 ZZZX=              0.0000
 ZZZY=              0.0000 XXYY=          -2646.2174 XXZZ=          -2686.6427 YYZZ=           -602.0147
 XXYZ=              0.0000 YYXZ=              0.0000 ZZXY=           -671.2482
 N-N= 1.937203952753D+03 E-N=-6.190755186197D+03  KE= 9.908158073784D+02
 Symmetry AG   KE= 4.832464353041D+02
 Symmetry BG   KE= 1.268363813217D+01
 Symmetry AU   KE= 1.507765335004D+01
 Symmetry BU   KE= 4.798080805921D+02
  Exact polarizability:     619.991     105.775     323.538       0.000       0.000      79.437
 Approx polarizability:     934.514     116.943     599.642      -0.000      -0.000     132.745
 No NMR shielding tensors so no spin-rotation constants.
 Leave Link  601 at Thu Sep  8 15:06:09 2022, MaxMem=  1342177280 cpu:              74.7 elap:               1.7
 (Enter /mnt/opt/groups/app-gaussian/g16-avx2/l701.exe)
 ... and contract with generalized density number  0.
 Compute integral second derivatives.
 R6Disp: Adding Grimme-D3 dispersion energy 2nd derivatives to the Hessian.
 Leave Link  701 at Thu Sep  8 15:06:10 2022, MaxMem=  1342177280 cpu:              77.9 elap:               1.7
 (Enter /mnt/opt/groups/app-gaussian/g16-avx2/l702.exe)
 L702 exits ... SP integral derivatives will be done elsewhere.
 Leave Link  702 at Thu Sep  8 15:06:11 2022, MaxMem=  1342177280 cpu:               2.3 elap:               0.1
 (Enter /mnt/opt/groups/app-gaussian/g16-avx2/l703.exe)
 Integral derivatives from FoFJK, PRISM(SPDF).
 Compute integral second derivatives, UseDBF=F ICtDFT=           0.
 Calling FoFJK, ICntrl=    100127 FMM=F ISym2X=1 I1Cent= 0 IOpClX= 0 NMat=1 NMatS=1 NMatT=0.
 FoFJK:  IHMeth= 1 ICntrl=  100127 DoSepK=F KAlg= 0 I1Cent=           0 FoldK=F
 IRaf=         0 NMat=       1 IRICut=       1 DoRegI=T DoRafI=F ISym2E= 1 IDoP0=0 IntGTp=1.
 FoFCou: FMM=F IPFlag=           0 FMFlag=      100000 FMFlg1=         800
         NFxFlg=           0 DoJE=F BraDBF=F KetDBF=F FulRan=T
         wScrn=  0.000000 ICntrl=    100127 IOpCl=  0 I1Cent=           0 NGrid=           0
         NMat0=    1 NMatS0=      1 NMatT0=    0 NMatD0=    1 NMtDS0=    0 NMtDT0=    0
 Petite list used in FoFCou.
 Leave Link  703 at Thu Sep  8 15:06:56 2022, MaxMem=  1342177280 cpu:            2109.1 elap:              45.1
 (Enter /mnt/opt/groups/app-gaussian/g16-avx2/l716.exe)
 Dipole        = 8.24673220D-14 2.18528415D-14 0.00000000D+00
 Polarizability= 6.19991346D+02 1.05775261D+02 3.23538381D+02
                 0.00000000D+00 0.00000000D+00 7.94372448D+01
 Full mass-weighted force constant matrix:
 Low frequencies ---   -5.2277   -1.7583   -0.0008   -0.0008   -0.0005    0.6656
 Low frequencies ---   29.3069   43.1740   81.7356
 Diagonal vibrational polarizability:
        3.7751234       2.1617112      15.5792714
 Harmonic frequencies (cm**-1), IR intensities (KM/Mole), Raman scattering
 activities (A**4/AMU), depolarization ratios for plane and unpolarized
 incident light, reduced masses (AMU), force constants (mDyne/A),
 and normal coordinates:
                      1                      2                      3
                     AU                     AU                     BG
 Frequencies --     29.3069                43.1740                81.7350
 Red. masses --      5.7923                 4.3560                 4.2824
 Frc consts  --      0.0029                 0.0048                 0.0169
 IR Inten    --      0.1187                 0.0714                 0.0000
  Atom  AN      X      Y      Z        X      Y      Z        X      Y      Z
     1   6    -0.00  -0.00   0.02     0.00   0.00  -0.04     0.00   0.00   0.08
     2   6    -0.00  -0.00   0.03    -0.00  -0.00   0.11    -0.00  -0.00  -0.05
     3   6    -0.00  -0.00   0.11     0.00  -0.00  -0.16     0.00  -0.00   0.18
     4   6    -0.00  -0.00  -0.07    -0.00   0.00  -0.06    -0.00   0.00   0.09
     5   6    -0.00   0.00   0.13     0.00  -0.00   0.16     0.00  -0.00  -0.18
     6   6    -0.00  -0.00  -0.05    -0.00  -0.00   0.18    -0.00  -0.00  -0.03
     7   6    -0.00  -0.00  -0.12    -0.00   0.00  -0.01    -0.00   0.00   0.13
     8   6     0.00  -0.00  -0.11    -0.00   0.00  -0.10    -0.00   0.00   0.01
     9   6    -0.00   0.00   0.22     0.00  -0.00  -0.12     0.00  -0.00   0.08
    10   6    -0.00  -0.00  -0.12    -0.00   0.00   0.11    -0.00   0.00   0.10
    11   6    -0.00  -0.00  -0.15    -0.00   0.00  -0.05    -0.00   0.00   0.12
    12   6     0.00   0.00  -0.14    -0.00   0.00  -0.09    -0.00   0.00  -0.03
    13   6    -0.00   0.00   0.22     0.00  -0.00   0.05     0.00  -0.00  -0.13
    14   6     0.00   0.00  -0.14    -0.00   0.00  -0.09    -0.00   0.00   0.03
    15   6     0.00   0.00  -0.15    -0.00   0.00  -0.05    -0.00   0.00  -0.12
    16   6     0.00   0.00  -0.12    -0.00   0.00  -0.01    -0.00   0.00  -0.13
    17   6     0.00   0.00  -0.11    -0.00   0.00  -0.10    -0.00   0.00  -0.01
    18   6     0.00   0.00  -0.12    -0.00   0.00   0.11    -0.00   0.00  -0.10
    19   6     0.00   0.00  -0.07    -0.00   0.00  -0.06    -0.00   0.00  -0.09
    20   6     0.00   0.00  -0.05    -0.00  -0.00   0.18    -0.00  -0.00   0.03
    21   6     0.00  -0.00   0.02     0.00   0.00  -0.04     0.00   0.00  -0.08
    22   6     0.00  -0.00   0.11     0.00   0.00  -0.16     0.00   0.00  -0.18
    23   6     0.00   0.00   0.03    -0.00  -0.00   0.11    -0.00  -0.00   0.05
    24   6     0.00   0.00   0.22     0.00  -0.00  -0.12     0.00  -0.00  -0.08
    25   6     0.00   0.00   0.13     0.00  -0.00   0.16     0.00  -0.00   0.18
    26   6     0.00   0.00   0.22     0.00  -0.00   0.05     0.00  -0.00   0.13
    27   1    -0.00  -0.00   0.12     0.00   0.00  -0.30     0.00   0.00   0.35
    28   1    -0.00   0.00   0.14    -0.00  -0.00   0.28    -0.00  -0.00  -0.31
    29   1    -0.00  -0.00  -0.05    -0.00  -0.00   0.29    -0.00  -0.00  -0.09
    30   1     0.00  -0.00  -0.10     0.00   0.00  -0.10     0.00   0.00  -0.06
    31   1    -0.00   0.00   0.30     0.00  -0.00  -0.22     0.00  -0.00   0.16
    32   1    -0.00  -0.00  -0.17    -0.00   0.00   0.15    -0.00   0.00   0.13
    33   1    -0.00  -0.00  -0.17    -0.00   0.00  -0.02    -0.00   0.00   0.15
    34   1    -0.00   0.00   0.31     0.00  -0.00   0.10     0.00  -0.00  -0.23
    35   1     0.00   0.00  -0.17    -0.00   0.00  -0.02    -0.00   0.00  -0.15
    36   1     0.00   0.00  -0.10     0.00   0.00  -0.10     0.00   0.00   0.06
    37   1     0.00   0.00  -0.17    -0.00   0.00   0.15    -0.00   0.00  -0.13
    38   1     0.00  -0.00  -0.05    -0.00  -0.00   0.29    -0.00  -0.00   0.09
    39   1     0.00  -0.00   0.12     0.00   0.00  -0.30     0.00   0.00  -0.35
    40   1     0.00   0.00   0.14    -0.00  -0.00   0.28    -0.00  -0.00   0.31
    41   1     0.00   0.00   0.30     0.00  -0.00  -0.22     0.00  -0.00  -0.16
    42   1     0.00   0.00   0.31     0.00  -0.00   0.10     0.00  -0.00   0.23
                      4                      5                      6
                     BG                     BU                     AU
 Frequencies --     96.3033                97.5797               134.7349
 Red. masses --      4.5717                 5.5416                 4.3939
 Frc consts  --      0.0250                 0.0311                 0.0470
 IR Inten    --      0.0000                 0.1950                 0.0360
  Atom  AN      X      Y      Z        X      Y      Z        X      Y      Z
     1   6    -0.00  -0.00   0.10     0.02   0.01   0.00     0.00   0.00   0.07
     2   6     0.00   0.00   0.08    -0.02  -0.07   0.00     0.00  -0.00   0.02
     3   6    -0.00   0.00  -0.00     0.12  -0.00  -0.00     0.00   0.00   0.16
     4   6     0.00  -0.00   0.13    -0.03   0.08   0.00     0.00   0.00   0.00
     5   6    -0.00   0.00  -0.02     0.02  -0.15   0.00     0.00  -0.00  -0.12
     6   6     0.00   0.00   0.09    -0.08  -0.06   0.00    -0.00   0.00   0.12
     7   6     0.00  -0.00  -0.01    -0.06   0.08  -0.00    -0.00   0.00   0.02
     8   6     0.00  -0.00   0.23    -0.02   0.12   0.00    -0.00   0.00  -0.12
     9   6    -0.00   0.00  -0.12     0.16  -0.08  -0.00     0.00  -0.00   0.06
    10   6     0.00  -0.00   0.02    -0.11   0.01   0.00    -0.00   0.00   0.15
    11   6     0.00  -0.00  -0.14    -0.07   0.11  -0.00    -0.00   0.00  -0.09
    12   6     0.00  -0.00   0.11    -0.05   0.14   0.00    -0.00   0.00  -0.15
    13   6    -0.00   0.00  -0.13     0.11  -0.16  -0.00     0.00  -0.00  -0.14
    14   6     0.00  -0.00  -0.11    -0.05   0.14  -0.00    -0.00   0.00  -0.15
    15   6     0.00  -0.00   0.14    -0.07   0.11   0.00    -0.00   0.00  -0.09
    16   6     0.00  -0.00   0.01    -0.06   0.08   0.00    -0.00  -0.00   0.02
    17   6     0.00  -0.00  -0.23    -0.02   0.12  -0.00    -0.00   0.00  -0.12
    18   6     0.00  -0.00  -0.02    -0.11   0.01  -0.00    -0.00  -0.00   0.15
    19   6     0.00  -0.00  -0.13    -0.03   0.08  -0.00    -0.00  -0.00   0.00
    20   6     0.00   0.00  -0.09    -0.08  -0.06  -0.00    -0.00  -0.00   0.12
    21   6    -0.00  -0.00  -0.10     0.02   0.01  -0.00    -0.00  -0.00   0.07
    22   6    -0.00   0.00   0.00     0.12  -0.00   0.00    -0.00  -0.00   0.16
    23   6     0.00   0.00  -0.08    -0.02  -0.07  -0.00    -0.00  -0.00   0.02
    24   6    -0.00   0.00   0.12     0.16  -0.08   0.00    -0.00  -0.00   0.06
    25   6    -0.00   0.00   0.02     0.02  -0.15  -0.00    -0.00  -0.00  -0.12
    26   6    -0.00   0.00   0.13     0.11  -0.16   0.00    -0.00  -0.00  -0.14
    27   1    -0.00  -0.00  -0.03     0.16   0.06  -0.00     0.00   0.00   0.30
    28   1     0.00   0.00  -0.03    -0.02  -0.21   0.00     0.00  -0.00  -0.22
    29   1     0.00   0.00   0.11    -0.11  -0.10   0.00    -0.00  -0.00   0.18
    30   1    -0.00  -0.00   0.39     0.02   0.12   0.00    -0.00   0.00  -0.17
    31   1    -0.00   0.00  -0.22     0.23  -0.09  -0.00     0.00  -0.00   0.11
    32   1     0.00  -0.00  -0.03    -0.18   0.01  -0.00    -0.00   0.00   0.24
    33   1     0.00  -0.00  -0.27    -0.10   0.11  -0.00    -0.00   0.00  -0.09
    34   1    -0.00   0.00  -0.23     0.15  -0.22  -0.00     0.00  -0.00  -0.26
    35   1     0.00  -0.00   0.27    -0.10   0.11   0.00    -0.00   0.00  -0.09
    36   1    -0.00  -0.00  -0.39     0.02   0.12  -0.00     0.00   0.00  -0.17
    37   1     0.00  -0.00   0.03    -0.18   0.01   0.00    -0.00  -0.00   0.24
    38   1     0.00   0.00  -0.11    -0.11  -0.10  -0.00    -0.00  -0.00   0.18
    39   1    -0.00  -0.00   0.03     0.16   0.06   0.00    -0.00  -0.00   0.30
    40   1     0.00   0.00   0.03    -0.02  -0.21  -0.00    -0.00  -0.00  -0.22
    41   1    -0.00   0.00   0.22     0.23  -0.09   0.00     0.00  -0.00   0.11
    42   1    -0.00   0.00   0.23     0.15  -0.22   0.00    -0.00  -0.00  -0.26
                      7                      8                      9
                     AG                     AU                     BG
 Frequencies --    172.3797               187.8066               222.5205
 Red. masses --      6.1283                 4.5528                 4.2622
 Frc consts  --      0.1073                 0.0946                 0.1243
 IR Inten    --      0.0000                 1.9200                 0.0000
  Atom  AN      X      Y      Z        X      Y      Z        X      Y      Z
     1   6     0.08   0.10   0.00    -0.00  -0.00   0.16    -0.00   0.00  -0.05
     2   6     0.06   0.06   0.00    -0.00  -0.00   0.16    -0.00   0.00   0.00
     3   6     0.19   0.10   0.00    -0.00  -0.00   0.07     0.00   0.00   0.07
     4   6     0.03   0.12   0.00    -0.00  -0.00   0.10    -0.00   0.00  -0.14
     5   6     0.11  -0.02   0.00    -0.00   0.00   0.08    -0.00  -0.00  -0.08
     6   6     0.03   0.06  -0.00    -0.00  -0.00   0.03    -0.00   0.00   0.18
     7   6     0.03   0.12  -0.00    -0.00  -0.00  -0.09    -0.00   0.00  -0.14
     8   6    -0.01   0.06   0.00    -0.00  -0.00   0.10    -0.00   0.00  -0.11
     9   6     0.24   0.03  -0.00    -0.00  -0.00  -0.12     0.00  -0.00   0.09
    10   6     0.02   0.10  -0.00     0.00  -0.00  -0.16    -0.00   0.00   0.08
    11   6     0.04   0.07  -0.00    -0.00  -0.00  -0.13     0.00   0.00  -0.18
    12   6    -0.00   0.00   0.00    -0.00  -0.00  -0.02    -0.00   0.00   0.03
    13   6     0.20  -0.03   0.00    -0.00   0.00  -0.11     0.00  -0.00  -0.07
    14   6     0.00  -0.00   0.00    -0.00  -0.00  -0.02    -0.00  -0.00  -0.03
    15   6    -0.04  -0.07  -0.00     0.00   0.00  -0.13    -0.00  -0.00   0.18
    16   6    -0.03  -0.12  -0.00     0.00   0.00  -0.09     0.00  -0.00   0.14
    17   6     0.01  -0.06   0.00    -0.00   0.00   0.10    -0.00  -0.00   0.11
    18   6    -0.02  -0.10  -0.00    -0.00   0.00  -0.16     0.00  -0.00  -0.08
    19   6    -0.03  -0.12   0.00     0.00   0.00   0.10     0.00  -0.00   0.14
    20   6    -0.03  -0.06  -0.00    -0.00   0.00   0.03     0.00   0.00  -0.18
    21   6    -0.08  -0.10   0.00     0.00   0.00   0.16    -0.00   0.00   0.05
    22   6    -0.19  -0.10  -0.00     0.00   0.00   0.07     0.00   0.00  -0.07
    23   6    -0.06  -0.06   0.00     0.00   0.00   0.16    -0.00   0.00  -0.00
    24   6    -0.24  -0.03  -0.00     0.00   0.00  -0.12     0.00   0.00  -0.09
    25   6    -0.11   0.02   0.00     0.00  -0.00   0.08    -0.00  -0.00   0.08
    26   6    -0.20   0.03   0.00     0.00  -0.00  -0.11     0.00  -0.00   0.07
    27   1     0.22   0.16  -0.00    -0.00  -0.00   0.05     0.00   0.00   0.16
    28   1     0.06  -0.09   0.00    -0.00   0.00   0.08    -0.00  -0.00  -0.12
    29   1     0.02   0.04  -0.00     0.00  -0.00  -0.00    -0.00   0.00   0.39
    30   1    -0.05   0.07   0.00     0.00  -0.00   0.19    -0.00   0.00  -0.13
    31   1     0.29   0.02  -0.00    -0.00  -0.00  -0.27     0.00  -0.00   0.19
    32   1    -0.01   0.10  -0.00     0.00  -0.00  -0.34    -0.00   0.00   0.22
    33   1     0.11   0.07  -0.00    -0.00  -0.00  -0.22    -0.00   0.00  -0.20
    34   1     0.23  -0.09  -0.00    -0.00   0.00  -0.25     0.00  -0.00  -0.13
    35   1    -0.11  -0.07  -0.00     0.00   0.00  -0.22    -0.00  -0.00   0.20
    36   1     0.05  -0.07   0.00    -0.00   0.00   0.19     0.00  -0.00   0.13
    37   1     0.01  -0.10  -0.00    -0.00   0.00  -0.34     0.00  -0.00  -0.22
    38   1    -0.02  -0.04  -0.00    -0.00   0.00  -0.00     0.00   0.00  -0.39
    39   1    -0.22  -0.16  -0.00     0.00   0.00   0.05     0.00   0.00  -0.16
    40   1    -0.06   0.09   0.00     0.00  -0.00   0.08    -0.00  -0.00   0.12
    41   1    -0.29  -0.02  -0.00     0.00   0.00  -0.27    -0.00   0.00  -0.19
    42   1    -0.23   0.09   0.00     0.00  -0.00  -0.25    -0.00   0.00   0.13
                     10                     11                     12
                     BG                     AG                     AU
 Frequencies --    242.8269               277.4256               306.3498
 Red. masses --      4.3166                 6.2485                 3.8342
 Frc consts  --      0.1500                 0.2833                 0.2120
 IR Inten    --      0.0000                 0.0000                 2.2397
  Atom  AN      X      Y      Z        X      Y      Z        X      Y      Z
     1   6     0.00  -0.00   0.13     0.12  -0.08  -0.00    -0.00   0.00  -0.08
     2   6     0.00  -0.00   0.16     0.18   0.00  -0.00    -0.00   0.00  -0.03
     3   6     0.00  -0.00   0.12     0.04  -0.08  -0.00     0.00   0.00  -0.05
     4   6     0.00  -0.00  -0.01     0.10  -0.10  -0.00    -0.00   0.00  -0.04
     5   6     0.00   0.00   0.10     0.15   0.11  -0.00    -0.00  -0.00  -0.10
     6   6     0.00  -0.00   0.01     0.18  -0.01   0.00    -0.00   0.00   0.16
     7   6     0.00  -0.00  -0.06     0.10  -0.11  -0.00    -0.00   0.00  -0.16
     8   6     0.00  -0.00  -0.15     0.08  -0.09   0.00    -0.00   0.00   0.17
     9   6    -0.00  -0.00  -0.09    -0.01   0.03   0.00     0.00  -0.00   0.09
    10   6     0.00  -0.00  -0.16     0.18  -0.04   0.00    -0.00   0.00  -0.01
    11   6     0.00   0.00   0.02     0.03  -0.04  -0.00    -0.00  -0.00  -0.10
    12   6    -0.00   0.00  -0.08     0.00   0.00   0.00    -0.00  -0.00   0.07
    13   6    -0.00   0.00  -0.12     0.05   0.12   0.00     0.00  -0.00   0.01
    14   6    -0.00   0.00   0.08    -0.00  -0.00   0.00    -0.00  -0.00   0.07
    15   6    -0.00   0.00  -0.02    -0.03   0.04  -0.00     0.00  -0.00  -0.10
    16   6    -0.00   0.00   0.06    -0.10   0.11  -0.00     0.00  -0.00  -0.16
    17   6    -0.00   0.00   0.15    -0.08   0.09   0.00    -0.00  -0.00   0.17
    18   6    -0.00   0.00   0.16    -0.18   0.04  -0.00     0.00  -0.00  -0.01
    19   6    -0.00   0.00   0.01    -0.10   0.10  -0.00     0.00  -0.00  -0.04
    20   6    -0.00   0.00  -0.01    -0.18   0.01   0.00     0.00   0.00   0.16
    21   6    -0.00   0.00  -0.13    -0.12   0.08  -0.00    -0.00   0.00  -0.08
    22   6     0.00   0.00  -0.12    -0.04   0.08  -0.00     0.00   0.00  -0.05
    23   6    -0.00   0.00  -0.16    -0.18  -0.00  -0.00    -0.00   0.00  -0.03
    24   6     0.00  -0.00   0.09     0.01  -0.03   0.00     0.00   0.00   0.09
    25   6    -0.00  -0.00  -0.10    -0.15  -0.11   0.00    -0.00   0.00  -0.10
    26   6     0.00  -0.00   0.12    -0.05  -0.12   0.00     0.00  -0.00   0.01
    27   1     0.00  -0.00   0.19     0.00  -0.14  -0.00     0.00   0.00  -0.09
    28   1     0.00   0.00   0.12     0.20   0.18  -0.00    -0.00  -0.00  -0.16
    29   1     0.00  -0.00  -0.05     0.18  -0.01   0.00    -0.00   0.00   0.41
    30   1     0.00  -0.00  -0.25     0.13  -0.08   0.00    -0.00   0.00   0.32
    31   1    -0.00   0.00  -0.21    -0.11   0.03   0.00     0.00  -0.00   0.21
    32   1     0.00  -0.00  -0.32     0.24  -0.04   0.00    -0.00   0.00   0.10
    33   1    -0.00  -0.00   0.03    -0.03  -0.04  -0.00     0.00  -0.00  -0.11
    34   1    -0.00   0.00  -0.29     0.01   0.20   0.00     0.00  -0.00   0.03
    35   1     0.00   0.00  -0.03     0.03   0.04  -0.00    -0.00  -0.00  -0.11
    36   1    -0.00   0.00   0.25    -0.13   0.08   0.00     0.00  -0.00   0.32
    37   1    -0.00   0.00   0.32    -0.24   0.04   0.00     0.00  -0.00   0.10
    38   1    -0.00   0.00   0.05    -0.18   0.01   0.00     0.00   0.00   0.41
    39   1     0.00   0.00  -0.19    -0.00   0.14  -0.00     0.00   0.00  -0.09
    40   1    -0.00  -0.00  -0.12    -0.20  -0.18  -0.00    -0.00  -0.00  -0.16
    41   1     0.00  -0.00   0.21     0.11  -0.03   0.00     0.00   0.00   0.21
    42   1     0.00  -0.00   0.29    -0.01  -0.20   0.00     0.00  -0.00   0.03
                     13                     14                     15
                     BU                     AU                     BG
 Frequencies --    321.6483               349.3034               393.6074
 Red. masses --      5.6862                 4.9400                 3.3521
 Frc consts  --      0.3466                 0.3551                 0.3060
 IR Inten    --      0.4839                 0.1304                 0.0000
  Atom  AN      X      Y      Z        X      Y      Z        X      Y      Z
     1   6     0.05  -0.12  -0.00    -0.00   0.00   0.07    -0.00   0.00  -0.03
     2   6     0.07  -0.10  -0.00    -0.00   0.00  -0.08    -0.00   0.00   0.07
     3   6    -0.08  -0.13  -0.00     0.00   0.00  -0.11    -0.00   0.00  -0.06
     4   6     0.05  -0.01   0.00    -0.00  -0.00   0.20    -0.00  -0.00  -0.04
     5   6     0.01   0.02  -0.00     0.00   0.00  -0.08    -0.00  -0.00  -0.08
     6   6     0.05  -0.11   0.00    -0.00   0.00  -0.09     0.00   0.00   0.13
     7   6     0.03   0.02  -0.00    -0.00  -0.00   0.10     0.00  -0.00  -0.08
     8   6     0.10   0.12   0.00    -0.00  -0.00   0.11     0.00  -0.00   0.10
     9   6    -0.16  -0.03   0.00     0.00   0.00  -0.02     0.00  -0.00   0.09
    10   6     0.01  -0.05   0.00    -0.00   0.00   0.11     0.00  -0.00  -0.14
    11   6    -0.01   0.13  -0.00     0.00  -0.00  -0.17     0.00  -0.00   0.16
    12   6     0.05   0.22   0.00    -0.00  -0.00  -0.15     0.00   0.00  -0.04
    13   6    -0.12   0.03  -0.00     0.00  -0.00   0.12     0.00  -0.00  -0.02
    14   6     0.05   0.22   0.00    -0.00  -0.00  -0.15     0.00   0.00   0.04
    15   6    -0.01   0.13  -0.00     0.00  -0.00  -0.17    -0.00  -0.00  -0.16
    16   6     0.03   0.02  -0.00     0.00   0.00   0.10    -0.00  -0.00   0.08
    17   6     0.10   0.12   0.00    -0.00  -0.00   0.11     0.00   0.00  -0.10
    18   6     0.01  -0.05   0.00    -0.00   0.00   0.11     0.00  -0.00   0.14
    19   6     0.05  -0.01   0.00    -0.00   0.00   0.20    -0.00   0.00   0.04
    20   6     0.05  -0.11   0.00     0.00  -0.00  -0.09     0.00   0.00  -0.13
    21   6     0.05  -0.12  -0.00    -0.00   0.00   0.07     0.00  -0.00   0.03
    22   6    -0.08  -0.13  -0.00    -0.00   0.00  -0.11     0.00  -0.00   0.06
    23   6     0.07  -0.10  -0.00    -0.00  -0.00  -0.08     0.00  -0.00  -0.07
    24   6    -0.16  -0.03   0.00    -0.00   0.00  -0.02    -0.00   0.00  -0.09
    25   6     0.01   0.02  -0.00    -0.00   0.00  -0.08    -0.00   0.00   0.08
    26   6    -0.12   0.03  -0.00    -0.00   0.00   0.12    -0.00   0.00   0.02
    27   1    -0.13  -0.21  -0.00     0.00   0.00  -0.25     0.00   0.00  -0.16
    28   1     0.07   0.11  -0.00    -0.00  -0.00  -0.13    -0.00  -0.00  -0.19
    29   1     0.03  -0.15   0.00    -0.00   0.00  -0.19     0.00   0.00   0.24
    30   1     0.19   0.12   0.00    -0.00  -0.00   0.20     0.00  -0.00   0.27
    31   1    -0.23  -0.03   0.00     0.00   0.00  -0.05     0.00  -0.00   0.18
    32   1    -0.06  -0.05   0.00     0.00   0.00   0.14     0.00  -0.00  -0.23
    33   1    -0.12   0.13  -0.00     0.00  -0.00  -0.26    -0.00  -0.00   0.33
    34   1    -0.16   0.10   0.00     0.00  -0.00   0.26     0.00  -0.00  -0.07
    35   1    -0.12   0.13  -0.00     0.00  -0.00  -0.26     0.00  -0.00  -0.33
    36   1     0.19   0.12   0.00    -0.00  -0.00   0.20     0.00   0.00  -0.27
    37   1    -0.06  -0.05   0.00    -0.00   0.00   0.14     0.00  -0.00   0.23
    38   1     0.03  -0.15   0.00     0.00   0.00  -0.19     0.00  -0.00  -0.24
    39   1    -0.13  -0.21  -0.00    -0.00  -0.00  -0.25    -0.00  -0.00   0.16
    40   1     0.07   0.11  -0.00    -0.00   0.00  -0.13     0.00   0.00   0.19
    41   1    -0.23  -0.03   0.00    -0.00   0.00  -0.05     0.00   0.00  -0.18
    42   1    -0.16   0.10   0.00    -0.00   0.00   0.26    -0.00  -0.00   0.07
                     16                     17                     18
                     BG                     AU                     AG
 Frequencies --    432.1542               433.3532               437.3694
 Red. masses --      3.1346                 3.1634                 4.7712
 Frc consts  --      0.3449                 0.3500                 0.5377
 IR Inten    --      0.0000                 5.0471                 0.0000
  Atom  AN      X      Y      Z        X      Y      Z        X      Y      Z
     1   6     0.00  -0.00  -0.10    -0.00   0.00   0.07     0.10  -0.09   0.00
     2   6     0.00  -0.00  -0.08    -0.00   0.00   0.14     0.13  -0.10   0.00
     3   6    -0.00  -0.00   0.13     0.00   0.00  -0.13    -0.01  -0.11  -0.00
     4   6     0.00   0.00  -0.11    -0.00  -0.00   0.03     0.01   0.12   0.00
     5   6     0.00   0.00   0.13    -0.00   0.00  -0.12     0.08   0.02  -0.00
     6   6     0.00  -0.00  -0.03     0.00   0.00   0.06    -0.00  -0.10   0.00
     7   6    -0.00   0.00  -0.07    -0.00  -0.00   0.05    -0.05   0.16   0.00
     8   6    -0.00   0.00   0.11    -0.00  -0.00  -0.07    -0.01   0.11  -0.00
     9   6    -0.00  -0.00  -0.05     0.00   0.00   0.10    -0.09  -0.01   0.00
    10   6    -0.00   0.00   0.03     0.00  -0.00  -0.10    -0.11   0.09  -0.00
    11   6    -0.00   0.00   0.08    -0.00  -0.00   0.08    -0.00   0.10  -0.00
    12   6     0.00   0.00   0.02    -0.00  -0.00  -0.05     0.02   0.00   0.00
    13   6    -0.00   0.00  -0.06     0.00   0.00   0.02    -0.05   0.05   0.00
    14   6    -0.00  -0.00  -0.02    -0.00  -0.00  -0.05    -0.02  -0.00   0.00
    15   6     0.00  -0.00  -0.08    -0.00   0.00   0.08     0.00  -0.10  -0.00
    16   6     0.00  -0.00   0.07    -0.00   0.00   0.05     0.05  -0.16   0.00
    17   6     0.00  -0.00  -0.11    -0.00   0.00  -0.07     0.01  -0.11  -0.00
    18   6     0.00  -0.00  -0.03    -0.00   0.00  -0.10     0.11  -0.09  -0.00
    19   6    -0.00  -0.00   0.11    -0.00   0.00   0.03    -0.01  -0.12   0.00
    20   6     0.00   0.00   0.03     0.00  -0.00   0.06     0.00   0.10   0.00
    21   6    -0.00   0.00   0.10     0.00  -0.00   0.07    -0.10   0.09  -0.00
    22   6    -0.00   0.00  -0.13     0.00  -0.00  -0.13     0.01   0.11   0.00
    23   6    -0.00   0.00   0.08     0.00  -0.00   0.14    -0.13   0.10   0.00
    24   6     0.00  -0.00   0.05    -0.00  -0.00   0.10     0.09   0.01  -0.00
    25   6    -0.00  -0.00  -0.13     0.00   0.00  -0.12    -0.08  -0.02   0.00
    26   6     0.00  -0.00   0.06    -0.00   0.00   0.02     0.05  -0.05  -0.00
    27   1    -0.00  -0.00   0.34     0.00   0.00  -0.35    -0.08  -0.21  -0.00
    28   1     0.00   0.00   0.34    -0.00  -0.00  -0.36     0.15   0.13  -0.00
    29   1    -0.00  -0.00   0.07     0.00   0.00  -0.03    -0.09  -0.25  -0.00
    30   1    -0.00   0.00   0.26     0.00  -0.00  -0.07    -0.11   0.10  -0.00
    31   1    -0.00  -0.00  -0.06     0.00   0.00   0.15    -0.17  -0.00   0.00
    32   1    -0.00   0.00   0.18     0.00  -0.00  -0.32    -0.26   0.09  -0.00
    33   1     0.00   0.00   0.24    -0.00  -0.00   0.13     0.09   0.10  -0.00
    34   1    -0.00   0.00  -0.09     0.00  -0.00  -0.03    -0.09   0.12   0.00
    35   1    -0.00  -0.00  -0.24     0.00   0.00   0.13    -0.09  -0.10  -0.00
    36   1     0.00  -0.00  -0.26    -0.00   0.00  -0.07     0.11  -0.10  -0.00
    37   1     0.00  -0.00  -0.18    -0.00   0.00  -0.32     0.26  -0.09  -0.00
    38   1     0.00   0.00  -0.07    -0.00  -0.00  -0.03     0.09   0.25  -0.00
    39   1     0.00   0.00  -0.34    -0.00  -0.00  -0.35     0.08   0.21   0.00
    40   1    -0.00  -0.00  -0.34     0.00   0.00  -0.36    -0.15  -0.13   0.00
    41   1     0.00  -0.00   0.06    -0.00  -0.00   0.15     0.17   0.00   0.00
    42   1     0.00  -0.00   0.09    -0.00   0.00  -0.03     0.09  -0.12   0.00
                     19                     20                     21
                     BU                     AG                     AU
 Frequencies --    443.7657               457.7706               470.2362
 Red. masses --      6.1350                 6.9576                 2.5851
 Frc consts  --      0.7118                 0.8590                 0.3368
 IR Inten    --      8.7534                 0.0000                 3.3026
  Atom  AN      X      Y      Z        X      Y      Z        X      Y      Z
     1   6     0.08  -0.11  -0.00    -0.07  -0.03  -0.00     0.00   0.00  -0.00
     2   6     0.18  -0.01  -0.00    -0.03  -0.03  -0.00    -0.00   0.00  -0.00
     3   6     0.08  -0.12   0.00    -0.07  -0.07  -0.00     0.00   0.00  -0.02
     4   6    -0.06  -0.02  -0.00    -0.07   0.07   0.00     0.00  -0.00   0.06
     5   6     0.18   0.12   0.00    -0.04  -0.10  -0.00    -0.00   0.00  -0.02
     6   6     0.01  -0.01  -0.00     0.19   0.00   0.00    -0.00  -0.00   0.02
     7   6    -0.12  -0.00  -0.00     0.17   0.09   0.00    -0.00  -0.00   0.04
     8   6    -0.11  -0.04   0.00    -0.14   0.04  -0.00    -0.00  -0.00  -0.10
     9   6     0.02   0.01  -0.00    -0.05  -0.13  -0.00     0.00   0.00  -0.00
    10   6    -0.07   0.08   0.00     0.20   0.04  -0.00    -0.00  -0.00  -0.01
    11   6    -0.14  -0.02   0.00     0.20   0.07  -0.00    -0.00  -0.00  -0.11
    12   6    -0.14  -0.04  -0.00    -0.12   0.00   0.00    -0.00  -0.00   0.20
    13   6     0.10   0.15  -0.00    -0.05  -0.12   0.00     0.00   0.00   0.02
    14   6    -0.14  -0.04  -0.00     0.12  -0.00   0.00    -0.00  -0.00   0.20
    15   6    -0.14  -0.02   0.00    -0.20  -0.07  -0.00     0.00   0.00  -0.11
    16   6    -0.12  -0.00  -0.00    -0.17  -0.09   0.00    -0.00   0.00   0.04
    17   6    -0.11  -0.04   0.00     0.14  -0.04  -0.00    -0.00   0.00  -0.10
    18   6    -0.07   0.08   0.00    -0.20  -0.04  -0.00    -0.00   0.00  -0.01
    19   6    -0.06  -0.02  -0.00     0.07  -0.07   0.00    -0.00   0.00   0.06
    20   6     0.01  -0.01  -0.00    -0.19  -0.00   0.00    -0.00  -0.00   0.02
    21   6     0.08  -0.11  -0.00     0.07   0.03   0.00     0.00  -0.00  -0.00
    22   6     0.08  -0.12   0.00     0.07   0.07  -0.00     0.00  -0.00  -0.02
    23   6     0.18  -0.01  -0.00     0.03   0.03   0.00     0.00  -0.00  -0.00
    24   6     0.02   0.01  -0.00     0.05   0.13   0.00    -0.00   0.00  -0.00
    25   6     0.18   0.12   0.00     0.04   0.10  -0.00     0.00   0.00  -0.02
    26   6     0.10   0.15  -0.00     0.05   0.12   0.00    -0.00   0.00   0.02
    27   1     0.04  -0.17   0.00    -0.06  -0.05   0.00     0.00   0.00   0.01
    28   1     0.22   0.18   0.00    -0.06  -0.13  -0.00    -0.00   0.00  -0.03
    29   1    -0.07  -0.16  -0.00     0.24   0.09   0.00    -0.00  -0.00   0.03
    30   1    -0.14  -0.04   0.00    -0.15   0.04  -0.00    -0.00  -0.00  -0.47
    31   1    -0.13   0.02  -0.00    -0.02  -0.13  -0.00     0.00   0.00   0.02
    32   1    -0.06   0.08   0.00     0.13   0.05  -0.00    -0.00  -0.00  -0.04
    33   1    -0.13  -0.02   0.00     0.23   0.07  -0.00    -0.00  -0.00  -0.45
    34   1     0.06   0.23  -0.00    -0.06  -0.10   0.00     0.00  -0.00   0.05
    35   1    -0.13  -0.02   0.00    -0.23  -0.07  -0.00     0.00   0.00  -0.45
    36   1    -0.14  -0.04   0.00     0.15  -0.04  -0.00    -0.00   0.00  -0.47
    37   1    -0.06   0.08   0.00    -0.13  -0.05  -0.00    -0.00   0.00  -0.04
    38   1    -0.07  -0.16   0.00    -0.24  -0.09  -0.00    -0.00  -0.00   0.03
    39   1     0.04  -0.17   0.00     0.06   0.05  -0.00    -0.00  -0.00   0.01
    40   1     0.22   0.18   0.00     0.06   0.13  -0.00     0.00   0.00  -0.03
    41   1    -0.13   0.02  -0.00     0.02   0.13   0.00    -0.00   0.00   0.02
    42   1     0.06   0.23  -0.00     0.06   0.10   0.00    -0.00   0.00   0.05
                     22                     23                     24
                     BU                     BU                     BG
 Frequencies --    515.8330               528.3368               532.7022
 Red. masses --      5.8918                 5.0082                 3.4972
 Frc consts  --      0.9237                 0.8237                 0.5847
 IR Inten    --      0.0686                 1.0557                 0.0000
  Atom  AN      X      Y      Z        X      Y      Z        X      Y      Z
     1   6    -0.01  -0.04   0.00    -0.10  -0.03  -0.00    -0.00  -0.00   0.17
     2   6     0.04   0.00   0.00    -0.02   0.12  -0.00    -0.00   0.00  -0.07
     3   6    -0.09  -0.09   0.00    -0.05  -0.06  -0.00    -0.00  -0.00   0.06
     4   6    -0.03   0.12  -0.00    -0.06  -0.11   0.00    -0.00  -0.00  -0.02
     5   6     0.06  -0.09  -0.00     0.04  -0.02  -0.00     0.00   0.00  -0.10
     6   6     0.07   0.07  -0.00     0.08   0.17   0.00     0.00   0.00   0.00
     7   6     0.02   0.18  -0.00     0.01  -0.11   0.00    -0.00  -0.00  -0.15
     8   6    -0.07   0.04   0.00    -0.01   0.01  -0.00     0.00   0.00  -0.00
     9   6    -0.09  -0.16  -0.00     0.01  -0.15  -0.00     0.00  -0.00  -0.13
    10   6     0.01   0.22   0.00     0.15   0.04  -0.00     0.00   0.00   0.02
    11   6     0.11  -0.01   0.00    -0.09   0.03  -0.00    -0.00   0.00   0.04
    12   6     0.04  -0.13  -0.00    -0.06   0.13   0.00    -0.00   0.00  -0.06
    13   6    -0.05  -0.10   0.00     0.07  -0.05   0.00     0.00  -0.00   0.15
    14   6     0.04  -0.13  -0.00    -0.06   0.13   0.00    -0.00   0.00   0.06
    15   6     0.11  -0.01   0.00    -0.09   0.03  -0.00    -0.00   0.00  -0.04
    16   6     0.02   0.18  -0.00     0.01  -0.11  -0.00     0.00  -0.00   0.15
    17   6    -0.07   0.04   0.00    -0.01   0.01  -0.00     0.00   0.00   0.00
    18   6     0.01   0.22   0.00     0.15   0.04   0.00     0.00  -0.00  -0.02
    19   6    -0.03   0.12  -0.00    -0.06  -0.11   0.00    -0.00  -0.00   0.02
    20   6     0.07   0.07  -0.00     0.08   0.17   0.00     0.00   0.00  -0.00
    21   6    -0.01  -0.04  -0.00    -0.10  -0.03   0.00    -0.00   0.00  -0.17
    22   6    -0.09  -0.09   0.00    -0.05  -0.06   0.00    -0.00   0.00  -0.06
    23   6     0.04   0.00   0.00    -0.02   0.12  -0.00    -0.00   0.00   0.07
    24   6    -0.09  -0.16   0.00     0.01  -0.15  -0.00     0.00  -0.00   0.13
    25   6     0.06  -0.09   0.00     0.04  -0.02  -0.00    -0.00   0.00   0.10
    26   6    -0.05  -0.10  -0.00     0.07  -0.05   0.00     0.00  -0.00  -0.15
    27   1    -0.10  -0.11  -0.00     0.02   0.04   0.00     0.00   0.00  -0.05
    28   1     0.05  -0.10  -0.00    -0.03  -0.12   0.00     0.00  -0.00  -0.17
    29   1     0.03   0.01  -0.00     0.14   0.27   0.00     0.00   0.00   0.17
    30   1    -0.24   0.03   0.00     0.13   0.02  -0.00     0.00   0.00   0.16
    31   1    -0.07  -0.16  -0.00    -0.01  -0.15   0.00    -0.00  -0.00  -0.36
    32   1    -0.07   0.22   0.00     0.32   0.03  -0.00     0.00   0.00   0.25
    33   1     0.30  -0.00   0.00    -0.25   0.03  -0.00    -0.00   0.00   0.17
    34   1    -0.10  -0.00   0.00     0.04   0.01   0.00     0.00   0.00   0.28
    35   1     0.30  -0.00   0.00    -0.25   0.03  -0.00    -0.00   0.00  -0.17
    36   1    -0.24   0.03   0.00     0.13   0.02  -0.00     0.00   0.00  -0.16
    37   1    -0.07   0.22   0.00     0.32   0.03   0.00     0.00  -0.00  -0.25
    38   1     0.03   0.01  -0.00     0.14   0.27   0.00     0.00   0.00  -0.17
    39   1    -0.10  -0.11  -0.00     0.02   0.04  -0.00     0.00   0.00   0.05
    40   1     0.05  -0.10   0.00    -0.03  -0.12  -0.00    -0.00  -0.00   0.17
    41   1    -0.07  -0.16  -0.00    -0.01  -0.15  -0.00     0.00  -0.00   0.36
    42   1    -0.10  -0.00  -0.00     0.04   0.01   0.00     0.00  -0.00  -0.28
                     25                     26                     27
                     AG                     AU                     BG
 Frequencies --    536.7753               546.8331               551.7934
 Red. masses --      7.3285                 3.7769                 2.9946
 Frc consts  --      1.2441                 0.6654                 0.5372
 IR Inten    --      0.0000                 0.0002                 0.0000
  Atom  AN      X      Y      Z        X      Y      Z        X      Y      Z
     1   6    -0.07  -0.08   0.00     0.00   0.00   0.19     0.00   0.00  -0.08
     2   6     0.05   0.14  -0.00    -0.00  -0.00  -0.03     0.00  -0.00  -0.14
     3   6    -0.07  -0.14   0.00     0.00   0.00   0.06     0.00   0.00   0.04
     4   6    -0.08  -0.06   0.00     0.00   0.00  -0.07     0.00   0.00   0.15
     5   6     0.14  -0.01  -0.00    -0.00   0.00  -0.11    -0.00   0.00  -0.01
     6   6    -0.04   0.24   0.00     0.00  -0.00  -0.01    -0.00  -0.00   0.13
     7   6    -0.12  -0.02   0.00     0.00   0.00  -0.14     0.00   0.00   0.04
     8   6    -0.02   0.01  -0.00    -0.00  -0.00  -0.05    -0.00  -0.00  -0.01
     9   6    -0.03  -0.22  -0.00     0.00   0.00  -0.12     0.00   0.00  -0.07
    10   6    -0.03   0.21  -0.00    -0.00  -0.00   0.02    -0.00  -0.00  -0.12
    11   6    -0.08  -0.09  -0.00     0.00   0.00   0.05     0.00  -0.00   0.01
    12   6     0.02   0.01   0.00    -0.00  -0.00   0.06     0.00  -0.00  -0.03
    13   6     0.10  -0.03   0.00    -0.00   0.00   0.16    -0.00   0.00   0.03
    14   6    -0.02  -0.01   0.00     0.00  -0.00   0.06     0.00  -0.00   0.03
    15   6     0.08   0.09  -0.00    -0.00  -0.00   0.05     0.00   0.00  -0.01
    16   6     0.12   0.02  -0.00    -0.00   0.00  -0.14    -0.00   0.00  -0.04
    17   6     0.02  -0.01  -0.00    -0.00  -0.00  -0.05    -0.00  -0.00   0.01
    18   6     0.03  -0.21   0.00    -0.00   0.00   0.02    -0.00   0.00   0.12
    19   6     0.08   0.06  -0.00    -0.00   0.00  -0.07     0.00   0.00  -0.15
    20   6     0.04  -0.24   0.00    -0.00   0.00  -0.01    -0.00  -0.00  -0.13
    21   6     0.07   0.08   0.00     0.00  -0.00   0.19     0.00  -0.00   0.08
    22   6     0.07   0.14   0.00    -0.00  -0.00   0.06     0.00  -0.00  -0.04
    23   6    -0.05  -0.14  -0.00     0.00  -0.00  -0.03     0.00  -0.00   0.14
    24   6     0.03   0.22  -0.00    -0.00  -0.00  -0.12    -0.00   0.00   0.07
    25   6    -0.14   0.01  -0.00     0.00   0.00  -0.11     0.00   0.00   0.01
    26   6    -0.10   0.03   0.00     0.00   0.00   0.16    -0.00   0.00  -0.03
    27   1    -0.02  -0.06   0.00     0.00   0.00  -0.10     0.00   0.00   0.31
    28   1     0.08  -0.11  -0.00    -0.00   0.00  -0.26    -0.00   0.00   0.19
    29   1    -0.08   0.18   0.00     0.00  -0.00   0.12    -0.00  -0.00   0.35
    30   1    -0.00   0.01  -0.00    -0.00  -0.00  -0.01    -0.00  -0.00  -0.24
    31   1    -0.10  -0.22  -0.00     0.00   0.00  -0.38     0.00   0.00   0.02
    32   1     0.13   0.21  -0.00    -0.00  -0.00   0.21    -0.00  -0.00  -0.16
    33   1    -0.10  -0.09  -0.00     0.00   0.00   0.15     0.00  -0.00  -0.15
    34   1     0.02   0.12   0.00    -0.00  -0.00   0.26    -0.00  -0.00   0.23
    35   1     0.10   0.09  -0.00     0.00  -0.00   0.15     0.00   0.00   0.15
    36   1     0.00  -0.01  -0.00    -0.00  -0.00  -0.01    -0.00  -0.00   0.24
    37   1    -0.13  -0.21   0.00    -0.00   0.00   0.21    -0.00   0.00   0.16
    38   1     0.08  -0.18   0.00    -0.00  -0.00   0.12    -0.00  -0.00  -0.35
    39   1     0.02   0.06  -0.00    -0.00  -0.00  -0.10    -0.00  -0.00  -0.31
    40   1    -0.08   0.11  -0.00     0.00   0.00  -0.26     0.00   0.00  -0.19
    41   1     0.10   0.22  -0.00    -0.00  -0.00  -0.38    -0.00   0.00  -0.02
    42   1    -0.02  -0.12   0.00    -0.00   0.00   0.26    -0.00   0.00  -0.23
                     28                     29                     30
                     AU                     BU                     AG
 Frequencies --    568.7717               614.2653               615.7855
 Red. masses --      3.4090                 7.0462                 7.5831
 Frc consts  --      0.6498                 1.5665                 1.6942
 IR Inten    --      5.8753                 6.2294                 0.0000
  Atom  AN      X      Y      Z        X      Y      Z        X      Y      Z
     1   6     0.00   0.00  -0.06    -0.03  -0.00  -0.00     0.11   0.13   0.00
     2   6     0.00   0.00  -0.14    -0.03  -0.09  -0.00     0.06   0.04   0.00
     3   6    -0.00   0.00   0.05     0.06   0.01   0.00    -0.17   0.15  -0.00
     4   6     0.00   0.00   0.13    -0.07   0.06   0.00     0.21   0.02  -0.00
     5   6     0.00  -0.00  -0.04    -0.11   0.00  -0.00     0.11  -0.15   0.00
     6   6    -0.00   0.00   0.14     0.24  -0.13   0.00    -0.01   0.07  -0.00
     7   6    -0.00   0.00   0.05     0.11   0.07   0.00     0.04   0.04  -0.00
     8   6     0.00   0.00  -0.02    -0.18  -0.09  -0.00     0.19  -0.06   0.00
     9   6    -0.00  -0.00  -0.09     0.04   0.07  -0.00    -0.10  -0.06   0.00
    10   6    -0.00   0.00  -0.14     0.18  -0.05  -0.00     0.02   0.03   0.00
    11   6     0.00  -0.00   0.06    -0.01   0.18   0.00    -0.04   0.11  -0.00
    12   6     0.00  -0.00  -0.08    -0.18  -0.03  -0.00     0.11  -0.02   0.00
    13   6    -0.00  -0.00   0.06    -0.02   0.00   0.00    -0.14  -0.17  -0.00
    14   6     0.00  -0.00  -0.08    -0.18  -0.03  -0.00    -0.11   0.02   0.00
    15   6     0.00  -0.00   0.06    -0.01   0.18   0.00     0.04  -0.11  -0.00
    16   6    -0.00  -0.00   0.05     0.11   0.07   0.00    -0.04  -0.04  -0.00
    17   6     0.00   0.00  -0.02    -0.18  -0.09  -0.00    -0.19   0.06   0.00
    18   6    -0.00   0.00  -0.14     0.18  -0.05  -0.00    -0.02  -0.03   0.00
    19   6     0.00  -0.00   0.13    -0.07   0.06   0.00    -0.21  -0.02  -0.00
    20   6    -0.00   0.00   0.14     0.24  -0.13   0.00     0.01  -0.07  -0.00
    21   6     0.00  -0.00  -0.06    -0.03  -0.00  -0.00    -0.11  -0.13   0.00
    22   6    -0.00  -0.00   0.05     0.06   0.01   0.00     0.17  -0.15  -0.00
    23   6     0.00   0.00  -0.14    -0.03  -0.09  -0.00    -0.06  -0.04   0.00
    24   6    -0.00  -0.00  -0.09     0.04   0.07  -0.00     0.10   0.06   0.00
    25   6     0.00   0.00  -0.04    -0.11   0.00  -0.00    -0.11   0.15   0.00
    26   6     0.00   0.00   0.06    -0.02   0.00   0.00     0.14   0.17  -0.00
    27   1    -0.00   0.00   0.31     0.04  -0.02   0.00    -0.19   0.12  -0.00
    28   1     0.00  -0.00   0.15    -0.10   0.03   0.00     0.13  -0.12  -0.00
    29   1    -0.00  -0.00   0.35     0.29  -0.04   0.00    -0.00   0.09  -0.00
    30   1     0.00   0.00  -0.13    -0.24  -0.09  -0.00     0.15  -0.07   0.00
    31   1     0.00  -0.00  -0.02     0.04   0.07  -0.00     0.14  -0.07   0.00
    32   1    -0.00   0.00  -0.22     0.07  -0.05  -0.00     0.07   0.03   0.00
    33   1     0.00  -0.00   0.08     0.01   0.18   0.00     0.01   0.11  -0.00
    34   1    -0.00   0.00   0.28     0.03  -0.11   0.00    -0.20  -0.05  -0.00
    35   1     0.00  -0.00   0.08     0.01   0.18   0.00    -0.01  -0.11   0.00
    36   1     0.00   0.00  -0.13    -0.24  -0.09  -0.00    -0.15   0.07   0.00
    37   1    -0.00   0.00  -0.22     0.07  -0.05  -0.00    -0.07  -0.03   0.00
    38   1    -0.00  -0.00   0.35     0.29  -0.04   0.00     0.00  -0.09  -0.00
    39   1    -0.00  -0.00   0.31     0.04  -0.02   0.00     0.19  -0.12  -0.00
    40   1     0.00   0.00   0.15    -0.10   0.03   0.00    -0.13   0.12  -0.00
    41   1    -0.00  -0.00  -0.02     0.04   0.07   0.00    -0.14   0.07   0.00
    42   1     0.00   0.00   0.28     0.03  -0.11   0.00     0.20   0.05  -0.00
                     31                     32                     33
                     BU                     BG                     AU
 Frequencies --    649.4425               674.7762               704.3963
 Red. masses --      6.9801                 4.1110                 3.3379
 Frc consts  --      1.7346                 1.1029                 0.9758
 IR Inten    --      7.8289                 0.0000                 6.8725
  Atom  AN      X      Y      Z        X      Y      Z        X      Y      Z
     1   6    -0.09  -0.11   0.00    -0.00  -0.00  -0.06     0.00  -0.00   0.10
     2   6    -0.10  -0.04  -0.00    -0.00   0.00   0.08    -0.00   0.00  -0.10
     3   6     0.14  -0.15  -0.00     0.00  -0.00   0.09     0.00  -0.00  -0.09
     4   6    -0.14   0.04   0.00     0.00  -0.00  -0.17    -0.00   0.00   0.16
     5   6    -0.18   0.10   0.00    -0.00   0.00  -0.10    -0.00   0.00   0.08
     6   6     0.07  -0.03  -0.00    -0.00   0.00   0.07     0.00   0.00  -0.05
     7   6    -0.04  -0.02   0.00     0.00   0.00   0.15    -0.00  -0.00  -0.15
     8   6    -0.02   0.24  -0.00     0.00  -0.00   0.01    -0.00   0.00  -0.06
     9   6     0.07   0.02  -0.00     0.00  -0.00  -0.11    -0.00   0.00   0.09
    10   6     0.04   0.04   0.00    -0.00   0.00  -0.03     0.00  -0.00  -0.01
    11   6     0.06  -0.18  -0.00     0.00   0.00   0.01    -0.00   0.00   0.06
    12   6     0.12   0.00  -0.00     0.00  -0.00   0.18    -0.00  -0.00   0.00
    13   6     0.07   0.09   0.00     0.00   0.00   0.11     0.00   0.00  -0.09
    14   6     0.12   0.00   0.00     0.00   0.00  -0.18    -0.00   0.00   0.00
    15   6     0.06  -0.18   0.00     0.00   0.00  -0.01    -0.00  -0.00   0.06
    16   6    -0.04  -0.02   0.00     0.00   0.00  -0.15     0.00  -0.00  -0.15
    17   6    -0.02   0.24   0.00     0.00  -0.00  -0.01     0.00   0.00  -0.06
    18   6     0.04   0.04   0.00    -0.00   0.00   0.03     0.00   0.00  -0.01
    19   6    -0.14   0.04  -0.00     0.00  -0.00   0.17    -0.00  -0.00   0.16
    20   6     0.07  -0.03   0.00    -0.00   0.00  -0.07     0.00  -0.00  -0.05
    21   6    -0.09  -0.11  -0.00    -0.00  -0.00   0.06    -0.00   0.00   0.10
    22   6     0.14  -0.15   0.00     0.00  -0.00  -0.09     0.00   0.00  -0.09
    23   6    -0.10  -0.04   0.00    -0.00   0.00  -0.08    -0.00  -0.00  -0.10
    24   6     0.07   0.02  -0.00     0.00  -0.00   0.11     0.00   0.00   0.09
    25   6    -0.18   0.10   0.00    -0.00   0.00   0.10    -0.00  -0.00   0.08
    26   6     0.07   0.09  -0.00     0.00   0.00  -0.11    -0.00  -0.00  -0.09
    27   1     0.16  -0.12   0.00     0.00  -0.00   0.17     0.00  -0.00  -0.17
    28   1    -0.22   0.05  -0.00    -0.00  -0.00  -0.20    -0.00  -0.00   0.17
    29   1     0.08  -0.00   0.00    -0.00   0.00  -0.22     0.00   0.00   0.31
    30   1    -0.03   0.23   0.00     0.00  -0.00  -0.06    -0.00   0.00  -0.18
    31   1    -0.13   0.03   0.00    -0.00  -0.00  -0.18    -0.00   0.00   0.13
    32   1     0.01   0.04  -0.00    -0.00   0.00  -0.41     0.00  -0.00   0.39
    33   1     0.06  -0.18  -0.00     0.00   0.00   0.08    -0.00   0.00   0.16
    34   1     0.14  -0.05   0.00     0.00  -0.00   0.18    -0.00   0.00  -0.13
    35   1     0.06  -0.18  -0.00     0.00   0.00  -0.08    -0.00  -0.00   0.16
    36   1    -0.03   0.23  -0.00     0.00  -0.00   0.06    -0.00   0.00  -0.18
    37   1     0.01   0.04  -0.00    -0.00   0.00   0.41     0.00   0.00   0.39
    38   1     0.08  -0.00  -0.00    -0.00   0.00   0.22     0.00  -0.00   0.31
    39   1     0.16  -0.12   0.00     0.00  -0.00  -0.17     0.00   0.00  -0.17
    40   1    -0.22   0.05  -0.00    -0.00   0.00   0.20    -0.00  -0.00   0.17
    41   1    -0.13   0.03  -0.00    -0.00  -0.00   0.18     0.00   0.00   0.13
    42   1     0.14  -0.05   0.00     0.00  -0.00  -0.18    -0.00  -0.00  -0.13
                     34                     35                     36
                     BU                     AG                     AG
 Frequencies --    719.9411               727.9351               744.8147
 Red. masses --      5.9174                 5.8580                 6.6051
 Frc consts  --      1.8071                 1.8289                 2.1589
 IR Inten    --      1.7812                 0.0000                 0.0000
  Atom  AN      X      Y      Z        X      Y      Z        X      Y      Z
     1   6     0.03   0.08  -0.00    -0.01   0.08  -0.00    -0.04  -0.02  -0.00
     2   6     0.10  -0.03   0.00     0.10   0.02  -0.00    -0.05   0.06  -0.00
     3   6    -0.08   0.16   0.00    -0.12   0.13   0.00    -0.01  -0.09   0.00
     4   6    -0.08   0.07  -0.00    -0.09   0.01  -0.00     0.06  -0.05   0.00
     5   6     0.14  -0.09  -0.00     0.24  -0.03   0.00    -0.00   0.07   0.00
     6   6     0.12  -0.07   0.00    -0.09  -0.07   0.00    -0.15   0.03   0.00
     7   6    -0.06  -0.09   0.00     0.02  -0.05   0.00     0.10   0.07   0.00
     8   6    -0.07   0.19   0.00    -0.16  -0.02   0.00    -0.01  -0.22  -0.00
     9   6    -0.02   0.06  -0.00    -0.03  -0.02   0.00    -0.00  -0.11   0.00
    10   6     0.08  -0.04  -0.00    -0.07  -0.14  -0.00    -0.07  -0.10  -0.00
    11   6    -0.07  -0.18   0.00     0.09  -0.10   0.00     0.07   0.27  -0.00
    12   6    -0.00   0.02   0.00    -0.13   0.00  -0.00    -0.03  -0.10  -0.00
    13   6    -0.08  -0.07   0.00     0.04   0.01   0.00     0.12   0.08   0.00
    14   6    -0.00   0.02  -0.00     0.13  -0.00  -0.00     0.03   0.10   0.00
    15   6    -0.07  -0.18  -0.00    -0.09   0.10   0.00    -0.07  -0.27   0.00
    16   6    -0.06  -0.09  -0.00    -0.02   0.05   0.00    -0.10  -0.07   0.00
    17   6    -0.07   0.19  -0.00     0.16   0.02  -0.00     0.01   0.22   0.00
    18   6     0.08  -0.04   0.00     0.07   0.14  -0.00     0.07   0.10  -0.00
    19   6    -0.08   0.07   0.00     0.09  -0.01   0.00    -0.06   0.05  -0.00
    20   6     0.12  -0.07  -0.00     0.09   0.07  -0.00     0.15  -0.03  -0.00
    21   6     0.03   0.08   0.00     0.01  -0.08  -0.00     0.04   0.02  -0.00
    22   6    -0.08   0.16  -0.00     0.12  -0.13   0.00     0.01   0.09   0.00
    23   6     0.10  -0.03  -0.00    -0.10  -0.02  -0.00     0.05  -0.06   0.00
    24   6    -0.02   0.06   0.00     0.03   0.02   0.00     0.00   0.11   0.00
    25   6     0.14  -0.09   0.00    -0.24   0.03   0.00     0.00  -0.07  -0.00
    26   6    -0.08  -0.07  -0.00    -0.04  -0.01   0.00    -0.12  -0.08   0.00
    27   1    -0.09   0.16   0.00    -0.10   0.17  -0.00     0.02  -0.06  -0.00
    28   1     0.20   0.01  -0.00     0.28   0.03  -0.00    -0.06  -0.01  -0.00
    29   1     0.12  -0.08  -0.00    -0.12  -0.13   0.00    -0.13   0.07   0.00
    30   1    -0.14   0.19  -0.00    -0.18  -0.02   0.00    -0.01  -0.22   0.00
    31   1     0.19   0.05  -0.00     0.08  -0.02  -0.00    -0.16  -0.10  -0.00
    32   1     0.11  -0.05  -0.00    -0.10  -0.14   0.00    -0.10  -0.10   0.00
    33   1    -0.17  -0.19   0.00     0.05  -0.10  -0.00     0.08   0.28  -0.00
    34   1    -0.12  -0.00   0.00    -0.06   0.21  -0.00     0.09   0.14  -0.00
    35   1    -0.17  -0.19  -0.00    -0.05   0.10  -0.00    -0.08  -0.28  -0.00
    36   1    -0.14   0.19   0.00     0.18   0.02   0.00     0.01   0.22  -0.00
    37   1     0.11  -0.05   0.00     0.10   0.14   0.00     0.10   0.10   0.00
    38   1     0.12  -0.08   0.00     0.12   0.13   0.00     0.13  -0.07   0.00
    39   1    -0.09   0.16  -0.00     0.10  -0.17  -0.00    -0.02   0.06  -0.00
    40   1     0.20   0.01   0.00    -0.28  -0.03  -0.00     0.06   0.01  -0.00
    41   1     0.19   0.05   0.00    -0.08   0.02  -0.00     0.16   0.10  -0.00
    42   1    -0.12  -0.00  -0.00     0.06  -0.21  -0.00    -0.09  -0.14  -0.00
                     37                     38                     39
                     BG                     BG                     AU
 Frequencies --    754.0589               758.5858               758.6908
 Red. masses --      3.0673                 1.3482                 1.3461
 Frc consts  --      1.0276                 0.4571                 0.4565
 IR Inten    --      0.0000                 0.0000                44.9733
  Atom  AN      X      Y      Z        X      Y      Z        X      Y      Z
     1   6     0.00  -0.00   0.08     0.00  -0.00   0.01    -0.00   0.00   0.02
     2   6    -0.00   0.00  -0.02    -0.00   0.00   0.05     0.00   0.00   0.05
     3   6     0.00  -0.00  -0.06     0.00  -0.00  -0.04    -0.00   0.00  -0.05
     4   6     0.00  -0.00   0.06    -0.00  -0.00   0.00    -0.00  -0.00   0.01
     5   6    -0.00  -0.00   0.01    -0.00  -0.00  -0.04     0.00   0.00  -0.04
     6   6    -0.00   0.00  -0.01    -0.00   0.00   0.01    -0.00  -0.00  -0.00
     7   6     0.00   0.00  -0.08    -0.00  -0.00  -0.04     0.00   0.00  -0.06
     8   6     0.00  -0.00  -0.04    -0.00  -0.00   0.01    -0.00  -0.00   0.00
     9   6     0.00   0.00   0.01    -0.00   0.00  -0.05    -0.00  -0.00  -0.04
    10   6    -0.00   0.00  -0.01     0.00   0.00   0.04    -0.00  -0.00   0.04
    11   6     0.00   0.00   0.05    -0.00   0.00  -0.02     0.00   0.00  -0.00
    12   6    -0.00  -0.00   0.26    -0.00  -0.00  -0.05    -0.00  -0.00   0.01
    13   6    -0.00  -0.00  -0.04    -0.00  -0.00  -0.03     0.00   0.00  -0.03
    14   6     0.00   0.00  -0.26    -0.00   0.00   0.05     0.00   0.00   0.01
    15   6    -0.00  -0.00  -0.05     0.00  -0.00   0.02    -0.00  -0.00  -0.00
    16   6    -0.00  -0.00   0.08     0.00  -0.00   0.04    -0.00  -0.00  -0.06
    17   6     0.00   0.00   0.04     0.00   0.00  -0.01     0.00   0.00   0.00
    18   6     0.00   0.00   0.01     0.00  -0.00  -0.04     0.00   0.00   0.04
    19   6     0.00   0.00  -0.06     0.00  -0.00  -0.00    -0.00   0.00   0.01
    20   6     0.00   0.00   0.01     0.00   0.00  -0.01     0.00  -0.00  -0.00
    21   6     0.00  -0.00  -0.08    -0.00   0.00  -0.01     0.00   0.00   0.02
    22   6     0.00   0.00   0.06    -0.00   0.00   0.04     0.00   0.00  -0.05
    23   6     0.00  -0.00   0.02    -0.00   0.00  -0.05     0.00  -0.00   0.05
    24   6    -0.00   0.00  -0.01     0.00  -0.00   0.05     0.00   0.00  -0.04
    25   6    -0.00  -0.00  -0.01    -0.00  -0.00   0.04    -0.00  -0.00  -0.04
    26   6    -0.00  -0.00   0.04    -0.00  -0.00   0.03    -0.00  -0.00  -0.03
    27   1    -0.00  -0.00   0.07     0.00  -0.00   0.30    -0.00   0.00   0.31
    28   1    -0.00  -0.00   0.14    -0.00  -0.00   0.22     0.00   0.00   0.21
    29   1    -0.00  -0.00   0.08    -0.00   0.00  -0.24    -0.00  -0.00  -0.20
    30   1     0.00  -0.00  -0.39    -0.00  -0.00   0.08    -0.00  -0.00  -0.07
    31   1    -0.00   0.00   0.19    -0.00   0.00   0.36    -0.00  -0.00   0.38
    32   1     0.00   0.00   0.10     0.00   0.00  -0.13    -0.00  -0.00  -0.08
    33   1    -0.00   0.00   0.41    -0.00   0.00   0.05     0.00   0.00   0.12
    34   1     0.00  -0.00   0.12    -0.00  -0.00   0.37     0.00   0.00   0.36
    35   1    -0.00  -0.00  -0.41    -0.00  -0.00  -0.05    -0.00  -0.00   0.12
    36   1     0.00   0.00   0.39     0.00   0.00  -0.08     0.00   0.00  -0.07
    37   1     0.00   0.00  -0.10     0.00  -0.00   0.13     0.00   0.00  -0.08
    38   1     0.00   0.00  -0.08     0.00   0.00   0.24     0.00  -0.00  -0.20
    39   1    -0.00  -0.00  -0.07     0.00   0.00  -0.30     0.00  -0.00   0.31
    40   1    -0.00   0.00  -0.14    -0.00  -0.00  -0.22    -0.00  -0.00   0.21
    41   1     0.00   0.00  -0.19     0.00  -0.00  -0.36     0.00   0.00   0.38
    42   1    -0.00  -0.00  -0.12     0.00  -0.00  -0.37    -0.00  -0.00   0.36
                     40                     41                     42
                     BU                     BG                     AU
 Frequencies --    784.9053               791.3723               792.6196
 Red. masses --      5.8108                 2.4721                 2.4185
 Frc consts  --      2.1092                 0.9122                 0.8952
 IR Inten    --      3.7530                 0.0000                 7.3586
  Atom  AN      X      Y      Z        X      Y      Z        X      Y      Z
     1   6     0.10  -0.04  -0.00    -0.00   0.00  -0.13    -0.00   0.00   0.14
     2   6     0.02  -0.05  -0.00    -0.00   0.00   0.14    -0.00   0.00  -0.11
     3   6     0.11  -0.02   0.00    -0.00   0.00   0.01    -0.00   0.00  -0.02
     4   6     0.07  -0.07   0.00     0.00   0.00   0.08     0.00   0.00  -0.11
     5   6    -0.11  -0.07   0.00     0.00   0.00  -0.01     0.00   0.00  -0.00
     6   6     0.07   0.09   0.00    -0.00  -0.00  -0.06    -0.00  -0.00   0.05
     7   6    -0.09  -0.02  -0.00     0.00  -0.00  -0.09     0.00   0.00   0.09
     8   6     0.08  -0.07  -0.00     0.00   0.00   0.05     0.00   0.00  -0.02
     9   6     0.02   0.16   0.00    -0.00  -0.00  -0.05    -0.00  -0.00   0.03
    10   6     0.01   0.24   0.00    -0.00  -0.00   0.02     0.00  -0.00  -0.03
    11   6    -0.10  -0.05  -0.00     0.00   0.00   0.02    -0.00   0.00  -0.01
    12   6    -0.02   0.04  -0.00     0.00   0.00  -0.01     0.00   0.00   0.02
    13   6    -0.17  -0.10   0.00     0.00   0.00   0.07     0.00   0.00  -0.07
    14   6    -0.02   0.04   0.00    -0.00  -0.00   0.01    -0.00  -0.00   0.02
    15   6    -0.10  -0.05   0.00     0.00  -0.00  -0.02     0.00  -0.00  -0.01
    16   6    -0.09  -0.02   0.00    -0.00   0.00   0.09     0.00   0.00   0.09
    17   6     0.08  -0.07   0.00    -0.00  -0.00  -0.05    -0.00  -0.00  -0.02
    18   6     0.01   0.24  -0.00    -0.00   0.00  -0.02    -0.00   0.00  -0.03
    19   6     0.07  -0.07  -0.00    -0.00  -0.00  -0.08    -0.00  -0.00  -0.11
    20   6     0.07   0.09  -0.00     0.00  -0.00   0.06    -0.00   0.00   0.05
    21   6     0.10  -0.04   0.00     0.00  -0.00   0.13    -0.00  -0.00   0.14
    22   6     0.11  -0.02  -0.00     0.00   0.00  -0.01     0.00  -0.00  -0.02
    23   6     0.02  -0.05   0.00     0.00  -0.00  -0.14     0.00  -0.00  -0.11
    24   6     0.02   0.16  -0.00     0.00   0.00   0.05     0.00   0.00   0.03
    25   6    -0.11  -0.07  -0.00     0.00  -0.00   0.01     0.00  -0.00  -0.00
    26   6    -0.17  -0.10  -0.00    -0.00  -0.00  -0.07    -0.00  -0.00  -0.07
    27   1     0.02  -0.15  -0.00    -0.00   0.00   0.29     0.00   0.00  -0.21
    28   1    -0.07   0.00   0.00    -0.00   0.00  -0.39     0.00   0.00   0.40
    29   1     0.02   0.01  -0.00     0.00   0.00   0.04     0.00   0.00   0.01
    30   1     0.16  -0.07   0.00     0.00   0.00  -0.35     0.00   0.00   0.32
    31   1     0.10   0.15  -0.00    -0.00  -0.00  -0.01    -0.00  -0.00   0.11
    32   1     0.10   0.24  -0.00    -0.00  -0.00   0.23    -0.00  -0.00  -0.13
    33   1    -0.17  -0.05   0.00     0.00   0.00  -0.04     0.00   0.00  -0.20
    34   1    -0.07  -0.29  -0.00     0.00   0.00  -0.15     0.00   0.00   0.24
    35   1    -0.17  -0.05  -0.00     0.00  -0.00   0.04     0.00  -0.00  -0.20
    36   1     0.16  -0.07  -0.00    -0.00  -0.00   0.35    -0.00  -0.00   0.32
    37   1     0.10   0.24   0.00    -0.00   0.00  -0.23    -0.00   0.00  -0.13
    38   1     0.02   0.01   0.00    -0.00  -0.00  -0.04    -0.00  -0.00   0.01
    39   1     0.02  -0.15   0.00    -0.00  -0.00  -0.29    -0.00  -0.00  -0.21
    40   1    -0.07   0.00   0.00     0.00   0.00   0.39     0.00   0.00   0.40
    41   1     0.10   0.15   0.00     0.00   0.00   0.01    -0.00   0.00   0.11
    42   1    -0.07  -0.29   0.00    -0.00  -0.00   0.15    -0.00   0.00   0.24
                     43                     44                     45
                     AG                     BG                     AU
 Frequencies --    803.4583               816.3077               822.7901
 Red. masses --      6.1930                 1.6251                 1.4560
 Frc consts  --      2.3555                 0.6380                 0.5808
 IR Inten    --      0.0000                 0.0000                47.0064
  Atom  AN      X      Y      Z        X      Y      Z        X      Y      Z
     1   6    -0.06   0.03  -0.00     0.00  -0.00   0.06    -0.00   0.00   0.01
     2   6    -0.04   0.05  -0.00    -0.00   0.00   0.03    -0.00   0.00   0.06
     3   6    -0.07  -0.00   0.00     0.00  -0.00  -0.03    -0.00   0.00  -0.02
     4   6     0.00   0.08   0.00     0.00   0.00  -0.09    -0.00   0.00  -0.04
     5   6     0.02   0.06   0.00    -0.00   0.00  -0.01     0.00   0.00  -0.00
     6   6     0.00  -0.03   0.00     0.00   0.00  -0.05     0.00  -0.00  -0.07
     7   6     0.03  -0.03  -0.00    -0.00  -0.00   0.06     0.00   0.00   0.06
     8   6     0.08   0.30  -0.00     0.00   0.00   0.04     0.00   0.00   0.01
     9   6    -0.02  -0.14   0.00    -0.00  -0.00  -0.02    -0.00  -0.00  -0.04
    10   6     0.07  -0.22   0.00     0.00  -0.00  -0.07     0.00  -0.00  -0.07
    11   6    -0.07   0.07  -0.00    -0.00   0.00   0.04    -0.00   0.00   0.02
    12   6     0.12   0.05   0.00     0.00   0.00  -0.00     0.00   0.00  -0.02
    13   6     0.11   0.06   0.00     0.00  -0.00  -0.02     0.00   0.00   0.00
    14   6    -0.12  -0.05  -0.00    -0.00  -0.00   0.00    -0.00  -0.00  -0.02
    15   6     0.07  -0.07   0.00     0.00  -0.00  -0.04     0.00  -0.00   0.02
    16   6    -0.03   0.03   0.00    -0.00   0.00  -0.06    -0.00   0.00   0.06
    17   6    -0.08  -0.30   0.00    -0.00  -0.00  -0.04    -0.00  -0.00   0.01
    18   6    -0.07   0.22  -0.00    -0.00   0.00   0.07    -0.00   0.00  -0.07
    19   6    -0.00  -0.08  -0.00     0.00  -0.00   0.09    -0.00  -0.00  -0.04
    20   6    -0.00   0.03  -0.00     0.00   0.00   0.05    -0.00   0.00  -0.07
    21   6     0.06  -0.03   0.00     0.00  -0.00  -0.06     0.00  -0.00   0.01
    22   6     0.07   0.00  -0.00     0.00   0.00   0.03     0.00   0.00  -0.02
    23   6     0.04  -0.05   0.00     0.00  -0.00  -0.03     0.00  -0.00   0.06
    24   6     0.02   0.14  -0.00     0.00   0.00   0.02     0.00   0.00  -0.04
    25   6    -0.02  -0.06  -0.00    -0.00  -0.00   0.01     0.00  -0.00  -0.00
    26   6    -0.11  -0.06  -0.00    -0.00  -0.00   0.02    -0.00  -0.00   0.00
    27   1     0.01   0.11  -0.00     0.00  -0.00   0.11    -0.00   0.00   0.19
    28   1    -0.03  -0.02  -0.00    -0.00  -0.00   0.02    -0.00  -0.00  -0.10
    29   1     0.11   0.13  -0.00     0.00   0.00   0.35     0.00   0.00   0.38
    30   1     0.05   0.30   0.00     0.00   0.00  -0.12     0.00   0.00   0.07
    31   1    -0.10  -0.13  -0.00    -0.00  -0.00   0.20    -0.00  -0.00   0.21
    32   1     0.10  -0.23  -0.00     0.00  -0.00   0.36     0.00  -0.00   0.41
    33   1    -0.06   0.07   0.00    -0.00   0.00  -0.36    -0.00   0.00  -0.25
    34   1     0.05   0.17  -0.00    -0.00   0.00   0.15     0.00   0.00   0.09
    35   1     0.06  -0.07  -0.00    -0.00  -0.00   0.36     0.00  -0.00  -0.25
    36   1    -0.05  -0.30  -0.00     0.00  -0.00   0.12    -0.00  -0.00   0.07
    37   1    -0.10   0.23   0.00    -0.00   0.00  -0.36    -0.00   0.00   0.41
    38   1    -0.11  -0.13   0.00    -0.00  -0.00  -0.35    -0.00  -0.00   0.38
    39   1    -0.01  -0.11   0.00    -0.00  -0.00  -0.11     0.00  -0.00   0.19
    40   1     0.03   0.02  -0.00    -0.00   0.00  -0.02     0.00   0.00  -0.10
    41   1     0.10   0.13   0.00     0.00   0.00  -0.20     0.00   0.00   0.21
    42   1    -0.05  -0.17   0.00    -0.00  -0.00  -0.15    -0.00  -0.00   0.09
                     46                     47                     48
                     AG                     BG                     AU
 Frequencies --    846.7223               858.4861               872.2020
 Red. masses --      4.9097                 1.4640                 1.8283
 Frc consts  --      2.0739                 0.6357                 0.8195
 IR Inten    --      0.0000                 0.0000                 2.0127
  Atom  AN      X      Y      Z        X      Y      Z        X      Y      Z
     1   6     0.09  -0.02   0.00     0.00  -0.00  -0.03     0.00  -0.00  -0.08
     2   6    -0.02   0.03  -0.00     0.00   0.00   0.03     0.00   0.00   0.05
     3   6     0.07  -0.09   0.00     0.00  -0.00  -0.00     0.00  -0.00   0.06
     4   6     0.10   0.02  -0.00     0.00   0.00   0.04    -0.00   0.00   0.08
     5   6    -0.02  -0.01  -0.00    -0.00  -0.00   0.01     0.00  -0.00  -0.04
     6   6    -0.18   0.12   0.00    -0.00   0.00  -0.04    -0.00   0.00  -0.01
     7   6     0.09   0.00  -0.00     0.00  -0.00   0.05     0.00  -0.00  -0.05
     8   6     0.07   0.08   0.00     0.00   0.00  -0.09    -0.00   0.00  -0.11
     9   6    -0.02   0.01   0.00    -0.00   0.00  -0.03    -0.00   0.00  -0.01
    10   6    -0.04  -0.05   0.00    -0.00  -0.00  -0.04     0.00  -0.00   0.02
    11   6     0.18  -0.14   0.00     0.00  -0.00  -0.05    -0.00   0.00   0.05
    12   6    -0.06   0.12  -0.00    -0.00   0.00   0.02    -0.00  -0.00   0.02
    13   6    -0.05  -0.01   0.00    -0.00  -0.00   0.01    -0.00  -0.00  -0.01
    14   6     0.06  -0.12   0.00     0.00  -0.00  -0.02    -0.00   0.00   0.02
    15   6    -0.18   0.14  -0.00    -0.00   0.00   0.05     0.00  -0.00   0.05
    16   6    -0.09  -0.00   0.00    -0.00  -0.00  -0.05     0.00   0.00  -0.05
    17   6    -0.07  -0.08  -0.00    -0.00  -0.00   0.09     0.00  -0.00  -0.11
    18   6     0.04   0.05  -0.00     0.00  -0.00   0.04    -0.00  -0.00   0.02
    19   6    -0.10  -0.02   0.00    -0.00  -0.00  -0.04     0.00   0.00   0.08
    20   6     0.18  -0.12  -0.00     0.00  -0.00   0.04    -0.00  -0.00  -0.01
    21   6    -0.09   0.02  -0.00    -0.00   0.00   0.03    -0.00   0.00  -0.08
    22   6    -0.07   0.09   0.00    -0.00   0.00   0.00    -0.00  -0.00   0.06
    23   6     0.02  -0.03   0.00    -0.00   0.00  -0.03    -0.00   0.00   0.05
    24   6     0.02  -0.01  -0.00     0.00  -0.00   0.03    -0.00  -0.00  -0.01
    25   6     0.02   0.01   0.00     0.00   0.00  -0.01    -0.00   0.00  -0.04
    26   6     0.05   0.01  -0.00     0.00   0.00  -0.01     0.00   0.00  -0.01
    27   1     0.02  -0.17  -0.00    -0.00  -0.00   0.12    -0.00  -0.00  -0.19
    28   1    -0.02  -0.00   0.00     0.00  -0.00  -0.15     0.00  -0.00   0.14
    29   1    -0.16   0.16  -0.00    -0.00   0.00   0.24     0.00   0.00  -0.08
    30   1     0.19   0.09  -0.00     0.00   0.00   0.48    -0.00   0.00   0.53
    31   1    -0.10   0.01  -0.00    -0.00   0.00   0.15    -0.00   0.00  -0.04
    32   1     0.06  -0.05  -0.00     0.00  -0.00   0.17     0.00  -0.00   0.06
    33   1     0.39  -0.14  -0.00     0.00  -0.00   0.31    -0.00   0.00  -0.32
    34   1    -0.04  -0.04  -0.00    -0.00  -0.00  -0.02    -0.00  -0.00   0.14
    35   1    -0.39   0.14   0.00    -0.00   0.00  -0.31     0.00  -0.00  -0.32
    36   1    -0.19  -0.09   0.00    -0.00  -0.00  -0.48    -0.00  -0.00   0.53
    37   1    -0.06   0.05   0.00     0.00  -0.00  -0.17    -0.00   0.00   0.06
    38   1     0.16  -0.16   0.00     0.00  -0.00  -0.24    -0.00  -0.00  -0.08
    39   1    -0.02   0.17   0.00     0.00   0.00  -0.12     0.00   0.00  -0.19
    40   1     0.02   0.00  -0.00    -0.00  -0.00   0.15    -0.00  -0.00   0.14
    41   1     0.10  -0.01   0.00     0.00  -0.00  -0.15    -0.00  -0.00  -0.04
    42   1     0.04   0.04   0.00     0.00   0.00   0.02     0.00   0.00   0.14
                     49                     50                     51
                     BG                     AU                     BU
 Frequencies --    880.0439               883.4964               892.8080
 Red. masses --      1.7118                 1.4370                 4.1538
 Frc consts  --      0.7811                 0.6609                 1.9508
 IR Inten    --      0.0000                 1.6974                13.7443
  Atom  AN      X      Y      Z        X      Y      Z        X      Y      Z
     1   6    -0.00   0.00   0.07    -0.00   0.00   0.03     0.09  -0.02   0.00
     2   6     0.00   0.00  -0.08    -0.00  -0.00  -0.06     0.01   0.04  -0.00
     3   6    -0.00   0.00  -0.09    -0.00   0.00  -0.06     0.11  -0.11  -0.00
     4   6     0.00  -0.00  -0.04     0.00  -0.00   0.00     0.00   0.09  -0.00
     5   6     0.00   0.00   0.07    -0.00   0.00   0.06     0.03  -0.05   0.00
     6   6    -0.00  -0.00   0.03     0.00  -0.00   0.03    -0.13   0.15   0.00
     7   6     0.00  -0.00   0.01    -0.00   0.00  -0.01     0.05  -0.03  -0.00
     8   6    -0.00  -0.00   0.03     0.00  -0.00  -0.05    -0.07   0.07   0.00
     9   6    -0.00  -0.00  -0.02     0.00  -0.00  -0.03    -0.02   0.07   0.00
    10   6    -0.00  -0.00   0.02    -0.00   0.00   0.02     0.05  -0.15   0.00
    11   6     0.00   0.00  -0.02     0.00  -0.00   0.02     0.02   0.02   0.00
    12   6     0.00  -0.00  -0.02     0.00   0.00   0.02    -0.04  -0.03  -0.00
    13   6     0.00   0.00   0.04     0.00   0.00   0.04    -0.10  -0.04   0.00
    14   6    -0.00  -0.00   0.02     0.00  -0.00   0.02    -0.04  -0.03  -0.00
    15   6     0.00   0.00   0.02    -0.00   0.00   0.02     0.02   0.02   0.00
    16   6     0.00  -0.00  -0.01    -0.00  -0.00  -0.01     0.05  -0.03  -0.00
    17   6    -0.00   0.00  -0.03    -0.00   0.00  -0.05    -0.07   0.07   0.00
    18   6     0.00  -0.00  -0.02     0.00  -0.00   0.02     0.05  -0.15   0.00
    19   6    -0.00   0.00   0.04    -0.00   0.00   0.00     0.00   0.09  -0.00
    20   6    -0.00   0.00  -0.03     0.00   0.00   0.03    -0.13   0.15   0.00
    21   6     0.00  -0.00  -0.07     0.00  -0.00   0.03     0.09  -0.02   0.00
    22   6     0.00  -0.00   0.09     0.00  -0.00  -0.06     0.11  -0.11  -0.00
    23   6     0.00   0.00   0.08     0.00  -0.00  -0.06     0.01   0.04  -0.00
    24   6    -0.00   0.00   0.02     0.00   0.00  -0.03    -0.02   0.07   0.00
    25   6     0.00  -0.00  -0.07     0.00  -0.00   0.06     0.03  -0.05   0.00
    26   6    -0.00  -0.00  -0.04    -0.00  -0.00   0.04    -0.10  -0.04   0.00
    27   1    -0.00   0.00   0.41    -0.00   0.00   0.34     0.01  -0.27   0.00
    28   1    -0.00  -0.00  -0.36    -0.00   0.00  -0.33     0.07   0.00  -0.00
    29   1    -0.00  -0.00  -0.05     0.00  -0.00  -0.09    -0.03   0.31  -0.00
    30   1     0.00  -0.00  -0.07     0.00  -0.00   0.32    -0.22   0.07  -0.00
    31   1    -0.00  -0.00   0.16    -0.00  -0.00   0.18    -0.07   0.07  -0.00
    32   1    -0.00  -0.00  -0.19    -0.00   0.00  -0.16     0.28  -0.15  -0.00
    33   1     0.00   0.00   0.06     0.00  -0.00  -0.12     0.03   0.02  -0.00
    34   1     0.00   0.00  -0.32     0.00   0.00  -0.27    -0.10  -0.06  -0.00
    35   1     0.00   0.00  -0.06    -0.00   0.00  -0.12     0.03   0.02  -0.00
    36   1    -0.00   0.00   0.07    -0.00   0.00   0.32    -0.22   0.07  -0.00
    37   1     0.00  -0.00   0.19     0.00  -0.00  -0.16     0.28  -0.15  -0.00
    38   1     0.00   0.00   0.05     0.00   0.00  -0.09    -0.03   0.31  -0.00
    39   1     0.00  -0.00  -0.41     0.00  -0.00   0.34     0.01  -0.27   0.00
    40   1     0.00   0.00   0.36     0.00  -0.00  -0.33     0.07   0.00  -0.00
    41   1    -0.00   0.00  -0.16     0.00   0.00   0.18    -0.07   0.07  -0.00
    42   1    -0.00  -0.00   0.32    -0.00  -0.00  -0.27    -0.10  -0.06  -0.00
                     52                     53                     54
                     AG                     AU                     BG
 Frequencies --    898.4288               908.5330               911.6610
 Red. masses --      3.8390                 1.5407                 1.6236
 Frc consts  --      1.8257                 0.7493                 0.7951
 IR Inten    --      0.0000                59.3152                 0.0000
  Atom  AN      X      Y      Z        X      Y      Z        X      Y      Z
     1   6     0.04  -0.04   0.00     0.00  -0.00  -0.01    -0.00   0.00   0.01
     2   6     0.03   0.03  -0.00     0.00   0.00   0.01    -0.00  -0.00   0.01
     3   6     0.10  -0.07  -0.00     0.00  -0.00   0.02    -0.00   0.00   0.00
     4   6    -0.07   0.03  -0.00    -0.00   0.00   0.02    -0.00  -0.00  -0.03
     5   6     0.06  -0.06   0.00     0.00  -0.00   0.01    -0.00   0.00  -0.02
     6   6    -0.07   0.12   0.00    -0.00   0.00  -0.03     0.00  -0.00  -0.02
     7   6    -0.01  -0.06  -0.00     0.00  -0.00   0.05     0.00   0.00   0.05
     8   6    -0.10   0.05   0.00    -0.00   0.00  -0.06     0.00  -0.00   0.08
     9   6    -0.00   0.11   0.00     0.00   0.00  -0.02    -0.00  -0.00   0.02
    10   6     0.05  -0.10   0.00     0.00  -0.00  -0.02    -0.00   0.00  -0.02
    11   6    -0.08   0.11   0.00    -0.00   0.00  -0.11     0.00  -0.00  -0.11
    12   6     0.00  -0.07  -0.00    -0.00  -0.00   0.06     0.00   0.00  -0.07
    13   6    -0.11  -0.05   0.00    -0.00  -0.00  -0.01     0.00   0.00  -0.01
    14   6    -0.00   0.07  -0.00    -0.00   0.00   0.06     0.00  -0.00   0.07
    15   6     0.08  -0.11   0.00     0.00  -0.00  -0.11    -0.00   0.00   0.11
    16   6     0.01   0.06  -0.00     0.00   0.00   0.05    -0.00   0.00  -0.05
    17   6     0.10  -0.05   0.00     0.00   0.00  -0.06     0.00  -0.00  -0.08
    18   6    -0.05   0.10   0.00    -0.00   0.00  -0.02    -0.00   0.00   0.02
    19   6     0.07  -0.03  -0.00     0.00   0.00   0.02    -0.00  -0.00   0.03
    20   6     0.07  -0.12   0.00     0.00  -0.00  -0.03     0.00  -0.00   0.02
    21   6    -0.04   0.04   0.00     0.00   0.00  -0.01    -0.00   0.00  -0.01
    22   6    -0.10   0.07  -0.00    -0.00   0.00   0.02    -0.00   0.00  -0.00
    23   6    -0.03  -0.03  -0.00    -0.00  -0.00   0.01     0.00  -0.00  -0.01
    24   6     0.00  -0.11   0.00    -0.00  -0.00  -0.02     0.00  -0.00  -0.02
    25   6    -0.06   0.06   0.00    -0.00   0.00   0.01    -0.00   0.00   0.02
    26   6     0.11   0.05   0.00     0.00   0.00  -0.01     0.00   0.00   0.01
    27   1     0.00  -0.21   0.00     0.00  -0.00  -0.06    -0.00   0.00  -0.05
    28   1     0.11   0.01  -0.00     0.00   0.00  -0.07    -0.00   0.00   0.10
    29   1     0.00   0.23  -0.00    -0.00   0.00   0.19    -0.00  -0.00   0.16
    30   1    -0.26   0.04  -0.00    -0.00   0.00   0.29     0.00   0.00  -0.36
    31   1     0.01   0.11  -0.00    -0.00   0.00   0.11     0.00  -0.00  -0.09
    32   1     0.27  -0.10  -0.00     0.00  -0.00   0.03    -0.00   0.00   0.03
    33   1    -0.26   0.11  -0.00    -0.00   0.00   0.58     0.00  -0.00   0.54
    34   1    -0.09  -0.09  -0.00    -0.00  -0.00   0.05     0.00   0.00   0.06
    35   1     0.26  -0.11  -0.00     0.00  -0.00   0.58    -0.00   0.00  -0.54
    36   1     0.26  -0.04  -0.00     0.00   0.00   0.29     0.00  -0.00   0.36
    37   1    -0.27   0.10  -0.00    -0.00   0.00   0.03    -0.00   0.00  -0.03
    38   1    -0.00  -0.23  -0.00     0.00  -0.00   0.19     0.00  -0.00  -0.16
    39   1    -0.00   0.21   0.00    -0.00   0.00  -0.06    -0.00   0.00   0.05
    40   1    -0.11  -0.01  -0.00    -0.00  -0.00  -0.07    -0.00   0.00  -0.10
    41   1    -0.01  -0.11  -0.00    -0.00  -0.00   0.11     0.00  -0.00   0.09
    42   1     0.09   0.09  -0.00     0.00   0.00   0.05     0.00  -0.00  -0.06
                     55                     56                     57
                     BG                     AU                     AU
 Frequencies --    946.8083               947.6375               977.3062
 Red. masses --      1.3506                 1.3597                 1.2872
 Frc consts  --      0.7133                 0.7194                 0.7244
 IR Inten    --      0.0000                10.1052                 0.0490
  Atom  AN      X      Y      Z        X      Y      Z        X      Y      Z
     1   6    -0.00  -0.00   0.01    -0.00  -0.00   0.01    -0.00  -0.00   0.00
     2   6     0.00  -0.00   0.02    -0.00  -0.00   0.03     0.00   0.00  -0.01
     3   6    -0.00  -0.00  -0.07    -0.00   0.00  -0.07     0.00  -0.00   0.02
     4   6    -0.00  -0.00  -0.00    -0.00  -0.00   0.00    -0.00  -0.00   0.00
     5   6    -0.00   0.00  -0.07     0.00  -0.00  -0.07    -0.00   0.00  -0.01
     6   6     0.00  -0.00  -0.00     0.00  -0.00  -0.01    -0.00   0.00   0.06
     7   6     0.00   0.00   0.01     0.00   0.00   0.01     0.00  -0.00   0.01
     8   6     0.00  -0.00  -0.01    -0.00  -0.00  -0.02    -0.00  -0.00   0.00
     9   6     0.00  -0.00   0.06    -0.00   0.00   0.06     0.00   0.00  -0.04
    10   6    -0.00   0.00  -0.02    -0.00   0.00  -0.02    -0.00  -0.00  -0.07
    11   6     0.00   0.00   0.00     0.00  -0.00  -0.02     0.00   0.00  -0.01
    12   6     0.00   0.00   0.01     0.00   0.00   0.01     0.00  -0.00   0.00
    13   6     0.00   0.00   0.04     0.00   0.00   0.04    -0.00  -0.00   0.04
    14   6    -0.00  -0.00  -0.01     0.00   0.00   0.01     0.00   0.00   0.00
    15   6     0.00  -0.00  -0.00     0.00   0.00  -0.02     0.00  -0.00  -0.01
    16   6     0.00  -0.00  -0.01    -0.00   0.00   0.01    -0.00   0.00   0.01
    17   6    -0.00   0.00   0.01     0.00  -0.00  -0.02     0.00  -0.00   0.00
    18   6     0.00  -0.00   0.02     0.00   0.00  -0.02    -0.00  -0.00  -0.07
    19   6    -0.00   0.00   0.00    -0.00  -0.00   0.00     0.00   0.00   0.00
    20   6    -0.00   0.00   0.00     0.00  -0.00  -0.01    -0.00  -0.00   0.06
    21   6     0.00  -0.00  -0.01    -0.00  -0.00   0.01     0.00   0.00   0.00
    22   6     0.00  -0.00   0.07    -0.00   0.00  -0.07     0.00  -0.00   0.02
    23   6     0.00  -0.00  -0.02     0.00  -0.00   0.03    -0.00  -0.00  -0.01
    24   6    -0.00   0.00  -0.06     0.00   0.00   0.06    -0.00  -0.00  -0.04
    25   6     0.00  -0.00   0.07    -0.00  -0.00  -0.07    -0.00  -0.00  -0.01
    26   6    -0.00  -0.00  -0.04     0.00   0.00   0.04     0.00   0.00   0.04
    27   1    -0.00   0.00   0.37     0.00   0.00   0.37     0.00  -0.00  -0.14
    28   1    -0.00  -0.00   0.38     0.00  -0.00   0.38     0.00   0.00   0.11
    29   1     0.00   0.00  -0.03    -0.00  -0.00  -0.00    -0.00  -0.00  -0.40
    30   1     0.00   0.00   0.10     0.00   0.00   0.12     0.00  -0.00  -0.02
    31   1     0.00  -0.00  -0.35     0.00   0.00  -0.34     0.00   0.00   0.25
    32   1    -0.00   0.00   0.11    -0.00   0.00   0.10     0.00  -0.00   0.41
    33   1     0.00   0.00  -0.01     0.00   0.00   0.07    -0.00   0.00   0.06
    34   1     0.00   0.00  -0.23    -0.00   0.00  -0.23    -0.00  -0.00  -0.25
    35   1    -0.00   0.00   0.01     0.00   0.00   0.07     0.00  -0.00   0.06
    36   1    -0.00   0.00  -0.10     0.00  -0.00   0.12    -0.00   0.00  -0.02
    37   1     0.00  -0.00  -0.11     0.00   0.00   0.10     0.00  -0.00   0.41
    38   1    -0.00   0.00   0.03    -0.00  -0.00  -0.00    -0.00   0.00  -0.40
    39   1     0.00  -0.00  -0.37    -0.00   0.00   0.37     0.00   0.00  -0.14
    40   1     0.00   0.00  -0.38     0.00   0.00   0.38    -0.00  -0.00   0.11
    41   1    -0.00   0.00   0.35     0.00  -0.00  -0.34    -0.00   0.00   0.25
    42   1    -0.00  -0.00   0.23     0.00   0.00  -0.23    -0.00   0.00  -0.25
                     58                     59                     60
                     BG                     BG                     AU
 Frequencies --    977.7276               988.1011               988.2853
 Red. masses --      1.2896                 1.2946                 1.2946
 Frc consts  --      0.7264                 0.7447                 0.7450
 IR Inten    --      0.0000                 0.0000                 0.0000
  Atom  AN      X      Y      Z        X      Y      Z        X      Y      Z
     1   6    -0.00  -0.00   0.00    -0.00  -0.00  -0.01     0.00   0.00  -0.01
     2   6    -0.00  -0.00  -0.01     0.00  -0.00  -0.01    -0.00   0.00  -0.01
     3   6    -0.00   0.00   0.02     0.00   0.00  -0.02    -0.00  -0.00  -0.02
     4   6    -0.00  -0.00   0.00    -0.00  -0.00  -0.00     0.00   0.00   0.00
     5   6     0.00  -0.00  -0.01     0.00  -0.00   0.05    -0.00   0.00   0.04
     6   6     0.00  -0.00   0.06    -0.00   0.00   0.05     0.00  -0.00   0.05
     7   6    -0.00   0.00   0.01     0.00  -0.00   0.01    -0.00   0.00   0.01
     8   6     0.00  -0.00   0.01    -0.00  -0.00  -0.00     0.00   0.00  -0.01
     9   6    -0.00   0.00  -0.04     0.00   0.00   0.05    -0.00  -0.00   0.05
    10   6     0.00   0.00  -0.07    -0.00   0.00  -0.04     0.00  -0.00  -0.04
    11   6     0.00  -0.00  -0.01     0.00   0.00  -0.01    -0.00  -0.00  -0.01
    12   6     0.00   0.00  -0.01     0.00   0.00  -0.00    -0.00  -0.00   0.00
    13   6     0.00   0.00   0.04    -0.00  -0.00  -0.06     0.00   0.00  -0.06
    14   6     0.00   0.00   0.01     0.00   0.00   0.00    -0.00  -0.00   0.00
    15   6    -0.00   0.00   0.01     0.00   0.00   0.01    -0.00  -0.00  -0.01
    16   6     0.00  -0.00  -0.01     0.00  -0.00  -0.01    -0.00   0.00   0.01
    17   6    -0.00  -0.00  -0.01    -0.00   0.00   0.00     0.00   0.00  -0.01
    18   6     0.00  -0.00   0.07    -0.00   0.00   0.04     0.00  -0.00  -0.04
    19   6    -0.00  -0.00  -0.00    -0.00  -0.00   0.00     0.00   0.00   0.00
    20   6    -0.00   0.00  -0.06    -0.00   0.00  -0.05     0.00  -0.00   0.05
    21   6    -0.00  -0.00  -0.00    -0.00  -0.00   0.01     0.00   0.00  -0.01
    22   6     0.00  -0.00  -0.02     0.00   0.00   0.02    -0.00  -0.00  -0.02
    23   6    -0.00   0.00   0.01     0.00  -0.00   0.01    -0.00   0.00  -0.01
    24   6    -0.00   0.00   0.04     0.00   0.00  -0.05    -0.00  -0.00   0.05
    25   6     0.00  -0.00   0.01     0.00  -0.00  -0.05    -0.00   0.00   0.04
    26   6    -0.00  -0.00  -0.04    -0.00  -0.00   0.06     0.00   0.00  -0.06
    27   1    -0.00   0.00  -0.14     0.00   0.00   0.16    -0.00  -0.00   0.16
    28   1    -0.00  -0.00   0.11     0.00  -0.00  -0.29    -0.00   0.00  -0.28
    29   1     0.00  -0.00  -0.40    -0.00  -0.00  -0.27     0.00   0.00  -0.27
    30   1     0.00  -0.00  -0.05     0.00  -0.00   0.02    -0.00   0.00   0.04
    31   1    -0.00   0.00   0.25     0.00   0.00  -0.31    -0.00  -0.00  -0.31
    32   1    -0.00   0.00   0.41    -0.00   0.00   0.26     0.00  -0.00   0.26
    33   1     0.00  -0.00   0.07     0.00   0.00   0.03    -0.00  -0.00   0.04
    34   1     0.00   0.00  -0.24    -0.00  -0.00   0.38     0.00   0.00   0.37
    35   1    -0.00   0.00  -0.07     0.00   0.00  -0.03    -0.00  -0.00   0.04
    36   1    -0.00  -0.00   0.05     0.00  -0.00  -0.02    -0.00   0.00   0.04
    37   1     0.00  -0.00  -0.41    -0.00   0.00  -0.26     0.00  -0.00   0.26
    38   1    -0.00   0.00   0.40    -0.00  -0.00   0.27     0.00   0.00  -0.27
    39   1     0.00  -0.00   0.14     0.00   0.00  -0.16    -0.00  -0.00   0.16
    40   1     0.00  -0.00  -0.11     0.00  -0.00   0.29    -0.00   0.00  -0.28
    41   1    -0.00   0.00  -0.25     0.00   0.00   0.31    -0.00  -0.00  -0.31
    42   1    -0.00   0.00   0.24    -0.00  -0.00  -0.38     0.00   0.00   0.37
                     61                     62                     63
                     BU                     AG                     AG
 Frequencies --    990.4463              1019.7303              1074.8756
 Red. masses --      6.4563                 4.0311                 2.1672
 Frc consts  --      3.7316                 2.4697                 1.4753
 IR Inten    --      3.3245                 0.0000                 0.0000
  Atom  AN      X      Y      Z        X      Y      Z        X      Y      Z
     1   6    -0.19  -0.10  -0.00     0.14   0.08   0.00     0.02  -0.02   0.00
     2   6     0.01  -0.01  -0.00     0.00   0.00   0.00    -0.03  -0.02  -0.00
     3   6     0.03   0.01  -0.00     0.00  -0.02   0.00    -0.09  -0.01  -0.00
     4   6    -0.20  -0.17   0.00     0.10   0.17  -0.00     0.03   0.02  -0.00
     5   6     0.18  -0.10   0.00    -0.10   0.06  -0.00     0.01  -0.07   0.00
     6   6    -0.05   0.01   0.00     0.01   0.01  -0.00    -0.00   0.01  -0.00
     7   6     0.08  -0.00   0.00    -0.04   0.00  -0.00    -0.00   0.01   0.00
     8   6    -0.05  -0.01  -0.00    -0.07  -0.08  -0.00    -0.00  -0.00  -0.00
     9   6     0.02   0.21   0.00    -0.01  -0.14  -0.00    -0.05   0.11   0.00
    10   6    -0.03   0.05  -0.00     0.02  -0.05   0.00     0.01   0.00   0.00
    11   6     0.13   0.08  -0.00    -0.06  -0.12   0.00    -0.00  -0.02  -0.00
    12   6     0.07   0.04   0.00    -0.02  -0.06   0.00     0.01  -0.00   0.00
    13   6    -0.04  -0.02  -0.00     0.01   0.01   0.00     0.14   0.01  -0.00
    14   6     0.07   0.04   0.00     0.02   0.06   0.00    -0.01   0.00   0.00
    15   6     0.13   0.08  -0.00     0.06   0.12  -0.00     0.00   0.02  -0.00
    16   6     0.08  -0.00   0.00     0.04  -0.00   0.00     0.00  -0.01   0.00
    17   6    -0.05  -0.01  -0.00     0.07   0.08  -0.00     0.00   0.00  -0.00
    18   6    -0.03   0.05  -0.00    -0.02   0.05  -0.00    -0.01  -0.00  -0.00
    19   6    -0.20  -0.17   0.00    -0.10  -0.17   0.00    -0.03  -0.02  -0.00
    20   6    -0.05   0.01   0.00    -0.01  -0.01   0.00     0.00  -0.01   0.00
    21   6    -0.19  -0.10  -0.00    -0.14  -0.08  -0.00    -0.02   0.02   0.00
    22   6     0.03   0.01  -0.00    -0.00   0.02   0.00     0.09   0.01  -0.00
    23   6     0.01  -0.01  -0.00    -0.00  -0.00  -0.00     0.03   0.02  -0.00
    24   6     0.02   0.21   0.00     0.01   0.14  -0.00     0.05  -0.11  -0.00
    25   6     0.18  -0.10   0.00     0.10  -0.06   0.00    -0.01   0.07  -0.00
    26   6    -0.04  -0.02  -0.00    -0.01  -0.01   0.00    -0.14  -0.01   0.00
    27   1     0.04   0.04   0.00    -0.05  -0.12  -0.00    -0.26  -0.25   0.00
    28   1     0.23  -0.03  -0.00    -0.12   0.05   0.00    -0.15  -0.33  -0.00
    29   1    -0.12  -0.12  -0.00     0.07   0.11   0.00     0.02   0.04   0.00
    30   1     0.20  -0.01   0.00    -0.46  -0.09  -0.00    -0.13  -0.01   0.00
    31   1     0.06   0.22  -0.00    -0.04  -0.14   0.00    -0.25   0.13  -0.00
    32   1    -0.12   0.06   0.00     0.10  -0.05  -0.00     0.04   0.00  -0.00
    33   1     0.22   0.08   0.00    -0.20  -0.12  -0.00     0.00  -0.02   0.00
    34   1    -0.02  -0.03   0.00    -0.01   0.03  -0.00     0.24  -0.16   0.00
    35   1     0.22   0.08   0.00     0.20   0.12   0.00    -0.00   0.02   0.00
    36   1     0.20  -0.01   0.00     0.46   0.09   0.00     0.13   0.01   0.00
    37   1    -0.12   0.06   0.00    -0.10   0.05   0.00    -0.04  -0.00   0.00
    38   1    -0.12  -0.12  -0.00    -0.07  -0.11  -0.00    -0.02  -0.04  -0.00
    39   1     0.04   0.04   0.00     0.05   0.12   0.00     0.26   0.25  -0.00
    40   1     0.23  -0.03  -0.00     0.12  -0.05  -0.00     0.15   0.33   0.00
    41   1     0.06   0.22  -0.00     0.04   0.14   0.00     0.25  -0.13   0.00
    42   1    -0.02  -0.03   0.00     0.01  -0.03   0.00    -0.24   0.16  -0.00
                     64                     65                     66
                     BU                     AG                     BU
 Frequencies --   1075.0679              1132.0749              1142.3276
 Red. masses --      2.1858                 2.4160                 2.0593
 Frc consts  --      1.4884                 1.8243                 1.5833
 IR Inten    --      6.1196                 0.0000                 2.5237
  Atom  AN      X      Y      Z        X      Y      Z        X      Y      Z
     1   6     0.03  -0.02   0.00    -0.07   0.05   0.00     0.04  -0.06  -0.00
     2   6    -0.02  -0.02  -0.00    -0.07   0.05  -0.00     0.07  -0.04   0.00
     3   6    -0.09  -0.00  -0.00     0.10  -0.05   0.00    -0.09   0.04   0.00
     4   6     0.03   0.02  -0.00     0.01   0.05  -0.00    -0.02  -0.04   0.00
     5   6     0.01  -0.07   0.00     0.09  -0.08   0.00    -0.07   0.08  -0.00
     6   6     0.00   0.01  -0.00     0.05  -0.03   0.00    -0.05   0.03   0.00
     7   6    -0.00   0.00   0.00    -0.03   0.06   0.00     0.04  -0.03  -0.00
     8   6    -0.00   0.01  -0.00     0.03  -0.06  -0.00    -0.05   0.03   0.00
     9   6    -0.05   0.11   0.00    -0.03   0.02  -0.00     0.03  -0.02  -0.00
    10   6     0.01   0.01   0.00     0.00  -0.04  -0.00    -0.00   0.02  -0.00
    11   6    -0.02  -0.00  -0.00    -0.02  -0.05  -0.00     0.03   0.03   0.00
    12   6     0.00  -0.00   0.00     0.03   0.01   0.00     0.01  -0.00  -0.00
    13   6     0.14   0.01  -0.00    -0.03   0.02   0.00     0.02  -0.03   0.00
    14   6     0.00  -0.00   0.00    -0.03  -0.01   0.00     0.01  -0.00  -0.00
    15   6    -0.02  -0.00  -0.00     0.02   0.05  -0.00     0.03   0.03   0.00
    16   6    -0.00   0.00   0.00     0.03  -0.06   0.00     0.04  -0.03  -0.00
    17   6    -0.00   0.01  -0.00    -0.03   0.06  -0.00    -0.05   0.03   0.00
    18   6     0.01   0.01  -0.00    -0.00   0.04  -0.00    -0.00   0.02   0.00
    19   6     0.03   0.02  -0.00    -0.01  -0.05  -0.00    -0.02  -0.04   0.00
    20   6     0.00   0.01   0.00    -0.05   0.03   0.00    -0.05   0.03  -0.00
    21   6     0.03  -0.02   0.00     0.07  -0.05   0.00     0.04  -0.06  -0.00
    22   6    -0.09  -0.00  -0.00    -0.10   0.05   0.00    -0.09   0.04  -0.00
    23   6    -0.02  -0.02  -0.00     0.07  -0.05  -0.00     0.07  -0.04  -0.00
    24   6    -0.05   0.11  -0.00     0.03  -0.02  -0.00     0.03  -0.02   0.00
    25   6     0.01  -0.07   0.00    -0.09   0.08   0.00    -0.07   0.08   0.00
    26   6     0.14   0.01   0.00     0.03  -0.02  -0.00     0.02  -0.03  -0.00
    27   1    -0.26  -0.25   0.00     0.14   0.01  -0.00    -0.13  -0.02  -0.00
    28   1    -0.16  -0.32  -0.00     0.02  -0.19  -0.00     0.04   0.25   0.00
    29   1     0.02   0.04   0.00     0.19   0.20  -0.00    -0.17  -0.15  -0.00
    30   1    -0.11   0.00   0.00     0.06  -0.06   0.00    -0.14   0.03  -0.00
    31   1    -0.24   0.13  -0.00    -0.31   0.03   0.00     0.34  -0.03   0.00
    32   1     0.04   0.00  -0.00    -0.25  -0.04   0.00     0.21   0.02   0.00
    33   1    -0.05  -0.01   0.00     0.06  -0.06   0.00     0.03   0.03  -0.00
    34   1     0.25  -0.17   0.00    -0.18   0.32  -0.00     0.17  -0.33  -0.00
    35   1    -0.05  -0.01   0.00    -0.06   0.06   0.00     0.03   0.03  -0.00
    36   1    -0.11   0.00   0.00    -0.06   0.06   0.00    -0.14   0.03  -0.00
    37   1     0.04   0.00   0.00     0.25   0.04   0.00     0.21   0.02  -0.00
    38   1     0.02   0.04  -0.00    -0.19  -0.20  -0.00    -0.17  -0.15   0.00
    39   1    -0.26  -0.25  -0.00    -0.14  -0.01  -0.00    -0.13  -0.02   0.00
    40   1    -0.16  -0.32  -0.00    -0.02   0.19   0.00     0.04   0.25   0.00
    41   1    -0.24   0.13   0.00     0.31  -0.03   0.00     0.34  -0.03  -0.00
    42   1     0.25  -0.17   0.00     0.18  -0.32   0.00     0.17  -0.33   0.00
                     67                     68                     69
                     BU                     AG                     BU
 Frequencies --   1182.3465              1184.9201              1197.7874
 Red. masses --      1.3920                 1.4014                 1.7206
 Frc consts  --      1.1465                 1.1593                 1.4545
 IR Inten    --      0.9502                 0.0000                 1.0041
  Atom  AN      X      Y      Z        X      Y      Z        X      Y      Z
     1   6     0.03   0.03  -0.00    -0.01  -0.03   0.00     0.02  -0.01  -0.00
     2   6     0.02  -0.00  -0.00     0.00   0.03   0.00     0.02   0.07   0.00
     3   6     0.00  -0.01  -0.00    -0.03  -0.01   0.00    -0.05  -0.03   0.00
     4   6    -0.03   0.01  -0.00    -0.01  -0.00   0.00    -0.04  -0.01   0.00
     5   6    -0.03  -0.04   0.00     0.01   0.05  -0.00    -0.01   0.01  -0.00
     6   6    -0.03  -0.02  -0.00     0.03   0.01  -0.00     0.03  -0.01   0.00
     7   6    -0.01  -0.04   0.00    -0.04   0.06  -0.00    -0.10   0.04  -0.00
     8   6     0.01   0.01  -0.00     0.00  -0.03   0.00     0.06   0.01  -0.00
     9   6     0.01  -0.01   0.00     0.01   0.01  -0.00     0.03   0.02   0.00
    10   6     0.03   0.03   0.00    -0.01  -0.06   0.00     0.00  -0.05  -0.00
    11   6     0.04   0.00  -0.00    -0.01  -0.02  -0.00     0.02   0.00   0.00
    12   6    -0.06   0.01   0.00     0.02   0.02  -0.00    -0.05  -0.01  -0.00
    13   6    -0.00   0.04  -0.00    -0.00  -0.04   0.00    -0.01  -0.01  -0.00
    14   6    -0.06   0.01   0.00    -0.02  -0.02  -0.00    -0.05  -0.01   0.00
    15   6     0.04   0.00  -0.00     0.01   0.02   0.00     0.02   0.00   0.00
    16   6    -0.01  -0.04   0.00     0.04  -0.06  -0.00    -0.10   0.04  -0.00
    17   6     0.01   0.01  -0.00    -0.00   0.03  -0.00     0.06   0.01   0.00
    18   6     0.03   0.03  -0.00     0.01   0.06   0.00     0.00  -0.05   0.00
    19   6    -0.03   0.01  -0.00     0.01   0.00   0.00    -0.04  -0.01   0.00
    20   6    -0.03  -0.02   0.00    -0.03  -0.01  -0.00     0.03  -0.01  -0.00
    21   6     0.03   0.03   0.00     0.01   0.03  -0.00     0.02  -0.01  -0.00
    22   6     0.00  -0.01  -0.00     0.03   0.01   0.00    -0.05  -0.03   0.00
    23   6     0.02  -0.00  -0.00    -0.00  -0.03  -0.00     0.02   0.07  -0.00
    24   6     0.01  -0.01  -0.00    -0.01  -0.01   0.00     0.03   0.02   0.00
    25   6    -0.03  -0.04   0.00    -0.01  -0.05  -0.00    -0.01   0.01   0.00
    26   6    -0.00   0.04   0.00     0.00   0.04   0.00    -0.01  -0.01  -0.00
    27   1    -0.00  -0.01  -0.00    -0.10  -0.10   0.00    -0.16  -0.19  -0.00
    28   1    -0.16  -0.25  -0.00     0.14   0.24   0.00    -0.04  -0.03   0.00
    29   1    -0.21  -0.32   0.00     0.21   0.31   0.00     0.15   0.18  -0.00
    30   1     0.12   0.01   0.00    -0.01  -0.03  -0.00     0.28   0.01   0.00
    31   1    -0.01  -0.01  -0.00     0.18   0.01   0.00     0.32   0.01   0.00
    32   1     0.35   0.02  -0.00    -0.26  -0.05  -0.00    -0.10  -0.06   0.00
    33   1     0.19   0.01   0.00     0.17  -0.02   0.00     0.38   0.01  -0.00
    34   1    -0.10   0.24   0.00     0.13  -0.30  -0.00     0.02  -0.07  -0.00
    35   1     0.19   0.01   0.00    -0.17   0.02  -0.00     0.38   0.01  -0.00
    36   1     0.12   0.01   0.00     0.01   0.03   0.00     0.28   0.01  -0.00
    37   1     0.35   0.02  -0.00     0.26   0.05   0.00    -0.10  -0.06  -0.00
    38   1    -0.21  -0.32   0.00    -0.21  -0.31  -0.00     0.15   0.18   0.00
    39   1    -0.00  -0.01  -0.00     0.10   0.10   0.00    -0.16  -0.19   0.00
    40   1    -0.16  -0.25  -0.00    -0.14  -0.24  -0.00    -0.04  -0.03  -0.00
    41   1    -0.01  -0.01   0.00    -0.18  -0.01   0.00     0.32   0.01  -0.00
    42   1    -0.10   0.24  -0.00    -0.13   0.30  -0.00     0.02  -0.07   0.00
                     70                     71                     72
                     AG                     BU                     AG
 Frequencies --   1203.1840              1206.5696              1224.8417
 Red. masses --      1.1469                 1.1431                 1.3526
 Frc consts  --      0.9782                 0.9805                 1.1956
 IR Inten    --      0.0000                 3.8627                 0.0000
  Atom  AN      X      Y      Z        X      Y      Z        X      Y      Z
     1   6     0.02  -0.01   0.00     0.01  -0.01   0.00    -0.04  -0.01   0.00
     2   6     0.00   0.02  -0.00    -0.01   0.00  -0.00    -0.01  -0.05  -0.00
     3   6    -0.02  -0.02  -0.00    -0.01  -0.01  -0.00    -0.00   0.01  -0.00
     4   6    -0.01  -0.02  -0.00     0.01  -0.01  -0.00    -0.00   0.02  -0.00
     5   6    -0.01  -0.01   0.00    -0.01  -0.01   0.00     0.01  -0.01  -0.00
     6   6     0.00  -0.01  -0.00     0.00   0.00  -0.00    -0.02  -0.00   0.00
     7   6    -0.02   0.01   0.00     0.03  -0.00   0.00    -0.06   0.03   0.00
     8   6     0.00  -0.00  -0.00    -0.02  -0.01  -0.00     0.00  -0.04  -0.00
     9   6     0.04   0.01   0.00     0.03   0.01   0.00     0.01   0.00  -0.00
    10   6     0.01  -0.01   0.00    -0.01   0.01   0.00     0.03  -0.02  -0.00
    11   6     0.00   0.00  -0.00    -0.01  -0.00  -0.00    -0.00  -0.00  -0.00
    12   6     0.01   0.01   0.00     0.04   0.01   0.00     0.05   0.01   0.00
    13   6    -0.01   0.03  -0.00    -0.01   0.02  -0.00     0.00   0.01   0.00
    14   6    -0.01  -0.01   0.00     0.04   0.01   0.00    -0.05  -0.01   0.00
    15   6    -0.00  -0.00  -0.00    -0.01  -0.00  -0.00     0.00   0.00  -0.00
    16   6     0.02  -0.01   0.00     0.03  -0.00   0.00     0.06  -0.03   0.00
    17   6    -0.00   0.00   0.00    -0.02  -0.01  -0.00    -0.00   0.04  -0.00
    18   6    -0.01   0.01  -0.00    -0.01   0.01  -0.00    -0.03   0.02  -0.00
    19   6     0.01   0.02  -0.00     0.01  -0.01  -0.00     0.00  -0.02  -0.00
    20   6    -0.00   0.01   0.00     0.00   0.00   0.00     0.02   0.00   0.00
    21   6    -0.02   0.01   0.00     0.01  -0.01   0.00     0.04   0.01  -0.00
    22   6     0.02   0.02  -0.00    -0.01  -0.01  -0.00     0.00  -0.01   0.00
    23   6    -0.00  -0.02  -0.00    -0.01   0.00  -0.00     0.01   0.05  -0.00
    24   6    -0.04  -0.01  -0.00     0.03   0.01  -0.00    -0.01  -0.00  -0.00
    25   6     0.01   0.01  -0.00    -0.01  -0.01  -0.00    -0.01   0.01  -0.00
    26   6     0.01  -0.03   0.00    -0.01   0.02   0.00    -0.00  -0.01   0.00
    27   1    -0.16  -0.22   0.00    -0.14  -0.20   0.00     0.05   0.09   0.00
    28   1    -0.15  -0.21  -0.00    -0.11  -0.17  -0.00     0.09   0.11   0.00
    29   1     0.01   0.01   0.00     0.02   0.03   0.00    -0.06  -0.07  -0.00
    30   1    -0.04  -0.00   0.00    -0.19  -0.01   0.00    -0.11  -0.05   0.00
    31   1     0.46  -0.01  -0.00     0.40  -0.01  -0.00    -0.04   0.01   0.00
    32   1     0.01  -0.01  -0.00    -0.14   0.01  -0.00     0.49  -0.03   0.00
    33   1     0.13   0.00   0.00    -0.20  -0.00   0.00     0.44   0.00   0.00
    34   1    -0.16   0.32   0.00    -0.16   0.33   0.00     0.01  -0.00  -0.00
    35   1    -0.13  -0.00   0.00    -0.20  -0.00   0.00    -0.44  -0.00   0.00
    36   1     0.04   0.00   0.00    -0.19  -0.01   0.00     0.11   0.05  -0.00
    37   1    -0.01   0.01   0.00    -0.14   0.01   0.00    -0.49   0.03   0.00
    38   1    -0.01  -0.01  -0.00     0.02   0.03  -0.00     0.06   0.07  -0.00
    39   1     0.16   0.22  -0.00    -0.14  -0.20  -0.00    -0.05  -0.09  -0.00
    40   1     0.15   0.21   0.00    -0.11  -0.17   0.00    -0.09  -0.11   0.00
    41   1    -0.46   0.01   0.00     0.40  -0.01   0.00     0.04  -0.01   0.00
    42   1     0.16  -0.32  -0.00    -0.16   0.33  -0.00    -0.01   0.00  -0.00
                     73                     74                     75
                     BU                     AG                     AG
 Frequencies --   1237.4032              1246.3964              1263.9994
 Red. masses --      2.0242                 2.1915                 2.0724
 Frc consts  --      1.8261                 2.0059                 1.9508
 IR Inten    --      1.6634                 0.0000                 0.0000
  Atom  AN      X      Y      Z        X      Y      Z        X      Y      Z
     1   6     0.01   0.09   0.00     0.00   0.08  -0.00     0.13  -0.01   0.00
     2   6     0.05   0.14  -0.00     0.08   0.17   0.00     0.05  -0.02  -0.00
     3   6     0.01  -0.05  -0.00     0.01  -0.05   0.00     0.00   0.05  -0.00
     4   6    -0.03   0.00  -0.00    -0.04  -0.02   0.00    -0.06  -0.06  -0.00
     5   6    -0.02   0.02  -0.00    -0.02   0.01  -0.00    -0.04  -0.01   0.00
     6   6     0.02  -0.03  -0.00     0.03  -0.05   0.00     0.01   0.01  -0.00
     7   6     0.06  -0.04   0.00    -0.04   0.01  -0.00    -0.09   0.03   0.00
     8   6    -0.02  -0.02  -0.00     0.00  -0.00  -0.00    -0.04   0.00   0.00
     9   6     0.01  -0.01  -0.00     0.01  -0.00  -0.00    -0.03  -0.03  -0.00
    10   6    -0.01  -0.00   0.00     0.01  -0.04   0.00    -0.00  -0.03   0.00
    11   6     0.04  -0.03   0.00     0.00   0.01   0.00    -0.01   0.04  -0.00
    12   6    -0.01   0.04   0.00     0.01   0.01  -0.00    -0.05   0.02   0.00
    13   6    -0.03  -0.02   0.00    -0.04  -0.02   0.00     0.01   0.01   0.00
    14   6    -0.01   0.04   0.00    -0.01  -0.01  -0.00     0.05  -0.02   0.00
    15   6     0.04  -0.03  -0.00    -0.00  -0.01   0.00     0.01  -0.04  -0.00
    16   6     0.06  -0.04   0.00     0.04  -0.01  -0.00     0.09  -0.03   0.00
    17   6    -0.02  -0.02   0.00    -0.00   0.00   0.00     0.04  -0.00  -0.00
    18   6    -0.01  -0.00  -0.00    -0.01   0.04   0.00     0.00   0.03  -0.00
    19   6    -0.03   0.00  -0.00     0.04   0.02   0.00     0.06   0.06  -0.00
    20   6     0.02  -0.03   0.00    -0.03   0.05   0.00    -0.01  -0.01   0.00
    21   6     0.01   0.09   0.00    -0.00  -0.08  -0.00    -0.13   0.01   0.00
    22   6     0.01  -0.05  -0.00    -0.01   0.05  -0.00    -0.00  -0.05  -0.00
    23   6     0.05   0.14   0.00    -0.08  -0.17  -0.00    -0.05   0.02   0.00
    24   6     0.01  -0.01   0.00    -0.01   0.00   0.00     0.03   0.03  -0.00
    25   6    -0.02   0.02   0.00     0.02  -0.01   0.00     0.04   0.01  -0.00
    26   6    -0.03  -0.02  -0.00     0.04   0.02  -0.00    -0.01  -0.01  -0.00
    27   1    -0.09  -0.21   0.00    -0.03  -0.12  -0.00     0.13   0.23   0.00
    28   1    -0.08  -0.07   0.00    -0.16  -0.19   0.00    -0.18  -0.22  -0.00
    29   1    -0.14  -0.30   0.00    -0.18  -0.41  -0.00     0.18   0.30   0.00
    30   1    -0.05  -0.02   0.00     0.05  -0.00   0.00     0.32   0.01   0.00
    31   1    -0.12  -0.01   0.00    -0.14   0.00   0.00    -0.21  -0.02  -0.00
    32   1    -0.37   0.01  -0.00    -0.00  -0.05  -0.00     0.05  -0.03  -0.00
    33   1    -0.16  -0.04  -0.00     0.19   0.01  -0.00     0.15   0.05   0.00
    34   1     0.10  -0.29  -0.00     0.10  -0.31  -0.00    -0.02   0.06  -0.00
    35   1    -0.16  -0.04  -0.00    -0.19  -0.01   0.00    -0.15  -0.05   0.00
    36   1    -0.05  -0.02  -0.00    -0.05   0.00  -0.00    -0.32  -0.01   0.00
    37   1    -0.37   0.01   0.00     0.00   0.05  -0.00    -0.05   0.03   0.00
    38   1    -0.14  -0.30  -0.00     0.18   0.41  -0.00    -0.18  -0.30  -0.00
    39   1    -0.09  -0.21   0.00     0.03   0.12   0.00    -0.13  -0.23   0.00
    40   1    -0.08  -0.07  -0.00     0.16   0.19  -0.00     0.18   0.22  -0.00
    41   1    -0.12  -0.01  -0.00     0.14  -0.00  -0.00     0.21   0.02   0.00
    42   1     0.10  -0.29   0.00    -0.10   0.31   0.00     0.02  -0.06   0.00
                     76                     77                     78
                     BU                     BU                     AG
 Frequencies --   1271.8723              1272.8967              1292.2313
 Red. masses --      2.6765                 2.0470                 1.3759
 Frc consts  --      2.5510                 1.9541                 1.3537
 IR Inten    --      3.8490                 8.3837                 0.0000
  Atom  AN      X      Y      Z        X      Y      Z        X      Y      Z
     1   6     0.01   0.07   0.00     0.12  -0.03   0.00    -0.01   0.05   0.00
     2   6    -0.06  -0.10  -0.00     0.03  -0.03   0.00    -0.01  -0.02  -0.00
     3   6    -0.01  -0.01  -0.00     0.01   0.06   0.00    -0.02  -0.03   0.00
     4   6    -0.04   0.07  -0.00    -0.03  -0.07   0.00    -0.04   0.05   0.00
     5   6     0.01  -0.02   0.00    -0.04  -0.00  -0.00     0.00  -0.01  -0.00
     6   6    -0.04   0.01  -0.00    -0.01   0.03  -0.00    -0.01  -0.01   0.00
     7   6     0.05  -0.01   0.00     0.06  -0.03  -0.00    -0.01   0.05   0.00
     8   6    -0.02  -0.09   0.00    -0.06   0.03   0.00     0.02  -0.03  -0.00
     9   6     0.02  -0.02  -0.00    -0.03  -0.02  -0.00     0.02   0.00  -0.00
    10   6     0.00   0.04   0.00    -0.02   0.02   0.00     0.02  -0.01   0.00
    11   6     0.06  -0.10  -0.00     0.04  -0.02   0.00    -0.01  -0.01  -0.00
    12   6    -0.06   0.13   0.00    -0.05   0.02  -0.00    -0.04   0.01   0.00
    13   6     0.03   0.02  -0.00     0.01   0.01  -0.00     0.01   0.01   0.00
    14   6    -0.06   0.13   0.00    -0.05   0.02  -0.00     0.04  -0.01   0.00
    15   6     0.06  -0.10  -0.00     0.04  -0.02   0.00     0.01   0.01  -0.00
    16   6     0.05  -0.01   0.00     0.06  -0.03   0.00     0.01  -0.05   0.00
    17   6    -0.02  -0.09   0.00    -0.06   0.03  -0.00    -0.02   0.03  -0.00
    18   6     0.00   0.04  -0.00    -0.02   0.02   0.00    -0.02   0.01   0.00
    19   6    -0.04   0.07  -0.00    -0.03  -0.07   0.00     0.04  -0.05  -0.00
    20   6    -0.04   0.01  -0.00    -0.01   0.03  -0.00     0.01   0.01  -0.00
    21   6     0.01   0.07   0.00     0.12  -0.03  -0.00     0.01  -0.05  -0.00
    22   6    -0.01  -0.01  -0.00     0.01   0.06   0.00     0.02   0.03   0.00
    23   6    -0.06  -0.10  -0.00     0.03  -0.03   0.00     0.01   0.02   0.00
    24   6     0.02  -0.02  -0.00    -0.03  -0.02  -0.00    -0.02  -0.00   0.00
    25   6     0.01  -0.02  -0.00    -0.04  -0.00  -0.00    -0.00   0.01  -0.00
    26   6     0.03   0.02   0.00     0.01   0.01   0.00    -0.01  -0.01  -0.00
    27   1    -0.20  -0.29   0.00     0.12   0.22  -0.00    -0.12  -0.19  -0.00
    28   1     0.26   0.35  -0.00    -0.18  -0.21   0.00     0.10   0.13   0.00
    29   1     0.07   0.21   0.00     0.12   0.26  -0.00    -0.02  -0.02  -0.00
    30   1     0.16  -0.09  -0.00     0.12   0.04  -0.00     0.51  -0.02   0.00
    31   1     0.01  -0.02   0.00    -0.15  -0.02  -0.00     0.06  -0.00   0.00
    32   1     0.00   0.04  -0.00    -0.40   0.03  -0.00     0.25  -0.02  -0.00
    33   1     0.06  -0.11   0.00     0.14  -0.02   0.00    -0.28  -0.01   0.00
    34   1     0.01   0.08   0.00    -0.04   0.10   0.00     0.03  -0.02  -0.00
    35   1     0.06  -0.11   0.00     0.14  -0.02  -0.00     0.28   0.01   0.00
    36   1     0.16  -0.09  -0.00     0.12   0.04  -0.00    -0.51   0.02   0.00
    37   1     0.00   0.04  -0.00    -0.40   0.03   0.00    -0.25   0.02  -0.00
    38   1     0.07   0.21   0.00     0.12   0.26   0.00     0.02   0.02   0.00
    39   1    -0.20  -0.29  -0.00     0.12   0.22   0.00     0.12   0.19   0.00
    40   1     0.26   0.35   0.00    -0.18  -0.21   0.00    -0.10  -0.13   0.00
    41   1     0.01  -0.02   0.00    -0.15  -0.02  -0.00    -0.06   0.00  -0.00
    42   1     0.01   0.08  -0.00    -0.04   0.10   0.00    -0.03   0.02   0.00
                     79                     80                     81
                     AG                     BU                     BU
 Frequencies --   1320.5482              1327.4208              1330.1879
 Red. masses --      1.8631                 2.4452                 1.8969
 Frc consts  --      1.9142                 2.5386                 1.9776
 IR Inten    --      0.0000                 3.1081                 1.9178
  Atom  AN      X      Y      Z        X      Y      Z        X      Y      Z
     1   6     0.05   0.12  -0.00     0.02   0.01   0.00    -0.02  -0.05   0.00
     2   6    -0.05  -0.02   0.00     0.04   0.02  -0.00     0.07  -0.01  -0.00
     3   6     0.03   0.01   0.00     0.02   0.02  -0.00    -0.04  -0.02   0.00
     4   6    -0.03  -0.08   0.00    -0.02  -0.05  -0.00    -0.03   0.08   0.00
     5   6    -0.01  -0.03  -0.00    -0.02   0.01   0.00    -0.01   0.00  -0.00
     6   6     0.01  -0.02   0.00     0.01  -0.02  -0.00    -0.02   0.03  -0.00
     7   6    -0.01  -0.06  -0.00    -0.08   0.07   0.00     0.02   0.09   0.00
     8   6    -0.01   0.03   0.00    -0.07  -0.09  -0.00    -0.02  -0.07   0.00
     9   6     0.02  -0.03   0.00     0.00  -0.01  -0.00    -0.00   0.02  -0.00
    10   6    -0.01   0.04  -0.00    -0.00  -0.04   0.00     0.01  -0.04   0.00
    11   6     0.00   0.04   0.00    -0.00  -0.03  -0.00     0.00  -0.06   0.00
    12   6     0.01   0.01  -0.00     0.11   0.14   0.00     0.01   0.03   0.00
    13   6     0.02  -0.00  -0.00    -0.02  -0.00   0.00    -0.02   0.03   0.00
    14   6    -0.01  -0.01  -0.00     0.11   0.14   0.00     0.01   0.03   0.00
    15   6    -0.00  -0.04   0.00    -0.00  -0.03  -0.00     0.00  -0.06  -0.00
    16   6     0.01   0.06  -0.00    -0.08   0.07   0.00     0.02   0.09  -0.00
    17   6     0.01  -0.03   0.00    -0.07  -0.09  -0.00    -0.02  -0.07   0.00
    18   6     0.01  -0.04   0.00    -0.00  -0.04   0.00     0.01  -0.04  -0.00
    19   6     0.03   0.08   0.00    -0.02  -0.05  -0.00    -0.03   0.08   0.00
    20   6    -0.01   0.02  -0.00     0.01  -0.02   0.00    -0.02   0.03   0.00
    21   6    -0.05  -0.12  -0.00     0.02   0.01   0.00    -0.02  -0.05   0.00
    22   6    -0.03  -0.01   0.00     0.02   0.02  -0.00    -0.04  -0.02  -0.00
    23   6     0.05   0.02  -0.00     0.04   0.02   0.00     0.07  -0.01   0.00
    24   6    -0.02   0.03   0.00     0.00  -0.01   0.00    -0.00   0.02   0.00
    25   6     0.01   0.03   0.00    -0.02   0.01  -0.00    -0.01   0.00  -0.00
    26   6    -0.02   0.00  -0.00    -0.02  -0.00  -0.00    -0.02   0.03  -0.00
    27   1    -0.23  -0.39  -0.00     0.04   0.05   0.00     0.15   0.26  -0.00
    28   1     0.20   0.28   0.00    -0.10  -0.12  -0.00    -0.15  -0.21   0.00
    29   1     0.06   0.07  -0.00     0.06   0.06   0.00    -0.03   0.01   0.00
    30   1    -0.09   0.03  -0.00    -0.45  -0.10   0.00     0.36  -0.06  -0.00
    31   1    -0.23  -0.02   0.00    -0.13  -0.01   0.00     0.15   0.01  -0.00
    32   1    -0.04   0.04   0.00     0.23  -0.05  -0.00     0.08  -0.04  -0.00
    33   1     0.23   0.04  -0.00     0.34  -0.03   0.00    -0.34  -0.07  -0.00
    34   1    -0.04   0.11   0.00    -0.01  -0.03  -0.00     0.05  -0.11   0.00
    35   1    -0.23  -0.04  -0.00     0.34  -0.03  -0.00    -0.34  -0.07   0.00
    36   1     0.09  -0.03  -0.00    -0.45  -0.10   0.00     0.36  -0.06  -0.00
    37   1     0.04  -0.04  -0.00     0.23  -0.05  -0.00     0.08  -0.04   0.00
    38   1    -0.06  -0.07   0.00     0.06   0.06  -0.00    -0.03   0.01   0.00
    39   1     0.23   0.39  -0.00     0.04   0.05   0.00     0.15   0.26  -0.00
    40   1    -0.20  -0.28   0.00    -0.10  -0.12   0.00    -0.15  -0.21   0.00
    41   1     0.23   0.02  -0.00    -0.13  -0.01  -0.00     0.15   0.01  -0.00
    42   1     0.04  -0.11   0.00    -0.01  -0.03   0.00     0.05  -0.11   0.00
                     82                     83                     84
                     BU                     AG                     BU
 Frequencies --   1343.2633              1369.0386              1374.2727
 Red. masses --      2.8995                 5.8471                 3.3073
 Frc consts  --      3.0824                 6.4568                 3.6802
 IR Inten    --      1.4885                 0.0000                 8.2640
  Atom  AN      X      Y      Z        X      Y      Z        X      Y      Z
     1   6    -0.06  -0.12   0.00    -0.10   0.13  -0.00    -0.10   0.04  -0.00
     2   6    -0.06   0.04  -0.00     0.23  -0.12   0.00     0.13  -0.06   0.00
     3   6     0.01   0.01  -0.00    -0.11  -0.11   0.00    -0.08  -0.09   0.00
     4   6     0.13   0.06  -0.00    -0.03   0.01   0.00     0.04   0.05   0.00
     5   6     0.05   0.05   0.00    -0.10  -0.14  -0.00    -0.04  -0.09  -0.00
     6   6     0.01   0.01  -0.00    -0.04   0.08   0.00     0.00   0.04   0.00
     7   6     0.06  -0.02   0.00     0.06  -0.03  -0.00    -0.02  -0.10  -0.00
     8   6    -0.00  -0.00   0.00     0.02  -0.01  -0.00     0.07   0.00   0.00
     9   6    -0.05   0.03  -0.00     0.15   0.00   0.00     0.09   0.02   0.00
    10   6    -0.00   0.00   0.00    -0.01  -0.01  -0.00    -0.03   0.01  -0.00
    11   6    -0.01  -0.09  -0.00    -0.00  -0.02   0.00     0.03   0.02   0.00
    12   6    -0.11   0.08   0.00     0.07  -0.01  -0.00    -0.04   0.01  -0.00
    13   6     0.00  -0.04   0.00    -0.05   0.16  -0.00    -0.04   0.10  -0.00
    14   6    -0.11   0.08   0.00    -0.07   0.01  -0.00    -0.04   0.01  -0.00
    15   6    -0.01  -0.09  -0.00     0.00   0.02   0.00     0.03   0.02   0.00
    16   6     0.06  -0.02   0.00    -0.06   0.03  -0.00    -0.02  -0.10  -0.00
    17   6    -0.00  -0.00  -0.00    -0.02   0.01  -0.00     0.07   0.00   0.00
    18   6    -0.00   0.00  -0.00     0.01   0.01   0.00    -0.03   0.01  -0.00
    19   6     0.13   0.06  -0.00     0.03  -0.01   0.00     0.04   0.05   0.00
    20   6     0.01   0.01   0.00     0.04  -0.08  -0.00     0.00   0.04  -0.00
    21   6    -0.06  -0.12   0.00     0.10  -0.13  -0.00    -0.10   0.04  -0.00
    22   6     0.01   0.01  -0.00     0.11   0.11  -0.00    -0.08  -0.09  -0.00
    23   6    -0.06   0.04  -0.00    -0.23   0.12   0.00     0.13  -0.06   0.00
    24   6    -0.05   0.03  -0.00    -0.15  -0.00   0.00     0.09   0.02   0.00
    25   6     0.05   0.05  -0.00     0.10   0.14   0.00    -0.04  -0.09  -0.00
    26   6     0.00  -0.04   0.00     0.05  -0.16  -0.00    -0.04   0.10   0.00
    27   1     0.12   0.17   0.00     0.09   0.20  -0.00     0.15   0.26   0.00
    28   1    -0.05  -0.10  -0.00    -0.01  -0.02   0.00    -0.00  -0.03   0.00
    29   1    -0.12  -0.21   0.00     0.09   0.29  -0.00     0.13   0.24  -0.00
    30   1    -0.18   0.00   0.00    -0.12  -0.02  -0.00    -0.40  -0.00  -0.00
    31   1     0.26   0.02  -0.00    -0.15   0.02   0.00    -0.01   0.03  -0.00
    32   1    -0.13   0.01  -0.00    -0.28   0.00   0.00    -0.20   0.02   0.00
    33   1     0.41  -0.09   0.00     0.07  -0.02  -0.00     0.13   0.02  -0.00
    34   1     0.00  -0.04  -0.00     0.08  -0.09  -0.00     0.06  -0.09   0.00
    35   1     0.41  -0.09   0.00    -0.07   0.02  -0.00     0.13   0.02  -0.00
    36   1    -0.18   0.00   0.00     0.12   0.02  -0.00    -0.40  -0.00  -0.00
    37   1    -0.13   0.01   0.00     0.28  -0.00  -0.00    -0.20   0.02   0.00
    38   1    -0.12  -0.21  -0.00    -0.09  -0.29   0.00     0.13   0.24   0.00
    39   1     0.12   0.17  -0.00    -0.09  -0.20   0.00     0.15   0.26   0.00
    40   1    -0.05  -0.10  -0.00     0.01   0.02   0.00    -0.00  -0.03   0.00
    41   1     0.26   0.02   0.00     0.15  -0.02  -0.00    -0.01   0.03  -0.00
    42   1     0.00  -0.04  -0.00    -0.08   0.09  -0.00     0.06  -0.09  -0.00
                     85                     86                     87
                     BU                     AG                     AG
 Frequencies --   1404.3070              1421.0084              1436.4249
 Red. masses --      4.2031                 3.8370                 3.6496
 Frc consts  --      4.8836                 4.5650                 4.4367
 IR Inten    --      4.9930                 0.0000                 0.0000
  Atom  AN      X      Y      Z        X      Y      Z        X      Y      Z
     1   6     0.07  -0.08   0.00     0.05  -0.03  -0.00    -0.05   0.01  -0.00
     2   6    -0.06   0.03  -0.00     0.01  -0.04   0.00     0.01   0.04   0.00
     3   6     0.03   0.05  -0.00     0.02   0.07   0.00    -0.02  -0.03   0.00
     4   6    -0.12   0.12  -0.00    -0.08  -0.04   0.00     0.15  -0.13   0.00
     5   6     0.05   0.07   0.00    -0.03   0.01  -0.00    -0.01  -0.03  -0.00
     6   6     0.01  -0.05  -0.00    -0.04   0.09   0.00     0.01  -0.04   0.00
     7   6    -0.10  -0.14   0.00     0.11   0.12  -0.00    -0.03   0.11  -0.00
     8   6     0.10  -0.08   0.00    -0.08  -0.06  -0.00    -0.06   0.03  -0.00
     9   6    -0.08  -0.00  -0.00    -0.00  -0.01   0.00     0.06   0.01   0.00
    10   6    -0.03   0.04   0.00     0.10  -0.04  -0.00    -0.04  -0.01  -0.00
    11   6     0.16   0.07  -0.00    -0.10  -0.04   0.00    -0.05   0.03   0.00
    12   6    -0.01   0.02   0.00     0.12   0.14  -0.00    -0.10   0.19  -0.00
    13   6     0.01  -0.04   0.00     0.03  -0.04  -0.00    -0.02   0.01  -0.00
    14   6    -0.01   0.02   0.00    -0.12  -0.14  -0.00     0.10  -0.19  -0.00
    15   6     0.16   0.07  -0.00     0.10   0.04   0.00     0.05  -0.03   0.00
    16   6    -0.10  -0.14   0.00    -0.11  -0.12  -0.00     0.03  -0.11  -0.00
    17   6     0.10  -0.08   0.00     0.08   0.06   0.00     0.06  -0.03   0.00
    18   6    -0.03   0.04  -0.00    -0.10   0.04   0.00     0.04   0.01   0.00
    19   6    -0.12   0.12  -0.00     0.08   0.04   0.00    -0.15   0.13   0.00
    20   6     0.01  -0.05   0.00     0.04  -0.09  -0.00    -0.01   0.04  -0.00
    21   6     0.07  -0.08   0.00    -0.05   0.03  -0.00     0.05  -0.01  -0.00
    22   6     0.03   0.05  -0.00    -0.02  -0.07   0.00     0.02   0.03   0.00
    23   6    -0.06   0.03  -0.00    -0.01   0.04  -0.00    -0.01  -0.04   0.00
    24   6    -0.08  -0.00  -0.00     0.00   0.01   0.00    -0.06  -0.01   0.00
    25   6     0.05   0.07  -0.00     0.03  -0.01   0.00     0.01   0.03   0.00
    26   6     0.01  -0.04   0.00    -0.03   0.04  -0.00     0.02  -0.01  -0.00
    27   1     0.09   0.13   0.00    -0.09  -0.09  -0.00     0.01   0.01  -0.00
    28   1    -0.08  -0.13  -0.00     0.01   0.08   0.00     0.05   0.06   0.00
    29   1     0.14   0.17   0.00    -0.29  -0.31  -0.00     0.09   0.08  -0.00
    30   1    -0.32  -0.10   0.00     0.00  -0.06   0.00    -0.34   0.03  -0.00
    31   1     0.11  -0.01  -0.00    -0.16  -0.01  -0.00    -0.09   0.02   0.00
    32   1     0.07   0.03  -0.00    -0.31  -0.03   0.00     0.32  -0.02   0.00
    33   1    -0.34   0.07   0.00    -0.06  -0.05  -0.00    -0.35   0.03  -0.00
    34   1     0.02  -0.08   0.00    -0.08   0.17   0.00    -0.03   0.03   0.00
    35   1    -0.34   0.07   0.00     0.06   0.05  -0.00     0.35  -0.03  -0.00
    36   1    -0.32  -0.10   0.00    -0.00   0.06  -0.00     0.34  -0.03  -0.00
    37   1     0.07   0.03   0.00     0.31   0.03  -0.00    -0.32   0.02  -0.00
    38   1     0.14   0.17  -0.00     0.29   0.31  -0.00    -0.09  -0.08   0.00
    39   1     0.09   0.13  -0.00     0.09   0.09  -0.00    -0.01  -0.01   0.00
    40   1    -0.08  -0.13   0.00    -0.01  -0.08   0.00    -0.05  -0.06   0.00
    41   1     0.11  -0.01   0.00     0.16   0.01  -0.00     0.09  -0.02  -0.00
    42   1     0.02  -0.08   0.00     0.08  -0.17  -0.00     0.03  -0.03   0.00
                     88                     89                     90
                     AG                     BU                     AG
 Frequencies --   1461.3069              1461.5137              1475.0885
 Red. masses --      3.5692                 2.0134                 2.5177
 Frc consts  --      4.4906                 2.5339                 3.2276
 IR Inten    --      0.0000                 3.4419                 0.0000
  Atom  AN      X      Y      Z        X      Y      Z        X      Y      Z
     1   6    -0.06   0.06  -0.00    -0.02   0.08  -0.00     0.05   0.06  -0.00
     2   6     0.01  -0.08   0.00    -0.01  -0.02   0.00    -0.04  -0.01   0.00
     3   6     0.05  -0.01   0.00     0.04  -0.04   0.00     0.04  -0.02   0.00
     4   6     0.06   0.08   0.00     0.03  -0.02   0.00    -0.08  -0.06   0.00
     5   6     0.04   0.06  -0.00     0.06   0.04  -0.00     0.06   0.03  -0.00
     6   6     0.04   0.03   0.00    -0.00  -0.07   0.00    -0.06  -0.09   0.00
     7   6     0.05  -0.13  -0.00     0.06  -0.04  -0.00     0.08   0.05  -0.00
     8   6    -0.10  -0.04  -0.00    -0.05   0.02   0.00     0.02  -0.01   0.00
     9   6    -0.07  -0.02   0.00    -0.05  -0.02   0.00    -0.06  -0.03   0.00
    10   6    -0.08   0.02  -0.00    -0.09   0.05  -0.00    -0.00   0.05  -0.00
    11   6    -0.11   0.06   0.00    -0.02   0.01   0.00     0.02  -0.03   0.00
    12   6    -0.02   0.15  -0.00     0.02  -0.01  -0.00     0.09   0.01  -0.00
    13   6    -0.01   0.02   0.00    -0.03   0.05  -0.00    -0.04   0.06  -0.00
    14   6     0.02  -0.15  -0.00     0.02  -0.01  -0.00    -0.09  -0.01  -0.00
    15   6     0.11  -0.06   0.00    -0.02   0.01   0.00    -0.02   0.03   0.00
    16   6    -0.05   0.13  -0.00     0.06  -0.04  -0.00    -0.08  -0.05  -0.00
    17   6     0.10   0.04  -0.00    -0.05   0.02   0.00    -0.02   0.01   0.00
    18   6     0.08  -0.02   0.00    -0.09   0.05   0.00     0.00  -0.05   0.00
    19   6    -0.06  -0.08   0.00     0.03  -0.02   0.00     0.08   0.06   0.00
    20   6    -0.04  -0.03  -0.00    -0.00  -0.07  -0.00     0.06   0.09  -0.00
    21   6     0.06  -0.06  -0.00    -0.02   0.08  -0.00    -0.05  -0.06  -0.00
    22   6    -0.05   0.01   0.00     0.04  -0.04  -0.00    -0.04   0.02  -0.00
    23   6    -0.01   0.08  -0.00    -0.01  -0.02   0.00     0.04   0.01   0.00
    24   6     0.07   0.02  -0.00    -0.05  -0.02   0.00     0.06   0.03   0.00
    25   6    -0.04  -0.06   0.00     0.06   0.04   0.00    -0.06  -0.03   0.00
    26   6     0.01  -0.02   0.00    -0.03   0.05  -0.00     0.04  -0.06  -0.00
    27   1    -0.02  -0.13  -0.00     0.03  -0.06  -0.00     0.06   0.01  -0.00
    28   1    -0.16  -0.25   0.00    -0.12  -0.25   0.00    -0.09  -0.22   0.00
    29   1     0.05   0.03  -0.00     0.20   0.26  -0.00     0.13   0.24  -0.00
    30   1     0.27  -0.03   0.00     0.14   0.03  -0.00    -0.19  -0.02  -0.00
    31   1     0.22  -0.04   0.00     0.23  -0.04   0.00     0.20  -0.06   0.00
    32   1    -0.01   0.02   0.00     0.30   0.04   0.00     0.24   0.05   0.00
    33   1     0.32   0.07  -0.00     0.07   0.01  -0.00    -0.17  -0.04  -0.00
    34   1     0.09  -0.19  -0.00     0.13  -0.28  -0.00     0.16  -0.31  -0.00
    35   1    -0.32  -0.07  -0.00     0.07   0.01  -0.00     0.17   0.04  -0.00
    36   1    -0.27   0.03  -0.00     0.14   0.03  -0.00     0.19   0.02  -0.00
    37   1     0.01  -0.02   0.00     0.30   0.04  -0.00    -0.24  -0.05  -0.00
    38   1    -0.05  -0.03   0.00     0.20   0.26  -0.00    -0.13  -0.24   0.00
    39   1     0.02   0.13   0.00     0.03  -0.06   0.00    -0.06  -0.01   0.00
    40   1     0.16   0.25  -0.00    -0.12  -0.25   0.00     0.09   0.22  -0.00
    41   1    -0.22   0.04   0.00     0.23  -0.04  -0.00    -0.20   0.06   0.00
    42   1    -0.09   0.19  -0.00     0.13  -0.28   0.00    -0.16   0.31  -0.00
                     91                     92                     93
                     BU                     AG                     BU
 Frequencies --   1477.5152              1499.7258              1502.8302
 Red. masses --      3.1853                 2.3390                 2.4489
 Frc consts  --      4.0970                 3.0996                 3.2587
 IR Inten    --      0.6117                 0.0000                15.2703
  Atom  AN      X      Y      Z        X      Y      Z        X      Y      Z
     1   6    -0.07   0.00   0.00    -0.07  -0.04  -0.00     0.07   0.06   0.00
     2   6     0.07  -0.09   0.00     0.10  -0.01   0.00    -0.09  -0.06  -0.00
     3   6     0.05   0.06  -0.00     0.03   0.09   0.00     0.01  -0.05  -0.00
     4   6    -0.02   0.12  -0.00    -0.04   0.03   0.00    -0.04  -0.01  -0.00
     5   6    -0.01   0.06  -0.00    -0.01   0.08  -0.00     0.04  -0.04   0.00
     6   6     0.06   0.11   0.00     0.01  -0.02   0.00    -0.01   0.05  -0.00
     7   6    -0.01  -0.12  -0.00     0.04   0.00  -0.00    -0.04  -0.01   0.00
     8   6    -0.04  -0.05   0.00     0.04  -0.02   0.00     0.00  -0.02   0.00
     9   6    -0.02  -0.02   0.00     0.06  -0.01   0.00    -0.09  -0.02  -0.00
    10   6    -0.04  -0.03   0.00    -0.08  -0.00  -0.00     0.10  -0.01   0.00
    11   6    -0.07   0.05   0.00     0.04  -0.01   0.00    -0.04   0.02  -0.00
    12   6     0.10  -0.01  -0.00     0.04   0.00  -0.00     0.05  -0.00   0.00
    13   6     0.01  -0.05   0.00    -0.02  -0.09  -0.00     0.00   0.10   0.00
    14   6     0.10  -0.01  -0.00    -0.04  -0.00  -0.00     0.05  -0.00   0.00
[truncated: 166,515 more chars]
