# Supplementary material for: HOMA Index Establishes Similarity to a Reference Molecule
Source: J Chem Inf Model. 2023 Dec 6;63(24):7744–54. doi: 10.1021/acs.jcim.3c01551 (PMC10751799; doi:10.1021/acs.jcim.3c01551)
Supplement: Supplementary file 7 — ci3c01551_si_007.zip [file ci3c01551_si_007.zip › ad-Fig4-hexacene-Gaussian16-output/15-0120.log]

 Set GAUSS_PDEF to "48".
 Set GAUSS_MDEF to "10240MB".
 Entering Gaussian System, Link 0=g16
 Initial command:
 /mnt/opt/groups/app-gaussian/g16-avx2/l1.exe "/scratch/9832353.torquesrv1.cis.gov.pl/Gau-183327.inp" -scrdir="/scratch/9832353.torquesrv1.cis.gov.pl/"
 Default is to use a total of  48 processors:
                               48 via shared-memory
                                1 via Linda
 Entering Link 1 = /mnt/opt/groups/app-gaussian/g16-avx2/l1.exe PID=    183328.
  
 Copyright (c) 1988-2019, Gaussian, Inc.  All Rights Reserved.
  
 This is part of the Gaussian(R) 16 program.  It is based on
 the Gaussian(R) 09 system (copyright 2009, Gaussian, Inc.),
 the Gaussian(R) 03 system (copyright 2003, Gaussian, Inc.),
 the Gaussian(R) 98 system (copyright 1998, Gaussian, Inc.),
 the Gaussian(R) 94 system (copyright 1995, Gaussian, Inc.),
 the Gaussian 92(TM) system (copyright 1992, Gaussian, Inc.),
 the Gaussian 90(TM) system (copyright 1990, Gaussian, Inc.),
 the Gaussian 88(TM) system (copyright 1988, Gaussian, Inc.),
 the Gaussian 86(TM) system (copyright 1986, Carnegie Mellon
 University), and the Gaussian 82(TM) system (copyright 1983,
 Carnegie Mellon University). Gaussian is a federally registered
 trademark of Gaussian, Inc.
  
 This software contains proprietary and confidential information,
 including trade secrets, belonging to Gaussian, Inc.
  
 This software is provided under written license and may be
 used, copied, transmitted, or stored only in accord with that
 written license.
  
 The following legend is applicable only to US Government
 contracts under FAR:
  
                    RESTRICTED RIGHTS LEGEND
  
 Use, reproduction and disclosure by the US Government is
 subject to restrictions as set forth in subparagraphs (a)
 and (c) of the Commercial Computer Software - Restricted
 Rights clause in FAR 52.227-19.
  
 Gaussian, Inc.
 340 Quinnipiac St., Bldg. 40, Wallingford CT 06492
  
  
 ---------------------------------------------------------------
 Warning -- This program may not be used in any manner that
 competes with the business of Gaussian, Inc. or will provide
 assistance to any competitor of Gaussian, Inc.  The licensee
 of this program is prohibited from giving any competitor of
 Gaussian, Inc. access to this program.  By using this program,
 the user acknowledges that Gaussian, Inc. is engaged in the
 business of creating and licensing software in the field of
 computational chemistry and represents and warrants to the
 licensee that it is not a competitor of Gaussian, Inc. and that
 it will not use this program in any manner prohibited above.
 ---------------------------------------------------------------
  

 Cite this work as:
 Gaussian 16, Revision C.01,
 M. J. Frisch, G. W. Trucks, H. B. Schlegel, G. E. Scuseria, 
 M. A. Robb, J. R. Cheeseman, G. Scalmani, V. Barone, 
 G. A. Petersson, H. Nakatsuji, X. Li, M. Caricato, A. V. Marenich, 
 J. Bloino, B. G. Janesko, R. Gomperts, B. Mennucci, H. P. Hratchian, 
 J. V. Ortiz, A. F. Izmaylov, J. L. Sonnenberg, D. Williams-Young, 
 F. Ding, F. Lipparini, F. Egidi, J. Goings, B. Peng, A. Petrone, 
 T. Henderson, D. Ranasinghe, V. G. Zakrzewski, J. Gao, N. Rega, 
 G. Zheng, W. Liang, M. Hada, M. Ehara, K. Toyota, R. Fukuda, 
 J. Hasegawa, M. Ishida, T. Nakajima, Y. Honda, O. Kitao, H. Nakai, 
 T. Vreven, K. Throssell, J. A. Montgomery, Jr., J. E. Peralta, 
 F. Ogliaro, M. J. Bearpark, J. J. Heyd, E. N. Brothers, K. N. Kudin, 
 V. N. Staroverov, T. A. Keith, R. Kobayashi, J. Normand, 
 K. Raghavachari, A. P. Rendell, J. C. Burant, S. S. Iyengar, 
 J. Tomasi, M. Cossi, J. M. Millam, M. Klene, C. Adamo, R. Cammi, 
 J. W. Ochterski, R. L. Martin, K. Morokuma, O. Farkas, 
 J. B. Foresman, and D. J. Fox, Gaussian, Inc., Wallingford CT, 2019.
 
 ******************************************
 Gaussian 16:  ES64L-G16RevC.01  3-Jul-2019
                 8-Sep-2022 
 ******************************************
 ----------------------------------------------------------------------
 #p opt freq b3lyp/6-31g(d,p) empiricaldispersion=gd3 int=(grid=ultrafi
 ne,acc2e=12) scf=(maxcyc=500,ferm,novaracc,noincfoc,intrep)
 ----------------------------------------------------------------------
 1/18=20,19=15,26=4,38=1/1,3;
 2/9=110,12=2,17=6,18=5,40=1/2;
 3/5=1,6=6,7=101,11=2,25=1,27=12,30=1,71=1,74=-5,75=-5,124=31/1,2,3;
 4//1;
 5/5=100002,7=500,17=20,22=13,38=1,87=12/2;
 6/7=2,8=2,9=2,10=2,28=1,87=12/1;
 7/87=12/1,2,3,16;
 1/18=20,19=15,26=4/3(2);
 2/9=110/2;
 99//99;
 2/9=110/2;
 3/5=1,6=6,7=101,11=2,25=1,27=12,30=1,71=1,74=-5,75=-5,124=31/1,2,3;
 4/5=5,16=3,69=1/1;
 5/5=100002,7=500,17=20,22=13,38=1,87=12/2;
 7/87=12/1,2,3,16;
 1/18=20,19=15,26=4/3(-5);
 2/9=110/2;
 6/7=2,8=2,9=2,10=2,19=2,28=1,87=12/1;
 99/9=1/99;
 Leave Link    1 at Thu Sep  8 15:01:22 2022, MaxMem=           0 cpu:              13.8 elap:               0.3
 (Enter /mnt/opt/groups/app-gaussian/g16-avx2/l101.exe)
 ---------
 peri symm
 ---------
 Symbolic Z-matrix:
 Charge =  0 Multiplicity = 1
 C                    -3.64932  -0.48147   0. 
 C                    -4.45678  -1.57189   0. 
 C                    -2.21668  -0.61347   0. 
 C                    -3.91483  -2.90572   0. 
 C                    -1.39903   0.52133   0. 
 C                    -1.62863  -1.92395   0. 
 C                    -4.77024  -4.02899   0. 
 C                    -2.50225  -3.09601   0. 
 C                     0.        0.44469   0. 
 C                    -0.23573  -2.0031    0. 
 C                    -2.01188  -4.41988   0. 
 C                    -4.26081  -5.31449   0. 
 C                     0.86996   1.61314   0. 
 C                     0.58403  -0.86506   0. 
 C                    -2.86899  -5.50776   0. 
 C                     0.33426   2.9379    0. 
 C                     2.00891  -0.98558   0. 
 C                     2.27574   1.44506   0. 
 C                     3.14294   2.60774   0. 
 C                     1.14137   4.03813   0. 
 C                     2.81192   0.11328   0. 
 C                     4.55928   2.52122   0. 
 C                     2.56106   3.91274   0. 
 C                     3.39495   5.05782   0. 
 C                     5.35088   3.65213   0. 
 C                     4.76748   4.93605   0. 
 H                    -4.07352   0.5191    0. 
 H                    -5.53745  -1.4572    0. 
 H                    -1.8944    1.48589   0. 
 H                    -5.84482  -3.86546   0. 
 H                     0.25707  -2.96967   0. 
 H                    -0.94283  -4.6009    0. 
 H                    -4.93051  -6.1692    0. 
 H                    -0.73938   3.08211   0. 
 H                    -2.46096  -6.51414   0. 
 H                     2.44528  -1.9809    0. 
 H                     0.70677   5.03419   0. 
 H                     3.88538  -0.03034   0. 
 H                     5.04506   1.55277   0. 
 H                     2.92859   6.0396    0. 
 H                     6.43216   3.55076   0. 
 H                     5.39781   5.82019   0. 
 
 ITRead=  0  0  0  0  0  0  0  0  0  0  0  0  0  0  0  0  0  0  0  0
 ITRead=  0  0  0  0  0  0  0  0  0  0  0  0  0  0  0  0  0  0  0  0
 ITRead=  0  0
 MicOpt= -1 -1 -1 -1 -1 -1 -1 -1 -1 -1 -1 -1 -1 -1 -1 -1 -1 -1 -1 -1
 MicOpt= -1 -1 -1 -1 -1 -1 -1 -1 -1 -1 -1 -1 -1 -1 -1 -1 -1 -1 -1 -1
 MicOpt= -1 -1
 NAtoms=     42 NQM=       42 NQMF=       0 NMMI=      0 NMMIF=      0
                NMic=       0 NMicF=      0.
                    Isotopes and Nuclear Properties:
 (Nuclear quadrupole moments (NQMom) in fm**2, nuclear magnetic moments (NMagM)
  in nuclear magnetons)

  Atom         1           2           3           4           5           6           7           8           9          10
 IAtWgt=          12          12          12          12          12          12          12          12          12          12
 AtmWgt=  12.0000000  12.0000000  12.0000000  12.0000000  12.0000000  12.0000000  12.0000000  12.0000000  12.0000000  12.0000000
 NucSpn=           0           0           0           0           0           0           0           0           0           0
 AtZEff=  -0.0000000  -0.0000000  -0.0000000  -0.0000000  -0.0000000  -0.0000000  -0.0000000  -0.0000000  -0.0000000  -0.0000000
 NQMom=    0.0000000   0.0000000   0.0000000   0.0000000   0.0000000   0.0000000   0.0000000   0.0000000   0.0000000   0.0000000
 NMagM=    0.0000000   0.0000000   0.0000000   0.0000000   0.0000000   0.0000000   0.0000000   0.0000000   0.0000000   0.0000000
 AtZNuc=   6.0000000   6.0000000   6.0000000   6.0000000   6.0000000   6.0000000   6.0000000   6.0000000   6.0000000   6.0000000

  Atom        11          12          13          14          15          16          17          18          19          20
 IAtWgt=          12          12          12          12          12          12          12          12          12          12
 AtmWgt=  12.0000000  12.0000000  12.0000000  12.0000000  12.0000000  12.0000000  12.0000000  12.0000000  12.0000000  12.0000000
 NucSpn=           0           0           0           0           0           0           0           0           0           0
 AtZEff=  -0.0000000  -0.0000000  -0.0000000  -0.0000000  -0.0000000  -0.0000000  -0.0000000  -0.0000000  -0.0000000  -0.0000000
 NQMom=    0.0000000   0.0000000   0.0000000   0.0000000   0.0000000   0.0000000   0.0000000   0.0000000   0.0000000   0.0000000
 NMagM=    0.0000000   0.0000000   0.0000000   0.0000000   0.0000000   0.0000000   0.0000000   0.0000000   0.0000000   0.0000000
 AtZNuc=   6.0000000   6.0000000   6.0000000   6.0000000   6.0000000   6.0000000   6.0000000   6.0000000   6.0000000   6.0000000

  Atom        21          22          23          24          25          26          27          28          29          30
 IAtWgt=          12          12          12          12          12          12           1           1           1           1
 AtmWgt=  12.0000000  12.0000000  12.0000000  12.0000000  12.0000000  12.0000000   1.0078250   1.0078250   1.0078250   1.0078250
 NucSpn=           0           0           0           0           0           0           1           1           1           1
 AtZEff=  -0.0000000  -0.0000000  -0.0000000  -0.0000000  -0.0000000  -0.0000000  -0.0000000  -0.0000000  -0.0000000  -0.0000000
 NQMom=    0.0000000   0.0000000   0.0000000   0.0000000   0.0000000   0.0000000   0.0000000   0.0000000   0.0000000   0.0000000
 NMagM=    0.0000000   0.0000000   0.0000000   0.0000000   0.0000000   0.0000000   2.7928460   2.7928460   2.7928460   2.7928460
 AtZNuc=   6.0000000   6.0000000   6.0000000   6.0000000   6.0000000   6.0000000   1.0000000   1.0000000   1.0000000   1.0000000

  Atom        31          32          33          34          35          36          37          38          39          40
 IAtWgt=           1           1           1           1           1           1           1           1           1           1
 AtmWgt=   1.0078250   1.0078250   1.0078250   1.0078250   1.0078250   1.0078250   1.0078250   1.0078250   1.0078250   1.0078250
 NucSpn=           1           1           1           1           1           1           1           1           1           1
 AtZEff=  -0.0000000  -0.0000000  -0.0000000  -0.0000000  -0.0000000  -0.0000000  -0.0000000  -0.0000000  -0.0000000  -0.0000000
 NQMom=    0.0000000   0.0000000   0.0000000   0.0000000   0.0000000   0.0000000   0.0000000   0.0000000   0.0000000   0.0000000
 NMagM=    2.7928460   2.7928460   2.7928460   2.7928460   2.7928460   2.7928460   2.7928460   2.7928460   2.7928460   2.7928460
 AtZNuc=   1.0000000   1.0000000   1.0000000   1.0000000   1.0000000   1.0000000   1.0000000   1.0000000   1.0000000   1.0000000

  Atom        41          42
 IAtWgt=           1           1
 AtmWgt=   1.0078250   1.0078250
 NucSpn=           1           1
 AtZEff=  -0.0000000  -0.0000000
 NQMom=    0.0000000   0.0000000
 NMagM=    2.7928460   2.7928460
 AtZNuc=   1.0000000   1.0000000
 Leave Link  101 at Thu Sep  8 15:01:22 2022, MaxMem=  1342177280 cpu:              26.8 elap:               0.6
 (Enter /mnt/opt/groups/app-gaussian/g16-avx2/l103.exe)

 GradGradGradGradGradGradGradGradGradGradGradGradGradGradGradGradGradGrad
 Berny optimization.
 Initialization pass.
                           ----------------------------
                           !    Initial Parameters    !
                           ! (Angstroms and Degrees)  !
 --------------------------                            --------------------------
 ! Name  Definition              Value          Derivative Info.                !
 --------------------------------------------------------------------------------
 ! R1    R(1,2)                  1.3568         estimate D2E/DX2                !
 ! R2    R(1,3)                  1.4387         estimate D2E/DX2                !
 ! R3    R(1,27)                 1.0868         estimate D2E/DX2                !
 ! R4    R(2,4)                  1.4397         estimate D2E/DX2                !
 ! R5    R(2,28)                 1.0867         estimate D2E/DX2                !
 ! R6    R(3,5)                  1.3987         estimate D2E/DX2                !
 ! R7    R(3,6)                  1.4364         estimate D2E/DX2                !
 ! R8    R(4,7)                  1.4119         estimate D2E/DX2                !
 ! R9    R(4,8)                  1.4253         estimate D2E/DX2                !
 ! R10   R(5,9)                  1.4011         estimate D2E/DX2                !
 ! R11   R(5,29)                 1.0843         estimate D2E/DX2                !
 ! R12   R(6,8)                  1.4618         estimate D2E/DX2                !
 ! R13   R(6,10)                 1.3951         estimate D2E/DX2                !
 ! R14   R(7,12)                 1.3828         estimate D2E/DX2                !
 ! R15   R(7,30)                 1.087          estimate D2E/DX2                !
 ! R16   R(8,11)                 1.4118         estimate D2E/DX2                !
 ! R17   R(9,13)                 1.4567         estimate D2E/DX2                !
 ! R18   R(9,14)                 1.4341         estimate D2E/DX2                !
 ! R19   R(10,14)                1.4025         estimate D2E/DX2                !
 ! R20   R(10,31)                1.0849         estimate D2E/DX2                !
 ! R21   R(11,15)                1.385          estimate D2E/DX2                !
 ! R22   R(11,32)                1.0843         estimate D2E/DX2                !
 ! R23   R(12,15)                1.4052         estimate D2E/DX2                !
 ! R24   R(12,33)                1.0858         estimate D2E/DX2                !
 ! R25   R(13,16)                1.429          estimate D2E/DX2                !
 ! R26   R(13,18)                1.4158         estimate D2E/DX2                !
 ! R27   R(14,17)                1.43           estimate D2E/DX2                !
 ! R28   R(15,35)                1.086          estimate D2E/DX2                !
 ! R29   R(16,20)                1.3645         estimate D2E/DX2                !
 ! R30   R(16,34)                1.0833         estimate D2E/DX2                !
 ! R31   R(17,21)                1.361          estimate D2E/DX2                !
 ! R32   R(17,36)                1.0868         estimate D2E/DX2                !
 ! R33   R(18,19)                1.4505         estimate D2E/DX2                !
 ! R34   R(18,21)                1.4357         estimate D2E/DX2                !
 ! R35   R(19,22)                1.419          estimate D2E/DX2                !
 ! R36   R(19,23)                1.4288         estimate D2E/DX2                !
 ! R37   R(20,23)                1.4252         estimate D2E/DX2                !
 ! R38   R(20,37)                1.0867         estimate D2E/DX2                !
 ! R39   R(21,38)                1.083          estimate D2E/DX2                !
 ! R40   R(22,25)                1.3804         estimate D2E/DX2                !
 ! R41   R(22,39)                1.0835         estimate D2E/DX2                !
 ! R42   R(23,24)                1.4165         estimate D2E/DX2                !
 ! R43   R(24,26)                1.3779         estimate D2E/DX2                !
 ! R44   R(24,40)                1.0869         estimate D2E/DX2                !
 ! R45   R(25,26)                1.4103         estimate D2E/DX2                !
 ! R46   R(25,41)                1.086          estimate D2E/DX2                !
 ! R47   R(26,42)                1.0858         estimate D2E/DX2                !
 ! A1    A(2,1,3)              121.2561         estimate D2E/DX2                !
 ! A2    A(2,1,27)             120.5049         estimate D2E/DX2                !
 ! A3    A(3,1,27)             118.239          estimate D2E/DX2                !
 ! A4    A(1,2,4)              121.3673         estimate D2E/DX2                !
 ! A5    A(1,2,28)             120.4624         estimate D2E/DX2                !
 ! A6    A(4,2,28)             118.1702         estimate D2E/DX2                !
 ! A7    A(1,3,5)              120.5094         estimate D2E/DX2                !
 ! A8    A(1,3,6)              119.4313         estimate D2E/DX2                !
 ! A9    A(5,3,6)              120.0594         estimate D2E/DX2                !
 ! A10   A(2,4,7)              120.5968         estimate D2E/DX2                !
 ! A11   A(2,4,8)              119.7843         estimate D2E/DX2                !
 ! A12   A(7,4,8)              119.6188         estimate D2E/DX2                !
 ! A13   A(3,5,9)              122.6377         estimate D2E/DX2                !
 ! A14   A(3,5,29)             117.0428         estimate D2E/DX2                !
 ! A15   A(9,5,29)             120.3195         estimate D2E/DX2                !
 ! A16   A(3,6,8)              119.1329         estimate D2E/DX2                !
 ! A17   A(3,6,10)             117.4196         estimate D2E/DX2                !
 ! A18   A(8,6,10)             123.4475         estimate D2E/DX2                !
 ! A19   A(4,7,12)             121.0911         estimate D2E/DX2                !
 ! A20   A(4,7,30)             118.6377         estimate D2E/DX2                !
 ! A21   A(12,7,30)            120.2712         estimate D2E/DX2                !
 ! A22   A(4,8,6)              119.028          estimate D2E/DX2                !
 ! A23   A(4,8,11)             117.9968         estimate D2E/DX2                !
 ! A24   A(6,8,11)             122.9751         estimate D2E/DX2                !
 ! A25   A(5,9,13)             123.5334         estimate D2E/DX2                !
 ! A26   A(5,9,14)             117.1683         estimate D2E/DX2                !
 ! A27   A(13,9,14)            119.2982         estimate D2E/DX2                !
 ! A28   A(6,10,14)            122.5135         estimate D2E/DX2                !
 ! A29   A(6,10,31)            120.2667         estimate D2E/DX2                !
 ! A30   A(14,10,31)           117.2198         estimate D2E/DX2                !
 ! A31   A(8,11,15)            121.4415         estimate D2E/DX2                !
 ! A32   A(8,11,32)            119.9358         estimate D2E/DX2                !
 ! A33   A(15,11,32)           118.6227         estimate D2E/DX2                !
 ! A34   A(7,12,15)            119.524          estimate D2E/DX2                !
 ! A35   A(7,12,33)            120.3021         estimate D2E/DX2                !
 ! A36   A(15,12,33)           120.1739         estimate D2E/DX2                !
 ! A37   A(9,13,16)            121.3132         estimate D2E/DX2                !
 ! A38   A(9,13,18)            119.8511         estimate D2E/DX2                !
 ! A39   A(16,13,18)           118.8357         estimate D2E/DX2                !
 ! A40   A(9,14,10)            120.2015         estimate D2E/DX2                !
 ! A41   A(9,14,17)            118.8674         estimate D2E/DX2                !
 ! A42   A(10,14,17)           120.9311         estimate D2E/DX2                !
 ! A43   A(11,15,12)           120.3277         estimate D2E/DX2                !
 ! A44   A(11,15,35)           119.6966         estimate D2E/DX2                !
 ! A45   A(12,15,35)           119.9757         estimate D2E/DX2                !
 ! A46   A(13,16,20)           121.7193         estimate D2E/DX2                !
 ! A47   A(13,16,34)           119.6682         estimate D2E/DX2                !
 ! A48   A(20,16,34)           118.6125         estimate D2E/DX2                !
 ! A49   A(14,17,21)           121.3233         estimate D2E/DX2                !
 ! A50   A(14,17,36)           118.5086         estimate D2E/DX2                !
 ! A51   A(21,17,36)           120.1681         estimate D2E/DX2                !
 ! A52   A(13,18,19)           119.8998         estimate D2E/DX2                !
 ! A53   A(13,18,21)           118.7481         estimate D2E/DX2                !
 ! A54   A(19,18,21)           121.3522         estimate D2E/DX2                !
 ! A55   A(18,19,22)           123.2222         estimate D2E/DX2                !
 ! A56   A(18,19,23)           119.2505         estimate D2E/DX2                !
 ! A57   A(22,19,23)           117.5272         estimate D2E/DX2                !
 ! A58   A(16,20,23)           121.2156         estimate D2E/DX2                !
 ! A59   A(16,20,37)           120.164          estimate D2E/DX2                !
 ! A60   A(23,20,37)           118.6204         estimate D2E/DX2                !
 ! A61   A(17,21,18)           121.9119         estimate D2E/DX2                !
 ! A62   A(17,21,38)           118.5378         estimate D2E/DX2                !
 ! A63   A(18,21,38)           119.5503         estimate D2E/DX2                !
 ! A64   A(19,22,25)           121.4954         estimate D2E/DX2                !
 ! A65   A(19,22,39)           120.134          estimate D2E/DX2                !
 ! A66   A(25,22,39)           118.3706         estimate D2E/DX2                !
 ! A67   A(19,23,20)           119.0791         estimate D2E/DX2                !
 ! A68   A(19,23,24)           119.9046         estimate D2E/DX2                !
 ! A69   A(20,23,24)           121.0163         estimate D2E/DX2                !
 ! A70   A(23,24,26)           120.9938         estimate D2E/DX2                !
 ! A71   A(23,24,40)           118.5276         estimate D2E/DX2                !
 ! A72   A(26,24,40)           120.4786         estimate D2E/DX2                !
 ! A73   A(22,25,26)           120.5722         estimate D2E/DX2                !
 ! A74   A(22,25,41)           119.6356         estimate D2E/DX2                !
 ! A75   A(26,25,41)           119.7922         estimate D2E/DX2                !
 ! A76   A(24,26,25)           119.5067         estimate D2E/DX2                !
 ! A77   A(24,26,42)           120.416          estimate D2E/DX2                !
 ! A78   A(25,26,42)           120.0773         estimate D2E/DX2                !
 ! D1    D(3,1,2,4)              0.0            estimate D2E/DX2                !
 ! D2    D(3,1,2,28)           180.0            estimate D2E/DX2                !
 ! D3    D(27,1,2,4)           180.0            estimate D2E/DX2                !
 ! D4    D(27,1,2,28)            0.0            estimate D2E/DX2                !
 ! D5    D(2,1,3,5)            180.0            estimate D2E/DX2                !
 ! D6    D(2,1,3,6)              0.0            estimate D2E/DX2                !
 ! D7    D(27,1,3,5)             0.0            estimate D2E/DX2                !
 ! D8    D(27,1,3,6)           180.0            estimate D2E/DX2                !
 ! D9    D(1,2,4,7)            180.0            estimate D2E/DX2                !
 ! D10   D(1,2,4,8)              0.0            estimate D2E/DX2                !
 ! D11   D(28,2,4,7)             0.0            estimate D2E/DX2                !
 ! D12   D(28,2,4,8)           180.0            estimate D2E/DX2                !
 ! D13   D(1,3,5,9)            180.0            estimate D2E/DX2                !
 ! D14   D(1,3,5,29)             0.0            estimate D2E/DX2                !
 ! D15   D(6,3,5,9)              0.0            estimate D2E/DX2                !
 ! D16   D(6,3,5,29)           180.0            estimate D2E/DX2                !
 ! D17   D(1,3,6,8)              0.0            estimate D2E/DX2                !
 ! D18   D(1,3,6,10)           180.0            estimate D2E/DX2                !
 ! D19   D(5,3,6,8)            180.0            estimate D2E/DX2                !
 ! D20   D(5,3,6,10)             0.0            estimate D2E/DX2                !
 ! D21   D(2,4,7,12)           180.0            estimate D2E/DX2                !
 ! D22   D(2,4,7,30)             0.0            estimate D2E/DX2                !
 ! D23   D(8,4,7,12)             0.0            estimate D2E/DX2                !
 ! D24   D(8,4,7,30)           180.0            estimate D2E/DX2                !
 ! D25   D(2,4,8,6)              0.0            estimate D2E/DX2                !
 ! D26   D(2,4,8,11)           180.0            estimate D2E/DX2                !
 ! D27   D(7,4,8,6)            180.0            estimate D2E/DX2                !
 ! D28   D(7,4,8,11)             0.0            estimate D2E/DX2                !
 ! D29   D(3,5,9,13)           180.0            estimate D2E/DX2                !
 ! D30   D(3,5,9,14)             0.0            estimate D2E/DX2                !
 ! D31   D(29,5,9,13)            0.0            estimate D2E/DX2                !
 ! D32   D(29,5,9,14)          180.0            estimate D2E/DX2                !
 ! D33   D(3,6,8,4)              0.0            estimate D2E/DX2                !
 ! D34   D(3,6,8,11)           180.0            estimate D2E/DX2                !
 ! D35   D(10,6,8,4)           180.0            estimate D2E/DX2                !
 ! D36   D(10,6,8,11)            0.0            estimate D2E/DX2                !
 ! D37   D(3,6,10,14)            0.0            estimate D2E/DX2                !
 ! D38   D(3,6,10,31)          180.0            estimate D2E/DX2                !
 ! D39   D(8,6,10,14)          180.0            estimate D2E/DX2                !
 ! D40   D(8,6,10,31)            0.0            estimate D2E/DX2                !
 ! D41   D(4,7,12,15)            0.0            estimate D2E/DX2                !
 ! D42   D(4,7,12,33)          180.0            estimate D2E/DX2                !
 ! D43   D(30,7,12,15)         180.0            estimate D2E/DX2                !
 ! D44   D(30,7,12,33)           0.0            estimate D2E/DX2                !
 ! D45   D(4,8,11,15)            0.0            estimate D2E/DX2                !
 ! D46   D(4,8,11,32)          180.0            estimate D2E/DX2                !
 ! D47   D(6,8,11,15)          180.0            estimate D2E/DX2                !
 ! D48   D(6,8,11,32)            0.0            estimate D2E/DX2                !
 ! D49   D(5,9,13,16)            0.0            estimate D2E/DX2                !
 ! D50   D(5,9,13,18)          180.0            estimate D2E/DX2                !
 ! D51   D(14,9,13,16)         180.0            estimate D2E/DX2                !
 ! D52   D(14,9,13,18)           0.0            estimate D2E/DX2                !
 ! D53   D(5,9,14,10)            0.0            estimate D2E/DX2                !
 ! D54   D(5,9,14,17)          180.0            estimate D2E/DX2                !
 ! D55   D(13,9,14,10)         180.0            estimate D2E/DX2                !
 ! D56   D(13,9,14,17)           0.0            estimate D2E/DX2                !
 ! D57   D(6,10,14,9)            0.0            estimate D2E/DX2                !
 ! D58   D(6,10,14,17)         180.0            estimate D2E/DX2                !
 ! D59   D(31,10,14,9)         180.0            estimate D2E/DX2                !
 ! D60   D(31,10,14,17)          0.0            estimate D2E/DX2                !
 ! D61   D(8,11,15,12)           0.0            estimate D2E/DX2                !
 ! D62   D(8,11,15,35)         180.0            estimate D2E/DX2                !
 ! D63   D(32,11,15,12)        180.0            estimate D2E/DX2                !
 ! D64   D(32,11,15,35)          0.0            estimate D2E/DX2                !
 ! D65   D(7,12,15,11)           0.0            estimate D2E/DX2                !
 ! D66   D(7,12,15,35)         180.0            estimate D2E/DX2                !
 ! D67   D(33,12,15,11)        180.0            estimate D2E/DX2                !
 ! D68   D(33,12,15,35)          0.0            estimate D2E/DX2                !
 ! D69   D(9,13,16,20)         180.0            estimate D2E/DX2                !
 ! D70   D(9,13,16,34)           0.0            estimate D2E/DX2                !
 ! D71   D(18,13,16,20)          0.0            estimate D2E/DX2                !
 ! D72   D(18,13,16,34)        180.0            estimate D2E/DX2                !
 ! D73   D(9,13,18,19)         180.0            estimate D2E/DX2                !
 ! D74   D(9,13,18,21)           0.0            estimate D2E/DX2                !
 ! D75   D(16,13,18,19)          0.0            estimate D2E/DX2                !
 ! D76   D(16,13,18,21)        180.0            estimate D2E/DX2                !
 ! D77   D(9,14,17,21)           0.0            estimate D2E/DX2                !
 ! D78   D(9,14,17,36)         180.0            estimate D2E/DX2                !
 ! D79   D(10,14,17,21)        180.0            estimate D2E/DX2                !
 ! D80   D(10,14,17,36)          0.0            estimate D2E/DX2                !
 ! D81   D(13,16,20,23)          0.0            estimate D2E/DX2                !
 ! D82   D(13,16,20,37)        180.0            estimate D2E/DX2                !
 ! D83   D(34,16,20,23)        180.0            estimate D2E/DX2                !
 ! D84   D(34,16,20,37)          0.0            estimate D2E/DX2                !
 ! D85   D(14,17,21,18)          0.0            estimate D2E/DX2                !
 ! D86   D(14,17,21,38)        180.0            estimate D2E/DX2                !
 ! D87   D(36,17,21,18)        180.0            estimate D2E/DX2                !
 ! D88   D(36,17,21,38)          0.0            estimate D2E/DX2                !
 ! D89   D(13,18,19,22)        180.0            estimate D2E/DX2                !
 ! D90   D(13,18,19,23)          0.0            estimate D2E/DX2                !
 ! D91   D(21,18,19,22)          0.0            estimate D2E/DX2                !
 ! D92   D(21,18,19,23)        180.0            estimate D2E/DX2                !
 ! D93   D(13,18,21,17)          0.0            estimate D2E/DX2                !
 ! D94   D(13,18,21,38)        180.0            estimate D2E/DX2                !
 ! D95   D(19,18,21,17)        180.0            estimate D2E/DX2                !
 ! D96   D(19,18,21,38)          0.0            estimate D2E/DX2                !
 ! D97   D(18,19,22,25)        180.0            estimate D2E/DX2                !
 ! D98   D(18,19,22,39)          0.0            estimate D2E/DX2                !
 ! D99   D(23,19,22,25)          0.0            estimate D2E/DX2                !
 ! D100  D(23,19,22,39)        180.0            estimate D2E/DX2                !
 ! D101  D(18,19,23,20)          0.0            estimate D2E/DX2                !
 ! D102  D(18,19,23,24)        180.0            estimate D2E/DX2                !
 ! D103  D(22,19,23,20)        180.0            estimate D2E/DX2                !
 ! D104  D(22,19,23,24)          0.0            estimate D2E/DX2                !
 ! D105  D(16,20,23,19)          0.0            estimate D2E/DX2                !
 ! D106  D(16,20,23,24)        180.0            estimate D2E/DX2                !
 ! D107  D(37,20,23,19)        180.0            estimate D2E/DX2                !
 ! D108  D(37,20,23,24)          0.0            estimate D2E/DX2                !
 ! D109  D(19,22,25,26)          0.0            estimate D2E/DX2                !
 ! D110  D(19,22,25,41)        180.0            estimate D2E/DX2                !
 ! D111  D(39,22,25,26)        180.0            estimate D2E/DX2                !
 ! D112  D(39,22,25,41)          0.0            estimate D2E/DX2                !
 ! D113  D(19,23,24,26)          0.0            estimate D2E/DX2                !
 ! D114  D(19,23,24,40)        180.0            estimate D2E/DX2                !
 ! D115  D(20,23,24,26)        180.0            estimate D2E/DX2                !
 ! D116  D(20,23,24,40)          0.0            estimate D2E/DX2                !
 ! D117  D(23,24,26,25)          0.0            estimate D2E/DX2                !
 ! D118  D(23,24,26,42)        180.0            estimate D2E/DX2                !
 ! D119  D(40,24,26,25)        180.0            estimate D2E/DX2                !
 ! D120  D(40,24,26,42)          0.0            estimate D2E/DX2                !
 ! D121  D(22,25,26,24)          0.0            estimate D2E/DX2                !
 ! D122  D(22,25,26,42)        180.0            estimate D2E/DX2                !
 ! D123  D(41,25,26,24)        180.0            estimate D2E/DX2                !
 ! D124  D(41,25,26,42)          0.0            estimate D2E/DX2                !
 --------------------------------------------------------------------------------
 Trust Radius=3.00D-01 FncErr=1.00D-07 GrdErr=1.00D-06 EigMax=2.50D+02 EigMin=1.00D-04
 Number of steps in this run=    252 maximum allowed number of steps=    252.
 GradGradGradGradGradGradGradGradGradGradGradGradGradGradGradGradGradGrad

 Leave Link  103 at Thu Sep  8 15:01:22 2022, MaxMem=  1342177280 cpu:               4.0 elap:               0.1
 (Enter /mnt/opt/groups/app-gaussian/g16-avx2/l202.exe)
                          Input orientation:                          
 ---------------------------------------------------------------------
 Center     Atomic      Atomic             Coordinates (Angstroms)
 Number     Number       Type             X           Y           Z
 ---------------------------------------------------------------------
      1          6           0       -3.649322   -0.481471    0.000000
      2          6           0       -4.456782   -1.571885    0.000000
      3          6           0       -2.216677   -0.613469    0.000000
      4          6           0       -3.914829   -2.905724    0.000000
      5          6           0       -1.399030    0.521333    0.000000
      6          6           0       -1.628627   -1.923950    0.000000
      7          6           0       -4.770242   -4.028990    0.000000
      8          6           0       -2.502250   -3.096007    0.000000
      9          6           0        0.000000    0.444688    0.000000
     10          6           0       -0.235726   -2.003104    0.000000
     11          6           0       -2.011881   -4.419876    0.000000
     12          6           0       -4.260808   -5.314485    0.000000
     13          6           0        0.869963    1.613142    0.000000
     14          6           0        0.584029   -0.865061    0.000000
     15          6           0       -2.868993   -5.507760    0.000000
     16          6           0        0.334255    2.937896    0.000000
     17          6           0        2.008910   -0.985584    0.000000
     18          6           0        2.275739    1.445062    0.000000
     19          6           0        3.142941    2.607744    0.000000
     20          6           0        1.141371    4.038135    0.000000
     21          6           0        2.811922    0.113276    0.000000
     22          6           0        4.559281    2.521224    0.000000
     23          6           0        2.561057    3.912742    0.000000
     24          6           0        3.394954    5.057818    0.000000
     25          6           0        5.350885    3.652127    0.000000
     26          6           0        4.767481    4.936048    0.000000
     27          1           0       -4.073523    0.519104    0.000000
     28          1           0       -5.537450   -1.457200    0.000000
     29          1           0       -1.894395    1.485885    0.000000
     30          1           0       -5.844820   -3.865458    0.000000
     31          1           0        0.257068   -2.969671    0.000000
     32          1           0       -0.942825   -4.600902    0.000000
     33          1           0       -4.930506   -6.169204    0.000000
     34          1           0       -0.739375    3.082115    0.000000
     35          1           0       -2.460960   -6.514144    0.000000
     36          1           0        2.445279   -1.980898    0.000000
     37          1           0        0.706769    5.034186    0.000000
     38          1           0        3.885380   -0.030342    0.000000
     39          1           0        5.045058    1.552768    0.000000
     40          1           0        2.928589    6.039601    0.000000
     41          1           0        6.432159    3.550764    0.000000
     42          1           0        5.397810    5.820194    0.000000
 ---------------------------------------------------------------------
                    Distance matrix (angstroms):
                    1          2          3          4          5
     1  C    0.000000
     2  C    1.356832   0.000000
     3  C    1.438713   2.436520   0.000000
     4  C    2.438749   1.439736   2.852745   0.000000
     5  C    2.463621   3.705592   1.398686   4.251349   0.000000
     6  C    2.482731   2.849984   1.436372   2.488092   2.456038
     7  C    3.720397   2.477019   4.264561   1.411899   5.663083
     8  C    2.855096   2.478537   2.498909   1.425338   3.781831
     9  C    3.765013   4.891776   2.456288   5.152780   1.401128
    10  C    3.737379   4.243025   2.419763   3.788208   2.779579
    11  C    4.265237   3.753478   3.811912   2.431844   4.979069
    12  C    4.871544   3.747727   5.126209   2.433481   6.499734
    13  C    4.981098   6.206336   3.805935   6.581366   2.518010
    14  C    4.250694   5.090125   2.811984   4.940043   2.419630
    15  C    5.086501   4.244077   4.937570   2.804347   6.205703
    16  C    5.249853   6.579678   4.372579   7.225137   2.973895
    17  C    5.680644   6.492220   4.241940   6.227168   3.726239
    18  C    6.230399   7.377588   4.941594   7.566536   3.789090
    19  C    7.461775   8.673240   6.253137   8.956029   4.998261
    20  C    6.586166   7.925380   5.737064   8.589665   4.338379
    21  C    6.488559   7.461489   5.080843   7.373164   4.230677
    22  C    8.740557   9.901663   7.465916  10.062917   6.284985
    23  C    7.607754   8.906806   6.581286   9.403647   5.213822
    24  C    8.961336  10.276318   7.978339  10.809761   6.600150
    25  C    9.904058  11.112184   8.686962  11.351602   7.440647
    26  C   10.009600  11.288942   8.920516  11.699397   7.583902
    27  H    1.086783   2.125823   2.174994   3.428503   2.674494
    28  H    2.125341   1.086736   3.426283   2.175114   4.587059
    29  H    2.636334   3.989459   2.123947   4.834086   1.084319
    30  H    4.033805   2.680882   4.872253   2.155448   6.245717
    31  H    4.631525   4.916725   3.416299   4.172387   3.863906
    32  H    4.928979   4.639271   4.185967   3.421467   5.142511
    33  H    5.830243   4.621662   6.183127   3.417880   7.565356
    34  H    4.600754   5.956411   3.979920   6.777737   2.644381
    35  H    6.148605   5.330031   5.905729   3.890299   7.115169
    36  H    6.276340   6.914169   4.858363   6.426996   4.586924
    37  H    7.028371   8.384655   6.359445   9.187020   4.979983
    38  H    7.548195   8.483397   6.129856   8.313308   5.313128
    39  H    8.929187  10.002421   7.577953  10.007883   6.526111
    40  H    9.262467  10.605585   8.410535  11.262824   7.012815
    41  H   10.857955  12.033726   9.599125  12.196163   8.396724
    42  H   11.025497  12.318921   9.968572  12.761931   8.618292
                    6          7          8          9         10
     6  C    0.000000
     7  C    3.781658   0.000000
     8  C    1.461826   2.452396   0.000000
     9  C    2.874521   6.539801   4.335640   0.000000
    10  C    1.395148   4.966493   2.516261   2.459116   0.000000
    11  C    2.525179   2.785919   1.411769   5.264185   2.999252
    12  C    4.292331   1.382758   2.830931   7.163976   5.212152
    13  C    4.330586   7.977817   5.792055   1.456750   3.781505
    14  C    2.452976   6.219217   3.808180   1.434061   1.402548
    15  C    3.792387   2.408632   2.439478   6.607780   4.383687
    16  C    5.243134   8.636747   6.667364   2.515514   4.973767
    17  C    3.756622   7.430964   4.980407   2.466049   2.464495
    18  C    5.156968   8.922505   6.591698   2.485908   4.265830
    19  C    6.580586  10.327861   8.025021   3.815349   5.716232
    20  C    6.574142  10.001284   8.010740   3.770357   6.196206
    21  C    4.885567   8.639883   6.208053   2.831385   3.710421
    22  C    7.619040  11.399355   9.023220   5.009895   6.592544
    23  C    7.184736  10.808286   8.646366   4.311196   6.543640
    24  C    8.601247  12.216403  10.062896   5.727712   7.939676
    25  C    8.933433  12.705777  10.354180   6.238560   7.949331
    26  C    9.379220  13.089693  10.833416   6.549900   8.554760
    27  H    3.456303   4.601149   3.941818   4.074203   4.592409
    28  H    3.936592   2.683787   3.449366   5.854958   5.329755
    29  H    3.420177   6.219674   4.622037   2.161671   3.863189
    30  H    4.641739   1.086950   3.429990   7.262181   5.910186
    31  H    2.156242   5.137704   2.762209   3.424023   1.084941
    32  H    2.763403   3.869910   2.167145   5.132923   2.692312
    33  H    5.378158   2.146206   3.916755   8.249452   6.276731
    34  H    5.084433   8.174087   6.424712   2.739105   5.110099
    35  H    4.665047   3.392458   3.418386   7.381170   5.030025
    36  H    4.074304   7.500562   5.071638   3.444250   2.681097
    37  H    7.339600  10.589561   8.740586   4.643599   7.100123
    38  H    5.830096   9.534620   7.085204   3.914311   4.568950
    39  H    7.525001  11.291419   8.864139   5.165312   6.366389
    40  H    9.175313  12.674720  10.627951   6.315036   8.642800
    41  H    9.744166  13.525770  11.135674   7.142855   8.677911
    42  H   10.456700  14.156119  11.912581   7.617901   9.640577
                   11         12         13         14         15
    11  C    0.000000
    12  C    2.420330   0.000000
    13  C    6.685980   8.620721   0.000000
    14  C    4.401756   6.577980   2.494644   0.000000
    15  C    1.384967   1.405171   8.042825   5.786019   0.000000
    16  C    7.722769   9.445443   1.428970   3.811151   9.032713
    17  C    5.287828   7.618973   2.837354   1.429969   6.651617
    18  C    7.265066   9.403080   1.415788   2.863311   8.649277
    19  C    8.715482  10.843303   2.481061   4.313746  10.099740
    20  C    9.026680  10.800696   2.440134   4.934771  10.354088
    21  C    6.619558   8.915386   2.453732   2.433239   7.991798
    22  C    9.558192  11.797979   3.799432   5.222026  10.938183
    23  C    9.504961  11.475171   2.854463   5.170691  10.873422
    24  C   10.911487  12.891678   4.270992   6.556050  12.282853
    25  C   10.925546  13.144762   4.923020   6.567184  12.307312
    26  C   11.553920  13.659554   5.121753   7.152212  12.937885
    27  H    5.351999   5.836595   5.063099   4.858879   6.146054
    28  H    4.605115   4.063061   7.105064   6.150052   4.850536
    29  H    5.906929   7.200343   2.767286   3.416070   7.061226
    30  H    3.872829   2.146805   8.666220   7.094539   3.398927
    31  H    2.692810   5.090123   4.623615   2.129856   4.026680
    32  H    1.084274   3.393849   6.473063   4.035814   2.128970
    33  H    3.402722   1.085836   9.706202   7.651407   2.165027
    34  H    7.609148   9.105129   2.178956   4.163123   8.849928
    35  H    2.141875   2.163015   8.783384   6.417484   1.085956
    36  H    5.080835   7.488952   3.924123   2.170102   6.378106
    37  H    9.837192  11.479190   3.424934   5.900524  11.131878
    38  H    7.351578   9.709920   3.434207   3.405242   8.696187
    39  H    9.245154  11.565393   4.175531   5.074118  10.605813
    40  H   11.567580  13.438850   4.881750   7.291867  12.921049
    41  H   11.611758  13.890003   5.890026   7.328038  12.983385
    42  H   12.639721  14.740081   6.180670   8.238029  14.023643
                   16         17         18         19         20
    16  C    0.000000
    17  C    4.265931   0.000000
    18  C    2.449064   2.445248   0.000000
    19  C    2.828024   3.768028   1.450472   0.000000
    20  C    1.364537   5.098076   2.830339   2.460142   0.000000
    21  C    3.757301   1.361000   1.435669   2.516335   4.265590
    22  C    4.245522   4.336138   2.524418   1.418980   3.739402
    23  C    2.430838   4.929347   2.484120   1.428849   1.425213
    24  C    3.723164   6.200309   3.782149   2.463001   2.473538
    25  C    5.067218   5.716394   3.785189   2.442489   4.227175
    26  C    4.862726   6.532644   4.289028   2.839037   3.735629
    27  H    5.027829   6.265786   6.416426   7.512641   6.291160
    28  H    7.334425   7.561083   8.334809   9.585038   8.649009
    29  H    2.659928   4.619951   4.170334   5.160748   3.966088
    30  H    9.190571   8.365091   9.702840  11.076199  10.548632
    31  H    5.908071   2.646800   4.854369   6.279795   7.063380
    32  H    7.646202   4.667254   6.849294   8.286016   8.886891
    33  H   10.519362   8.661721  10.483655  11.925408  11.876761
    34  H    1.083273   4.909098   3.430868   3.911190   2.109782
    35  H    9.856687   7.109481   9.262034  10.705725  11.150219
    36  H    5.352659   1.086769   3.430152   4.641376   6.158647
    37  H    2.129131   6.158994   3.917075   3.438394   1.086737
    38  H    4.628275   2.105618   2.183520   2.740568   4.907351
    39  H    4.910218   3.957452   2.771413   2.175092   4.627723
    40  H    4.043655   7.085128   4.640690   3.438545   2.683284
    41  H    6.128625   6.335897   4.659379   3.421731   5.313188
    42  H    5.826425   7.602845   5.374859   3.924827   4.614435
                   21         22         23         24         25
    21  C    0.000000
    22  C    2.975143   0.000000
    23  C    3.807739   2.434999   0.000000
    24  C    4.978797   2.791051   1.416539   0.000000
    25  C    4.355433   1.380427   2.801974   2.408658   0.000000
    26  C    5.204166   2.423783   2.432172   1.377918   1.410253
    27  H    6.897394   8.861929   7.452143   8.739455   9.931531
    28  H    8.495788  10.852273   9.717103  11.055917  12.027513
    29  H    4.902395   6.536196   5.073528   6.382470   7.562188
    30  H    9.527303  12.207990  11.452474  12.845166  13.485470
    31  H    4.003978   6.975598   7.257822   8.618985   8.354351
    32  H    6.026740   8.999881   9.206483  10.588069  10.378982
    33  H    9.970694  12.867774  12.560619  13.977099  14.218493
    34  H    4.628792   5.328260   3.403350   4.582148   6.116877
    35  H    8.469119  11.442100  11.573271  12.969273  12.820998
    36  H    2.126027   4.973742   5.894777   7.102493   6.338258
    37  H    5.352292   4.599655   2.167030   2.688289   4.845400
    38  H    1.083023   2.639059   4.159536   5.111740   3.963368
    39  H    2.656884   1.083460   3.426330   3.874044   2.121518
    40  H    5.927473   3.877903   2.158381   1.086920   3.401110
    41  H    4.992238   2.137200   3.887989   3.390550   1.086015
    42  H    6.265439   3.403870   3.418412   2.143047   2.168575
                   26         27         28         29         30
    26  C    0.000000
    27  H    9.882952   0.000000
    28  H   12.127045   2.459443   0.000000
    29  H    7.502281   2.383960   4.683332   0.000000
    30  H   13.787220   4.728835   2.427794   6.651521   0.000000
    31  H    9.101880   5.561076   5.988657   4.947805   6.167290
    32  H   11.115800   6.001311   5.567175   6.160719   4.956857
    33  H   14.743730   6.742988   4.750933   8.235190   2.478551
    34  H    5.810553   4.205421   6.605067   1.970285   8.621736
    35  H   13.540947   7.215742   5.919246   8.020066   4.297214
    36  H    7.296353   6.981747   7.999889   5.554400   8.501606
    37  H    4.061898   6.575497   9.007128   4.399602  11.051108
    38  H    5.044119   7.977846   9.530249   5.975345  10.458724
    39  H    3.394648   9.176981  11.002244   6.939775  12.163331
    40  H    2.144610   8.916583  11.308220   6.633061  13.231889
    41  H    2.165679  10.934364  12.975024   8.578766  14.343102
    42  H    1.085831  10.853926  13.135462   8.483071  14.839427
                   31         32         33         34         35
    31  H    0.000000
    32  H    2.025008   0.000000
    33  H    6.094911   4.284994   0.000000
    34  H    6.133271   7.685710  10.156401   0.000000
    35  H    4.466650   2.442382   2.493520   9.749464   0.000000
    36  H    2.401237   4.282951   8.481987   5.981314   6.679933
    37  H    8.016480   9.775279  12.541723   2.429385  11.974908
    38  H    4.669508   6.648427  10.742694   5.574563   9.072801
    39  H    6.586145   8.586175  12.615099   5.983190  11.018865
    40  H    9.397021  11.322904  14.519652   4.711760  13.661762
    41  H    8.980413  10.992727  14.952857   7.186830  13.430932
    42  H   10.182777  12.198479  15.824657   6.720277  14.625189
                   36         37         38         39         40
    36  H    0.000000
    37  H    7.227297   0.000000
    38  H    2.424574   5.979382   0.000000
    39  H    4.386986   5.562466   1.962420   0.000000
    40  H    8.035048   2.438718   6.144889   4.960959   0.000000
    41  H    6.818687   5.914443   4.394360   2.432291   4.297594
    42  H    8.341132   4.756435   6.042865   4.281981   2.478950
                   41         42
    41  H    0.000000
    42  H    2.494031   0.000000
 Stoichiometry    C26H16
 Framework group  CS[SG(C26H16)]
 Deg. of freedom    81
 Full point group                 CS      NOp   2
 Largest Abelian subgroup         CS      NOp   2
 Largest concise Abelian subgroup C1      NOp   1
                         Standard orientation:                         
 ---------------------------------------------------------------------
 Center     Atomic      Atomic             Coordinates (Angstroms)
 Number     Number       Type             X           Y           Z
 ---------------------------------------------------------------------
      1          6           0       -3.649322   -0.481472    0.000000
      2          6           0       -4.456782   -1.571886    0.000000
      3          6           0       -2.216677   -0.613470    0.000000
      4          6           0       -3.914828   -2.905725    0.000000
      5          6           0       -1.399030    0.521333    0.000000
      6          6           0       -1.628627   -1.923950    0.000000
      7          6           0       -4.770241   -4.028991    0.000000
      8          6           0       -2.502249   -3.096008    0.000000
      9          6           0       -0.000000    0.444688    0.000000
     10          6           0       -0.235725   -2.003104    0.000000
     11          6           0       -2.011880   -4.419876    0.000000
     12          6           0       -4.260807   -5.314486    0.000000
     13          6           0        0.869963    1.613142    0.000000
     14          6           0        0.584029   -0.865061    0.000000
     15          6           0       -2.868992   -5.507761    0.000000
     16          6           0        0.334254    2.937896    0.000000
     17          6           0        2.008910   -0.985584    0.000000
     18          6           0        2.275739    1.445062    0.000000
     19          6           0        3.142941    2.607745    0.000000
     20          6           0        1.141370    4.038135    0.000000
     21          6           0        2.811922    0.113277    0.000000
     22          6           0        4.559281    2.521225    0.000000
     23          6           0        2.561056    3.912742    0.000000
     24          6           0        3.394953    5.057819    0.000000
     25          6           0        5.350884    3.652128    0.000000
     26          6           0        4.767480    4.936049    0.000000
     27          1           0       -4.073523    0.519103    0.000000
     28          1           0       -5.537450   -1.457201    0.000000
     29          1           0       -1.894395    1.485885    0.000000
     30          1           0       -5.844819   -3.865459    0.000000
     31          1           0        0.257069   -2.969671    0.000000
     32          1           0       -0.942824   -4.600902    0.000000
     33          1           0       -4.930505   -6.169205    0.000000
     34          1           0       -0.739376    3.082115    0.000000
     35          1           0       -2.460959   -6.514145    0.000000
     36          1           0        2.445280   -1.980898    0.000000
     37          1           0        0.706768    5.034186    0.000000
     38          1           0        3.885380   -0.030341    0.000000
     39          1           0        5.045058    1.552769    0.000000
     40          1           0        2.928588    6.039602    0.000000
     41          1           0        6.432158    3.550765    0.000000
     42          1           0        5.397809    5.820195    0.000000
 ---------------------------------------------------------------------
 Rotational constants (GHZ):           0.7898329           0.0891394           0.0800995
 Leave Link  202 at Thu Sep  8 15:01:23 2022, MaxMem=  1342177280 cpu:               7.1 elap:               0.2
 (Enter /mnt/opt/groups/app-gaussian/g16-avx2/l301.exe)
 Standard basis: 6-31G(d,p) (6D, 7F)
 Ernie: Thresh=  0.10000D-02 Tol=  0.10000D-05 Strict=F.
 There are   350 symmetry adapted cartesian basis functions of A'  symmetry.
 There are   120 symmetry adapted cartesian basis functions of A"  symmetry.
 There are   350 symmetry adapted basis functions of A'  symmetry.
 There are   120 symmetry adapted basis functions of A"  symmetry.
   470 basis functions,   840 primitive gaussians,   470 cartesian basis functions
    86 alpha electrons       86 beta electrons
       nuclear repulsion energy      1951.2183687652 Hartrees.
 IExCor=  402 DFT=T Ex+Corr=B3LYP ExCW=0 ScaHFX=  0.200000
 ScaDFX=  0.800000  0.720000  1.000000  0.810000 ScalE2=  1.000000  1.000000
 IRadAn=      5 IRanWt=     -1 IRanGd=            0 ICorTp=0 IEmpDi=131
 NAtoms=   42 NActive=   42 NUniq=   42 SFac= 1.00D+00 NAtFMM=   60 NAOKFM=F Big=F
 Integral buffers will be    131072 words long.
 Raffenetti 2 integral format.
 Two-electron integral symmetry is turned on.
 R6Disp:  Grimme-D3 Dispersion energy=       -0.0380453351 Hartrees.
 Nuclear repulsion after empirical dispersion term =     1951.1803234301 Hartrees.
 Leave Link  301 at Thu Sep  8 15:01:23 2022, MaxMem=  1342177280 cpu:               9.7 elap:               0.3
 (Enter /mnt/opt/groups/app-gaussian/g16-avx2/l302.exe)
 NPDir=0 NMtPBC=     1 NCelOv=     1 NCel=       1 NClECP=     1 NCelD=      1
         NCelK=      1 NCelE2=     1 NClLst=     1 CellRange=     0.0.
 One-electron integrals computed using PRISM.
 One-electron integral symmetry used in STVInt
 NBasis=   470 RedAO= T EigKep=  1.37D-04  NBF=   350   120
 NBsUse=   470 1.00D-06 EigRej= -1.00D+00 NBFU=   350   120
 Precomputing XC quadrature grid using
 IXCGrd= 4 IRadAn=           5 IRanWt=          -1 IRanGd=           0 AccXCQ= 1.00D-12.
 Generated NRdTot=       0 NPtTot=           0 NUsed=           0 NTot=          32
 NSgBfM=   453   453   453   453   453 MxSgAt=    42 MxSgA2=    42.
 Leave Link  302 at Thu Sep  8 15:01:26 2022, MaxMem=  1342177280 cpu:             119.1 elap:               2.6
 (Enter /mnt/opt/groups/app-gaussian/g16-avx2/l303.exe)
 DipDrv:  MaxL=1.
 Leave Link  303 at Thu Sep  8 15:01:26 2022, MaxMem=  1342177280 cpu:               5.7 elap:               0.1
 (Enter /mnt/opt/groups/app-gaussian/g16-avx2/l401.exe)
 ExpMin= 1.61D-01 ExpMax= 3.05D+03 ExpMxC= 4.57D+02 IAcc=3 IRadAn=         5 AccDes= 0.00D+00
 Harris functional with IExCor=  402 and IRadAn=       5 diagonalized for initial guess.
 HarFok:  IExCor=  402 AccDes= 0.00D+00 IRadAn=         5 IDoV= 1 UseB2=F ITyADJ=14
 ICtDFT=  3500011 ScaDFX=  1.000000  1.000000  1.000000  1.000000
 FoFCou: FMM=F IPFlag=           0 FMFlag=      100000 FMFlg1=           0
         NFxFlg=           0 DoJE=T BraDBF=F KetDBF=T FulRan=T
         wScrn=  0.000000 ICntrl=       500 IOpCl=  0 I1Cent=   200000004 NGrid=           0
         NMat0=    1 NMatS0=      1 NMatT0=    0 NMatD0=    1 NMtDS0=    0 NMtDT0=    0
 Petite list used in FoFCou.
 Harris En= -1000.53820382602    
 JPrj=0 DoOrth=F DoCkMO=F.
 Initial guess orbital symmetries:
       Occupied  (A') (A') (A') (A') (A') (A') (A') (A') (A') (A')
                 (A') (A') (A') (A') (A') (A') (A') (A') (A') (A')
                 (A') (A') (A') (A') (A') (A') (A') (A') (A') (A')
                 (A') (A') (A') (A') (A') (A') (A') (A') (A') (A')
                 (A') (A') (A') (A') (A') (A') (A') (A') (A') (A')
                 (A') (A') (A') (A') (A') (A') (A') (A') (A') (A')
                 (A') (A') (A') (A') (A') (A') (A") (A') (A') (A")
                 (A') (A") (A') (A') (A') (A") (A') (A") (A") (A")
                 (A") (A") (A") (A") (A") (A")
       Virtual   (A") (A") (A") (A") (A") (A") (A") (A") (A") (A")
                 (A') (A') (A') (A") (A') (A') (A') (A') (A") (A')
                 (A') (A') (A') (A') (A") (A') (A') (A') (A') (A')
                 (A') (A') (A') (A') (A') (A') (A') (A') (A') (A')
                 (A') (A') (A') (A') (A') (A') (A') (A') (A') (A')
                 (A') (A') (A') (A') (A') (A') (A') (A") (A") (A')
                 (A') (A") (A') (A") (A') (A') (A") (A') (A") (A')
                 (A') (A') (A') (A") (A') (A') (A') (A') (A") (A')
                 (A') (A") (A') (A') (A') (A') (A') (A') (A') (A")
                 (A') (A") (A') (A") (A") (A") (A") (A") (A") (A")
                 (A") (A") (A') (A") (A') (A') (A") (A') (A') (A')
                 (A') (A") (A') (A') (A') (A') (A") (A') (A') (A')
                 (A") (A') (A') (A') (A') (A") (A') (A') (A') (A')
                 (A') (A') (A') (A') (A') (A') (A') (A') (A') (A')
                 (A') (A') (A') (A') (A') (A') (A') (A') (A') (A')
                 (A') (A") (A") (A') (A') (A") (A") (A') (A") (A")
                 (A') (A') (A') (A") (A") (A") (A") (A") (A') (A")
                 (A") (A") (A") (A') (A") (A") (A") (A") (A") (A")
                 (A') (A') (A') (A') (A') (A') (A') (A') (A') (A')
                 (A') (A') (A') (A') (A') (A') (A') (A') (A') (A')
                 (A") (A') (A") (A') (A") (A') (A') (A") (A') (A')
                 (A") (A') (A') (A') (A') (A') (A") (A') (A') (A')
                 (A") (A') (A') (A') (A') (A") (A') (A') (A') (A')
                 (A") (A') (A') (A') (A") (A") (A") (A') (A') (A")
                 (A') (A') (A') (A') (A") (A') (A') (A") (A') (A")
                 (A") (A") (A") (A') (A") (A") (A") (A') (A") (A')
                 (A") (A') (A') (A") (A') (A') (A') (A') (A') (A")
                 (A") (A') (A") (A") (A') (A') (A") (A") (A') (A")
                 (A') (A') (A") (A') (A') (A') (A") (A') (A") (A')
                 (A') (A") (A") (A') (A") (A") (A') (A") (A') (A')
                 (A") (A') (A') (A") (A') (A") (A') (A') (A") (A")
                 (A') (A') (A') (A") (A") (A') (A') (A') (A') (A')
                 (A') (A') (A') (A') (A') (A') (A') (A') (A') (A')
                 (A') (A') (A') (A') (A') (A') (A') (A') (A') (A')
                 (A') (A') (A') (A') (A') (A') (A') (A') (A') (A')
                 (A') (A') (A') (A') (A') (A') (A') (A') (A') (A')
                 (A') (A') (A') (A') (A') (A') (A') (A') (A') (A')
                 (A') (A') (A') (A') (A') (A') (A') (A') (A') (A')
                 (A') (A') (A') (A')
 The electronic state of the initial guess is 1-A'.
 Leave Link  401 at Thu Sep  8 15:01:28 2022, MaxMem=  1342177280 cpu:              88.9 elap:               2.0
 (Enter /mnt/opt/groups/app-gaussian/g16-avx2/l502.exe)
 Two-electron integrals replicated using symmetry.
 Closed shell SCF:
 Using DIIS extrapolation, IDIIS=    10.
 NGot=  1342177280 LenX=  1341706032 LenY=  1341484662
 Requested convergence on RMS density matrix=1.00D-08 within 500 cycles.
 Requested convergence on MAX density matrix=1.00D-06.
 Requested convergence on             energy=1.00D-06.
 Level shift goal  0.100 maximum shift  0.100.
 No special actions if energy rises.
 Dynamic level shift is on during FON iterations.

 Cycle   1  Pass 1  IDiag  1:
 FoFJK:  IHMeth= 1 ICntrl=       0 DoSepK=F KAlg= 0 I1Cent=           0 FoldK=F
 IRaf= 630000000 NMat=       1 IRICut=       1 DoRegI=T DoRafI=F ISym2E= 2 IDoP0=0 IntGTp=1.
 FoFCou: FMM=F IPFlag=           0 FMFlag=      100000 FMFlg1=           0
         NFxFlg=           0 DoJE=F BraDBF=F KetDBF=F FulRan=T
         wScrn=  0.000000 ICntrl=         0 IOpCl=  0 I1Cent=           0 NGrid=           0
         NMat0=    1 NMatS0=      1 NMatT0=    0 NMatD0=    1 NMtDS0=    0 NMtDT0=    0
 Integrals replicated using symmetry in FoFCou.
 E= -1000.05208344369    
 DIIS: error= 4.37D-02 at cycle   1 NSaved=   1.
 NSaved= 1 IEnMin= 1 EnMin= -1000.05208344369     IErMin= 1 ErrMin= 4.37D-02
 ErrMax= 4.37D-02  0.00D+00 EMaxC= 1.00D+00 BMatC= 4.31D-01 BMatP= 4.31D-01
 IDIUse=1 WtCom= 1.00D+00 WtEn= 0.00D+00
 Coeff-Com:  0.100D+01
 Coeff:      0.100D+01
 Gap=     0.134 Goal=     0.100 Shift=    0.000
 T= 1722. Gap= 0.129 NK=0 IS=    1 IE=  470 IFin=   87
          NO(<0.9)=   0  NV(>0.1)=   0     86.00e < EF      0.00e >EF  Err=2.8D-14
 GapD=    0.134 DampG=1.000 DampE=0.500 DampFc=0.5000 IDamp=-1.
 Damping current iteration by 5.00D-01
 RMSDP=4.12D-03 MaxDP=1.09D-01              OVMax= 1.26D-01

 Cycle   2  Pass 1  IDiag  1:
 E= -1000.29567167124     Delta-E=       -0.243588227553 Rises=F Damp=T
 DIIS: error= 7.46D-03 at cycle   2 NSaved=   2.
 NSaved= 2 IEnMin= 2 EnMin= -1000.29567167124     IErMin= 2 ErrMin= 7.46D-03
 ErrMax= 7.46D-03  0.00D+00 EMaxC= 1.00D+00 BMatC= 2.64D-02 BMatP= 4.31D-01
 IDIUse=1 WtCom= 1.00D+00 WtEn= 0.00D+00
 Coeff-Com: -0.853D-01 0.109D+01
 Coeff:     -0.853D-01 0.109D+01
 Gap=     0.136 Goal=     0.100 Shift=    0.000
 T= 1528. Gap= 0.133 NK=3 IS=   73 IE=   94 IFin=   87
          NO(<0.9)=   0  NV(>0.1)=   0     86.00e < EF      0.00e >EF  Err=1.4D-14
 GapD=    0.136 DampG=1.000 DampE=1.000 DampFc=1.0000 IDamp=-1.
 RMSDP=1.36D-03 MaxDP=5.59D-02 DE=-2.44D-01 OVMax= 7.14D-02

 Cycle   3  Pass 1  IDiag  1:
 E= -1000.52218474948     Delta-E=       -0.226513078236 Rises=F Damp=F
 DIIS: error= 4.66D-03 at cycle   3 NSaved=   3.
 NSaved= 3 IEnMin= 3 EnMin= -1000.52218474948     IErMin= 3 ErrMin= 4.66D-03
 ErrMax= 4.66D-03  0.00D+00 EMaxC= 1.00D+00 BMatC= 9.67D-03 BMatP= 2.64D-02
 IDIUse=1 WtCom= 1.00D+00 WtEn= 0.00D+00
 Coeff-Com: -0.781D-01 0.406D+00 0.672D+00
 Coeff:     -0.781D-01 0.406D+00 0.672D+00
 Gap=     0.135 Goal=     0.100 Shift=    0.000
 T= 1210. Gap= 0.133 NK=3 IS=   87 IE=   94 IFin=   86
          NO(<0.9)=   0  NV(>0.1)=   0     86.00e < EF      0.00e >EF  Err=0.0D+00
 GapD=    0.135 DampG=1.000 DampE=1.000 DampFc=1.0000 IDamp=-1.
 RMSDP=4.29D-04 MaxDP=1.72D-02 DE=-2.27D-01 OVMax= 5.20D-02

 Cycle   4  Pass 1  IDiag  1:
 E= -1000.52545520801     Delta-E=       -0.003270458532 Rises=F Damp=F
 DIIS: error= 4.88D-03 at cycle   4 NSaved=   4.
 NSaved= 4 IEnMin= 4 EnMin= -1000.52545520801     IErMin= 3 ErrMin= 4.66D-03
 ErrMax= 4.88D-03  0.00D+00 EMaxC= 1.00D+00 BMatC= 5.84D-03 BMatP= 9.67D-03
 IDIUse=1 WtCom= 1.00D+00 WtEn= 0.00D+00
 Coeff-Com: -0.417D-01 0.146D+00 0.457D+00 0.439D+00
 Coeff:     -0.417D-01 0.146D+00 0.457D+00 0.439D+00
 Gap=     0.134 Goal=     0.100 Shift=    0.000
 T=  496. Gap= 0.134 NK=3 IS=   87 IE=   94 IFin=   86
          NO(<0.9)=   0  NV(>0.1)=   0     86.00e < EF      0.00e >EF  Err=0.0D+00
 GapD=    0.134 DampG=1.000 DampE=1.000 DampFc=1.0000 IDamp=-1.
 RMSDP=2.39D-04 MaxDP=1.01D-02 DE=-3.27D-03 OVMax= 3.21D-02

 Cycle   5  Pass 1  IDiag  1:
 E= -1000.53250988053     Delta-E=       -0.007054672524 Rises=F Damp=F
 DIIS: error= 8.67D-04 at cycle   5 NSaved=   5.
 NSaved= 5 IEnMin= 5 EnMin= -1000.53250988053     IErMin= 5 ErrMin= 8.67D-04
 ErrMax= 8.67D-04  0.00D+00 EMaxC= 1.00D+00 BMatC= 2.38D-04 BMatP= 5.84D-03
 IDIUse=1 WtCom= 1.00D+00 WtEn= 0.00D+00
 Coeff-Com: -0.139D-01 0.364D-01 0.162D+00 0.228D+00 0.588D+00
 Coeff:     -0.139D-01 0.364D-01 0.162D+00 0.228D+00 0.588D+00
 Gap=     0.134 Goal=     0.100 Shift=    0.000
 RMSDP=5.35D-05 MaxDP=2.42D-03 DE=-7.05D-03 OVMax= 7.49D-03

 Cycle   6  Pass 1  IDiag  1:
 E= -1000.53272473834     Delta-E=       -0.000214857806 Rises=F Damp=F
 DIIS: error= 3.56D-04 at cycle   6 NSaved=   6.
 NSaved= 6 IEnMin= 6 EnMin= -1000.53272473834     IErMin= 6 ErrMin= 3.56D-04
 ErrMax= 3.56D-04  0.00D+00 EMaxC= 1.00D+00 BMatC= 5.11D-05 BMatP= 2.38D-04
 IDIUse=1 WtCom= 1.00D+00 WtEn= 0.00D+00
 Coeff-Com: -0.528D-02 0.106D-01 0.626D-01 0.110D+00 0.382D+00 0.441D+00
 Coeff:     -0.528D-02 0.106D-01 0.626D-01 0.110D+00 0.382D+00 0.441D+00
 Gap=     0.134 Goal=     0.100 Shift=    0.000
 RMSDP=2.10D-05 MaxDP=1.17D-03 DE=-2.15D-04 OVMax= 3.15D-03

 Cycle   7  Pass 1  IDiag  1:
 E= -1000.53277850841     Delta-E=       -0.000053770066 Rises=F Damp=F
 DIIS: error= 8.47D-05 at cycle   7 NSaved=   7.
 NSaved= 7 IEnMin= 7 EnMin= -1000.53277850841     IErMin= 7 ErrMin= 8.47D-05
 ErrMax= 8.47D-05  0.00D+00 EMaxC= 1.00D+00 BMatC= 3.17D-06 BMatP= 5.11D-05
 IDIUse=1 WtCom= 1.00D+00 WtEn= 0.00D+00
 Coeff-Com: -0.246D-02 0.429D-02 0.296D-01 0.555D-01 0.204D+00 0.275D+00
 Coeff-Com:  0.433D+00
 Coeff:     -0.246D-02 0.429D-02 0.296D-01 0.555D-01 0.204D+00 0.275D+00
 Coeff:      0.433D+00
 Gap=     0.134 Goal=     0.100 Shift=    0.000
 RMSDP=5.16D-06 MaxDP=2.69D-04 DE=-5.38D-05 OVMax= 7.19D-04

 Cycle   8  Pass 1  IDiag  1:
 E= -1000.53278190256     Delta-E=       -0.000003394153 Rises=F Damp=F
 DIIS: error= 1.62D-05 at cycle   8 NSaved=   8.
 NSaved= 8 IEnMin= 8 EnMin= -1000.53278190256     IErMin= 8 ErrMin= 1.62D-05
 ErrMax= 1.62D-05  0.00D+00 EMaxC= 1.00D+00 BMatC= 1.57D-07 BMatP= 3.17D-06
 IDIUse=1 WtCom= 1.00D+00 WtEn= 0.00D+00
 Coeff-Com: -0.326D-03 0.323D-03 0.393D-02 0.869D-02 0.360D-01 0.604D-01
 Coeff-Com:  0.210D+00 0.681D+00
 Coeff:     -0.326D-03 0.323D-03 0.393D-02 0.869D-02 0.360D-01 0.604D-01
 Coeff:      0.210D+00 0.681D+00
 Gap=     0.134 Goal=     0.100 Shift=    0.000
 RMSDP=1.31D-06 MaxDP=5.59D-05 DE=-3.39D-06 OVMax= 1.40D-04

 Cycle   9  Pass 1  IDiag  1:
 E= -1000.53278204986     Delta-E=       -0.000000147304 Rises=F Damp=F
 DIIS: error= 8.23D-06 at cycle   9 NSaved=   9.
 NSaved= 9 IEnMin= 9 EnMin= -1000.53278204986     IErMin= 9 ErrMin= 8.23D-06
 ErrMax= 8.23D-06  0.00D+00 EMaxC= 1.00D+00 BMatC= 2.57D-08 BMatP= 1.57D-07
 IDIUse=1 WtCom= 1.00D+00 WtEn= 0.00D+00
 Coeff-Com: -0.555D-04-0.468D-04 0.585D-03 0.187D-02 0.956D-02 0.197D-01
 Coeff-Com:  0.971D-01 0.400D+00 0.471D+00
 Coeff:     -0.555D-04-0.468D-04 0.585D-03 0.187D-02 0.956D-02 0.197D-01
 Coeff:      0.971D-01 0.400D+00 0.471D+00
 Gap=     0.134 Goal=     0.100 Shift=    0.000
 RMSDP=4.93D-07 MaxDP=2.32D-05 DE=-1.47D-07 OVMax= 5.98D-05

 Cycle  10  Pass 1  IDiag  1:
 E= -1000.53278207619     Delta-E=       -0.000000026321 Rises=F Damp=F
 DIIS: error= 2.50D-06 at cycle  10 NSaved=  10.
 NSaved=10 IEnMin=10 EnMin= -1000.53278207619     IErMin=10 ErrMin= 2.50D-06
 ErrMax= 2.50D-06  0.00D+00 EMaxC= 1.00D+00 BMatC= 2.35D-09 BMatP= 2.57D-08
 IDIUse=1 WtCom= 1.00D+00 WtEn= 0.00D+00
 Coeff-Com:  0.175D-04-0.620D-04-0.311D-03-0.434D-03-0.712D-03 0.286D-03
 Coeff-Com:  0.125D-01 0.863D-01 0.256D+00 0.646D+00
 Coeff:      0.175D-04-0.620D-04-0.311D-03-0.434D-03-0.712D-03 0.286D-03
 Coeff:      0.125D-01 0.863D-01 0.256D+00 0.646D+00
 Gap=     0.134 Goal=     0.100 Shift=    0.000
 RMSDP=1.54D-07 MaxDP=6.24D-06 DE=-2.63D-08 OVMax= 1.56D-05

 Cycle  11  Pass 1  IDiag  1:
 E= -1000.53278207864     Delta-E=       -0.000000002453 Rises=F Damp=F
 DIIS: error= 6.98D-07 at cycle  11 NSaved=  11.
 NSaved=11 IEnMin=11 EnMin= -1000.53278207864     IErMin=11 ErrMin= 6.98D-07
 ErrMax= 6.98D-07  0.00D+00 EMaxC= 1.00D+00 BMatC= 2.88D-10 BMatP= 2.35D-09
 IDIUse=1 WtCom= 1.00D+00 WtEn= 0.00D+00
 Coeff-Com:  0.127D-04-0.326D-04-0.218D-03-0.362D-03-0.919D-03-0.880D-03
 Coeff-Com:  0.195D-02 0.294D-01 0.129D+00 0.391D+00 0.452D+00
 Coeff:      0.127D-04-0.326D-04-0.218D-03-0.362D-03-0.919D-03-0.880D-03
 Coeff:      0.195D-02 0.294D-01 0.129D+00 0.391D+00 0.452D+00
 Gap=     0.134 Goal=     0.100 Shift=    0.000
 RMSDP=4.88D-08 MaxDP=2.91D-06 DE=-2.45D-09 OVMax= 5.56D-06

 Cycle  12  Pass 1  IDiag  1:
 E= -1000.53278207893     Delta-E=       -0.000000000286 Rises=F Damp=F
 DIIS: error= 1.63D-07 at cycle  12 NSaved=  12.
 NSaved=12 IEnMin=12 EnMin= -1000.53278207893     IErMin=12 ErrMin= 1.63D-07
 ErrMax= 1.63D-07  0.00D+00 EMaxC= 1.00D+00 BMatC= 1.71D-11 BMatP= 2.88D-10
 IDIUse=1 WtCom= 1.00D+00 WtEn= 0.00D+00
 Coeff-Com:  0.431D-05-0.823D-05-0.752D-04-0.138D-03-0.403D-03-0.535D-03
 Coeff-Com: -0.985D-03 0.238D-02 0.326D-01 0.120D+00 0.233D+00 0.614D+00
 Coeff:      0.431D-05-0.823D-05-0.752D-04-0.138D-03-0.403D-03-0.535D-03
 Coeff:     -0.985D-03 0.238D-02 0.326D-01 0.120D+00 0.233D+00 0.614D+00
 Gap=     0.134 Goal=     0.100 Shift=    0.000
 RMSDP=1.36D-08 MaxDP=8.80D-07 DE=-2.86D-10 OVMax= 1.73D-06

 Cycle  13  Pass 1  IDiag  1:
 E= -1000.53278207893     Delta-E=       -0.000000000002 Rises=F Damp=F
 DIIS: error= 7.95D-08 at cycle  13 NSaved=  13.
 NSaved=13 IEnMin=13 EnMin= -1000.53278207893     IErMin=13 ErrMin= 7.95D-08
 ErrMax= 7.95D-08  0.00D+00 EMaxC= 1.00D+00 BMatC= 3.15D-12 BMatP= 1.71D-11
 IDIUse=1 WtCom= 1.00D+00 WtEn= 0.00D+00
 Coeff-Com:  0.144D-05-0.184D-05-0.254D-04-0.498D-04-0.164D-03-0.255D-03
 Coeff-Com: -0.859D-03-0.173D-02 0.718D-02 0.353D-01 0.969D-01 0.366D+00
 Coeff-Com:  0.497D+00
 Coeff:      0.144D-05-0.184D-05-0.254D-04-0.498D-04-0.164D-03-0.255D-03
 Coeff:     -0.859D-03-0.173D-02 0.718D-02 0.353D-01 0.969D-01 0.366D+00
 Coeff:      0.497D+00
 Gap=     0.134 Goal=     0.100 Shift=    0.000
 RMSDP=5.73D-09 MaxDP=2.88D-07 DE=-2.27D-12 OVMax= 8.11D-07

 SCF Done:  E(RB3LYP) =  -1000.53278208     A.U. after   13 cycles
            NFock= 13  Conv=0.57D-08     -V/T= 2.0098
 KE= 9.908146448687D+02 PE=-6.218709921849D+03 EE= 2.276182171472D+03
 Leave Link  502 at Thu Sep  8 15:02:11 2022, MaxMem=  1342177280 cpu:            1980.4 elap:              42.8
 (Enter /mnt/opt/groups/app-gaussian/g16-avx2/l601.exe)
 Copying SCF densities to generalized density rwf, IOpCl= 0 IROHF=0.

 **********************************************************************

            Population analysis using the SCF Density.

 **********************************************************************

 Orbital symmetries:
       Occupied  (A') (A') (A') (A') (A') (A') (A') (A') (A') (A')
                 (A') (A') (A') (A') (A') (A') (A') (A') (A') (A')
                 (A') (A') (A') (A') (A') (A') (A') (A') (A') (A')
                 (A') (A') (A') (A') (A') (A') (A') (A') (A') (A')
                 (A') (A') (A') (A') (A') (A') (A') (A') (A') (A')
                 (A') (A') (A') (A') (A') (A') (A') (A') (A') (A')
                 (A') (A') (A") (A') (A') (A') (A") (A') (A') (A")
                 (A') (A') (A') (A") (A') (A') (A") (A') (A") (A")
                 (A") (A") (A") (A") (A") (A")
       Virtual   (A") (A") (A") (A") (A") (A") (A") (A") (A") (A')
                 (A') (A') (A') (A') (A") (A') (A') (A') (A') (A')
                 (A") (A') (A') (A') (A') (A") (A') (A') (A') (A")
                 (A') (A') (A') (A') (A') (A') (A') (A') (A') (A')
                 (A') (A') (A') (A') (A') (A') (A') (A') (A') (A')
                 (A') (A') (A') (A") (A') (A') (A") (A') (A") (A')
                 (A") (A') (A') (A") (A') (A") (A') (A') (A') (A')
                 (A") (A') (A') (A") (A') (A') (A') (A") (A') (A')
                 (A') (A') (A') (A') (A") (A') (A') (A") (A') (A')
                 (A") (A') (A") (A") (A') (A") (A') (A") (A") (A")
                 (A") (A") (A") (A") (A') (A') (A') (A') (A") (A')
                 (A') (A') (A') (A') (A") (A') (A') (A') (A') (A")
                 (A') (A') (A') (A") (A') (A') (A') (A') (A') (A')
                 (A') (A') (A') (A') (A') (A') (A') (A') (A') (A')
                 (A') (A') (A') (A') (A') (A') (A') (A') (A') (A')
                 (A') (A') (A') (A") (A") (A') (A") (A") (A') (A")
                 (A") (A') (A') (A') (A") (A") (A") (A") (A") (A')
                 (A") (A") (A") (A") (A") (A') (A") (A") (A") (A")
                 (A") (A') (A') (A') (A') (A') (A') (A') (A') (A')
                 (A') (A') (A') (A') (A') (A') (A') (A') (A') (A")
                 (A') (A") (A') (A") (A') (A') (A") (A') (A') (A")
                 (A') (A') (A') (A") (A') (A') (A') (A') (A') (A")
                 (A') (A') (A') (A') (A') (A") (A') (A') (A') (A')
                 (A") (A') (A") (A") (A') (A') (A") (A') (A') (A")
                 (A') (A') (A') (A') (A") (A') (A") (A') (A') (A")
                 (A") (A") (A") (A') (A") (A") (A") (A') (A") (A')
                 (A") (A') (A') (A") (A') (A') (A') (A') (A") (A")
                 (A') (A") (A") (A') (A") (A') (A") (A') (A') (A")
                 (A') (A') (A") (A') (A') (A') (A") (A') (A") (A')
                 (A") (A') (A") (A') (A") (A") (A') (A") (A') (A")
                 (A') (A') (A') (A") (A') (A') (A") (A') (A") (A")
                 (A') (A') (A") (A') (A") (A') (A') (A') (A') (A')
                 (A') (A') (A') (A') (A') (A') (A') (A') (A') (A')
                 (A') (A') (A') (A') (A') (A') (A') (A') (A') (A')
                 (A') (A') (A') (A') (A') (A') (A') (A') (A') (A')
                 (A') (A') (A') (A') (A') (A') (A') (A') (A') (A')
                 (A') (A') (A') (A') (A') (A') (A') (A') (A') (A')
                 (A') (A') (A') (A') (A') (A') (A') (A') (A') (A')
                 (A') (A') (A') (A')
 The electronic state is 1-A'.
 Alpha  occ. eigenvalues --  -10.20248 -10.20201 -10.20149 -10.20130 -10.20111
 Alpha  occ. eigenvalues --  -10.20105 -10.19912 -10.19841 -10.19815 -10.19745
 Alpha  occ. eigenvalues --  -10.19156 -10.19144 -10.19136 -10.19119 -10.19101
 Alpha  occ. eigenvalues --  -10.19096 -10.19088 -10.19082 -10.19074 -10.19070
 Alpha  occ. eigenvalues --  -10.19067 -10.19057 -10.19047 -10.19032 -10.19030
 Alpha  occ. eigenvalues --  -10.19019  -0.88774  -0.87550  -0.85623  -0.83067
 Alpha  occ. eigenvalues --   -0.81183  -0.79648  -0.77929  -0.76790  -0.74978
 Alpha  occ. eigenvalues --   -0.74317  -0.72393  -0.71476  -0.70294  -0.64459
 Alpha  occ. eigenvalues --   -0.63363  -0.62619  -0.61495  -0.60210  -0.59907
 Alpha  occ. eigenvalues --   -0.58036  -0.55196  -0.53139  -0.52493  -0.51606
 Alpha  occ. eigenvalues --   -0.50123  -0.49477  -0.48270  -0.46790  -0.46689
 Alpha  occ. eigenvalues --   -0.44962  -0.43521  -0.43231  -0.43176  -0.42600
 Alpha  occ. eigenvalues --   -0.42429  -0.41232  -0.40823  -0.40525  -0.40206
 Alpha  occ. eigenvalues --   -0.39671  -0.39326  -0.38557  -0.37620  -0.36917
 Alpha  occ. eigenvalues --   -0.36353  -0.35226  -0.34074  -0.33844  -0.32939
 Alpha  occ. eigenvalues --   -0.32785  -0.32038  -0.31489  -0.30417  -0.28725
 Alpha  occ. eigenvalues --   -0.27691  -0.25391  -0.24403  -0.22254  -0.21362
 Alpha  occ. eigenvalues --   -0.19383
 Alpha virt. eigenvalues --   -0.06017  -0.04149  -0.03063  -0.01091   0.00206
 Alpha virt. eigenvalues --    0.02375   0.04025   0.06596   0.08905   0.09118
 Alpha virt. eigenvalues --    0.09546   0.09623   0.10785   0.11514   0.11640
 Alpha virt. eigenvalues --    0.13169   0.13747   0.15167   0.16239   0.16319
 Alpha virt. eigenvalues --    0.16560   0.17204   0.18323   0.18684   0.20547
 Alpha virt. eigenvalues --    0.21269   0.21636   0.23491   0.23870   0.24243
 Alpha virt. eigenvalues --    0.25145   0.25509   0.26223   0.26849   0.28165
 Alpha virt. eigenvalues --    0.28815   0.29526   0.29921   0.30402   0.31101
 Alpha virt. eigenvalues --    0.32309   0.32927   0.34233   0.36180   0.37599
 Alpha virt. eigenvalues --    0.38617   0.40811   0.41547   0.45645   0.46589
 Alpha virt. eigenvalues --    0.48054   0.48651   0.49162   0.49885   0.50359
 Alpha virt. eigenvalues --    0.50747   0.50925   0.51617   0.52574   0.52627
 Alpha virt. eigenvalues --    0.53689   0.54347   0.54593   0.54721   0.55258
 Alpha virt. eigenvalues --    0.55400   0.55546   0.56146   0.56644   0.57140
 Alpha virt. eigenvalues --    0.57237   0.57662   0.57983   0.58601   0.59091
 Alpha virt. eigenvalues --    0.59223   0.59678   0.60155   0.60242   0.60406
 Alpha virt. eigenvalues --    0.60919   0.61439   0.61589   0.61660   0.61797
 Alpha virt. eigenvalues --    0.61821   0.62025   0.62794   0.62891   0.64077
 Alpha virt. eigenvalues --    0.64403   0.64561   0.65092   0.65373   0.65510
 Alpha virt. eigenvalues --    0.67324   0.68740   0.68855   0.69170   0.71888
 Alpha virt. eigenvalues --    0.74400   0.75370   0.76994   0.77621   0.78041
 Alpha virt. eigenvalues --    0.79441   0.80133   0.80719   0.80905   0.81701
 Alpha virt. eigenvalues --    0.81946   0.81984   0.82580   0.83124   0.84233
 Alpha virt. eigenvalues --    0.84269   0.84652   0.87225   0.87632   0.88532
 Alpha virt. eigenvalues --    0.89558   0.89677   0.89838   0.90705   0.91896
 Alpha virt. eigenvalues --    0.92626   0.93244   0.93944   0.94675   0.95165
 Alpha virt. eigenvalues --    0.95555   0.96449   0.96986   0.98826   0.99499
 Alpha virt. eigenvalues --    1.01089   1.02397   1.02958   1.03388   1.04775
 Alpha virt. eigenvalues --    1.05683   1.08590   1.09440   1.09781   1.11584
 Alpha virt. eigenvalues --    1.13386   1.15093   1.16232   1.16601   1.18190
 Alpha virt. eigenvalues --    1.19051   1.20580   1.21384   1.21909   1.22058
 Alpha virt. eigenvalues --    1.22365   1.24009   1.24336   1.24789   1.26068
 Alpha virt. eigenvalues --    1.26795   1.27365   1.29894   1.32602   1.32615
 Alpha virt. eigenvalues --    1.33713   1.33925   1.34120   1.35101   1.36197
 Alpha virt. eigenvalues --    1.36295   1.37910   1.38480   1.38837   1.40699
 Alpha virt. eigenvalues --    1.41166   1.41232   1.41943   1.42787   1.43220
 Alpha virt. eigenvalues --    1.44401   1.44678   1.46007   1.46689   1.47857
 Alpha virt. eigenvalues --    1.48329   1.49804   1.50487   1.50797   1.54044
 Alpha virt. eigenvalues --    1.55812   1.57103   1.61442   1.63855   1.70212
 Alpha virt. eigenvalues --    1.71331   1.71647   1.72386   1.73333   1.74433
 Alpha virt. eigenvalues --    1.75239   1.76039   1.77048   1.77551   1.78673
 Alpha virt. eigenvalues --    1.80167   1.81647   1.83005   1.84001   1.84035
 Alpha virt. eigenvalues --    1.85177   1.86184   1.87343   1.87539   1.87719
 Alpha virt. eigenvalues --    1.88140   1.88672   1.89247   1.90349   1.90714
 Alpha virt. eigenvalues --    1.90946   1.91412   1.92396   1.92924   1.94274
 Alpha virt. eigenvalues --    1.94436   1.94859   1.95249   1.96355   1.97646
 Alpha virt. eigenvalues --    1.97813   1.98488   1.99839   1.99859   1.99915
 Alpha virt. eigenvalues --    2.00168   2.01901   2.04045   2.04503   2.05187
 Alpha virt. eigenvalues --    2.08482   2.09091   2.11500   2.13556   2.15795
 Alpha virt. eigenvalues --    2.17967   2.19456   2.19521   2.21129   2.22007
 Alpha virt. eigenvalues --    2.23605   2.24676   2.25480   2.25890   2.26311
 Alpha virt. eigenvalues --    2.27447   2.27697   2.28564   2.29726   2.29885
 Alpha virt. eigenvalues --    2.31014   2.31754   2.32071   2.33500   2.34964
 Alpha virt. eigenvalues --    2.35952   2.37007   2.37936   2.38353   2.38449
 Alpha virt. eigenvalues --    2.40223   2.40900   2.41918   2.41932   2.42764
 Alpha virt. eigenvalues --    2.43899   2.43955   2.44425   2.45837   2.45883
 Alpha virt. eigenvalues --    2.47008   2.47672   2.50382   2.51558   2.52091
 Alpha virt. eigenvalues --    2.53641   2.53871   2.54059   2.55764   2.56639
 Alpha virt. eigenvalues --    2.56827   2.57424   2.58208   2.58561   2.58685
 Alpha virt. eigenvalues --    2.60258   2.61704   2.62145   2.62567   2.63196
 Alpha virt. eigenvalues --    2.63244   2.64482   2.65627   2.66398   2.66851
 Alpha virt. eigenvalues --    2.68730   2.68869   2.71537   2.72284   2.73238
 Alpha virt. eigenvalues --    2.74239   2.74952   2.75633   2.75829   2.76261
 Alpha virt. eigenvalues --    2.78389   2.80815   2.82903   2.86190   2.86454
 Alpha virt. eigenvalues --    2.87925   2.89437   2.91556   2.91938   2.98075
 Alpha virt. eigenvalues --    2.98681   3.01531   3.03988   3.10241   3.10453
 Alpha virt. eigenvalues --    3.14415   3.16206   3.16879   3.17643   3.18218
 Alpha virt. eigenvalues --    3.19770   3.20928   3.23884   3.24166   3.24688
 Alpha virt. eigenvalues --    3.25793   3.27856   3.30799   3.31428   3.33669
 Alpha virt. eigenvalues --    3.34421   3.35196   3.39825   3.42603   3.45536
 Alpha virt. eigenvalues --    3.48074   3.48531   3.61461   3.69088   3.72885
 Alpha virt. eigenvalues --    3.77316   3.87289   3.88853   4.08474   4.08829
 Alpha virt. eigenvalues --    4.10576   4.12694   4.13364   4.13610   4.14207
 Alpha virt. eigenvalues --    4.14795   4.15338   4.17953   4.18891   4.19284
 Alpha virt. eigenvalues --    4.21324   4.30574   4.33838   4.35410   4.39363
 Alpha virt. eigenvalues --    4.42070   4.47233   4.49503   4.54609   4.60170
 Alpha virt. eigenvalues --    4.65959   4.79167   4.92282   5.01138
          Condensed to atoms (all electrons):
               1          2          3          4          5          6
     1  C    5.071196   0.468605   0.397878   0.004111  -0.076548  -0.012353
     2  C    0.468605   5.081313   0.005793   0.394981   0.008303  -0.068709
     3  C    0.397878   0.005793   4.806552  -0.045437   0.426170   0.425015
     4  C    0.004111   0.394981  -0.045437   4.783057  -0.000558  -0.000314
     5  C   -0.076548   0.008303   0.426170  -0.000558   5.375979  -0.010704
     6  C   -0.012353  -0.068709   0.425015  -0.000314  -0.010704   5.049298
     7  C    0.008837  -0.082506  -0.000428   0.474914  -0.000012   0.013482
     8  C   -0.068254  -0.010964  -0.001090   0.458653   0.014299   0.277578
     9  C    0.008767  -0.000427   0.001558   0.000026   0.389333  -0.038396
    10  C    0.015778  -0.001694  -0.056906   0.011359  -0.114083   0.398496
    11  C   -0.001545   0.014113   0.010827  -0.067637  -0.000036  -0.085140
    12  C   -0.000413   0.007925   0.000036  -0.013814   0.000000  -0.000509
    13  C   -0.000204   0.000002   0.006802  -0.000000  -0.084263  -0.000064
    14  C   -0.000160   0.000051  -0.023895  -0.000170  -0.056959   0.001934
    15  C    0.000072  -0.000543  -0.000229  -0.036326   0.000000   0.008380
    16  C    0.000017  -0.000000   0.000731   0.000000  -0.022285  -0.000046
    17  C   -0.000010   0.000000  -0.000223  -0.000000   0.016781   0.008806
    18  C   -0.000001   0.000000  -0.000183   0.000000   0.011711   0.000030
    19  C   -0.000000   0.000000  -0.000000   0.000000  -0.000045   0.000000
    20  C    0.000000   0.000000  -0.000015  -0.000000   0.000441   0.000000
    21  C    0.000000  -0.000000   0.000054  -0.000000  -0.001853  -0.000407
    22  C    0.000000  -0.000000  -0.000000  -0.000000   0.000001   0.000000
    23  C    0.000000   0.000000  -0.000000  -0.000000  -0.000025   0.000000
    24  C   -0.000000   0.000000   0.000000   0.000000  -0.000000  -0.000000
    25  C   -0.000000   0.000000  -0.000000  -0.000000  -0.000000   0.000000
    26  C   -0.000000  -0.000000   0.000000   0.000000   0.000000  -0.000000
    27  H    0.359047  -0.035234  -0.036743   0.002457  -0.008774   0.004083
    28  H   -0.034489   0.360301   0.002297  -0.037744  -0.000228   0.001144
    29  H   -0.009047   0.000232  -0.039461   0.000031   0.349021   0.004033
    30  H    0.000284  -0.008800   0.000014  -0.039845  -0.000000  -0.000188
    31  H   -0.000219   0.000023   0.004298  -0.000223   0.000795  -0.029934
    32  H    0.000016  -0.000193  -0.000240   0.004920   0.000001  -0.015221
    33  H    0.000004  -0.000195  -0.000001   0.002690  -0.000000   0.000015
    34  H   -0.000007  -0.000001   0.000597   0.000000   0.003831   0.000001
    35  H   -0.000000   0.000010   0.000002   0.001207   0.000000  -0.000243
    36  H    0.000000  -0.000000   0.000036   0.000000  -0.000261   0.000092
    37  H   -0.000000  -0.000000   0.000000   0.000000   0.000013  -0.000000
    38  H   -0.000000   0.000000  -0.000001  -0.000000   0.000019   0.000005
    39  H    0.000000   0.000000  -0.000000  -0.000000   0.000000   0.000000
    40  H    0.000000   0.000000  -0.000000  -0.000000  -0.000000   0.000000
    41  H    0.000000  -0.000000  -0.000000  -0.000000   0.000000   0.000000
    42  H    0.000000  -0.000000   0.000000   0.000000   0.000000  -0.000000
               7          8          9         10         11         12
     1  C    0.008837  -0.068254   0.008767   0.015778  -0.001545  -0.000413
     2  C   -0.082506  -0.010964  -0.000427  -0.001694   0.014113   0.007925
     3  C   -0.000428  -0.001090   0.001558  -0.056906   0.010827   0.000036
     4  C    0.474914   0.458653   0.000026   0.011359  -0.067637  -0.013814
     5  C   -0.000012   0.014299   0.389333  -0.114083  -0.000036   0.000000
     6  C    0.013482   0.277578  -0.038396   0.398496  -0.085140  -0.000509
     7  C    5.017145  -0.024910   0.000000  -0.000095  -0.066088   0.503638
     8  C   -0.024910   4.979128  -0.000103  -0.082307   0.479408  -0.040571
     9  C    0.000000  -0.000103   5.041853  -0.012246  -0.000043   0.000000
    10  C   -0.000095  -0.082307  -0.012246   5.376994  -0.023767  -0.000014
    11  C   -0.066088   0.479408  -0.000043  -0.023767   5.040877  -0.025708
    12  C    0.503638  -0.040571   0.000000  -0.000014  -0.025708   4.853015
    13  C    0.000000   0.000006   0.293620   0.014117  -0.000000   0.000000
    14  C    0.000000   0.006595   0.428891   0.420798   0.000725   0.000000
    15  C   -0.023865  -0.006902   0.000000   0.000346   0.511887   0.512392
    16  C    0.000000  -0.000000  -0.081706  -0.000044   0.000000  -0.000000
    17  C   -0.000000  -0.000203  -0.009961  -0.078705   0.000015  -0.000000
    18  C   -0.000000  -0.000000   0.006213  -0.000611   0.000000  -0.000000
    19  C   -0.000000   0.000000   0.013243  -0.000010   0.000000  -0.000000
    20  C   -0.000000   0.000000   0.009351  -0.000000   0.000000  -0.000000
    21  C    0.000000   0.000002  -0.067833   0.008308  -0.000000   0.000000
    22  C    0.000000  -0.000000  -0.000064  -0.000000   0.000000   0.000000
    23  C   -0.000000   0.000000  -0.000182   0.000000  -0.000000   0.000000
    24  C    0.000000  -0.000000  -0.000011   0.000000  -0.000000   0.000000
    25  C    0.000000   0.000000   0.000000   0.000000  -0.000000   0.000000
    26  C    0.000000  -0.000000   0.000000  -0.000000   0.000000   0.000000
    27  H   -0.000215   0.001120   0.000122  -0.000243   0.000019   0.000003
    28  H   -0.008201   0.003929   0.000004   0.000021  -0.000229   0.000163
    29  H   -0.000000  -0.000232  -0.029287   0.000814   0.000002  -0.000000
    30  H    0.363955   0.004339  -0.000000   0.000002   0.000636  -0.043603
    31  H   -0.000002  -0.012754   0.003988   0.349082   0.003481  -0.000001
    32  H    0.000645  -0.028936   0.000001   0.004233   0.358221   0.004538
    33  H   -0.034717   0.001144   0.000000  -0.000000   0.004106   0.365759
    34  H    0.000000  -0.000000  -0.014779   0.000000  -0.000000   0.000000
    35  H    0.004191   0.002703  -0.000000   0.000011  -0.033955  -0.040014
    36  H   -0.000000  -0.000002   0.003967  -0.008403  -0.000001   0.000000
    37  H    0.000000  -0.000000  -0.000278   0.000000   0.000000  -0.000000
    38  H   -0.000000  -0.000000   0.001224  -0.000242  -0.000000   0.000000
    39  H   -0.000000  -0.000000   0.000008  -0.000000   0.000000   0.000000
    40  H    0.000000   0.000000   0.000000  -0.000000  -0.000000   0.000000
    41  H    0.000000   0.000000   0.000000  -0.000000   0.000000   0.000000
    42  H    0.000000  -0.000000  -0.000000  -0.000000   0.000000   0.000000
              13         14         15         16         17         18
     1  C   -0.000204  -0.000160   0.000072   0.000017  -0.000010  -0.000001
     2  C    0.000002   0.000051  -0.000543  -0.000000   0.000000   0.000000
     3  C    0.006802  -0.023895  -0.000229   0.000731  -0.000223  -0.000183
     4  C   -0.000000  -0.000170  -0.036326   0.000000  -0.000000   0.000000
     5  C   -0.084263  -0.056959   0.000000  -0.022285   0.016781   0.011711
     6  C   -0.000064   0.001934   0.008380  -0.000046   0.008806   0.000030
     7  C    0.000000   0.000000  -0.023865   0.000000  -0.000000  -0.000000
     8  C    0.000006   0.006595  -0.006902  -0.000000  -0.000203  -0.000000
     9  C    0.293620   0.428891   0.000000  -0.081706  -0.009961   0.006213
    10  C    0.014117   0.420798   0.000346  -0.000044  -0.078705  -0.000611
    11  C   -0.000000   0.000725   0.511887   0.000000   0.000015   0.000000
    12  C    0.000000   0.000000   0.512392  -0.000000  -0.000000  -0.000000
    13  C    5.051281  -0.002319   0.000000   0.430764  -0.069710   0.410999
    14  C   -0.002319   4.792047  -0.000011   0.010526   0.403926  -0.047424
    15  C    0.000000  -0.000011   4.848731   0.000000   0.000000  -0.000000
    16  C    0.430764   0.010526   0.000000   5.086609  -0.001558  -0.047278
    17  C   -0.069710   0.403926   0.000000  -0.001558   5.078593   0.007522
    18  C    0.410999  -0.047424  -0.000000  -0.047278   0.007522   5.070605
    19  C    0.003315  -0.000363  -0.000000  -0.068032   0.009284   0.304625
    20  C    0.008161  -0.000253  -0.000000   0.460245   0.000088  -0.070860
    21  C   -0.042606   0.004099   0.000000   0.014190   0.469349   0.416155
    22  C    0.010770  -0.000028   0.000000  -0.001453   0.000591  -0.088847
    23  C   -0.046302   0.000011  -0.000000   0.001112  -0.000234  -0.005843
    24  C   -0.000512   0.000000   0.000000   0.008897   0.000000   0.013505
    25  C   -0.000239   0.000000   0.000000   0.000074  -0.000013   0.008569
    26  C    0.000048   0.000000   0.000000  -0.000431   0.000000  -0.000605
    27  H   -0.000002   0.000033  -0.000000  -0.000001   0.000000   0.000000
    28  H   -0.000000  -0.000001   0.000020  -0.000000  -0.000000  -0.000000
    29  H   -0.013344   0.004335  -0.000000   0.003226  -0.000222  -0.000336
    30  H   -0.000000  -0.000000   0.004624   0.000000   0.000000   0.000000
    31  H   -0.000242  -0.038943   0.000161   0.000002  -0.008789   0.000034
    32  H   -0.000000   0.000501  -0.044944  -0.000000  -0.000009   0.000000
    33  H    0.000000  -0.000000  -0.039305  -0.000000  -0.000000  -0.000000
    34  H   -0.026630  -0.000254  -0.000000   0.355300   0.000020   0.004243
    35  H   -0.000000   0.000000   0.365169   0.000000  -0.000000   0.000000
    36  H    0.001377  -0.035960  -0.000000   0.000020   0.357801   0.002029
    37  H    0.001932   0.000002   0.000000  -0.034105  -0.000001   0.001422
    38  H    0.004131   0.002216  -0.000000  -0.000227  -0.034801  -0.027523
    39  H   -0.000322  -0.000012  -0.000000   0.000018   0.000399  -0.014953
    40  H    0.000014  -0.000000   0.000000   0.000260  -0.000000  -0.000185
    41  H    0.000002  -0.000000   0.000000  -0.000001   0.000000  -0.000241
    42  H   -0.000001   0.000000   0.000000   0.000004  -0.000000   0.000017
              19         20         21         22         23         24
     1  C   -0.000000   0.000000   0.000000   0.000000   0.000000  -0.000000
     2  C    0.000000   0.000000  -0.000000  -0.000000   0.000000   0.000000
     3  C   -0.000000  -0.000015   0.000054  -0.000000  -0.000000   0.000000
     4  C    0.000000  -0.000000  -0.000000  -0.000000  -0.000000   0.000000
     5  C   -0.000045   0.000441  -0.001853   0.000001  -0.000025  -0.000000
     6  C    0.000000   0.000000  -0.000407   0.000000   0.000000  -0.000000
     7  C   -0.000000  -0.000000   0.000000   0.000000  -0.000000   0.000000
     8  C    0.000000   0.000000   0.000002  -0.000000   0.000000  -0.000000
     9  C    0.013243   0.009351  -0.067833  -0.000064  -0.000182  -0.000011
    10  C   -0.000010  -0.000000   0.008308  -0.000000   0.000000   0.000000
    11  C    0.000000   0.000000  -0.000000   0.000000  -0.000000  -0.000000
    12  C   -0.000000  -0.000000   0.000000   0.000000   0.000000   0.000000
    13  C    0.003315   0.008161  -0.042606   0.010770  -0.046302  -0.000512
    14  C   -0.000363  -0.000253   0.004099  -0.000028   0.000011   0.000000
    15  C   -0.000000  -0.000000   0.000000   0.000000  -0.000000   0.000000
    16  C   -0.068032   0.460245   0.014190  -0.001453   0.001112   0.008897
    17  C    0.009284   0.000088   0.469349   0.000591  -0.000234   0.000000
    18  C    0.304625  -0.070860   0.416155  -0.088847  -0.005843   0.013505
    19  C    4.986001  -0.009122  -0.083525   0.465922   0.453264  -0.026719
    20  C   -0.009122   5.088914  -0.001363   0.014979   0.413406  -0.084469
    21  C   -0.083525  -0.001363   5.089656  -0.019239   0.009952  -0.000090
    22  C    0.465922   0.014979  -0.019239   5.041236  -0.063639  -0.066420
    23  C    0.453264   0.413406   0.009952  -0.063639   4.762574   0.467809
    24  C   -0.026719  -0.084469  -0.000090  -0.066420   0.467809   5.017868
    25  C   -0.007737  -0.000602   0.000433   0.519346  -0.035772  -0.024149
    26  C   -0.039888   0.008182  -0.000019  -0.024628  -0.012008   0.509350
    27  H   -0.000000  -0.000000  -0.000000   0.000000   0.000000   0.000000
    28  H   -0.000000  -0.000000   0.000000   0.000000   0.000000  -0.000000
    29  H    0.000006   0.000288   0.000024   0.000000  -0.000008  -0.000000
    30  H    0.000000   0.000000  -0.000000  -0.000000  -0.000000   0.000000
    31  H    0.000000  -0.000000   0.000177  -0.000000  -0.000000  -0.000000
    32  H    0.000000  -0.000000  -0.000001  -0.000000   0.000000  -0.000000
    33  H   -0.000000  -0.000000   0.000000   0.000000   0.000000   0.000000
    34  H    0.001221  -0.036577  -0.000223   0.000017   0.002352  -0.000231
    35  H    0.000000   0.000000  -0.000000  -0.000000  -0.000000   0.000000
    36  H   -0.000263  -0.000001  -0.034376   0.000012   0.000002   0.000000
    37  H    0.003852   0.358867   0.000020  -0.000245  -0.036930  -0.008005
    38  H   -0.013975   0.000022   0.355465   0.003199  -0.000221  -0.000002
    39  H   -0.029130  -0.000199   0.003344   0.358361   0.004868   0.000652
    40  H    0.004361  -0.008859   0.000002   0.000569  -0.040059   0.364304
    41  H    0.002783   0.000010   0.000012  -0.033951   0.001196   0.004207
    42  H    0.001153  -0.000206  -0.000000   0.004119   0.002591  -0.034367
              25         26         27         28         29         30
     1  C   -0.000000  -0.000000   0.359047  -0.034489  -0.009047   0.000284
     2  C    0.000000  -0.000000  -0.035234   0.360301   0.000232  -0.008800
     3  C   -0.000000   0.000000  -0.036743   0.002297  -0.039461   0.000014
     4  C   -0.000000   0.000000   0.002457  -0.037744   0.000031  -0.039845
     5  C   -0.000000   0.000000  -0.008774  -0.000228   0.349021  -0.000000
     6  C    0.000000  -0.000000   0.004083   0.001144   0.004033  -0.000188
     7  C    0.000000   0.000000  -0.000215  -0.008201  -0.000000   0.363955
     8  C    0.000000  -0.000000   0.001120   0.003929  -0.000232   0.004339
     9  C    0.000000   0.000000   0.000122   0.000004  -0.029287  -0.000000
    10  C    0.000000  -0.000000  -0.000243   0.000021   0.000814   0.000002
    11  C   -0.000000   0.000000   0.000019  -0.000229   0.000002   0.000636
    12  C    0.000000   0.000000   0.000003   0.000163  -0.000000  -0.043603
    13  C   -0.000239   0.000048  -0.000002  -0.000000  -0.013344  -0.000000
    14  C    0.000000   0.000000   0.000033  -0.000001   0.004335  -0.000000
    15  C    0.000000   0.000000  -0.000000   0.000020  -0.000000   0.004624
    16  C    0.000074  -0.000431  -0.000001  -0.000000   0.003226   0.000000
    17  C   -0.000013   0.000000   0.000000  -0.000000  -0.000222   0.000000
    18  C    0.008569  -0.000605   0.000000  -0.000000  -0.000336   0.000000
    19  C   -0.007737  -0.039888  -0.000000  -0.000000   0.000006   0.000000
    20  C   -0.000602   0.008182  -0.000000  -0.000000   0.000288   0.000000
    21  C    0.000433  -0.000019  -0.000000   0.000000   0.000024  -0.000000
    22  C    0.519346  -0.024628   0.000000   0.000000   0.000000  -0.000000
    23  C   -0.035772  -0.012008   0.000000   0.000000  -0.000008  -0.000000
    24  C   -0.024149   0.509350   0.000000  -0.000000  -0.000000   0.000000
    25  C    4.850832   0.502209  -0.000000  -0.000000  -0.000000   0.000000
    26  C    0.502209   4.856753  -0.000000  -0.000000   0.000000   0.000000
    27  H   -0.000000  -0.000000   0.627986  -0.005408   0.007483  -0.000014
    28  H   -0.000000  -0.000000  -0.005408   0.626958  -0.000019   0.006459
    29  H   -0.000000   0.000000   0.007483  -0.000019   0.633997   0.000000
    30  H    0.000000   0.000000  -0.000014   0.006459   0.000000   0.633467
    31  H   -0.000000   0.000000   0.000002   0.000000   0.000026   0.000000
    32  H   -0.000000   0.000000   0.000000   0.000002   0.000000   0.000019
    33  H    0.000000   0.000000  -0.000000  -0.000013  -0.000000  -0.005749
    34  H   -0.000001   0.000004   0.000005   0.000000   0.003177  -0.000000
    35  H    0.000000   0.000000  -0.000000   0.000000   0.000000  -0.000201
    36  H    0.000000  -0.000000   0.000000  -0.000000   0.000002   0.000000
    37  H    0.000024   0.000157   0.000000  -0.000000   0.000001   0.000000
    38  H    0.000307  -0.000004  -0.000000   0.000000   0.000000   0.000000
    39  H   -0.044228   0.004563  -0.000000   0.000000  -0.000000   0.000000
    40  H    0.004658  -0.043775   0.000000   0.000000   0.000000   0.000000
    41  H    0.365261  -0.040246  -0.000000   0.000000   0.000000   0.000000
    42  H   -0.039274   0.365464   0.000000   0.000000  -0.000000   0.000000
              31         32         33         34         35         36
     1  C   -0.000219   0.000016   0.000004  -0.000007  -0.000000   0.000000
     2  C    0.000023  -0.000193  -0.000195  -0.000001   0.000010  -0.000000
     3  C    0.004298  -0.000240  -0.000001   0.000597   0.000002   0.000036
     4  C   -0.000223   0.004920   0.002690   0.000000   0.001207   0.000000
     5  C    0.000795   0.000001  -0.000000   0.003831   0.000000  -0.000261
     6  C   -0.029934  -0.015221   0.000015   0.000001  -0.000243   0.000092
     7  C   -0.000002   0.000645  -0.034717   0.000000   0.004191  -0.000000
     8  C   -0.012754  -0.028936   0.001144  -0.000000   0.002703  -0.000002
     9  C    0.003988   0.000001   0.000000  -0.014779  -0.000000   0.003967
    10  C    0.349082   0.004233  -0.000000   0.000000   0.000011  -0.008403
    11  C    0.003481   0.358221   0.004106  -0.000000  -0.033955  -0.000001
    12  C   -0.000001   0.004538   0.365759   0.000000  -0.040014   0.000000
    13  C   -0.000242  -0.000000   0.000000  -0.026630  -0.000000   0.001377
    14  C   -0.038943   0.000501  -0.000000  -0.000254   0.000000  -0.035960
    15  C    0.000161  -0.044944  -0.039305  -0.000000   0.365169  -0.000000
    16  C    0.000002  -0.000000  -0.000000   0.355300   0.000000   0.000020
    17  C   -0.008789  -0.000009  -0.000000   0.000020  -0.000000   0.357801
    18  C    0.000034   0.000000  -0.000000   0.004243   0.000000   0.002029
    19  C    0.000000   0.000000  -0.000000   0.001221   0.000000  -0.000263
    20  C   -0.000000  -0.000000  -0.000000  -0.036577   0.000000  -0.000001
    21  C    0.000177  -0.000001   0.000000  -0.000223  -0.000000  -0.034376
    22  C   -0.000000  -0.000000   0.000000   0.000017  -0.000000   0.000012
    23  C   -0.000000   0.000000   0.000000   0.002352  -0.000000   0.000002
    24  C   -0.000000  -0.000000   0.000000  -0.000231   0.000000   0.000000
    25  C   -0.000000  -0.000000   0.000000  -0.000001   0.000000   0.000000
    26  C    0.000000   0.000000   0.000000   0.000004   0.000000  -0.000000
    27  H    0.000002   0.000000  -0.000000   0.000005  -0.000000   0.000000
    28  H    0.000000   0.000002  -0.000013   0.000000   0.000000  -0.000000
    29  H    0.000026   0.000000  -0.000000   0.003177   0.000000   0.000002
    30  H    0.000000   0.000019  -0.005749  -0.000000  -0.000201   0.000000
    31  H    0.632767   0.003581  -0.000000   0.000000   0.000001   0.007425
    32  H    0.003581   0.633714  -0.000208  -0.000000  -0.005918   0.000004
    33  H   -0.000000  -0.000208   0.625560   0.000000  -0.005308   0.000000
    34  H    0.000000  -0.000000   0.000000   0.627903   0.000000   0.000000
    35  H    0.000001  -0.005918  -0.005308   0.000000   0.626364   0.000000
    36  H    0.007425   0.000004   0.000000   0.000000   0.000000   0.627538
    37  H    0.000000   0.000000  -0.000000  -0.005202   0.000000  -0.000000
    38  H   -0.000020   0.000000   0.000000   0.000001  -0.000000  -0.005308
    39  H    0.000000  -0.000000   0.000000   0.000000   0.000000   0.000004
    40  H    0.000000  -0.000000   0.000000  -0.000015   0.000000   0.000000
    41  H   -0.000000   0.000000   0.000000  -0.000000   0.000000   0.000000
    42  H    0.000000  -0.000000   0.000000  -0.000000   0.000000  -0.000000
              37         38         39         40         41         42
     1  C   -0.000000  -0.000000   0.000000   0.000000   0.000000   0.000000
     2  C   -0.000000   0.000000   0.000000   0.000000  -0.000000  -0.000000
     3  C    0.000000  -0.000001  -0.000000  -0.000000  -0.000000   0.000000
     4  C    0.000000  -0.000000  -0.000000  -0.000000  -0.000000   0.000000
     5  C    0.000013   0.000019   0.000000  -0.000000   0.000000   0.000000
     6  C   -0.000000   0.000005   0.000000   0.000000   0.000000  -0.000000
     7  C    0.000000  -0.000000  -0.000000   0.000000   0.000000   0.000000
     8  C   -0.000000  -0.000000  -0.000000   0.000000   0.000000  -0.000000
     9  C   -0.000278   0.001224   0.000008   0.000000   0.000000  -0.000000
    10  C    0.000000  -0.000242  -0.000000  -0.000000  -0.000000  -0.000000
    11  C    0.000000  -0.000000   0.000000  -0.000000   0.000000   0.000000
    12  C   -0.000000   0.000000   0.000000   0.000000   0.000000   0.000000
    13  C    0.001932   0.004131  -0.000322   0.000014   0.000002  -0.000001
    14  C    0.000002   0.002216  -0.000012  -0.000000  -0.000000   0.000000
    15  C    0.000000  -0.000000  -0.000000   0.000000   0.000000   0.000000
    16  C   -0.034105  -0.000227   0.000018   0.000260  -0.000001   0.000004
    17  C   -0.000001  -0.034801   0.000399  -0.000000   0.000000  -0.000000
    18  C    0.001422  -0.027523  -0.014953  -0.000185  -0.000241   0.000017
    19  C    0.003852  -0.013975  -0.029130   0.004361   0.002783   0.001153
    20  C    0.358867   0.000022  -0.000199  -0.008859   0.000010  -0.000206
    21  C    0.000020   0.355465   0.003344   0.000002   0.000012  -0.000000
    22  C   -0.000245   0.003199   0.358361   0.000569  -0.033951   0.004119
    23  C   -0.036930  -0.000221   0.004868  -0.040059   0.001196   0.002591
    24  C   -0.008005  -0.000002   0.000652   0.364304   0.004207  -0.034367
    25  C    0.000024   0.000307  -0.044228   0.004658   0.365261  -0.039274
    26  C    0.000157  -0.000004   0.004563  -0.043775  -0.040246   0.365464
    27  H    0.000000  -0.000000  -0.000000   0.000000  -0.000000   0.000000
    28  H   -0.000000   0.000000   0.000000   0.000000   0.000000   0.000000
    29  H    0.000001   0.000000  -0.000000   0.000000   0.000000  -0.000000
    30  H    0.000000   0.000000   0.000000   0.000000   0.000000   0.000000
    31  H    0.000000  -0.000020   0.000000   0.000000  -0.000000   0.000000
    32  H    0.000000   0.000000  -0.000000  -0.000000   0.000000  -0.000000
    33  H   -0.000000   0.000000   0.000000   0.000000   0.000000   0.000000
    34  H   -0.005202   0.000001   0.000000  -0.000015  -0.000000  -0.000000
    35  H    0.000000  -0.000000   0.000000   0.000000   0.000000   0.000000
    36  H   -0.000000  -0.005308   0.000004   0.000000   0.000000  -0.000000
    37  H    0.626990   0.000000   0.000002   0.006480   0.000000  -0.000013
    38  H    0.000000   0.627652   0.002811   0.000000   0.000002   0.000000
    39  H    0.000002   0.002811   0.634610   0.000019  -0.006153  -0.000209
    40  H    0.006480   0.000000   0.000019   0.633324  -0.000201  -0.005772
    41  H    0.000000   0.000002  -0.006153  -0.000201   0.626720  -0.005246
    42  H   -0.000013   0.000000  -0.000209  -0.005772  -0.005246   0.625475
 Mulliken charges:
               1
     1  C   -0.131361
     2  C   -0.132387
     3  C    0.116190
     4  C    0.103662
     5  C   -0.220066
     6  C    0.069837
     7  C   -0.145768
     8  C    0.048325
     9  C    0.053144
    10  C   -0.220987
    11  C   -0.120168
    12  C   -0.082823
    13  C    0.049419
    14  C    0.130063
    15  C   -0.099659
    16  C   -0.114828
    17  C   -0.148737
    18  C    0.047209
    19  C    0.029780
    20  C   -0.150427
    21  C   -0.119704
    22  C   -0.120607
    23  C    0.122086
    24  C   -0.141620
    25  C   -0.099697
    26  C   -0.085126
    27  H    0.084276
    28  H    0.085033
    29  H    0.085258
    30  H    0.084602
    31  H    0.085282
    32  H    0.085273
    33  H    0.086217
    34  H    0.085247
    35  H    0.085982
    36  H    0.084264
    37  H    0.085015
    38  H    0.085270
    39  H    0.085547
    40  H    0.084874
    41  H    0.085846
    42  H    0.086263
 Sum of Mulliken charges =  -0.00000
 Mulliken charges with hydrogens summed into heavy atoms:
               1
     1  C   -0.047086
     2  C   -0.047354
     3  C    0.116190
     4  C    0.103662
     5  C   -0.134808
     6  C    0.069837
     7  C   -0.061166
     8  C    0.048325
     9  C    0.053144
    10  C   -0.135705
    11  C   -0.034895
    12  C    0.003394
    13  C    0.049419
    14  C    0.130063
    15  C   -0.013677
    16  C   -0.029581
    17  C   -0.064473
    18  C    0.047209
    19  C    0.029780
    20  C   -0.065412
    21  C   -0.034434
    22  C   -0.035060
    23  C    0.122086
    24  C   -0.056746
    25  C   -0.013851
    26  C    0.001137
 Electronic spatial extent (au):  <R**2>=          12452.3300
 Charge=             -0.0000 electrons
 Dipole moment (field-independent basis, Debye):
    X=              0.0265    Y=             -0.0275    Z=              0.0000  Tot=              0.0383
 Quadrupole moment (field-independent basis, Debye-Ang):
   XX=           -127.8066   YY=           -127.4345   ZZ=           -156.3091
   XY=              1.1510   XZ=              0.0000   YZ=              0.0000
 Traceless Quadrupole moment (field-independent basis, Debye-Ang):
   XX=              9.3768   YY=              9.7489   ZZ=            -19.1257
   XY=              1.1510   XZ=              0.0000   YZ=              0.0000
 Octapole moment (field-independent basis, Debye-Ang**2):
  XXX=              2.8669  YYY=             -2.2817  ZZZ=              0.0000  XYY=             -0.2244
  XXY=              0.8731  XXZ=              0.0000  XZZ=             -0.0801  YZZ=              0.0450
  YYZ=              0.0000  XYZ=              0.0000
 Hexadecapole moment (field-independent basis, Debye-Ang**3):
 XXXX=          -7575.6704 YYYY=          -7863.7327 ZZZZ=           -162.0167 XXXY=          -2957.4293
 XXXZ=              0.0000 YYYX=          -2962.0635 YYYZ=              0.0000 ZZZX=              0.0000
 ZZZY=              0.0000 XXYY=          -2559.3774 XXZZ=          -1567.6624 YYZZ=          -1629.6555
 XXYZ=              0.0000 YYXZ=              0.0000 ZZXY=          -1214.4844
 N-N= 1.951180323430D+03 E-N=-6.218709917617D+03  KE= 9.908146448687D+02
 Symmetry A'   KE= 9.630675406524D+02
 Symmetry A"   KE= 2.774710421634D+01
 No NMR shielding tensors so no spin-rotation constants.
 Leave Link  601 at Thu Sep  8 15:02:12 2022, MaxMem=  1342177280 cpu:              53.4 elap:               1.2
 (Enter /mnt/opt/groups/app-gaussian/g16-avx2/l701.exe)
 ... and contract with generalized density number  0.
 Compute integral first derivatives.
 R6Disp: Adding Grimme-D3 dispersion energy 1st derivatives to the gradient.
 Leave Link  701 at Thu Sep  8 15:02:13 2022, MaxMem=  1342177280 cpu:              51.6 elap:               1.1
 (Enter /mnt/opt/groups/app-gaussian/g16-avx2/l702.exe)
 L702 exits ... SP integral derivatives will be done elsewhere.
 Leave Link  702 at Thu Sep  8 15:02:13 2022, MaxMem=  1342177280 cpu:               2.0 elap:               0.1
 (Enter /mnt/opt/groups/app-gaussian/g16-avx2/l703.exe)
 Integral derivatives from FoFJK, PRISM(SPDF).
 Compute integral first derivatives, UseDBF=F ICtDFT=           0.
 Calling FoFJK, ICntrl=      2127 FMM=F ISym2X=1 I1Cent= 0 IOpClX= 0 NMat=1 NMatS=1 NMatT=0.
 FoFJK:  IHMeth= 1 ICntrl=    2127 DoSepK=F KAlg= 0 I1Cent=           0 FoldK=F
 IRaf=         0 NMat=       1 IRICut=       1 DoRegI=T DoRafI=F ISym2E= 1 IDoP0=0 IntGTp=1.
 FoFCou: FMM=F IPFlag=           0 FMFlag=      100000 FMFlg1=         800
         NFxFlg=           0 DoJE=F BraDBF=F KetDBF=F FulRan=T
         wScrn=  0.000000 ICntrl=      2127 IOpCl=  0 I1Cent=           0 NGrid=           0
         NMat0=    1 NMatS0=      1 NMatT0=    0 NMatD0=    1 NMtDS0=    0 NMtDT0=    0
 Petite list used in FoFCou.
 Leave Link  703 at Thu Sep  8 15:02:21 2022, MaxMem=  1342177280 cpu:             383.6 elap:               8.3
 (Enter /mnt/opt/groups/app-gaussian/g16-avx2/l716.exe)
 Dipole        = 1.04447572D-02-1.08354314D-02 0.00000000D+00
 ***** Axes restored to original set *****
 -------------------------------------------------------------------
 Center     Atomic                   Forces (Hartrees/Bohr)
 Number     Number              X              Y              Z
 -------------------------------------------------------------------
      1        6          -0.000000249   -0.000006167   -0.000000000
      2        6           0.000008473   -0.000002160   -0.000000000
      3        6           0.000009995    0.000003048   -0.000000000
      4        6           0.000000779   -0.000006421   -0.000000000
      5        6          -0.000004157   -0.000004455   -0.000000000
      6        6          -0.000003534    0.000021654   -0.000000000
      7        6           0.000006615   -0.000003495   -0.000000000
      8        6          -0.000016239   -0.000004788   -0.000000000
      9        6           0.000003371   -0.000018969   -0.000000000
     10        6           0.000016248    0.000013437   -0.000000000
     11        6          -0.000004523   -0.000011566   -0.000000000
     12        6           0.000000340    0.000005494   -0.000000000
     13        6           0.000005619    0.000001200   -0.000000000
     14        6          -0.000008191   -0.000007965   -0.000000000
     15        6           0.000002270   -0.000000573   -0.000000000
     16        6           0.000006484   -0.000000262   -0.000000000
     17        6           0.000003121    0.000003777   -0.000000000
     18        6          -0.000012019    0.000002483   -0.000000000
     19        6          -0.000011050    0.000018568   -0.000000000
     20        6           0.000006672   -0.000001153   -0.000000000
     21        6          -0.000008015   -0.000017974   -0.000000000
     22        6           0.000016954    0.000008597   -0.000000000
     23        6           0.000002213    0.000004008   -0.000000000
     24        6           0.000001779   -0.000007293   -0.000000000
     25        6           0.000001303    0.000001016   -0.000000000
     26        6          -0.000001180   -0.000005347   -0.000000000
     27        1          -0.000001953   -0.000002579   -0.000000000
     28        1           0.000000065    0.000001469   -0.000000000
     29        1          -0.000000175   -0.000005996   -0.000000000
     30        1           0.000000113   -0.000000607   -0.000000000
     31        1           0.000001175    0.000010207   -0.000000000
     32        1          -0.000009705   -0.000004113   -0.000000000
     33        1           0.000000071    0.000001134   -0.000000000
     34        1           0.000006120    0.000005032   -0.000000000
     35        1          -0.000000952    0.000000340   -0.000000000
     36        1          -0.000000707    0.000000357   -0.000000000
     37        1          -0.000000811   -0.000000793   -0.000000000
     38        1          -0.000014535   -0.000008536   -0.000000000
     39        1           0.000001037    0.000016523   -0.000000000
     40        1           0.000002019    0.000000798   -0.000000000
     41        1          -0.000000791    0.000001182   -0.000000000
     42        1          -0.000004052    0.000000887   -0.000000000
 -------------------------------------------------------------------
 Cartesian Forces:  Max     0.000021654 RMS     0.000006171
 Leave Link  716 at Thu Sep  8 15:02:21 2022, MaxMem=  1342177280 cpu:               2.4 elap:               0.1
 (Enter /mnt/opt/groups/app-gaussian/g16-avx2/l103.exe)

 GradGradGradGradGradGradGradGradGradGradGradGradGradGradGradGradGradGrad
 Berny optimization.
 FormGI is forming the generalized inverse of G from B-inverse, IUseBI=4.
 Internal  Forces:  Max     0.000043358 RMS     0.000006979
 Search for a local minimum.
 Step number   1 out of a maximum of  252
 All quantities printed in internal units (Hartrees-Bohrs-Radians)
 RMS Force = .69787D-05 SwitMx=.10000D-02 MixMth= 2
 Mixed Optimization -- En-DIIS/RFO-DIIS
 Second derivative matrix not updated -- first step.
 ITU=  0
     Eigenvalues ---    0.01515   0.01535   0.01618   0.01638   0.01666
     Eigenvalues ---    0.01673   0.01685   0.01697   0.01699   0.01746
     Eigenvalues ---    0.01767   0.01778   0.01788   0.01800   0.01867
     Eigenvalues ---    0.02016   0.02030   0.02033   0.02038   0.02044
     Eigenvalues ---    0.02058   0.02067   0.02070   0.02073   0.02090
     Eigenvalues ---    0.02094   0.02098   0.02107   0.02110   0.02118
     Eigenvalues ---    0.02151   0.02153   0.02172   0.02180   0.02222
     Eigenvalues ---    0.02243   0.02253   0.02270   0.02277   0.16000
     Eigenvalues ---    0.16000   0.16000   0.16000   0.16000   0.16000
     Eigenvalues ---    0.16000   0.16000   0.16000   0.16000   0.16000
     Eigenvalues ---    0.16000   0.16000   0.16000   0.16000   0.16000
     Eigenvalues ---    0.22000   0.22000   0.22353   0.22384   0.22526
     Eigenvalues ---    0.22685   0.22707   0.23210   0.23918   0.24348
     Eigenvalues ---    0.24373   0.24518   0.24656   0.24686   0.25000
     Eigenvalues ---    0.25000   0.25000   0.25000   0.34969   0.35167
     Eigenvalues ---    0.35171   0.35187   0.35189   0.35193   0.35193
     Eigenvalues ---    0.35277   0.35284   0.35298   0.35299   0.35404
     Eigenvalues ---    0.35478   0.35483   0.35566   0.35579   0.35602
     Eigenvalues ---    0.35632   0.35951   0.36441   0.36584   0.37570
     Eigenvalues ---    0.38599   0.39294   0.39689   0.39771   0.40161
     Eigenvalues ---    0.40298   0.40446   0.40867   0.40961   0.41613
     Eigenvalues ---    0.42145   0.42258   0.42984   0.43403   0.44221
     Eigenvalues ---    0.44731   0.45578   0.46066   0.46935   0.47524
     Eigenvalues ---    0.47994   0.48764   0.50628   0.51278   0.52053
 RFO step:  Lambda=-4.00695518D-08 EMin= 1.51535808D-02
 Linear search not attempted -- first point.
 Iteration  1 RMS(Cart)=  0.00014984 RMS(Int)=  0.00000000
 Iteration  2 RMS(Cart)=  0.00000001 RMS(Int)=  0.00000000
 ITry= 1 IFail=0 DXMaxC= 7.25D-04 DCOld= 1.00D+10 DXMaxT= 3.00D-01 DXLimC= 3.00D+00 Rises=F
 ClnCor:  largest displacement from symmetrization is 2.18D-14 for atom    37.
 Variable       Old X    -DE/DX   Delta X   Delta X   Delta X     New X
                                 (Linear)    (Quad)   (Total)
    R1        2.56404  -0.00001   0.00000  -0.00002  -0.00002   2.56402
    R2        2.71877  -0.00000   0.00000  -0.00001  -0.00001   2.71877
    R3        2.05372  -0.00000   0.00000  -0.00000  -0.00000   2.05372
    R4        2.72071  -0.00001   0.00000  -0.00002  -0.00002   2.72069
    R5        2.05363   0.00000   0.00000   0.00000   0.00000   2.05363
    R6        2.64313  -0.00001   0.00000  -0.00001  -0.00001   2.64312
    R7        2.71435  -0.00001   0.00000  -0.00002  -0.00002   2.71433
    R8        2.66810  -0.00000   0.00000  -0.00001  -0.00001   2.66809
    R9        2.69350  -0.00001   0.00000  -0.00001  -0.00001   2.69349
   R10        2.64775   0.00000   0.00000   0.00000   0.00000   2.64775
   R11        2.04907  -0.00001   0.00000  -0.00001  -0.00001   2.04905
   R12        2.76245   0.00004   0.00000   0.00010   0.00010   2.76255
   R13        2.63645   0.00001   0.00000   0.00003   0.00003   2.63648
   R14        2.61303  -0.00001   0.00000  -0.00002  -0.00002   2.61301
   R15        2.05404   0.00000   0.00000   0.00000   0.00000   2.05404
   R16        2.66786   0.00001   0.00000   0.00003   0.00003   2.66789
   R17        2.75286   0.00002   0.00000   0.00005   0.00005   2.75291
   R18        2.70998  -0.00001   0.00000  -0.00004  -0.00004   2.70995
   R19        2.65043  -0.00001   0.00000  -0.00003  -0.00003   2.65041
   R20        2.05024  -0.00001   0.00000  -0.00002  -0.00002   2.05022
   R21        2.61721  -0.00000   0.00000  -0.00001  -0.00001   2.61720
   R22        2.04898  -0.00001   0.00000  -0.00003  -0.00003   2.04896
   R23        2.65539  -0.00001   0.00000  -0.00001  -0.00001   2.65537
   R24        2.05193  -0.00000   0.00000  -0.00000  -0.00000   2.05193
   R25        2.70036   0.00000   0.00000   0.00000   0.00000   2.70036
   R26        2.67545  -0.00000   0.00000   0.00000   0.00000   2.67546
   R27        2.70225  -0.00001   0.00000  -0.00002  -0.00002   2.70223
   R28        2.05216  -0.00000   0.00000  -0.00000  -0.00000   2.05216
   R29        2.57860  -0.00001   0.00000  -0.00001  -0.00001   2.57859
   R30        2.04709  -0.00001   0.00000  -0.00002  -0.00002   2.04707
   R31        2.57192  -0.00001   0.00000  -0.00001  -0.00001   2.57191
   R32        2.05370  -0.00000   0.00000  -0.00000  -0.00000   2.05370
   R33        2.74099   0.00004   0.00000   0.00012   0.00012   2.74111
   R34        2.71302   0.00002   0.00000   0.00006   0.00006   2.71308
   R35        2.68148   0.00002   0.00000   0.00006   0.00006   2.68154
   R36        2.70013  -0.00000   0.00000  -0.00000  -0.00000   2.70013
   R37        2.69326  -0.00001   0.00000  -0.00004  -0.00004   2.69323
   R38        2.05363  -0.00000   0.00000  -0.00000  -0.00000   2.05363
   R39        2.04662  -0.00001   0.00000  -0.00004  -0.00004   2.04658
   R40        2.60863  -0.00000   0.00000  -0.00000  -0.00000   2.60862
   R41        2.04744  -0.00001   0.00000  -0.00004  -0.00004   2.04740
   R42        2.67687  -0.00001   0.00000  -0.00001  -0.00001   2.67686
   R43        2.60389  -0.00001   0.00000  -0.00002  -0.00002   2.60386
   R44        2.05398  -0.00000   0.00000  -0.00000  -0.00000   2.05398
   R45        2.66499  -0.00001   0.00000  -0.00003  -0.00003   2.66497
   R46        2.05227  -0.00000   0.00000  -0.00000  -0.00000   2.05227
   R47        2.05192  -0.00000   0.00000  -0.00000  -0.00000   2.05192
    A1        2.11632   0.00001   0.00000   0.00002   0.00002   2.11633
    A2        2.10321  -0.00001   0.00000  -0.00003  -0.00003   2.10318
    A3        2.06366   0.00000   0.00000   0.00001   0.00001   2.06367
    A4        2.11826   0.00001   0.00000   0.00002   0.00002   2.11828
    A5        2.10247  -0.00000   0.00000  -0.00002  -0.00002   2.10245
    A6        2.06246  -0.00000   0.00000   0.00000   0.00000   2.06246
    A7        2.10328  -0.00000   0.00000  -0.00001  -0.00001   2.10327
    A8        2.08447  -0.00000   0.00000  -0.00001  -0.00001   2.08446
    A9        2.09543   0.00001   0.00000   0.00002   0.00002   2.09545
   A10        2.10481  -0.00001   0.00000  -0.00002  -0.00002   2.10479
   A11        2.09063  -0.00000   0.00000  -0.00001  -0.00001   2.09063
   A12        2.08774   0.00001   0.00000   0.00003   0.00003   2.08777
   A13        2.14043   0.00000   0.00000   0.00002   0.00002   2.14045
   A14        2.04278  -0.00001   0.00000  -0.00003  -0.00003   2.04276
   A15        2.09997   0.00000   0.00000   0.00001   0.00001   2.09998
   A16        2.07926  -0.00000   0.00000  -0.00000  -0.00000   2.07926
   A17        2.04936  -0.00001   0.00000  -0.00006  -0.00006   2.04930
   A18        2.15457   0.00002   0.00000   0.00006   0.00006   2.15462
   A19        2.11344   0.00000   0.00000   0.00001   0.00001   2.11345
   A20        2.07062  -0.00000   0.00000  -0.00000  -0.00000   2.07062
   A21        2.09913  -0.00000   0.00000  -0.00001  -0.00001   2.09912
   A22        2.07743  -0.00000   0.00000  -0.00001  -0.00001   2.07742
   A23        2.05943  -0.00001   0.00000  -0.00006  -0.00006   2.05938
   A24        2.14632   0.00002   0.00000   0.00007   0.00007   2.14639
   A25        2.15607   0.00000   0.00000   0.00001   0.00001   2.15608
   A26        2.04497  -0.00001   0.00000  -0.00003  -0.00003   2.04494
   A27        2.08215   0.00001   0.00000   0.00002   0.00002   2.08217
   A28        2.13826   0.00001   0.00000   0.00003   0.00003   2.13829
   A29        2.09905   0.00000   0.00000   0.00002   0.00002   2.09907
   A30        2.04587  -0.00001   0.00000  -0.00005  -0.00005   2.04582
   A31        2.11955   0.00001   0.00000   0.00003   0.00003   2.11959
   A32        2.09327   0.00000   0.00000   0.00002   0.00002   2.09330
   A33        2.07036  -0.00001   0.00000  -0.00005  -0.00005   2.07030
   A34        2.08609  -0.00000   0.00000  -0.00001  -0.00001   2.08608
   A35        2.09967  -0.00000   0.00000  -0.00000  -0.00000   2.09967
   A36        2.09743   0.00000   0.00000   0.00001   0.00001   2.09744
   A37        2.11731   0.00000   0.00000  -0.00000  -0.00000   2.11731
   A38        2.09180   0.00001   0.00000   0.00003   0.00003   2.09182
   A39        2.07407  -0.00001   0.00000  -0.00003  -0.00003   2.07405
   A40        2.09791   0.00000   0.00000   0.00002   0.00002   2.09793
   A41        2.07463  -0.00000   0.00000  -0.00003  -0.00003   2.07460
   A42        2.11065   0.00000   0.00000   0.00001   0.00001   2.11065
   A43        2.10011  -0.00000   0.00000  -0.00000  -0.00000   2.10011
   A44        2.08910   0.00000   0.00000   0.00001   0.00001   2.08911
   A45        2.09397  -0.00000   0.00000  -0.00000  -0.00000   2.09397
   A46        2.12440   0.00001   0.00000   0.00004   0.00004   2.12444
   A47        2.08860   0.00000   0.00000   0.00002   0.00002   2.08862
   A48        2.07018  -0.00001   0.00000  -0.00006  -0.00006   2.07012
   A49        2.11749   0.00000   0.00000   0.00001   0.00001   2.11750
   A50        2.06837  -0.00000   0.00000  -0.00001  -0.00001   2.06836
   A51        2.09733  -0.00000   0.00000  -0.00000  -0.00000   2.09733
   A52        2.09265  -0.00001   0.00000  -0.00001  -0.00001   2.09263
   A53        2.07254  -0.00002   0.00000  -0.00009  -0.00009   2.07246
   A54        2.11799   0.00003   0.00000   0.00010   0.00010   2.11810
   A55        2.15063   0.00002   0.00000   0.00008   0.00008   2.15072
   A56        2.08131  -0.00000   0.00000  -0.00000  -0.00000   2.08131
   A57        2.05124  -0.00002   0.00000  -0.00008  -0.00008   2.05116
   A58        2.11561   0.00000   0.00000   0.00001   0.00001   2.11562
   A59        2.09726  -0.00000   0.00000  -0.00001  -0.00001   2.09725
   A60        2.07032  -0.00000   0.00000   0.00000   0.00000   2.07032
   A61        2.12776   0.00001   0.00000   0.00006   0.00006   2.12782
   A62        2.06887  -0.00002   0.00000  -0.00010  -0.00010   2.06878
   A63        2.08655   0.00000   0.00000   0.00004   0.00004   2.08659
   A64        2.12049   0.00001   0.00000   0.00005   0.00005   2.12054
   A65        2.09673   0.00000   0.00000   0.00003   0.00003   2.09676
   A66        2.06596  -0.00001   0.00000  -0.00008  -0.00008   2.06588
   A67        2.07832  -0.00000   0.00000  -0.00000  -0.00000   2.07832
   A68        2.09273   0.00001   0.00000   0.00003   0.00003   2.09276
   A69        2.11213  -0.00001   0.00000  -0.00003  -0.00003   2.11210
   A70        2.11174   0.00001   0.00000   0.00002   0.00002   2.11176
   A71        2.06870  -0.00000   0.00000   0.00000   0.00000   2.06870
   A72        2.10275  -0.00001   0.00000  -0.00003  -0.00003   2.10272
   A73        2.10438  -0.00000   0.00000  -0.00001  -0.00001   2.10437
   A74        2.08803   0.00000   0.00000   0.00001   0.00001   2.08804
   A75        2.09077   0.00000   0.00000  -0.00000  -0.00000   2.09077
   A76        2.08578  -0.00000   0.00000  -0.00001  -0.00001   2.08577
   A77        2.10166  -0.00000   0.00000  -0.00002  -0.00002   2.10164
   A78        2.09574   0.00000   0.00000   0.00003   0.00003   2.09577
    D1        0.00000   0.00000   0.00000   0.00000   0.00000   0.00000
    D2        3.14159   0.00000   0.00000   0.00000   0.00000   3.14159
    D3        3.14159  -0.00000   0.00000  -0.00000   0.00000   3.14159
    D4        0.00000   0.00000   0.00000   0.00000   0.00000   0.00000
    D5        3.14159  -0.00000   0.00000  -0.00000   0.00000   3.14159
    D6        0.00000  -0.00000   0.00000  -0.00000   0.00000   0.00000
    D7        0.00000   0.00000   0.00000  -0.00000   0.00000   0.00000
    D8        3.14159   0.00000   0.00000   0.00000   0.00000   3.14159
    D9        3.14159  -0.00000   0.00000   0.00000   0.00000   3.14159
   D10        0.00000  -0.00000   0.00000  -0.00000   0.00000   0.00000
   D11        0.00000  -0.00000   0.00000  -0.00000   0.00000   0.00000
   D12        3.14159  -0.00000   0.00000  -0.00000   0.00000   3.14159
   D13        3.14159   0.00000   0.00000   0.00000   0.00000   3.14159
   D14        0.00000   0.00000   0.00000   0.00000   0.00000   0.00000
   D15        0.00000   0.00000   0.00000   0.00000   0.00000   0.00000
   D16        3.14159   0.00000   0.00000   0.00000   0.00000   3.14159
   D17        0.00000  -0.00000   0.00000  -0.00000   0.00000   0.00000
   D18        3.14159  -0.00000   0.00000  -0.00000   0.00000   3.14159
   D19        3.14159  -0.00000   0.00000  -0.00000   0.00000   3.14159
   D20        0.00000  -0.00000   0.00000  -0.00000   0.00000   0.00000
   D21        3.14159  -0.00000   0.00000   0.00000   0.00000   3.14159
   D22        0.00000   0.00000   0.00000   0.00000   0.00000   0.00000
   D23        0.00000   0.00000   0.00000   0.00000   0.00000   0.00000
   D24        3.14159   0.00000   0.00000   0.00000   0.00000   3.14159
   D25        0.00000  -0.00000   0.00000  -0.00000   0.00000   0.00000
   D26        3.14159  -0.00000   0.00000  -0.00000   0.00000   3.14159
   D27        3.14159  -0.00000   0.00000  -0.00000   0.00000   3.14159
   D28        0.00000  -0.00000   0.00000  -0.00000   0.00000   0.00000
   D29        3.14159  -0.00000   0.00000  -0.00000   0.00000   3.14159
   D30        0.00000  -0.00000   0.00000  -0.00000   0.00000   0.00000
   D31        0.00000  -0.00000   0.00000   0.00000   0.00000   0.00000
   D32        3.14159   0.00000   0.00000   0.00000   0.00000   3.14159
   D33        0.00000   0.00000   0.00000   0.00000   0.00000   0.00000
   D34        3.14159   0.00000   0.00000   0.00000   0.00000   3.14159
   D35        3.14159   0.00000   0.00000   0.00000   0.00000   3.14159
   D36        0.00000   0.00000   0.00000   0.00000   0.00000   0.00000
   D37        0.00000  -0.00000   0.00000  -0.00000   0.00000   0.00000
   D38        3.14159   0.00000   0.00000   0.00000   0.00000   3.14159
   D39        3.14159  -0.00000   0.00000  -0.00000   0.00000   3.14159
   D40        0.00000   0.00000   0.00000  -0.00000   0.00000   0.00000
   D41        0.00000  -0.00000   0.00000   0.00000   0.00000   0.00000
   D42        3.14159  -0.00000   0.00000   0.00000   0.00000   3.14159
   D43        3.14159  -0.00000   0.00000  -0.00000   0.00000   3.14159
   D44        0.00000   0.00000   0.00000  -0.00000   0.00000   0.00000
   D45        0.00000   0.00000   0.00000   0.00000   0.00000   0.00000
   D46        3.14159   0.00000   0.00000   0.00000   0.00000   3.14159
   D47        3.14159   0.00000   0.00000   0.00000   0.00000   3.14159
   D48        0.00000   0.00000   0.00000   0.00000   0.00000   0.00000
   D49        0.00000   0.00000   0.00000   0.00000   0.00000   0.00000
   D50        3.14159   0.00000   0.00000   0.00000   0.00000   3.14159
   D51        3.14159   0.00000   0.00000   0.00000   0.00000   3.14159
   D52        0.00000   0.00000   0.00000   0.00000   0.00000   0.00000
   D53        0.00000  -0.00000   0.00000  -0.00000   0.00000   0.00000
   D54        3.14159  -0.00000   0.00000  -0.00000   0.00000   3.14159
   D55        3.14159  -0.00000   0.00000  -0.00000   0.00000   3.14159
   D56        0.00000  -0.00000   0.00000  -0.00000   0.00000   0.00000
   D57        0.00000   0.00000   0.00000   0.00000   0.00000   0.00000
   D58        3.14159   0.00000   0.00000   0.00000   0.00000   3.14159
   D59        3.14159   0.00000   0.00000   0.00000   0.00000   3.14159
   D60        0.00000   0.00000   0.00000   0.00000   0.00000   0.00000
   D61        0.00000   0.00000   0.00000  -0.00000   0.00000   0.00000
   D62        3.14159  -0.00000   0.00000  -0.00000   0.00000   3.14159
   D63        3.14159   0.00000   0.00000   0.00000   0.00000   3.14159
   D64        0.00000  -0.00000   0.00000  -0.00000   0.00000   0.00000
   D65        0.00000  -0.00000   0.00000  -0.00000   0.00000   0.00000
   D66        3.14159  -0.00000   0.00000   0.00000   0.00000   3.14159
   D67        3.14159  -0.00000   0.00000  -0.00000   0.00000   3.14159
   D68        0.00000  -0.00000   0.00000   0.00000   0.00000   0.00000
   D69        3.14159   0.00000   0.00000   0.00000   0.00000   3.14159
   D70        0.00000   0.00000   0.00000   0.00000   0.00000   0.00000
   D71        0.00000   0.00000   0.00000   0.00000   0.00000   0.00000
   D72        3.14159   0.00000   0.00000   0.00000   0.00000   3.14159
   D73        3.14159  -0.00000   0.00000  -0.00000   0.00000   3.14159
   D74        0.00000  -0.00000   0.00000  -0.00000   0.00000   0.00000
   D75        0.00000  -0.00000   0.00000  -0.00000   0.00000   0.00000
   D76        3.14159  -0.00000   0.00000  -0.00000   0.00000   3.14159
   D77        0.00000  -0.00000   0.00000  -0.00000   0.00000   0.00000
   D78        3.14159   0.00000   0.00000   0.00000   0.00000   3.14159
   D79        3.14159  -0.00000   0.00000  -0.00000   0.00000   3.14159
   D80        0.00000  -0.00000   0.00000  -0.00000   0.00000   0.00000
   D81        0.00000   0.00000   0.00000   0.00000   0.00000   0.00000
   D82        3.14159   0.00000   0.00000   0.00000   0.00000   3.14159
   D83        3.14159   0.00000   0.00000   0.00000   0.00000   3.14159
   D84        0.00000  -0.00000   0.00000   0.00000   0.00000   0.00000
   D85        0.00000   0.00000   0.00000   0.00000   0.00000   0.00000
   D86        3.14159   0.00000   0.00000   0.00000   0.00000   3.14159
   D87        3.14159   0.00000   0.00000   0.00000   0.00000   3.14159
   D88        0.00000   0.00000   0.00000  -0.00000   0.00000   0.00000
   D89        3.14159   0.00000   0.00000   0.00000   0.00000   3.14159
   D90        0.00000   0.00000   0.00000   0.00000   0.00000   0.00000
   D91        0.00000   0.00000   0.00000   0.00000   0.00000   0.00000
   D92        3.14159   0.00000   0.00000   0.00000   0.00000   3.14159
   D93        0.00000  -0.00000   0.00000  -0.00000   0.00000   0.00000
   D94        3.14159   0.00000   0.00000   0.00000   0.00000   3.14159
   D95        3.14159   0.00000   0.00000   0.00000   0.00000   3.14159
   D96        0.00000   0.00000   0.00000   0.00000   0.00000   0.00000
   D97        3.14159  -0.00000   0.00000  -0.00000   0.00000   3.14159
   D98        0.00000   0.00000   0.00000   0.00000   0.00000   0.00000
   D99        0.00000  -0.00000   0.00000  -0.00000   0.00000   0.00000
   D100       3.14159   0.00000   0.00000   0.00000   0.00000   3.14159
   D101       0.00000  -0.00000   0.00000  -0.00000   0.00000   0.00000
   D102       3.14159  -0.00000   0.00000   0.00000   0.00000   3.14159
   D103       3.14159  -0.00000   0.00000  -0.00000   0.00000   3.14159
   D104       0.00000  -0.00000   0.00000  -0.00000   0.00000   0.00000
   D105       0.00000  -0.00000   0.00000  -0.00000   0.00000   0.00000
   D106       3.14159  -0.00000   0.00000  -0.00000   0.00000   3.14159
   D107       3.14159  -0.00000   0.00000  -0.00000   0.00000   3.14159
   D108       0.00000  -0.00000   0.00000  -0.00000   0.00000   0.00000
   D109       0.00000   0.00000   0.00000   0.00000   0.00000   0.00000
   D110       3.14159   0.00000   0.00000   0.00000   0.00000   3.14159
   D111       3.14159  -0.00000   0.00000  -0.00000   0.00000   3.14159
   D112       0.00000  -0.00000   0.00000  -0.00000   0.00000   0.00000
   D113       0.00000   0.00000   0.00000   0.00000   0.00000   0.00000
   D114       3.14159   0.00000   0.00000   0.00000   0.00000   3.14159
   D115       3.14159   0.00000   0.00000   0.00000   0.00000   3.14159
   D116       0.00000   0.00000   0.00000   0.00000   0.00000   0.00000
   D117       0.00000  -0.00000   0.00000  -0.00000   0.00000   0.00000
   D118       3.14159  -0.00000   0.00000  -0.00000   0.00000   3.14159
   D119       3.14159   0.00000   0.00000   0.00000   0.00000   3.14159
   D120       0.00000  -0.00000   0.00000   0.00000   0.00000   0.00000
   D121       0.00000  -0.00000   0.00000  -0.00000   0.00000   0.00000
   D122       3.14159  -0.00000   0.00000  -0.00000   0.00000   3.14159
   D123       3.14159  -0.00000   0.00000  -0.00000   0.00000   3.14159
   D124       0.00000  -0.00000   0.00000  -0.00000   0.00000   0.00000
         Item               Value     Threshold  Converged?
 Maximum Force            0.000043     0.000450     YES
 RMS     Force            0.000007     0.000300     YES
 Maximum Displacement     0.000725     0.001800     YES
 RMS     Displacement     0.000150     0.001200     YES
 Predicted change in Energy=-2.003476D-08
 Optimization completed.
    -- Stationary point found.
                           ----------------------------
                           !   Optimized Parameters   !
                           ! (Angstroms and Degrees)  !
 --------------------------                            --------------------------
 ! Name  Definition              Value          Derivative Info.                !
 --------------------------------------------------------------------------------
 ! R1    R(1,2)                  1.3568         -DE/DX =    0.0                 !
 ! R2    R(1,3)                  1.4387         -DE/DX =    0.0                 !
 ! R3    R(1,27)                 1.0868         -DE/DX =    0.0                 !
 ! R4    R(2,4)                  1.4397         -DE/DX =    0.0                 !
 ! R5    R(2,28)                 1.0867         -DE/DX =    0.0                 !
 ! R6    R(3,5)                  1.3987         -DE/DX =    0.0                 !
 ! R7    R(3,6)                  1.4364         -DE/DX =    0.0                 !
 ! R8    R(4,7)                  1.4119         -DE/DX =    0.0                 !
 ! R9    R(4,8)                  1.4253         -DE/DX =    0.0                 !
 ! R10   R(5,9)                  1.4011         -DE/DX =    0.0                 !
 ! R11   R(5,29)                 1.0843         -DE/DX =    0.0                 !
 ! R12   R(6,8)                  1.4618         -DE/DX =    0.0                 !
 ! R13   R(6,10)                 1.3951         -DE/DX =    0.0                 !
 ! R14   R(7,12)                 1.3828         -DE/DX =    0.0                 !
 ! R15   R(7,30)                 1.087          -DE/DX =    0.0                 !
 ! R16   R(8,11)                 1.4118         -DE/DX =    0.0                 !
 ! R17   R(9,13)                 1.4567         -DE/DX =    0.0                 !
 ! R18   R(9,14)                 1.4341         -DE/DX =    0.0                 !
 ! R19   R(10,14)                1.4025         -DE/DX =    0.0                 !
 ! R20   R(10,31)                1.0849         -DE/DX =    0.0                 !
 ! R21   R(11,15)                1.385          -DE/DX =    0.0                 !
 ! R22   R(11,32)                1.0843         -DE/DX =    0.0                 !
 ! R23   R(12,15)                1.4052         -DE/DX =    0.0                 !
 ! R24   R(12,33)                1.0858         -DE/DX =    0.0                 !
 ! R25   R(13,16)                1.429          -DE/DX =    0.0                 !
 ! R26   R(13,18)                1.4158         -DE/DX =    0.0                 !
 ! R27   R(14,17)                1.43           -DE/DX =    0.0                 !
 ! R28   R(15,35)                1.086          -DE/DX =    0.0                 !
 ! R29   R(16,20)                1.3645         -DE/DX =    0.0                 !
 ! R30   R(16,34)                1.0833         -DE/DX =    0.0                 !
 ! R31   R(17,21)                1.361          -DE/DX =    0.0                 !
 ! R32   R(17,36)                1.0868         -DE/DX =    0.0                 !
 ! R33   R(18,19)                1.4505         -DE/DX =    0.0                 !
 ! R34   R(18,21)                1.4357         -DE/DX =    0.0                 !
 ! R35   R(19,22)                1.419          -DE/DX =    0.0                 !
 ! R36   R(19,23)                1.4288         -DE/DX =    0.0                 !
 ! R37   R(20,23)                1.4252         -DE/DX =    0.0                 !
 ! R38   R(20,37)                1.0867         -DE/DX =    0.0                 !
 ! R39   R(21,38)                1.083          -DE/DX =    0.0                 !
 ! R40   R(22,25)                1.3804         -DE/DX =    0.0                 !
 ! R41   R(22,39)                1.0835         -DE/DX =    0.0                 !
 ! R42   R(23,24)                1.4165         -DE/DX =    0.0                 !
 ! R43   R(24,26)                1.3779         -DE/DX =    0.0                 !
 ! R44   R(24,40)                1.0869         -DE/DX =    0.0                 !
 ! R45   R(25,26)                1.4103         -DE/DX =    0.0                 !
 ! R46   R(25,41)                1.086          -DE/DX =    0.0                 !
 ! R47   R(26,42)                1.0858         -DE/DX =    0.0                 !
 ! A1    A(2,1,3)              121.2561         -DE/DX =    0.0                 !
 ! A2    A(2,1,27)             120.5049         -DE/DX =    0.0                 !
 ! A3    A(3,1,27)             118.239          -DE/DX =    0.0                 !
 ! A4    A(1,2,4)              121.3673         -DE/DX =    0.0                 !
 ! A5    A(1,2,28)             120.4624         -DE/DX =    0.0                 !
 ! A6    A(4,2,28)             118.1702         -DE/DX =    0.0                 !
 ! A7    A(1,3,5)              120.5094         -DE/DX =    0.0                 !
 ! A8    A(1,3,6)              119.4313         -DE/DX =    0.0                 !
 ! A9    A(5,3,6)              120.0594         -DE/DX =    0.0                 !
 ! A10   A(2,4,7)              120.5968         -DE/DX =    0.0                 !
 ! A11   A(2,4,8)              119.7843         -DE/DX =    0.0                 !
 ! A12   A(7,4,8)              119.6188         -DE/DX =    0.0                 !
 ! A13   A(3,5,9)              122.6377         -DE/DX =    0.0                 !
 ! A14   A(3,5,29)             117.0428         -DE/DX =    0.0                 !
 ! A15   A(9,5,29)             120.3195         -DE/DX =    0.0                 !
 ! A16   A(3,6,8)              119.1329         -DE/DX =    0.0                 !
 ! A17   A(3,6,10)             117.4196         -DE/DX =    0.0                 !
 ! A18   A(8,6,10)             123.4475         -DE/DX =    0.0                 !
 ! A19   A(4,7,12)             121.0911         -DE/DX =    0.0                 !
 ! A20   A(4,7,30)             118.6377         -DE/DX =    0.0                 !
 ! A21   A(12,7,30)            120.2712         -DE/DX =    0.0                 !
 ! A22   A(4,8,6)              119.028          -DE/DX =    0.0                 !
 ! A23   A(4,8,11)             117.9968         -DE/DX =    0.0                 !
 ! A24   A(6,8,11)             122.9751         -DE/DX =    0.0                 !
 ! A25   A(5,9,13)             123.5334         -DE/DX =    0.0                 !
 ! A26   A(5,9,14)             117.1683         -DE/DX =    0.0                 !
 ! A27   A(13,9,14)            119.2982         -DE/DX =    0.0                 !
 ! A28   A(6,10,14)            122.5135         -DE/DX =    0.0                 !
 ! A29   A(6,10,31)            120.2667         -DE/DX =    0.0                 !
 ! A30   A(14,10,31)           117.2198         -DE/DX =    0.0                 !
 ! A31   A(8,11,15)            121.4415         -DE/DX =    0.0                 !
 ! A32   A(8,11,32)            119.9358         -DE/DX =    0.0                 !
 ! A33   A(15,11,32)           118.6227         -DE/DX =    0.0                 !
 ! A34   A(7,12,15)            119.524          -DE/DX =    0.0                 !
 ! A35   A(7,12,33)            120.3021         -DE/DX =    0.0                 !
 ! A36   A(15,12,33)           120.1739         -DE/DX =    0.0                 !
 ! A37   A(9,13,16)            121.3132         -DE/DX =    0.0                 !
 ! A38   A(9,13,18)            119.8511         -DE/DX =    0.0                 !
 ! A39   A(16,13,18)           118.8357         -DE/DX =    0.0                 !
 ! A40   A(9,14,10)            120.2015         -DE/DX =    0.0                 !
 ! A41   A(9,14,17)            118.8674         -DE/DX =    0.0                 !
 ! A42   A(10,14,17)           120.9311         -DE/DX =    0.0                 !
 ! A43   A(11,15,12)           120.3277         -DE/DX =    0.0                 !
 ! A44   A(11,15,35)           119.6966         -DE/DX =    0.0                 !
 ! A45   A(12,15,35)           119.9757         -DE/DX =    0.0                 !
 ! A46   A(13,16,20)           121.7193         -DE/DX =    0.0                 !
 ! A47   A(13,16,34)           119.6682         -DE/DX =    0.0                 !
 ! A48   A(20,16,34)           118.6125         -DE/DX =    0.0                 !
 ! A49   A(14,17,21)           121.3233         -DE/DX =    0.0                 !
 ! A50   A(14,17,36)           118.5086         -DE/DX =    0.0                 !
 ! A51   A(21,17,36)           120.1681         -DE/DX =    0.0                 !
 ! A52   A(13,18,19)           119.8998         -DE/DX =    0.0                 !
 ! A53   A(13,18,21)           118.7481         -DE/DX =    0.0                 !
 ! A54   A(19,18,21)           121.3522         -DE/DX =    0.0                 !
 ! A55   A(18,19,22)           123.2222         -DE/DX =    0.0                 !
 ! A56   A(18,19,23)           119.2505         -DE/DX =    0.0                 !
 ! A57   A(22,19,23)           117.5272         -DE/DX =    0.0                 !
 ! A58   A(16,20,23)           121.2156         -DE/DX =    0.0                 !
 ! A59   A(16,20,37)           120.164          -DE/DX =    0.0                 !
 ! A60   A(23,20,37)           118.6204         -DE/DX =    0.0                 !
 ! A61   A(17,21,18)           121.9119         -DE/DX =    0.0                 !
 ! A62   A(17,21,38)           118.5378         -DE/DX =    0.0                 !
 ! A63   A(18,21,38)           119.5503         -DE/DX =    0.0                 !
 ! A64   A(19,22,25)           121.4954         -DE/DX =    0.0                 !
 ! A65   A(19,22,39)           120.134          -DE/DX =    0.0                 !
 ! A66   A(25,22,39)           118.3706         -DE/DX =    0.0                 !
 ! A67   A(19,23,20)           119.0791         -DE/DX =    0.0                 !
 ! A68   A(19,23,24)           119.9046         -DE/DX =    0.0                 !
 ! A69   A(20,23,24)           121.0163         -DE/DX =    0.0                 !
 ! A70   A(23,24,26)           120.9938         -DE/DX =    0.0                 !
 ! A71   A(23,24,40)           118.5276         -DE/DX =    0.0                 !
 ! A72   A(26,24,40)           120.4786         -DE/DX =    0.0                 !
 ! A73   A(22,25,26)           120.5722         -DE/DX =    0.0                 !
 ! A74   A(22,25,41)           119.6356         -DE/DX =    0.0                 !
 ! A75   A(26,25,41)           119.7922         -DE/DX =    0.0                 !
 ! A76   A(24,26,25)           119.5067         -DE/DX =    0.0                 !
 ! A77   A(24,26,42)           120.416          -DE/DX =    0.0                 !
 ! A78   A(25,26,42)           120.0773         -DE/DX =    0.0                 !
 ! D1    D(3,1,2,4)              0.0            -DE/DX =    0.0                 !
 ! D2    D(3,1,2,28)           180.0            -DE/DX =    0.0                 !
 ! D3    D(27,1,2,4)           180.0            -DE/DX =    0.0                 !
 ! D4    D(27,1,2,28)            0.0            -DE/DX =    0.0                 !
 ! D5    D(2,1,3,5)            180.0            -DE/DX =    0.0                 !
 ! D6    D(2,1,3,6)              0.0            -DE/DX =    0.0                 !
 ! D7    D(27,1,3,5)             0.0            -DE/DX =    0.0                 !
 ! D8    D(27,1,3,6)           180.0            -DE/DX =    0.0                 !
 ! D9    D(1,2,4,7)            180.0            -DE/DX =    0.0                 !
 ! D10   D(1,2,4,8)              0.0            -DE/DX =    0.0                 !
 ! D11   D(28,2,4,7)             0.0            -DE/DX =    0.0                 !
 ! D12   D(28,2,4,8)           180.0            -DE/DX =    0.0                 !
 ! D13   D(1,3,5,9)            180.0            -DE/DX =    0.0                 !
 ! D14   D(1,3,5,29)             0.0            -DE/DX =    0.0                 !
 ! D15   D(6,3,5,9)              0.0            -DE/DX =    0.0                 !
 ! D16   D(6,3,5,29)           180.0            -DE/DX =    0.0                 !
 ! D17   D(1,3,6,8)              0.0            -DE/DX =    0.0                 !
 ! D18   D(1,3,6,10)           180.0            -DE/DX =    0.0                 !
 ! D19   D(5,3,6,8)            180.0            -DE/DX =    0.0                 !
 ! D20   D(5,3,6,10)             0.0            -DE/DX =    0.0                 !
 ! D21   D(2,4,7,12)           180.0            -DE/DX =    0.0                 !
 ! D22   D(2,4,7,30)             0.0            -DE/DX =    0.0                 !
 ! D23   D(8,4,7,12)             0.0            -DE/DX =    0.0                 !
 ! D24   D(8,4,7,30)           180.0            -DE/DX =    0.0                 !
 ! D25   D(2,4,8,6)              0.0            -DE/DX =    0.0                 !
 ! D26   D(2,4,8,11)           180.0            -DE/DX =    0.0                 !
 ! D27   D(7,4,8,6)            180.0            -DE/DX =    0.0                 !
 ! D28   D(7,4,8,11)             0.0            -DE/DX =    0.0                 !
 ! D29   D(3,5,9,13)           180.0            -DE/DX =    0.0                 !
 ! D30   D(3,5,9,14)             0.0            -DE/DX =    0.0                 !
 ! D31   D(29,5,9,13)            0.0            -DE/DX =    0.0                 !
 ! D32   D(29,5,9,14)          180.0            -DE/DX =    0.0                 !
 ! D33   D(3,6,8,4)              0.0            -DE/DX =    0.0                 !
 ! D34   D(3,6,8,11)           180.0            -DE/DX =    0.0                 !
 ! D35   D(10,6,8,4)           180.0            -DE/DX =    0.0                 !
 ! D36   D(10,6,8,11)            0.0            -DE/DX =    0.0                 !
 ! D37   D(3,6,10,14)            0.0            -DE/DX =    0.0                 !
 ! D38   D(3,6,10,31)          180.0            -DE/DX =    0.0                 !
 ! D39   D(8,6,10,14)          180.0            -DE/DX =    0.0                 !
 ! D40   D(8,6,10,31)            0.0            -DE/DX =    0.0                 !
 ! D41   D(4,7,12,15)            0.0            -DE/DX =    0.0                 !
 ! D42   D(4,7,12,33)          180.0            -DE/DX =    0.0                 !
 ! D43   D(30,7,12,15)         180.0            -DE/DX =    0.0                 !
 ! D44   D(30,7,12,33)           0.0            -DE/DX =    0.0                 !
 ! D45   D(4,8,11,15)            0.0            -DE/DX =    0.0                 !
 ! D46   D(4,8,11,32)          180.0            -DE/DX =    0.0                 !
 ! D47   D(6,8,11,15)          180.0            -DE/DX =    0.0                 !
 ! D48   D(6,8,11,32)            0.0            -DE/DX =    0.0                 !
 ! D49   D(5,9,13,16)            0.0            -DE/DX =    0.0                 !
 ! D50   D(5,9,13,18)          180.0            -DE/DX =    0.0                 !
 ! D51   D(14,9,13,16)         180.0            -DE/DX =    0.0                 !
 ! D52   D(14,9,13,18)           0.0            -DE/DX =    0.0                 !
 ! D53   D(5,9,14,10)            0.0            -DE/DX =    0.0                 !
 ! D54   D(5,9,14,17)          180.0            -DE/DX =    0.0                 !
 ! D55   D(13,9,14,10)         180.0            -DE/DX =    0.0                 !
 ! D56   D(13,9,14,17)           0.0            -DE/DX =    0.0                 !
 ! D57   D(6,10,14,9)            0.0            -DE/DX =    0.0                 !
 ! D58   D(6,10,14,17)         180.0            -DE/DX =    0.0                 !
 ! D59   D(31,10,14,9)         180.0            -DE/DX =    0.0                 !
 ! D60   D(31,10,14,17)          0.0            -DE/DX =    0.0                 !
 ! D61   D(8,11,15,12)           0.0            -DE/DX =    0.0                 !
 ! D62   D(8,11,15,35)         180.0            -DE/DX =    0.0                 !
 ! D63   D(32,11,15,12)        180.0            -DE/DX =    0.0                 !
 ! D64   D(32,11,15,35)          0.0            -DE/DX =    0.0                 !
 ! D65   D(7,12,15,11)           0.0            -DE/DX =    0.0                 !
 ! D66   D(7,12,15,35)         180.0            -DE/DX =    0.0                 !
 ! D67   D(33,12,15,11)        180.0            -DE/DX =    0.0                 !
 ! D68   D(33,12,15,35)          0.0            -DE/DX =    0.0                 !
 ! D69   D(9,13,16,20)         180.0            -DE/DX =    0.0                 !
 ! D70   D(9,13,16,34)           0.0            -DE/DX =    0.0                 !
 ! D71   D(18,13,16,20)          0.0            -DE/DX =    0.0                 !
 ! D72   D(18,13,16,34)        180.0            -DE/DX =    0.0                 !
 ! D73   D(9,13,18,19)         180.0            -DE/DX =    0.0                 !
 ! D74   D(9,13,18,21)           0.0            -DE/DX =    0.0                 !
 ! D75   D(16,13,18,19)          0.0            -DE/DX =    0.0                 !
 ! D76   D(16,13,18,21)        180.0            -DE/DX =    0.0                 !
 ! D77   D(9,14,17,21)           0.0            -DE/DX =    0.0                 !
 ! D78   D(9,14,17,36)         180.0            -DE/DX =    0.0                 !
 ! D79   D(10,14,17,21)        180.0            -DE/DX =    0.0                 !
 ! D80   D(10,14,17,36)          0.0            -DE/DX =    0.0                 !
 ! D81   D(13,16,20,23)          0.0            -DE/DX =    0.0                 !
 ! D82   D(13,16,20,37)        180.0            -DE/DX =    0.0                 !
 ! D83   D(34,16,20,23)        180.0            -DE/DX =    0.0                 !
 ! D84   D(34,16,20,37)          0.0            -DE/DX =    0.0                 !
 ! D85   D(14,17,21,18)          0.0            -DE/DX =    0.0                 !
 ! D86   D(14,17,21,38)        180.0            -DE/DX =    0.0                 !
 ! D87   D(36,17,21,18)        180.0            -DE/DX =    0.0                 !
 ! D88   D(36,17,21,38)          0.0            -DE/DX =    0.0                 !
 ! D89   D(13,18,19,22)        180.0            -DE/DX =    0.0                 !
 ! D90   D(13,18,19,23)          0.0            -DE/DX =    0.0                 !
 ! D91   D(21,18,19,22)          0.0            -DE/DX =    0.0                 !
 ! D92   D(21,18,19,23)        180.0            -DE/DX =    0.0                 !
 ! D93   D(13,18,21,17)          0.0            -DE/DX =    0.0                 !
 ! D94   D(13,18,21,38)        180.0            -DE/DX =    0.0                 !
 ! D95   D(19,18,21,17)        180.0            -DE/DX =    0.0                 !
 ! D96   D(19,18,21,38)          0.0            -DE/DX =    0.0                 !
 ! D97   D(18,19,22,25)        180.0            -DE/DX =    0.0                 !
 ! D98   D(18,19,22,39)          0.0            -DE/DX =    0.0                 !
 ! D99   D(23,19,22,25)          0.0            -DE/DX =    0.0                 !
 ! D100  D(23,19,22,39)        180.0            -DE/DX =    0.0                 !
 ! D101  D(18,19,23,20)          0.0            -DE/DX =    0.0                 !
 ! D102  D(18,19,23,24)        180.0            -DE/DX =    0.0                 !
 ! D103  D(22,19,23,20)        180.0            -DE/DX =    0.0                 !
 ! D104  D(22,19,23,24)          0.0            -DE/DX =    0.0                 !
 ! D105  D(16,20,23,19)          0.0            -DE/DX =    0.0                 !
 ! D106  D(16,20,23,24)        180.0            -DE/DX =    0.0                 !
 ! D107  D(37,20,23,19)        180.0            -DE/DX =    0.0                 !
 ! D108  D(37,20,23,24)          0.0            -DE/DX =    0.0                 !
 ! D109  D(19,22,25,26)          0.0            -DE/DX =    0.0                 !
 ! D110  D(19,22,25,41)        180.0            -DE/DX =    0.0                 !
 ! D111  D(39,22,25,26)        180.0            -DE/DX =    0.0                 !
 ! D112  D(39,22,25,41)          0.0            -DE/DX =    0.0                 !
 ! D113  D(19,23,24,26)          0.0            -DE/DX =    0.0                 !
 ! D114  D(19,23,24,40)        180.0            -DE/DX =    0.0                 !
 ! D115  D(20,23,24,26)        180.0            -DE/DX =    0.0                 !
 ! D116  D(20,23,24,40)          0.0            -DE/DX =    0.0                 !
 ! D117  D(23,24,26,25)          0.0            -DE/DX =    0.0                 !
 ! D118  D(23,24,26,42)        180.0            -DE/DX =    0.0                 !
 ! D119  D(40,24,26,25)        180.0            -DE/DX =    0.0                 !
 ! D120  D(40,24,26,42)          0.0            -DE/DX =    0.0                 !
 ! D121  D(22,25,26,24)          0.0            -DE/DX =    0.0                 !
 ! D122  D(22,25,26,42)        180.0            -DE/DX =    0.0                 !
 ! D123  D(41,25,26,24)        180.0            -DE/DX =    0.0                 !
 ! D124  D(41,25,26,42)          0.0            -DE/DX =    0.0                 !
 --------------------------------------------------------------------------------
 Lowest energy point so far.  Saving SCF results.
 Largest change from initial coordinates is atom    7       0.000 Angstoms.
 GradGradGradGradGradGradGradGradGradGradGradGradGradGradGradGradGradGrad

 Leave Link  103 at Thu Sep  8 15:02:24 2022, MaxMem=  1342177280 cpu:             133.6 elap:               3.1
 (Enter /mnt/opt/groups/app-gaussian/g16-avx2/l202.exe)
                          Input orientation:                          
 ---------------------------------------------------------------------
 Center     Atomic      Atomic             Coordinates (Angstroms)
 Number     Number       Type             X           Y           Z
 ---------------------------------------------------------------------
      1          6           0       -3.649322   -0.481471    0.000000
      2          6           0       -4.456782   -1.571885    0.000000
      3          6           0       -2.216677   -0.613469    0.000000
      4          6           0       -3.914829   -2.905724    0.000000
      5          6           0       -1.399030    0.521333    0.000000
      6          6           0       -1.628627   -1.923950    0.000000
      7          6           0       -4.770242   -4.028990    0.000000
      8          6           0       -2.502250   -3.096007    0.000000
      9          6           0       -0.000000    0.444688    0.000000
     10          6           0       -0.235726   -2.003104    0.000000
     11          6           0       -2.011881   -4.419876    0.000000
     12          6           0       -4.260808   -5.314485    0.000000
     13          6           0        0.869963    1.613142    0.000000
     14          6           0        0.584029   -0.865061    0.000000
     15          6           0       -2.868993   -5.507760    0.000000
     16          6           0        0.334255    2.937896    0.000000
     17          6           0        2.008910   -0.985584    0.000000
     18          6           0        2.275739    1.445062    0.000000
     19          6           0        3.142941    2.607744    0.000000
     20          6           0        1.141371    4.038135    0.000000
     21          6           0        2.811922    0.113276    0.000000
     22          6           0        4.559281    2.521224    0.000000
     23          6           0        2.561057    3.912742    0.000000
     24          6           0        3.394954    5.057818    0.000000
     25          6           0        5.350885    3.652127    0.000000
     26          6           0        4.767481    4.936048    0.000000
     27          1           0       -4.073523    0.519104    0.000000
     28          1           0       -5.537450   -1.457200    0.000000
     29          1           0       -1.894395    1.485885    0.000000
     30          1           0       -5.844820   -3.865458    0.000000
     31          1           0        0.257068   -2.969671    0.000000
     32          1           0       -0.942825   -4.600902    0.000000
     33          1           0       -4.930506   -6.169204    0.000000
     34          1           0       -0.739375    3.082115    0.000000
     35          1           0       -2.460960   -6.514144    0.000000
     36          1           0        2.445279   -1.980898    0.000000
     37          1           0        0.706769    5.034186    0.000000
     38          1           0        3.885380   -0.030342    0.000000
     39          1           0        5.045058    1.552768    0.000000
     40          1           0        2.928589    6.039601    0.000000
     41          1           0        6.432159    3.550764    0.000000
     42          1           0        5.397810    5.820194    0.000000
 ---------------------------------------------------------------------
                    Distance matrix (angstroms):
                    1          2          3          4          5
     1  C    0.000000
     2  C    1.356832   0.000000
     3  C    1.438713   2.436520   0.000000
     4  C    2.438749   1.439736   2.852745   0.000000
     5  C    2.463621   3.705592   1.398686   4.251349   0.000000
     6  C    2.482731   2.849984   1.436372   2.488092   2.456038
     7  C    3.720397   2.477019   4.264561   1.411899   5.663083
     8  C    2.855096   2.478537   2.498909   1.425338   3.781831
     9  C    3.765013   4.891776   2.456288   5.152780   1.401128
    10  C    3.737379   4.243025   2.419763   3.788208   2.779579
    11  C    4.265237   3.753478   3.811912   2.431844   4.979069
    12  C    4.871544   3.747727   5.126209   2.433481   6.499734
    13  C    4.981098   6.206336   3.805935   6.581366   2.518010
    14  C    4.250694   5.090125   2.811984   4.940043   2.419630
    15  C    5.086501   4.244077   4.937570   2.804347   6.205703
    16  C    5.249853   6.579678   4.372579   7.225137   2.973895
    17  C    5.680644   6.492220   4.241940   6.227168   3.726239
    18  C    6.230399   7.377588   4.941594   7.566536   3.789090
    19  C    7.461775   8.673240   6.253137   8.956029   4.998261
    20  C    6.586166   7.925380   5.737064   8.589665   4.338379
    21  C    6.488559   7.461489   5.080843   7.373164   4.230677
    22  C    8.740557   9.901663   7.465916  10.062917   6.284985
    23  C    7.607754   8.906806   6.581286   9.403647   5.213822
    24  C    8.961336  10.276318   7.978339  10.809761   6.600150
    25  C    9.904058  11.112184   8.686962  11.351602   7.440647
    26  C   10.009600  11.288942   8.920516  11.699397   7.583902
    27  H    1.086783   2.125823   2.174994   3.428503   2.674494
    28  H    2.125341   1.086736   3.426283   2.175114   4.587059
    29  H    2.636334   3.989459   2.123947   4.834086   1.084319
    30  H    4.033805   2.680882   4.872253   2.155448   6.245717
    31  H    4.631525   4.916725   3.416299   4.172387   3.863906
    32  H    4.928979   4.639271   4.185967   3.421467   5.142511
    33  H    5.830243   4.621662   6.183127   3.417880   7.565356
    34  H    4.600754   5.956411   3.979920   6.777737   2.644381
    35  H    6.148605   5.330031   5.905729   3.890299   7.115169
    36  H    6.276340   6.914169   4.858363   6.426996   4.586924
    37  H    7.028371   8.384655   6.359445   9.187020   4.979983
    38  H    7.548195   8.483397   6.129856   8.313308   5.313128
    39  H    8.929187  10.002421   7.577953  10.007883   6.526111
    40  H    9.262467  10.605585   8.410535  11.262824   7.012815
    41  H   10.857955  12.033726   9.599125  12.196163   8.396724
    42  H   11.025497  12.318921   9.968572  12.761931   8.618292
                    6          7          8          9         10
     6  C    0.000000
     7  C    3.781658   0.000000
     8  C    1.461826   2.452396   0.000000
     9  C    2.874521   6.539801   4.335640   0.000000
    10  C    1.395148   4.966493   2.516261   2.459116   0.000000
    11  C    2.525179   2.785919   1.411769   5.264185   2.999252
    12  C    4.292331   1.382758   2.830931   7.163976   5.212152
    13  C    4.330586   7.977817   5.792055   1.456750   3.781505
    14  C    2.452976   6.219217   3.808180   1.434061   1.402548
    15  C    3.792387   2.408632   2.439478   6.607780   4.383687
    16  C    5.243134   8.636747   6.667364   2.515514   4.973767
    17  C    3.756622   7.430964   4.980407   2.466049   2.464495
    18  C    5.156968   8.922505   6.591698   2.485908   4.265830
    19  C    6.580586  10.327861   8.025021   3.815349   5.716232
    20  C    6.574142  10.001284   8.010740   3.770357   6.196206
    21  C    4.885567   8.639883   6.208053   2.831385   3.710421
    22  C    7.619040  11.399355   9.023220   5.009895   6.592544
    23  C    7.184736  10.808286   8.646366   4.311196   6.543640
    24  C    8.601247  12.216403  10.062896   5.727712   7.939676
    25  C    8.933433  12.705777  10.354180   6.238560   7.949331
    26  C    9.379220  13.089693  10.833416   6.549900   8.554760
    27  H    3.456303   4.601149   3.941818   4.074203   4.592409
    28  H    3.936592   2.683787   3.449366   5.854958   5.329755
    29  H    3.420177   6.219674   4.622037   2.161671   3.863189
    30  H    4.641739   1.086950   3.429990   7.262181   5.910186
    31  H    2.156242   5.137704   2.762209   3.424023   1.084941
    32  H    2.763403   3.869910   2.167145   5.132923   2.692312
    33  H    5.378158   2.146206   3.916755   8.249452   6.276731
    34  H    5.084433   8.174087   6.424712   2.739105   5.110099
    35  H    4.665047   3.392458   3.418386   7.381170   5.030025
    36  H    4.074304   7.500562   5.071638   3.444250   2.681097
    37  H    7.339600  10.589561   8.740586   4.643599   7.100123
    38  H    5.830096   9.534620   7.085204   3.914311   4.568950
    39  H    7.525001  11.291419   8.864139   5.165312   6.366389
    40  H    9.175313  12.674720  10.627951   6.315036   8.642800
    41  H    9.744166  13.525770  11.135674   7.142855   8.677911
    42  H   10.456700  14.156119  11.912581   7.617901   9.640577
                   11         12         13         14         15
    11  C    0.000000
    12  C    2.420330   0.000000
    13  C    6.685980   8.620721   0.000000
    14  C    4.401756   6.577980   2.494644   0.000000
    15  C    1.384967   1.405171   8.042825   5.786019   0.000000
    16  C    7.722769   9.445443   1.428970   3.811151   9.032713
    17  C    5.287828   7.618973   2.837354   1.429969   6.651617
    18  C    7.265066   9.403080   1.415788   2.863311   8.649277
    19  C    8.715482  10.843303   2.481061   4.313746  10.099740
    20  C    9.026680  10.800696   2.440134   4.934771  10.354088
    21  C    6.619558   8.915386   2.453732   2.433239   7.991798
    22  C    9.558192  11.797979   3.799432   5.222026  10.938183
    23  C    9.504961  11.475171   2.854463   5.170691  10.873422
    24  C   10.911487  12.891678   4.270992   6.556050  12.282853
    25  C   10.925546  13.144762   4.923020   6.567184  12.307312
    26  C   11.553920  13.659554   5.121753   7.152212  12.937885
    27  H    5.351999   5.836595   5.063099   4.858879   6.146054
    28  H    4.605115   4.063061   7.105064   6.150052   4.850536
    29  H    5.906929   7.200343   2.767286   3.416070   7.061226
    30  H    3.872829   2.146805   8.666220   7.094539   3.398927
    31  H    2.692810   5.090123   4.623615   2.129856   4.026680
    32  H    1.084274   3.393849   6.473063   4.035814   2.128970
    33  H    3.402722   1.085836   9.706202   7.651407   2.165027
    34  H    7.609148   9.105129   2.178956   4.163123   8.849928
    35  H    2.141875   2.163015   8.783384   6.417484   1.085956
    36  H    5.080835   7.488952   3.924123   2.170102   6.378106
    37  H    9.837192  11.479190   3.424934   5.900524  11.131878
    38  H    7.351578   9.709920   3.434207   3.405242   8.696187
    39  H    9.245154  11.565393   4.175531   5.074118  10.605813
    40  H   11.567580  13.438850   4.881750   7.291867  12.921049
    41  H   11.611758  13.890003   5.890026   7.328038  12.983385
    42  H   12.639721  14.740081   6.180670   8.238029  14.023643
                   16         17         18         19         20
    16  C    0.000000
    17  C    4.265931   0.000000
    18  C    2.449064   2.445248   0.000000
    19  C    2.828024   3.768028   1.450472   0.000000
    20  C    1.364537   5.098076   2.830339   2.460142   0.000000
    21  C    3.757301   1.361000   1.435669   2.516335   4.265590
    22  C    4.245522   4.336138   2.524418   1.418980   3.739402
    23  C    2.430838   4.929347   2.484120   1.428849   1.425213
    24  C    3.723164   6.200309   3.782149   2.463001   2.473538
    25  C    5.067218   5.716394   3.785189   2.442489   4.227175
    26  C    4.862726   6.532644   4.289028   2.839037   3.735629
    27  H    5.027829   6.265786   6.416426   7.512641   6.291160
    28  H    7.334425   7.561083   8.334809   9.585038   8.649009
    29  H    2.659928   4.619951   4.170334   5.160748   3.966088
    30  H    9.190571   8.365091   9.702840  11.076199  10.548632
    31  H    5.908071   2.646800   4.854369   6.279795   7.063380
    32  H    7.646202   4.667254   6.849294   8.286016   8.886891
    33  H   10.519362   8.661721  10.483655  11.925408  11.876761
    34  H    1.083273   4.909098   3.430868   3.911190   2.109782
    35  H    9.856687   7.109481   9.262034  10.705725  11.150219
    36  H    5.352659   1.086769   3.430152   4.641376   6.158647
    37  H    2.129131   6.158994   3.917075   3.438394   1.086737
    38  H    4.628275   2.105618   2.183520   2.740568   4.907351
    39  H    4.910218   3.957452   2.771413   2.175092   4.627723
    40  H    4.043655   7.085128   4.640690   3.438545   2.683284
    41  H    6.128625   6.335897   4.659379   3.421731   5.313188
    42  H    5.826425   7.602845   5.374859   3.924827   4.614435
                   21         22         23         24         25
    21  C    0.000000
    22  C    2.975143   0.000000
    23  C    3.807739   2.434999   0.000000
    24  C    4.978797   2.791051   1.416539   0.000000
    25  C    4.355433   1.380427   2.801974   2.408658   0.000000
    26  C    5.204166   2.423783   2.432172   1.377918   1.410253
    27  H    6.897394   8.861929   7.452143   8.739455   9.931531
    28  H    8.495788  10.852273   9.717103  11.055917  12.027513
    29  H    4.902395   6.536196   5.073528   6.382470   7.562188
    30  H    9.527303  12.207990  11.452474  12.845166  13.485470
    31  H    4.003978   6.975598   7.257822   8.618985   8.354351
    32  H    6.026740   8.999881   9.206483  10.588069  10.378982
    33  H    9.970694  12.867774  12.560619  13.977099  14.218493
    34  H    4.628792   5.328260   3.403350   4.582148   6.116877
    35  H    8.469119  11.442100  11.573271  12.969273  12.820998
    36  H    2.126027   4.973742   5.894777   7.102493   6.338258
    37  H    5.352292   4.599655   2.167030   2.688289   4.845400
    38  H    1.083023   2.639059   4.159536   5.111740   3.963368
    39  H    2.656884   1.083460   3.426330   3.874044   2.121518
    40  H    5.927473   3.877903   2.158381   1.086920   3.401110
    41  H    4.992238   2.137200   3.887989   3.390550   1.086015
    42  H    6.265439   3.403870   3.418412   2.143047   2.168575
                   26         27         28         29         30
    26  C    0.000000
    27  H    9.882952   0.000000
    28  H   12.127045   2.459443   0.000000
    29  H    7.502281   2.383960   4.683332   0.000000
    30  H   13.787220   4.728835   2.427794   6.651521   0.000000
    31  H    9.101880   5.561076   5.988657   4.947805   6.167290
    32  H   11.115800   6.001311   5.567175   6.160719   4.956857
    33  H   14.743730   6.742988   4.750933   8.235190   2.478551
    34  H    5.810553   4.205421   6.605067   1.970285   8.621736
    35  H   13.540947   7.215742   5.919246   8.020066   4.297214
    36  H    7.296353   6.981747   7.999889   5.554400   8.501606
    37  H    4.061898   6.575497   9.007128   4.399602  11.051108
    38  H    5.044119   7.977846   9.530249   5.975345  10.458724
    39  H    3.394648   9.176981  11.002244   6.939775  12.163331
    40  H    2.144610   8.916583  11.308220   6.633061  13.231889
    41  H    2.165679  10.934364  12.975024   8.578766  14.343102
    42  H    1.085831  10.853926  13.135462   8.483071  14.839427
                   31         32         33         34         35
    31  H    0.000000
    32  H    2.025008   0.000000
    33  H    6.094911   4.284994   0.000000
    34  H    6.133271   7.685710  10.156401   0.000000
    35  H    4.466650   2.442382   2.493520   9.749464   0.000000
    36  H    2.401237   4.282951   8.481987   5.981314   6.679933
    37  H    8.016480   9.775279  12.541723   2.429385  11.974908
    38  H    4.669508   6.648427  10.742694   5.574563   9.072801
    39  H    6.586145   8.586175  12.615099   5.983190  11.018865
    40  H    9.397021  11.322904  14.519652   4.711760  13.661762
    41  H    8.980413  10.992727  14.952857   7.186830  13.430932
    42  H   10.182777  12.198479  15.824657   6.720277  14.625189
                   36         37         38         39         40
    36  H    0.000000
    37  H    7.227297   0.000000
    38  H    2.424574   5.979382   0.000000
    39  H    4.386986   5.562466   1.962420   0.000000
    40  H    8.035048   2.438718   6.144889   4.960959   0.000000
    41  H    6.818687   5.914443   4.394360   2.432291   4.297594
    42  H    8.341132   4.756435   6.042865   4.281981   2.478950
                   41         42
    41  H    0.000000
    42  H    2.494031   0.000000
 Stoichiometry    C26H16
 Framework group  CS[SG(C26H16)]
 Deg. of freedom    81
 Full point group                 CS      NOp   2
 RotChk:  IX=0 Diff= 3.69D-16
 Largest Abelian subgroup         CS      NOp   2
 Largest concise Abelian subgroup C1      NOp   1
                         Standard orientation:                         
 ---------------------------------------------------------------------
 Center     Atomic      Atomic             Coordinates (Angstroms)
 Number     Number       Type             X           Y           Z
 ---------------------------------------------------------------------
      1          6           0       -3.649322   -0.481472    0.000000
      2          6           0       -4.456782   -1.571886    0.000000
      3          6           0       -2.216677   -0.613470    0.000000
      4          6           0       -3.914828   -2.905725    0.000000
      5          6           0       -1.399030    0.521333    0.000000
      6          6           0       -1.628627   -1.923950    0.000000
      7          6           0       -4.770241   -4.028991    0.000000
      8          6           0       -2.502249   -3.096008    0.000000
      9          6           0       -0.000000    0.444688    0.000000
     10          6           0       -0.235725   -2.003104    0.000000
     11          6           0       -2.011880   -4.419876    0.000000
     12          6           0       -4.260807   -5.314486    0.000000
     13          6           0        0.869963    1.613142    0.000000
     14          6           0        0.584029   -0.865061    0.000000
     15          6           0       -2.868992   -5.507761    0.000000
     16          6           0        0.334254    2.937896    0.000000
     17          6           0        2.008910   -0.985584    0.000000
     18          6           0        2.275739    1.445062    0.000000
     19          6           0        3.142941    2.607745    0.000000
     20          6           0        1.141370    4.038135    0.000000
     21          6           0        2.811922    0.113277    0.000000
     22          6           0        4.559281    2.521225    0.000000
     23          6           0        2.561056    3.912742    0.000000
     24          6           0        3.394953    5.057819    0.000000
     25          6           0        5.350884    3.652128    0.000000
     26          6           0        4.767480    4.936049    0.000000
     27          1           0       -4.073523    0.519103    0.000000
     28          1           0       -5.537450   -1.457201    0.000000
     29          1           0       -1.894395    1.485885    0.000000
     30          1           0       -5.844819   -3.865459    0.000000
     31          1           0        0.257069   -2.969671    0.000000
     32          1           0       -0.942824   -4.600902    0.000000
     33          1           0       -4.930505   -6.169205    0.000000
     34          1           0       -0.739376    3.082115    0.000000
     35          1           0       -2.460959   -6.514145    0.000000
     36          1           0        2.445280   -1.980898    0.000000
     37          1           0        0.706768    5.034186    0.000000
     38          1           0        3.885380   -0.030341    0.000000
     39          1           0        5.045058    1.552769    0.000000
     40          1           0        2.928588    6.039602    0.000000
     41          1           0        6.432158    3.550765    0.000000
     42          1           0        5.397809    5.820195    0.000000
 ---------------------------------------------------------------------
 Rotational constants (GHZ):           0.7898329           0.0891394           0.0800995
 Leave Link  202 at Thu Sep  8 15:02:25 2022, MaxMem=  1342177280 cpu:               4.2 elap:               0.1
 (Enter /mnt/opt/groups/app-gaussian/g16-avx2/l9999.exe)
 Unable to Open any file for archive entry.
 1\1\GINC-WN41032\FOpt\RB3LYP\6-31G(d,p)\C26H16\PWASIUK\08-Sep-2022\0\\
 #p opt freq b3lyp/6-31g(d,p) empiricaldispersion=gd3 int=(grid=ultrafi
 ne,acc2e=12) scf=(maxcyc=500,ferm,novaracc,noincfoc,intrep)\\peri symm
 \\0,1\C,-3.649322,-0.481471,0.\C,-4.456782,-1.571885,0.\C,-2.216677,-0
 .613469,0.\C,-3.914829,-2.905724,0.\C,-1.39903,0.521333,0.\C,-1.628627
 ,-1.92395,0.\C,-4.770242,-4.02899,0.\C,-2.50225,-3.096007,0.\C,0.,0.44
 4688,0.\C,-0.235726,-2.003104,0.\C,-2.011881,-4.419876,0.\C,-4.260808,
 -5.314485,0.\C,0.869963,1.613142,0.\C,0.584029,-0.865061,0.\C,-2.86899
 3,-5.50776,0.\C,0.334255,2.937896,0.\C,2.00891,-0.985584,0.\C,2.275739
 ,1.445062,0.\C,3.142941,2.607744,0.\C,1.141371,4.038135,0.\C,2.811922,
 0.113276,0.\C,4.559281,2.521224,0.\C,2.561057,3.912742,0.\C,3.394954,5
 .057818,0.\C,5.350885,3.652127,0.\C,4.767481,4.936048,0.\H,-4.073523,0
 .519104,0.\H,-5.53745,-1.4572,0.\H,-1.894395,1.485885,0.\H,-5.84482,-3
 .865458,0.\H,0.257068,-2.969671,0.\H,-0.942825,-4.600902,0.\H,-4.93050
 6,-6.169204,0.\H,-0.739375,3.082115,0.\H,-2.46096,-6.514144,0.\H,2.445
 279,-1.980898,0.\H,0.706769,5.034186,0.\H,3.88538,-0.030342,0.\H,5.045
 058,1.552768,0.\H,2.928589,6.039601,0.\H,6.432159,3.550764,0.\H,5.3978
 1,5.820194,0.\\Version=ES64L-G16RevC.01\State=1-A'\HF=-1000.5327821\RM
 SD=5.733e-09\RMSF=6.171e-06\Dipole=0.0104448,-0.0108354,0.\Quadrupole=
 6.9714221,7.2480703,-14.2194924,0.8557035,0.,0.\PG=CS [SG(C26H16)]\\@
 The archive entry for this job was punched.


 IF YOU DON'T HAVE THE LAW - ARGUE THE FACTS.
 IF YOU DON'T HAVE THE FACTS - ARGUE THE LAW.
 IF YOU DON'T HAVE EITHER - POUND THE TABLE.
 Leave Link 9999 at Thu Sep  8 15:02:25 2022, MaxMem=  1342177280 cpu:               4.0 elap:               0.1
 Job cpu time:       0 days  0 hours 48 minutes 10.8 seconds.
 Elapsed time:       0 days  0 hours  1 minutes  3.1 seconds.
 File lengths (MBytes):  RWF=     69 Int=      0 D2E=      0 Chk=     17 Scr=      1
 Normal termination of Gaussian 16 at Thu Sep  8 15:02:25 2022.
 (Enter /mnt/opt/groups/app-gaussian/g16-avx2/l1.exe)
 Link1:  Proceeding to internal job step number  2.
 ----------------------------------------------------------------------
 #P Geom=AllCheck Guess=TCheck SCRF=Check GenChk RB3LYP/6-31G(d,p) Freq
 ----------------------------------------------------------------------
 1/10=4,29=7,30=1,38=1,40=1/1,3;
 2/12=2,40=1/2;
 3/5=1,6=6,7=101,11=2,14=-4,25=1,27=12,30=1,70=2,71=2,74=-5,75=-5,116=1,124=31,140=1/1,2,3;
 4/5=101/1;
 5/5=100002,7=500,17=20,22=13,38=6,87=12,98=1/2;
 8/6=4,10=90,11=11,87=12/1;
 11/6=1,8=1,9=11,15=111,16=1,87=12/1,2,10;
 10/6=1,87=12/2;
 6/7=2,8=2,9=2,10=2,28=1,87=12/1;
 7/8=1,10=1,25=1,87=12/1,2,3,16;
 1/10=4,30=1/3;
 99//99;
 Leave Link    1 at Thu Sep  8 15:02:25 2022, MaxMem=  1342177280 cpu:               3.2 elap:               0.1
 (Enter /mnt/opt/groups/app-gaussian/g16-avx2/l101.exe)
 Structure from the checkpoint file:  "/scratch/9832353.torquesrv1.cis.gov.pl/Gau-183328.chk"
 ---------
 peri symm
 ---------
 Charge =  0 Multiplicity = 1
 Redundant internal coordinates found in file.  (old form).
 C,0,-3.649322,-0.481471,0.
 C,0,-4.456782,-1.571885,0.
 C,0,-2.216677,-0.613469,0.
 C,0,-3.914829,-2.905724,0.
 C,0,-1.39903,0.521333,0.
 C,0,-1.628627,-1.92395,0.
 C,0,-4.770242,-4.02899,0.
 C,0,-2.50225,-3.096007,0.
 C,0,0.,0.444688,0.
 C,0,-0.235726,-2.003104,0.
 C,0,-2.011881,-4.419876,0.
 C,0,-4.260808,-5.314485,0.
 C,0,0.869963,1.613142,0.
 C,0,0.584029,-0.865061,0.
 C,0,-2.868993,-5.50776,0.
 C,0,0.334255,2.937896,0.
 C,0,2.00891,-0.985584,0.
 C,0,2.275739,1.445062,0.
 C,0,3.142941,2.607744,0.
 C,0,1.141371,4.038135,0.
 C,0,2.811922,0.113276,0.
 C,0,4.559281,2.521224,0.
 C,0,2.561057,3.912742,0.
 C,0,3.394954,5.057818,0.
 C,0,5.350885,3.652127,0.
 C,0,4.767481,4.936048,0.
 H,0,-4.073523,0.519104,0.
 H,0,-5.53745,-1.4572,0.
 H,0,-1.894395,1.485885,0.
 H,0,-5.84482,-3.865458,0.
 H,0,0.257068,-2.969671,0.
 H,0,-0.942825,-4.600902,0.
 H,0,-4.930506,-6.169204,0.
 H,0,-0.739375,3.082115,0.
 H,0,-2.46096,-6.514144,0.
 H,0,2.445279,-1.980898,0.
 H,0,0.706769,5.034186,0.
 H,0,3.88538,-0.030342,0.
 H,0,5.045058,1.552768,0.
 H,0,2.928589,6.039601,0.
 H,0,6.432159,3.550764,0.
 H,0,5.39781,5.820194,0.
 Recover connectivity data from disk.
 ITRead=  0  0  0  0  0  0  0  0  0  0  0  0  0  0  0  0  0  0  0  0
 ITRead=  0  0  0  0  0  0  0  0  0  0  0  0  0  0  0  0  0  0  0  0
 ITRead=  0  0
 MicOpt= -1 -1 -1 -1 -1 -1 -1 -1 -1 -1 -1 -1 -1 -1 -1 -1 -1 -1 -1 -1
 MicOpt= -1 -1 -1 -1 -1 -1 -1 -1 -1 -1 -1 -1 -1 -1 -1 -1 -1 -1 -1 -1
 MicOpt= -1 -1
 NAtoms=     42 NQM=       42 NQMF=       0 NMMI=      0 NMMIF=      0
                NMic=       0 NMicF=      0.
                    Isotopes and Nuclear Properties:
 (Nuclear quadrupole moments (NQMom) in fm**2, nuclear magnetic moments (NMagM)
  in nuclear magnetons)

  Atom         1           2           3           4           5           6           7           8           9          10
 IAtWgt=          12          12          12          12          12          12          12          12          12          12
 AtmWgt=  12.0000000  12.0000000  12.0000000  12.0000000  12.0000000  12.0000000  12.0000000  12.0000000  12.0000000  12.0000000
 NucSpn=           0           0           0           0           0           0           0           0           0           0
 AtZEff=   3.6000000   3.6000000   3.6000000   3.6000000   3.6000000   3.6000000   3.6000000   3.6000000   3.6000000   3.6000000
 NQMom=    0.0000000   0.0000000   0.0000000   0.0000000   0.0000000   0.0000000   0.0000000   0.0000000   0.0000000   0.0000000
 NMagM=    0.0000000   0.0000000   0.0000000   0.0000000   0.0000000   0.0000000   0.0000000   0.0000000   0.0000000   0.0000000
 AtZNuc=   6.0000000   6.0000000   6.0000000   6.0000000   6.0000000   6.0000000   6.0000000   6.0000000   6.0000000   6.0000000

  Atom        11          12          13          14          15          16          17          18          19          20
 IAtWgt=          12          12          12          12          12          12          12          12          12          12
 AtmWgt=  12.0000000  12.0000000  12.0000000  12.0000000  12.0000000  12.0000000  12.0000000  12.0000000  12.0000000  12.0000000
 NucSpn=           0           0           0           0           0           0           0           0           0           0
 AtZEff=   3.6000000   3.6000000   3.6000000   3.6000000   3.6000000   3.6000000   3.6000000   3.6000000   3.6000000   3.6000000
 NQMom=    0.0000000   0.0000000   0.0000000   0.0000000   0.0000000   0.0000000   0.0000000   0.0000000   0.0000000   0.0000000
 NMagM=    0.0000000   0.0000000   0.0000000   0.0000000   0.0000000   0.0000000   0.0000000   0.0000000   0.0000000   0.0000000
 AtZNuc=   6.0000000   6.0000000   6.0000000   6.0000000   6.0000000   6.0000000   6.0000000   6.0000000   6.0000000   6.0000000

  Atom        21          22          23          24          25          26          27          28          29          30
 IAtWgt=          12          12          12          12          12          12           1           1           1           1
 AtmWgt=  12.0000000  12.0000000  12.0000000  12.0000000  12.0000000  12.0000000   1.0078250   1.0078250   1.0078250   1.0078250
 NucSpn=           0           0           0           0           0           0           1           1           1           1
 AtZEff=   3.6000000   3.6000000   3.6000000   3.6000000   3.6000000   3.6000000   1.0000000   1.0000000   1.0000000   1.0000000
 NQMom=    0.0000000   0.0000000   0.0000000   0.0000000   0.0000000   0.0000000   0.0000000   0.0000000   0.0000000   0.0000000
 NMagM=    0.0000000   0.0000000   0.0000000   0.0000000   0.0000000   0.0000000   2.7928460   2.7928460   2.7928460   2.7928460
 AtZNuc=   6.0000000   6.0000000   6.0000000   6.0000000   6.0000000   6.0000000   1.0000000   1.0000000   1.0000000   1.0000000

  Atom        31          32          33          34          35          36          37          38          39          40
 IAtWgt=           1           1           1           1           1           1           1           1           1           1
 AtmWgt=   1.0078250   1.0078250   1.0078250   1.0078250   1.0078250   1.0078250   1.0078250   1.0078250   1.0078250   1.0078250
 NucSpn=           1           1           1           1           1           1           1           1           1           1
 AtZEff=   1.0000000   1.0000000   1.0000000   1.0000000   1.0000000   1.0000000   1.0000000   1.0000000   1.0000000   1.0000000
 NQMom=    0.0000000   0.0000000   0.0000000   0.0000000   0.0000000   0.0000000   0.0000000   0.0000000   0.0000000   0.0000000
 NMagM=    2.7928460   2.7928460   2.7928460   2.7928460   2.7928460   2.7928460   2.7928460   2.7928460   2.7928460   2.7928460
 AtZNuc=   1.0000000   1.0000000   1.0000000   1.0000000   1.0000000   1.0000000   1.0000000   1.0000000   1.0000000   1.0000000

  Atom        41          42
 IAtWgt=           1           1
 AtmWgt=   1.0078250   1.0078250
 NucSpn=           1           1
 AtZEff=   1.0000000   1.0000000
 NQMom=    0.0000000   0.0000000
 NMagM=    2.7928460   2.7928460
 AtZNuc=   1.0000000   1.0000000
 Leave Link  101 at Thu Sep  8 15:02:25 2022, MaxMem=  1342177280 cpu:              17.4 elap:               0.4
 (Enter /mnt/opt/groups/app-gaussian/g16-avx2/l103.exe)

 GradGradGradGradGradGradGradGradGradGradGradGradGradGradGradGradGradGrad
 Berny optimization.
 Initialization pass.
                           ----------------------------
                           !    Initial Parameters    !
                           ! (Angstroms and Degrees)  !
 --------------------------                            --------------------------
 ! Name  Definition              Value          Derivative Info.                !
 --------------------------------------------------------------------------------
 ! R1    R(1,2)                  1.3568         calculate D2E/DX2 analytically  !
 ! R2    R(1,3)                  1.4387         calculate D2E/DX2 analytically  !
 ! R3    R(1,27)                 1.0868         calculate D2E/DX2 analytically  !
 ! R4    R(2,4)                  1.4397         calculate D2E/DX2 analytically  !
 ! R5    R(2,28)                 1.0867         calculate D2E/DX2 analytically  !
 ! R6    R(3,5)                  1.3987         calculate D2E/DX2 analytically  !
 ! R7    R(3,6)                  1.4364         calculate D2E/DX2 analytically  !
 ! R8    R(4,7)                  1.4119         calculate D2E/DX2 analytically  !
 ! R9    R(4,8)                  1.4253         calculate D2E/DX2 analytically  !
 ! R10   R(5,9)                  1.4011         calculate D2E/DX2 analytically  !
 ! R11   R(5,29)                 1.0843         calculate D2E/DX2 analytically  !
 ! R12   R(6,8)                  1.4618         calculate D2E/DX2 analytically  !
 ! R13   R(6,10)                 1.3951         calculate D2E/DX2 analytically  !
 ! R14   R(7,12)                 1.3828         calculate D2E/DX2 analytically  !
 ! R15   R(7,30)                 1.087          calculate D2E/DX2 analytically  !
 ! R16   R(8,11)                 1.4118         calculate D2E/DX2 analytically  !
 ! R17   R(9,13)                 1.4567         calculate D2E/DX2 analytically  !
 ! R18   R(9,14)                 1.4341         calculate D2E/DX2 analytically  !
 ! R19   R(10,14)                1.4025         calculate D2E/DX2 analytically  !
 ! R20   R(10,31)                1.0849         calculate D2E/DX2 analytically  !
 ! R21   R(11,15)                1.385          calculate D2E/DX2 analytically  !
 ! R22   R(11,32)                1.0843         calculate D2E/DX2 analytically  !
 ! R23   R(12,15)                1.4052         calculate D2E/DX2 analytically  !
 ! R24   R(12,33)                1.0858         calculate D2E/DX2 analytically  !
 ! R25   R(13,16)                1.429          calculate D2E/DX2 analytically  !
 ! R26   R(13,18)                1.4158         calculate D2E/DX2 analytically  !
 ! R27   R(14,17)                1.43           calculate D2E/DX2 analytically  !
 ! R28   R(15,35)                1.086          calculate D2E/DX2 analytically  !
 ! R29   R(16,20)                1.3645         calculate D2E/DX2 analytically  !
 ! R30   R(16,34)                1.0833         calculate D2E/DX2 analytically  !
 ! R31   R(17,21)                1.361          calculate D2E/DX2 analytically  !
 ! R32   R(17,36)                1.0868         calculate D2E/DX2 analytically  !
 ! R33   R(18,19)                1.4505         calculate D2E/DX2 analytically  !
 ! R34   R(18,21)                1.4357         calculate D2E/DX2 analytically  !
 ! R35   R(19,22)                1.419          calculate D2E/DX2 analytically  !
 ! R36   R(19,23)                1.4288         calculate D2E/DX2 analytically  !
 ! R37   R(20,23)                1.4252         calculate D2E/DX2 analytically  !
 ! R38   R(20,37)                1.0867         calculate D2E/DX2 analytically  !
 ! R39   R(21,38)                1.083          calculate D2E/DX2 analytically  !
 ! R40   R(22,25)                1.3804         calculate D2E/DX2 analytically  !
 ! R41   R(22,39)                1.0835         calculate D2E/DX2 analytically  !
 ! R42   R(23,24)                1.4165         calculate D2E/DX2 analytically  !
 ! R43   R(24,26)                1.3779         calculate D2E/DX2 analytically  !
 ! R44   R(24,40)                1.0869         calculate D2E/DX2 analytically  !
 ! R45   R(25,26)                1.4103         calculate D2E/DX2 analytically  !
 ! R46   R(25,41)                1.086          calculate D2E/DX2 analytically  !
 ! R47   R(26,42)                1.0858         calculate D2E/DX2 analytically  !
 ! A1    A(2,1,3)              121.2561         calculate D2E/DX2 analytically  !
 ! A2    A(2,1,27)             120.5049         calculate D2E/DX2 analytically  !
 ! A3    A(3,1,27)             118.239          calculate D2E/DX2 analytically  !
 ! A4    A(1,2,4)              121.3673         calculate D2E/DX2 analytically  !
 ! A5    A(1,2,28)             120.4624         calculate D2E/DX2 analytically  !
 ! A6    A(4,2,28)             118.1702         calculate D2E/DX2 analytically  !
 ! A7    A(1,3,5)              120.5094         calculate D2E/DX2 analytically  !
 ! A8    A(1,3,6)              119.4313         calculate D2E/DX2 analytically  !
 ! A9    A(5,3,6)              120.0594         calculate D2E/DX2 analytically  !
 ! A10   A(2,4,7)              120.5968         calculate D2E/DX2 analytically  !
 ! A11   A(2,4,8)              119.7843         calculate D2E/DX2 analytically  !
 ! A12   A(7,4,8)              119.6188         calculate D2E/DX2 analytically  !
 ! A13   A(3,5,9)              122.6377         calculate D2E/DX2 analytically  !
 ! A14   A(3,5,29)             117.0428         calculate D2E/DX2 analytically  !
 ! A15   A(9,5,29)             120.3195         calculate D2E/DX2 analytically  !
 ! A16   A(3,6,8)              119.1329         calculate D2E/DX2 analytically  !
 ! A17   A(3,6,10)             117.4196         calculate D2E/DX2 analytically  !
 ! A18   A(8,6,10)             123.4475         calculate D2E/DX2 analytically  !
 ! A19   A(4,7,12)             121.0911         calculate D2E/DX2 analytically  !
 ! A20   A(4,7,30)             118.6377         calculate D2E/DX2 analytically  !
 ! A21   A(12,7,30)            120.2712         calculate D2E/DX2 analytically  !
 ! A22   A(4,8,6)              119.028          calculate D2E/DX2 analytically  !
 ! A23   A(4,8,11)             117.9968         calculate D2E/DX2 analytically  !
 ! A24   A(6,8,11)             122.9751         calculate D2E/DX2 analytically  !
 ! A25   A(5,9,13)             123.5334         calculate D2E/DX2 analytically  !
 ! A26   A(5,9,14)             117.1683         calculate D2E/DX2 analytically  !
 ! A27   A(13,9,14)            119.2982         calculate D2E/DX2 analytically  !
 ! A28   A(6,10,14)            122.5135         calculate D2E/DX2 analytically  !
 ! A29   A(6,10,31)            120.2667         calculate D2E/DX2 analytically  !
 ! A30   A(14,10,31)           117.2198         calculate D2E/DX2 analytically  !
 ! A31   A(8,11,15)            121.4415         calculate D2E/DX2 analytically  !
 ! A32   A(8,11,32)            119.9358         calculate D2E/DX2 analytically  !
 ! A33   A(15,11,32)           118.6227         calculate D2E/DX2 analytically  !
 ! A34   A(7,12,15)            119.524          calculate D2E/DX2 analytically  !
 ! A35   A(7,12,33)            120.3021         calculate D2E/DX2 analytically  !
 ! A36   A(15,12,33)           120.1739         calculate D2E/DX2 analytically  !
 ! A37   A(9,13,16)            121.3132         calculate D2E/DX2 analytically  !
 ! A38   A(9,13,18)            119.8511         calculate D2E/DX2 analytically  !
 ! A39   A(16,13,18)           118.8357         calculate D2E/DX2 analytically  !
 ! A40   A(9,14,10)            120.2015         calculate D2E/DX2 analytically  !
 ! A41   A(9,14,17)            118.8674         calculate D2E/DX2 analytically  !
 ! A42   A(10,14,17)           120.9311         calculate D2E/DX2 analytically  !
 ! A43   A(11,15,12)           120.3277         calculate D2E/DX2 analytically  !
 ! A44   A(11,15,35)           119.6966         calculate D2E/DX2 analytically  !
 ! A45   A(12,15,35)           119.9757         calculate D2E/DX2 analytically  !
 ! A46   A(13,16,20)           121.7193         calculate D2E/DX2 analytically  !
 ! A47   A(13,16,34)           119.6682         calculate D2E/DX2 analytically  !
 ! A48   A(20,16,34)           118.6125         calculate D2E/DX2 analytically  !
 ! A49   A(14,17,21)           121.3233         calculate D2E/DX2 analytically  !
 ! A50   A(14,17,36)           118.5086         calculate D2E/DX2 analytically  !
 ! A51   A(21,17,36)           120.1681         calculate D2E/DX2 analytically  !
 ! A52   A(13,18,19)           119.8998         calculate D2E/DX2 analytically  !
 ! A53   A(13,18,21)           118.7481         calculate D2E/DX2 analytically  !
 ! A54   A(19,18,21)           121.3522         calculate D2E/DX2 analytically  !
 ! A55   A(18,19,22)           123.2222         calculate D2E/DX2 analytically  !
 ! A56   A(18,19,23)           119.2505         calculate D2E/DX2 analytically  !
 ! A57   A(22,19,23)           117.5272         calculate D2E/DX2 analytically  !
 ! A58   A(16,20,23)           121.2156         calculate D2E/DX2 analytically  !
 ! A59   A(16,20,37)           120.164          calculate D2E/DX2 analytically  !
 ! A60   A(23,20,37)           118.6204         calculate D2E/DX2 analytically  !
 ! A61   A(17,21,18)           121.9119         calculate D2E/DX2 analytically  !
 ! A62   A(17,21,38)           118.5378         calculate D2E/DX2 analytically  !
 ! A63   A(18,21,38)           119.5503         calculate D2E/DX2 analytically  !
 ! A64   A(19,22,25)           121.4954         calculate D2E/DX2 analytically  !
 ! A65   A(19,22,39)           120.134          calculate D2E/DX2 analytically  !
 ! A66   A(25,22,39)           118.3706         calculate D2E/DX2 analytically  !
 ! A67   A(19,23,20)           119.0791         calculate D2E/DX2 analytically  !
 ! A68   A(19,23,24)           119.9046         calculate D2E/DX2 analytically  !
 ! A69   A(20,23,24)           121.0163         calculate D2E/DX2 analytically  !
 ! A70   A(23,24,26)           120.9938         calculate D2E/DX2 analytically  !
 ! A71   A(23,24,40)           118.5276         calculate D2E/DX2 analytically  !
 ! A72   A(26,24,40)           120.4786         calculate D2E/DX2 analytically  !
 ! A73   A(22,25,26)           120.5722         calculate D2E/DX2 analytically  !
 ! A74   A(22,25,41)           119.6356         calculate D2E/DX2 analytically  !
 ! A75   A(26,25,41)           119.7922         calculate D2E/DX2 analytically  !
 ! A76   A(24,26,25)           119.5067         calculate D2E/DX2 analytically  !
 ! A77   A(24,26,42)           120.416          calculate D2E/DX2 analytically  !
 ! A78   A(25,26,42)           120.0773         calculate D2E/DX2 analytically  !
 ! D1    D(3,1,2,4)              0.0            calculate D2E/DX2 analytically  !
 ! D2    D(3,1,2,28)           180.0            calculate D2E/DX2 analytically  !
 ! D3    D(27,1,2,4)           180.0            calculate D2E/DX2 analytically  !
 ! D4    D(27,1,2,28)            0.0            calculate D2E/DX2 analytically  !
 ! D5    D(2,1,3,5)            180.0            calculate D2E/DX2 analytically  !
 ! D6    D(2,1,3,6)              0.0            calculate D2E/DX2 analytically  !
 ! D7    D(27,1,3,5)             0.0            calculate D2E/DX2 analytically  !
 ! D8    D(27,1,3,6)           180.0            calculate D2E/DX2 analytically  !
 ! D9    D(1,2,4,7)            180.0            calculate D2E/DX2 analytically  !
 ! D10   D(1,2,4,8)              0.0            calculate D2E/DX2 analytically  !
 ! D11   D(28,2,4,7)             0.0            calculate D2E/DX2 analytically  !
 ! D12   D(28,2,4,8)           180.0            calculate D2E/DX2 analytically  !
 ! D13   D(1,3,5,9)            180.0            calculate D2E/DX2 analytically  !
 ! D14   D(1,3,5,29)             0.0            calculate D2E/DX2 analytically  !
 ! D15   D(6,3,5,9)              0.0            calculate D2E/DX2 analytically  !
 ! D16   D(6,3,5,29)           180.0            calculate D2E/DX2 analytically  !
 ! D17   D(1,3,6,8)              0.0            calculate D2E/DX2 analytically  !
 ! D18   D(1,3,6,10)           180.0            calculate D2E/DX2 analytically  !
 ! D19   D(5,3,6,8)            180.0            calculate D2E/DX2 analytically  !
 ! D20   D(5,3,6,10)             0.0            calculate D2E/DX2 analytically  !
 ! D21   D(2,4,7,12)           180.0            calculate D2E/DX2 analytically  !
 ! D22   D(2,4,7,30)             0.0            calculate D2E/DX2 analytically  !
 ! D23   D(8,4,7,12)             0.0            calculate D2E/DX2 analytically  !
 ! D24   D(8,4,7,30)           180.0            calculate D2E/DX2 analytically  !
 ! D25   D(2,4,8,6)              0.0            calculate D2E/DX2 analytically  !
 ! D26   D(2,4,8,11)           180.0            calculate D2E/DX2 analytically  !
 ! D27   D(7,4,8,6)            180.0            calculate D2E/DX2 analytically  !
 ! D28   D(7,4,8,11)             0.0            calculate D2E/DX2 analytically  !
 ! D29   D(3,5,9,13)           180.0            calculate D2E/DX2 analytically  !
 ! D30   D(3,5,9,14)             0.0            calculate D2E/DX2 analytically  !
 ! D31   D(29,5,9,13)            0.0            calculate D2E/DX2 analytically  !
 ! D32   D(29,5,9,14)          180.0            calculate D2E/DX2 analytically  !
 ! D33   D(3,6,8,4)              0.0            calculate D2E/DX2 analytically  !
 ! D34   D(3,6,8,11)           180.0            calculate D2E/DX2 analytically  !
 ! D35   D(10,6,8,4)           180.0            calculate D2E/DX2 analytically  !
 ! D36   D(10,6,8,11)            0.0            calculate D2E/DX2 analytically  !
 ! D37   D(3,6,10,14)            0.0            calculate D2E/DX2 analytically  !
 ! D38   D(3,6,10,31)          180.0            calculate D2E/DX2 analytically  !
 ! D39   D(8,6,10,14)          180.0            calculate D2E/DX2 analytically  !
 ! D40   D(8,6,10,31)            0.0            calculate D2E/DX2 analytically  !
 ! D41   D(4,7,12,15)            0.0            calculate D2E/DX2 analytically  !
 ! D42   D(4,7,12,33)          180.0            calculate D2E/DX2 analytically  !
 ! D43   D(30,7,12,15)         180.0            calculate D2E/DX2 analytically  !
 ! D44   D(30,7,12,33)           0.0            calculate D2E/DX2 analytically  !
 ! D45   D(4,8,11,15)            0.0            calculate D2E/DX2 analytically  !
 ! D46   D(4,8,11,32)          180.0            calculate D2E/DX2 analytically  !
 ! D47   D(6,8,11,15)          180.0            calculate D2E/DX2 analytically  !
 ! D48   D(6,8,11,32)            0.0            calculate D2E/DX2 analytically  !
 ! D49   D(5,9,13,16)            0.0            calculate D2E/DX2 analytically  !
 ! D50   D(5,9,13,18)          180.0            calculate D2E/DX2 analytically  !
 ! D51   D(14,9,13,16)         180.0            calculate D2E/DX2 analytically  !
 ! D52   D(14,9,13,18)           0.0            calculate D2E/DX2 analytically  !
 ! D53   D(5,9,14,10)            0.0            calculate D2E/DX2 analytically  !
 ! D54   D(5,9,14,17)          180.0            calculate D2E/DX2 analytically  !
 ! D55   D(13,9,14,10)         180.0            calculate D2E/DX2 analytically  !
 ! D56   D(13,9,14,17)           0.0            calculate D2E/DX2 analytically  !
 ! D57   D(6,10,14,9)            0.0            calculate D2E/DX2 analytically  !
 ! D58   D(6,10,14,17)         180.0            calculate D2E/DX2 analytically  !
 ! D59   D(31,10,14,9)         180.0            calculate D2E/DX2 analytically  !
 ! D60   D(31,10,14,17)          0.0            calculate D2E/DX2 analytically  !
 ! D61   D(8,11,15,12)           0.0            calculate D2E/DX2 analytically  !
 ! D62   D(8,11,15,35)         180.0            calculate D2E/DX2 analytically  !
 ! D63   D(32,11,15,12)        180.0            calculate D2E/DX2 analytically  !
 ! D64   D(32,11,15,35)          0.0            calculate D2E/DX2 analytically  !
 ! D65   D(7,12,15,11)           0.0            calculate D2E/DX2 analytically  !
 ! D66   D(7,12,15,35)         180.0            calculate D2E/DX2 analytically  !
 ! D67   D(33,12,15,11)        180.0            calculate D2E/DX2 analytically  !
 ! D68   D(33,12,15,35)          0.0            calculate D2E/DX2 analytically  !
 ! D69   D(9,13,16,20)         180.0            calculate D2E/DX2 analytically  !
 ! D70   D(9,13,16,34)           0.0            calculate D2E/DX2 analytically  !
 ! D71   D(18,13,16,20)          0.0            calculate D2E/DX2 analytically  !
 ! D72   D(18,13,16,34)        180.0            calculate D2E/DX2 analytically  !
 ! D73   D(9,13,18,19)         180.0            calculate D2E/DX2 analytically  !
 ! D74   D(9,13,18,21)           0.0            calculate D2E/DX2 analytically  !
 ! D75   D(16,13,18,19)          0.0            calculate D2E/DX2 analytically  !
 ! D76   D(16,13,18,21)        180.0            calculate D2E/DX2 analytically  !
 ! D77   D(9,14,17,21)           0.0            calculate D2E/DX2 analytically  !
 ! D78   D(9,14,17,36)         180.0            calculate D2E/DX2 analytically  !
 ! D79   D(10,14,17,21)        180.0            calculate D2E/DX2 analytically  !
 ! D80   D(10,14,17,36)          0.0            calculate D2E/DX2 analytically  !
 ! D81   D(13,16,20,23)          0.0            calculate D2E/DX2 analytically  !
 ! D82   D(13,16,20,37)        180.0            calculate D2E/DX2 analytically  !
 ! D83   D(34,16,20,23)        180.0            calculate D2E/DX2 analytically  !
 ! D84   D(34,16,20,37)          0.0            calculate D2E/DX2 analytically  !
 ! D85   D(14,17,21,18)          0.0            calculate D2E/DX2 analytically  !
 ! D86   D(14,17,21,38)        180.0            calculate D2E/DX2 analytically  !
 ! D87   D(36,17,21,18)        180.0            calculate D2E/DX2 analytically  !
 ! D88   D(36,17,21,38)          0.0            calculate D2E/DX2 analytically  !
 ! D89   D(13,18,19,22)        180.0            calculate D2E/DX2 analytically  !
 ! D90   D(13,18,19,23)          0.0            calculate D2E/DX2 analytically  !
 ! D91   D(21,18,19,22)          0.0            calculate D2E/DX2 analytically  !
 ! D92   D(21,18,19,23)        180.0            calculate D2E/DX2 analytically  !
 ! D93   D(13,18,21,17)          0.0            calculate D2E/DX2 analytically  !
 ! D94   D(13,18,21,38)        180.0            calculate D2E/DX2 analytically  !
 ! D95   D(19,18,21,17)        180.0            calculate D2E/DX2 analytically  !
 ! D96   D(19,18,21,38)          0.0            calculate D2E/DX2 analytically  !
 ! D97   D(18,19,22,25)        180.0            calculate D2E/DX2 analytically  !
 ! D98   D(18,19,22,39)          0.0            calculate D2E/DX2 analytically  !
 ! D99   D(23,19,22,25)          0.0            calculate D2E/DX2 analytically  !
 ! D100  D(23,19,22,39)        180.0            calculate D2E/DX2 analytically  !
 ! D101  D(18,19,23,20)          0.0            calculate D2E/DX2 analytically  !
 ! D102  D(18,19,23,24)        180.0            calculate D2E/DX2 analytically  !
 ! D103  D(22,19,23,20)        180.0            calculate D2E/DX2 analytically  !
 ! D104  D(22,19,23,24)          0.0            calculate D2E/DX2 analytically  !
 ! D105  D(16,20,23,19)          0.0            calculate D2E/DX2 analytically  !
 ! D106  D(16,20,23,24)        180.0            calculate D2E/DX2 analytically  !
 ! D107  D(37,20,23,19)        180.0            calculate D2E/DX2 analytically  !
 ! D108  D(37,20,23,24)          0.0            calculate D2E/DX2 analytically  !
 ! D109  D(19,22,25,26)          0.0            calculate D2E/DX2 analytically  !
 ! D110  D(19,22,25,41)        180.0            calculate D2E/DX2 analytically  !
 ! D111  D(39,22,25,26)        180.0            calculate D2E/DX2 analytically  !
 ! D112  D(39,22,25,41)          0.0            calculate D2E/DX2 analytically  !
 ! D113  D(19,23,24,26)          0.0            calculate D2E/DX2 analytically  !
 ! D114  D(19,23,24,40)        180.0            calculate D2E/DX2 analytically  !
 ! D115  D(20,23,24,26)        180.0            calculate D2E/DX2 analytically  !
 ! D116  D(20,23,24,40)          0.0            calculate D2E/DX2 analytically  !
 ! D117  D(23,24,26,25)          0.0            calculate D2E/DX2 analytically  !
 ! D118  D(23,24,26,42)        180.0            calculate D2E/DX2 analytically  !
 ! D119  D(40,24,26,25)        180.0            calculate D2E/DX2 analytically  !
 ! D120  D(40,24,26,42)          0.0            calculate D2E/DX2 analytically  !
 ! D121  D(22,25,26,24)          0.0            calculate D2E/DX2 analytically  !
 ! D122  D(22,25,26,42)        180.0            calculate D2E/DX2 analytically  !
 ! D123  D(41,25,26,24)        180.0            calculate D2E/DX2 analytically  !
 ! D124  D(41,25,26,42)          0.0            calculate D2E/DX2 analytically  !
 --------------------------------------------------------------------------------
 Trust Radius=3.00D-01 FncErr=1.00D-07 GrdErr=1.00D-07 EigMax=2.50D+02 EigMin=1.00D-04
 Number of steps in this run=      2 maximum allowed number of steps=      2.
 GradGradGradGradGradGradGradGradGradGradGradGradGradGradGradGradGradGrad

 Leave Link  103 at Thu Sep  8 15:02:25 2022, MaxMem=  1342177280 cpu:               1.6 elap:               0.1
 (Enter /mnt/opt/groups/app-gaussian/g16-avx2/l202.exe)
                          Input orientation:                          
 ---------------------------------------------------------------------
 Center     Atomic      Atomic             Coordinates (Angstroms)
 Number     Number       Type             X           Y           Z
 ---------------------------------------------------------------------
      1          6           0       -3.649322   -0.481471    0.000000
      2          6           0       -4.456782   -1.571885    0.000000
      3          6           0       -2.216677   -0.613469    0.000000
      4          6           0       -3.914829   -2.905724    0.000000
      5          6           0       -1.399030    0.521333    0.000000
      6          6           0       -1.628627   -1.923950    0.000000
      7          6           0       -4.770242   -4.028990    0.000000
      8          6           0       -2.502250   -3.096007    0.000000
      9          6           0       -0.000000    0.444688    0.000000
     10          6           0       -0.235726   -2.003104    0.000000
     11          6           0       -2.011881   -4.419876    0.000000
     12          6           0       -4.260808   -5.314485    0.000000
     13          6           0        0.869963    1.613142    0.000000
     14          6           0        0.584029   -0.865061    0.000000
     15          6           0       -2.868993   -5.507760    0.000000
     16          6           0        0.334255    2.937896    0.000000
     17          6           0        2.008910   -0.985584    0.000000
     18          6           0        2.275739    1.445062    0.000000
     19          6           0        3.142941    2.607744    0.000000
     20          6           0        1.141371    4.038135    0.000000
     21          6           0        2.811922    0.113276    0.000000
     22          6           0        4.559281    2.521224    0.000000
     23          6           0        2.561057    3.912742    0.000000
     24          6           0        3.394954    5.057818    0.000000
     25          6           0        5.350885    3.652127    0.000000
     26          6           0        4.767481    4.936048    0.000000
     27          1           0       -4.073523    0.519104    0.000000
     28          1           0       -5.537450   -1.457200    0.000000
     29          1           0       -1.894395    1.485885    0.000000
     30          1           0       -5.844820   -3.865458    0.000000
     31          1           0        0.257068   -2.969671    0.000000
     32          1           0       -0.942825   -4.600902    0.000000
     33          1           0       -4.930506   -6.169204    0.000000
     34          1           0       -0.739375    3.082115    0.000000
     35          1           0       -2.460960   -6.514144    0.000000
     36          1           0        2.445279   -1.980898    0.000000
     37          1           0        0.706769    5.034186    0.000000
     38          1           0        3.885380   -0.030342    0.000000
     39          1           0        5.045058    1.552768    0.000000
     40          1           0        2.928589    6.039601    0.000000
     41          1           0        6.432159    3.550764    0.000000
     42          1           0        5.397810    5.820194    0.000000
 ---------------------------------------------------------------------
                    Distance matrix (angstroms):
                    1          2          3          4          5
     1  C    0.000000
     2  C    1.356832   0.000000
     3  C    1.438713   2.436520   0.000000
     4  C    2.438749   1.439736   2.852745   0.000000
     5  C    2.463621   3.705592   1.398686   4.251349   0.000000
     6  C    2.482731   2.849984   1.436372   2.488092   2.456038
     7  C    3.720397   2.477019   4.264561   1.411899   5.663083
     8  C    2.855096   2.478537   2.498909   1.425338   3.781831
     9  C    3.765013   4.891776   2.456288   5.152780   1.401128
    10  C    3.737379   4.243025   2.419763   3.788208   2.779579
    11  C    4.265237   3.753478   3.811912   2.431844   4.979069
    12  C    4.871544   3.747727   5.126209   2.433481   6.499734
    13  C    4.981098   6.206336   3.805935   6.581366   2.518010
    14  C    4.250694   5.090125   2.811984   4.940043   2.419630
    15  C    5.086501   4.244077   4.937570   2.804347   6.205703
    16  C    5.249853   6.579678   4.372579   7.225137   2.973895
    17  C    5.680644   6.492220   4.241940   6.227168   3.726239
    18  C    6.230399   7.377588   4.941594   7.566536   3.789090
    19  C    7.461775   8.673240   6.253137   8.956029   4.998261
    20  C    6.586166   7.925380   5.737064   8.589665   4.338379
    21  C    6.488559   7.461489   5.080843   7.373164   4.230677
    22  C    8.740557   9.901663   7.465916  10.062917   6.284985
    23  C    7.607754   8.906806   6.581286   9.403647   5.213822
    24  C    8.961336  10.276318   7.978339  10.809761   6.600150
    25  C    9.904058  11.112184   8.686962  11.351602   7.440647
    26  C   10.009600  11.288942   8.920516  11.699397   7.583902
    27  H    1.086783   2.125823   2.174994   3.428503   2.674494
    28  H    2.125341   1.086736   3.426283   2.175114   4.587059
    29  H    2.636334   3.989459   2.123947   4.834086   1.084319
    30  H    4.033805   2.680882   4.872253   2.155448   6.245717
    31  H    4.631525   4.916725   3.416299   4.172387   3.863906
    32  H    4.928979   4.639271   4.185967   3.421467   5.142511
    33  H    5.830243   4.621662   6.183127   3.417880   7.565356
    34  H    4.600754   5.956411   3.979920   6.777737   2.644381
    35  H    6.148605   5.330031   5.905729   3.890299   7.115169
    36  H    6.276340   6.914169   4.858363   6.426996   4.586924
    37  H    7.028371   8.384655   6.359445   9.187020   4.979983
    38  H    7.548195   8.483397   6.129856   8.313308   5.313128
    39  H    8.929187  10.002421   7.577953  10.007883   6.526111
    40  H    9.262467  10.605585   8.410535  11.262824   7.012815
    41  H   10.857955  12.033726   9.599125  12.196163   8.396724
    42  H   11.025497  12.318921   9.968572  12.761931   8.618292
                    6          7          8          9         10
     6  C    0.000000
     7  C    3.781658   0.000000
     8  C    1.461826   2.452396   0.000000
     9  C    2.874521   6.539801   4.335640   0.000000
    10  C    1.395148   4.966493   2.516261   2.459116   0.000000
    11  C    2.525179   2.785919   1.411769   5.264185   2.999252
    12  C    4.292331   1.382758   2.830931   7.163976   5.212152
    13  C    4.330586   7.977817   5.792055   1.456750   3.781505
    14  C    2.452976   6.219217   3.808180   1.434061   1.402548
    15  C    3.792387   2.408632   2.439478   6.607780   4.383687
    16  C    5.243134   8.636747   6.667364   2.515514   4.973767
    17  C    3.756622   7.430964   4.980407   2.466049   2.464495
    18  C    5.156968   8.922505   6.591698   2.485908   4.265830
    19  C    6.580586  10.327861   8.025021   3.815349   5.716232
    20  C    6.574142  10.001284   8.010740   3.770357   6.196206
    21  C    4.885567   8.639883   6.208053   2.831385   3.710421
    22  C    7.619040  11.399355   9.023220   5.009895   6.592544
    23  C    7.184736  10.808286   8.646366   4.311196   6.543640
    24  C    8.601247  12.216403  10.062896   5.727712   7.939676
    25  C    8.933433  12.705777  10.354180   6.238560   7.949331
    26  C    9.379220  13.089693  10.833416   6.549900   8.554760
    27  H    3.456303   4.601149   3.941818   4.074203   4.592409
    28  H    3.936592   2.683787   3.449366   5.854958   5.329755
    29  H    3.420177   6.219674   4.622037   2.161671   3.863189
    30  H    4.641739   1.086950   3.429990   7.262181   5.910186
    31  H    2.156242   5.137704   2.762209   3.424023   1.084941
    32  H    2.763403   3.869910   2.167145   5.132923   2.692312
    33  H    5.378158   2.146206   3.916755   8.249452   6.276731
    34  H    5.084433   8.174087   6.424712   2.739105   5.110099
    35  H    4.665047   3.392458   3.418386   7.381170   5.030025
    36  H    4.074304   7.500562   5.071638   3.444250   2.681097
    37  H    7.339600  10.589561   8.740586   4.643599   7.100123
    38  H    5.830096   9.534620   7.085204   3.914311   4.568950
    39  H    7.525001  11.291419   8.864139   5.165312   6.366389
    40  H    9.175313  12.674720  10.627951   6.315036   8.642800
    41  H    9.744166  13.525770  11.135674   7.142855   8.677911
    42  H   10.456700  14.156119  11.912581   7.617901   9.640577
                   11         12         13         14         15
    11  C    0.000000
    12  C    2.420330   0.000000
    13  C    6.685980   8.620721   0.000000
    14  C    4.401756   6.577980   2.494644   0.000000
    15  C    1.384967   1.405171   8.042825   5.786019   0.000000
    16  C    7.722769   9.445443   1.428970   3.811151   9.032713
    17  C    5.287828   7.618973   2.837354   1.429969   6.651617
    18  C    7.265066   9.403080   1.415788   2.863311   8.649277
    19  C    8.715482  10.843303   2.481061   4.313746  10.099740
    20  C    9.026680  10.800696   2.440134   4.934771  10.354088
    21  C    6.619558   8.915386   2.453732   2.433239   7.991798
    22  C    9.558192  11.797979   3.799432   5.222026  10.938183
    23  C    9.504961  11.475171   2.854463   5.170691  10.873422
    24  C   10.911487  12.891678   4.270992   6.556050  12.282853
    25  C   10.925546  13.144762   4.923020   6.567184  12.307312
    26  C   11.553920  13.659554   5.121753   7.152212  12.937885
    27  H    5.351999   5.836595   5.063099   4.858879   6.146054
    28  H    4.605115   4.063061   7.105064   6.150052   4.850536
    29  H    5.906929   7.200343   2.767286   3.416070   7.061226
    30  H    3.872829   2.146805   8.666220   7.094539   3.398927
    31  H    2.692810   5.090123   4.623615   2.129856   4.026680
    32  H    1.084274   3.393849   6.473063   4.035814   2.128970
    33  H    3.402722   1.085836   9.706202   7.651407   2.165027
    34  H    7.609148   9.105129   2.178956   4.163123   8.849928
    35  H    2.141875   2.163015   8.783384   6.417484   1.085956
    36  H    5.080835   7.488952   3.924123   2.170102   6.378106
    37  H    9.837192  11.479190   3.424934   5.900524  11.131878
    38  H    7.351578   9.709920   3.434207   3.405242   8.696187
    39  H    9.245154  11.565393   4.175531   5.074118  10.605813
    40  H   11.567580  13.438850   4.881750   7.291867  12.921049
    41  H   11.611758  13.890003   5.890026   7.328038  12.983385
    42  H   12.639721  14.740081   6.180670   8.238029  14.023643
                   16         17         18         19         20
    16  C    0.000000
    17  C    4.265931   0.000000
    18  C    2.449064   2.445248   0.000000
    19  C    2.828024   3.768028   1.450472   0.000000
    20  C    1.364537   5.098076   2.830339   2.460142   0.000000
    21  C    3.757301   1.361000   1.435669   2.516335   4.265590
    22  C    4.245522   4.336138   2.524418   1.418980   3.739402
    23  C    2.430838   4.929347   2.484120   1.428849   1.425213
    24  C    3.723164   6.200309   3.782149   2.463001   2.473538
    25  C    5.067218   5.716394   3.785189   2.442489   4.227175
    26  C    4.862726   6.532644   4.289028   2.839037   3.735629
    27  H    5.027829   6.265786   6.416426   7.512641   6.291160
    28  H    7.334425   7.561083   8.334809   9.585038   8.649009
    29  H    2.659928   4.619951   4.170334   5.160748   3.966088
    30  H    9.190571   8.365091   9.702840  11.076199  10.548632
    31  H    5.908071   2.646800   4.854369   6.279795   7.063380
    32  H    7.646202   4.667254   6.849294   8.286016   8.886891
    33  H   10.519362   8.661721  10.483655  11.925408  11.876761
    34  H    1.083273   4.909098   3.430868   3.911190   2.109782
    35  H    9.856687   7.109481   9.262034  10.705725  11.150219
    36  H    5.352659   1.086769   3.430152   4.641376   6.158647
    37  H    2.129131   6.158994   3.917075   3.438394   1.086737
    38  H    4.628275   2.105618   2.183520   2.740568   4.907351
    39  H    4.910218   3.957452   2.771413   2.175092   4.627723
    40  H    4.043655   7.085128   4.640690   3.438545   2.683284
    41  H    6.128625   6.335897   4.659379   3.421731   5.313188
    42  H    5.826425   7.602845   5.374859   3.924827   4.614435
                   21         22         23         24         25
    21  C    0.000000
    22  C    2.975143   0.000000
    23  C    3.807739   2.434999   0.000000
    24  C    4.978797   2.791051   1.416539   0.000000
    25  C    4.355433   1.380427   2.801974   2.408658   0.000000
    26  C    5.204166   2.423783   2.432172   1.377918   1.410253
    27  H    6.897394   8.861929   7.452143   8.739455   9.931531
    28  H    8.495788  10.852273   9.717103  11.055917  12.027513
    29  H    4.902395   6.536196   5.073528   6.382470   7.562188
    30  H    9.527303  12.207990  11.452474  12.845166  13.485470
    31  H    4.003978   6.975598   7.257822   8.618985   8.354351
    32  H    6.026740   8.999881   9.206483  10.588069  10.378982
    33  H    9.970694  12.867774  12.560619  13.977099  14.218493
    34  H    4.628792   5.328260   3.403350   4.582148   6.116877
    35  H    8.469119  11.442100  11.573271  12.969273  12.820998
    36  H    2.126027   4.973742   5.894777   7.102493   6.338258
    37  H    5.352292   4.599655   2.167030   2.688289   4.845400
    38  H    1.083023   2.639059   4.159536   5.111740   3.963368
    39  H    2.656884   1.083460   3.426330   3.874044   2.121518
    40  H    5.927473   3.877903   2.158381   1.086920   3.401110
    41  H    4.992238   2.137200   3.887989   3.390550   1.086015
    42  H    6.265439   3.403870   3.418412   2.143047   2.168575
                   26         27         28         29         30
    26  C    0.000000
    27  H    9.882952   0.000000
    28  H   12.127045   2.459443   0.000000
    29  H    7.502281   2.383960   4.683332   0.000000
    30  H   13.787220   4.728835   2.427794   6.651521   0.000000
    31  H    9.101880   5.561076   5.988657   4.947805   6.167290
    32  H   11.115800   6.001311   5.567175   6.160719   4.956857
    33  H   14.743730   6.742988   4.750933   8.235190   2.478551
    34  H    5.810553   4.205421   6.605067   1.970285   8.621736
    35  H   13.540947   7.215742   5.919246   8.020066   4.297214
    36  H    7.296353   6.981747   7.999889   5.554400   8.501606
    37  H    4.061898   6.575497   9.007128   4.399602  11.051108
    38  H    5.044119   7.977846   9.530249   5.975345  10.458724
    39  H    3.394648   9.176981  11.002244   6.939775  12.163331
    40  H    2.144610   8.916583  11.308220   6.633061  13.231889
    41  H    2.165679  10.934364  12.975024   8.578766  14.343102
    42  H    1.085831  10.853926  13.135462   8.483071  14.839427
                   31         32         33         34         35
    31  H    0.000000
    32  H    2.025008   0.000000
    33  H    6.094911   4.284994   0.000000
    34  H    6.133271   7.685710  10.156401   0.000000
    35  H    4.466650   2.442382   2.493520   9.749464   0.000000
    36  H    2.401237   4.282951   8.481987   5.981314   6.679933
    37  H    8.016480   9.775279  12.541723   2.429385  11.974908
    38  H    4.669508   6.648427  10.742694   5.574563   9.072801
    39  H    6.586145   8.586175  12.615099   5.983190  11.018865
    40  H    9.397021  11.322904  14.519652   4.711760  13.661762
    41  H    8.980413  10.992727  14.952857   7.186830  13.430932
    42  H   10.182777  12.198479  15.824657   6.720277  14.625189
                   36         37         38         39         40
    36  H    0.000000
    37  H    7.227297   0.000000
    38  H    2.424574   5.979382   0.000000
    39  H    4.386986   5.562466   1.962420   0.000000
    40  H    8.035048   2.438718   6.144889   4.960959   0.000000
    41  H    6.818687   5.914443   4.394360   2.432291   4.297594
    42  H    8.341132   4.756435   6.042865   4.281981   2.478950
                   41         42
    41  H    0.000000
    42  H    2.494031   0.000000
 Stoichiometry    C26H16
 Framework group  CS[SG(C26H16)]
 Deg. of freedom    81
 Full point group                 CS      NOp   2
 RotChk:  IX=0 Diff= 2.06D-16
 Largest Abelian subgroup         CS      NOp   2
 Largest concise Abelian subgroup C1      NOp   1
                         Standard orientation:                         
 ---------------------------------------------------------------------
 Center     Atomic      Atomic             Coordinates (Angstroms)
 Number     Number       Type             X           Y           Z
 ---------------------------------------------------------------------
      1          6           0       -3.649322   -0.481472    0.000000
      2          6           0       -4.456782   -1.571886    0.000000
      3          6           0       -2.216677   -0.613470    0.000000
      4          6           0       -3.914828   -2.905725    0.000000
      5          6           0       -1.399030    0.521333    0.000000
      6          6           0       -1.628627   -1.923950    0.000000
      7          6           0       -4.770241   -4.028991    0.000000
      8          6           0       -2.502249   -3.096008    0.000000
      9          6           0        0.000000    0.444688    0.000000
     10          6           0       -0.235725   -2.003104    0.000000
     11          6           0       -2.011880   -4.419876    0.000000
     12          6           0       -4.260807   -5.314486    0.000000
     13          6           0        0.869963    1.613142    0.000000
     14          6           0        0.584029   -0.865061    0.000000
     15          6           0       -2.868992   -5.507761    0.000000
     16          6           0        0.334254    2.937896    0.000000
     17          6           0        2.008910   -0.985584    0.000000
     18          6           0        2.275739    1.445062    0.000000
     19          6           0        3.142941    2.607745    0.000000
     20          6           0        1.141370    4.038135    0.000000
     21          6           0        2.811922    0.113277    0.000000
     22          6           0        4.559281    2.521225    0.000000
     23          6           0        2.561056    3.912742    0.000000
     24          6           0        3.394953    5.057819    0.000000
     25          6           0        5.350884    3.652128    0.000000
     26          6           0        4.767480    4.936049    0.000000
     27          1           0       -4.073523    0.519103    0.000000
     28          1           0       -5.537450   -1.457201    0.000000
     29          1           0       -1.894395    1.485885    0.000000
     30          1           0       -5.844819   -3.865459    0.000000
     31          1           0        0.257069   -2.969671    0.000000
     32          1           0       -0.942824   -4.600902    0.000000
     33          1           0       -4.930505   -6.169205    0.000000
     34          1           0       -0.739376    3.082115    0.000000
     35          1           0       -2.460959   -6.514145    0.000000
     36          1           0        2.445280   -1.980898    0.000000
     37          1           0        0.706768    5.034186    0.000000
     38          1           0        3.885380   -0.030341    0.000000
     39          1           0        5.045058    1.552769    0.000000
     40          1           0        2.928588    6.039602    0.000000
     41          1           0        6.432158    3.550765    0.000000
     42          1           0        5.397809    5.820195    0.000000
 ---------------------------------------------------------------------
 Rotational constants (GHZ):           0.7898329           0.0891394           0.0800995
 Leave Link  202 at Thu Sep  8 15:02:25 2022, MaxMem=  1342177280 cpu:               4.1 elap:               0.1
 (Enter /mnt/opt/groups/app-gaussian/g16-avx2/l301.exe)
 Standard basis: 6-31G(d,p) (6D, 7F)
 Ernie: Thresh=  0.10000D-02 Tol=  0.10000D-05 Strict=F.
 There are   350 symmetry adapted cartesian basis functions of A'  symmetry.
 There are   120 symmetry adapted cartesian basis functions of A"  symmetry.
 There are   350 symmetry adapted basis functions of A'  symmetry.
 There are   120 symmetry adapted basis functions of A"  symmetry.
   470 basis functions,   840 primitive gaussians,   470 cartesian basis functions
    86 alpha electrons       86 beta electrons
       nuclear repulsion energy      1951.2183687652 Hartrees.
 IExCor=  402 DFT=T Ex+Corr=B3LYP ExCW=0 ScaHFX=  0.200000
 ScaDFX=  0.800000  0.720000  1.000000  0.810000 ScalE2=  1.000000  1.000000
 IRadAn=      5 IRanWt=     -1 IRanGd=            0 ICorTp=0 IEmpDi=131
 NAtoms=   42 NActive=   42 NUniq=   42 SFac= 1.00D+00 NAtFMM=   60 NAOKFM=F Big=F
 Integral buffers will be    131072 words long.
 Raffenetti 2 integral format.
 Two-electron integral symmetry is turned on.
 R6Disp:  Grimme-D3 Dispersion energy=       -0.0380453351 Hartrees.
 Nuclear repulsion after empirical dispersion term =     1951.1803234301 Hartrees.
 Leave Link  301 at Thu Sep  8 15:02:26 2022, MaxMem=  1342177280 cpu:               4.6 elap:               0.1
 (Enter /mnt/opt/groups/app-gaussian/g16-avx2/l302.exe)
 NPDir=0 NMtPBC=     1 NCelOv=     1 NCel=       1 NClECP=     1 NCelD=      1
         NCelK=      1 NCelE2=     1 NClLst=     1 CellRange=     0.0.
 One-electron integrals computed using PRISM.
 One-electron integral symmetry used in STVInt
 NBasis=   470 RedAO= T EigKep=  1.37D-04  NBF=   350   120
 NBsUse=   470 1.00D-06 EigRej= -1.00D+00 NBFU=   350   120
 Precomputing XC quadrature grid using
 IXCGrd= 4 IRadAn=           5 IRanWt=          -1 IRanGd=           0 AccXCQ= 1.00D-12.
 Generated NRdTot=       0 NPtTot=           0 NUsed=           0 NTot=          32
 NSgBfM=   453   453   453   453   453 MxSgAt=    42 MxSgA2=    42.
 Leave Link  302 at Thu Sep  8 15:02:26 2022, MaxMem=  1342177280 cpu:              37.2 elap:               0.8
 (Enter /mnt/opt/groups/app-gaussian/g16-avx2/l303.exe)
 DipDrv:  MaxL=1.
 Leave Link  303 at Thu Sep  8 15:02:27 2022, MaxMem=  1342177280 cpu:               7.8 elap:               0.2
 (Enter /mnt/opt/groups/app-gaussian/g16-avx2/l401.exe)
 Initial guess from the checkpoint file:  "/scratch/9832353.torquesrv1.cis.gov.pl/Gau-183328.chk"
 B after Tr=    -0.000000   -0.000000    0.000000
         Rot=    1.000000    0.000000   -0.000000   -0.000000 Ang=   0.00 deg.
 Guess basis will be translated and rotated to current coordinates.
 JPrj=2 DoOrth=T DoCkMO=T.
 Initial guess orbital symmetries:
       Occupied  (A') (A') (A') (A') (A') (A') (A') (A') (A') (A')
                 (A') (A') (A') (A') (A') (A') (A') (A') (A') (A')
                 (A') (A') (A') (A') (A') (A') (A') (A') (A') (A')
                 (A') (A') (A') (A') (A') (A') (A') (A') (A') (A')
                 (A') (A') (A') (A') (A') (A') (A') (A') (A') (A')
                 (A') (A') (A') (A') (A') (A') (A') (A') (A') (A')
                 (A') (A') (A") (A') (A') (A') (A") (A') (A') (A")
                 (A') (A') (A') (A") (A') (A') (A") (A') (A") (A")
                 (A") (A") (A") (A") (A") (A")
       Virtual   (A") (A") (A") (A") (A") (A") (A") (A") (A") (A')
                 (A') (A') (A') (A') (A") (A') (A') (A') (A') (A')
                 (A") (A') (A') (A') (A') (A") (A') (A') (A') (A")
                 (A') (A') (A') (A') (A') (A') (A') (A') (A') (A')
                 (A') (A') (A') (A') (A') (A') (A') (A') (A') (A')
                 (A') (A') (A') (A") (A') (A') (A") (A') (A") (A')
                 (A") (A') (A') (A") (A') (A") (A') (A') (A') (A')
                 (A") (A') (A') (A") (A') (A') (A') (A") (A') (A')
                 (A') (A') (A') (A') (A") (A') (A') (A") (A') (A')
                 (A") (A') (A") (A") (A') (A") (A') (A") (A") (A")
                 (A") (A") (A") (A") (A') (A') (A') (A') (A") (A')
                 (A') (A') (A') (A') (A") (A') (A') (A') (A') (A")
                 (A') (A') (A') (A") (A') (A') (A') (A') (A') (A')
                 (A') (A') (A') (A') (A') (A') (A') (A') (A') (A')
                 (A') (A') (A') (A') (A') (A') (A') (A') (A') (A')
                 (A') (A') (A') (A") (A") (A') (A") (A") (A') (A")
                 (A") (A') (A') (A') (A") (A") (A") (A") (A") (A')
                 (A") (A") (A") (A") (A") (A') (A") (A") (A") (A")
                 (A") (A') (A') (A') (A') (A') (A') (A') (A') (A')
                 (A') (A') (A') (A') (A') (A') (A') (A') (A') (A")
                 (A') (A") (A') (A") (A') (A') (A") (A') (A') (A")
                 (A') (A') (A') (A") (A') (A') (A') (A') (A') (A")
                 (A') (A') (A') (A') (A') (A") (A') (A') (A') (A')
                 (A") (A') (A") (A") (A') (A') (A") (A') (A') (A")
                 (A') (A') (A') (A') (A") (A') (A") (A') (A') (A")
                 (A") (A") (A") (A') (A") (A") (A") (A') (A") (A')
                 (A") (A') (A') (A") (A') (A') (A') (A') (A") (A")
                 (A') (A") (A") (A') (A") (A') (A") (A') (A') (A")
                 (A') (A') (A") (A') (A') (A') (A") (A') (A") (A')
                 (A") (A') (A") (A') (A") (A") (A') (A") (A') (A")
                 (A') (A') (A') (A") (A') (A') (A") (A') (A") (A")
                 (A') (A') (A") (A') (A") (A') (A') (A') (A') (A')
                 (A') (A') (A') (A') (A') (A') (A') (A') (A') (A')
                 (A') (A') (A') (A') (A') (A') (A') (A') (A') (A')
                 (A') (A') (A') (A') (A') (A') (A') (A') (A') (A')
                 (A') (A') (A') (A') (A') (A') (A') (A') (A') (A')
                 (A') (A') (A') (A') (A') (A') (A') (A') (A') (A')
                 (A') (A') (A') (A') (A') (A') (A') (A') (A') (A')
                 (A') (A') (A') (A')
 The electronic state of the initial guess is 1-A'.
 Leave Link  401 at Thu Sep  8 15:02:28 2022, MaxMem=  1342177280 cpu:              59.8 elap:               1.3
 (Enter /mnt/opt/groups/app-gaussian/g16-avx2/l502.exe)
 Two-electron integrals replicated using symmetry.
 Closed shell SCF:
 Using DIIS extrapolation, IDIIS=    10.
 NGot=  1342177280 LenX=  1341706032 LenY=  1341484662
 Requested convergence on RMS density matrix=1.00D-08 within 500 cycles.
 Requested convergence on MAX density matrix=1.00D-06.
 Requested convergence on             energy=1.00D-06.
 Level shift goal  0.100 maximum shift  0.100.
 No special actions if energy rises.
 Dynamic level shift is on during FON iterations.

 Cycle   1  Pass 1  IDiag  1:
 FoFJK:  IHMeth= 1 ICntrl=       0 DoSepK=F KAlg= 0 I1Cent=           0 FoldK=F
 IRaf= 630000000 NMat=       1 IRICut=       1 DoRegI=T DoRafI=F ISym2E= 2 IDoP0=0 IntGTp=1.
 FoFCou: FMM=F IPFlag=           0 FMFlag=      100000 FMFlg1=           0
         NFxFlg=           0 DoJE=F BraDBF=F KetDBF=F FulRan=T
         wScrn=  0.000000 ICntrl=         0 IOpCl=  0 I1Cent=           0 NGrid=           0
         NMat0=    1 NMatS0=      1 NMatT0=    0 NMatD0=    1 NMtDS0=    0 NMtDT0=    0
 Integrals replicated using symmetry in FoFCou.
 E= -1000.53278207893    
 DIIS: error= 3.43D-08 at cycle   1 NSaved=   1.
 NSaved= 1 IEnMin= 1 EnMin= -1000.53278207893     IErMin= 1 ErrMin= 3.43D-08
 ErrMax= 3.43D-08  0.00D+00 EMaxC= 1.00D+00 BMatC= 3.58D-13 BMatP= 3.58D-13
 IDIUse=1 WtCom= 1.00D+00 WtEn= 0.00D+00
 Coeff-Com:  0.100D+01
 Coeff:      0.100D+01
 Gap=     0.134 Goal=     0.100 Shift=    0.000
 RMSDP=5.02D-09 MaxDP=2.72D-07              OVMax= 8.04D-07

 SCF Done:  E(RB3LYP) =  -1000.53278208     A.U. after    1 cycles
            NFock=  1  Conv=0.50D-08     -V/T= 2.0098
 KE= 9.908146452837D+02 PE=-6.218709918032D+03 EE= 2.276182167239D+03
 Leave Link  502 at Thu Sep  8 15:02:31 2022, MaxMem=  1342177280 cpu:             154.8 elap:               3.4
 (Enter /mnt/opt/groups/app-gaussian/g16-avx2/l801.exe)
 DoSCS=F DFT=T ScalE2(SS,OS)=  1.000000  1.000000
 Range of M.O.s used for correlation:     1   470
 NBasis=   470 NAE=    86 NBE=    86 NFC=     0 NFV=     0
 NROrb=    470 NOA=    86 NOB=    86 NVA=   384 NVB=   384

 **** Warning!!: The largest alpha MO coefficient is  0.10509235D+02

 Leave Link  801 at Thu Sep  8 15:02:31 2022, MaxMem=  1342177280 cpu:               2.5 elap:               0.1
 (Enter /mnt/opt/groups/app-gaussian/g16-avx2/l1101.exe)
 Using compressed storage, NAtomX=    42.
 Will process     43 centers per pass.
 R6Disp: Adding Grimme-D3 dispersion energy 1st derivatives to the gradient.
 Leave Link 1101 at Thu Sep  8 15:02:33 2022, MaxMem=  1342177280 cpu:              71.7 elap:               1.6
 (Enter /mnt/opt/groups/app-gaussian/g16-avx2/l1102.exe)
 Symmetrizing basis deriv contribution to polar:
 IMax=3 JMax=2 DiffMx= 0.00D+00
 Leave Link 1102 at Thu Sep  8 15:02:33 2022, MaxMem=  1342177280 cpu:               7.6 elap:               0.2
 (Enter /mnt/opt/groups/app-gaussian/g16-avx2/l1110.exe)
 Forming Gx(P) for the SCF density, NAtomX=    42.
 Integral derivatives from FoFJK, PRISM(SPDF).
 Do as many integral derivatives as possible in FoFJK.
 G2DrvN: MDV=    1342172902.
 G2DrvN: will do    43 centers at a time, making    1 passes.
 Calling FoFCou, ICntrl=  3107 FMM=F I1Cent=   0 AccDes= 1.00D-12.
 FoFJK:  IHMeth= 1 ICntrl=    3107 DoSepK=F KAlg= 0 I1Cent=           0 FoldK=F
 IRaf=         0 NMat=       1 IRICut=       1 DoRegI=T DoRafI=F ISym2E= 1 IDoP0=0 IntGTp=1.
 FoFCou: FMM=F IPFlag=           0 FMFlag=      100000 FMFlg1=           0
         NFxFlg=           0 DoJE=F BraDBF=F KetDBF=F FulRan=T
         wScrn=  0.000000 ICntrl=      3107 IOpCl=  0 I1Cent=           0 NGrid=           0
         NMat0=    1 NMatS0=      1 NMatT0=    0 NMatD0=    1 NMtDS0=    0 NMtDT0=    0
 Petite list used in FoFCou.
 End of G2Drv F.D. properties file   721 does not exist.
 End of G2Drv F.D. properties file   722 does not exist.
 End of G2Drv F.D. properties file   788 does not exist.
 Leave Link 1110 at Thu Sep  8 15:03:26 2022, MaxMem=  1342177280 cpu:            2499.8 elap:              53.2
 (Enter /mnt/opt/groups/app-gaussian/g16-avx2/l1002.exe)
 Minotr:  Closed shell wavefunction.
          IDoAtm=111111111111111111111111111111111111111111
          Direct CPHF calculation.
          Differentiating once with respect to electric field.
                with respect to dipole field.
          Differentiating once with respect to nuclear coordinates.
          Using symmetry in CPHF.
          Requested convergence is 1.0D-08 RMS, and 1.0D-07 maximum.
          Secondary convergence is 1.0D-12 RMS, and 1.0D-12 maximum.
          NewPWx=T KeepS1=F KeepF1=F KeepIn=T MapXYZ=F SortEE=F KeepMc=T.
        12818 words used for storage of precomputed grid.
 Two-electron integrals replicated using symmetry.
          MDV=    1342177280 using IRadAn=       1.
          Solving linear equations simultaneously, MaxMat=     384.
 FoF2E skips out because all densities are zero.
 CalDSu exits because no D1Ps are significant.
 FoFJK:  IHMeth= 1 ICntrl=       0 DoSepK=F KAlg= 0 I1Cent=           0 FoldK=F
 IRaf= 630000000 NMat=      96 IRICut=     240 DoRegI=T DoRafI=T ISym2E= 2 IDoP0=0 IntGTp=1.
 FoFCou: FMM=F IPFlag=           0 FMFlag=      100000 FMFlg1=           0
         NFxFlg=           0 DoJE=F BraDBF=F KetDBF=F FulRan=T
         wScrn=  0.000000 ICntrl=         0 IOpCl=  0 I1Cent=           0 NGrid=           0
         NMat0=   96 NMatS0=     96 NMatT0=    0 NMatD0=   96 NMtDS0=    0 NMtDT0=    0
 Integrals replicated using symmetry in FoFCou.
 Raff kept on since  57.75% of shell-pairs survive, threshold=   0.20 IRatSp=58.
          There are   129 degrees of freedom in the 1st order CPHF.  IDoFFX=6 NUNeed=     3.
    126 vectors produced by pass  0 Test12= 3.30D-14 1.00D-09 XBig12= 8.24D+02 1.62D+01.
 AX will form    96 AO Fock derivatives at one time.
    126 vectors produced by pass  1 Test12= 3.30D-14 1.00D-09 XBig12= 9.48D+01 1.03D+00.
    126 vectors produced by pass  2 Test12= 3.30D-14 1.00D-09 XBig12= 1.06D+00 2.13D-01.
    126 vectors produced by pass  3 Test12= 3.30D-14 1.00D-09 XBig12= 3.13D-03 6.33D-03.
    126 vectors produced by pass  4 Test12= 3.30D-14 1.00D-09 XBig12= 5.84D-06 2.24D-04.
    107 vectors produced by pass  5 Test12= 3.30D-14 1.00D-09 XBig12= 5.27D-09 6.04D-06.
     23 vectors produced by pass  6 Test12= 3.30D-14 1.00D-09 XBig12= 3.91D-12 1.58D-07.
      3 vectors produced by pass  7 Test12= 3.30D-14 1.00D-09 XBig12= 3.25D-15 5.10D-09.
 InvSVY:  IOpt=1 It=  1 EMax= 1.07D-14
 Solved reduced A of dimension   763 with   129 vectors.
 FullF1:  Do perturbations      1 to       3.
 Isotropic polarizability for W=    0.000000      327.65 Bohr**3.
 End of Minotr F.D. properties file   721 does not exist.
 End of Minotr F.D. properties file   722 does not exist.
 End of Minotr F.D. properties file   788 does not exist.
 Leave Link 1002 at Thu Sep  8 15:08:03 2022, MaxMem=  1342177280 cpu:           13033.4 elap:             276.8
 (Enter /mnt/opt/groups/app-gaussian/g16-avx2/l601.exe)
 Copying SCF densities to generalized density rwf, IOpCl= 0 IROHF=0.

 **********************************************************************

            Population analysis using the SCF Density.

 **********************************************************************

 Orbital symmetries:
       Occupied  (A') (A') (A') (A') (A') (A') (A') (A') (A') (A')
                 (A') (A') (A') (A') (A') (A') (A') (A') (A') (A')
                 (A') (A') (A') (A') (A') (A') (A') (A') (A') (A')
                 (A') (A') (A') (A') (A') (A') (A') (A') (A') (A')
                 (A') (A') (A') (A') (A') (A') (A') (A') (A') (A')
                 (A') (A') (A') (A') (A') (A') (A') (A') (A') (A')
                 (A') (A') (A") (A') (A') (A') (A") (A') (A') (A")
                 (A') (A') (A') (A") (A') (A') (A") (A') (A") (A")
                 (A") (A") (A") (A") (A") (A")
       Virtual   (A") (A") (A") (A") (A") (A") (A") (A") (A") (A')
                 (A') (A') (A') (A') (A") (A') (A') (A') (A') (A')
                 (A") (A') (A') (A') (A') (A") (A') (A') (A') (A")
                 (A') (A') (A') (A') (A') (A') (A') (A') (A') (A')
                 (A') (A') (A') (A') (A') (A') (A') (A') (A') (A')
                 (A') (A') (A') (A") (A') (A') (A") (A') (A") (A')
                 (A") (A') (A') (A") (A') (A") (A') (A') (A') (A')
                 (A") (A') (A') (A") (A') (A') (A') (A") (A') (A')
                 (A') (A') (A') (A') (A") (A') (A') (A") (A') (A')
                 (A") (A') (A") (A") (A') (A") (A') (A") (A") (A")
                 (A") (A") (A") (A") (A') (A') (A') (A') (A") (A')
                 (A') (A') (A') (A') (A") (A') (A') (A') (A') (A")
                 (A') (A') (A') (A") (A') (A') (A') (A') (A') (A')
                 (A') (A') (A') (A') (A') (A') (A') (A') (A') (A')
                 (A') (A') (A') (A') (A') (A') (A') (A') (A') (A')
                 (A') (A') (A') (A") (A") (A') (A") (A") (A') (A")
                 (A") (A') (A') (A') (A") (A") (A") (A") (A") (A')
                 (A") (A") (A") (A") (A") (A') (A") (A") (A") (A")
                 (A") (A') (A') (A') (A') (A') (A') (A') (A') (A')
                 (A') (A') (A') (A') (A') (A') (A') (A') (A') (A")
                 (A') (A") (A') (A") (A') (A') (A") (A') (A') (A")
                 (A') (A') (A') (A") (A') (A') (A') (A') (A') (A")
                 (A') (A') (A') (A') (A') (A") (A') (A') (A') (A')
                 (A") (A') (A") (A") (A') (A') (A") (A') (A') (A")
                 (A') (A') (A') (A') (A") (A') (A") (A') (A') (A")
                 (A") (A") (A") (A') (A") (A") (A") (A') (A") (A')
                 (A") (A') (A') (A") (A') (A') (A') (A') (A") (A")
                 (A') (A") (A") (A') (A") (A') (A") (A') (A') (A")
                 (A') (A') (A") (A') (A') (A') (A") (A') (A") (A')
                 (A") (A') (A") (A') (A") (A") (A') (A") (A') (A")
                 (A') (A') (A') (A") (A') (A') (A") (A') (A") (A")
                 (A') (A') (A") (A') (A") (A') (A') (A') (A') (A')
                 (A') (A') (A') (A') (A') (A') (A') (A') (A') (A')
                 (A') (A') (A') (A') (A') (A') (A') (A') (A') (A')
                 (A') (A') (A') (A') (A') (A') (A') (A') (A') (A')
                 (A') (A') (A') (A') (A') (A') (A') (A') (A') (A')
                 (A') (A') (A') (A') (A') (A') (A') (A') (A') (A')
                 (A') (A') (A') (A') (A') (A') (A') (A') (A') (A')
                 (A') (A') (A') (A')
 The electronic state is 1-A'.
 Alpha  occ. eigenvalues --  -10.20247 -10.20201 -10.20149 -10.20130 -10.20110
 Alpha  occ. eigenvalues --  -10.20105 -10.19912 -10.19841 -10.19815 -10.19745
 Alpha  occ. eigenvalues --  -10.19156 -10.19144 -10.19136 -10.19119 -10.19101
 Alpha  occ. eigenvalues --  -10.19096 -10.19088 -10.19082 -10.19074 -10.19070
 Alpha  occ. eigenvalues --  -10.19067 -10.19056 -10.19047 -10.19032 -10.19030
 Alpha  occ. eigenvalues --  -10.19019  -0.88774  -0.87550  -0.85623  -0.83067
 Alpha  occ. eigenvalues --   -0.81183  -0.79648  -0.77929  -0.76790  -0.74978
 Alpha  occ. eigenvalues --   -0.74317  -0.72393  -0.71476  -0.70294  -0.64459
 Alpha  occ. eigenvalues --   -0.63364  -0.62619  -0.61495  -0.60210  -0.59907
 Alpha  occ. eigenvalues --   -0.58036  -0.55196  -0.53139  -0.52493  -0.51606
 Alpha  occ. eigenvalues --   -0.50123  -0.49477  -0.48270  -0.46790  -0.46689
 Alpha  occ. eigenvalues --   -0.44962  -0.43521  -0.43231  -0.43176  -0.42600
 Alpha  occ. eigenvalues --   -0.42429  -0.41232  -0.40823  -0.40525  -0.40206
 Alpha  occ. eigenvalues --   -0.39671  -0.39326  -0.38557  -0.37620  -0.36917
 Alpha  occ. eigenvalues --   -0.36353  -0.35226  -0.34074  -0.33844  -0.32939
 Alpha  occ. eigenvalues --   -0.32785  -0.32038  -0.31489  -0.30417  -0.28725
 Alpha  occ. eigenvalues --   -0.27691  -0.25391  -0.24403  -0.22254  -0.21362
 Alpha  occ. eigenvalues --   -0.19383
 Alpha virt. eigenvalues --   -0.06017  -0.04149  -0.03063  -0.01091   0.00206
 Alpha virt. eigenvalues --    0.02375   0.04025   0.06596   0.08905   0.09118
 Alpha virt. eigenvalues --    0.09546   0.09623   0.10785   0.11514   0.11640
 Alpha virt. eigenvalues --    0.13169   0.13747   0.15167   0.16239   0.16319
 Alpha virt. eigenvalues --    0.16560   0.17204   0.18323   0.18684   0.20547
 Alpha virt. eigenvalues --    0.21269   0.21636   0.23491   0.23870   0.24243
 Alpha virt. eigenvalues --    0.25145   0.25509   0.26223   0.26849   0.28165
 Alpha virt. eigenvalues --    0.28815   0.29526   0.29921   0.30402   0.31101
 Alpha virt. eigenvalues --    0.32309   0.32927   0.34233   0.36180   0.37599
 Alpha virt. eigenvalues --    0.38617   0.40811   0.41547   0.45645   0.46589
 Alpha virt. eigenvalues --    0.48054   0.48651   0.49162   0.49885   0.50359
 Alpha virt. eigenvalues --    0.50747   0.50925   0.51617   0.52574   0.52627
 Alpha virt. eigenvalues --    0.53689   0.54347   0.54593   0.54721   0.55258
 Alpha virt. eigenvalues --    0.55400   0.55546   0.56146   0.56644   0.57140
 Alpha virt. eigenvalues --    0.57237   0.57662   0.57983   0.58601   0.59091
 Alpha virt. eigenvalues --    0.59223   0.59678   0.60155   0.60242   0.60406
 Alpha virt. eigenvalues --    0.60919   0.61439   0.61589   0.61660   0.61797
 Alpha virt. eigenvalues --    0.61821   0.62025   0.62794   0.62891   0.64077
 Alpha virt. eigenvalues --    0.64403   0.64561   0.65092   0.65373   0.65510
 Alpha virt. eigenvalues --    0.67324   0.68740   0.68855   0.69170   0.71888
 Alpha virt. eigenvalues --    0.74400   0.75370   0.76994   0.77621   0.78041
 Alpha virt. eigenvalues --    0.79441   0.80133   0.80719   0.80905   0.81701
 Alpha virt. eigenvalues --    0.81946   0.81984   0.82580   0.83124   0.84233
 Alpha virt. eigenvalues --    0.84268   0.84652   0.87225   0.87632   0.88532
 Alpha virt. eigenvalues --    0.89558   0.89677   0.89837   0.90705   0.91896
 Alpha virt. eigenvalues --    0.92626   0.93244   0.93944   0.94675   0.95165
 Alpha virt. eigenvalues --    0.95555   0.96449   0.96986   0.98826   0.99499
 Alpha virt. eigenvalues --    1.01089   1.02397   1.02958   1.03388   1.04775
 Alpha virt. eigenvalues --    1.05683   1.08590   1.09440   1.09781   1.11584
 Alpha virt. eigenvalues --    1.13386   1.15093   1.16232   1.16601   1.18190
 Alpha virt. eigenvalues --    1.19051   1.20580   1.21384   1.21909   1.22058
 Alpha virt. eigenvalues --    1.22365   1.24009   1.24336   1.24789   1.26068
 Alpha virt. eigenvalues --    1.26795   1.27365   1.29894   1.32602   1.32615
 Alpha virt. eigenvalues --    1.33713   1.33925   1.34120   1.35101   1.36197
 Alpha virt. eigenvalues --    1.36295   1.37910   1.38480   1.38837   1.40699
 Alpha virt. eigenvalues --    1.41166   1.41232   1.41943   1.42787   1.43220
 Alpha virt. eigenvalues --    1.44401   1.44678   1.46007   1.46689   1.47857
 Alpha virt. eigenvalues --    1.48329   1.49804   1.50487   1.50797   1.54044
 Alpha virt. eigenvalues --    1.55812   1.57103   1.61442   1.63855   1.70212
 Alpha virt. eigenvalues --    1.71331   1.71647   1.72386   1.73333   1.74433
 Alpha virt. eigenvalues --    1.75239   1.76039   1.77048   1.77551   1.78673
 Alpha virt. eigenvalues --    1.80167   1.81647   1.83005   1.84001   1.84035
 Alpha virt. eigenvalues --    1.85177   1.86184   1.87343   1.87539   1.87719
 Alpha virt. eigenvalues --    1.88140   1.88672   1.89247   1.90349   1.90714
 Alpha virt. eigenvalues --    1.90946   1.91412   1.92396   1.92924   1.94274
 Alpha virt. eigenvalues --    1.94436   1.94859   1.95249   1.96355   1.97646
 Alpha virt. eigenvalues --    1.97813   1.98488   1.99839   1.99859   1.99915
 Alpha virt. eigenvalues --    2.00168   2.01901   2.04045   2.04503   2.05187
 Alpha virt. eigenvalues --    2.08482   2.09091   2.11500   2.13556   2.15795
 Alpha virt. eigenvalues --    2.17967   2.19456   2.19521   2.21129   2.22007
 Alpha virt. eigenvalues --    2.23605   2.24676   2.25480   2.25890   2.26311
 Alpha virt. eigenvalues --    2.27447   2.27697   2.28564   2.29726   2.29885
 Alpha virt. eigenvalues --    2.31014   2.31754   2.32071   2.33500   2.34964
 Alpha virt. eigenvalues --    2.35952   2.37007   2.37936   2.38353   2.38449
 Alpha virt. eigenvalues --    2.40223   2.40900   2.41918   2.41932   2.42764
 Alpha virt. eigenvalues --    2.43899   2.43955   2.44425   2.45837   2.45883
 Alpha virt. eigenvalues --    2.47008   2.47672   2.50382   2.51558   2.52091
 Alpha virt. eigenvalues --    2.53641   2.53871   2.54059   2.55764   2.56639
 Alpha virt. eigenvalues --    2.56827   2.57424   2.58208   2.58561   2.58685
 Alpha virt. eigenvalues --    2.60258   2.61704   2.62145   2.62567   2.63196
 Alpha virt. eigenvalues --    2.63244   2.64482   2.65627   2.66398   2.66851
 Alpha virt. eigenvalues --    2.68730   2.68869   2.71537   2.72284   2.73238
 Alpha virt. eigenvalues --    2.74239   2.74952   2.75633   2.75829   2.76261
 Alpha virt. eigenvalues --    2.78389   2.80815   2.82903   2.86190   2.86454
 Alpha virt. eigenvalues --    2.87925   2.89437   2.91556   2.91938   2.98075
 Alpha virt. eigenvalues --    2.98681   3.01531   3.03988   3.10241   3.10453
 Alpha virt. eigenvalues --    3.14415   3.16206   3.16879   3.17643   3.18218
 Alpha virt. eigenvalues --    3.19770   3.20928   3.23884   3.24166   3.24688
 Alpha virt. eigenvalues --    3.25793   3.27856   3.30799   3.31428   3.33669
 Alpha virt. eigenvalues --    3.34421   3.35196   3.39825   3.42603   3.45536
 Alpha virt. eigenvalues --    3.48074   3.48531   3.61461   3.69088   3.72885
 Alpha virt. eigenvalues --    3.77316   3.87289   3.88853   4.08474   4.08829
 Alpha virt. eigenvalues --    4.10576   4.12694   4.13364   4.13610   4.14207
 Alpha virt. eigenvalues --    4.14795   4.15338   4.17953   4.18891   4.19284
 Alpha virt. eigenvalues --    4.21324   4.30574   4.33838   4.35410   4.39363
 Alpha virt. eigenvalues --    4.42070   4.47233   4.49503   4.54609   4.60170
 Alpha virt. eigenvalues --    4.65959   4.79167   4.92282   5.01138
          Condensed to atoms (all electrons):
               1          2          3          4          5          6
     1  C    5.071197   0.468605   0.397877   0.004111  -0.076548  -0.012353
     2  C    0.468605   5.081313   0.005793   0.394981   0.008303  -0.068709
     3  C    0.397877   0.005793   4.806553  -0.045437   0.426170   0.425015
     4  C    0.004111   0.394981  -0.045437   4.783058  -0.000558  -0.000314
     5  C   -0.076548   0.008303   0.426170  -0.000558   5.375981  -0.010704
     6  C   -0.012353  -0.068709   0.425015  -0.000314  -0.010704   5.049298
     7  C    0.008837  -0.082506  -0.000428   0.474914  -0.000012   0.013482
     8  C   -0.068254  -0.010964  -0.001090   0.458653   0.014299   0.277578
     9  C    0.008767  -0.000427   0.001558   0.000026   0.389333  -0.038396
    10  C    0.015778  -0.001694  -0.056906   0.011359  -0.114083   0.398496
    11  C   -0.001545   0.014113   0.010827  -0.067637  -0.000036  -0.085140
    12  C   -0.000413   0.007925   0.000036  -0.013814   0.000000  -0.000509
    13  C   -0.000204   0.000002   0.006802  -0.000000  -0.084263  -0.000064
    14  C   -0.000160   0.000051  -0.023895  -0.000170  -0.056959   0.001934
    15  C    0.000072  -0.000543  -0.000229  -0.036326   0.000000   0.008380
    16  C    0.000017  -0.000000   0.000731   0.000000  -0.022285  -0.000046
    17  C   -0.000010   0.000000  -0.000223  -0.000000   0.016781   0.008806
    18  C   -0.000001   0.000000  -0.000183   0.000000   0.011711   0.000030
    19  C   -0.000000   0.000000  -0.000000   0.000000  -0.000045   0.000000
    20  C    0.000000   0.000000  -0.000015  -0.000000   0.000441   0.000000
    21  C    0.000000  -0.000000   0.000054  -0.000000  -0.001853  -0.000407
    22  C    0.000000  -0.000000  -0.000000  -0.000000   0.000001   0.000000
    23  C    0.000000   0.000000  -0.000000  -0.000000  -0.000025   0.000000
    24  C   -0.000000   0.000000   0.000000   0.000000  -0.000000  -0.000000
    25  C   -0.000000   0.000000  -0.000000  -0.000000  -0.000000   0.000000
    26  C   -0.000000  -0.000000   0.000000   0.000000   0.000000  -0.000000
    27  H    0.359047  -0.035234  -0.036743   0.002457  -0.008774   0.004083
    28  H   -0.034489   0.360301   0.002297  -0.037744  -0.000228   0.001144
    29  H   -0.009047   0.000232  -0.039461   0.000031   0.349021   0.004033
    30  H    0.000284  -0.008800   0.000014  -0.039845  -0.000000  -0.000188
    31  H   -0.000219   0.000023   0.004298  -0.000223   0.000795  -0.029934
    32  H    0.000016  -0.000193  -0.000240   0.004920   0.000001  -0.015221
    33  H    0.000004  -0.000195  -0.000001   0.002690  -0.000000   0.000015
    34  H   -0.000007  -0.000001   0.000597   0.000000   0.003831   0.000001
    35  H   -0.000000   0.000010   0.000002   0.001207   0.000000  -0.000243
    36  H    0.000000  -0.000000   0.000036   0.000000  -0.000261   0.000092
    37  H   -0.000000  -0.000000   0.000000   0.000000   0.000013  -0.000000
    38  H   -0.000000   0.000000  -0.000001  -0.000000   0.000019   0.000005
    39  H    0.000000   0.000000  -0.000000  -0.000000   0.000000   0.000000
    40  H    0.000000   0.000000  -0.000000  -0.000000  -0.000000   0.000000
    41  H    0.000000  -0.000000  -0.000000  -0.000000   0.000000   0.000000
    42  H    0.000000  -0.000000   0.000000   0.000000   0.000000  -0.000000
               7          8          9         10         11         12
     1  C    0.008837  -0.068254   0.008767   0.015778  -0.001545  -0.000413
     2  C   -0.082506  -0.010964  -0.000427  -0.001694   0.014113   0.007925
     3  C   -0.000428  -0.001090   0.001558  -0.056906   0.010827   0.000036
     4  C    0.474914   0.458653   0.000026   0.011359  -0.067637  -0.013814
     5  C   -0.000012   0.014299   0.389333  -0.114083  -0.000036   0.000000
     6  C    0.013482   0.277578  -0.038396   0.398496  -0.085140  -0.000509
     7  C    5.017145  -0.024910   0.000000  -0.000095  -0.066088   0.503638
     8  C   -0.024910   4.979128  -0.000103  -0.082307   0.479408  -0.040571
     9  C    0.000000  -0.000103   5.041855  -0.012246  -0.000043   0.000000
    10  C   -0.000095  -0.082307  -0.012246   5.376993  -0.023767  -0.000014
    11  C   -0.066088   0.479408  -0.000043  -0.023767   5.040876  -0.025708
    12  C    0.503638  -0.040571   0.000000  -0.000014  -0.025708   4.853014
    13  C    0.000000   0.000006   0.293619   0.014117  -0.000000   0.000000
    14  C    0.000000   0.006595   0.428891   0.420798   0.000725   0.000000
    15  C   -0.023865  -0.006902   0.000000   0.000346   0.511887   0.512392
    16  C    0.000000  -0.000000  -0.081706  -0.000044   0.000000  -0.000000
    17  C   -0.000000  -0.000203  -0.009961  -0.078705   0.000015  -0.000000
    18  C   -0.000000  -0.000000   0.006213  -0.000611   0.000000  -0.000000
    19  C   -0.000000   0.000000   0.013243  -0.000010   0.000000  -0.000000
    20  C   -0.000000   0.000000   0.009351  -0.000000   0.000000  -0.000000
    21  C    0.000000   0.000002  -0.067833   0.008308  -0.000000   0.000000
    22  C    0.000000  -0.000000  -0.000064  -0.000000   0.000000   0.000000
    23  C   -0.000000   0.000000  -0.000182   0.000000  -0.000000   0.000000
    24  C    0.000000  -0.000000  -0.000011   0.000000  -0.000000   0.000000
    25  C    0.000000   0.000000   0.000000   0.000000  -0.000000   0.000000
    26  C    0.000000  -0.000000   0.000000  -0.000000   0.000000   0.000000
    27  H   -0.000215   0.001120   0.000122  -0.000243   0.000019   0.000003
    28  H   -0.008201   0.003929   0.000004   0.000021  -0.000229   0.000163
    29  H   -0.000000  -0.000232  -0.029287   0.000814   0.000002  -0.000000
    30  H    0.363955   0.004339  -0.000000   0.000002   0.000636  -0.043603
    31  H   -0.000002  -0.012754   0.003988   0.349082   0.003481  -0.000001
    32  H    0.000645  -0.028936   0.000001   0.004233   0.358222   0.004538
    33  H   -0.034717   0.001144   0.000000  -0.000000   0.004106   0.365759
    34  H    0.000000  -0.000000  -0.014779   0.000000  -0.000000   0.000000
    35  H    0.004191   0.002703  -0.000000   0.000011  -0.033955  -0.040014
    36  H   -0.000000  -0.000002   0.003967  -0.008403  -0.000001   0.000000
    37  H    0.000000  -0.000000  -0.000278   0.000000   0.000000  -0.000000
    38  H   -0.000000  -0.000000   0.001224  -0.000242  -0.000000   0.000000
    39  H   -0.000000  -0.000000   0.000008  -0.000000   0.000000   0.000000
    40  H    0.000000   0.000000   0.000000  -0.000000  -0.000000   0.000000
    41  H    0.000000   0.000000   0.000000  -0.000000   0.000000   0.000000
    42  H    0.000000  -0.000000  -0.000000  -0.000000   0.000000   0.000000
              13         14         15         16         17         18
     1  C   -0.000204  -0.000160   0.000072   0.000017  -0.000010  -0.000001
     2  C    0.000002   0.000051  -0.000543  -0.000000   0.000000   0.000000
     3  C    0.006802  -0.023895  -0.000229   0.000731  -0.000223  -0.000183
     4  C   -0.000000  -0.000170  -0.036326   0.000000  -0.000000   0.000000
     5  C   -0.084263  -0.056959   0.000000  -0.022285   0.016781   0.011711
     6  C   -0.000064   0.001934   0.008380  -0.000046   0.008806   0.000030
     7  C    0.000000   0.000000  -0.023865   0.000000  -0.000000  -0.000000
     8  C    0.000006   0.006595  -0.006902  -0.000000  -0.000203  -0.000000
     9  C    0.293619   0.428891   0.000000  -0.081706  -0.009961   0.006213
    10  C    0.014117   0.420798   0.000346  -0.000044  -0.078705  -0.000611
    11  C   -0.000000   0.000725   0.511887   0.000000   0.000015   0.000000
    12  C    0.000000   0.000000   0.512392  -0.000000  -0.000000  -0.000000
    13  C    5.051283  -0.002319   0.000000   0.430764  -0.069710   0.411000
    14  C   -0.002319   4.792047  -0.000011   0.010526   0.403926  -0.047424
    15  C    0.000000  -0.000011   4.848730   0.000000   0.000000  -0.000000
    16  C    0.430764   0.010526   0.000000   5.086610  -0.001558  -0.047278
    17  C   -0.069710   0.403926   0.000000  -0.001558   5.078594   0.007522
    18  C    0.411000  -0.047424  -0.000000  -0.047278   0.007522   5.070603
    19  C    0.003315  -0.000363  -0.000000  -0.068032   0.009284   0.304625
    20  C    0.008161  -0.000253  -0.000000   0.460245   0.000088  -0.070860
    21  C   -0.042606   0.004099   0.000000   0.014190   0.469349   0.416155
    22  C    0.010770  -0.000028   0.000000  -0.001453   0.000591  -0.088847
    23  C   -0.046302   0.000011  -0.000000   0.001112  -0.000234  -0.005843
    24  C   -0.000512   0.000000   0.000000   0.008897   0.000000   0.013505
    25  C   -0.000239   0.000000   0.000000   0.000074  -0.000013   0.008569
    26  C    0.000048   0.000000   0.000000  -0.000431   0.000000  -0.000605
    27  H   -0.000002   0.000033  -0.000000  -0.000001   0.000000   0.000000
    28  H   -0.000000  -0.000001   0.000020  -0.000000  -0.000000  -0.000000
    29  H   -0.013344   0.004335  -0.000000   0.003226  -0.000222  -0.000336
    30  H   -0.000000  -0.000000   0.004624   0.000000   0.000000   0.000000
    31  H   -0.000242  -0.038943   0.000161   0.000002  -0.008789   0.000034
    32  H   -0.000000   0.000501  -0.044944  -0.000000  -0.000009   0.000000
    33  H    0.000000  -0.000000  -0.039305  -0.000000  -0.000000  -0.000000
    34  H   -0.026630  -0.000254  -0.000000   0.355300   0.000020   0.004243
    35  H   -0.000000   0.000000   0.365169   0.000000  -0.000000   0.000000
    36  H    0.001377  -0.035960  -0.000000   0.000020   0.357801   0.002029
    37  H    0.001932   0.000002   0.000000  -0.034105  -0.000001   0.001422
    38  H    0.004131   0.002216  -0.000000  -0.000227  -0.034801  -0.027523
    39  H   -0.000322  -0.000012  -0.000000   0.000018   0.000399  -0.014953
    40  H    0.000014  -0.000000   0.000000   0.000260  -0.000000  -0.000185
    41  H    0.000002  -0.000000   0.000000  -0.000001   0.000000  -0.000241
    42  H   -0.000001   0.000000   0.000000   0.000004  -0.000000   0.000017
              19         20         21         22         23         24
     1  C   -0.000000   0.000000   0.000000   0.000000   0.000000  -0.000000
     2  C    0.000000   0.000000  -0.000000  -0.000000   0.000000   0.000000
     3  C   -0.000000  -0.000015   0.000054  -0.000000  -0.000000   0.000000
     4  C    0.000000  -0.000000  -0.000000  -0.000000  -0.000000   0.000000
     5  C   -0.000045   0.000441  -0.001853   0.000001  -0.000025  -0.000000
     6  C    0.000000   0.000000  -0.000407   0.000000   0.000000  -0.000000
     7  C   -0.000000  -0.000000   0.000000   0.000000  -0.000000   0.000000
     8  C    0.000000   0.000000   0.000002  -0.000000   0.000000  -0.000000
     9  C    0.013243   0.009351  -0.067833  -0.000064  -0.000182  -0.000011
    10  C   -0.000010  -0.000000   0.008308  -0.000000   0.000000   0.000000
    11  C    0.000000   0.000000  -0.000000   0.000000  -0.000000  -0.000000
    12  C   -0.000000  -0.000000   0.000000   0.000000   0.000000   0.000000
    13  C    0.003315   0.008161  -0.042606   0.010770  -0.046302  -0.000512
    14  C   -0.000363  -0.000253   0.004099  -0.000028   0.000011   0.000000
    15  C   -0.000000  -0.000000   0.000000   0.000000  -0.000000   0.000000
    16  C   -0.068032   0.460245   0.014190  -0.001453   0.001112   0.008897
    17  C    0.009284   0.000088   0.469349   0.000591  -0.000234   0.000000
    18  C    0.304625  -0.070860   0.416155  -0.088847  -0.005843   0.013505
    19  C    4.986001  -0.009122  -0.083525   0.465923   0.453264  -0.026719
    20  C   -0.009122   5.088915  -0.001363   0.014979   0.413406  -0.084469
    21  C   -0.083525  -0.001363   5.089653  -0.019239   0.009952  -0.000090
    22  C    0.465923   0.014979  -0.019239   5.041235  -0.063639  -0.066420
    23  C    0.453264   0.413406   0.009952  -0.063639   4.762575   0.467809
    24  C   -0.026719  -0.084469  -0.000090  -0.066420   0.467809   5.017869
    25  C   -0.007737  -0.000602   0.000433   0.519346  -0.035772  -0.024149
    26  C   -0.039888   0.008182  -0.000019  -0.024627  -0.012008   0.509350
    27  H   -0.000000  -0.000000  -0.000000   0.000000   0.000000   0.000000
    28  H   -0.000000  -0.000000   0.000000   0.000000   0.000000  -0.000000
    29  H    0.000006   0.000288   0.000024   0.000000  -0.000008  -0.000000
    30  H    0.000000   0.000000  -0.000000  -0.000000  -0.000000   0.000000
    31  H    0.000000  -0.000000   0.000177  -0.000000  -0.000000  -0.000000
    32  H    0.000000  -0.000000  -0.000001  -0.000000   0.000000  -0.000000
    33  H   -0.000000  -0.000000   0.000000   0.000000   0.000000   0.000000
    34  H    0.001221  -0.036577  -0.000223   0.000017   0.002352  -0.000231
    35  H    0.000000   0.000000  -0.000000  -0.000000  -0.000000   0.000000
    36  H   -0.000263  -0.000001  -0.034376   0.000012   0.000002   0.000000
    37  H    0.003852   0.358867   0.000020  -0.000245  -0.036930  -0.008005
    38  H   -0.013975   0.000022   0.355465   0.003199  -0.000221  -0.000002
    39  H   -0.029130  -0.000199   0.003344   0.358361   0.004868   0.000652
    40  H    0.004361  -0.008859   0.000002   0.000569  -0.040059   0.364304
    41  H    0.002783   0.000010   0.000012  -0.033951   0.001196   0.004207
    42  H    0.001153  -0.000206  -0.000000   0.004119   0.002591  -0.034367
              25         26         27         28         29         30
     1  C   -0.000000  -0.000000   0.359047  -0.034489  -0.009047   0.000284
     2  C    0.000000  -0.000000  -0.035234   0.360301   0.000232  -0.008800
     3  C   -0.000000   0.000000  -0.036743   0.002297  -0.039461   0.000014
     4  C   -0.000000   0.000000   0.002457  -0.037744   0.000031  -0.039845
     5  C   -0.000000   0.000000  -0.008774  -0.000228   0.349021  -0.000000
     6  C    0.000000  -0.000000   0.004083   0.001144   0.004033  -0.000188
     7  C    0.000000   0.000000  -0.000215  -0.008201  -0.000000   0.363955
     8  C    0.000000  -0.000000   0.001120   0.003929  -0.000232   0.004339
     9  C    0.000000   0.000000   0.000122   0.000004  -0.029287  -0.000000
    10  C    0.000000  -0.000000  -0.000243   0.000021   0.000814   0.000002
    11  C   -0.000000   0.000000   0.000019  -0.000229   0.000002   0.000636
    12  C    0.000000   0.000000   0.000003   0.000163  -0.000000  -0.043603
    13  C   -0.000239   0.000048  -0.000002  -0.000000  -0.013344  -0.000000
    14  C    0.000000   0.000000   0.000033  -0.000001   0.004335  -0.000000
    15  C    0.000000   0.000000  -0.000000   0.000020  -0.000000   0.004624
    16  C    0.000074  -0.000431  -0.000001  -0.000000   0.003226   0.000000
    17  C   -0.000013   0.000000   0.000000  -0.000000  -0.000222   0.000000
    18  C    0.008569  -0.000605   0.000000  -0.000000  -0.000336   0.000000
    19  C   -0.007737  -0.039888  -0.000000  -0.000000   0.000006   0.000000
    20  C   -0.000602   0.008182  -0.000000  -0.000000   0.000288   0.000000
    21  C    0.000433  -0.000019  -0.000000   0.000000   0.000024  -0.000000
    22  C    0.519346  -0.024627   0.000000   0.000000   0.000000  -0.000000
    23  C   -0.035772  -0.012008   0.000000   0.000000  -0.000008  -0.000000
    24  C   -0.024149   0.509350   0.000000  -0.000000  -0.000000   0.000000
    25  C    4.850832   0.502209  -0.000000  -0.000000  -0.000000   0.000000
    26  C    0.502209   4.856752  -0.000000  -0.000000   0.000000   0.000000
    27  H   -0.000000  -0.000000   0.627986  -0.005408   0.007483  -0.000014
    28  H   -0.000000  -0.000000  -0.005408   0.626958  -0.000019   0.006459
    29  H   -0.000000   0.000000   0.007483  -0.000019   0.633996   0.000000
    30  H    0.000000   0.000000  -0.000014   0.006459   0.000000   0.633467
    31  H   -0.000000   0.000000   0.000002   0.000000   0.000026   0.000000
    32  H   -0.000000   0.000000   0.000000   0.000002   0.000000   0.000019
    33  H    0.000000   0.000000  -0.000000  -0.000013  -0.000000  -0.005749
    34  H   -0.000001   0.000004   0.000005   0.000000   0.003177  -0.000000
    35  H    0.000000   0.000000  -0.000000   0.000000   0.000000  -0.000201
    36  H    0.000000  -0.000000   0.000000  -0.000000   0.000002   0.000000
    37  H    0.000024   0.000157   0.000000  -0.000000   0.000001   0.000000
    38  H    0.000307  -0.000004  -0.000000   0.000000   0.000000   0.000000
    39  H   -0.044228   0.004563  -0.000000   0.000000  -0.000000   0.000000
    40  H    0.004658  -0.043775   0.000000   0.000000   0.000000   0.000000
    41  H    0.365261  -0.040246  -0.000000   0.000000   0.000000   0.000000
    42  H   -0.039274   0.365464   0.000000   0.000000  -0.000000   0.000000
              31         32         33         34         35         36
     1  C   -0.000219   0.000016   0.000004  -0.000007  -0.000000   0.000000
     2  C    0.000023  -0.000193  -0.000195  -0.000001   0.000010  -0.000000
     3  C    0.004298  -0.000240  -0.000001   0.000597   0.000002   0.000036
     4  C   -0.000223   0.004920   0.002690   0.000000   0.001207   0.000000
     5  C    0.000795   0.000001  -0.000000   0.003831   0.000000  -0.000261
     6  C   -0.029934  -0.015221   0.000015   0.000001  -0.000243   0.000092
     7  C   -0.000002   0.000645  -0.034717   0.000000   0.004191  -0.000000
     8  C   -0.012754  -0.028936   0.001144  -0.000000   0.002703  -0.000002
     9  C    0.003988   0.000001   0.000000  -0.014779  -0.000000   0.003967
    10  C    0.349082   0.004233  -0.000000   0.000000   0.000011  -0.008403
    11  C    0.003481   0.358222   0.004106  -0.000000  -0.033955  -0.000001
    12  C   -0.000001   0.004538   0.365759   0.000000  -0.040014   0.000000
    13  C   -0.000242  -0.000000   0.000000  -0.026630  -0.000000   0.001377
    14  C   -0.038943   0.000501  -0.000000  -0.000254   0.000000  -0.035960
    15  C    0.000161  -0.044944  -0.039305  -0.000000   0.365169  -0.000000
    16  C    0.000002  -0.000000  -0.000000   0.355300   0.000000   0.000020
    17  C   -0.008789  -0.000009  -0.000000   0.000020  -0.000000   0.357801
    18  C    0.000034   0.000000  -0.000000   0.004243   0.000000   0.002029
    19  C    0.000000   0.000000  -0.000000   0.001221   0.000000  -0.000263
    20  C   -0.000000  -0.000000  -0.000000  -0.036577   0.000000  -0.000001
    21  C    0.000177  -0.000001   0.000000  -0.000223  -0.000000  -0.034376
    22  C   -0.000000  -0.000000   0.000000   0.000017  -0.000000   0.000012
    23  C   -0.000000   0.000000   0.000000   0.002352  -0.000000   0.000002
    24  C   -0.000000  -0.000000   0.000000  -0.000231   0.000000   0.000000
    25  C   -0.000000  -0.000000   0.000000  -0.000001   0.000000   0.000000
    26  C    0.000000   0.000000   0.000000   0.000004   0.000000  -0.000000
    27  H    0.000002   0.000000  -0.000000   0.000005  -0.000000   0.000000
    28  H    0.000000   0.000002  -0.000013   0.000000   0.000000  -0.000000
    29  H    0.000026   0.000000  -0.000000   0.003177   0.000000   0.000002
    30  H    0.000000   0.000019  -0.005749  -0.000000  -0.000201   0.000000
    31  H    0.632767   0.003581  -0.000000   0.000000   0.000001   0.007425
    32  H    0.003581   0.633714  -0.000208  -0.000000  -0.005918   0.000004
    33  H   -0.000000  -0.000208   0.625560   0.000000  -0.005308   0.000000
    34  H    0.000000  -0.000000   0.000000   0.627903   0.000000   0.000000
    35  H    0.000001  -0.005918  -0.005308   0.000000   0.626364   0.000000
    36  H    0.007425   0.000004   0.000000   0.000000   0.000000   0.627538
    37  H    0.000000   0.000000  -0.000000  -0.005202   0.000000  -0.000000
    38  H   -0.000020   0.000000   0.000000   0.000001  -0.000000  -0.005308
    39  H    0.000000  -0.000000   0.000000   0.000000   0.000000   0.000004
    40  H    0.000000  -0.000000   0.000000  -0.000015   0.000000   0.000000
    41  H   -0.000000   0.000000   0.000000  -0.000000   0.000000   0.000000
    42  H    0.000000  -0.000000   0.000000  -0.000000   0.000000  -0.000000
              37         38         39         40         41         42
     1  C   -0.000000  -0.000000   0.000000   0.000000   0.000000   0.000000
     2  C   -0.000000   0.000000   0.000000   0.000000  -0.000000  -0.000000
     3  C    0.000000  -0.000001  -0.000000  -0.000000  -0.000000   0.000000
     4  C    0.000000  -0.000000  -0.000000  -0.000000  -0.000000   0.000000
     5  C    0.000013   0.000019   0.000000  -0.000000   0.000000   0.000000
     6  C   -0.000000   0.000005   0.000000   0.000000   0.000000  -0.000000
     7  C    0.000000  -0.000000  -0.000000   0.000000   0.000000   0.000000
     8  C   -0.000000  -0.000000  -0.000000   0.000000   0.000000  -0.000000
     9  C   -0.000278   0.001224   0.000008   0.000000   0.000000  -0.000000
    10  C    0.000000  -0.000242  -0.000000  -0.000000  -0.000000  -0.000000
    11  C    0.000000  -0.000000   0.000000  -0.000000   0.000000   0.000000
    12  C   -0.000000   0.000000   0.000000   0.000000   0.000000   0.000000
    13  C    0.001932   0.004131  -0.000322   0.000014   0.000002  -0.000001
    14  C    0.000002   0.002216  -0.000012  -0.000000  -0.000000   0.000000
    15  C    0.000000  -0.000000  -0.000000   0.000000   0.000000   0.000000
    16  C   -0.034105  -0.000227   0.000018   0.000260  -0.000001   0.000004
    17  C   -0.000001  -0.034801   0.000399  -0.000000   0.000000  -0.000000
    18  C    0.001422  -0.027523  -0.014953  -0.000185  -0.000241   0.000017
    19  C    0.003852  -0.013975  -0.029130   0.004361   0.002783   0.001153
    20  C    0.358867   0.000022  -0.000199  -0.008859   0.000010  -0.000206
    21  C    0.000020   0.355465   0.003344   0.000002   0.000012  -0.000000
    22  C   -0.000245   0.003199   0.358361   0.000569  -0.033951   0.004119
    23  C   -0.036930  -0.000221   0.004868  -0.040059   0.001196   0.002591
    24  C   -0.008005  -0.000002   0.000652   0.364304   0.004207  -0.034367
    25  C    0.000024   0.000307  -0.044228   0.004658   0.365261  -0.039274
    26  C    0.000157  -0.000004   0.004563  -0.043775  -0.040246   0.365464
    27  H    0.000000  -0.000000  -0.000000   0.000000  -0.000000   0.000000
    28  H   -0.000000   0.000000   0.000000   0.000000   0.000000   0.000000
    29  H    0.000001   0.000000  -0.000000   0.000000   0.000000  -0.000000
    30  H    0.000000   0.000000   0.000000   0.000000   0.000000   0.000000
    31  H    0.000000  -0.000020   0.000000   0.000000  -0.000000   0.000000
    32  H    0.000000   0.000000  -0.000000  -0.000000   0.000000  -0.000000
    33  H   -0.000000   0.000000   0.000000   0.000000   0.000000   0.000000
    34  H   -0.005202   0.000001   0.000000  -0.000015  -0.000000  -0.000000
    35  H    0.000000  -0.000000   0.000000   0.000000   0.000000   0.000000
    36  H   -0.000000  -0.005308   0.000004   0.000000   0.000000  -0.000000
    37  H    0.626990   0.000000   0.000002   0.006480   0.000000  -0.000013
    38  H    0.000000   0.627653   0.002811   0.000000   0.000002   0.000000
    39  H    0.000002   0.002811   0.634610   0.000019  -0.006153  -0.000209
    40  H    0.006480   0.000000   0.000019   0.633324  -0.000201  -0.005772
    41  H    0.000000   0.000002  -0.006153  -0.000201   0.626721  -0.005246
    42  H   -0.000013   0.000000  -0.000209  -0.005772  -0.005246   0.625476
 Mulliken charges:
               1
     1  C   -0.131362
     2  C   -0.132386
     3  C    0.116190
     4  C    0.103662
     5  C   -0.220067
     6  C    0.069837
     7  C   -0.145768
     8  C    0.048325
     9  C    0.053143
    10  C   -0.220986
    11  C   -0.120168
    12  C   -0.082822
    13  C    0.049418
    14  C    0.130063
    15  C   -0.099659
    16  C   -0.114829
    17  C   -0.148738
    18  C    0.047211
    19  C    0.029780
    20  C   -0.150427
    21  C   -0.119702
    22  C   -0.120606
    23  C    0.122086
    24  C   -0.141620
    25  C   -0.099697
    26  C   -0.085126
    27  H    0.084276
    28  H    0.085033
    29  H    0.085258
    30  H    0.084602
    31  H    0.085282
    32  H    0.085273
    33  H    0.086216
    34  H    0.085247
    35  H    0.085982
    36  H    0.084264
    37  H    0.085015
    38  H    0.085270
    39  H    0.085547
    40  H    0.084874
    41  H    0.085845
    42  H    0.086263
 Sum of Mulliken charges =  -0.00000
 Mulliken charges with hydrogens summed into heavy atoms:
               1
     1  C   -0.047086
     2  C   -0.047353
     3  C    0.116190
     4  C    0.103662
     5  C   -0.134809
     6  C    0.069837
     7  C   -0.061165
     8  C    0.048325
     9  C    0.053143
    10  C   -0.135704
    11  C   -0.034895
    12  C    0.003394
    13  C    0.049418
    14  C    0.130063
    15  C   -0.013677
    16  C   -0.029581
    17  C   -0.064474
    18  C    0.047211
    19  C    0.029780
    20  C   -0.065412
    21  C   -0.034432
    22  C   -0.035059
    23  C    0.122086
    24  C   -0.056746
    25  C   -0.013851
    26  C    0.001137
 APT charges:
               1
     1  C   -0.012450
     2  C   -0.023507
     3  C    0.013987
     4  C   -0.006839
     5  C   -0.058058
     6  C    0.035191
     7  C   -0.001222
     8  C    0.068653
     9  C    0.049786
    10  C   -0.048934
    11  C   -0.083564
    12  C   -0.032360
    13  C    0.061257
    14  C   -0.003960
    15  C   -0.027786
    16  C   -0.090257
    17  C   -0.007366
    18  C    0.033266
    19  C    0.053884
    20  C   -0.007272
    21  C   -0.083577
    22  C   -0.063678
    23  C   -0.019404
    24  C    0.006480
    25  C   -0.021672
    26  C   -0.037334
    27  H    0.018993
    28  H    0.005498
    29  H    0.033763
    30  H    0.012885
    31  H    0.027581
    32  H    0.038504
    33  H    0.006638
    34  H    0.038055
    35  H    0.009428
    36  H    0.014186
    37  H    0.007625
    38  H    0.026300
    39  H    0.039790
    40  H    0.014663
    41  H    0.006191
    42  H    0.006635
 Sum of APT charges =  -0.00000
 APT charges with hydrogens summed into heavy atoms:
               1
     1  C    0.006544
     2  C   -0.018008
     3  C    0.013987
     4  C   -0.006839
     5  C   -0.024295
     6  C    0.035191
     7  C    0.011663
     8  C    0.068653
     9  C    0.049786
    10  C   -0.021352
    11  C   -0.045060
    12  C   -0.025722
    13  C    0.061257
    14  C   -0.003960
    15  C   -0.018359
    16  C   -0.052202
    17  C    0.006820
    18  C    0.033266
    19  C    0.053884
    20  C    0.000353
    21  C   -0.057278
    22  C   -0.023888
    23  C   -0.019404
    24  C    0.021143
    25  C   -0.015481
    26  C   -0.030698
 Electronic spatial extent (au):  <R**2>=          12452.3299
 Charge=             -0.0000 electrons
 Dipole moment (field-independent basis, Debye):
    X=              0.0266    Y=             -0.0276    Z=              0.0000  Tot=              0.0383
 Quadrupole moment (field-independent basis, Debye-Ang):
   XX=           -127.8065   YY=           -127.4345   ZZ=           -156.3091
   XY=              1.1510   XZ=              0.0000   YZ=              0.0000
 Traceless Quadrupole moment (field-independent basis, Debye-Ang):
   XX=              9.3769   YY=              9.7489   ZZ=            -19.1258
   XY=              1.1510   XZ=              0.0000   YZ=              0.0000
 Octapole moment (field-independent basis, Debye-Ang**2):
  XXX=              2.8675  YYY=             -2.2826  ZZZ=              0.0000  XYY=             -0.2246
  XXY=              0.8732  XXZ=              0.0000  XZZ=             -0.0800  YZZ=              0.0450
  YYZ=              0.0000  XYZ=              0.0000
 Hexadecapole moment (field-independent basis, Debye-Ang**3):
 XXXX=          -7575.6670 YYYY=          -7863.7323 ZZZZ=           -162.0167 XXXY=          -2957.4271
 XXXZ=              0.0000 YYYX=          -2962.0626 YYYZ=              0.0000 ZZZX=              0.0000
 ZZZY=              0.0000 XXYY=          -2559.3760 XXZZ=          -1567.6624 YYZZ=          -1629.6555
 XXYZ=              0.0000 YYXZ=              0.0000 ZZXY=          -1214.4844
 N-N= 1.951180323430D+03 E-N=-6.218709925538D+03  KE= 9.908146452837D+02
 Symmetry A'   KE= 9.630675407817D+02
 Symmetry A"   KE= 2.774710450204D+01
  Exact polarizability:     447.449     168.733     456.294       0.000       0.000      79.217
 Approx polarizability:     731.921     170.932     724.733      -0.000      -0.000     132.527
 No NMR shielding tensors so no spin-rotation constants.
 Leave Link  601 at Thu Sep  8 15:08:05 2022, MaxMem=  1342177280 cpu:              65.5 elap:               1.4
 (Enter /mnt/opt/groups/app-gaussian/g16-avx2/l701.exe)
 ... and contract with generalized density number  0.
 Compute integral second derivatives.
 R6Disp: Adding Grimme-D3 dispersion energy 2nd derivatives to the Hessian.
 Leave Link  701 at Thu Sep  8 15:08:07 2022, MaxMem=  1342177280 cpu:              76.9 elap:               1.7
 (Enter /mnt/opt/groups/app-gaussian/g16-avx2/l702.exe)
 L702 exits ... SP integral derivatives will be done elsewhere.
 Leave Link  702 at Thu Sep  8 15:08:07 2022, MaxMem=  1342177280 cpu:               2.1 elap:               0.1
 (Enter /mnt/opt/groups/app-gaussian/g16-avx2/l703.exe)
 Integral derivatives from FoFJK, PRISM(SPDF).
 Compute integral second derivatives, UseDBF=F ICtDFT=           0.
 Calling FoFJK, ICntrl=    100127 FMM=F ISym2X=1 I1Cent= 0 IOpClX= 0 NMat=1 NMatS=1 NMatT=0.
 FoFJK:  IHMeth= 1 ICntrl=  100127 DoSepK=F KAlg= 0 I1Cent=           0 FoldK=F
 IRaf=         0 NMat=       1 IRICut=       1 DoRegI=T DoRafI=F ISym2E= 1 IDoP0=0 IntGTp=1.
 FoFCou: FMM=F IPFlag=           0 FMFlag=      100000 FMFlg1=         800
         NFxFlg=           0 DoJE=F BraDBF=F KetDBF=F FulRan=T
         wScrn=  0.000000 ICntrl=    100127 IOpCl=  0 I1Cent=           0 NGrid=           0
         NMat0=    1 NMatS0=      1 NMatT0=    0 NMatD0=    1 NMtDS0=    0 NMtDT0=    0
 Petite list used in FoFCou.
 Leave Link  703 at Thu Sep  8 15:09:37 2022, MaxMem=  1342177280 cpu:            4166.6 elap:              89.9
 (Enter /mnt/opt/groups/app-gaussian/g16-avx2/l716.exe)
 Dipole        = 1.04614329D-02-1.08462845D-02 0.00000000D+00
 Polarizability= 4.47448961D+02 1.68732819D+02 4.56294160D+02
                 0.00000000D+00 0.00000000D+00 7.92167679D+01
 Full mass-weighted force constant matrix:
 Low frequencies ---   -4.2565   -0.7722   -0.0006    0.0002    0.0004    2.0845
 Low frequencies ---   29.2062   35.6958   79.0385
 Diagonal vibrational polarizability:
        3.2214719       3.9686774      15.1694609
 Harmonic frequencies (cm**-1), IR intensities (KM/Mole), Raman scattering
 activities (A**4/AMU), depolarization ratios for plane and unpolarized
 incident light, reduced masses (AMU), force constants (mDyne/A),
 and normal coordinates:
                      1                      2                      3
                     A"                     A"                     A"
 Frequencies --     29.2062                35.6940                79.0384
 Red. masses --      5.9133                 4.3386                 4.5132
 Frc consts  --      0.0030                 0.0033                 0.0166
 IR Inten    --      0.1181                 0.0017                 0.0429
  Atom  AN      X      Y      Z        X      Y      Z        X      Y      Z
     1   6    -0.00  -0.00  -0.04     0.00   0.00  -0.17    -0.00  -0.00  -0.10
     2   6    -0.00  -0.00   0.04     0.00   0.00  -0.18    -0.00  -0.00   0.04
     3   6    -0.00   0.00  -0.09     0.00  -0.00  -0.07    -0.00  -0.00  -0.15
     4   6     0.00  -0.00   0.07     0.00   0.00  -0.08    -0.00  -0.00   0.06
     5   6    -0.00   0.00  -0.13     0.00  -0.00  -0.05    -0.00   0.00  -0.13
     6   6    -0.00   0.00  -0.08     0.00  -0.00  -0.01    -0.00  -0.00  -0.14
     7   6     0.00  -0.00   0.17    -0.00   0.00  -0.06     0.00  -0.00   0.22
     8   6     0.00   0.00   0.00     0.00  -0.00   0.02    -0.00  -0.00  -0.11
     9   6    -0.00   0.00  -0.15     0.00  -0.00   0.00    -0.00   0.00  -0.04
    10   6    -0.00   0.00  -0.14     0.00  -0.00   0.00    -0.00   0.00  -0.07
    11   6     0.00   0.00   0.04    -0.00  -0.00   0.16     0.00  -0.00  -0.21
    12   6     0.00  -0.00   0.21    -0.00   0.00   0.07     0.00  -0.00   0.18
    13   6    -0.00   0.00  -0.12     0.00  -0.00   0.05    -0.00   0.00   0.04
    14   6    -0.00   0.00  -0.17     0.00  -0.00  -0.01    -0.00   0.00  -0.00
    15   6     0.00   0.00   0.15    -0.00  -0.00   0.18     0.00  -0.00  -0.07
    16   6    -0.00   0.00  -0.11    -0.00  -0.00   0.18     0.00   0.00   0.06
    17   6    -0.00   0.00  -0.20     0.00  -0.00  -0.03    -0.00   0.00   0.14
    18   6    -0.00   0.00  -0.10     0.00  -0.00  -0.02    -0.00   0.00   0.10
    19   6    -0.00  -0.00   0.01     0.00   0.00  -0.02    -0.00   0.00   0.06
    20   6     0.00   0.00  -0.03    -0.00  -0.00   0.22     0.00   0.00   0.08
    21   6    -0.00  -0.00  -0.16     0.00  -0.00  -0.06    -0.00   0.00   0.18
    22   6    -0.00  -0.00   0.09     0.00   0.00  -0.16    -0.00  -0.00  -0.01
    23   6     0.00  -0.00   0.04    -0.00  -0.00   0.10     0.00   0.00   0.05
    24   6     0.00  -0.00   0.16    -0.00   0.00   0.11     0.00   0.00  -0.01
    25   6     0.00  -0.00   0.21    -0.00   0.00  -0.16     0.00  -0.00  -0.09
    26   6     0.00  -0.00   0.24    -0.00   0.00  -0.02     0.00  -0.00  -0.09
    27   1    -0.00  -0.00  -0.05     0.00   0.00  -0.23    -0.00  -0.00  -0.12
    28   1    -0.00  -0.00   0.08     0.00   0.00  -0.26    -0.00  -0.00   0.13
    29   1    -0.00   0.00  -0.11     0.00  -0.00  -0.10    -0.00   0.00  -0.14
    30   1     0.00  -0.00   0.23    -0.00   0.00  -0.13     0.00  -0.00   0.38
    31   1    -0.00   0.00  -0.15     0.00  -0.00   0.00    -0.00   0.00  -0.02
    32   1     0.00   0.00  -0.00    -0.00  -0.00   0.25     0.00   0.00  -0.41
    33   1     0.00  -0.00   0.30    -0.00   0.00   0.09     0.00  -0.00   0.31
    34   1     0.00   0.00  -0.15    -0.00  -0.00   0.27    -0.00   0.00   0.05
    35   1     0.00   0.00   0.18    -0.00  -0.00   0.30     0.00  -0.00  -0.15
    36   1    -0.00  -0.00  -0.24     0.00  -0.00  -0.04    -0.00   0.00   0.21
    37   1     0.00   0.00  -0.02    -0.00  -0.00   0.33     0.00   0.00   0.10
    38   1    -0.00  -0.00  -0.17     0.00   0.00  -0.08    -0.00   0.00   0.30
    39   1    -0.00  -0.00   0.08     0.00   0.00  -0.27    -0.00  -0.00  -0.03
    40   1     0.00  -0.00   0.18    -0.00   0.00   0.21     0.00   0.00  -0.02
    41   1     0.00  -0.00   0.28    -0.00   0.00  -0.27     0.00  -0.00  -0.16
    42   1     0.00  -0.00   0.33    -0.00   0.00  -0.01     0.00  -0.00  -0.15
                      4                      5                      6
                     A"                     A'                     A"
 Frequencies --     97.2997               102.1580               148.5509
 Red. masses --      4.0874                 5.5259                 3.7629
 Frc consts  --      0.0228                 0.0340                 0.0489
 IR Inten    --      0.0188                 0.1855                 0.1086
  Atom  AN      X      Y      Z        X      Y      Z        X      Y      Z
     1   6    -0.00  -0.00  -0.00    -0.11  -0.04  -0.00    -0.00   0.00  -0.15
     2   6    -0.00  -0.00  -0.06    -0.05  -0.09  -0.00    -0.00   0.00  -0.02
     3   6    -0.00   0.00   0.01    -0.10   0.05   0.00    -0.00   0.00  -0.06
     4   6     0.00  -0.00  -0.06     0.01  -0.07  -0.00    -0.00   0.00   0.09
     5   6    -0.00   0.00   0.09    -0.12   0.08  -0.00     0.00   0.00  -0.09
     6   6    -0.00   0.00  -0.07    -0.06   0.07   0.00    -0.00   0.00   0.11
     7   6     0.00  -0.00  -0.01     0.08  -0.13  -0.00     0.00  -0.00   0.10
     8   6     0.00   0.00  -0.05     0.01   0.02   0.00    -0.00   0.00   0.07
     9   6    -0.00   0.00   0.06    -0.11   0.10  -0.00     0.00  -0.00   0.02
    10   6    -0.00   0.00  -0.15    -0.07   0.09   0.00    -0.00   0.00   0.22
    11   6     0.00   0.00   0.02     0.11   0.05   0.00     0.00   0.00  -0.07
    12   6     0.00  -0.00   0.06     0.17  -0.10  -0.00     0.00   0.00  -0.01
    13   6    -0.00   0.00   0.12    -0.07   0.08  -0.00     0.00  -0.00   0.02
    14   6    -0.00   0.00  -0.08    -0.10   0.10   0.00     0.00  -0.00   0.11
    15   6     0.00   0.00   0.09     0.19  -0.00  -0.00     0.00   0.00  -0.13
    16   6     0.00   0.00   0.14     0.00   0.11  -0.00    -0.00  -0.00   0.14
    17   6    -0.00   0.00  -0.15    -0.11   0.05   0.00    -0.00  -0.00  -0.03
    18   6    -0.00   0.00   0.09    -0.07   0.03  -0.00     0.00  -0.00  -0.09
    19   6    -0.00  -0.00   0.11    -0.01  -0.02  -0.00     0.00  -0.00  -0.05
    20   6     0.00   0.00   0.02     0.07   0.07   0.00    -0.00  -0.00   0.06
    21   6    -0.00   0.00  -0.05    -0.09   0.03   0.00     0.00  -0.00  -0.20
    22   6    -0.00  -0.00   0.22    -0.01  -0.11  -0.00     0.00  -0.00   0.07
    23   6     0.00  -0.00  -0.03     0.06   0.01   0.00    -0.00  -0.00  -0.06
    24   6     0.00  -0.00  -0.21     0.14  -0.05   0.00    -0.00  -0.00  -0.09
    25   6     0.00  -0.00   0.08     0.06  -0.17  -0.00    -0.00   0.00   0.11
    26   6     0.00  -0.00  -0.18     0.14  -0.13   0.00    -0.00  -0.00  -0.02
    27   1    -0.00  -0.00   0.03    -0.18  -0.06  -0.00    -0.00   0.00  -0.30
    28   1    -0.00  -0.00  -0.08    -0.06  -0.14  -0.00    -0.00   0.00  -0.06
    29   1    -0.00   0.00   0.17    -0.13   0.07  -0.00     0.00   0.00  -0.23
    30   1     0.00  -0.00  -0.02     0.07  -0.21  -0.00     0.00  -0.00   0.15
    31   1    -0.00   0.00  -0.26    -0.05   0.11   0.00    -0.00   0.00   0.33
    32   1     0.00   0.00   0.06     0.12   0.13   0.00     0.00   0.00  -0.17
    33   1     0.00  -0.00   0.11     0.23  -0.14  -0.00     0.00  -0.00  -0.03
    34   1     0.00   0.00   0.20     0.01   0.16  -0.00    -0.00  -0.00   0.31
    35   1     0.00   0.00   0.16     0.26   0.02  -0.00     0.00   0.00  -0.27
    36   1    -0.00   0.00  -0.29    -0.14   0.04   0.00    -0.00  -0.00  -0.07
    37   1     0.00   0.00  -0.03     0.12   0.10   0.00    -0.00  -0.00   0.13
    38   1    -0.00  -0.00  -0.13    -0.09   0.00   0.00     0.00  -0.00  -0.40
    39   1    -0.00  -0.00   0.42    -0.07  -0.14  -0.00     0.00   0.00   0.18
    40   1     0.00  -0.00  -0.36     0.21  -0.01   0.00    -0.00  -0.00  -0.14
    41   1     0.00  -0.00   0.16     0.05  -0.24  -0.00    -0.00   0.00   0.22
    42   1     0.00  -0.00  -0.32     0.19  -0.17   0.00    -0.00   0.00  -0.02
                      7                      8                      9
                     A"                     A'                     A"
 Frequencies --    158.3301               198.1141               213.0799
 Red. masses --      4.9102                 6.4425                 3.8333
 Frc consts  --      0.0725                 0.1490                 0.1025
 IR Inten    --      0.0521                 0.0224                 3.0759
  Atom  AN      X      Y      Z        X      Y      Z        X      Y      Z
     1   6     0.00   0.00  -0.05    -0.02   0.12   0.00    -0.00  -0.00   0.10
     2   6     0.00   0.00  -0.18    -0.00   0.11   0.00    -0.00  -0.00   0.10
     3   6     0.00  -0.00   0.08    -0.02   0.11  -0.00    -0.00  -0.00  -0.05
     4   6     0.00   0.00  -0.12     0.03   0.11  -0.00    -0.00  -0.00  -0.04
     5   6     0.00  -0.00   0.26     0.03   0.05  -0.00    -0.00   0.00  -0.08
     6   6     0.00  -0.00  -0.04    -0.02   0.12  -0.00    -0.00  -0.00  -0.09
     7   6    -0.00   0.00   0.06     0.11   0.05  -0.00    -0.00  -0.00  -0.07
     8   6    -0.00   0.00  -0.15     0.02   0.15  -0.00    -0.00  -0.00  -0.06
     9   6     0.00  -0.00   0.20     0.02  -0.05  -0.00    -0.00   0.00  -0.02
    10   6     0.00  -0.00   0.03    -0.04   0.02  -0.00    -0.00   0.00  -0.09
    11   6    -0.00   0.00  -0.17     0.13   0.20   0.00    -0.00  -0.00   0.03
    12   6    -0.00   0.00   0.19     0.20   0.09  -0.00    -0.00  -0.00  -0.02
    13   6     0.00  -0.00   0.08     0.02  -0.11  -0.00     0.00  -0.00   0.01
    14   6     0.00  -0.00   0.11     0.01  -0.05   0.00    -0.00   0.00   0.01
    15   6    -0.00   0.00   0.02     0.21   0.15   0.00    -0.00  -0.00   0.08
    16   6    -0.00  -0.00  -0.02    -0.04  -0.14  -0.00     0.00   0.00   0.20
    17   6     0.00  -0.00   0.02    -0.00  -0.10   0.00    -0.00  -0.00   0.15
    18   6     0.00  -0.00  -0.04     0.01  -0.12   0.00     0.00   0.00  -0.09
    19   6    -0.00   0.00  -0.11    -0.04  -0.11  -0.00     0.00   0.00  -0.18
    20   6    -0.00  -0.00  -0.12    -0.08  -0.13   0.00     0.00   0.00   0.05
    21   6     0.00  -0.00  -0.06     0.02  -0.12   0.00     0.00  -0.00   0.06
    22   6    -0.00   0.00  -0.11    -0.04  -0.06  -0.00     0.00   0.00  -0.08
    23   6    -0.00  -0.00  -0.10    -0.09  -0.13   0.00     0.00   0.00  -0.18
    24   6    -0.00   0.00   0.03    -0.15  -0.10   0.00     0.00   0.00  -0.13
    25   6    -0.00   0.00   0.03    -0.10  -0.02  -0.00     0.00   0.00   0.14
    26   6    -0.00   0.00   0.13    -0.15  -0.04   0.00     0.00   0.00   0.11
    27   1     0.00   0.00  -0.05    -0.02   0.12   0.00    -0.00  -0.00   0.23
    28   1     0.00   0.00  -0.28    -0.01   0.09   0.00    -0.00  -0.00   0.23
    29   1     0.00  -0.00   0.38     0.09   0.08  -0.00    -0.00   0.00  -0.13
    30   1    -0.00   0.00   0.14     0.09  -0.03  -0.00    -0.00  -0.00  -0.10
    31   1     0.00  -0.00  -0.02    -0.10  -0.01  -0.00    -0.00   0.00  -0.11
    32   1    -0.00  -0.00  -0.27     0.14   0.27   0.00    -0.00  -0.00   0.08
    33   1    -0.00   0.00   0.39     0.25   0.05  -0.00    -0.00  -0.00  -0.02
    34   1    -0.00  -0.00  -0.02    -0.04  -0.18  -0.00     0.00   0.00   0.47
    35   1    -0.00   0.00   0.06     0.26   0.17   0.00    -0.00  -0.00   0.17
    36   1     0.00  -0.00  -0.02    -0.04  -0.12   0.00    -0.00  -0.00   0.29
    37   1    -0.00  -0.00  -0.19    -0.09  -0.14   0.00     0.00   0.00   0.19
    38   1     0.00  -0.00  -0.15     0.02  -0.12   0.00     0.00  -0.00   0.13
    39   1    -0.00   0.00  -0.17    -0.00  -0.04  -0.00     0.00   0.00  -0.09
    40   1    -0.00   0.00   0.07    -0.20  -0.12   0.00     0.00   0.00  -0.15
    41   1    -0.00   0.00   0.08    -0.09   0.03  -0.00     0.00   0.00   0.32
    42   1    -0.00   0.00   0.28    -0.19  -0.02   0.00     0.00   0.00   0.26
                     10                     11                     12
                     A'                     A"                     A"
 Frequencies --    238.6997               245.5588               288.0619
 Red. masses --      5.7784                 4.3713                 4.0364
 Frc consts  --      0.1940                 0.1553                 0.1973
 IR Inten    --      0.1230                 0.7232                 0.1748
  Atom  AN      X      Y      Z        X      Y      Z        X      Y      Z
     1   6    -0.14  -0.03   0.00     0.00   0.00   0.18     0.00   0.00  -0.01
     2   6    -0.12  -0.06  -0.00     0.00   0.00   0.03     0.00   0.00   0.19
     3   6    -0.11   0.04   0.00     0.00  -0.00   0.04     0.00  -0.00  -0.19
     4   6    -0.11  -0.06  -0.00     0.00   0.00  -0.18    -0.00  -0.00  -0.01
     5   6    -0.05   0.03   0.00     0.00  -0.00  -0.05     0.00  -0.00  -0.12
     6   6    -0.12   0.04  -0.00     0.00  -0.00  -0.00     0.00  -0.00  -0.11
     7   6    -0.05  -0.12  -0.00     0.00   0.00  -0.13     0.00  -0.00  -0.07
     8   6    -0.10   0.01  -0.00     0.00  -0.00  -0.16    -0.00  -0.00  -0.09
     9   6    -0.02  -0.00   0.00     0.00   0.00  -0.09     0.00  -0.00   0.13
    10   6    -0.12   0.02   0.00     0.00   0.00   0.17     0.00  -0.00   0.06
    11   6    -0.03   0.04  -0.00    -0.00  -0.00  -0.13    -0.00  -0.00   0.01
    12   6     0.03  -0.10   0.00    -0.00   0.00   0.13    -0.00  -0.00  -0.04
    13   6     0.10  -0.05  -0.00    -0.00   0.00  -0.15    -0.00   0.00   0.20
    14   6    -0.06  -0.02   0.00     0.00   0.00   0.09     0.00   0.00   0.14
    15   6     0.04  -0.02   0.00    -0.00  -0.00   0.11    -0.00  -0.00   0.09
    16   6     0.12  -0.06  -0.00    -0.00   0.00  -0.06    -0.00   0.00   0.01
    17   6    -0.05  -0.05   0.00     0.00   0.00   0.07     0.00   0.00  -0.04
    18   6     0.13  -0.06   0.00    -0.00   0.00  -0.10    -0.00   0.00   0.11
    19   6     0.16  -0.02   0.00    -0.00   0.00   0.04     0.00   0.00   0.07
    20   6     0.11  -0.06   0.00    -0.00   0.00   0.12    -0.00   0.00  -0.17
    21   6     0.04  -0.10  -0.00    -0.00   0.00  -0.11    -0.00   0.00  -0.12
    22   6     0.18   0.14  -0.00    -0.00  -0.00   0.11     0.00   0.00  -0.02
    23   6     0.10  -0.03   0.00    -0.00   0.00   0.10    -0.00   0.00  -0.01
    24   6    -0.01   0.06   0.00     0.00  -0.00   0.02     0.00  -0.00   0.07
    25   6     0.08   0.24  -0.00    -0.00  -0.00  -0.00     0.00  -0.00  -0.08
    26   6    -0.01   0.20  -0.00     0.00  -0.00  -0.11     0.00  -0.00   0.04
    27   1    -0.19  -0.05   0.00     0.00   0.00   0.39     0.00  -0.00   0.10
    28   1    -0.12  -0.06   0.00     0.00   0.00   0.13     0.00   0.00   0.45
    29   1    -0.02   0.05   0.00    -0.00  -0.00  -0.08    -0.00  -0.00  -0.17
    30   1    -0.06  -0.20  -0.00     0.00   0.00  -0.15     0.00   0.00  -0.11
    31   1    -0.15   0.00   0.00     0.00   0.00   0.29     0.00  -0.00   0.09
    32   1    -0.02   0.10  -0.00    -0.00  -0.00  -0.19    -0.00  -0.00   0.04
    33   1     0.08  -0.14   0.00    -0.00   0.00   0.31    -0.00   0.00  -0.06
    34   1     0.12  -0.06  -0.00    -0.00   0.00  -0.08    -0.00   0.00  -0.07
    35   1     0.11   0.01   0.00    -0.00  -0.00   0.27    -0.00  -0.00   0.20
    36   1    -0.10  -0.08   0.00     0.00   0.00   0.14     0.00   0.00  -0.23
    37   1     0.10  -0.07   0.00    -0.00   0.00   0.21     0.00   0.00  -0.38
    38   1     0.04  -0.16  -0.00    -0.00   0.00  -0.19    -0.00   0.00  -0.40
    39   1     0.28   0.19  -0.00    -0.00  -0.00   0.20    -0.00  -0.00  -0.02
    40   1    -0.13   0.00   0.00     0.00  -0.00   0.01     0.00  -0.00   0.12
    41   1     0.09   0.33  -0.00    -0.00  -0.00  -0.01     0.00   0.00  -0.17
    42   1    -0.08   0.26  -0.00     0.00  -0.00  -0.26    -0.00  -0.00   0.08
                     13                     14                     15
                     A"                     A'                     A"
 Frequencies --    342.2252               367.6019               387.4108
 Red. masses --      4.5836                 5.2491                 3.2045
 Frc consts  --      0.3163                 0.4179                 0.2834
 IR Inten    --      0.0473                 0.6239                 0.0247
  Atom  AN      X      Y      Z        X      Y      Z        X      Y      Z
     1   6     0.00   0.00  -0.09     0.03   0.01   0.00     0.00   0.00  -0.14
     2   6     0.00  -0.00   0.05     0.15  -0.05  -0.00     0.00  -0.00   0.14
     3   6    -0.00   0.00  -0.08     0.01   0.05   0.00     0.00   0.00  -0.11
     4   6     0.00  -0.00   0.08     0.19  -0.01  -0.00     0.00  -0.00   0.07
     5   6    -0.00   0.00   0.16    -0.09   0.11  -0.00    -0.00   0.00   0.16
     6   6     0.00   0.00  -0.19     0.03   0.02   0.00     0.00   0.00  -0.05
     7   6     0.00   0.00   0.09     0.08   0.10   0.00     0.00   0.00  -0.07
     8   6     0.00  -0.00  -0.04     0.16  -0.08   0.00     0.00  -0.00  -0.04
     9   6    -0.00   0.00   0.12    -0.09   0.14  -0.00    -0.00   0.00   0.01
    10   6    -0.00   0.00  -0.14    -0.01   0.11  -0.00    -0.00   0.00   0.13
    11   6     0.00  -0.00   0.12     0.05  -0.15  -0.00     0.00  -0.00  -0.05
    12   6    -0.00   0.00  -0.12    -0.08   0.06   0.00    -0.00   0.00  -0.03
    13   6    -0.00   0.00  -0.08    -0.00   0.04   0.00     0.00   0.00  -0.05
    14   6    -0.00   0.00   0.13    -0.11   0.15   0.00    -0.00   0.00  -0.06
    15   6    -0.00  -0.00  -0.00    -0.09  -0.06  -0.00    -0.00  -0.00   0.09
    16   6    -0.00   0.00  -0.09    -0.00   0.02   0.00     0.00   0.00  -0.09
    17   6    -0.00   0.00   0.20    -0.15   0.02  -0.00    -0.00  -0.00  -0.11
    18   6    -0.00  -0.00  -0.19     0.01  -0.06   0.00     0.00  -0.00   0.03
    19   6     0.00  -0.00  -0.06     0.07  -0.12   0.00     0.00  -0.00  -0.02
    20   6     0.00  -0.00   0.07     0.05  -0.05  -0.00     0.00  -0.00   0.13
    21   6    -0.00  -0.00  -0.13    -0.06  -0.07   0.00    -0.00  -0.00   0.08
    22   6     0.00  -0.00   0.10     0.09  -0.02  -0.00     0.00  -0.00  -0.10
    23   6     0.00  -0.00   0.08     0.03  -0.15  -0.00     0.00  -0.00   0.05
    24   6    -0.00  -0.00   0.07    -0.10  -0.09   0.00    -0.00  -0.00  -0.11
    25   6    -0.00   0.00   0.01    -0.01   0.07  -0.00    -0.00   0.00   0.09
    26   6    -0.00   0.00  -0.11    -0.10   0.03   0.00    -0.00   0.00   0.01
    27   1    -0.00   0.00  -0.14    -0.04  -0.02   0.00    -0.00  -0.00  -0.21
    28   1     0.00  -0.00   0.10     0.14  -0.15  -0.00     0.00  -0.00   0.27
    29   1    -0.00   0.00   0.27    -0.16   0.08  -0.00    -0.00   0.00   0.41
    30   1     0.00   0.00   0.15     0.10   0.25   0.00     0.00   0.00  -0.17
    31   1     0.00   0.00  -0.25     0.05   0.14  -0.00     0.00   0.00   0.35
    32   1     0.00  -0.00   0.26     0.04  -0.28   0.00     0.00  -0.00  -0.13
    33   1    -0.00   0.00  -0.26    -0.17   0.13   0.00    -0.00   0.00  -0.09
    34   1    -0.00   0.00  -0.16     0.00   0.04   0.00     0.00   0.00  -0.22
    35   1    -0.00  -0.00   0.00    -0.20  -0.11  -0.00    -0.00  -0.00   0.18
    36   1    -0.00  -0.00   0.34    -0.27  -0.03  -0.00    -0.00  -0.00  -0.17
    37   1     0.00  -0.00   0.12     0.15  -0.01  -0.00     0.00   0.00   0.21
    38   1    -0.00  -0.00  -0.24    -0.06  -0.13  -0.00    -0.00  -0.00   0.19
    39   1     0.00   0.00   0.24     0.18   0.02  -0.00     0.00   0.00  -0.23
    40   1    -0.00  -0.00   0.12    -0.20  -0.14   0.00    -0.00  -0.00  -0.25
    41   1     0.00   0.00   0.05    -0.00   0.17  -0.00    -0.00   0.00   0.17
    42   1    -0.00   0.00  -0.25    -0.17   0.08   0.00    -0.00   0.00  -0.00
                     16                     17                     18
                     A"                     A'                     A"
 Frequencies --    422.1140               427.2097               443.7997
 Red. masses --      3.1454                 7.3925                 3.0206
 Frc consts  --      0.3302                 0.7949                 0.3505
 IR Inten    --      0.2980                 0.2838                 7.1999
  Atom  AN      X      Y      Z        X      Y      Z        X      Y      Z
     1   6     0.00   0.00  -0.11    -0.10  -0.04  -0.00     0.00  -0.00   0.04
     2   6     0.00   0.00   0.08    -0.05  -0.11   0.00    -0.00   0.00  -0.03
     3   6    -0.00  -0.00   0.01    -0.04   0.14  -0.00     0.00  -0.00  -0.09
     4   6     0.00   0.00   0.11    -0.05  -0.11   0.00    -0.00   0.00  -0.11
     5   6    -0.00  -0.00   0.08     0.04   0.13   0.00    -0.00  -0.00   0.09
     6   6    -0.00  -0.00   0.05     0.02   0.15  -0.00     0.00  -0.00  -0.10
     7   6     0.00   0.00  -0.13    -0.08  -0.14  -0.00    -0.00  -0.00   0.13
     8   6     0.00  -0.00   0.06    -0.01   0.05   0.00    -0.00   0.00  -0.10
     9   6    -0.00  -0.00  -0.04     0.08   0.11  -0.00    -0.00   0.00  -0.10
    10   6    -0.00  -0.00  -0.01     0.06   0.22   0.00     0.00  -0.00   0.17
    11   6     0.00  -0.00  -0.13    -0.10   0.00  -0.00    -0.00   0.00   0.13
    12   6     0.00   0.00   0.02    -0.11  -0.15   0.00     0.00   0.00  -0.06
    13   6    -0.00   0.00  -0.02     0.12   0.02  -0.00    -0.00   0.00  -0.04
    14   6    -0.00  -0.00  -0.10     0.17   0.17  -0.00     0.00   0.00  -0.09
    15   6     0.00   0.00   0.10    -0.10  -0.03   0.00     0.00   0.00  -0.06
    16   6     0.00   0.00   0.11     0.01  -0.06   0.00    -0.00   0.00   0.09
    17   6    -0.00  -0.00   0.02     0.21   0.13  -0.00     0.00   0.00  -0.06
    18   6    -0.00  -0.00  -0.09     0.12   0.02  -0.00    -0.00   0.00  -0.00
    19   6    -0.00   0.00  -0.05     0.01  -0.01  -0.00     0.00  -0.00  -0.01
    20   6     0.00   0.00  -0.10    -0.07  -0.04  -0.00     0.00  -0.00  -0.05
    21   6    -0.00  -0.00   0.04     0.26   0.09   0.00    -0.00   0.00   0.06
    22   6     0.00   0.00   0.14    -0.01  -0.09   0.00     0.00  -0.00   0.08
    23   6     0.00   0.00  -0.10    -0.09  -0.07  -0.00     0.00  -0.00  -0.09
    24   6     0.00   0.00   0.15    -0.11  -0.10   0.00    -0.00  -0.00   0.06
    25   6     0.00   0.00  -0.10    -0.04  -0.10  -0.00     0.00   0.00  -0.07
    26   6     0.00   0.00  -0.04    -0.12  -0.14   0.00    -0.00  -0.00   0.01
    27   1     0.00   0.00  -0.28    -0.23  -0.10  -0.00     0.00  -0.00   0.22
    28   1     0.00   0.00   0.05    -0.05  -0.12   0.00    -0.00   0.00   0.09
    29   1    -0.00  -0.00   0.14     0.07   0.15   0.00    -0.00  -0.00   0.35
    30   1     0.00   0.00  -0.35    -0.07  -0.10  -0.00    -0.00  -0.00   0.36
    31   1    -0.00  -0.00   0.06     0.02   0.19   0.00     0.00  -0.00   0.46
    32   1     0.00  -0.00  -0.34    -0.10  -0.04  -0.00    -0.00   0.00   0.34
    33   1     0.00   0.00  -0.01    -0.08  -0.18  -0.00     0.00  -0.00  -0.06
    34   1     0.00   0.00   0.30    -0.00  -0.16   0.00    -0.00   0.00   0.22
    35   1    -0.00  -0.00   0.15    -0.02  -0.00   0.00     0.00   0.00  -0.07
    36   1    -0.00  -0.00   0.15     0.16   0.11   0.00     0.00   0.00  -0.03
    37   1     0.00   0.00  -0.09    -0.07  -0.04   0.00     0.00   0.00  -0.02
    38   1    -0.00  -0.00   0.17     0.25   0.11   0.00    -0.00   0.00   0.16
    39   1     0.00   0.00   0.36    -0.03  -0.10   0.00     0.00   0.00   0.18
    40   1     0.00   0.00   0.37    -0.08  -0.09   0.00    -0.00  -0.00   0.19
    41   1     0.00   0.00  -0.15    -0.04  -0.04  -0.00     0.00   0.00  -0.13
    42   1     0.00   0.00  -0.01    -0.14  -0.13   0.00    -0.00   0.00   0.07
                     19                     20                     21
                     A'                     A'                     A"
 Frequencies --    452.9869               463.5583               493.6117
 Red. masses --      5.0993                 5.9292                 3.2616
 Frc consts  --      0.6165                 0.7507                 0.4682
 IR Inten    --      9.8091                 1.8082                 1.7395
  Atom  AN      X      Y      Z        X      Y      Z        X      Y      Z
     1   6    -0.08   0.07   0.00     0.25   0.06   0.00    -0.00  -0.00   0.00
     2   6     0.07  -0.05  -0.00     0.13   0.12  -0.00    -0.00  -0.00  -0.02
     3   6    -0.07   0.12  -0.00     0.20   0.06  -0.00    -0.00  -0.00   0.02
     4   6     0.12  -0.03  -0.00    -0.13  -0.03  -0.00    -0.00   0.00   0.06
     5   6     0.01   0.08   0.00     0.15   0.11   0.00    -0.00  -0.00   0.07
     6   6    -0.07   0.09  -0.00    -0.02  -0.02  -0.00     0.00  -0.00  -0.05
     7   6     0.06   0.03   0.00    -0.06  -0.16   0.00    -0.00   0.00   0.00
     8   6     0.09  -0.05  -0.00    -0.13  -0.01  -0.00    -0.00   0.00   0.01
     9   6     0.03  -0.02  -0.00     0.10   0.11  -0.00    -0.00   0.00  -0.17
    10   6    -0.10   0.04   0.00    -0.05  -0.00   0.00     0.00   0.00   0.00
    11   6     0.04  -0.10   0.00    -0.08  -0.00   0.00     0.00   0.00  -0.02
    12   6    -0.04   0.00  -0.00     0.02  -0.17  -0.00     0.00   0.00  -0.03
    13   6     0.11  -0.09  -0.00     0.08   0.11  -0.00     0.00  -0.00   0.00
    14   6    -0.03  -0.04  -0.00    -0.07   0.03  -0.00    -0.00   0.00  -0.08
    15   6    -0.04  -0.06  -0.00     0.03  -0.10  -0.00     0.00   0.00   0.04
    16   6     0.13  -0.08   0.00     0.05   0.13   0.00     0.00  -0.00   0.11
    17   6    -0.02  -0.12  -0.00    -0.12  -0.10  -0.00    -0.00   0.00   0.16
    18   6     0.08  -0.09  -0.00     0.03  -0.05  -0.00     0.00  -0.00  -0.02
    19   6    -0.12   0.11  -0.00    -0.03  -0.03   0.00     0.00   0.00   0.22
    20   6    -0.05   0.07  -0.00     0.02   0.13  -0.00    -0.00  -0.00  -0.10
    21   6     0.06  -0.16   0.00    -0.07  -0.13   0.00     0.00  -0.00  -0.16
    22   6    -0.18   0.05   0.00    -0.06  -0.03   0.00     0.00   0.00  -0.05
    23   6    -0.04   0.19  -0.00    -0.01   0.00  -0.00    -0.00  -0.00   0.10
    24   6     0.08   0.15   0.00    -0.06   0.01   0.00    -0.00  -0.00  -0.11
    25   6    -0.06  -0.05  -0.00    -0.10  -0.01  -0.00     0.00  -0.00  -0.02
    26   6     0.08   0.01   0.00    -0.08  -0.01   0.00    -0.00  -0.00   0.10
    27   1    -0.20   0.02   0.00     0.27   0.07   0.00     0.00  -0.00  -0.06
    28   1     0.05  -0.17   0.00     0.15   0.34   0.00    -0.00   0.00  -0.13
    29   1     0.08   0.11   0.00     0.09   0.09   0.00    -0.00  -0.00   0.30
    30   1     0.07   0.11   0.00    -0.08  -0.27   0.00    -0.00   0.00  -0.06
    31   1    -0.18  -0.00   0.00     0.02   0.03   0.00     0.00   0.00   0.19
    32   1     0.02  -0.19   0.00    -0.07   0.09   0.00     0.00   0.00  -0.10
    33   1    -0.10   0.05  -0.00     0.06  -0.20  -0.00     0.00   0.00  -0.10
    34   1     0.12  -0.18   0.00     0.05   0.09   0.00     0.00  -0.00   0.07
    35   1    -0.10  -0.09  -0.00     0.13  -0.06  -0.00    -0.00   0.00   0.04
    36   1    -0.10  -0.15  -0.00    -0.19  -0.13   0.00    -0.00   0.00   0.41
    37   1    -0.24  -0.01  -0.00     0.08   0.15  -0.00    -0.00  -0.00  -0.33
    38   1     0.06  -0.24   0.00    -0.08  -0.19   0.00     0.00  -0.00  -0.16
    39   1    -0.27   0.00   0.00    -0.06  -0.03   0.00    -0.00  -0.00  -0.36
    40   1     0.18   0.20   0.00    -0.08  -0.01   0.00     0.00   0.00  -0.37
    41   1    -0.08  -0.19  -0.00    -0.10   0.00  -0.00     0.00   0.00  -0.21
    42   1     0.19  -0.06   0.00    -0.05  -0.03   0.00    -0.00  -0.00   0.08
                     22                     23                     24
                     A'                     A'                     A"
 Frequencies --    513.1024               523.3980               525.6930
 Red. masses --      6.6461                 4.9492                 3.3415
 Frc consts  --      1.0309                 0.7988                 0.5441
 IR Inten    --      0.0022                 5.0188                 0.0700
  Atom  AN      X      Y      Z        X      Y      Z        X      Y      Z
     1   6     0.02   0.23  -0.00    -0.14   0.14  -0.00    -0.00   0.00   0.05
     2   6     0.07   0.18  -0.00    -0.02   0.03   0.00    -0.00   0.00  -0.02
     3   6    -0.00   0.11   0.00    -0.10   0.10   0.00    -0.00   0.00  -0.16
     4   6     0.00   0.06   0.00     0.06   0.02   0.00     0.00   0.00  -0.05
     5   6     0.05   0.05   0.00     0.10  -0.04   0.00     0.00  -0.00   0.02
     6   6    -0.10   0.02  -0.00    -0.07   0.08   0.00    -0.00   0.00  -0.03
     7   6     0.10  -0.04   0.00     0.08  -0.00   0.00     0.00  -0.00  -0.09
     8   6    -0.03  -0.08  -0.00     0.03  -0.03  -0.00     0.00  -0.00   0.18
     9   6     0.03  -0.04  -0.00     0.10  -0.09  -0.00     0.00  -0.00   0.00
    10   6    -0.12  -0.01  -0.00    -0.06   0.00  -0.00    -0.00   0.00   0.01
    11   6    -0.04  -0.15  -0.00    -0.01  -0.10  -0.00    -0.00  -0.00   0.05
    12   6     0.05  -0.10  -0.00    -0.00  -0.04  -0.00     0.00  -0.00   0.14
    13   6    -0.00  -0.05  -0.00    -0.11   0.10  -0.00    -0.00   0.00   0.15
    14   6    -0.05  -0.04   0.00     0.14  -0.13   0.00     0.00  -0.00  -0.12
    15   6     0.03  -0.22   0.00    -0.01  -0.11   0.00    -0.00  -0.00  -0.12
    16   6    -0.16  -0.15   0.00    -0.04   0.20  -0.00    -0.00   0.00   0.02
    17   6    -0.05   0.12   0.00     0.17  -0.13  -0.00     0.00  -0.00   0.04
    18   6     0.02   0.13   0.00    -0.12   0.01   0.00    -0.00   0.00  -0.05
    19   6     0.08   0.09   0.00    -0.00  -0.09   0.00     0.00  -0.00  -0.10
    20   6    -0.17  -0.14   0.00     0.12   0.09   0.00     0.00   0.00  -0.05
    21   6    -0.06   0.15  -0.00    -0.04   0.02  -0.00    -0.00   0.00  -0.02
    22   6     0.13   0.05   0.00     0.00  -0.04   0.00     0.00  -0.00  -0.06
    23   6    -0.09  -0.00  -0.00     0.08  -0.07  -0.00     0.00  -0.00   0.11
    24   6     0.03  -0.07  -0.00    -0.03  -0.02  -0.00    -0.00  -0.00   0.07
    25   6     0.21  -0.00  -0.00    -0.08   0.03  -0.00    -0.00   0.00   0.12
    26   6     0.07  -0.07   0.00    -0.05   0.05   0.00    -0.00   0.00  -0.12
    27   1     0.03   0.24  -0.00    -0.20   0.11  -0.00    -0.00   0.00   0.28
    28   1     0.07   0.18  -0.00    -0.04  -0.09  -0.00    -0.00  -0.00   0.10
    29   1     0.09   0.07  -0.00     0.26   0.05  -0.00     0.00   0.00   0.27
    30   1     0.08  -0.12   0.00     0.08   0.01   0.00     0.00   0.00  -0.19
    31   1    -0.16  -0.04  -0.00    -0.22  -0.08  -0.00    -0.00  -0.00   0.25
    32   1    -0.03  -0.11   0.00    -0.01  -0.13   0.00    -0.00  -0.00  -0.10
    33   1    -0.05  -0.02  -0.00    -0.08   0.01  -0.00    -0.00   0.00   0.25
    34   1    -0.16  -0.20   0.00    -0.02   0.34   0.00    -0.00   0.00  -0.20
    35   1     0.03  -0.23   0.00    -0.03  -0.12   0.00    -0.00  -0.00  -0.36
    36   1     0.05   0.17  -0.00     0.29  -0.08  -0.00     0.00  -0.00   0.20
    37   1    -0.23  -0.17   0.00     0.28   0.16   0.00     0.00   0.00  -0.28
    38   1    -0.07   0.11  -0.00    -0.02   0.22  -0.00    -0.00   0.00   0.07
    39   1     0.04   0.01   0.00     0.10   0.01  -0.00     0.00   0.00  -0.05
    40   1     0.13  -0.02  -0.00    -0.13  -0.07  -0.00    -0.00  -0.00   0.06
    41   1     0.21   0.02  -0.00    -0.07   0.06  -0.00    -0.00   0.00   0.27
    42   1    -0.02  -0.00   0.00    -0.05   0.04   0.00    -0.00   0.00  -0.29
                     25                     26                     27
                     A"                     A'                     A"
 Frequencies --    548.0452               549.2304               555.7306
 Red. masses --      3.3127                 6.7535                 3.1490
 Frc consts  --      0.5862                 1.2003                 0.5730
 IR Inten    --      0.0000                 0.2015                 1.1250
  Atom  AN      X      Y      Z        X      Y      Z        X      Y      Z
     1   6     0.00  -0.00   0.07    -0.06   0.13  -0.00    -0.00   0.00   0.14
     2   6     0.00  -0.00  -0.06    -0.18   0.22   0.00    -0.00   0.00  -0.16
     3   6     0.00  -0.00  -0.12    -0.06  -0.15  -0.00    -0.00  -0.00   0.02
     4   6    -0.00  -0.00   0.05    -0.06   0.17  -0.00    -0.00   0.00   0.17
     5   6    -0.00   0.00   0.04    -0.11  -0.11   0.00     0.00  -0.00  -0.05
     6   6     0.00  -0.00  -0.13     0.02  -0.14   0.00    -0.00  -0.00  -0.13
     7   6    -0.00  -0.00  -0.09     0.12   0.05  -0.00     0.00   0.00   0.08
     8   6     0.00   0.00   0.18    -0.06  -0.09  -0.00    -0.00  -0.00   0.01
     9   6    -0.00   0.00   0.01    -0.08   0.05   0.00     0.00   0.00  -0.07
    10   6     0.00  -0.00  -0.04     0.06   0.05  -0.00    -0.00   0.00   0.04
    11   6     0.00   0.00   0.03    -0.03  -0.13   0.00     0.00  -0.00  -0.08
    12   6    -0.00  -0.00   0.11     0.12   0.02   0.00     0.00   0.00  -0.12
    13   6     0.00  -0.00  -0.07     0.06  -0.04   0.00     0.00   0.00   0.10
    14   6    -0.00   0.00   0.07    -0.01   0.12  -0.00     0.00   0.00  -0.00
    15   6    -0.00   0.00  -0.06     0.07  -0.21  -0.00     0.00  -0.00   0.14
    16   6     0.00  -0.00  -0.08     0.18  -0.03  -0.00    -0.00   0.00  -0.03
    17   6    -0.00   0.00   0.03     0.02   0.13  -0.00     0.00  -0.00   0.01
    18   6     0.00  -0.00   0.08     0.07  -0.03  -0.00     0.00  -0.00   0.10
    19   6    -0.00   0.00   0.04    -0.02  -0.02  -0.00     0.00  -0.00  -0.11
    20   6     0.00  -0.00   0.11     0.14  -0.01   0.00    -0.00   0.00   0.03
    21   6     0.00  -0.00  -0.03     0.15   0.03   0.00     0.00  -0.00  -0.00
    22   6    -0.00   0.00   0.08    -0.08  -0.09   0.00     0.00   0.00  -0.03
    23   6     0.00   0.00  -0.14     0.07   0.02  -0.00    -0.00  -0.00  -0.02
    24   6     0.00   0.00  -0.08    -0.05   0.09  -0.00    -0.00  -0.00   0.06
    25   6    -0.00  -0.00  -0.14    -0.17  -0.05  -0.00     0.00   0.00   0.05
    26   6     0.00   0.00   0.13    -0.09  -0.00   0.00    -0.00  -0.00  -0.07
    27   1     0.00  -0.00   0.22     0.16   0.22  -0.00     0.00   0.00   0.11
    28   1     0.00   0.00  -0.08    -0.18   0.22   0.00    -0.00   0.00  -0.48
    29   1    -0.00   0.00   0.21    -0.20  -0.14  -0.00    -0.00  -0.00   0.09
    30   1    -0.00  -0.00  -0.29     0.09  -0.10   0.00     0.00  -0.00  -0.09
    31   1     0.00  -0.00   0.10     0.17   0.10  -0.00     0.00   0.00   0.29
    32   1     0.00   0.00  -0.22    -0.01   0.01   0.00     0.00  -0.00  -0.32
    33   1     0.00  -0.00   0.10    -0.02   0.12   0.00    -0.00   0.00  -0.40
    34   1     0.00  -0.00  -0.01     0.18  -0.03  -0.00    -0.00   0.00  -0.17
    35   1     0.00   0.00  -0.30     0.03  -0.23  -0.00    -0.00  -0.00   0.17
    36   1    -0.00   0.00  -0.13    -0.06   0.09   0.00    -0.00  -0.00  -0.09
    37   1    -0.00  -0.00   0.37     0.10  -0.03   0.00     0.00   0.00   0.00
    38   1    -0.00  -0.00  -0.25     0.14  -0.04   0.00     0.00  -0.00  -0.18
    39   1    -0.00   0.00   0.20    -0.04  -0.07   0.00     0.00  -0.00   0.14
    40   1     0.00   0.00   0.01    -0.10   0.06   0.00    -0.00  -0.00   0.18
    41   1    -0.00  -0.00  -0.24    -0.17  -0.03   0.00     0.00   0.00   0.22
    42   1     0.00  -0.00   0.37     0.02  -0.08   0.00    -0.00   0.00  -0.07
                     28                     29                     30
                     A'                     A"                     A'
 Frequencies --    575.5736               592.6955               605.8024
 Red. masses --      6.9664                 3.3618                 7.4146
 Frc consts  --      1.3597                 0.6958                 1.6033
 IR Inten    --      1.0820                 2.9463                 0.0606
  Atom  AN      X      Y      Z        X      Y      Z        X      Y      Z
     1   6    -0.08  -0.01  -0.00     0.00  -0.00  -0.09     0.05   0.03   0.00
     2   6    -0.14   0.04   0.00     0.00  -0.00   0.09    -0.02   0.09  -0.00
     3   6    -0.05  -0.12   0.00     0.00   0.00   0.07     0.04   0.03  -0.00
     4   6    -0.03   0.07  -0.00     0.00  -0.00  -0.08     0.00   0.06   0.00
     5   6    -0.01  -0.13  -0.00     0.00   0.00   0.02    -0.12   0.09   0.00
     6   6    -0.00  -0.08   0.00     0.00   0.00   0.11     0.16   0.07  -0.00
     7   6     0.03   0.06  -0.00     0.00  -0.00  -0.01     0.11  -0.09   0.00
     8   6    -0.01  -0.05  -0.00     0.00   0.00  -0.06     0.02   0.12   0.00
     9   6     0.04   0.10  -0.00    -0.00  -0.00  -0.16    -0.13   0.01   0.00
    10   6     0.02   0.08  -0.00     0.00  -0.00  -0.02     0.17   0.07   0.00
    11   6     0.03  -0.05   0.00    -0.00   0.00   0.02    -0.18   0.04  -0.00
    12   6     0.05   0.07   0.00    -0.00  -0.00   0.01    -0.04  -0.18  -0.00
    13   6     0.06   0.14  -0.00    -0.00  -0.00   0.16    -0.16  -0.08  -0.00
    14   6     0.04   0.08  -0.00     0.00  -0.00  -0.11     0.08   0.10  -0.00
    15   6     0.03  -0.04  -0.00    -0.00   0.00  -0.03    -0.05  -0.09   0.00
    16   6    -0.13   0.16  -0.00     0.00  -0.00  -0.09    -0.09  -0.05   0.00
    17   6     0.04  -0.17   0.00     0.00  -0.00   0.14     0.07  -0.07  -0.00
    18   6     0.10  -0.10   0.00    -0.00   0.00   0.18    -0.15  -0.16  -0.00
    19   6     0.01   0.02  -0.00    -0.00  -0.00  -0.10    -0.15  -0.10   0.00
    20   6    -0.23   0.24   0.00     0.00  -0.00   0.11    -0.00  -0.10  -0.00
    21   6     0.11  -0.21   0.00    -0.00   0.00  -0.11     0.05  -0.08   0.00
    22   6     0.07   0.12   0.00    -0.00   0.00   0.00    -0.13   0.17  -0.00
    23   6    -0.18  -0.02  -0.00     0.00  -0.00  -0.10     0.03  -0.07   0.00
    24   6     0.01  -0.18  -0.00     0.00   0.00  -0.01     0.17  -0.08   0.00
    25   6     0.21   0.04  -0.00    -0.00   0.00  -0.03     0.03   0.10   0.00
    26   6     0.04  -0.07   0.00     0.00   0.00   0.00     0.22   0.17   0.00
    27   1     0.02   0.03  -0.00    -0.00  -0.00  -0.22     0.12   0.06   0.00
    28   1    -0.15  -0.00   0.00     0.00  -0.00   0.15    -0.02   0.15  -0.00
    29   1    -0.09  -0.16   0.00     0.00   0.00   0.20    -0.14   0.08  -0.00
    30   1     0.02   0.01   0.00     0.00   0.00   0.14     0.11  -0.08   0.00
    31   1     0.08   0.11  -0.00    -0.00  -0.00  -0.01     0.19   0.08   0.00
    32   1     0.04   0.01   0.00    -0.00  -0.00   0.20    -0.17   0.04  -0.00
    33   1     0.01   0.11   0.00    -0.00  -0.00   0.14    -0.11  -0.12  -0.00
    34   1    -0.16  -0.05  -0.00     0.00   0.00  -0.39    -0.07   0.04   0.00
    35   1    -0.03  -0.07  -0.00    -0.00   0.00   0.06     0.13  -0.02   0.00
    36   1    -0.12  -0.24  -0.00     0.00  -0.00   0.20    -0.05  -0.13   0.00
    37   1    -0.15   0.28   0.00     0.00  -0.00   0.11    -0.01  -0.10  -0.00
    38   1     0.11  -0.22  -0.00    -0.00   0.00  -0.42     0.07   0.07   0.00
    39   1    -0.01   0.08   0.00    -0.00   0.00   0.32    -0.05   0.21  -0.00
    40   1     0.11  -0.13   0.00    -0.00   0.00   0.21     0.09  -0.12  -0.00
    41   1     0.21   0.03  -0.00    -0.00  -0.00   0.15     0.01  -0.16   0.00
    42   1    -0.13   0.06   0.00     0.00   0.00   0.20     0.16   0.21  -0.00
                     31                     32                     33
                     A"                     A'                     A"
 Frequencies --    650.5023               657.1271               704.9303
 Red. masses --      3.7623                 6.6128                 3.3486
 Frc consts  --      0.9380                 1.6824                 0.9804
 IR Inten    --      1.2071                 9.1990                 3.7842
  Atom  AN      X      Y      Z        X      Y      Z        X      Y      Z
     1   6    -0.00   0.00  -0.05    -0.08  -0.07  -0.00    -0.00   0.00  -0.02
     2   6    -0.00   0.00   0.06    -0.14  -0.03  -0.00    -0.00   0.00  -0.06
     3   6    -0.00  -0.00   0.09     0.01   0.01   0.00    -0.00   0.00  -0.18
     4   6    -0.00   0.00   0.04     0.12   0.10   0.00    -0.00   0.00  -0.12
     5   6    -0.00  -0.00   0.06    -0.02   0.04  -0.00    -0.00   0.00   0.07
     6   6     0.00  -0.00  -0.11     0.15   0.05   0.00     0.00  -0.00   0.19
     7   6     0.00  -0.00  -0.08     0.30  -0.01   0.00    -0.00  -0.00   0.10
     8   6    -0.00  -0.00  -0.01     0.05   0.19  -0.00     0.00  -0.00   0.12
     9   6    -0.00   0.00  -0.18    -0.00  -0.02  -0.00    -0.00  -0.00   0.00
    10   6     0.00   0.00  -0.02     0.12  -0.17  -0.00     0.00  -0.00  -0.07
    11   6    -0.00  -0.00   0.07    -0.25   0.11  -0.00     0.00  -0.00  -0.10
    12   6    -0.00  -0.00   0.08    -0.04  -0.14  -0.00    -0.00  -0.00  -0.11
    13   6     0.00  -0.00  -0.17     0.05   0.02  -0.00    -0.00  -0.00  -0.11
    14   6     0.00   0.00   0.17    -0.05  -0.08   0.00    -0.00  -0.00   0.00
    15   6     0.00  -0.00  -0.08    -0.08  -0.06   0.00     0.00   0.00   0.11
    16   6     0.00  -0.00   0.08     0.02   0.03   0.00     0.00   0.00  -0.00
    17   6     0.00   0.00   0.01    -0.11  -0.04  -0.00     0.00   0.00   0.06
    18   6     0.00  -0.00   0.18     0.06   0.05  -0.00     0.00  -0.00   0.11
    19   6    -0.00   0.00   0.02     0.10   0.07   0.00     0.00   0.00   0.07
    20   6     0.00  -0.00  -0.10    -0.04   0.08  -0.00    -0.00   0.00  -0.04
    21   6     0.00   0.00   0.03    -0.11  -0.04   0.00     0.00  -0.00  -0.04
    22   6    -0.00  -0.00  -0.12     0.12  -0.10  -0.00     0.00   0.00  -0.06
    23   6     0.00   0.00  -0.03    -0.03   0.09   0.00    -0.00   0.00  -0.06
    24   6     0.00   0.00   0.11    -0.09   0.10  -0.00    -0.00  -0.00   0.05
    25   6    -0.00  -0.00   0.12     0.04  -0.05  -0.00     0.00   0.00   0.06
    26   6     0.00  -0.00  -0.12    -0.11  -0.09   0.00    -0.00  -0.00  -0.06
    27   1     0.00   0.00  -0.25    -0.05  -0.06   0.00    -0.00   0.00   0.49
    28   1    -0.00   0.00  -0.06    -0.15  -0.13   0.00    -0.00   0.00   0.39
    29   1    -0.00  -0.00   0.08     0.00   0.05   0.00    -0.00   0.00   0.14
    30   1     0.00  -0.00  -0.14     0.32   0.10   0.00    -0.00  -0.00   0.21
    31   1     0.00   0.00  -0.08     0.10  -0.18  -0.00     0.00  -0.00  -0.19
    32   1     0.00   0.00   0.10    -0.26   0.05   0.00     0.00  -0.00  -0.22
    33   1    -0.00  -0.00   0.15    -0.22  -0.00   0.00     0.00  -0.00  -0.16
    34   1     0.00   0.00   0.35     0.02  -0.01  -0.00     0.00   0.00   0.27
    35   1     0.00  -0.00  -0.16     0.17   0.05   0.00     0.00   0.00   0.16
    36   1    -0.00   0.00  -0.40    -0.08  -0.03  -0.00     0.00   0.00  -0.03
    37   1    -0.00  -0.00   0.04    -0.07   0.06  -0.00     0.00   0.00   0.20
    38   1     0.00   0.00  -0.39    -0.13  -0.16  -0.00     0.00  -0.00  -0.20
    39   1    -0.00  -0.00  -0.12     0.06  -0.13   0.00     0.00  -0.00  -0.12
    40   1     0.00   0.00   0.16     0.00   0.15  -0.00    -0.00  -0.00   0.10
    41   1    -0.00  -0.00   0.26     0.05   0.14   0.00     0.00   0.00   0.08
    42   1     0.00  -0.00  -0.22    -0.06  -0.12  -0.00    -0.00  -0.00  -0.09
                     34                     35                     36
                     A'                     A'                     A"
 Frequencies --    707.2619               727.4456               737.1591
 Red. masses --      6.0129                 6.4449                 2.2666
 Frc consts  --      1.7721                 2.0094                 0.7257
 IR Inten    --     12.8192                 0.8893                 0.1212
  Atom  AN      X      Y      Z        X      Y      Z        X      Y      Z
     1   6     0.02   0.00   0.00    -0.04  -0.09   0.00     0.00   0.00   0.01
     2   6    -0.01   0.02   0.00    -0.08  -0.07   0.00     0.00   0.00   0.01
     3   6    -0.00  -0.07  -0.00     0.01  -0.08   0.00    -0.00  -0.00   0.05
     4   6    -0.02  -0.00  -0.00     0.06   0.03  -0.00     0.00   0.00   0.03
     5   6     0.06  -0.14   0.00     0.26  -0.24  -0.00    -0.00  -0.00  -0.01
     6   6     0.00   0.02  -0.00    -0.06   0.00   0.00     0.00   0.00  -0.05
     7   6    -0.03  -0.02   0.00     0.15   0.04   0.00     0.00  -0.00  -0.01
     8   6     0.01  -0.00   0.00    -0.01   0.05   0.00     0.00   0.00  -0.04
     9   6     0.05   0.05   0.00     0.23   0.03   0.00    -0.00  -0.00   0.13
    10   6    -0.00   0.27  -0.00    -0.10   0.19  -0.00     0.00  -0.00   0.04
    11   6     0.01   0.00   0.00    -0.10   0.06   0.00    -0.00   0.00   0.03
    12   6    -0.01  -0.02   0.00    -0.00  -0.01   0.00    -0.00  -0.00   0.03
    13   6    -0.08   0.04  -0.00     0.11   0.04  -0.00    -0.00  -0.00   0.02
    14   6     0.08   0.14  -0.00    -0.02   0.09  -0.00    -0.00  -0.00  -0.14
    15   6    -0.01   0.00   0.00    -0.03  -0.00   0.00    -0.00   0.00  -0.02
    16   6    -0.22  -0.07  -0.00     0.07  -0.07  -0.00     0.00   0.00  -0.11
    17   6     0.02  -0.18   0.00    -0.15   0.08   0.00     0.00   0.00   0.02
    18   6    -0.05   0.00   0.00     0.01   0.06   0.00     0.00  -0.00   0.06
    19   6     0.10  -0.00   0.00    -0.08  -0.01   0.00     0.00   0.00   0.10
    20   6    -0.05  -0.17  -0.00     0.05  -0.09  -0.00    -0.00   0.00  -0.01
    21   6    -0.08  -0.11  -0.00    -0.18   0.07  -0.00     0.00   0.00  -0.10
    22   6     0.14  -0.18   0.00    -0.16   0.11  -0.00     0.00   0.00  -0.01
    23   6     0.06   0.12  -0.00     0.01  -0.09  -0.00    -0.00   0.00  -0.14
    24   6     0.01   0.31   0.00     0.05  -0.15   0.00    -0.00  -0.00   0.07
    25   6    -0.04  -0.05   0.00    -0.06   0.03   0.00     0.00  -0.00   0.08
    26   6     0.01   0.04  -0.00     0.07   0.05  -0.00    -0.00  -0.00  -0.05
    27   1     0.07   0.03  -0.00    -0.02  -0.09  -0.00     0.00   0.00  -0.06
    28   1    -0.00   0.05  -0.00    -0.08  -0.14  -0.00     0.00  -0.00  -0.06
    29   1     0.02  -0.16  -0.00     0.28  -0.23  -0.00    -0.00  -0.00  -0.29
    30   1    -0.03  -0.02   0.00     0.16   0.10   0.00     0.00  -0.00  -0.08
    31   1     0.05   0.29   0.00    -0.05   0.22   0.00    -0.00  -0.00   0.20
    32   1     0.02   0.02  -0.00    -0.10   0.09  -0.00    -0.00   0.00  -0.00
    33   1     0.00  -0.04  -0.00    -0.10   0.07  -0.00    -0.00  -0.00  -0.03
    34   1    -0.21  -0.03   0.00     0.06  -0.13   0.00     0.00   0.00   0.37
    35   1    -0.00   0.01  -0.00     0.05   0.04  -0.00     0.00   0.00  -0.09
    36   1    -0.09  -0.22   0.00    -0.11   0.10   0.00     0.00   0.00   0.33
    37   1    -0.10  -0.19   0.00     0.05  -0.09   0.00    -0.00   0.00   0.48
    38   1    -0.07  -0.04   0.00    -0.19   0.00  -0.00     0.00  -0.00   0.19
    39   1     0.18  -0.16  -0.00    -0.18   0.10  -0.00     0.00  -0.00  -0.38
    40   1     0.07   0.35   0.00    -0.04  -0.20   0.00    -0.00  -0.00   0.04
    41   1    -0.03   0.10  -0.00    -0.08  -0.17  -0.00     0.00   0.00  -0.16
    42   1     0.24  -0.12  -0.00    -0.01   0.10  -0.00    -0.00  -0.00  -0.25
                     37                     38                     39
                     A'                     A"                     A"
 Frequencies --    749.5363               757.8507               764.7613
 Red. masses --      6.1432                 1.3253                 1.4520
 Frc consts  --      2.0334                 0.4485                 0.5003
 IR Inten    --      4.3253                 9.1074                51.3310
  Atom  AN      X      Y      Z        X      Y      Z        X      Y      Z
     1   6     0.10   0.12  -0.00     0.00   0.00   0.05     0.00  -0.00   0.02
     2   6     0.29   0.02  -0.00     0.00   0.00   0.00    -0.00  -0.00  -0.01
     3   6    -0.08  -0.14   0.00    -0.00  -0.00  -0.07     0.00  -0.00  -0.02
     4   6     0.12  -0.03  -0.00     0.00  -0.00   0.06    -0.00  -0.00   0.04
     5   6    -0.11  -0.25   0.00    -0.00  -0.00  -0.01    -0.00   0.00  -0.00
     6   6    -0.15  -0.02  -0.00    -0.00  -0.00   0.02    -0.00   0.00  -0.01
     7   6     0.12  -0.06   0.00     0.00  -0.00  -0.05     0.00   0.00  -0.02
     8   6    -0.02   0.06  -0.00     0.00   0.00   0.03    -0.00   0.00  -0.01
     9   6    -0.12  -0.07  -0.00    -0.00  -0.00  -0.01    -0.00   0.00   0.07
    10   6    -0.18   0.08  -0.00    -0.00   0.00   0.00    -0.00   0.00   0.02
    11   6    -0.12   0.15   0.00    -0.00   0.00  -0.06    -0.00  -0.00  -0.01
    12   6    -0.07  -0.14   0.00    -0.00  -0.00  -0.04     0.00   0.00  -0.00
    13   6    -0.05  -0.03  -0.00    -0.00  -0.00   0.01    -0.00  -0.00  -0.06
    14   6    -0.03   0.00   0.00    -0.00   0.00   0.02    -0.00   0.00  -0.03
    15   6    -0.05   0.12   0.00    -0.00   0.00  -0.06    -0.00  -0.00  -0.03
    16   6     0.04   0.05   0.00     0.00   0.00  -0.01     0.00  -0.00   0.02
    17   6     0.06   0.06  -0.00    -0.00   0.00  -0.00     0.00  -0.00  -0.01
    18   6     0.02  -0.03  -0.00     0.00  -0.00  -0.00    -0.00   0.00   0.01
    19   6     0.00  -0.00  -0.00    -0.00   0.00  -0.01    -0.00   0.00   0.10
    20   6     0.01   0.10   0.00     0.00   0.00  -0.00     0.00  -0.00   0.01
    21   6     0.17   0.00   0.00     0.00   0.00   0.00    -0.00  -0.00  -0.03
    22   6     0.04  -0.01  -0.00     0.00   0.00   0.02    -0.00   0.00  -0.08
    23   6    -0.01   0.01   0.00    -0.00   0.00  -0.03    -0.00   0.00   0.01
    24   6    -0.03  -0.01  -0.00    -0.00  -0.00   0.02     0.00   0.00  -0.04
    25   6     0.03  -0.00  -0.00     0.00  -0.00   0.02     0.00  -0.00  -0.03
    26   6    -0.04  -0.04   0.00    -0.00  -0.00   0.01    -0.00  -0.00  -0.07
    27   1     0.12   0.12   0.00     0.00   0.00  -0.13     0.00  -0.00  -0.01
    28   1     0.29  -0.01   0.00     0.00  -0.00  -0.28     0.00   0.00  -0.09
    29   1    -0.19  -0.29  -0.00    -0.00  -0.00   0.21    -0.00   0.00  -0.09
    30   1     0.14   0.09  -0.00     0.00   0.00   0.29     0.00   0.00   0.05
    31   1    -0.26   0.04   0.00    -0.00   0.00  -0.07    -0.00   0.00  -0.03
    32   1    -0.13   0.12  -0.00    -0.00   0.00   0.41    -0.00  -0.00   0.15
    33   1    -0.05  -0.15  -0.00    -0.00  -0.00   0.48     0.00   0.00   0.14
    34   1     0.03   0.03  -0.00     0.00   0.00   0.02     0.00  -0.00  -0.02
    35   1     0.19   0.22  -0.00     0.00   0.00   0.50    -0.00  -0.00   0.15
    36   1     0.02   0.04  -0.00    -0.00   0.00  -0.02     0.00  -0.00   0.20
    37   1     0.03   0.11  -0.00     0.00   0.00   0.08    -0.00  -0.00  -0.13
    38   1     0.17  -0.00  -0.00     0.00  -0.00   0.00    -0.00   0.00   0.16
    39   1     0.05  -0.00   0.00     0.00  -0.00  -0.15    -0.00   0.00   0.30
    40   1    -0.00   0.00   0.00     0.00  -0.00  -0.08     0.00   0.00   0.42
    41   1     0.04   0.06   0.00     0.00   0.00  -0.16     0.00   0.00   0.52
    42   1    -0.06  -0.02   0.00    -0.00  -0.00  -0.15    -0.00   0.00   0.50
                     40                     41                     42
                     A'                     A"                     A"
 Frequencies --    776.3135               782.9350               796.9568
 Red. masses --      5.9121                 1.8174                 2.6787
 Frc consts  --      2.0993                 0.6564                 1.0024
 IR Inten    --      2.5691                 2.1318                 0.4625
  Atom  AN      X      Y      Z        X      Y      Z        X      Y      Z
     1   6    -0.15   0.28  -0.00     0.00  -0.00  -0.01     0.00   0.00  -0.03
     2   6    -0.03   0.13  -0.00     0.00  -0.00   0.03     0.00   0.00   0.07
     3   6    -0.08  -0.02   0.00     0.00   0.00   0.06    -0.00   0.00   0.11
     4   6     0.01  -0.06   0.00    -0.00   0.00  -0.05    -0.00   0.00  -0.17
     5   6     0.03  -0.14   0.00    -0.00   0.00  -0.00    -0.00   0.00  -0.03
     6   6     0.15  -0.01  -0.00    -0.00   0.00  -0.06     0.00   0.00  -0.13
     7   6    -0.15  -0.15  -0.00     0.00   0.00  -0.01    -0.00  -0.00   0.00
     8   6     0.16  -0.01  -0.00    -0.00  -0.00   0.07     0.00  -0.00   0.18
     9   6     0.02  -0.02  -0.00    -0.00  -0.00   0.09    -0.00   0.00  -0.04
    10   6     0.18  -0.02  -0.00    -0.00   0.00  -0.02     0.00  -0.00  -0.03
    11   6     0.18   0.00   0.00    -0.00  -0.00  -0.01     0.00  -0.00  -0.01
    12   6    -0.13  -0.18  -0.00     0.00   0.00  -0.05    -0.00  -0.00  -0.09
    13   6     0.03  -0.02   0.00    -0.00  -0.00  -0.05    -0.00  -0.00   0.05
    14   6     0.01   0.04  -0.00     0.00  -0.00  -0.12     0.00  -0.00   0.09
    15   6    -0.05   0.16   0.00     0.00  -0.00   0.01     0.00  -0.00   0.06
    16   6     0.10  -0.02  -0.00     0.00   0.00  -0.02     0.00  -0.00   0.01
    17   6    -0.12   0.01   0.00     0.00  -0.00   0.07     0.00  -0.00  -0.05
    18   6    -0.00   0.01  -0.00    -0.00   0.00   0.02    -0.00   0.00  -0.07
    19   6    -0.01   0.02  -0.00    -0.00   0.00  -0.05     0.00  -0.00   0.08
    20   6     0.01   0.04  -0.00     0.00   0.00  -0.05    -0.00   0.00   0.05
    21   6    -0.14  -0.01   0.00     0.00   0.00   0.05    -0.00   0.00  -0.01
    22   6    -0.01   0.03  -0.00    -0.00   0.00  -0.02     0.00  -0.00   0.01
    23   6    -0.02   0.01   0.00     0.00   0.00   0.11    -0.00  -0.00  -0.09
    24   6    -0.02  -0.04  -0.00    -0.00   0.00  -0.01    -0.00  -0.00  -0.00
    25   6     0.04   0.01  -0.00     0.00   0.00  -0.04     0.00   0.00   0.04
    26   6    -0.03  -0.03   0.00    -0.00  -0.00   0.04    -0.00  -0.00  -0.05
    27   1    -0.07   0.33   0.00     0.00  -0.00  -0.09     0.00   0.00  -0.25
    28   1    -0.05   0.01   0.00     0.00   0.00  -0.04     0.00   0.00  -0.03
    29   1     0.09  -0.11  -0.00    -0.00   0.00  -0.26    -0.00   0.00   0.03
    30   1    -0.15  -0.07   0.00     0.00   0.00   0.28    -0.00  -0.00   0.49
    31   1     0.28   0.03   0.00    -0.00   0.00   0.45     0.00  -0.00   0.23
    32   1     0.15  -0.21  -0.00    -0.00   0.00  -0.07     0.00  -0.00  -0.36
    33   1     0.10  -0.37   0.00    -0.00   0.00   0.21     0.00  -0.00   0.21
    34   1     0.09  -0.06   0.00     0.00   0.00   0.31     0.00  -0.00  -0.27
    35   1    -0.02   0.17  -0.00    -0.00  -0.00   0.14    -0.00  -0.00   0.01
    36   1    -0.14   0.01  -0.00     0.00  -0.00  -0.27     0.00  -0.00   0.04
    37   1    -0.03   0.02  -0.00     0.00   0.00   0.11    -0.00   0.00  -0.14
    38   1    -0.15  -0.09  -0.00     0.00   0.00  -0.43    -0.00   0.00   0.25
    39   1    -0.06   0.00   0.00    -0.00   0.00   0.28     0.00  -0.00  -0.26
    40   1    -0.01  -0.03  -0.00     0.00   0.00  -0.22    -0.00  -0.00   0.28
    41   1     0.04   0.02   0.00     0.00   0.00   0.11     0.00   0.00  -0.05
    42   1    -0.08   0.01   0.00    -0.00  -0.00  -0.01    -0.00   0.00   0.10
                     43                     44                     45
                     A"                     A'                     A"
 Frequencies --    816.4529               816.4817               825.5770
 Red. masses --      1.7511                 5.9698                 1.5061
 Frc consts  --      0.6877                 2.3448                 0.6048
 IR Inten    --     22.3144                 1.2927                 1.7951
  Atom  AN      X      Y      Z        X      Y      Z        X      Y      Z
     1   6     0.00  -0.00  -0.08     0.09  -0.08   0.00     0.00  -0.00  -0.06
     2   6    -0.00  -0.00  -0.06     0.00   0.01  -0.00     0.00  -0.00  -0.06
     3   6     0.00  -0.00   0.07     0.01  -0.02  -0.00     0.00  -0.00   0.05
     4   6     0.00   0.00   0.04    -0.04   0.02   0.00    -0.00   0.00   0.06
     5   6     0.00  -0.00   0.06    -0.07   0.02   0.00     0.00  -0.00   0.01
     6   6    -0.00   0.00  -0.10     0.00   0.05   0.00    -0.00  -0.00  -0.01
     7   6     0.00   0.00  -0.01    -0.02   0.02   0.00     0.00   0.00  -0.00
     8   6    -0.00   0.00   0.07    -0.01   0.01  -0.00    -0.00  -0.00  -0.01
     9   6     0.00   0.00  -0.06    -0.07  -0.03  -0.00     0.00   0.00   0.02
    10   6    -0.00   0.00   0.05    -0.00   0.20   0.00    -0.00   0.00  -0.01
    11   6    -0.00   0.00  -0.04    -0.01  -0.02  -0.00    -0.00  -0.00  -0.02
    12   6     0.00   0.00  -0.02     0.03   0.03   0.00     0.00   0.00   0.01
    13   6     0.00   0.00   0.01    -0.06  -0.09   0.00    -0.00   0.00  -0.01
    14   6     0.00   0.00   0.04     0.10   0.03   0.00     0.00   0.00  -0.06
    15   6     0.00  -0.00  -0.02     0.02  -0.07  -0.00     0.00  -0.00  -0.04
    16   6    -0.00   0.00  -0.01     0.28  -0.07  -0.00    -0.00   0.00   0.04
    17   6     0.00  -0.00  -0.06     0.10  -0.19  -0.00     0.00  -0.00   0.06
    18   6     0.00  -0.00   0.08    -0.13   0.03  -0.00    -0.00  -0.00  -0.06
    19   6    -0.00   0.00  -0.08    -0.04   0.10  -0.00    -0.00   0.00   0.05
    20   6    -0.00  -0.00  -0.01     0.10   0.02   0.00     0.00  -0.00   0.06
    21   6     0.00  -0.00  -0.06    -0.21   0.03  -0.00     0.00  -0.00   0.06
    22   6    -0.00   0.00   0.01     0.02   0.12   0.00    -0.00   0.00   0.01
    23   6     0.00  -0.00   0.04    -0.03   0.07  -0.00     0.00   0.00  -0.07
    24   6     0.00   0.00   0.00    -0.11  -0.03  -0.00    -0.00   0.00  -0.00
    25   6    -0.00  -0.00  -0.03     0.21  -0.00   0.00     0.00  -0.00   0.04
    26   6     0.00   0.00   0.03    -0.14  -0.18  -0.00    -0.00  -0.00  -0.03
    27   1    -0.00  -0.00   0.43     0.14  -0.06  -0.00    -0.00  -0.00   0.37
    28   1     0.00  -0.00   0.41     0.02   0.13  -0.00     0.00  -0.00   0.34
    29   1     0.00  -0.00  -0.41    -0.06   0.02   0.00     0.00   0.00  -0.21
    30   1     0.00   0.00   0.03    -0.03  -0.03  -0.00    -0.00  -0.00  -0.12
    31   1    -0.00   0.00  -0.19    -0.04   0.18  -0.00     0.00   0.00   0.19
    32   1    -0.00   0.00   0.14    -0.00   0.03   0.00    -0.00   0.00   0.19
    33   1    -0.00   0.00   0.18    -0.01   0.06  -0.00    -0.00   0.00   0.06
    34   1    -0.00   0.00   0.07     0.29   0.01   0.00    -0.00   0.00  -0.31
    35   1     0.00  -0.00   0.24    -0.02  -0.08   0.00     0.00  -0.00   0.20
    36   1     0.00   0.00   0.35     0.19  -0.15   0.00     0.00  -0.00  -0.34
    37   1     0.00   0.00   0.01    -0.07  -0.06   0.00     0.00  -0.00  -0.28
    38   1     0.00  -0.00   0.32    -0.18   0.26   0.00     0.00   0.00  -0.33
    39   1     0.00   0.00   0.11    -0.16   0.03  -0.00    -0.00  -0.00  -0.25
    40   1    -0.00  -0.00  -0.15     0.02   0.02   0.00     0.00   0.00   0.21
    41   1    -0.00  -0.00   0.01     0.23   0.13  -0.00     0.00  -0.00  -0.17
    42   1     0.00  -0.00  -0.07    -0.32  -0.05   0.00     0.00  -0.00   0.03
                     46                     47                     48
                     A"                     A"                     A"
 Frequencies --    832.8955               874.0082               878.7968
 Red. masses --      2.5317                 1.6775                 1.6764
 Frc consts  --      1.0348                 0.7550                 0.7628
 IR Inten    --     20.5674                 0.3471                 3.1062
  Atom  AN      X      Y      Z        X      Y      Z        X      Y      Z
     1   6     0.00  -0.00  -0.03    -0.00   0.00  -0.02    -0.00   0.00   0.00
     2   6    -0.00  -0.00  -0.03     0.00   0.00  -0.01     0.00   0.00   0.02
     3   6     0.00   0.00   0.02    -0.00  -0.00   0.06    -0.00  -0.00   0.04
     4   6     0.00   0.00   0.02     0.00  -0.00  -0.03    -0.00  -0.00  -0.08
     5   6     0.00   0.00   0.02    -0.00   0.00  -0.09    -0.00   0.00  -0.07
     6   6    -0.00  -0.00  -0.00    -0.00  -0.00  -0.03     0.00  -0.00  -0.04
     7   6     0.00   0.00   0.01     0.00  -0.00   0.04    -0.00  -0.00   0.09
     8   6    -0.00  -0.00   0.01    -0.00  -0.00   0.04     0.00   0.00   0.08
     9   6     0.00   0.00  -0.13     0.00   0.00   0.04     0.00   0.00   0.03
    10   6    -0.00  -0.00  -0.01    -0.00  -0.00   0.01     0.00  -0.00  -0.00
    11   6    -0.00   0.00  -0.02     0.00   0.00  -0.04    -0.00   0.00  -0.10
    12   6     0.00   0.00   0.00    -0.00  -0.00   0.02     0.00  -0.00   0.05
    13   6    -0.00   0.00   0.21    -0.00   0.00  -0.02     0.00   0.00  -0.02
    14   6    -0.00  -0.00   0.05    -0.00  -0.00  -0.00     0.00   0.00  -0.00
    15   6     0.00  -0.00  -0.01    -0.00   0.00  -0.02    -0.00   0.00  -0.03
    16   6    -0.00   0.00  -0.14    -0.00   0.00   0.03     0.00  -0.00  -0.00
    17   6    -0.00   0.00  -0.00     0.00  -0.00  -0.01     0.00  -0.00   0.00
    18   6     0.00  -0.00  -0.17     0.00   0.00  -0.03     0.00   0.00   0.04
    19   6    -0.00   0.00   0.11    -0.00   0.00   0.09     0.00  -0.00  -0.06
    20   6     0.00  -0.00  -0.06     0.00  -0.00   0.02    -0.00   0.00  -0.03
    21   6     0.00  -0.00   0.08     0.00  -0.00   0.01    -0.00   0.00  -0.02
    22   6    -0.00   0.00  -0.04    -0.00   0.00  -0.10    -0.00  -0.00   0.06
    23   6     0.00  -0.00   0.02     0.00   0.00  -0.09    -0.00  -0.00   0.06
    24   6     0.00   0.00  -0.01    -0.00   0.00   0.09     0.00  -0.00  -0.05
    25   6    -0.00  -0.00  -0.02     0.00  -0.00  -0.03    -0.00  -0.00   0.01
    26   6     0.00   0.00  -0.03    -0.00  -0.00   0.05     0.00   0.00  -0.03
    27   1     0.00  -0.00   0.16    -0.00   0.00  -0.00    -0.00   0.00  -0.16
    28   1    -0.00  -0.00   0.18    -0.00  -0.00   0.14     0.00   0.00   0.05
    29   1     0.00   0.00   0.07    -0.00  -0.00   0.38    -0.00  -0.00   0.32
    30   1     0.00   0.00  -0.08     0.00   0.00  -0.18    -0.00   0.00  -0.44
    31   1    -0.00   0.00  -0.03     0.00  -0.00  -0.01     0.00  -0.00   0.09
    32   1    -0.00   0.00   0.10     0.00  -0.00   0.18    -0.00  -0.00   0.47
    33   1    -0.00   0.00  -0.00     0.00  -0.00  -0.12     0.00  -0.00  -0.35
    34   1    -0.00   0.00   0.52    -0.00   0.00  -0.22     0.00  -0.00   0.13
    35   1     0.00  -0.00   0.08     0.00   0.00   0.12    -0.00   0.00   0.24
    36   1    -0.00   0.00  -0.25    -0.00  -0.00   0.07     0.00  -0.00   0.00
    37   1     0.00   0.00   0.55     0.00  -0.00   0.02    -0.00  -0.00   0.09
    38   1     0.00  -0.00  -0.14     0.00  -0.00   0.01    -0.00  -0.00   0.05
    39   1    -0.00   0.00   0.08    -0.00   0.00   0.48     0.00  -0.00  -0.25
    40   1     0.00   0.00   0.07     0.00   0.00  -0.45    -0.00  -0.00   0.22
    41   1    -0.00  -0.00   0.25     0.00  -0.00   0.22    -0.00   0.00  -0.10
    42   1     0.00  -0.00   0.20    -0.00  -0.00  -0.39     0.00   0.00   0.23
                     49                     50                     51
                     A"                     A'                     A"
 Frequencies --    880.9242               882.0962               892.3502
 Red. masses --      1.6966                 4.6984                 1.5802
 Frc consts  --      0.7757                 2.1539                 0.7414
 IR Inten    --     53.5711                 2.5271                 2.8118
  Atom  AN      X      Y      Z        X      Y      Z        X      Y      Z
     1   6     0.00  -0.00  -0.04     0.02  -0.03  -0.00    -0.00   0.00   0.04
     2   6    -0.00  -0.00  -0.05     0.00  -0.01  -0.00     0.00  -0.00   0.04
     3   6     0.00   0.00   0.05     0.00   0.01   0.00    -0.00   0.00  -0.06
     4   6    -0.00   0.00   0.06    -0.02  -0.00  -0.00    -0.00  -0.00  -0.04
     5   6     0.00   0.00  -0.08     0.02  -0.02  -0.00     0.00  -0.00   0.11
     6   6    -0.00   0.00   0.07     0.01   0.05  -0.00     0.00  -0.00   0.04
     7   6     0.00   0.00  -0.03    -0.03   0.01   0.00    -0.00   0.00   0.04
     8   6    -0.00  -0.00  -0.07     0.00   0.01   0.00    -0.00   0.00   0.00
     9   6    -0.00  -0.00   0.02    -0.01  -0.07   0.00     0.00  -0.00  -0.05
    10   6    -0.00   0.00  -0.14     0.01   0.07   0.00     0.00  -0.00  -0.11
    11   6    -0.00  -0.00   0.06    -0.01  -0.01  -0.00    -0.00   0.00  -0.03
    12   6     0.00   0.00  -0.02     0.02   0.02   0.00     0.00   0.00   0.03
    13   6    -0.00  -0.00  -0.02     0.01  -0.10  -0.00    -0.00  -0.00   0.03
    14   6    -0.00   0.00   0.07     0.03   0.01  -0.00    -0.00   0.00   0.06
    15   6     0.00  -0.00  -0.02     0.01  -0.05  -0.00     0.00  -0.00  -0.03
    16   6     0.00  -0.00   0.01     0.17  -0.06   0.00    -0.00   0.00  -0.01
    17   6     0.00   0.00  -0.03    -0.01   0.07  -0.00    -0.00   0.00  -0.02
    18   6    -0.00  -0.00   0.03    -0.08  -0.07  -0.00    -0.00  -0.00  -0.01
    19   6    -0.00  -0.00  -0.02     0.01  -0.17   0.00    -0.00   0.00   0.02
    20   6     0.00   0.00  -0.03    -0.20   0.25   0.00     0.00  -0.00   0.03
    21   6     0.00  -0.00  -0.05    -0.10   0.08   0.00     0.00  -0.00  -0.02
    22   6     0.00  -0.00   0.02     0.14  -0.19  -0.00    -0.00   0.00  -0.02
    23   6    -0.00   0.00   0.03    -0.08   0.00  -0.00     0.00   0.00  -0.03
    24   6    -0.00   0.00  -0.01     0.06  -0.02   0.00    -0.00   0.00   0.02
    25   6     0.00   0.00  -0.01    -0.09   0.04  -0.00     0.00  -0.00  -0.01
    26   6    -0.00  -0.00  -0.01     0.09   0.15   0.00    -0.00  -0.00   0.02
    27   1     0.00  -0.00   0.20     0.02  -0.03   0.00    -0.00  -0.00  -0.13
    28   1    -0.00  -0.00   0.25     0.01   0.04   0.00     0.00  -0.00  -0.22
    29   1     0.00   0.00   0.42     0.07   0.00   0.00     0.00   0.00  -0.55
    30   1     0.00   0.00   0.06    -0.03  -0.02  -0.00    -0.00  -0.00  -0.24
    31   1    -0.00   0.00   0.69    -0.01   0.06  -0.00     0.00   0.00   0.56
    32   1    -0.00   0.00  -0.17    -0.00   0.01   0.00    -0.00   0.00   0.22
    33   1    -0.00   0.00   0.18    -0.00   0.04  -0.00     0.00   0.00  -0.19
    34   1     0.00   0.00   0.03     0.13  -0.36  -0.00    -0.00   0.00  -0.04
    35   1     0.00  -0.00   0.07    -0.02  -0.06   0.00     0.00  -0.00   0.15
    36   1     0.00   0.00   0.06     0.09   0.12   0.00    -0.00   0.00  -0.01
    37   1    -0.00  -0.00   0.13    -0.42   0.16   0.00     0.00   0.00  -0.13
    38   1     0.00   0.00   0.29    -0.10   0.19  -0.00     0.00  -0.00   0.18
    39   1     0.00   0.00  -0.04     0.41  -0.07   0.00    -0.00   0.00   0.11
    40   1    -0.00   0.00   0.00    -0.00  -0.05  -0.00     0.00   0.00  -0.11
    41   1     0.00   0.00   0.04    -0.07   0.12   0.00     0.00  -0.00   0.07
    42   1    -0.00  -0.00   0.07     0.14   0.11  -0.00    -0.00  -0.00  -0.12
                     52                     53                     54
                     A'                     A'                     A"
 Frequencies --    894.8086               910.0275               944.1168
 Red. masses --      4.2610                 4.6546                 1.3420
 Frc consts  --      2.0101                 2.2711                 0.7048
 IR Inten    --      3.6677                 3.5045                 1.0273
  Atom  AN      X      Y      Z        X      Y      Z        X      Y      Z
     1   6    -0.14   0.15  -0.00     0.02  -0.06  -0.00    -0.00   0.00  -0.01
     2   6     0.25  -0.12  -0.00    -0.05  -0.02   0.00     0.00  -0.00   0.00
     3   6    -0.07   0.03   0.00     0.04   0.07   0.00    -0.00  -0.00   0.00
     4   6    -0.00  -0.06   0.00    -0.03  -0.00  -0.00    -0.00  -0.00   0.01
     5   6     0.01  -0.05  -0.00     0.16  -0.09  -0.00    -0.00  -0.00   0.00
     6   6     0.07  -0.06  -0.00     0.04   0.10  -0.00     0.00  -0.00  -0.01
     7   6    -0.10   0.04  -0.00    -0.05   0.01  -0.00    -0.00   0.00  -0.03
     8   6    -0.12  -0.00  -0.00     0.03   0.04   0.00    -0.00  -0.00   0.01
     9   6     0.02   0.02   0.00     0.02  -0.17   0.00    -0.00   0.00   0.00
    10   6     0.15  -0.04   0.00     0.01   0.05   0.00     0.00   0.00   0.01
    11   6    -0.21   0.05   0.00     0.01  -0.03  -0.00    -0.00   0.00  -0.03
    12   6     0.12   0.13  -0.00     0.02   0.03   0.00     0.00   0.00   0.01
    13   6     0.00   0.01  -0.00    -0.17  -0.12  -0.00     0.00  -0.00  -0.00
    14   6     0.03   0.06  -0.00    -0.05   0.03  -0.00     0.00   0.00  -0.01
    15   6     0.08  -0.11   0.00     0.01  -0.07   0.00     0.00  -0.00   0.02
    16   6     0.01  -0.01  -0.00    -0.02   0.06   0.00     0.00  -0.00   0.03
    17   6    -0.03  -0.01  -0.00    -0.15   0.21   0.00     0.00  -0.00   0.06
    18   6    -0.01  -0.01   0.00    -0.09  -0.13   0.00     0.00   0.00   0.00
    19   6    -0.00   0.00  -0.00    -0.06  -0.04  -0.00     0.00  -0.00  -0.01
    20   6     0.01  -0.01  -0.00     0.05   0.05  -0.00    -0.00   0.00  -0.01
    21   6    -0.05  -0.02   0.00     0.17  -0.06   0.00    -0.00   0.00  -0.04
    22   6    -0.01   0.01   0.00     0.03   0.04   0.00     0.00  -0.00   0.08
    23   6     0.00   0.01   0.00     0.01   0.04   0.00    -0.00  -0.00  -0.02
    24   6    -0.01   0.01  -0.00    -0.05   0.09  -0.00     0.00  -0.00   0.08
    25   6     0.02  -0.00   0.00     0.14  -0.00   0.00    -0.00   0.00  -0.08
    26   6    -0.01  -0.01  -0.00    -0.06  -0.07  -0.00     0.00   0.00  -0.04
    27   1    -0.44   0.01   0.00    -0.01  -0.06  -0.00    -0.00  -0.00   0.04
    28   1     0.23  -0.36   0.00    -0.05   0.05  -0.00     0.00  -0.00  -0.02
    29   1     0.06  -0.02   0.00     0.45   0.05   0.00    -0.00  -0.00  -0.04
    30   1    -0.12  -0.07   0.00    -0.05  -0.03   0.00    -0.00  -0.00   0.15
    31   1     0.31   0.03  -0.00     0.00   0.05  -0.00     0.00   0.00  -0.04
    32   1    -0.17   0.33  -0.00     0.01  -0.03   0.00    -0.00   0.00   0.14
    33   1     0.09   0.16   0.00    -0.01   0.05  -0.00     0.00   0.00  -0.08
    34   1     0.01  -0.01   0.00     0.00   0.31   0.00     0.00  -0.00  -0.16
    35   1     0.11  -0.10  -0.00    -0.05  -0.10  -0.00    -0.00  -0.00  -0.15
    36   1    -0.08  -0.03   0.00    -0.41   0.10   0.00     0.00   0.00  -0.35
    37   1    -0.01  -0.02   0.00     0.08   0.06   0.00     0.00   0.00   0.10
    38   1    -0.05  -0.04  -0.00     0.14  -0.24  -0.00    -0.00   0.00   0.23
    39   1    -0.03  -0.00   0.00     0.00   0.01  -0.00     0.00  -0.00  -0.41
    40   1     0.00   0.02   0.00     0.03   0.13   0.00     0.00  -0.00  -0.45
    41   1     0.02   0.00  -0.00     0.16   0.11  -0.00    -0.00  -0.00   0.49
    42   1    -0.01  -0.01   0.00    -0.11  -0.04   0.00     0.00   0.00   0.26
                     55                     56                     57
                     A"                     A"                     A"
 Frequencies --    948.3097               955.6841               967.2177
 Red. masses --      1.3495                 1.2900                 1.3142
 Frc consts  --      0.7150                 0.6942                 0.7244
 IR Inten    --      4.8068                 0.0898                 0.0060
  Atom  AN      X      Y      Z        X      Y      Z        X      Y      Z
     1   6    -0.00   0.00  -0.02    -0.00   0.00  -0.01    -0.00   0.00   0.00
     2   6     0.00  -0.00  -0.00    -0.00  -0.00   0.01    -0.00  -0.00  -0.01
     3   6    -0.00  -0.00   0.01     0.00  -0.00  -0.01     0.00   0.00   0.00
     4   6    -0.00  -0.00   0.03     0.00   0.00  -0.00     0.00  -0.00   0.00
     5   6    -0.00   0.00  -0.01     0.00   0.00   0.02     0.00   0.00  -0.01
     6   6    -0.00  -0.00  -0.00    -0.00  -0.00   0.00    -0.00  -0.00   0.01
     7   6     0.00   0.00  -0.09     0.00  -0.00  -0.00     0.00  -0.00  -0.01
     8   6    -0.00  -0.00   0.01    -0.00  -0.00  -0.00    -0.00  -0.00  -0.00
     9   6     0.00   0.00   0.00     0.00   0.00   0.00     0.00   0.00   0.00
    10   6     0.00  -0.00  -0.02    -0.00  -0.00  -0.01    -0.00  -0.00  -0.02
    11   6    -0.00   0.00  -0.09    -0.00   0.00  -0.00     0.00   0.00  -0.01
    12   6     0.00   0.00   0.06     0.00   0.00   0.01    -0.00  -0.00   0.01
    13   6     0.00   0.00   0.00     0.00   0.00  -0.00    -0.00   0.00  -0.01
    14   6    -0.00  -0.00   0.01     0.00   0.00   0.01    -0.00   0.00   0.02
    15   6     0.00   0.00   0.08     0.00   0.00  -0.00    -0.00   0.00   0.00
    16   6    -0.00   0.00  -0.01     0.00  -0.00   0.09     0.00  -0.00  -0.05
    17   6     0.00  -0.00  -0.01     0.00  -0.00  -0.06     0.00  -0.00  -0.09
    18   6     0.00  -0.00   0.00    -0.00  -0.00  -0.01    -0.00  -0.00   0.00
    19   6     0.00   0.00   0.00    -0.00  -0.00   0.00    -0.00  -0.00  -0.01
    20   6     0.00  -0.00   0.00    -0.00   0.00  -0.09     0.00  -0.00   0.07
    21   6    -0.00   0.00  -0.00    -0.00   0.00   0.06     0.00   0.00   0.07
    22   6    -0.00   0.00  -0.02     0.00   0.00   0.01     0.00  -0.00   0.04
    23   6     0.00   0.00   0.01    -0.00   0.00   0.01    -0.00   0.00  -0.02
    24   6    -0.00   0.00  -0.03    -0.00   0.00   0.01    -0.00   0.00   0.05
    25   6     0.00  -0.00   0.02     0.00  -0.00   0.01     0.00   0.00  -0.03
    26   6     0.00  -0.00   0.02     0.00  -0.00  -0.03    -0.00  -0.00  -0.03
    27   1    -0.00   0.00   0.15    -0.00   0.00   0.05    -0.00   0.00  -0.01
    28   1     0.00  -0.00  -0.03    -0.00  -0.00  -0.07    -0.00  -0.00   0.03
    29   1    -0.00   0.00   0.04    -0.00  -0.00  -0.14     0.00   0.00   0.07
    30   1     0.00   0.00   0.51     0.00   0.00   0.03     0.00   0.00   0.04
    31   1     0.00  -0.00   0.14    -0.00  -0.00   0.07     0.00   0.00   0.08
    32   1    -0.00   0.00   0.51    -0.00  -0.00   0.03     0.00   0.00   0.03
    33   1    -0.00   0.00  -0.32     0.00  -0.00  -0.04    -0.00  -0.00  -0.03
    34   1    -0.00  -0.00   0.05     0.00  -0.00  -0.53     0.00  -0.00   0.30
    35   1     0.00   0.00  -0.47     0.00   0.00   0.00     0.00   0.00  -0.02
    36   1     0.00  -0.00   0.04     0.00  -0.00   0.38     0.00  -0.00   0.54
    37   1    -0.00  -0.00  -0.03    -0.00  -0.00   0.60    -0.00  -0.00  -0.40
    38   1    -0.00   0.00   0.02    -0.00   0.00  -0.33     0.00   0.00  -0.47
    39   1    -0.00   0.00   0.14     0.00   0.00  -0.04     0.00  -0.00  -0.27
    40   1    -0.00  -0.00   0.14    -0.00   0.00  -0.08     0.00   0.00  -0.25
    41   1     0.00  -0.00  -0.14     0.00  -0.00  -0.07     0.00   0.00   0.20
    42   1     0.00  -0.00  -0.09     0.00  -0.00   0.19    -0.00   0.00   0.15
                     58                     59                     60
                     A"                     A'                     A"
 Frequencies --    976.4070               978.8421               988.2435
 Red. masses --      1.2923                 5.6911                 1.2901
 Frc consts  --      0.7259                 3.2127                 0.7424
 IR Inten    --      0.0005                 2.1539                 0.0085
  Atom  AN      X      Y      Z        X      Y      Z        X      Y      Z
     1   6    -0.00   0.00  -0.10     0.09  -0.07  -0.00     0.00  -0.00  -0.05
     2   6    -0.00  -0.00   0.10     0.04   0.02   0.00     0.00   0.00   0.06
     3   6     0.00   0.00   0.01    -0.08  -0.02   0.00    -0.00  -0.00   0.01
     4   6     0.00  -0.00  -0.02    -0.03   0.01  -0.00    -0.00   0.00  -0.01
     5   6     0.00   0.00  -0.02    -0.11  -0.14  -0.00    -0.00  -0.00  -0.01
     6   6    -0.00  -0.00   0.00     0.09   0.26   0.00     0.00   0.00   0.00
     7   6     0.00  -0.00  -0.01    -0.18   0.01  -0.00    -0.00   0.00   0.07
     8   6    -0.00  -0.00   0.00     0.12   0.16   0.00     0.00   0.00  -0.01
     9   6     0.00   0.00   0.00    -0.08  -0.14   0.00    -0.00  -0.00   0.00
    10   6    -0.00  -0.00   0.01     0.02   0.07   0.00    -0.00   0.00  -0.01
    11   6     0.00   0.00   0.03    -0.01  -0.03   0.00    -0.00  -0.00  -0.04
    12   6    -0.00  -0.00   0.04     0.03   0.03   0.00     0.00   0.00  -0.09
    13   6    -0.00   0.00  -0.00     0.05  -0.02  -0.00     0.00  -0.00  -0.00
    14   6    -0.00   0.00  -0.00     0.02  -0.07   0.00     0.00  -0.00   0.00
    15   6    -0.00   0.00  -0.05     0.07  -0.19  -0.00     0.00  -0.00   0.07
    16   6     0.00  -0.00  -0.01    -0.08   0.05  -0.00    -0.00   0.00  -0.00
    17   6     0.00   0.00   0.00    -0.06  -0.02  -0.00    -0.00  -0.00  -0.00
    18   6    -0.00  -0.00   0.00     0.17   0.14   0.00     0.00   0.00   0.00
    19   6    -0.00  -0.00  -0.00     0.11   0.14   0.00     0.00   0.00  -0.00
    20   6    -0.00  -0.00   0.01     0.01   0.02   0.00     0.00  -0.00   0.00
    21   6     0.00   0.00  -0.00    -0.03  -0.03   0.00    -0.00  -0.00   0.00
    22   6     0.00  -0.00   0.00    -0.03  -0.00   0.00    -0.00  -0.00   0.00
    23   6    -0.00   0.00  -0.00     0.02  -0.02  -0.00     0.00   0.00  -0.00
    24   6    -0.00   0.00  -0.00     0.04  -0.13  -0.00     0.00  -0.00  -0.00
    25   6     0.00  -0.00  -0.00    -0.15   0.01  -0.00    -0.00   0.00  -0.00
    26   6    -0.00  -0.00   0.00     0.02   0.02   0.00     0.00   0.00   0.00
    27   1    -0.00   0.00   0.61     0.19  -0.03   0.00     0.00  -0.00   0.30
    28   1    -0.00  -0.00  -0.61     0.07   0.25  -0.00     0.00   0.00  -0.32
    29   1     0.00   0.00   0.08    -0.10  -0.13   0.00    -0.00  -0.00   0.04
    30   1     0.00   0.00   0.11    -0.20  -0.08   0.00    -0.00  -0.00  -0.42
    31   1     0.00   0.00  -0.05    -0.26  -0.06  -0.00    -0.00   0.00   0.05
    32   1     0.00   0.00  -0.18    -0.01  -0.07  -0.00    -0.00   0.00   0.25
    33   1     0.00  -0.00  -0.28    -0.00   0.04  -0.00    -0.00   0.00   0.56
    34   1     0.00  -0.00   0.05    -0.09   0.07   0.00    -0.00   0.00   0.02
    35   1     0.00   0.00   0.31     0.01  -0.22   0.00     0.00  -0.00  -0.47
    36   1     0.00   0.00  -0.02    -0.05  -0.02   0.00     0.00  -0.00   0.02
    37   1    -0.00  -0.00  -0.04     0.20   0.10  -0.00     0.00  -0.00  -0.01
    38   1     0.00   0.00   0.01    -0.07  -0.34  -0.00    -0.00  -0.00  -0.01
    39   1     0.00   0.00  -0.01    -0.12  -0.04  -0.00    -0.00  -0.00  -0.01
    40   1     0.00   0.00   0.01    -0.02  -0.17   0.00     0.00  -0.00   0.00
    41   1     0.00   0.00   0.02    -0.17  -0.06   0.00    -0.00   0.00   0.01
    42   1    -0.00   0.00  -0.02     0.03   0.01  -0.00    -0.00   0.00  -0.01
                     61                     62                     63
                     A"                     A'                     A'
 Frequencies --    988.8338              1054.2680              1069.0750
 Red. masses --      1.2795                 4.0260                 2.2459
 Frc consts  --      0.7371                 2.6365                 1.5124
 IR Inten    --      0.0699                 0.0802                 5.7379
  Atom  AN      X      Y      Z        X      Y      Z        X      Y      Z
     1   6     0.00  -0.00  -0.00     0.01  -0.01   0.00     0.01   0.00  -0.00
     2   6     0.00   0.00   0.00     0.01   0.00   0.00     0.00   0.00  -0.00
     3   6    -0.00  -0.00   0.00    -0.03  -0.04   0.00    -0.00   0.01  -0.00
     4   6    -0.00   0.00  -0.00     0.03   0.02  -0.00    -0.02  -0.01   0.00
     5   6    -0.00  -0.00  -0.00    -0.01  -0.08  -0.00    -0.01   0.02   0.00
     6   6     0.00   0.00  -0.00    -0.00   0.11  -0.00     0.00  -0.02   0.00
     7   6    -0.00   0.00   0.00    -0.12   0.03   0.00     0.05  -0.03  -0.00
     8   6     0.00   0.00  -0.00     0.08   0.12   0.00    -0.01  -0.03  -0.00
     9   6    -0.00  -0.00  -0.00     0.03   0.15   0.00    -0.01  -0.05  -0.00
    10   6     0.00   0.00   0.00    -0.03  -0.10   0.00     0.01   0.04  -0.00
    11   6    -0.00  -0.00   0.00     0.02   0.01  -0.00    -0.03  -0.02   0.00
    12   6     0.00   0.00  -0.00    -0.04  -0.02  -0.00     0.06   0.03  -0.00
    13   6     0.00  -0.00   0.00     0.08   0.13  -0.00    -0.01  -0.02  -0.00
    14   6     0.00  -0.00   0.00    -0.03  -0.04  -0.00     0.02   0.00   0.00
    15   6     0.00  -0.00   0.00     0.08  -0.12  -0.00    -0.06   0.06  -0.00
    16   6    -0.00   0.00  -0.01     0.02  -0.02  -0.00     0.01   0.01   0.00
    17   6    -0.00   0.00   0.01     0.03   0.03   0.00    -0.00  -0.01  -0.00
    18   6     0.00   0.00  -0.00    -0.03  -0.09   0.00     0.03   0.06  -0.00
    19   6     0.00   0.00  -0.01    -0.09  -0.14  -0.00    -0.02   0.07   0.00
    20   6    -0.00   0.00   0.02     0.00  -0.04   0.00     0.01   0.01   0.00
    21   6    -0.00  -0.00  -0.01    -0.02   0.04   0.00     0.00  -0.02   0.00
    22   6    -0.00  -0.00  -0.04    -0.04   0.00   0.00    -0.01  -0.12  -0.00
    23   6     0.00  -0.00  -0.00    -0.02  -0.06   0.00    -0.02  -0.02  -0.00
    24   6     0.00  -0.00   0.07    -0.09   0.16  -0.00    -0.07  -0.00   0.00
    25   6    -0.00  -0.00   0.08     0.19  -0.08  -0.00     0.12  -0.09   0.00
    26   6     0.00   0.00  -0.10     0.01   0.07   0.00     0.03   0.19   0.00
    27   1     0.00  -0.00   0.01     0.08   0.01  -0.00     0.00   0.00   0.00
    28   1     0.00   0.00  -0.01     0.01   0.03   0.00     0.01   0.03  -0.00
    29   1    -0.00  -0.00   0.01    -0.28  -0.21   0.00     0.07   0.06  -0.00
    30   1    -0.00  -0.00  -0.00    -0.11   0.12  -0.00     0.03  -0.18   0.00
    31   1    -0.00  -0.00  -0.01    -0.26  -0.22  -0.00     0.03   0.04   0.00
    32   1    -0.00  -0.00  -0.00     0.03  -0.01   0.00    -0.05  -0.13  -0.00
    33   1    -0.00   0.00   0.00    -0.10   0.01   0.00     0.13  -0.02   0.00
    34   1    -0.00   0.00   0.08    -0.01  -0.29   0.00     0.02   0.10  -0.00
    35   1     0.00  -0.00  -0.00     0.16  -0.10   0.00    -0.15   0.03   0.00
    36   1    -0.00   0.00  -0.08     0.21   0.11  -0.00    -0.02  -0.02  -0.00
    37   1     0.00   0.00  -0.11    -0.00  -0.04  -0.00     0.06   0.03   0.00
    38   1    -0.00  -0.00   0.11    -0.00   0.18  -0.00    -0.02  -0.21  -0.00
    39   1    -0.00  -0.00   0.30    -0.14  -0.05  -0.00    -0.36  -0.30   0.00
    40   1    -0.00  -0.00  -0.44    -0.25   0.10  -0.00    -0.43  -0.17   0.00
    41   1    -0.00  -0.00  -0.53     0.18  -0.30   0.00     0.11  -0.32  -0.00
    42   1     0.00   0.00   0.61    -0.01   0.11  -0.00    -0.20   0.37  -0.00
                     64                     65                     66
                     A'                     A'                     A'
 Frequencies --   1074.1081              1112.8619              1139.3559
 Red. masses --      2.1522                 3.3632                 2.2793
 Frc consts  --      1.4629                 2.4541                 1.7433
 IR Inten    --      2.1401                 0.1303                 0.7482
  Atom  AN      X      Y      Z        X      Y      Z        X      Y      Z
     1   6     0.01   0.01  -0.00    -0.01   0.02  -0.00     0.02  -0.03  -0.00
     2   6    -0.00   0.01  -0.00    -0.04  -0.01  -0.00     0.08  -0.01  -0.00
     3   6    -0.01  -0.00  -0.00     0.03  -0.02  -0.00    -0.06   0.04  -0.00
     4   6    -0.01  -0.03   0.00     0.04  -0.00   0.00    -0.11   0.01   0.00
     5   6    -0.01  -0.03   0.00     0.08  -0.04   0.00     0.01  -0.08   0.00
     6   6     0.02   0.06   0.00    -0.00   0.03  -0.00    -0.02   0.07   0.00
     7   6     0.03  -0.07  -0.00    -0.07  -0.00  -0.00     0.13  -0.06  -0.00
     8   6     0.06   0.01  -0.00     0.07   0.06   0.00    -0.10   0.05  -0.00
     9   6     0.01   0.04  -0.00    -0.00   0.12  -0.00    -0.02   0.04  -0.00
    10   6    -0.01  -0.02  -0.00    -0.03  -0.09  -0.00     0.07  -0.06  -0.00
    11   6    -0.10  -0.05   0.00    -0.04  -0.01  -0.00     0.14  -0.01   0.00
    12   6     0.16   0.09  -0.00     0.03   0.02   0.00    -0.04   0.02  -0.00
    13   6     0.03   0.03  -0.00    -0.09   0.09   0.00    -0.00   0.06   0.00
    14   6     0.00  -0.01   0.00    -0.09   0.03   0.00     0.00   0.01   0.00
    15   6    -0.11   0.09  -0.00     0.02  -0.03  -0.00    -0.05   0.00  -0.00
    16   6    -0.01  -0.00  -0.00     0.10  -0.05  -0.00     0.03  -0.02   0.00
    17   6    -0.00   0.01  -0.00     0.02  -0.06   0.00    -0.00  -0.00  -0.00
    18   6    -0.00  -0.04  -0.00    -0.11   0.09  -0.00    -0.01   0.02  -0.00
    19   6    -0.00  -0.05   0.00    -0.06   0.10   0.00    -0.02   0.00   0.00
    20   6    -0.01  -0.00   0.00     0.03  -0.08   0.00     0.01  -0.02   0.00
    21   6    -0.02   0.02   0.00     0.13  -0.04  -0.00     0.01  -0.02   0.00
    22   6    -0.01   0.05  -0.00     0.07  -0.12  -0.00     0.01  -0.01  -0.00
    23   6     0.01  -0.01  -0.00    -0.05   0.09  -0.00    -0.01   0.01  -0.00
    24   6     0.01   0.04   0.00     0.07  -0.13   0.00     0.02  -0.01   0.00
    25   6    -0.01   0.02   0.00    -0.04   0.02  -0.00    -0.00   0.00   0.00
    26   6    -0.01  -0.06   0.00    -0.01   0.05   0.00    -0.01   0.00   0.00
    27   1     0.06   0.03   0.00     0.09   0.07   0.00    -0.28  -0.16   0.00
    28   1     0.00   0.07  -0.00    -0.05  -0.14   0.00     0.12   0.31  -0.00
    29   1    -0.10  -0.08  -0.00     0.03  -0.07  -0.00    -0.01  -0.09  -0.00
    30   1    -0.03  -0.46   0.00    -0.08  -0.03   0.00     0.10  -0.31   0.00
    31   1    -0.20  -0.11   0.00    -0.14  -0.14  -0.00     0.11  -0.04   0.00
    32   1    -0.17  -0.46   0.00    -0.07  -0.17   0.00     0.16   0.05  -0.00
    33   1     0.39  -0.06   0.00     0.11  -0.05  -0.00    -0.41   0.32   0.00
    34   1    -0.02  -0.10   0.00     0.13   0.11  -0.00     0.02  -0.07  -0.00
    35   1    -0.34   0.01   0.00     0.06  -0.01   0.00    -0.43  -0.16   0.00
    36   1     0.04   0.03  -0.00    -0.28  -0.21  -0.00    -0.06  -0.03  -0.00
    37   1     0.00   0.00  -0.00    -0.35  -0.25   0.00    -0.07  -0.06   0.00
    38   1    -0.01   0.09  -0.00     0.16   0.12   0.00     0.01  -0.01   0.00
    39   1     0.10   0.10   0.00     0.12  -0.10   0.00     0.03  -0.00   0.00
    40   1     0.11   0.08  -0.00     0.14  -0.10  -0.00     0.06   0.01  -0.00
    41   1    -0.01   0.05  -0.00    -0.01   0.27  -0.00    -0.00   0.04  -0.00
    42   1     0.09  -0.13  -0.00    -0.29   0.24  -0.00    -0.06   0.04  -0.00
                     67                     68                     69
                     A'                     A'                     A'
 Frequencies --   1180.6869              1187.1046              1197.2744
 Red. masses --      1.4197                 1.3070                 1.4200
 Frc consts  --      1.1661                 1.0852                 1.1993
 IR Inten    --      0.2862                 0.2612                 2.8329
  Atom  AN      X      Y      Z        X      Y      Z        X      Y      Z
     1   6    -0.00  -0.01   0.00    -0.01  -0.06  -0.00    -0.02   0.03  -0.00
     2   6     0.01   0.01  -0.00     0.03   0.04   0.00    -0.02   0.00  -0.00
     3   6    -0.01  -0.00  -0.00    -0.04   0.04  -0.00     0.06  -0.01  -0.00
     4   6    -0.00   0.00   0.00    -0.02   0.01   0.00     0.00  -0.04   0.00
     5   6    -0.02   0.01   0.00    -0.02  -0.03  -0.00    -0.02  -0.01   0.00
     6   6    -0.00   0.00  -0.00     0.01   0.00   0.00     0.02   0.02   0.00
     7   6     0.00   0.01  -0.00    -0.00   0.06  -0.00     0.01  -0.00  -0.00
     8   6    -0.00  -0.02   0.00    -0.00  -0.04  -0.00    -0.02   0.00  -0.00
     9   6     0.02   0.01  -0.00     0.03   0.01  -0.00     0.03   0.04  -0.00
    10   6     0.00   0.01  -0.00     0.01  -0.03  -0.00    -0.03  -0.01  -0.00
    11   6    -0.01  -0.00  -0.00    -0.02  -0.02   0.00     0.02   0.03   0.00
    12   6     0.00  -0.01  -0.00     0.03  -0.05  -0.00     0.00   0.00  -0.00
    13   6     0.03  -0.00  -0.00    -0.01   0.01  -0.00    -0.01  -0.04   0.00
    14   6     0.04  -0.02   0.00     0.03   0.02  -0.00     0.04   0.00   0.00
    15   6    -0.00   0.00   0.00    -0.00   0.01   0.00    -0.02  -0.02  -0.00
    16   6    -0.04  -0.00   0.00     0.01   0.01   0.00    -0.01   0.03  -0.00
    17   6    -0.00   0.05  -0.00    -0.01  -0.00   0.00    -0.01   0.02  -0.00
    18   6     0.02  -0.05   0.00    -0.01  -0.01  -0.00    -0.02  -0.06  -0.00
    19   6    -0.07  -0.02  -0.00     0.01   0.01  -0.00     0.01   0.04   0.00
    20   6     0.03  -0.01   0.00    -0.01  -0.01   0.00    -0.02  -0.00   0.00
    21   6    -0.04  -0.01  -0.00     0.00   0.01   0.00    -0.01   0.01   0.00
    22   6    -0.01  -0.07  -0.00    -0.00  -0.00  -0.00    -0.03  -0.04   0.00
    23   6    -0.00   0.04  -0.00     0.01   0.01  -0.00     0.06   0.02  -0.00
    24   6     0.08  -0.02  -0.00    -0.01  -0.01  -0.00    -0.02  -0.03   0.00
    25   6     0.02   0.03   0.00     0.00   0.01   0.00     0.02   0.05  -0.00
    26   6    -0.05   0.01   0.00     0.01  -0.00   0.00     0.04  -0.02   0.00
    27   1    -0.04  -0.02  -0.00    -0.40  -0.24   0.00     0.04   0.06   0.00
    28   1     0.01   0.06   0.00     0.09   0.54  -0.00    -0.03  -0.11  -0.00
    29   1    -0.11  -0.03  -0.00    -0.03  -0.04   0.00    -0.22  -0.11  -0.00
    30   1     0.01   0.07  -0.00     0.05   0.42  -0.00     0.02   0.03   0.00
    31   1    -0.03  -0.00  -0.00    -0.06  -0.07   0.00    -0.16  -0.08  -0.00
    32   1    -0.01   0.01   0.00    -0.03  -0.10   0.00     0.04   0.17  -0.00
    33   1     0.05  -0.05   0.00     0.33  -0.29   0.00    -0.03   0.03   0.00
    34   1    -0.05  -0.05  -0.00     0.01   0.02  -0.00    -0.01   0.06  -0.00
    35   1     0.02   0.01   0.00     0.09   0.05  -0.00    -0.21  -0.10   0.00
    36   1     0.27   0.17   0.00    -0.14  -0.06  -0.00     0.04   0.04  -0.00
    37   1     0.17   0.05   0.00    -0.10  -0.05   0.00    -0.14  -0.05   0.00
    38   1    -0.08  -0.25   0.00     0.01   0.05  -0.00    -0.02  -0.08   0.00
    39   1    -0.16  -0.15   0.00    -0.03  -0.01  -0.00    -0.34  -0.19  -0.00
    40   1     0.47   0.17   0.00    -0.09  -0.05   0.00    -0.34  -0.18  -0.00
    41   1     0.05   0.36  -0.00     0.00   0.03   0.00     0.06   0.54  -0.00
    42   1    -0.46   0.30   0.00     0.05  -0.04  -0.00     0.29  -0.20  -0.00
                     70                     71                     72
                     A'                     A'                     A'
 Frequencies --   1202.3588              1210.4685              1220.9222
 Red. masses --      1.2248                 1.3447                 1.4966
 Frc consts  --      1.0432                 1.1609                 1.3144
 IR Inten    --      0.4378                 2.2227                 1.4572
  Atom  AN      X      Y      Z        X      Y      Z        X      Y      Z
     1   6     0.02  -0.02   0.00     0.02  -0.01   0.00     0.02  -0.02   0.00
     2   6     0.02  -0.00   0.00     0.01  -0.01   0.00     0.02  -0.01   0.00
     3   6    -0.05  -0.00   0.00    -0.06  -0.02   0.00    -0.03   0.00   0.00
     4   6    -0.02   0.04  -0.00     0.01   0.01  -0.00     0.01   0.07  -0.00
     5   6     0.00   0.01  -0.00     0.00   0.01  -0.00     0.04   0.01  -0.00
     6   6    -0.02  -0.03  -0.00    -0.03   0.01  -0.00    -0.04  -0.02  -0.00
     7   6    -0.01  -0.01   0.00     0.00   0.01   0.00    -0.02   0.00   0.00
     8   6     0.03  -0.01   0.00    -0.01   0.01  -0.00     0.01   0.05   0.00
     9   6    -0.00   0.01  -0.00    -0.03   0.00   0.00    -0.04  -0.03   0.00
    10   6     0.02   0.01   0.00     0.03   0.01   0.00     0.02   0.01   0.00
    11   6    -0.03  -0.04  -0.00     0.00   0.00  -0.00    -0.00  -0.02  -0.00
    12   6    -0.02   0.02   0.00     0.01  -0.02   0.00    -0.00  -0.02  -0.00
    13   6    -0.00   0.02  -0.00    -0.02   0.07   0.00     0.03   0.02   0.00
    14   6     0.02  -0.01  -0.00     0.00  -0.03  -0.00    -0.09  -0.00  -0.00
    15   6     0.04   0.04  -0.00    -0.02  -0.01  -0.00    -0.00  -0.00   0.00
    16   6     0.01   0.01  -0.00     0.04   0.02   0.00    -0.01  -0.04   0.00
    17   6     0.00   0.02   0.00     0.01   0.03   0.00     0.03  -0.02  -0.00
    18   6     0.00  -0.01   0.00     0.03   0.01  -0.00    -0.03   0.06   0.00
    19   6    -0.01  -0.01  -0.00    -0.01  -0.04  -0.00    -0.06   0.02  -0.00
    20   6    -0.01  -0.02  -0.00     0.00  -0.05  -0.00     0.02   0.02  -0.00
    21   6    -0.01  -0.02  -0.00    -0.02  -0.04  -0.00     0.03  -0.02   0.00
    22   6    -0.01  -0.01  -0.00     0.02   0.01   0.00     0.01  -0.02   0.00
    23   6    -0.01   0.00   0.00    -0.06  -0.00   0.00    -0.02  -0.05   0.00
    24   6    -0.01  -0.00  -0.00    -0.01   0.00  -0.00     0.01   0.02   0.00
    25   6     0.01   0.02  -0.00    -0.01   0.01   0.00     0.02   0.01   0.00
    26   6     0.02  -0.01   0.00     0.02  -0.00   0.00     0.01   0.01  -0.00
    27   1    -0.05  -0.06  -0.00     0.21   0.07  -0.00    -0.04  -0.04  -0.00
    28   1     0.03   0.09   0.00     0.00  -0.05  -0.00     0.02  -0.04   0.00
    29   1     0.12   0.07   0.00     0.22   0.12  -0.00     0.15   0.06   0.00
    30   1    -0.05  -0.27  -0.00     0.03   0.17   0.00    -0.02   0.00  -0.00
    31   1    -0.00  -0.00  -0.00     0.13   0.06   0.00     0.30   0.14   0.00
    32   1    -0.08  -0.38   0.00     0.03   0.17  -0.00    -0.00  -0.04   0.00
    33   1    -0.27   0.21  -0.00     0.24  -0.20  -0.00     0.21  -0.18   0.00
    34   1     0.03   0.14   0.00     0.09   0.36  -0.00    -0.05  -0.39  -0.00
    35   1     0.55   0.25   0.00    -0.28  -0.12   0.00    -0.11  -0.05  -0.00
    36   1     0.13   0.08  -0.00     0.33   0.18  -0.00     0.06  -0.02   0.00
    37   1    -0.16  -0.09  -0.00    -0.33  -0.20   0.00     0.42   0.20   0.00
    38   1    -0.04  -0.18   0.00    -0.06  -0.34  -0.00     0.03   0.03  -0.00
    39   1    -0.11  -0.06   0.00     0.06   0.04   0.00    -0.15  -0.09  -0.00
    40   1    -0.11  -0.05   0.00    -0.00   0.01  -0.00    -0.09  -0.03  -0.00
    41   1     0.03   0.23   0.00    -0.01  -0.01  -0.00     0.06   0.44  -0.00
    42   1     0.18  -0.12  -0.00     0.15  -0.09   0.00     0.28  -0.19   0.00
                     73                     74                     75
                     A'                     A'                     A'
 Frequencies --   1240.0914              1249.3856              1251.5545
 Red. masses --      1.8968                 1.7080                 1.8930
 Frc consts  --      1.7186                 1.5709                 1.7470
 IR Inten    --      0.2296                 5.7729                 0.8901
  Atom  AN      X      Y      Z        X      Y      Z        X      Y      Z
     1   6    -0.02  -0.01   0.00     0.02  -0.02   0.00    -0.05   0.03   0.00
     2   6     0.04  -0.01   0.00    -0.01   0.00   0.00    -0.03   0.04   0.00
     3   6     0.06  -0.01   0.00    -0.11   0.01  -0.00     0.08  -0.00  -0.00
     4   6     0.00   0.16  -0.00     0.02  -0.07  -0.00     0.01  -0.12   0.00
     5   6     0.02  -0.00  -0.00     0.00  -0.01  -0.00     0.01  -0.00   0.00
     6   6    -0.00  -0.06  -0.00    -0.02  -0.02  -0.00     0.04  -0.03  -0.00
     7   6    -0.04  -0.00   0.00    -0.00  -0.02   0.00    -0.01  -0.01  -0.00
     8   6     0.03   0.09   0.00     0.06   0.00   0.00     0.11  -0.01  -0.00
     9   6     0.00   0.02   0.00    -0.00  -0.00   0.00     0.00   0.00  -0.00
    10   6    -0.04   0.03   0.00     0.01  -0.02  -0.00    -0.05   0.02  -0.00
    11   6     0.03  -0.02  -0.00    -0.03   0.02  -0.00    -0.03   0.06   0.00
    12   6    -0.02  -0.03   0.00     0.01   0.02   0.00     0.03   0.03  -0.00
    13   6     0.00  -0.07   0.00     0.08  -0.03   0.00    -0.02  -0.03  -0.00
    14   6    -0.08  -0.01  -0.00    -0.08   0.02  -0.00    -0.09  -0.01   0.00
    15   6    -0.00  -0.02   0.00    -0.01  -0.01  -0.00    -0.02  -0.03  -0.00
    16   6    -0.03   0.03   0.00    -0.04   0.03   0.00     0.02   0.00  -0.00
    17   6     0.02  -0.01   0.00     0.01  -0.03   0.00     0.02  -0.02  -0.00
    18   6     0.01  -0.06   0.00     0.01  -0.07   0.00     0.02   0.01   0.00
    19   6     0.05   0.01  -0.00     0.03  -0.00  -0.00    -0.05   0.02  -0.00
    20   6    -0.02   0.01  -0.00    -0.03  -0.00  -0.00     0.03  -0.02   0.00
    21   6    -0.00   0.01  -0.00    -0.00   0.03  -0.00     0.01  -0.01   0.00
    22   6    -0.02   0.00   0.00    -0.05  -0.03  -0.00     0.04  -0.01  -0.00
    23   6     0.07   0.05   0.00     0.08   0.04   0.00    -0.10  -0.02  -0.00
    24   6    -0.01  -0.02  -0.00     0.00  -0.01   0.00    -0.01   0.00   0.00
    25   6    -0.01   0.00  -0.00     0.01   0.02  -0.00    -0.00  -0.01  -0.00
    26   6    -0.00  -0.02  -0.00    -0.00  -0.01  -0.00     0.02   0.02   0.00
    27   1    -0.49  -0.22  -0.00     0.31   0.10  -0.00    -0.35  -0.10  -0.00
    28   1     0.02  -0.20   0.00     0.03   0.34   0.00     0.01   0.50  -0.00
    29   1    -0.12  -0.08   0.00     0.35   0.17  -0.00    -0.13  -0.08   0.00
    30   1    -0.09  -0.32  -0.00     0.00   0.01   0.00    -0.01  -0.06   0.00
    31   1     0.18   0.14  -0.00     0.32   0.13   0.00     0.13   0.12  -0.00
    32   1     0.02  -0.10   0.00    -0.01   0.14  -0.00    -0.01   0.20  -0.00
    33   1     0.16  -0.17  -0.00    -0.06   0.09  -0.00    -0.21   0.22   0.00
    34   1    -0.01   0.20   0.00    -0.03   0.14  -0.00     0.04   0.23   0.00
    35   1    -0.15  -0.08  -0.00    -0.04  -0.03   0.00    -0.01  -0.02   0.00
    36   1     0.34   0.13   0.00     0.02  -0.03  -0.00     0.38   0.13   0.00
    37   1    -0.22  -0.07   0.00    -0.17  -0.06  -0.00     0.20   0.05  -0.00
    38   1     0.01   0.10   0.00     0.06   0.51   0.00     0.01  -0.05  -0.00
    39   1     0.01   0.02  -0.00    -0.13  -0.06   0.00     0.16   0.05   0.00
    40   1    -0.09  -0.06   0.00    -0.06  -0.04  -0.00     0.02   0.02   0.00
    41   1    -0.03  -0.18   0.00     0.02   0.11   0.00    -0.00   0.01   0.00
    42   1    -0.18   0.10   0.00    -0.19   0.12   0.00     0.20  -0.10  -0.00
                     76                     77                     78
                     A'                     A'                     A'
 Frequencies --   1261.3858              1276.8971              1297.0946
 Red. masses --      1.7344                 2.0305                 1.7025
 Frc consts  --      1.6259                 1.9506                 1.6876
 IR Inten    --      4.3472                 9.3379                 2.8713
  Atom  AN      X      Y      Z        X      Y      Z        X      Y      Z
     1   6     0.00  -0.02   0.00    -0.01  -0.02   0.00     0.01  -0.01   0.00
     2   6     0.03  -0.00   0.00     0.01   0.03   0.00     0.01  -0.00   0.00
     3   6    -0.03  -0.02   0.00    -0.04  -0.03   0.00    -0.04  -0.00   0.00
     4   6    -0.00   0.08  -0.00     0.04   0.05  -0.00    -0.00   0.01  -0.00
     5   6    -0.04   0.01  -0.00    -0.05   0.07  -0.00    -0.03   0.02  -0.00
     6   6     0.03  -0.03  -0.00     0.03  -0.08  -0.00    -0.01   0.02  -0.00
     7   6    -0.01   0.00   0.00    -0.03  -0.01  -0.00     0.00   0.00   0.00
     8   6    -0.00   0.01   0.00     0.10  -0.04   0.00    -0.01  -0.01   0.00
     9   6     0.04  -0.01   0.00     0.05  -0.08  -0.00     0.06  -0.01   0.00
    10   6    -0.02   0.00   0.00    -0.04   0.05   0.00     0.02   0.02   0.00
    11   6     0.02   0.01  -0.00    -0.02   0.06   0.00    -0.00  -0.01  -0.00
    12   6    -0.02  -0.02   0.00    -0.01  -0.01   0.00    -0.00  -0.00   0.00
    13   6     0.06  -0.04   0.00     0.01   0.10  -0.00     0.06  -0.01   0.00
    14   6     0.04   0.02  -0.00     0.05  -0.06  -0.00     0.02  -0.03  -0.00
    15   6    -0.00  -0.01   0.00    -0.03  -0.02   0.00    -0.00   0.01  -0.00
    16   6     0.00   0.03   0.00     0.01  -0.00   0.00    -0.05   0.01   0.00
    17   6    -0.03  -0.01   0.00    -0.02   0.02   0.00    -0.03   0.03   0.00
    18   6     0.06  -0.04   0.00    -0.03   0.08   0.00    -0.01  -0.02   0.00
    19   6    -0.06   0.01  -0.00    -0.03  -0.07  -0.00    -0.15   0.06   0.00
    20   6     0.02  -0.05  -0.00    -0.00   0.01  -0.00     0.04  -0.01   0.00
    21   6    -0.02   0.05  -0.00     0.04  -0.00  -0.00    -0.01  -0.03  -0.00
    22   6     0.02  -0.04  -0.00    -0.02   0.01   0.00     0.04  -0.02   0.00
    23   6    -0.14  -0.02   0.00     0.06  -0.02   0.00     0.03   0.10   0.00
    24   6    -0.01   0.01  -0.00     0.02   0.02   0.00     0.01  -0.03  -0.00
    25   6     0.01   0.00  -0.00     0.02   0.00  -0.00     0.01  -0.03   0.00
    26   6     0.03   0.03   0.00    -0.02  -0.02  -0.00     0.01  -0.02  -0.00
    27   1    -0.02  -0.03  -0.00    -0.16  -0.09  -0.00     0.14   0.04  -0.00
    28   1     0.02  -0.15   0.00     0.03   0.17  -0.00     0.01  -0.02  -0.00
    29   1     0.06   0.07   0.00    -0.02   0.09   0.00    -0.20  -0.06   0.00
    30   1    -0.04  -0.18   0.00    -0.10  -0.44   0.00     0.00  -0.00  -0.00
    31   1    -0.21  -0.09  -0.00    -0.10   0.02  -0.00     0.08   0.05   0.00
    32   1     0.03   0.06  -0.00     0.05   0.49  -0.00     0.00   0.01   0.00
    33   1     0.04  -0.07  -0.00    -0.04   0.01  -0.00     0.02  -0.02  -0.00
    34   1     0.07   0.54   0.00    -0.01  -0.26  -0.00    -0.06  -0.07  -0.00
    35   1    -0.10  -0.05   0.00    -0.12  -0.06  -0.00     0.03   0.02   0.00
    36   1    -0.35  -0.15   0.00    -0.33  -0.12  -0.00     0.06   0.07   0.00
    37   1     0.22   0.03  -0.00    -0.31  -0.13   0.00     0.09   0.01  -0.00
    38   1     0.02   0.43   0.00     0.02  -0.17   0.00    -0.01   0.01  -0.00
    39   1     0.07  -0.02   0.00    -0.02   0.01   0.00     0.66   0.27  -0.00
    40   1     0.17   0.11   0.00    -0.02  -0.00   0.00    -0.49  -0.28   0.00
    41   1     0.04   0.19   0.00     0.03   0.11   0.00     0.02   0.01   0.00
    42   1     0.17  -0.06   0.00    -0.07   0.02   0.00    -0.06   0.02   0.00
                     79                     80                     81
                     A'                     A'                     A'
 Frequencies --   1310.7384              1328.2390              1331.1367
 Red. masses --      2.1584                 1.9126                 1.8399
 Frc consts  --      2.1848                 1.9880                 1.9208
 IR Inten    --      3.8003                 0.4729                 0.1732
  Atom  AN      X      Y      Z        X      Y      Z        X      Y      Z
     1   6     0.02  -0.05   0.00    -0.03   0.03  -0.00    -0.01   0.01   0.00
     2   6    -0.00   0.01   0.00     0.03  -0.03  -0.00     0.01   0.01   0.00
     3   6    -0.10   0.04   0.00    -0.03  -0.11  -0.00     0.05  -0.02   0.00
     4   6     0.07   0.06  -0.00    -0.03  -0.03   0.00    -0.06   0.01  -0.00
     5   6     0.03  -0.02  -0.00     0.01   0.08   0.00     0.02  -0.04  -0.00
     6   6    -0.03  -0.02  -0.00     0.01  -0.14   0.00     0.11   0.04  -0.00
     7   6    -0.02   0.00   0.00    -0.01  -0.04  -0.00     0.02   0.05   0.00
     8   6     0.05  -0.05   0.00     0.02   0.15  -0.00    -0.01  -0.11   0.00
     9   6     0.02   0.13   0.00     0.00   0.04  -0.00    -0.13  -0.01   0.00
    10   6    -0.01  -0.08   0.00    -0.02   0.02  -0.00    -0.01   0.02   0.00
    11   6    -0.02   0.02  -0.00     0.02   0.04   0.00     0.01   0.02  -0.00
    12   6    -0.03  -0.00   0.00     0.02   0.00  -0.00     0.01  -0.03   0.00
    13   6    -0.08  -0.06   0.00     0.00  -0.03  -0.00     0.03   0.05   0.00
    14   6     0.07   0.06  -0.00     0.05   0.02   0.00    -0.07   0.04  -0.00
    15   6    -0.01  -0.00   0.00     0.04  -0.03  -0.00    -0.04   0.01   0.00
    16   6     0.01  -0.03   0.00    -0.01  -0.02  -0.00    -0.02  -0.01   0.00
    17   6    -0.00   0.02   0.00     0.00   0.02  -0.00     0.02  -0.02   0.00
    18   6    -0.04  -0.08   0.00    -0.02  -0.00  -0.00     0.05  -0.01   0.00
    19   6     0.06   0.10  -0.00    -0.01   0.01   0.00    -0.03  -0.01  -0.00
    20   6    -0.01   0.01  -0.00    -0.01   0.01   0.00     0.01   0.00  -0.00
    21   6    -0.02  -0.01  -0.00    -0.01  -0.00   0.00    -0.01  -0.01  -0.00
    22   6     0.04   0.01   0.00     0.01   0.00  -0.00    -0.01  -0.00   0.00
    23   6    -0.02   0.02   0.00     0.03   0.01  -0.00     0.02   0.03   0.00
    24   6    -0.02  -0.03  -0.00     0.01  -0.00   0.00     0.02   0.00  -0.00
    25   6    -0.03   0.00  -0.00    -0.00  -0.00   0.00     0.01  -0.02  -0.00
    26   6     0.01   0.01  -0.00    -0.00  -0.01   0.00    -0.00  -0.01   0.00
    27   1     0.15  -0.01  -0.00    -0.06   0.02   0.00    -0.16  -0.06  -0.00
    28   1     0.02   0.12  -0.00     0.05   0.22   0.00    -0.01  -0.19   0.00
    29   1     0.23   0.08   0.00     0.37   0.26  -0.00     0.53   0.21   0.00
    30   1    -0.09  -0.39  -0.00     0.05   0.31   0.00     0.00  -0.06  -0.00
    31   1    -0.18  -0.17   0.00    -0.38  -0.16   0.00    -0.51  -0.22   0.00
    32   1     0.05   0.43   0.00    -0.05  -0.40  -0.00     0.03   0.16   0.00
    33   1     0.05  -0.07  -0.00    -0.11   0.10   0.00    -0.02  -0.01  -0.00
    34   1    -0.00  -0.17   0.00    -0.02  -0.06   0.00    -0.04  -0.11   0.00
    35   1    -0.02  -0.01  -0.00    -0.31  -0.18   0.00     0.10   0.06   0.00
    36   1     0.19   0.11   0.00    -0.04   0.00  -0.00     0.26   0.09   0.00
    37   1     0.40   0.18  -0.00     0.11   0.07   0.00    -0.04  -0.02  -0.00
    38   1    -0.04  -0.21  -0.00    -0.03  -0.18  -0.00     0.01   0.15  -0.00
    39   1    -0.01  -0.02   0.00     0.08   0.04   0.00     0.09   0.05  -0.00
    40   1     0.01  -0.02   0.00    -0.08  -0.04  -0.00    -0.17  -0.09   0.00
    41   1    -0.06  -0.25   0.00    -0.01  -0.04  -0.00     0.02   0.12   0.00
    42   1     0.06  -0.03   0.00    -0.04   0.01  -0.00    -0.07   0.04   0.00
                     82                     83                     84
                     A'                     A'                     A'
 Frequencies --   1365.6650              1373.5557              1395.0732
 Red. masses --      4.0030                 4.8155                 4.9697
 Frc consts  --      4.3987                 5.3528                 5.6987
 IR Inten    --      0.5654                 2.9980                 2.6651
  Atom  AN      X      Y      Z        X      Y      Z        X      Y      Z
     1   6     0.02  -0.02  -0.00    -0.01   0.01   0.00     0.09   0.00  -0.00
     2   6    -0.04   0.02  -0.00    -0.08   0.06   0.00    -0.05   0.01   0.00
     3   6     0.01   0.08  -0.00     0.11  -0.06   0.00     0.04   0.21  -0.00
     4   6     0.13   0.00   0.00     0.27  -0.03  -0.00    -0.02  -0.02  -0.00
     5   6     0.00  -0.07   0.00     0.05   0.01  -0.00    -0.08  -0.09  -0.00
     6   6    -0.03  -0.01   0.00    -0.07   0.03  -0.00    -0.01  -0.14  -0.00
     7   6    -0.02  -0.06  -0.00    -0.03  -0.18   0.00    -0.03   0.01   0.00
     8   6    -0.05   0.03  -0.00    -0.14   0.06   0.00     0.08   0.05   0.00
     9   6    -0.02   0.07  -0.00    -0.16  -0.05   0.00    -0.01  -0.09   0.00
    10   6    -0.02  -0.10  -0.00     0.06   0.05   0.00    -0.12  -0.08   0.00
    11   6    -0.02  -0.05  -0.00    -0.06  -0.16  -0.00     0.01   0.08   0.00
    12   6    -0.05   0.05  -0.00    -0.12   0.14   0.00     0.04  -0.03  -0.00
    13   6    -0.04  -0.16  -0.00     0.03   0.10   0.00    -0.14   0.14  -0.00
    14   6     0.01   0.16   0.00     0.06  -0.05  -0.00     0.09   0.13  -0.00
    15   6     0.05   0.02   0.00     0.14   0.07   0.00    -0.00  -0.03   0.00
    16   6    -0.05  -0.06  -0.00    -0.01   0.01   0.00     0.00  -0.05   0.00
    17   6     0.07  -0.08  -0.00    -0.01   0.05   0.00     0.02  -0.01   0.00
    18   6     0.15   0.16  -0.00     0.04  -0.09   0.00     0.18  -0.05   0.00
    19   6    -0.14  -0.10   0.00     0.05  -0.00  -0.00     0.05  -0.13   0.00
    20   6    -0.03   0.10   0.00     0.04  -0.05  -0.00     0.11  -0.01  -0.00
    21   6    -0.04   0.06   0.00    -0.04  -0.02  -0.00    -0.05   0.05  -0.00
    22   6    -0.01   0.04  -0.00    -0.03  -0.02  -0.00    -0.08  -0.04  -0.00
    23   6     0.09  -0.09  -0.00    -0.06   0.10   0.00    -0.12   0.20   0.00
    24   6     0.10   0.08   0.00    -0.03  -0.04  -0.00    -0.05  -0.04   0.00
    25   6     0.03  -0.07  -0.00    -0.00   0.03   0.00     0.01   0.05  -0.00
    26   6    -0.06  -0.01   0.00     0.04  -0.01  -0.00     0.09  -0.04   0.00
    27   1    -0.00  -0.03   0.00    -0.44  -0.16  -0.00    -0.03  -0.04  -0.00
    28   1    -0.03   0.11   0.00    -0.05   0.35   0.00    -0.09  -0.31  -0.00
    29   1     0.10  -0.03  -0.00     0.12   0.03   0.00     0.11  -0.00   0.00
    30   1    -0.03  -0.12   0.00     0.01  -0.01  -0.00    -0.02   0.08  -0.00
    31   1    -0.07  -0.14   0.00    -0.17  -0.07  -0.00     0.30   0.12  -0.00
    32   1     0.01   0.12   0.00     0.00   0.30   0.00    -0.05  -0.28   0.00
    33   1     0.06  -0.04   0.00     0.11  -0.04  -0.00    -0.13   0.10   0.00
    34   1    -0.01   0.40   0.00    -0.02  -0.17   0.00    -0.04  -0.37  -0.00
    35   1    -0.06  -0.02  -0.00    -0.11  -0.02   0.00    -0.15  -0.09   0.00
    36   1    -0.06  -0.14  -0.00    -0.16  -0.01   0.00    -0.05  -0.04   0.00
    37   1    -0.23   0.03  -0.00     0.09  -0.03  -0.00     0.14  -0.00  -0.00
    38   1    -0.09  -0.40  -0.00    -0.01   0.26   0.00    -0.06  -0.03  -0.00
    39   1     0.19   0.14   0.00     0.01  -0.01  -0.00     0.09   0.04   0.00
    40   1    -0.20  -0.07   0.00    -0.09  -0.06  -0.00    -0.24  -0.13   0.00
    41   1     0.06   0.32   0.00    -0.01  -0.01   0.00     0.02   0.11   0.00
    42   1    -0.16   0.05  -0.00    -0.02   0.03   0.00    -0.07   0.08   0.00
                     85                     86                     87
                     A'                     A'                     A'
 Frequencies --   1399.3184              1404.4300              1428.3455
 Red. masses --      4.2702                 5.0988                 4.3698
 Frc consts  --      4.9264                 5.9254                 5.2526
 IR Inten    --      0.4738                 1.8561                 0.4652
  Atom  AN      X      Y      Z        X      Y      Z        X      Y      Z
     1   6     0.02  -0.03  -0.00     0.03   0.03   0.00     0.10   0.01   0.00
     2   6    -0.01   0.02  -0.00    -0.02  -0.01   0.00    -0.07   0.07   0.00
     3   6    -0.02   0.14  -0.00     0.03  -0.04   0.00     0.07   0.05   0.00
     4   6     0.07   0.02   0.00    -0.05  -0.02  -0.00     0.02  -0.05  -0.00
     5   6    -0.13  -0.05   0.00     0.09   0.02  -0.00    -0.02  -0.06  -0.00
     6   6     0.17  -0.09   0.00    -0.16  -0.01  -0.00    -0.18  -0.01  -0.00
     7   6    -0.02  -0.08  -0.00    -0.00   0.04   0.00    -0.03   0.03   0.00
     8   6    -0.10   0.05  -0.00     0.11   0.00   0.00     0.09  -0.01   0.00
     9   6     0.12  -0.13  -0.00    -0.13   0.09   0.00    -0.13  -0.09   0.00
    10   6    -0.11  -0.01  -0.00     0.06   0.03   0.00     0.03  -0.09   0.00
    11   6    -0.01  -0.05   0.00    -0.00   0.06  -0.00    -0.00   0.09  -0.00
    12   6    -0.04   0.03  -0.00     0.04  -0.03   0.00     0.05  -0.03   0.00
    13   6    -0.00   0.09  -0.00    -0.14   0.05   0.00     0.25  -0.00   0.00
    14   6    -0.03   0.11   0.00     0.15  -0.14  -0.00     0.07   0.13  -0.00
    15   6     0.08   0.04  -0.00    -0.05  -0.04   0.00    -0.03  -0.04   0.00
    16   6     0.03   0.07  -0.00    -0.01  -0.02   0.00    -0.01   0.12   0.00
    17   6    -0.04  -0.00  -0.00    -0.08   0.02   0.00     0.13   0.08   0.00
    18   6    -0.04  -0.09  -0.00     0.19  -0.17   0.00    -0.15  -0.03   0.00
    19   6    -0.06   0.16   0.00    -0.07   0.12  -0.00    -0.05   0.10  -0.00
    20   6     0.01  -0.02   0.00     0.03   0.04  -0.00    -0.05  -0.07  -0.00
    21   6     0.01  -0.05  -0.00    -0.05   0.05  -0.00    -0.08  -0.05  -0.00
    22   6     0.13   0.05   0.00     0.12   0.09  -0.00     0.04  -0.02  -0.00
    23   6     0.02  -0.14  -0.00     0.00  -0.11   0.00     0.05  -0.06   0.00
    24   6     0.08   0.01   0.00     0.17   0.04  -0.00    -0.02  -0.00  -0.00
    25   6    -0.04  -0.09   0.00    -0.05  -0.17  -0.00     0.00   0.02  -0.00
    26   6    -0.10   0.07  -0.00    -0.12   0.06   0.00    -0.02   0.01  -0.00
    27   1     0.12   0.01   0.00    -0.18  -0.05  -0.00    -0.37  -0.18  -0.00
    28   1    -0.01  -0.05  -0.00    -0.03  -0.06  -0.00    -0.12  -0.34  -0.00
    29   1     0.07   0.06  -0.00     0.02  -0.02   0.00     0.12  -0.00   0.00
    30   1     0.01   0.12   0.00    -0.01  -0.00  -0.00    -0.04  -0.02  -0.00
    31   1    -0.06   0.02   0.00     0.25   0.12   0.00     0.10  -0.07  -0.00
    32   1    -0.02  -0.13  -0.00    -0.01  -0.03  -0.00    -0.03  -0.08  -0.00
    33   1    -0.06   0.05   0.00    -0.02   0.02  -0.00    -0.10   0.08  -0.00
    34   1    -0.02  -0.32  -0.00    -0.03  -0.14   0.00    -0.01   0.07  -0.00
    35   1    -0.16  -0.06  -0.00     0.02  -0.01   0.00    -0.06  -0.05  -0.00
    36   1     0.41   0.20  -0.00    -0.23  -0.03   0.00    -0.28  -0.09   0.00
    37   1    -0.33  -0.18  -0.00    -0.29  -0.10  -0.00    -0.07  -0.08   0.00
    38   1     0.05   0.24  -0.00    -0.01   0.42   0.00    -0.13  -0.34   0.00
    39   1    -0.17  -0.09   0.00    -0.21  -0.06   0.00     0.13   0.02  -0.00
    40   1     0.12   0.03  -0.00    -0.22  -0.15   0.00     0.17   0.08   0.00
    41   1    -0.04  -0.08   0.00    -0.03   0.19  -0.00    -0.02  -0.18   0.00
    42   1     0.15  -0.11  -0.00    -0.03  -0.02   0.00     0.08  -0.06   0.00
                     88                     89                     90
                     A'                     A'                     A'
 Frequencies --   1462.6571              1468.6206              1479.2463
 Red. masses --      2.1693                 2.3204                 2.6278
 Frc consts  --      2.7344                 2.9487                 3.3878
 IR Inten    --      4.7408                 3.4209                 0.5438
  Atom  AN      X      Y      Z        X      Y      Z        X      Y      Z
     1   6     0.11  -0.02   0.00    -0.06  -0.01  -0.00    -0.04  -0.07  -0.00
     2   6    -0.03   0.08  -0.00     0.01   0.02   0.00     0.03   0.15   0.00
     3   6    -0.09   0.03   0.00     0.07  -0.04  -0.00     0.03  -0.13  -0.00
     4   6    -0.00   0.04   0.00     0.04  -0.05   0.00     0.10  -0.03  -0.00
     5   6     0.00  -0.02   0.00    -0.07  -0.01   0.00    -0.09   0.01  -0.00
     6   6     0.02   0.00  -0.00     0.00   0.03   0.00     0.01   0.13   0.00
     7   6    -0.04  -0.10   0.00     0.01   0.06  -0.00    -0.05   0.03  -0.00
     8   6     0.04  -0.07   0.00    -0.06   0.04  -0.00    -0.09  -0.05  -0.00
     9   6     0.01   0.06  -0.00     0.02  -0.02   0.00     0.08   0.06   0.00
    10   6     0.02   0.03   0.00    -0.06  -0.03  -0.00    -0.05  -0.03  -0.00
    11   6    -0.06  -0.01   0.00     0.04   0.02   0.00     0.01   0.06  -0.00
    12   6     0.06  -0.03  -0.00    -0.02   0.01  -0.00     0.05  -0.05   0.00
    13   6    -0.02  -0.01   0.00    -0.01   0.06  -0.00    -0.04  -0.02   0.00
    14   6     0.00  -0.08  -0.00     0.04   0.00   0.00     0.01  -0.03  -0.00
    15   6     0.06   0.07  -0.00    -0.04  -0.04   0.00     0.00   0.00   0.00
    16   6     0.04  -0.01   0.00     0.08   0.00  -0.00    -0.02  -0.02   0.00
    17   6    -0.06  -0.01   0.00    -0.02   0.01  -0.00    -0.02  -0.03  -0.00
    18   6    -0.03   0.03  -0.00    -0.05  -0.03  -0.00     0.03  -0.01   0.00
    19   6     0.04   0.02   0.00     0.09   0.06   0.00    -0.05  -0.02  -0.00
    20   6    -0.07  -0.01  -0.00    -0.11  -0.05   0.00     0.03   0.02  -0.00
    21   6     0.04  -0.01  -0.00     0.01  -0.01   0.00     0.02   0.06   0.00
    22   6    -0.05  -0.00   0.00    -0.06   0.03  -0.00     0.03  -0.02  -0.00
    23   6     0.01  -0.05   0.00    -0.02  -0.09  -0.00     0.03   0.04   0.00
    24   6    -0.00   0.04   0.00     0.03   0.09   0.00    -0.02  -0.04   0.00
    25   6    -0.00  -0.03   0.00    -0.04  -0.08   0.00     0.02   0.05  -0.00
    26   6     0.05  -0.02   0.00     0.09  -0.05   0.00    -0.05   0.02  -0.00
    27   1    -0.28  -0.19  -0.00     0.04   0.03   0.00    -0.17  -0.14   0.00
    28   1    -0.08  -0.39   0.00     0.02   0.07  -0.00    -0.00  -0.21  -0.00
    29   1    -0.01  -0.03  -0.00     0.21   0.13  -0.00     0.43   0.27   0.00
    30   1     0.03   0.42   0.00    -0.03  -0.25   0.00    -0.07  -0.09   0.00
    31   1    -0.01   0.02  -0.00     0.24   0.12   0.00     0.39   0.19  -0.00
    32   1    -0.06   0.06  -0.00     0.02  -0.14  -0.00    -0.05  -0.30   0.00
    33   1    -0.32   0.27   0.00     0.14  -0.12   0.00    -0.17   0.11  -0.00
    34   1     0.06   0.12   0.00     0.10   0.10   0.00    -0.04  -0.12  -0.00
    35   1    -0.28  -0.06   0.00     0.15   0.03   0.00    -0.12  -0.05   0.00
    36   1     0.10   0.05  -0.00     0.02   0.03  -0.00    -0.06  -0.06   0.00
    37   1     0.14   0.08  -0.00     0.25   0.10  -0.00    -0.03  -0.00   0.00
    38   1     0.05   0.05   0.00     0.00  -0.08  -0.00    -0.00  -0.10  -0.00
    39   1     0.14   0.10  -0.00     0.20   0.16  -0.00    -0.05  -0.07   0.00
    40   1    -0.05   0.03  -0.00    -0.23  -0.02  -0.00     0.12   0.01  -0.00
    41   1     0.02   0.21  -0.00     0.00   0.39   0.00     0.00  -0.21   0.00
    42   1    -0.17   0.14   0.00    -0.38   0.29  -0.00     0.18  -0.14   0.00
                     91                     92                     93
                     A'                     A'                     A'
 Frequencies --   1480.8462              1495.9263              1508.6876
 Red. masses --      2.5181                 2.1808                 2.6064
 Frc consts  --      3.2535                 2.8753                 3.4954
 IR Inten    --      8.5701                 5.5648                 3.6061
  Atom  AN      X      Y      Z        X      Y      Z        X      Y      Z
     1   6     0.02   0.03   0.00    -0.06  -0.04  -0.00     0.10   0.03   0.00
     2   6    -0.01  -0.04   0.00     0.01  -0.01  -0.00    -0.04   0.07   0.00
     3   6     0.02   0.05   0.00     0.02   0.01  -0.00    -0.04  -0.04   0.00
     4   6    -0.05  -0.01  -0.00     0.08   0.03   0.00    -0.02  -0.11  -0.00
     5   6    -0.02  -0.06  -0.00     0.06   0.03   0.00    -0.05   0.02  -0.00
     6   6     0.06  -0.04  -0.00    -0.07   0.00   0.00    -0.08  -0.02  -0.00
     7   6     0.03  -0.02   0.00    -0.04   0.07  -0.00     0.05   0.01   0.00
     8   6     0.01   0.05   0.00    -0.04  -0.07  -0.00     0.02   0.08   0.00
     9   6    -0.06   0.10  -0.00    -0.03  -0.03  -0.00     0.07  -0.01   0.00
    10   6    -0.06   0.03   0.00     0.07   0.00  -0.00     0.05  -0.02   0.00
    11   6     0.01  -0.06  -0.00    -0.01   0.10   0.00     0.04   0.00  -0.00
    12   6    -0.03   0.05   0.00     0.02  -0.08  -0.00    -0.04   0.08   0.00
    13   6    -0.01  -0.06   0.00    -0.04  -0.04  -0.00    -0.04  -0.01   0.00
    14   6     0.04  -0.09  -0.00     0.02   0.05   0.00     0.07   0.05  -0.00
    15   6    -0.02  -0.01   0.00     0.05   0.01  -0.00    -0.07  -0.07   0.00
    16   6     0.01   0.12   0.00    -0.00   0.06  -0.00    -0.01  -0.06   0.00
    17   6    -0.04  -0.05   0.00    -0.05  -0.01  -0.00    -0.12   0.00   0.00
    18   6     0.04  -0.02   0.00     0.04   0.04  -0.00     0.01   0.10   0.00
    19   6    -0.04   0.08  -0.00     0.02   0.04   0.00     0.00  -0.02  -0.00
    20   6     0.00  -0.03  -0.00     0.04   0.01   0.00     0.00   0.04  -0.00
    21   6     0.03   0.11  -0.00     0.00  -0.06   0.00     0.03  -0.13  -0.00
    22   6    -0.08  -0.08  -0.00    -0.09  -0.03   0.00    -0.05  -0.02  -0.00
    23   6     0.05  -0.07   0.00    -0.00  -0.05  -0.00     0.05  -0.00   0.00
    24   6    -0.11  -0.02  -0.00    -0.08  -0.01   0.00    -0.04  -0.03  -0.00
    25   6     0.05   0.02   0.00     0.03  -0.04   0.00     0.03   0.00  -0.00
    26   6     0.03   0.03   0.00     0.04   0.03   0.00    -0.02   0.03  -0.00
    27   1    -0.02   0.02  -0.00     0.19   0.08   0.00    -0.30  -0.14  -0.00
[truncated: 169,255 more chars]
