# Supplementary material for: HOMA Index Establishes Similarity to a Reference Molecule
Source: J Chem Inf Model. 2023 Dec 6;63(24):7744–54. doi: 10.1021/acs.jcim.3c01551 (PMC10751799; doi:10.1021/acs.jcim.3c01551)
Supplement: Supplementary file 7 — ci3c01551_si_007.zip [file ci3c01551_si_007.zip › ad-Fig4-hexacene-Gaussian16-output/16-0202.log]

 Set GAUSS_PDEF to "48".
 Set GAUSS_MDEF to "10240MB".
 Entering Gaussian System, Link 0=g16
 Initial command:
 /mnt/opt/groups/app-gaussian/g16-avx2/l1.exe "/scratch/9832354.torquesrv1.cis.gov.pl/Gau-178162.inp" -scrdir="/scratch/9832354.torquesrv1.cis.gov.pl/"
 Default is to use a total of  48 processors:
                               48 via shared-memory
                                1 via Linda
 Entering Link 1 = /mnt/opt/groups/app-gaussian/g16-avx2/l1.exe PID=    178163.
  
 Copyright (c) 1988-2019, Gaussian, Inc.  All Rights Reserved.
  
 This is part of the Gaussian(R) 16 program.  It is based on
 the Gaussian(R) 09 system (copyright 2009, Gaussian, Inc.),
 the Gaussian(R) 03 system (copyright 2003, Gaussian, Inc.),
 the Gaussian(R) 98 system (copyright 1998, Gaussian, Inc.),
 the Gaussian(R) 94 system (copyright 1995, Gaussian, Inc.),
 the Gaussian 92(TM) system (copyright 1992, Gaussian, Inc.),
 the Gaussian 90(TM) system (copyright 1990, Gaussian, Inc.),
 the Gaussian 88(TM) system (copyright 1988, Gaussian, Inc.),
 the Gaussian 86(TM) system (copyright 1986, Carnegie Mellon
 University), and the Gaussian 82(TM) system (copyright 1983,
 Carnegie Mellon University). Gaussian is a federally registered
 trademark of Gaussian, Inc.
  
 This software contains proprietary and confidential information,
 including trade secrets, belonging to Gaussian, Inc.
  
 This software is provided under written license and may be
 used, copied, transmitted, or stored only in accord with that
 written license.
  
 The following legend is applicable only to US Government
 contracts under FAR:
  
                    RESTRICTED RIGHTS LEGEND
  
 Use, reproduction and disclosure by the US Government is
 subject to restrictions as set forth in subparagraphs (a)
 and (c) of the Commercial Computer Software - Restricted
 Rights clause in FAR 52.227-19.
  
 Gaussian, Inc.
 340 Quinnipiac St., Bldg. 40, Wallingford CT 06492
  
  
 ---------------------------------------------------------------
 Warning -- This program may not be used in any manner that
 competes with the business of Gaussian, Inc. or will provide
 assistance to any competitor of Gaussian, Inc.  The licensee
 of this program is prohibited from giving any competitor of
 Gaussian, Inc. access to this program.  By using this program,
 the user acknowledges that Gaussian, Inc. is engaged in the
 business of creating and licensing software in the field of
 computational chemistry and represents and warrants to the
 licensee that it is not a competitor of Gaussian, Inc. and that
 it will not use this program in any manner prohibited above.
 ---------------------------------------------------------------
  

 Cite this work as:
 Gaussian 16, Revision C.01,
 M. J. Frisch, G. W. Trucks, H. B. Schlegel, G. E. Scuseria, 
 M. A. Robb, J. R. Cheeseman, G. Scalmani, V. Barone, 
 G. A. Petersson, H. Nakatsuji, X. Li, M. Caricato, A. V. Marenich, 
 J. Bloino, B. G. Janesko, R. Gomperts, B. Mennucci, H. P. Hratchian, 
 J. V. Ortiz, A. F. Izmaylov, J. L. Sonnenberg, D. Williams-Young, 
 F. Ding, F. Lipparini, F. Egidi, J. Goings, B. Peng, A. Petrone, 
 T. Henderson, D. Ranasinghe, V. G. Zakrzewski, J. Gao, N. Rega, 
 G. Zheng, W. Liang, M. Hada, M. Ehara, K. Toyota, R. Fukuda, 
 J. Hasegawa, M. Ishida, T. Nakajima, Y. Honda, O. Kitao, H. Nakai, 
 T. Vreven, K. Throssell, J. A. Montgomery, Jr., J. E. Peralta, 
 F. Ogliaro, M. J. Bearpark, J. J. Heyd, E. N. Brothers, K. N. Kudin, 
 V. N. Staroverov, T. A. Keith, R. Kobayashi, J. Normand, 
 K. Raghavachari, A. P. Rendell, J. C. Burant, S. S. Iyengar, 
 J. Tomasi, M. Cossi, J. M. Millam, M. Klene, C. Adamo, R. Cammi, 
 J. W. Ochterski, R. L. Martin, K. Morokuma, O. Farkas, 
 J. B. Foresman, and D. J. Fox, Gaussian, Inc., Wallingford CT, 2019.
 
 ******************************************
 Gaussian 16:  ES64L-G16RevC.01  3-Jul-2019
                 8-Sep-2022 
 ******************************************
 ----------------------------------------------------------------------
 #p opt freq b3lyp/6-31g(d,p) empiricaldispersion=gd3 int=(grid=ultrafi
 ne,acc2e=12) scf=(maxcyc=500,ferm,novaracc,noincfoc,intrep)
 ----------------------------------------------------------------------
 1/18=20,19=15,26=4,38=1/1,3;
 2/9=110,12=2,17=6,18=5,40=1/2;
 3/5=1,6=6,7=101,11=2,25=1,27=12,30=1,71=1,74=-5,75=-5,124=31/1,2,3;
 4//1;
 5/5=100002,7=500,17=20,22=13,38=1,87=12/2;
 6/7=2,8=2,9=2,10=2,28=1,87=12/1;
 7/87=12/1,2,3,16;
 1/18=20,19=15,26=4/3(2);
 2/9=110/2;
 99//99;
 2/9=110/2;
 3/5=1,6=6,7=101,11=2,25=1,27=12,30=1,71=1,74=-5,75=-5,124=31/1,2,3;
 4/5=5,16=3,69=1/1;
 5/5=100002,7=500,17=20,22=13,38=1,87=12/2;
 7/87=12/1,2,3,16;
 1/18=20,19=15,26=4/3(-5);
 2/9=110/2;
 6/7=2,8=2,9=2,10=2,19=2,28=1,87=12/1;
 99/9=1/99;
 Leave Link    1 at Thu Sep  8 15:01:22 2022, MaxMem=           0 cpu:              14.0 elap:               0.3
 (Enter /mnt/opt/groups/app-gaussian/g16-avx2/l101.exe)
 ---------
 peri symm
 ---------
 Symbolic Z-matrix:
 Charge =  0 Multiplicity = 1
 C                     0.09329   6.82564   0. 
 C                     1.19727   5.99952   0. 
 C                    -1.19727   6.25971   0. 
 C                    -1.36219   4.88819   0. 
 C                     1.05295   4.59141   0. 
 C                    -0.24987   4.00977   0. 
 C                     2.19435   3.7341    0. 
 C                     2.06391   2.37765   0. 
 C                    -0.37891   2.56251   0. 
 C                     0.77891   1.743     0. 
 C                    -1.65078   1.92342   0. 
 C                     0.64445   0.30046   0. 
 C                    -1.77818   0.56249   0. 
 C                    -0.64445  -0.30046   0. 
 C                     1.77818  -0.56249   0. 
 C                     1.65078  -1.92342   0. 
 C                    -0.77891  -1.743     0. 
 C                     0.37891  -2.56251   0. 
 C                    -2.06391  -2.37765   0. 
 C                    -2.19435  -3.7341    0. 
 C                     0.24987  -4.00977   0. 
 C                     1.36219  -4.88819   0. 
 C                    -1.05295  -4.59141   0. 
 C                     1.19727  -6.25971   0. 
 C                    -1.19727  -5.99952   0. 
 C                    -0.09329  -6.82564   0. 
 H                     0.21443   7.90468   0. 
 H                     2.19979   6.41941   0. 
 H                    -2.07016   6.90581   0. 
 H                    -2.36987   4.48979   0. 
 H                     3.18256   4.18634   0. 
 H                     2.9629    1.77445   0. 
 H                    -2.55376   2.52175   0. 
 H                    -2.77727   0.1455    0. 
 H                     2.77727  -0.1455    0. 
 H                     2.55376  -2.52175   0. 
 H                    -2.9629   -1.77445   0. 
 H                    -3.18256  -4.18634   0. 
 H                     2.36987  -4.48979   0. 
 H                     2.07016  -6.90581   0. 
 H                    -2.19979  -6.41941   0. 
 H                    -0.21443  -7.90468   0. 
 
 ITRead=  0  0  0  0  0  0  0  0  0  0  0  0  0  0  0  0  0  0  0  0
 ITRead=  0  0  0  0  0  0  0  0  0  0  0  0  0  0  0  0  0  0  0  0
 ITRead=  0  0
 MicOpt= -1 -1 -1 -1 -1 -1 -1 -1 -1 -1 -1 -1 -1 -1 -1 -1 -1 -1 -1 -1
 MicOpt= -1 -1 -1 -1 -1 -1 -1 -1 -1 -1 -1 -1 -1 -1 -1 -1 -1 -1 -1 -1
 MicOpt= -1 -1
 NAtoms=     42 NQM=       42 NQMF=       0 NMMI=      0 NMMIF=      0
                NMic=       0 NMicF=      0.
                    Isotopes and Nuclear Properties:
 (Nuclear quadrupole moments (NQMom) in fm**2, nuclear magnetic moments (NMagM)
  in nuclear magnetons)

  Atom         1           2           3           4           5           6           7           8           9          10
 IAtWgt=          12          12          12          12          12          12          12          12          12          12
 AtmWgt=  12.0000000  12.0000000  12.0000000  12.0000000  12.0000000  12.0000000  12.0000000  12.0000000  12.0000000  12.0000000
 NucSpn=           0           0           0           0           0           0           0           0           0           0
 AtZEff=  -0.0000000  -0.0000000  -0.0000000  -0.0000000  -0.0000000  -0.0000000  -0.0000000  -0.0000000  -0.0000000  -0.0000000
 NQMom=    0.0000000   0.0000000   0.0000000   0.0000000   0.0000000   0.0000000   0.0000000   0.0000000   0.0000000   0.0000000
 NMagM=    0.0000000   0.0000000   0.0000000   0.0000000   0.0000000   0.0000000   0.0000000   0.0000000   0.0000000   0.0000000
 AtZNuc=   6.0000000   6.0000000   6.0000000   6.0000000   6.0000000   6.0000000   6.0000000   6.0000000   6.0000000   6.0000000

  Atom        11          12          13          14          15          16          17          18          19          20
 IAtWgt=          12          12          12          12          12          12          12          12          12          12
 AtmWgt=  12.0000000  12.0000000  12.0000000  12.0000000  12.0000000  12.0000000  12.0000000  12.0000000  12.0000000  12.0000000
 NucSpn=           0           0           0           0           0           0           0           0           0           0
 AtZEff=  -0.0000000  -0.0000000  -0.0000000  -0.0000000  -0.0000000  -0.0000000  -0.0000000  -0.0000000  -0.0000000  -0.0000000
 NQMom=    0.0000000   0.0000000   0.0000000   0.0000000   0.0000000   0.0000000   0.0000000   0.0000000   0.0000000   0.0000000
 NMagM=    0.0000000   0.0000000   0.0000000   0.0000000   0.0000000   0.0000000   0.0000000   0.0000000   0.0000000   0.0000000
 AtZNuc=   6.0000000   6.0000000   6.0000000   6.0000000   6.0000000   6.0000000   6.0000000   6.0000000   6.0000000   6.0000000

  Atom        21          22          23          24          25          26          27          28          29          30
 IAtWgt=          12          12          12          12          12          12           1           1           1           1
 AtmWgt=  12.0000000  12.0000000  12.0000000  12.0000000  12.0000000  12.0000000   1.0078250   1.0078250   1.0078250   1.0078250
 NucSpn=           0           0           0           0           0           0           1           1           1           1
 AtZEff=  -0.0000000  -0.0000000  -0.0000000  -0.0000000  -0.0000000  -0.0000000  -0.0000000  -0.0000000  -0.0000000  -0.0000000
 NQMom=    0.0000000   0.0000000   0.0000000   0.0000000   0.0000000   0.0000000   0.0000000   0.0000000   0.0000000   0.0000000
 NMagM=    0.0000000   0.0000000   0.0000000   0.0000000   0.0000000   0.0000000   2.7928460   2.7928460   2.7928460   2.7928460
 AtZNuc=   6.0000000   6.0000000   6.0000000   6.0000000   6.0000000   6.0000000   1.0000000   1.0000000   1.0000000   1.0000000

  Atom        31          32          33          34          35          36          37          38          39          40
 IAtWgt=           1           1           1           1           1           1           1           1           1           1
 AtmWgt=   1.0078250   1.0078250   1.0078250   1.0078250   1.0078250   1.0078250   1.0078250   1.0078250   1.0078250   1.0078250
 NucSpn=           1           1           1           1           1           1           1           1           1           1
 AtZEff=  -0.0000000  -0.0000000  -0.0000000  -0.0000000  -0.0000000  -0.0000000  -0.0000000  -0.0000000  -0.0000000  -0.0000000
 NQMom=    0.0000000   0.0000000   0.0000000   0.0000000   0.0000000   0.0000000   0.0000000   0.0000000   0.0000000   0.0000000
 NMagM=    2.7928460   2.7928460   2.7928460   2.7928460   2.7928460   2.7928460   2.7928460   2.7928460   2.7928460   2.7928460
 AtZNuc=   1.0000000   1.0000000   1.0000000   1.0000000   1.0000000   1.0000000   1.0000000   1.0000000   1.0000000   1.0000000

  Atom        41          42
 IAtWgt=           1           1
 AtmWgt=   1.0078250   1.0078250
 NucSpn=           1           1
 AtZEff=  -0.0000000  -0.0000000
 NQMom=    0.0000000   0.0000000
 NMagM=    2.7928460   2.7928460
 AtZNuc=   1.0000000   1.0000000
 Leave Link  101 at Thu Sep  8 15:01:23 2022, MaxMem=  1342177280 cpu:              33.2 elap:               0.8
 (Enter /mnt/opt/groups/app-gaussian/g16-avx2/l103.exe)

 GradGradGradGradGradGradGradGradGradGradGradGradGradGradGradGradGradGrad
 Berny optimization.
 Initialization pass.
                           ----------------------------
                           !    Initial Parameters    !
                           ! (Angstroms and Degrees)  !
 --------------------------                            --------------------------
 ! Name  Definition              Value          Derivative Info.                !
 --------------------------------------------------------------------------------
 ! R1    R(1,2)                  1.3789         estimate D2E/DX2                !
 ! R2    R(1,3)                  1.4092         estimate D2E/DX2                !
 ! R3    R(1,27)                 1.0858         estimate D2E/DX2                !
 ! R4    R(2,5)                  1.4155         estimate D2E/DX2                !
 ! R5    R(2,28)                 1.0869         estimate D2E/DX2                !
 ! R6    R(3,4)                  1.3814         estimate D2E/DX2                !
 ! R7    R(3,29)                 1.086          estimate D2E/DX2                !
 ! R8    R(4,6)                  1.4174         estimate D2E/DX2                !
 ! R9    R(4,30)                 1.0836         estimate D2E/DX2                !
 ! R10   R(5,6)                  1.4268         estimate D2E/DX2                !
 ! R11   R(5,7)                  1.4275         estimate D2E/DX2                !
 ! R12   R(6,9)                  1.453          estimate D2E/DX2                !
 ! R13   R(7,8)                  1.3627         estimate D2E/DX2                !
 ! R14   R(7,31)                 1.0868         estimate D2E/DX2                !
 ! R15   R(8,10)                 1.4332         estimate D2E/DX2                !
 ! R16   R(8,32)                 1.0826         estimate D2E/DX2                !
 ! R17   R(9,10)                 1.4185         estimate D2E/DX2                !
 ! R18   R(9,11)                 1.4234         estimate D2E/DX2                !
 ! R19   R(10,12)                1.4488         estimate D2E/DX2                !
 ! R20   R(11,13)                1.3669         estimate D2E/DX2                !
 ! R21   R(11,33)                1.0832         estimate D2E/DX2                !
 ! R22   R(12,14)                1.4221         estimate D2E/DX2                !
 ! R23   R(12,15)                1.4248         estimate D2E/DX2                !
 ! R24   R(13,14)                1.4248         estimate D2E/DX2                !
 ! R25   R(13,34)                1.0826         estimate D2E/DX2                !
 ! R26   R(14,17)                1.4488         estimate D2E/DX2                !
 ! R27   R(15,16)                1.3669         estimate D2E/DX2                !
 ! R28   R(15,35)                1.0826         estimate D2E/DX2                !
 ! R29   R(16,18)                1.4234         estimate D2E/DX2                !
 ! R30   R(16,36)                1.0832         estimate D2E/DX2                !
 ! R31   R(17,18)                1.4185         estimate D2E/DX2                !
 ! R32   R(17,19)                1.4332         estimate D2E/DX2                !
 ! R33   R(18,21)                1.453          estimate D2E/DX2                !
 ! R34   R(19,20)                1.3627         estimate D2E/DX2                !
 ! R35   R(19,37)                1.0826         estimate D2E/DX2                !
 ! R36   R(20,23)                1.4275         estimate D2E/DX2                !
 ! R37   R(20,38)                1.0868         estimate D2E/DX2                !
 ! R38   R(21,22)                1.4174         estimate D2E/DX2                !
 ! R39   R(21,23)                1.4268         estimate D2E/DX2                !
 ! R40   R(22,24)                1.3814         estimate D2E/DX2                !
 ! R41   R(22,39)                1.0836         estimate D2E/DX2                !
 ! R42   R(23,25)                1.4155         estimate D2E/DX2                !
 ! R43   R(24,26)                1.4092         estimate D2E/DX2                !
 ! R44   R(24,40)                1.086          estimate D2E/DX2                !
 ! R45   R(25,26)                1.3789         estimate D2E/DX2                !
 ! R46   R(25,41)                1.0869         estimate D2E/DX2                !
 ! R47   R(26,42)                1.0858         estimate D2E/DX2                !
 ! A1    A(2,1,3)              119.5142         estimate D2E/DX2                !
 ! A2    A(2,1,27)             120.4024         estimate D2E/DX2                !
 ! A3    A(3,1,27)             120.0834         estimate D2E/DX2                !
 ! A4    A(1,2,5)              120.9562         estimate D2E/DX2                !
 ! A5    A(1,2,28)             120.4666         estimate D2E/DX2                !
 ! A6    A(5,2,28)             118.5772         estimate D2E/DX2                !
 ! A7    A(1,3,4)              120.5348         estimate D2E/DX2                !
 ! A8    A(1,3,29)             119.814          estimate D2E/DX2                !
 ! A9    A(4,3,29)             119.6512         estimate D2E/DX2                !
 ! A10   A(3,4,6)              121.442          estimate D2E/DX2                !
 ! A11   A(3,4,30)             118.4291         estimate D2E/DX2                !
 ! A12   A(6,4,30)             120.1289         estimate D2E/DX2                !
 ! A13   A(2,5,6)              119.9102         estimate D2E/DX2                !
 ! A14   A(2,5,7)              121.0588         estimate D2E/DX2                !
 ! A15   A(6,5,7)              119.031          estimate D2E/DX2                !
 ! A16   A(4,6,5)              117.6427         estimate D2E/DX2                !
 ! A17   A(4,6,9)              123.2034         estimate D2E/DX2                !
 ! A18   A(5,6,9)              119.1539         estimate D2E/DX2                !
 ! A19   A(5,7,8)              121.4177         estimate D2E/DX2                !
 ! A20   A(5,7,31)             118.499          estimate D2E/DX2                !
 ! A21   A(8,7,31)             120.0832         estimate D2E/DX2                !
 ! A22   A(7,8,10)             121.7774         estimate D2E/DX2                !
 ! A23   A(7,8,32)             118.3678         estimate D2E/DX2                !
 ! A24   A(10,8,32)            119.8548         estimate D2E/DX2                !
 ! A25   A(6,9,10)             120.1957         estimate D2E/DX2                !
 ! A26   A(6,9,11)             121.7741         estimate D2E/DX2                !
 ! A27   A(10,9,11)            118.0302         estimate D2E/DX2                !
 ! A28   A(8,10,9)             118.4242         estimate D2E/DX2                !
 ! A29   A(8,10,12)            121.6099         estimate D2E/DX2                !
 ! A30   A(9,10,12)            119.9658         estimate D2E/DX2                !
 ! A31   A(9,11,13)            122.0268         estimate D2E/DX2                !
 ! A32   A(9,11,33)            119.7921         estimate D2E/DX2                !
 ! A33   A(13,11,33)           118.1811         estimate D2E/DX2                !
 ! A34   A(10,12,14)           120.3214         estimate D2E/DX2                !
 ! A35   A(10,12,15)           121.9517         estimate D2E/DX2                !
 ! A36   A(14,12,15)           117.7269         estimate D2E/DX2                !
 ! A37   A(11,13,14)           121.9289         estimate D2E/DX2                !
 ! A38   A(11,13,34)           118.0023         estimate D2E/DX2                !
 ! A39   A(14,13,34)           120.0687         estimate D2E/DX2                !
 ! A40   A(12,14,13)           117.7269         estimate D2E/DX2                !
 ! A41   A(12,14,17)           120.3214         estimate D2E/DX2                !
 ! A42   A(13,14,17)           121.9517         estimate D2E/DX2                !
 ! A43   A(12,15,16)           121.9289         estimate D2E/DX2                !
 ! A44   A(12,15,35)           120.0687         estimate D2E/DX2                !
 ! A45   A(16,15,35)           118.0023         estimate D2E/DX2                !
 ! A46   A(15,16,18)           122.0268         estimate D2E/DX2                !
 ! A47   A(15,16,36)           118.1811         estimate D2E/DX2                !
 ! A48   A(18,16,36)           119.7921         estimate D2E/DX2                !
 ! A49   A(14,17,18)           119.9658         estimate D2E/DX2                !
 ! A50   A(14,17,19)           121.6099         estimate D2E/DX2                !
 ! A51   A(18,17,19)           118.4242         estimate D2E/DX2                !
 ! A52   A(16,18,17)           118.0302         estimate D2E/DX2                !
 ! A53   A(16,18,21)           121.7741         estimate D2E/DX2                !
 ! A54   A(17,18,21)           120.1957         estimate D2E/DX2                !
 ! A55   A(17,19,20)           121.7774         estimate D2E/DX2                !
 ! A56   A(17,19,37)           119.8548         estimate D2E/DX2                !
 ! A57   A(20,19,37)           118.3678         estimate D2E/DX2                !
 ! A58   A(19,20,23)           121.4177         estimate D2E/DX2                !
 ! A59   A(19,20,38)           120.0832         estimate D2E/DX2                !
 ! A60   A(23,20,38)           118.499          estimate D2E/DX2                !
 ! A61   A(18,21,22)           123.2034         estimate D2E/DX2                !
 ! A62   A(18,21,23)           119.1539         estimate D2E/DX2                !
 ! A63   A(22,21,23)           117.6427         estimate D2E/DX2                !
 ! A64   A(21,22,24)           121.442          estimate D2E/DX2                !
 ! A65   A(21,22,39)           120.1289         estimate D2E/DX2                !
 ! A66   A(24,22,39)           118.4291         estimate D2E/DX2                !
 ! A67   A(20,23,21)           119.031          estimate D2E/DX2                !
 ! A68   A(20,23,25)           121.0588         estimate D2E/DX2                !
 ! A69   A(21,23,25)           119.9102         estimate D2E/DX2                !
 ! A70   A(22,24,26)           120.5348         estimate D2E/DX2                !
 ! A71   A(22,24,40)           119.6512         estimate D2E/DX2                !
 ! A72   A(26,24,40)           119.814          estimate D2E/DX2                !
 ! A73   A(23,25,26)           120.9562         estimate D2E/DX2                !
 ! A74   A(23,25,41)           118.5772         estimate D2E/DX2                !
 ! A75   A(26,25,41)           120.4666         estimate D2E/DX2                !
 ! A76   A(24,26,25)           119.5142         estimate D2E/DX2                !
 ! A77   A(24,26,42)           120.0834         estimate D2E/DX2                !
 ! A78   A(25,26,42)           120.4024         estimate D2E/DX2                !
 ! D1    D(3,1,2,5)              0.0            estimate D2E/DX2                !
 ! D2    D(3,1,2,28)           180.0            estimate D2E/DX2                !
 ! D3    D(27,1,2,5)           180.0            estimate D2E/DX2                !
 ! D4    D(27,1,2,28)            0.0            estimate D2E/DX2                !
 ! D5    D(2,1,3,4)              0.0            estimate D2E/DX2                !
 ! D6    D(2,1,3,29)           180.0            estimate D2E/DX2                !
 ! D7    D(27,1,3,4)           180.0            estimate D2E/DX2                !
 ! D8    D(27,1,3,29)            0.0            estimate D2E/DX2                !
 ! D9    D(1,2,5,6)              0.0            estimate D2E/DX2                !
 ! D10   D(1,2,5,7)            180.0            estimate D2E/DX2                !
 ! D11   D(28,2,5,6)           180.0            estimate D2E/DX2                !
 ! D12   D(28,2,5,7)             0.0            estimate D2E/DX2                !
 ! D13   D(1,3,4,6)              0.0            estimate D2E/DX2                !
 ! D14   D(1,3,4,30)           180.0            estimate D2E/DX2                !
 ! D15   D(29,3,4,6)           180.0            estimate D2E/DX2                !
 ! D16   D(29,3,4,30)            0.0            estimate D2E/DX2                !
 ! D17   D(3,4,6,5)              0.0            estimate D2E/DX2                !
 ! D18   D(3,4,6,9)            180.0            estimate D2E/DX2                !
 ! D19   D(30,4,6,5)           180.0            estimate D2E/DX2                !
 ! D20   D(30,4,6,9)             0.0            estimate D2E/DX2                !
 ! D21   D(2,5,6,4)              0.0            estimate D2E/DX2                !
 ! D22   D(2,5,6,9)            180.0            estimate D2E/DX2                !
 ! D23   D(7,5,6,4)            180.0            estimate D2E/DX2                !
 ! D24   D(7,5,6,9)              0.0            estimate D2E/DX2                !
 ! D25   D(2,5,7,8)            180.0            estimate D2E/DX2                !
 ! D26   D(2,5,7,31)             0.0            estimate D2E/DX2                !
 ! D27   D(6,5,7,8)              0.0            estimate D2E/DX2                !
 ! D28   D(6,5,7,31)           180.0            estimate D2E/DX2                !
 ! D29   D(4,6,9,10)           180.0            estimate D2E/DX2                !
 ! D30   D(4,6,9,11)             0.0            estimate D2E/DX2                !
 ! D31   D(5,6,9,10)             0.0            estimate D2E/DX2                !
 ! D32   D(5,6,9,11)           180.0            estimate D2E/DX2                !
 ! D33   D(5,7,8,10)             0.0            estimate D2E/DX2                !
 ! D34   D(5,7,8,32)           180.0            estimate D2E/DX2                !
 ! D35   D(31,7,8,10)          180.0            estimate D2E/DX2                !
 ! D36   D(31,7,8,32)            0.0            estimate D2E/DX2                !
 ! D37   D(7,8,10,9)             0.0            estimate D2E/DX2                !
 ! D38   D(7,8,10,12)          180.0            estimate D2E/DX2                !
 ! D39   D(32,8,10,9)          180.0            estimate D2E/DX2                !
 ! D40   D(32,8,10,12)           0.0            estimate D2E/DX2                !
 ! D41   D(6,9,10,8)             0.0            estimate D2E/DX2                !
 ! D42   D(6,9,10,12)          180.0            estimate D2E/DX2                !
 ! D43   D(11,9,10,8)          180.0            estimate D2E/DX2                !
 ! D44   D(11,9,10,12)           0.0            estimate D2E/DX2                !
 ! D45   D(6,9,11,13)          180.0            estimate D2E/DX2                !
 ! D46   D(6,9,11,33)            0.0            estimate D2E/DX2                !
 ! D47   D(10,9,11,13)           0.0            estimate D2E/DX2                !
 ! D48   D(10,9,11,33)         180.0            estimate D2E/DX2                !
 ! D49   D(8,10,12,14)         180.0            estimate D2E/DX2                !
 ! D50   D(8,10,12,15)           0.0            estimate D2E/DX2                !
 ! D51   D(9,10,12,14)           0.0            estimate D2E/DX2                !
 ! D52   D(9,10,12,15)         180.0            estimate D2E/DX2                !
 ! D53   D(9,11,13,14)           0.0            estimate D2E/DX2                !
 ! D54   D(9,11,13,34)         180.0            estimate D2E/DX2                !
 ! D55   D(33,11,13,14)        180.0            estimate D2E/DX2                !
 ! D56   D(33,11,13,34)          0.0            estimate D2E/DX2                !
 ! D57   D(10,12,14,13)          0.0            estimate D2E/DX2                !
 ! D58   D(10,12,14,17)        180.0            estimate D2E/DX2                !
 ! D59   D(15,12,14,13)        180.0            estimate D2E/DX2                !
 ! D60   D(15,12,14,17)          0.0            estimate D2E/DX2                !
 ! D61   D(10,12,15,16)        180.0            estimate D2E/DX2                !
 ! D62   D(10,12,15,35)          0.0            estimate D2E/DX2                !
 ! D63   D(14,12,15,16)          0.0            estimate D2E/DX2                !
 ! D64   D(14,12,15,35)        180.0            estimate D2E/DX2                !
 ! D65   D(11,13,14,12)          0.0            estimate D2E/DX2                !
 ! D66   D(11,13,14,17)        180.0            estimate D2E/DX2                !
 ! D67   D(34,13,14,12)        180.0            estimate D2E/DX2                !
 ! D68   D(34,13,14,17)          0.0            estimate D2E/DX2                !
 ! D69   D(12,14,17,18)          0.0            estimate D2E/DX2                !
 ! D70   D(12,14,17,19)        180.0            estimate D2E/DX2                !
 ! D71   D(13,14,17,18)        180.0            estimate D2E/DX2                !
 ! D72   D(13,14,17,19)          0.0            estimate D2E/DX2                !
 ! D73   D(12,15,16,18)          0.0            estimate D2E/DX2                !
 ! D74   D(12,15,16,36)        180.0            estimate D2E/DX2                !
 ! D75   D(35,15,16,18)        180.0            estimate D2E/DX2                !
 ! D76   D(35,15,16,36)          0.0            estimate D2E/DX2                !
 ! D77   D(15,16,18,17)          0.0            estimate D2E/DX2                !
 ! D78   D(15,16,18,21)        180.0            estimate D2E/DX2                !
 ! D79   D(36,16,18,17)        180.0            estimate D2E/DX2                !
 ! D80   D(36,16,18,21)          0.0            estimate D2E/DX2                !
 ! D81   D(14,17,18,16)          0.0            estimate D2E/DX2                !
 ! D82   D(14,17,18,21)        180.0            estimate D2E/DX2                !
 ! D83   D(19,17,18,16)        180.0            estimate D2E/DX2                !
 ! D84   D(19,17,18,21)          0.0            estimate D2E/DX2                !
 ! D85   D(14,17,19,20)        180.0            estimate D2E/DX2                !
 ! D86   D(14,17,19,37)          0.0            estimate D2E/DX2                !
 ! D87   D(18,17,19,20)          0.0            estimate D2E/DX2                !
 ! D88   D(18,17,19,37)        180.0            estimate D2E/DX2                !
 ! D89   D(16,18,21,22)          0.0            estimate D2E/DX2                !
 ! D90   D(16,18,21,23)        180.0            estimate D2E/DX2                !
 ! D91   D(17,18,21,22)        180.0            estimate D2E/DX2                !
 ! D92   D(17,18,21,23)          0.0            estimate D2E/DX2                !
 ! D93   D(17,19,20,23)          0.0            estimate D2E/DX2                !
 ! D94   D(17,19,20,38)        180.0            estimate D2E/DX2                !
 ! D95   D(37,19,20,23)        180.0            estimate D2E/DX2                !
 ! D96   D(37,19,20,38)          0.0            estimate D2E/DX2                !
 ! D97   D(19,20,23,21)          0.0            estimate D2E/DX2                !
 ! D98   D(19,20,23,25)        180.0            estimate D2E/DX2                !
 ! D99   D(38,20,23,21)        180.0            estimate D2E/DX2                !
 ! D100  D(38,20,23,25)          0.0            estimate D2E/DX2                !
 ! D101  D(18,21,22,24)        180.0            estimate D2E/DX2                !
 ! D102  D(18,21,22,39)          0.0            estimate D2E/DX2                !
 ! D103  D(23,21,22,24)          0.0            estimate D2E/DX2                !
 ! D104  D(23,21,22,39)        180.0            estimate D2E/DX2                !
 ! D105  D(18,21,23,20)          0.0            estimate D2E/DX2                !
 ! D106  D(18,21,23,25)        180.0            estimate D2E/DX2                !
 ! D107  D(22,21,23,20)        180.0            estimate D2E/DX2                !
 ! D108  D(22,21,23,25)          0.0            estimate D2E/DX2                !
 ! D109  D(21,22,24,26)          0.0            estimate D2E/DX2                !
 ! D110  D(21,22,24,40)        180.0            estimate D2E/DX2                !
 ! D111  D(39,22,24,26)        180.0            estimate D2E/DX2                !
 ! D112  D(39,22,24,40)          0.0            estimate D2E/DX2                !
 ! D113  D(20,23,25,26)        180.0            estimate D2E/DX2                !
 ! D114  D(20,23,25,41)          0.0            estimate D2E/DX2                !
 ! D115  D(21,23,25,26)          0.0            estimate D2E/DX2                !
 ! D116  D(21,23,25,41)        180.0            estimate D2E/DX2                !
 ! D117  D(22,24,26,25)          0.0            estimate D2E/DX2                !
 ! D118  D(22,24,26,42)        180.0            estimate D2E/DX2                !
 ! D119  D(40,24,26,25)        180.0            estimate D2E/DX2                !
 ! D120  D(40,24,26,42)          0.0            estimate D2E/DX2                !
 ! D121  D(23,25,26,24)          0.0            estimate D2E/DX2                !
 ! D122  D(23,25,26,42)        180.0            estimate D2E/DX2                !
 ! D123  D(41,25,26,24)        180.0            estimate D2E/DX2                !
 ! D124  D(41,25,26,42)          0.0            estimate D2E/DX2                !
 --------------------------------------------------------------------------------
 Trust Radius=3.00D-01 FncErr=1.00D-07 GrdErr=1.00D-06 EigMax=2.50D+02 EigMin=1.00D-04
 Number of steps in this run=    252 maximum allowed number of steps=    252.
 GradGradGradGradGradGradGradGradGradGradGradGradGradGradGradGradGradGrad

 Leave Link  103 at Thu Sep  8 15:01:23 2022, MaxMem=  1342177280 cpu:               4.3 elap:               0.1
 (Enter /mnt/opt/groups/app-gaussian/g16-avx2/l202.exe)
                          Input orientation:                          
 ---------------------------------------------------------------------
 Center     Atomic      Atomic             Coordinates (Angstroms)
 Number     Number       Type             X           Y           Z
 ---------------------------------------------------------------------
      1          6           0        0.093288    6.825636    0.000000
      2          6           0        1.197267    5.999517    0.000000
      3          6           0       -1.197267    6.259715    0.000000
      4          6           0       -1.362191    4.888193    0.000000
      5          6           0        1.052953    4.591414    0.000000
      6          6           0       -0.249865    4.009768    0.000000
      7          6           0        2.194346    3.734104    0.000000
      8          6           0        2.063907    2.377653    0.000000
      9          6           0       -0.378912    2.562512    0.000000
     10          6           0        0.778912    1.742997    0.000000
     11          6           0       -1.650778    1.923421    0.000000
     12          6           0        0.644450    0.300459    0.000000
     13          6           0       -1.778179    0.562492    0.000000
     14          6           0       -0.644450   -0.300459    0.000000
     15          6           0        1.778179   -0.562492    0.000000
     16          6           0        1.650778   -1.923421    0.000000
     17          6           0       -0.778912   -1.742997    0.000000
     18          6           0        0.378912   -2.562512    0.000000
     19          6           0       -2.063907   -2.377653    0.000000
     20          6           0       -2.194346   -3.734104    0.000000
     21          6           0        0.249865   -4.009768    0.000000
     22          6           0        1.362191   -4.888193    0.000000
     23          6           0       -1.052953   -4.591414    0.000000
     24          6           0        1.197267   -6.259715    0.000000
     25          6           0       -1.197267   -5.999517    0.000000
     26          6           0       -0.093288   -6.825636    0.000000
     27          1           0        0.214427    7.904682    0.000000
     28          1           0        2.199792    6.419407    0.000000
     29          1           0       -2.070158    6.905810    0.000000
     30          1           0       -2.369868    4.489790    0.000000
     31          1           0        3.182557    4.186343    0.000000
     32          1           0        2.962902    1.774451    0.000000
     33          1           0       -2.553759    2.521753    0.000000
     34          1           0       -2.777272    0.145499    0.000000
     35          1           0        2.777272   -0.145499    0.000000
     36          1           0        2.553759   -2.521753    0.000000
     37          1           0       -2.962902   -1.774451    0.000000
     38          1           0       -3.182557   -4.186343    0.000000
     39          1           0        2.369868   -4.489790    0.000000
     40          1           0        2.070158   -6.905810    0.000000
     41          1           0       -2.199792   -6.419407    0.000000
     42          1           0       -0.214427   -7.904682    0.000000
 ---------------------------------------------------------------------
                    Distance matrix (angstroms):
                    1          2          3          4          5
     1  C    0.000000
     2  C    1.378855   0.000000
     3  C    1.409184   2.408630   0.000000
     4  C    2.423243   2.790317   1.381402   0.000000
     5  C    2.431605   1.415479   2.801199   2.433310   0.000000
     6  C    2.836700   2.460344   2.441277   1.417357   1.426761
     7  C    3.737916   2.475129   4.228682   3.739101   1.427501
     8  C    4.864966   3.724106   5.070075   4.247465   2.433673
     9  C    4.289196   3.781183   3.786689   2.525001   2.483280
    10  C    5.128674   4.277030   4.930114   3.804810   2.861569
    11  C    5.203218   4.972516   4.359945   2.978784   3.798467
    12  C    6.548413   5.725807   6.237360   5.007386   4.310356
    13  C    6.536770   6.197945   5.726762   4.345657   4.924177
    14  C    7.164181   6.563659   6.583425   5.238059   5.177992
    15  C    7.577816   6.587672   7.442835   6.290619   5.204681
    16  C    8.886606   7.935907   8.664587   7.448226   6.542207
    17  C    8.612909   7.990733   8.013640   6.656793   6.593974
    18  C    9.392492   8.601049   8.961921   7.651434   7.185610
    19  C    9.452725   8.989562   8.680737   7.299652   7.634311
    20  C   10.804692  10.307590  10.043435   8.662360   8.936398
    21  C   10.836535  10.054022  10.370944   9.042811   8.638593
    22  C   11.782356  10.888959  11.437949  10.148891   9.484650
    23  C   11.474445  10.827341  10.852089   9.484650   9.421209
    24  C   13.131838  12.259232  12.746369  11.437949  10.852089
    25  C   12.889922  12.235629  12.259232  10.888959  10.827341
    26  C   13.652547  12.889922  13.131838  11.782356  11.474445
    27  H    1.085825   2.143742   2.167671   3.403664   3.417729
    28  H    2.145316   1.086906   3.400810   3.877156   2.157962
    29  H    2.164931   3.390787   1.085991   2.138223   3.887191
    30  H    3.394601   3.873465   2.123117   1.083576   3.424329
    31  H    4.063182   2.688676   4.845795   4.598622   2.167786
    32  H    5.809402   4.579154   6.117565   5.329336   3.403408
    33  H    5.052748   5.115177   3.976485   2.649504   4.158349
    34  H    7.270787   7.075768   6.315066   4.949303   5.868286
    35  H    7.469973   6.344891   7.538151   6.517147   5.040994
    36  H    9.665795   8.628564   9.549051   8.381048   7.269771
    37  H    9.126982   8.817119   8.225891   6.852233   7.526708
    38  H   11.488901  11.087588  10.633038   9.255319   9.746208
    39  H   11.542170  10.554646  11.325913  10.093306   9.176194
    40  H   13.873018  12.934814  13.564922  12.283303  11.542134
    41  H   13.442075  12.875158  12.718695  11.338580  11.481225
    42  H   14.733532  13.975680  14.198455  12.844260  12.560202
                    6          7          8          9         10
     6  C    0.000000
     7  C    2.459707   0.000000
     8  C    2.831491   1.362708   0.000000
     9  C    1.452998   2.827417   2.449804   0.000000
    10  C    2.489304   2.442941   1.433178   1.418507   0.000000
    11  C    2.513046   4.250124   3.742354   1.423405   2.436380
    12  C    3.815596   3.767240   2.515868   2.482771   1.448791
    13  C    3.770869   5.083314   4.249286   2.440907   2.816435
    14  C    4.328251   4.933200   3.808869   2.875259   2.490316
    15  C    5.001852   4.316704   2.953996   3.797195   2.512730
    16  C    6.230183   5.683578   4.320869   4.923742   3.768656
    17  C    5.777040   6.232086   5.006134   4.324050   3.818242
    18  C    6.602289   6.553104   5.219621   5.180750   4.324050
    19  C    6.640022   7.448912   6.296966   5.219621   5.006134
    20  C    7.984270   8.662260   7.448912   6.553104   6.232086
    21  C    8.035091   7.984270   6.640022   6.602289   5.777040
    22  C    9.042811   8.662360   7.299652   7.651434   6.656793
    23  C    8.638593   8.936398   7.634311   7.185610   6.593974
    24  C   10.370944  10.043435   8.680737   8.961921   8.013640
    25  C   10.054022  10.307590   8.989562   8.601049   7.990733
    26  C   10.836535  10.804692   9.452725   9.392492   8.612909
    27  H    3.922489   4.616687   5.828261   5.375019   6.187488
    28  H    3.436158   2.685309   4.044038   4.639542   4.887506
    29  H    3.420603   5.314670   6.131452   4.660960   5.896765
    30  H    2.173668   4.626350   4.911159   2.770976   4.178479
    31  H    3.436961   1.086776   2.126673   3.914191   3.427455
    32  H    3.913887   2.104975   1.082610   3.433477   2.184216
    33  H    2.742648   4.900438   4.619914   2.175229   3.422449
    34  H    4.617398   6.131482   5.330997   3.405008   3.898518
    35  H    5.140992   3.923152   2.622058   4.158704   2.749520
    36  H    7.107818   6.266173   4.923833   5.869439   4.619326
    37  H    6.388878   7.545952   6.519875   5.048391   5.135525
    38  H    8.704994   9.573117   8.403061   7.308041   7.130940
    39  H    8.894127   8.225767   6.874255   7.569066   6.432634
    40  H   11.159406  10.640639   9.283465   9.779932   8.744666
    41  H   10.609897  11.063554   9.775858   9.164632   8.688931
    42  H   11.914503  11.885433  10.531724  10.468486   9.698682
                   11         12         13         14         15
    11  C    0.000000
    12  C    2.811063   0.000000
    13  C    1.366879   2.436759   0.000000
    14  C    2.440971   1.422099   1.424790   0.000000
    15  C    4.235270   1.424790   3.730050   2.436759   0.000000
    16  C    5.069365   2.440971   4.235270   2.811063   1.366879
    17  C    3.768656   2.490316   2.512730   1.448791   2.816435
    18  C    4.923742   2.875259   3.797195   2.482771   2.440907
    19  C    4.320869   3.808869   2.953996   2.515868   4.249286
    20  C    5.683578   4.933200   4.316704   3.767240   5.083314
    21  C    6.230183   4.328251   5.001852   3.815596   3.770869
    22  C    7.448226   5.238059   6.290619   5.007386   4.345657
    23  C    6.542207   5.177992   5.204681   4.310356   4.924177
    24  C    8.664587   6.583425   7.442835   6.237360   5.726762
    25  C    7.935907   6.563659   6.587672   5.725807   6.197945
    26  C    8.886606   7.164181   7.577816   6.548413   6.536770
    27  H    6.265339   7.616372   7.607774   8.249970   8.610363
    28  H    5.919525   6.313526   7.080092   7.297007   6.994617
    29  H    5.000008   7.141412   6.350034   7.345948   8.401502
    30  H    2.665209   5.161066   3.971620   5.091518   6.536960
    31  H    5.336848   4.641345   6.143387   5.897235   4.952142
    32  H    4.616084   2.747339   4.893536   4.161519   2.620090
    33  H    1.083225   3.893930   2.107185   3.407395   5.317730
    34  H    2.104755   3.425229   1.082622   2.178947   4.610139
    35  H    4.887541   2.178947   4.610139   3.425229   1.082622
    36  H    6.118636   3.407395   5.317730   3.893930   2.107185
    37  H    3.923764   4.161519   2.620090   2.747339   4.893536
    38  H    6.298854   5.897235   4.952142   4.641345   6.143387
    39  H    7.569337   5.091518   6.536960   5.161066   3.971620
    40  H    9.581267   7.345948   8.401502   7.141412   6.350034
    41  H    8.360873   7.297007   6.994617   6.313526   7.080092
    42  H    9.932508   8.249970   8.610363   7.616372   7.607774
                   16         17         18         19         20
    16  C    0.000000
    17  C    2.436380   0.000000
    18  C    1.423405   1.418507   0.000000
    19  C    3.742354   1.433178   2.449804   0.000000
    20  C    4.250124   2.442941   2.827417   1.362708   0.000000
    21  C    2.513046   2.489304   1.452998   2.831491   2.459707
    22  C    2.978784   3.804810   2.525001   4.247465   3.739101
    23  C    3.798467   2.861569   2.483280   2.433673   1.427501
    24  C    4.359945   4.930114   3.786689   5.070075   4.228682
    25  C    4.972516   4.277030   3.781183   3.724106   2.475129
    26  C    5.203218   5.128674   4.289196   4.864966   3.737916
    27  H    9.932508   9.698682  10.468486  10.531724  11.885433
    28  H    8.360873   8.688931   9.164632   9.775858  11.063554
    29  H    9.581267   8.744666   9.779932   9.283465  10.640639
    30  H    7.569337   6.432634   7.569066   6.874255   8.225767
    31  H    6.298854   7.130940   7.308041   8.403061   9.573117
    32  H    3.923764   5.135525   5.048391   6.519875   7.545952
    33  H    6.118636   4.619326   5.869439   4.923833   6.266173
    34  H    4.887541   2.749520   4.158704   2.622058   3.923152
    35  H    2.104755   3.898518   3.405008   5.330997   6.131482
    36  H    1.083225   3.422449   2.175229   4.619914   4.900438
    37  H    4.616084   2.184216   3.433477   1.082610   2.104975
    38  H    5.336848   3.427455   3.914191   2.126673   1.086776
    39  H    2.665209   4.178479   2.770976   4.911159   4.626350
    40  H    5.000008   5.896765   4.660960   6.131452   5.314670
    41  H    5.919525   4.887506   4.639542   4.044038   2.685309
    42  H    6.265339   6.187488   5.375019   5.828261   4.616687
                   21         22         23         24         25
    21  C    0.000000
    22  C    1.417357   0.000000
    23  C    1.426761   2.433310   0.000000
    24  C    2.441277   1.381402   2.801199   0.000000
    25  C    2.460344   2.790317   1.415479   2.408630   0.000000
    26  C    2.836700   2.423243   2.431605   1.409184   1.378855
    27  H   11.914503  12.844260  12.560202  14.198455  13.975680
    28  H   10.609897  11.338580  11.481225  12.718695  12.875158
    29  H   11.159406  12.283303  11.542134  13.564922  12.934814
    30  H    8.894127  10.093306   9.176194  11.325913  10.554646
    31  H    8.704994   9.255319   9.746208  10.633038  11.087588
    32  H    6.388878   6.852233   7.526708   8.225891   8.817119
    33  H    7.107818   8.381048   7.269771   9.549051   8.628564
    34  H    5.140992   6.517147   5.040994   7.538151   6.344891
    35  H    4.617398   4.949303   5.868286   6.315066   7.075768
    36  H    2.742648   2.649504   4.158349   3.976485   5.115177
    37  H    3.913887   5.329336   3.403408   6.117565   4.579154
    38  H    3.436961   4.598622   2.167786   4.845795   2.688676
    39  H    2.173668   1.083576   3.424329   2.123117   3.873465
    40  H    3.420603   2.138223   3.887191   1.085991   3.390787
    41  H    3.436158   3.877156   2.157962   3.400810   1.086906
    42  H    3.922489   3.403664   3.417729   2.167671   2.143742
                   26         27         28         29         30
    26  C    0.000000
    27  H   14.733532   0.000000
    28  H   13.442075   2.479459   0.000000
    29  H   13.873018   2.493406   4.297565   0.000000
    30  H   11.542170   4.282531   4.960364   2.434539   0.000000
    31  H   11.488901   4.757714   2.439754   5.914940   5.560711
    32  H    9.126982   6.718173   4.707224   7.187666   5.984271
    33  H    9.665795   6.052997   6.147191   4.410649   1.976610
    34  H    7.469973   8.315960   8.008314   6.797192   4.363352
    35  H    7.270787   8.448289   6.590256   8.556783   6.926684
    36  H    5.052748  10.685646   8.948164  10.500455   8.567604
    37  H    5.809402  10.187298   9.684664   8.726049   6.292250
    38  H    4.063182  12.559155  11.893343  11.147793   8.714112
    39  H    3.394601  12.580495  10.910523  12.230026  10.153716
    40  H    2.164931  14.926299  13.325848  14.418844  12.230026
    41  H    2.145316  14.526114  13.571716  13.325848  10.910523
    42  H    1.085825  15.815180  14.526114  14.926299  12.580495
                   31         32         33         34         35
    31  H    0.000000
    32  H    2.421874   0.000000
    33  H    5.972954   5.567047   0.000000
    34  H    7.200554   5.966832   2.386743   0.000000
    35  H    4.350760   1.928903   5.961051   5.562161   0.000000
    36  H    6.737502   4.315642   7.178001   5.961051   2.386743
    37  H    8.561409   6.907232   4.315642   1.928903   5.966832
    38  H   10.517440   8.561409   6.737502   4.350760   7.200554
    39  H    8.714112   6.292250   8.567604   6.926684   4.363352
    40  H   11.147793   8.726049  10.500455   8.556783   6.797192
    41  H   11.893343   9.684664   8.948164   6.590256   8.008314
    42  H   12.559155  10.187298  10.685646   8.448289   8.315960
                   36         37         38         39         40
    36  H    0.000000
    37  H    5.567047   0.000000
    38  H    5.972954   2.421874   0.000000
    39  H    1.976610   5.984271   5.560711   0.000000
    40  H    4.410649   7.187666   5.914940   2.434539   0.000000
    41  H    6.147191   4.707224   2.439754   4.960364   4.297565
    42  H    6.052997   6.718173   4.757714   4.282531   2.493406
                   41         42
    41  H    0.000000
    42  H    2.479459   0.000000
 Stoichiometry    C26H16
 Framework group  C2H[SGH(C26H16)]
 Deg. of freedom    41
 Full point group                 C2H     NOp   4
 Largest Abelian subgroup         C2H     NOp   4
 Largest concise Abelian subgroup C2      NOp   2
                         Standard orientation:                         
 ---------------------------------------------------------------------
 Center     Atomic      Atomic             Coordinates (Angstroms)
 Number     Number       Type             X           Y           Z
 ---------------------------------------------------------------------
      1          6           0        0.093288    6.825636    0.000000
      2          6           0        1.197267    5.999517    0.000000
      3          6           0       -1.197267    6.259715    0.000000
      4          6           0       -1.362191    4.888193    0.000000
      5          6           0        1.052953    4.591414    0.000000
      6          6           0       -0.249865    4.009768    0.000000
      7          6           0        2.194346    3.734104    0.000000
      8          6           0        2.063907    2.377653    0.000000
      9          6           0       -0.378912    2.562512    0.000000
     10          6           0        0.778912    1.742997    0.000000
     11          6           0       -1.650778    1.923421    0.000000
     12          6           0        0.644450    0.300459    0.000000
     13          6           0       -1.778179    0.562492    0.000000
     14          6           0       -0.644450   -0.300459    0.000000
     15          6           0        1.778179   -0.562492    0.000000
     16          6           0        1.650778   -1.923421    0.000000
     17          6           0       -0.778912   -1.742997    0.000000
     18          6           0        0.378912   -2.562512    0.000000
     19          6           0       -2.063907   -2.377653    0.000000
     20          6           0       -2.194346   -3.734104    0.000000
     21          6           0        0.249865   -4.009768    0.000000
     22          6           0        1.362191   -4.888193    0.000000
     23          6           0       -1.052953   -4.591414    0.000000
     24          6           0        1.197267   -6.259715    0.000000
     25          6           0       -1.197267   -5.999517    0.000000
     26          6           0       -0.093288   -6.825636    0.000000
     27          1           0        0.214427    7.904682    0.000000
     28          1           0        2.199792    6.419407    0.000000
     29          1           0       -2.070158    6.905810    0.000000
     30          1           0       -2.369868    4.489790    0.000000
     31          1           0        3.182557    4.186343    0.000000
     32          1           0        2.962902    1.774451    0.000000
     33          1           0       -2.553759    2.521753    0.000000
     34          1           0       -2.777272    0.145499    0.000000
     35          1           0        2.777272   -0.145499    0.000000
     36          1           0        2.553759   -2.521753    0.000000
     37          1           0       -2.962902   -1.774451    0.000000
     38          1           0       -3.182557   -4.186343    0.000000
     39          1           0        2.369868   -4.489790    0.000000
     40          1           0        2.070158   -6.905810    0.000000
     41          1           0       -2.199792   -6.419407    0.000000
     42          1           0       -0.214427   -7.904682    0.000000
 ---------------------------------------------------------------------
 Rotational constants (GHZ):           0.8160877           0.0903520           0.0813459
 Leave Link  202 at Thu Sep  8 15:01:23 2022, MaxMem=  1342177280 cpu:               7.0 elap:               0.2
 (Enter /mnt/opt/groups/app-gaussian/g16-avx2/l301.exe)
 Standard basis: 6-31G(d,p) (6D, 7F)
 Ernie: Thresh=  0.10000D-02 Tol=  0.10000D-05 Strict=F.
 There are   175 symmetry adapted cartesian basis functions of AG  symmetry.
 There are    60 symmetry adapted cartesian basis functions of BG  symmetry.
 There are    60 symmetry adapted cartesian basis functions of AU  symmetry.
 There are   175 symmetry adapted cartesian basis functions of BU  symmetry.
 There are   175 symmetry adapted basis functions of AG  symmetry.
 There are    60 symmetry adapted basis functions of BG  symmetry.
 There are    60 symmetry adapted basis functions of AU  symmetry.
 There are   175 symmetry adapted basis functions of BU  symmetry.
   470 basis functions,   840 primitive gaussians,   470 cartesian basis functions
    86 alpha electrons       86 beta electrons
       nuclear repulsion energy      1959.7506738745 Hartrees.
 IExCor=  402 DFT=T Ex+Corr=B3LYP ExCW=0 ScaHFX=  0.200000
 ScaDFX=  0.800000  0.720000  1.000000  0.810000 ScalE2=  1.000000  1.000000
 IRadAn=      5 IRanWt=     -1 IRanGd=            0 ICorTp=0 IEmpDi=131
 NAtoms=   42 NActive=   42 NUniq=   21 SFac= 4.00D+00 NAtFMM=   60 NAOKFM=F Big=F
 Integral buffers will be    131072 words long.
 Raffenetti 2 integral format.
 Two-electron integral symmetry is turned on.
 R6Disp:  Grimme-D3 Dispersion energy=       -0.0383177631 Hartrees.
 Nuclear repulsion after empirical dispersion term =     1959.7123561114 Hartrees.
 Leave Link  301 at Thu Sep  8 15:01:23 2022, MaxMem=  1342177280 cpu:              10.4 elap:               0.3
 (Enter /mnt/opt/groups/app-gaussian/g16-avx2/l302.exe)
 NPDir=0 NMtPBC=     1 NCelOv=     1 NCel=       1 NClECP=     1 NCelD=      1
         NCelK=      1 NCelE2=     1 NClLst=     1 CellRange=     0.0.
 One-electron integrals computed using PRISM.
 One-electron integral symmetry used in STVInt
 NBasis=   470 RedAO= T EigKep=  1.26D-04  NBF=   175    60    60   175
 NBsUse=   470 1.00D-06 EigRej= -1.00D+00 NBFU=   175    60    60   175
 Precomputing XC quadrature grid using
 IXCGrd= 4 IRadAn=           5 IRanWt=          -1 IRanGd=           0 AccXCQ= 1.00D-12.
 Generated NRdTot=       0 NPtTot=           0 NUsed=           0 NTot=          32
 NSgBfM=   453   453   453   453   453 MxSgAt=    42 MxSgA2=    42.
 Leave Link  302 at Thu Sep  8 15:01:26 2022, MaxMem=  1342177280 cpu:             143.8 elap:               3.1
 (Enter /mnt/opt/groups/app-gaussian/g16-avx2/l303.exe)
 DipDrv:  MaxL=1.
 Leave Link  303 at Thu Sep  8 15:01:27 2022, MaxMem=  1342177280 cpu:               7.7 elap:               0.2
 (Enter /mnt/opt/groups/app-gaussian/g16-avx2/l401.exe)
 ExpMin= 1.61D-01 ExpMax= 3.05D+03 ExpMxC= 4.57D+02 IAcc=3 IRadAn=         5 AccDes= 0.00D+00
 Harris functional with IExCor=  402 and IRadAn=       5 diagonalized for initial guess.
 HarFok:  IExCor=  402 AccDes= 0.00D+00 IRadAn=         5 IDoV= 1 UseB2=F ITyADJ=14
 ICtDFT=  3500011 ScaDFX=  1.000000  1.000000  1.000000  1.000000
 FoFCou: FMM=F IPFlag=           0 FMFlag=      100000 FMFlg1=           0
         NFxFlg=           0 DoJE=T BraDBF=F KetDBF=T FulRan=T
         wScrn=  0.000000 ICntrl=       500 IOpCl=  0 I1Cent=   200000004 NGrid=           0
         NMat0=    1 NMatS0=      1 NMatT0=    0 NMatD0=    1 NMtDS0=    0 NMtDT0=    0
 Petite list used in FoFCou.
 Harris En= -1000.53861958957    
 JPrj=0 DoOrth=F DoCkMO=F.
 Initial guess orbital symmetries:
       Occupied  (BU) (AG) (AG) (BU) (BU) (AG) (AG) (BU) (BU) (AG)
                 (AG) (BU) (AG) (BU) (BU) (AG) (AG) (BU) (AG) (BU)
                 (AG) (BU) (AG) (BU) (AG) (BU) (AG) (BU) (AG) (BU)
                 (BU) (AG) (AG) (BU) (BU) (AG) (BU) (AG) (AG) (BU)
                 (AG) (BU) (BU) (AG) (AG) (BU) (AG) (BU) (BU) (AG)
                 (AG) (BU) (AG) (BU) (BU) (AG) (AG) (AG) (BU) (BU)
                 (AG) (BU) (AG) (BU) (AG) (BU) (AU) (BU) (AG) (BG)
                 (AG) (BU) (AU) (AG) (BU) (BG) (AG) (BG) (AU) (AU)
                 (BG) (AU) (BG) (BG) (AU) (AU)
       Virtual   (BG) (BG) (AU) (BG) (AU) (AU) (BG) (BG) (AU) (AU)
                 (BU) (AG) (BU) (BG) (AG) (AG) (BU) (BU) (AU) (AG)
                 (BU) (AG) (BU) (AG) (BG) (AG) (BU) (BU) (BU) (AG)
                 (BU) (AG) (AG) (BU) (AG) (BU) (BU) (AG) (BU) (AG)
                 (AG) (AG) (BU) (BU) (BU) (AG) (BU) (AG) (AG) (AG)
                 (BU) (BU) (AG) (BU) (AG) (BU) (AU) (BU) (BG) (BU)
                 (AG) (AU) (AG) (AG) (BG) (BU) (BG) (AU) (AG) (AG)
                 (BU) (BU) (BU) (AG) (AG) (BG) (BU) (BU) (AU) (AG)
                 (BU) (AU) (AG) (BU) (AG) (AG) (BU) (AG) (BU) (BG)
                 (AG) (BU) (BG) (AU) (AU) (BG) (AU) (BG) (AU) (BG)
                 (BG) (AU) (BU) (AG) (BG) (AG) (AU) (BU) (BU) (AG)
                 (AG) (AU) (BU) (BU) (AG) (BG) (BU) (AG) (AU) (AG)
                 (BU) (BU) (AG) (BU) (AG) (AG) (BU) (BG) (AG) (BU)
                 (AG) (AG) (BU) (BU) (BU) (AG) (AG) (BU) (BU) (AG)
                 (BU) (AG) (AG) (BU) (BU) (AG) (AG) (BU) (AG) (BU)
                 (AG) (AU) (BG) (BU) (BG) (AG) (AU) (AU) (BG) (AG)
                 (BU) (BU) (AU) (AG) (BG) (AU) (BG) (BU) (AU) (BG)
                 (AU) (BG) (BG) (AU) (AU) (BG) (AG) (AU) (BG) (AU)
                 (BU) (BU) (AG) (BU) (AG) (BU) (AG) (BU) (AG) (AG)
                 (BU) (BU) (AG) (AG) (BU) (AG) (AG) (BU) (AG) (BU)
                 (AU) (BU) (BG) (AG) (BG) (BU) (AU) (AG) (AG) (BU)
                 (BG) (BU) (BU) (AG) (BU) (AG) (AU) (AG) (BU) (AG)
                 (BU) (AG) (BG) (BU) (AG) (BU) (AU) (AG) (BU) (AG)
                 (BU) (BG) (AG) (AU) (BG) (BU) (AU) (AG) (BU) (BG)
                 (BU) (AG) (AG) (AU) (BU) (AG) (BG) (BU) (AG) (BU)
                 (BG) (AU) (AU) (BG) (AU) (BG) (AU) (BG) (AG) (BU)
                 (AU) (BG) (AG) (BU) (BU) (AG) (BU) (AU) (BG) (AG)
                 (AG) (AG) (BG) (AU) (BG) (BU) (AU) (BU) (AG) (AU)
                 (BU) (BG) (AG) (AG) (BU) (AG) (BU) (AU) (BG) (AG)
                 (BU) (AU) (BU) (AU) (BG) (BG) (AG) (AU) (AG) (BU)
                 (BU) (BG) (AG) (BU) (BG) (AU) (AG) (BU) (AU) (BG)
                 (AG) (BU) (BG) (AG) (AU) (BU) (AG) (BU) (BU) (AG)
                 (AG) (BU) (AG) (BU) (AG) (BU) (AG) (BU) (AG) (BU)
                 (BU) (AG) (AG) (BU) (AG) (BU) (AG) (BU) (AG) (BU)
                 (AG) (BU) (AG) (BU) (BU) (AG) (AG) (BU) (AG) (BU)
                 (BU) (AG) (AG) (BU) (BU) (AG) (BU) (AG) (AG) (BU)
                 (AG) (BU) (BU) (AG) (AG) (BU) (BU) (AG) (BU) (AG)
                 (AG) (BU) (BU) (AG) (AG) (BU) (AG) (BU) (BU) (AG)
                 (AG) (BU) (AG) (BU)
 The electronic state of the initial guess is 1-AG.
 Leave Link  401 at Thu Sep  8 15:01:29 2022, MaxMem=  1342177280 cpu:              84.5 elap:               1.9
 (Enter /mnt/opt/groups/app-gaussian/g16-avx2/l502.exe)
 Two-electron integrals replicated using symmetry.
 Closed shell SCF:
 Using DIIS extrapolation, IDIIS=    10.
 NGot=  1342177280 LenX=  1341703840 LenY=  1341482470
 Requested convergence on RMS density matrix=1.00D-08 within 500 cycles.
 Requested convergence on MAX density matrix=1.00D-06.
 Requested convergence on             energy=1.00D-06.
 Level shift goal  0.100 maximum shift  0.100.
 No special actions if energy rises.
 Dynamic level shift is on during FON iterations.

 Cycle   1  Pass 1  IDiag  1:
 FoFJK:  IHMeth= 1 ICntrl=       0 DoSepK=F KAlg= 0 I1Cent=           0 FoldK=F
 IRaf= 630000000 NMat=       1 IRICut=       1 DoRegI=T DoRafI=F ISym2E= 2 IDoP0=0 IntGTp=1.
 FoFCou: FMM=F IPFlag=           0 FMFlag=      100000 FMFlg1=           0
         NFxFlg=           0 DoJE=F BraDBF=F KetDBF=F FulRan=T
         wScrn=  0.000000 ICntrl=         0 IOpCl=  0 I1Cent=           0 NGrid=           0
         NMat0=    1 NMatS0=      1 NMatT0=    0 NMatD0=    1 NMtDS0=    0 NMtDT0=    0
 Integrals replicated using symmetry in FoFCou.
 E= -1000.05270398537    
 DIIS: error= 4.45D-02 at cycle   1 NSaved=   1.
 NSaved= 1 IEnMin= 1 EnMin= -1000.05270398537     IErMin= 1 ErrMin= 4.45D-02
 ErrMax= 4.45D-02  0.00D+00 EMaxC= 1.00D+00 BMatC= 4.32D-01 BMatP= 4.32D-01
 IDIUse=1 WtCom= 1.00D+00 WtEn= 0.00D+00
 Coeff-Com:  0.100D+01
 Coeff:      0.100D+01
 Gap=     0.150 Goal=     0.100 Shift=    0.000
 T= 1732. Gap= 0.144 NK=0 IS=   86 IE=  470 IFin=   87
          NO(<0.9)=   0  NV(>0.1)=   0     86.00e < EF      0.00e >EF  Err=0.0D+00
 GapD=    0.150 DampG=1.000 DampE=0.500 DampFc=0.5000 IDamp=-1.
 Damping current iteration by 5.00D-01
 RMSDP=4.21D-03 MaxDP=1.09D-01              OVMax= 1.28D-01

 Cycle   2  Pass 1  IDiag  1:
 E= -1000.29597443180     Delta-E=       -0.243270446425 Rises=F Damp=T
 DIIS: error= 7.58D-03 at cycle   2 NSaved=   2.
 NSaved= 2 IEnMin= 2 EnMin= -1000.29597443180     IErMin= 2 ErrMin= 7.58D-03
 ErrMax= 7.58D-03  0.00D+00 EMaxC= 1.00D+00 BMatC= 2.67D-02 BMatP= 4.32D-01
 IDIUse=1 WtCom= 1.00D+00 WtEn= 0.00D+00
 Coeff-Com: -0.819D-01 0.108D+01
 Coeff:     -0.819D-01 0.108D+01
 Gap=     0.151 Goal=     0.100 Shift=    0.000
 T= 1538. Gap= 0.147 NK=4 IS=   87 IE=   94 IFin=   86
          NO(<0.9)=   0  NV(>0.1)=   0     86.00e < EF      0.00e >EF  Err=0.0D+00
 GapD=    0.151 DampG=1.000 DampE=1.000 DampFc=1.0000 IDamp=-1.
 RMSDP=1.36D-03 MaxDP=4.13D-02 DE=-2.43D-01 OVMax= 7.69D-02

 Cycle   3  Pass 1  IDiag  1:
 E= -1000.52208746946     Delta-E=       -0.226113037663 Rises=F Damp=F
 DIIS: error= 7.20D-03 at cycle   3 NSaved=   3.
 NSaved= 3 IEnMin= 3 EnMin= -1000.52208746946     IErMin= 3 ErrMin= 7.20D-03
 ErrMax= 7.20D-03  0.00D+00 EMaxC= 1.00D+00 BMatC= 1.04D-02 BMatP= 2.67D-02
 IDIUse=1 WtCom= 1.00D+00 WtEn= 0.00D+00
 Coeff-Com: -0.781D-01 0.415D+00 0.663D+00
 Coeff:     -0.781D-01 0.415D+00 0.663D+00
 Gap=     0.151 Goal=     0.100 Shift=    0.000
 T= 1245. Gap= 0.147 NK=4 IS=   87 IE=   96 IFin=   86
          NO(<0.9)=   0  NV(>0.1)=   0     86.00e < EF      0.00e >EF  Err=0.0D+00
 GapD=    0.151 DampG=1.000 DampE=1.000 DampFc=1.0000 IDamp=-1.
 RMSDP=4.47D-04 MaxDP=1.43D-02 DE=-2.26D-01 OVMax= 5.51D-02

 Cycle   4  Pass 1  IDiag  1:
 E= -1000.52557211112     Delta-E=       -0.003484641663 Rises=F Damp=F
 DIIS: error= 6.94D-03 at cycle   4 NSaved=   4.
 NSaved= 4 IEnMin= 4 EnMin= -1000.52557211112     IErMin= 4 ErrMin= 6.94D-03
 ErrMax= 6.94D-03  0.00D+00 EMaxC= 1.00D+00 BMatC= 6.35D-03 BMatP= 1.04D-02
 IDIUse=1 WtCom= 1.00D+00 WtEn= 0.00D+00
 Coeff-Com: -0.418D-01 0.147D+00 0.457D+00 0.438D+00
 Coeff:     -0.418D-01 0.147D+00 0.457D+00 0.438D+00
 Gap=     0.149 Goal=     0.100 Shift=    0.000
 T=  643. Gap= 0.148 NK=4 IS=   87 IE=   96 IFin=   86
          NO(<0.9)=   0  NV(>0.1)=   0     86.00e < EF      0.00e >EF  Err=0.0D+00
 GapD=    0.149 DampG=1.000 DampE=1.000 DampFc=1.0000 IDamp=-1.
 RMSDP=2.51D-04 MaxDP=8.49D-03 DE=-3.48D-03 OVMax= 3.39D-02

 Cycle   5  Pass 1  IDiag  1:
 E= -1000.53349319179     Delta-E=       -0.007921080662 Rises=F Damp=F
 DIIS: error= 8.27D-04 at cycle   5 NSaved=   5.
 NSaved= 5 IEnMin= 5 EnMin= -1000.53349319179     IErMin= 5 ErrMin= 8.27D-04
 ErrMax= 8.27D-04  0.00D+00 EMaxC= 1.00D+00 BMatC= 1.92D-04 BMatP= 6.35D-03
 IDIUse=1 WtCom= 1.00D+00 WtEn= 0.00D+00
 Coeff-Com: -0.126D-01 0.321D-01 0.147D+00 0.210D+00 0.624D+00
 Coeff:     -0.126D-01 0.321D-01 0.147D+00 0.210D+00 0.624D+00
 Gap=     0.148 Goal=     0.100 Shift=    0.000
 RMSDP=4.69D-05 MaxDP=2.53D-03 DE=-7.92D-03 OVMax= 5.36D-03

 Cycle   6  Pass 1  IDiag  1:
 E= -1000.53366230742     Delta-E=       -0.000169115633 Rises=F Damp=F
 DIIS: error= 3.61D-04 at cycle   6 NSaved=   6.
 NSaved= 6 IEnMin= 6 EnMin= -1000.53366230742     IErMin= 6 ErrMin= 3.61D-04
 ErrMax= 3.61D-04  0.00D+00 EMaxC= 1.00D+00 BMatC= 4.41D-05 BMatP= 1.92D-04
 IDIUse=1 WtCom= 1.00D+00 WtEn= 0.00D+00
 Coeff-Com: -0.498D-02 0.975D-02 0.589D-01 0.103D+00 0.400D+00 0.433D+00
 Coeff:     -0.498D-02 0.975D-02 0.589D-01 0.103D+00 0.400D+00 0.433D+00
 Gap=     0.148 Goal=     0.100 Shift=    0.000
 RMSDP=1.85D-05 MaxDP=7.50D-04 DE=-1.69D-04 OVMax= 1.66D-03

 Cycle   7  Pass 1  IDiag  1:
 E= -1000.53370732869     Delta-E=       -0.000045021274 Rises=F Damp=F
 DIIS: error= 8.63D-05 at cycle   7 NSaved=   7.
 NSaved= 7 IEnMin= 7 EnMin= -1000.53370732869     IErMin= 7 ErrMin= 8.63D-05
 ErrMax= 8.63D-05  0.00D+00 EMaxC= 1.00D+00 BMatC= 1.82D-06 BMatP= 4.41D-05
 IDIUse=1 WtCom= 1.00D+00 WtEn= 0.00D+00
 Coeff-Com: -0.216D-02 0.371D-02 0.259D-01 0.483D-01 0.197D+00 0.249D+00
 Coeff-Com:  0.479D+00
 Coeff:     -0.216D-02 0.371D-02 0.259D-01 0.483D-01 0.197D+00 0.249D+00
 Coeff:      0.479D+00
 Gap=     0.148 Goal=     0.100 Shift=    0.000
 RMSDP=4.17D-06 MaxDP=1.95D-04 DE=-4.50D-05 OVMax= 4.23D-04

 Cycle   8  Pass 1  IDiag  1:
 E= -1000.53370911108     Delta-E=       -0.000001782388 Rises=F Damp=F
 DIIS: error= 2.39D-05 at cycle   8 NSaved=   8.
 NSaved= 8 IEnMin= 8 EnMin= -1000.53370911108     IErMin= 8 ErrMin= 2.39D-05
 ErrMax= 2.39D-05  0.00D+00 EMaxC= 1.00D+00 BMatC= 1.83D-07 BMatP= 1.82D-06
 IDIUse=1 WtCom= 1.00D+00 WtEn= 0.00D+00
 Coeff-Com: -0.248D-03 0.181D-03 0.295D-02 0.681D-02 0.321D-01 0.539D-01
 Coeff-Com:  0.264D+00 0.640D+00
 Coeff:     -0.248D-03 0.181D-03 0.295D-02 0.681D-02 0.321D-01 0.539D-01
 Coeff:      0.264D+00 0.640D+00
 Gap=     0.148 Goal=     0.100 Shift=    0.000
 RMSDP=1.33D-06 MaxDP=4.29D-05 DE=-1.78D-06 OVMax= 1.17D-04

 Cycle   9  Pass 1  IDiag  1:
 E= -1000.53370929556     Delta-E=       -0.000000184482 Rises=F Damp=F
 DIIS: error= 6.59D-06 at cycle   9 NSaved=   9.
 NSaved= 9 IEnMin= 9 EnMin= -1000.53370929556     IErMin= 9 ErrMin= 6.59D-06
 ErrMax= 6.59D-06  0.00D+00 EMaxC= 1.00D+00 BMatC= 1.28D-08 BMatP= 1.83D-07
 IDIUse=1 WtCom= 1.00D+00 WtEn= 0.00D+00
 Coeff-Com: -0.321D-04-0.660D-04 0.283D-03 0.114D-02 0.727D-02 0.158D-01
 Coeff-Com:  0.108D+00 0.325D+00 0.543D+00
 Coeff:     -0.321D-04-0.660D-04 0.283D-03 0.114D-02 0.727D-02 0.158D-01
 Coeff:      0.108D+00 0.325D+00 0.543D+00
 Gap=     0.148 Goal=     0.100 Shift=    0.000
 RMSDP=4.03D-07 MaxDP=1.77D-05 DE=-1.84D-07 OVMax= 4.95D-05

 Cycle  10  Pass 1  IDiag  1:
 E= -1000.53370930636     Delta-E=       -0.000000010798 Rises=F Damp=F
 DIIS: error= 3.64D-06 at cycle  10 NSaved=  10.
 NSaved=10 IEnMin=10 EnMin= -1000.53370930636     IErMin=10 ErrMin= 3.64D-06
 ErrMax= 3.64D-06  0.00D+00 EMaxC= 1.00D+00 BMatC= 3.25D-09 BMatP= 1.28D-08
 IDIUse=1 WtCom= 1.00D+00 WtEn= 0.00D+00
 Coeff-Com:  0.188D-04-0.633D-04-0.323D-03-0.474D-03-0.929D-03 0.449D-03
 Coeff-Com:  0.183D-01 0.852D-01 0.352D+00 0.546D+00
 Coeff:      0.188D-04-0.633D-04-0.323D-03-0.474D-03-0.929D-03 0.449D-03
 Coeff:      0.183D-01 0.852D-01 0.352D+00 0.546D+00
 Gap=     0.148 Goal=     0.100 Shift=    0.000
 RMSDP=1.68D-07 MaxDP=7.22D-06 DE=-1.08D-08 OVMax= 2.02D-05

 Cycle  11  Pass 1  IDiag  1:
 E= -1000.53370930991     Delta-E=       -0.000000003545 Rises=F Damp=F
 DIIS: error= 8.52D-07 at cycle  11 NSaved=  11.
 NSaved=11 IEnMin=11 EnMin= -1000.53370930991     IErMin=11 ErrMin= 8.52D-07
 ErrMax= 8.52D-07  0.00D+00 EMaxC= 1.00D+00 BMatC= 2.12D-10 BMatP= 3.25D-09
 IDIUse=1 WtCom= 1.00D+00 WtEn= 0.00D+00
 Coeff-Com:  0.122D-04-0.303D-04-0.204D-03-0.349D-03-0.986D-03-0.752D-03
 Coeff-Com:  0.298D-02 0.267D-01 0.169D+00 0.315D+00 0.488D+00
 Coeff:      0.122D-04-0.303D-04-0.204D-03-0.349D-03-0.986D-03-0.752D-03
 Coeff:      0.298D-02 0.267D-01 0.169D+00 0.315D+00 0.488D+00
 Gap=     0.148 Goal=     0.100 Shift=    0.000
 RMSDP=4.28D-08 MaxDP=1.93D-06 DE=-3.54D-09 OVMax= 5.14D-06

 Cycle  12  Pass 1  IDiag  1:
 E= -1000.53370931013     Delta-E=       -0.000000000225 Rises=F Damp=F
 DIIS: error= 2.30D-07 at cycle  12 NSaved=  12.
 NSaved=12 IEnMin=12 EnMin= -1000.53370931013     IErMin=12 ErrMin= 2.30D-07
 ErrMax= 2.30D-07  0.00D+00 EMaxC= 1.00D+00 BMatC= 1.41D-11 BMatP= 2.12D-10
 IDIUse=1 WtCom= 1.00D+00 WtEn= 0.00D+00
 Coeff-Com:  0.365D-05-0.619D-05-0.624D-04-0.118D-03-0.400D-03-0.491D-03
 Coeff-Com: -0.144D-02 0.617D-03 0.369D-01 0.851D-01 0.245D+00 0.635D+00
 Coeff:      0.365D-05-0.619D-05-0.624D-04-0.118D-03-0.400D-03-0.491D-03
 Coeff:     -0.144D-02 0.617D-03 0.369D-01 0.851D-01 0.245D+00 0.635D+00
 Gap=     0.148 Goal=     0.100 Shift=    0.000
 RMSDP=1.27D-08 MaxDP=4.92D-07 DE=-2.25D-10 OVMax= 1.26D-06

 Cycle  13  Pass 1  IDiag  1:
 E= -1000.53370931014     Delta-E=       -0.000000000010 Rises=F Damp=F
 DIIS: error= 5.52D-08 at cycle  13 NSaved=  13.
 NSaved=13 IEnMin=13 EnMin= -1000.53370931014     IErMin=13 ErrMin= 5.52D-08
 ErrMax= 5.52D-08  0.00D+00 EMaxC= 1.00D+00 BMatC= 1.03D-12 BMatP= 1.41D-11
 IDIUse=1 WtCom= 1.00D+00 WtEn= 0.00D+00
 Coeff-Com:  0.876D-06-0.736D-06-0.147D-04-0.298D-04-0.120D-03-0.185D-03
 Coeff-Com: -0.945D-03-0.192D-02 0.477D-02 0.168D-01 0.722D-01 0.269D+00
 Coeff-Com:  0.640D+00
 Coeff:      0.876D-06-0.736D-06-0.147D-04-0.298D-04-0.120D-03-0.185D-03
 Coeff:     -0.945D-03-0.192D-02 0.477D-02 0.168D-01 0.722D-01 0.269D+00
 Coeff:      0.640D+00
 Gap=     0.148 Goal=     0.100 Shift=    0.000
 RMSDP=3.57D-09 MaxDP=1.27D-07 DE=-1.00D-11 OVMax= 4.79D-07

 SCF Done:  E(RB3LYP) =  -1000.53370931     A.U. after   13 cycles
            NFock= 13  Conv=0.36D-08     -V/T= 2.0098
 KE= 9.908119289110D+02 PE=-6.235779818461D+03 EE= 2.284721824128D+03
 Leave Link  502 at Thu Sep  8 15:02:07 2022, MaxMem=  1342177280 cpu:            1788.0 elap:              38.5
 (Enter /mnt/opt/groups/app-gaussian/g16-avx2/l601.exe)
 Copying SCF densities to generalized density rwf, IOpCl= 0 IROHF=0.

 **********************************************************************

            Population analysis using the SCF Density.

 **********************************************************************

 Orbital symmetries:
       Occupied  (AG) (BU) (AG) (BU) (AG) (BU) (AG) (BU) (AG) (BU)
                 (BU) (AG) (AG) (BU) (AG) (BU) (BU) (AG) (AG) (BU)
                 (AG) (BU) (AG) (BU) (BU) (AG) (AG) (BU) (AG) (BU)
                 (BU) (AG) (AG) (BU) (BU) (AG) (BU) (AG) (AG) (BU)
                 (AG) (BU) (BU) (AG) (AG) (BU) (AG) (BU) (BU) (AG)
                 (AG) (AG) (BU) (BU) (BU) (AG) (AG) (AG) (BU) (AG)
                 (BU) (BU) (AU) (AG) (BU) (AG) (BU) (BG) (BU) (AU)
                 (AG) (AG) (BU) (BG) (BU) (AG) (BG) (AG) (AU) (AU)
                 (BG) (AU) (BG) (BG) (AU) (AU)
       Virtual   (BG) (BG) (AU) (BG) (AU) (AU) (BG) (BG) (BU) (AU)
                 (AG) (BU) (AG) (AU) (AG) (BU) (BU) (AG) (AG) (BG)
                 (BU) (BU) (AG) (AG) (AU) (BU) (BU) (AG) (BU) (BG)
                 (AG) (BU) (BU) (AG) (BU) (AG) (AG) (BU) (BU) (AG)
                 (AG) (AG) (BU) (BU) (BU) (BU) (AG) (AG) (AG) (AG)
                 (BU) (BU) (AG) (AU) (BG) (AG) (BU) (BU) (AU) (BU)
                 (BG) (AG) (BU) (BG) (AG) (AU) (BU) (AG) (BU) (AG)
                 (BG) (AG) (BU) (AU) (AG) (BU) (AG) (BU) (AU) (AG)
                 (BU) (BU) (BU) (AG) (BU) (AG) (BG) (AG) (BG) (AU)
                 (BU) (BG) (AU) (AG) (AG) (AU) (BG) (AU) (BU) (BG)
                 (BG) (AU) (BG) (AG) (BU) (AU) (AG) (BU) (AU) (BU)
                 (AG) (BU) (AG) (BG) (BU) (AG) (BU) (AG) (AU) (AG)
                 (BU) (BU) (AG) (AG) (BG) (BU) (AG) (BU) (BU) (AG)
                 (AG) (AG) (BU) (BU) (BU) (AG) (BU) (AG) (BU) (AG)
                 (AG) (BU) (AG) (BU) (BU) (AG) (AG) (BU) (BU) (AG)
                 (AG) (BU) (AG) (BG) (AU) (AG) (BG) (BU) (AU) (BU)
                 (AU) (BG) (AG) (AU) (BU) (BG) (AU) (BG) (AU) (BG)
                 (AU) (BG) (AG) (BG) (AU) (AU) (BG) (AU) (BU) (BG)
                 (BU) (AU) (AG) (BU) (AG) (BU) (AG) (BU) (AG) (AG)
                 (BU) (BU) (AG) (AG) (AG) (BU) (BU) (AG) (AG) (AU)
                 (BG) (BU) (BG) (BU) (AG) (BU) (AU) (AG) (AG) (BG)
                 (BU) (BU) (AG) (BU) (AG) (AU) (BU) (BU) (AG) (BU)
                 (AG) (AG) (BG) (BU) (AG) (AU) (AG) (BU) (AG) (BU)
                 (BG) (BU) (BU) (AU) (BG) (AU) (AG) (AG) (BU) (BG)
                 (BU) (AG) (AG) (AU) (BU) (AG) (BG) (BU) (AG) (BU)
                 (BG) (AU) (BG) (AU) (AU) (AU) (BG) (BG) (BU) (AG)
                 (AU) (AG) (BG) (BU) (BU) (AG) (BU) (AU) (BG) (AG)
                 (AG) (BG) (AU) (BG) (AG) (AU) (BU) (BU) (AG) (AU)
                 (BG) (BU) (AG) (AG) (BU) (AG) (BU) (AU) (BU) (BG)
                 (AG) (AU) (BU) (BG) (AU) (BG) (AG) (AU) (BU) (AG)
                 (BG) (BU) (AG) (BU) (BG) (AG) (AU) (BU) (AU) (BG)
                 (AG) (BG) (BU) (AU) (AG) (BU) (AG) (BU) (BU) (AG)
                 (AG) (BU) (AG) (BU) (AG) (BU) (AG) (BU) (AG) (BU)
                 (BU) (AG) (AG) (BU) (AG) (BU) (AG) (BU) (BU) (AG)
                 (AG) (BU) (BU) (AG) (AG) (BU) (AG) (BU) (AG) (BU)
                 (BU) (AG) (AG) (BU) (BU) (AG) (BU) (AG) (AG) (BU)
                 (AG) (BU) (BU) (AG) (AG) (BU) (BU) (AG) (BU) (AG)
                 (AG) (BU) (BU) (AG) (AG) (BU) (AG) (BU) (BU) (AG)
                 (AG) (BU) (AG) (BU)
 The electronic state is 1-AG.
 Alpha  occ. eigenvalues --  -10.20216 -10.20213 -10.20151 -10.20118 -10.20116
 Alpha  occ. eigenvalues --  -10.20106 -10.20079 -10.20079 -10.19730 -10.19730
 Alpha  occ. eigenvalues --  -10.19138 -10.19138 -10.19097 -10.19097 -10.19083
 Alpha  occ. eigenvalues --  -10.19083 -10.19060 -10.19060 -10.19044 -10.19044
 Alpha  occ. eigenvalues --  -10.19029 -10.19029 -10.19012 -10.19012 -10.18976
 Alpha  occ. eigenvalues --  -10.18976  -0.88802  -0.87543  -0.85565  -0.82889
 Alpha  occ. eigenvalues --   -0.80792  -0.80471  -0.77647  -0.76754  -0.74785
 Alpha  occ. eigenvalues --   -0.74345  -0.72060  -0.71428  -0.70828  -0.63939
 Alpha  occ. eigenvalues --   -0.63155  -0.62955  -0.61695  -0.60791  -0.59599
 Alpha  occ. eigenvalues --   -0.58372  -0.53784  -0.53625  -0.52807  -0.51211
 Alpha  occ. eigenvalues --   -0.50493  -0.49318  -0.48794  -0.47551  -0.45707
 Alpha  occ. eigenvalues --   -0.45074  -0.44444  -0.43487  -0.42918  -0.42470
 Alpha  occ. eigenvalues --   -0.41471  -0.41246  -0.40864  -0.40077  -0.39868
 Alpha  occ. eigenvalues --   -0.39593  -0.39534  -0.39310  -0.37579  -0.36866
 Alpha  occ. eigenvalues --   -0.36535  -0.35260  -0.33959  -0.33626  -0.32999
 Alpha  occ. eigenvalues --   -0.32848  -0.31778  -0.31086  -0.30974  -0.28493
 Alpha  occ. eigenvalues --   -0.27679  -0.24873  -0.24863  -0.21993  -0.21339
 Alpha  occ. eigenvalues --   -0.19939
 Alpha virt. eigenvalues --   -0.05143  -0.04267  -0.03435  -0.00891  -0.00405
 Alpha virt. eigenvalues --    0.02305   0.03892   0.07251   0.08926   0.08933
 Alpha virt. eigenvalues --    0.09431   0.09700   0.10646   0.11345   0.11456
 Alpha virt. eigenvalues --    0.13027   0.13879   0.15036   0.16381   0.16540
 Alpha virt. eigenvalues --    0.16584   0.17725   0.18526   0.20230   0.21235
 Alpha virt. eigenvalues --    0.21905   0.22843   0.23423   0.23673   0.24828
 Alpha virt. eigenvalues --    0.24879   0.25332   0.26038   0.27424   0.27594
 Alpha virt. eigenvalues --    0.28473   0.29472   0.29865   0.31010   0.31202
 Alpha virt. eigenvalues --    0.32364   0.33317   0.34942   0.36683   0.37871
 Alpha virt. eigenvalues --    0.39068   0.39607   0.40574   0.45549   0.47487
 Alpha virt. eigenvalues --    0.48517   0.49182   0.49299   0.49911   0.50940
 Alpha virt. eigenvalues --    0.51070   0.51083   0.51930   0.52574   0.53551
 Alpha virt. eigenvalues --    0.53797   0.54027   0.54104   0.54868   0.54943
 Alpha virt. eigenvalues --    0.55104   0.55451   0.56547   0.57121   0.57305
 Alpha virt. eigenvalues --    0.57481   0.57551   0.58125   0.58261   0.59057
 Alpha virt. eigenvalues --    0.59289   0.59634   0.60058   0.60305   0.60746
 Alpha virt. eigenvalues --    0.60925   0.61561   0.61680   0.61772   0.62024
 Alpha virt. eigenvalues --    0.62053   0.62149   0.62456   0.63630   0.64434
 Alpha virt. eigenvalues --    0.64633   0.65318   0.65399   0.65467   0.66422
 Alpha virt. eigenvalues --    0.67682   0.68605   0.68800   0.69432   0.72548
 Alpha virt. eigenvalues --    0.73454   0.74572   0.77408   0.78363   0.78490
 Alpha virt. eigenvalues --    0.78526   0.80685   0.80914   0.81125   0.81857
 Alpha virt. eigenvalues --    0.81923   0.82360   0.82617   0.83962   0.84231
 Alpha virt. eigenvalues --    0.84823   0.87272   0.87469   0.87495   0.89236
 Alpha virt. eigenvalues --    0.89351   0.90324   0.90502   0.92500   0.92688
 Alpha virt. eigenvalues --    0.93098   0.93261   0.93564   0.95117   0.95292
 Alpha virt. eigenvalues --    0.95696   0.96618   0.97342   0.98523   0.99429
 Alpha virt. eigenvalues --    1.00427   1.03161   1.03580   1.04331   1.04756
 Alpha virt. eigenvalues --    1.07482   1.07957   1.08565   1.10175   1.13532
 Alpha virt. eigenvalues --    1.14145   1.16796   1.16852   1.17143   1.17916
 Alpha virt. eigenvalues --    1.19309   1.21668   1.21752   1.21838   1.21945
 Alpha virt. eigenvalues --    1.23929   1.24090   1.24338   1.24365   1.25814
 Alpha virt. eigenvalues --    1.26189   1.26604   1.30099   1.31851   1.31934
 Alpha virt. eigenvalues --    1.33603   1.34074   1.34195   1.35826   1.37143
 Alpha virt. eigenvalues --    1.37988   1.38209   1.38496   1.40166   1.40773
 Alpha virt. eigenvalues --    1.41185   1.41657   1.42462   1.42881   1.43252
 Alpha virt. eigenvalues --    1.43338   1.44038   1.44893   1.46875   1.48121
 Alpha virt. eigenvalues --    1.48454   1.50238   1.50681   1.53361   1.54508
 Alpha virt. eigenvalues --    1.55598   1.59314   1.60317   1.65579   1.69642
 Alpha virt. eigenvalues --    1.70715   1.71774   1.73071   1.73555   1.74525
 Alpha virt. eigenvalues --    1.74902   1.75857   1.76635   1.76977   1.78324
 Alpha virt. eigenvalues --    1.80062   1.80263   1.83100   1.83753   1.84989
 Alpha virt. eigenvalues --    1.85361   1.86780   1.87173   1.87618   1.88330
 Alpha virt. eigenvalues --    1.88376   1.88511   1.89715   1.90088   1.91135
 Alpha virt. eigenvalues --    1.91294   1.92546   1.92596   1.93505   1.94156
 Alpha virt. eigenvalues --    1.95566   1.96177   1.96694   1.97543   1.97738
 Alpha virt. eigenvalues --    1.97828   1.98575   1.99330   1.99805   1.99850
 Alpha virt. eigenvalues --    2.00604   2.00963   2.03645   2.04698   2.04868
 Alpha virt. eigenvalues --    2.08649   2.09351   2.11831   2.14104   2.18217
 Alpha virt. eigenvalues --    2.19860   2.20456   2.20688   2.21380   2.21629
 Alpha virt. eigenvalues --    2.21959   2.23567   2.25235   2.25637   2.27055
 Alpha virt. eigenvalues --    2.28436   2.28461   2.29050   2.29638   2.29751
 Alpha virt. eigenvalues --    2.31127   2.31276   2.31982   2.32800   2.35692
 Alpha virt. eigenvalues --    2.36256   2.37679   2.38356   2.38434   2.39947
 Alpha virt. eigenvalues --    2.41626   2.41899   2.41962   2.42792   2.43039
 Alpha virt. eigenvalues --    2.43777   2.44084   2.45548   2.46335   2.46402
 Alpha virt. eigenvalues --    2.46516   2.47279   2.48694   2.49758   2.51865
 Alpha virt. eigenvalues --    2.52173   2.53395   2.55175   2.56016   2.56335
 Alpha virt. eigenvalues --    2.56807   2.57027   2.57856   2.58199   2.58649
 Alpha virt. eigenvalues --    2.60305   2.60868   2.61907   2.62437   2.62641
 Alpha virt. eigenvalues --    2.63673   2.63993   2.64754   2.65723   2.66950
 Alpha virt. eigenvalues --    2.68164   2.68204   2.69755   2.72252   2.73281
 Alpha virt. eigenvalues --    2.74801   2.75236   2.75262   2.76683   2.77128
 Alpha virt. eigenvalues --    2.80001   2.81960   2.82633   2.85066   2.85415
 Alpha virt. eigenvalues --    2.88270   2.89442   2.91350   2.92055   2.98722
 Alpha virt. eigenvalues --    3.00938   3.02272   3.08169   3.10000   3.10814
 Alpha virt. eigenvalues --    3.13510   3.17292   3.18204   3.18687   3.19047
 Alpha virt. eigenvalues --    3.20214   3.22536   3.22756   3.24276   3.24281
 Alpha virt. eigenvalues --    3.27706   3.28688   3.32804   3.33004   3.33721
 Alpha virt. eigenvalues --    3.34168   3.35269   3.35818   3.40104   3.44053
 Alpha virt. eigenvalues --    3.48090   3.48135   3.66164   3.67615   3.72241
 Alpha virt. eigenvalues --    3.78417   3.87147   3.89402   4.08253   4.09283
 Alpha virt. eigenvalues --    4.10556   4.11982   4.13177   4.13869   4.14367
 Alpha virt. eigenvalues --    4.14661   4.17250   4.17486   4.19068   4.19425
 Alpha virt. eigenvalues --    4.20090   4.31547   4.33617   4.35026   4.40529
 Alpha virt. eigenvalues --    4.41048   4.47481   4.48841   4.56881   4.59656
 Alpha virt. eigenvalues --    4.64961   4.78946   4.92181   5.01262
          Condensed to atoms (all electrons):
               1          2          3          4          5          6
     1  C    4.855712   0.507867   0.504421  -0.024751  -0.012262  -0.040042
     2  C    0.507867   5.019466  -0.024094  -0.066464   0.469152  -0.026643
     3  C    0.504421  -0.024094   4.850099   0.517940  -0.035789  -0.007499
     4  C   -0.024751  -0.066464   0.517940   5.043033  -0.066052   0.469637
     5  C   -0.012262   0.469152  -0.035789  -0.066052   4.766690   0.452341
     6  C   -0.040042  -0.026643  -0.007499   0.469637   0.452341   4.989659
     7  C    0.008160  -0.084369  -0.000604   0.015091   0.407548  -0.008469
     8  C   -0.000432   0.008921   0.000077  -0.001586   0.003480  -0.069310
     9  C   -0.000573   0.013441   0.008496  -0.089343  -0.002708   0.299687
    10  C    0.000044  -0.000469  -0.000234   0.010893  -0.046950   0.002865
    11  C   -0.000019  -0.000093   0.000421  -0.020724   0.010668  -0.085650
    12  C    0.000000  -0.000010   0.000000  -0.000030  -0.000326   0.012855
    13  C    0.000000   0.000000  -0.000012   0.000635  -0.000257   0.008962
    14  C    0.000000   0.000000   0.000000  -0.000038   0.000016  -0.000317
    15  C    0.000000  -0.000000  -0.000000   0.000001  -0.000029  -0.000054
    16  C   -0.000000   0.000000   0.000000  -0.000000   0.000000  -0.000000
    17  C    0.000000   0.000000  -0.000000  -0.000000   0.000000  -0.000001
    18  C   -0.000000  -0.000000   0.000000   0.000000   0.000000   0.000000
    19  C   -0.000000   0.000000   0.000000   0.000000   0.000000  -0.000000
    20  C   -0.000000  -0.000000  -0.000000   0.000000   0.000000  -0.000000
    21  C   -0.000000  -0.000000   0.000000   0.000000   0.000000   0.000000
    22  C    0.000000  -0.000000  -0.000000  -0.000000  -0.000000   0.000000
    23  C    0.000000  -0.000000  -0.000000  -0.000000  -0.000000   0.000000
    24  C    0.000000   0.000000   0.000000  -0.000000  -0.000000   0.000000
    25  C    0.000000   0.000000   0.000000  -0.000000  -0.000000  -0.000000
    26  C    0.000000   0.000000   0.000000   0.000000   0.000000  -0.000000
    27  H    0.365538  -0.034432  -0.039276   0.004116   0.002589   0.001156
    28  H   -0.043754   0.364163   0.004652   0.000576  -0.039979   0.004350
    29  H   -0.040190   0.004197   0.365232  -0.033943   0.001210   0.002755
    30  H    0.004536   0.000658  -0.044444   0.357841   0.004910  -0.028500
    31  H    0.000155  -0.007990   0.000024  -0.000247  -0.037081   0.003848
    32  H    0.000004  -0.000234  -0.000001   0.000017   0.002364   0.001240
    33  H   -0.000003  -0.000002   0.000271   0.003315  -0.000213  -0.013509
    34  H   -0.000000   0.000000   0.000000   0.000012   0.000003  -0.000287
    35  H    0.000000  -0.000000  -0.000000   0.000000  -0.000010   0.000004
    36  H    0.000000  -0.000000  -0.000000   0.000000  -0.000000   0.000000
    37  H    0.000000  -0.000000   0.000000   0.000000   0.000000  -0.000000
    38  H   -0.000000   0.000000   0.000000   0.000000   0.000000  -0.000000
    39  H    0.000000  -0.000000  -0.000000   0.000000  -0.000000   0.000000
    40  H    0.000000   0.000000   0.000000  -0.000000  -0.000000   0.000000
    41  H    0.000000   0.000000   0.000000  -0.000000  -0.000000   0.000000
    42  H    0.000000   0.000000   0.000000   0.000000   0.000000  -0.000000
               7          8          9         10         11         12
     1  C    0.008160  -0.000432  -0.000573   0.000044  -0.000019   0.000000
     2  C   -0.084369   0.008921   0.013441  -0.000469  -0.000093  -0.000010
     3  C   -0.000604   0.000077   0.008496  -0.000234   0.000421   0.000000
     4  C    0.015091  -0.001586  -0.089343   0.010893  -0.020724  -0.000030
     5  C    0.407548   0.003480  -0.002708  -0.046950   0.010668  -0.000326
     6  C   -0.008469  -0.069310   0.299687   0.002865  -0.085650   0.012855
     7  C    5.088902   0.462089  -0.070689   0.008177  -0.001531   0.009603
     8  C    0.462089   5.092306  -0.044008   0.422805   0.015363  -0.086673
     9  C   -0.070689  -0.044008   5.051275   0.404084   0.427329   0.003098
    10  C    0.008177   0.422805   0.404084   5.058500  -0.042802   0.318685
    11  C   -0.001531   0.015363   0.427329  -0.042802   5.102837  -0.068629
    12  C    0.009603  -0.086673   0.003098   0.318685  -0.068629   5.039972
    13  C    0.000098  -0.001611   0.007410  -0.069782   0.462951  -0.041721
    14  C   -0.000260   0.010451  -0.048736   0.000292   0.006355   0.403194
    15  C    0.000547  -0.019685   0.010903  -0.088188  -0.001666   0.425999
    16  C   -0.000016   0.000624  -0.000271   0.009155   0.000105   0.006355
    17  C   -0.000000  -0.000035  -0.000354   0.012507   0.009155   0.000292
    18  C    0.000000  -0.000038   0.000022  -0.000354  -0.000271  -0.048736
    19  C   -0.000000   0.000001  -0.000038  -0.000035   0.000624   0.010451
    20  C    0.000000  -0.000000   0.000000  -0.000000  -0.000016  -0.000260
    21  C   -0.000000  -0.000000   0.000000  -0.000001  -0.000000  -0.000317
    22  C    0.000000   0.000000   0.000000  -0.000000  -0.000000  -0.000038
    23  C    0.000000   0.000000   0.000000   0.000000   0.000000   0.000016
    24  C   -0.000000   0.000000   0.000000  -0.000000   0.000000   0.000000
    25  C   -0.000000   0.000000  -0.000000   0.000000   0.000000   0.000000
    26  C   -0.000000  -0.000000  -0.000000   0.000000  -0.000000   0.000000
    27  H   -0.000204   0.000004   0.000016  -0.000001  -0.000000  -0.000000
    28  H   -0.008818   0.000266  -0.000185   0.000013   0.000002   0.000000
    29  H    0.000010  -0.000001  -0.000243   0.000002   0.000012   0.000000
    30  H   -0.000202   0.000019  -0.015244  -0.000328   0.003678   0.000006
    31  H    0.358988  -0.034234   0.001436   0.001969   0.000021  -0.000279
    32  H   -0.035949   0.354752   0.004238  -0.026210  -0.000236  -0.014789
    33  H    0.000025  -0.000246  -0.026982   0.004019   0.353907   0.001525
    34  H   -0.000001   0.000018   0.001952   0.001518  -0.034764   0.004036
    35  H    0.000423   0.003042  -0.000329  -0.014030   0.000027  -0.026135
    36  H    0.000000   0.000016   0.000003  -0.000297  -0.000001   0.001918
    37  H   -0.000000   0.000000  -0.000009   0.000003   0.000477  -0.000339
    38  H   -0.000000   0.000000  -0.000000   0.000000   0.000000   0.000003
    39  H    0.000000   0.000000   0.000000  -0.000000  -0.000000  -0.000009
    40  H    0.000000   0.000000   0.000000  -0.000000  -0.000000  -0.000000
    41  H    0.000000   0.000000   0.000000  -0.000000  -0.000000  -0.000000
    42  H   -0.000000  -0.000000  -0.000000   0.000000   0.000000   0.000000
              13         14         15         16         17         18
     1  C    0.000000   0.000000   0.000000  -0.000000   0.000000  -0.000000
     2  C    0.000000   0.000000  -0.000000   0.000000   0.000000  -0.000000
     3  C   -0.000012   0.000000  -0.000000   0.000000  -0.000000   0.000000
     4  C    0.000635  -0.000038   0.000001  -0.000000  -0.000000   0.000000
     5  C   -0.000257   0.000016  -0.000029   0.000000   0.000000   0.000000
     6  C    0.008962  -0.000317  -0.000054  -0.000000  -0.000001   0.000000
     7  C    0.000098  -0.000260   0.000547  -0.000016  -0.000000   0.000000
     8  C   -0.001611   0.010451  -0.019685   0.000624  -0.000035  -0.000038
     9  C    0.007410  -0.048736   0.010903  -0.000271  -0.000354   0.000022
    10  C   -0.069782   0.000292  -0.088188   0.009155   0.012507  -0.000354
    11  C    0.462951   0.006355  -0.001666   0.000105   0.009155  -0.000271
    12  C   -0.041721   0.403194   0.425999   0.006355   0.000292  -0.048736
    13  C    5.102517   0.425999   0.016426  -0.001666  -0.088188   0.010903
    14  C    0.425999   5.039972  -0.041721  -0.068629   0.318685   0.003098
    15  C    0.016426  -0.041721   5.102517   0.462951  -0.069782   0.007410
    16  C   -0.001666  -0.068629   0.462951   5.102837  -0.042802   0.427329
    17  C   -0.088188   0.318685  -0.069782  -0.042802   5.058500   0.404084
    18  C    0.010903   0.003098   0.007410   0.427329   0.404084   5.051275
    19  C   -0.019685  -0.086673  -0.001611   0.015363   0.422805  -0.044008
    20  C    0.000547   0.009603   0.000098  -0.001531   0.008177  -0.070689
    21  C   -0.000054   0.012855   0.008962  -0.085650   0.002865   0.299687
    22  C    0.000001  -0.000030   0.000635  -0.020724   0.010893  -0.089343
    23  C   -0.000029  -0.000326  -0.000257   0.010668  -0.046950  -0.002708
    24  C   -0.000000   0.000000  -0.000012   0.000421  -0.000234   0.008496
    25  C   -0.000000  -0.000010   0.000000  -0.000093  -0.000469   0.013441
    26  C    0.000000   0.000000   0.000000  -0.000019   0.000044  -0.000573
    27  H   -0.000000   0.000000   0.000000   0.000000   0.000000  -0.000000
    28  H   -0.000000  -0.000000  -0.000000  -0.000000  -0.000000   0.000000
    29  H    0.000000  -0.000000   0.000000  -0.000000  -0.000000   0.000000
    30  H    0.000410  -0.000009   0.000000  -0.000000  -0.000000   0.000000
    31  H   -0.000001   0.000003   0.000015   0.000000   0.000000  -0.000000
    32  H    0.000024  -0.000339   0.003254   0.000477   0.000003  -0.000009
    33  H   -0.034550   0.001918   0.000019  -0.000001  -0.000297   0.000003
    34  H    0.353671  -0.026135  -0.000251   0.000027  -0.014030  -0.000329
    35  H   -0.000251   0.004036   0.353671  -0.034764   0.001518   0.001952
    36  H    0.000019   0.001525  -0.034550   0.353907   0.004019  -0.026982
    37  H    0.003254  -0.014789   0.000024  -0.000236  -0.026210   0.004238
    38  H    0.000015  -0.000279  -0.000001   0.000021   0.001969   0.001436
    39  H    0.000000   0.000006   0.000410   0.003678  -0.000328  -0.015244
    40  H    0.000000   0.000000   0.000000   0.000012   0.000002  -0.000243
    41  H   -0.000000   0.000000  -0.000000   0.000002   0.000013  -0.000185
    42  H    0.000000  -0.000000  -0.000000  -0.000000  -0.000001   0.000016
              19         20         21         22         23         24
     1  C   -0.000000  -0.000000  -0.000000   0.000000   0.000000   0.000000
     2  C    0.000000  -0.000000  -0.000000  -0.000000  -0.000000   0.000000
     3  C    0.000000  -0.000000   0.000000  -0.000000  -0.000000   0.000000
     4  C    0.000000   0.000000   0.000000  -0.000000  -0.000000  -0.000000
     5  C    0.000000   0.000000   0.000000  -0.000000  -0.000000  -0.000000
     6  C   -0.000000  -0.000000   0.000000   0.000000   0.000000   0.000000
     7  C   -0.000000   0.000000  -0.000000   0.000000   0.000000  -0.000000
     8  C    0.000001  -0.000000  -0.000000   0.000000   0.000000   0.000000
     9  C   -0.000038   0.000000   0.000000   0.000000   0.000000   0.000000
    10  C   -0.000035  -0.000000  -0.000001  -0.000000   0.000000  -0.000000
    11  C    0.000624  -0.000016  -0.000000  -0.000000   0.000000   0.000000
    12  C    0.010451  -0.000260  -0.000317  -0.000038   0.000016   0.000000
    13  C   -0.019685   0.000547  -0.000054   0.000001  -0.000029  -0.000000
    14  C   -0.086673   0.009603   0.012855  -0.000030  -0.000326   0.000000
    15  C   -0.001611   0.000098   0.008962   0.000635  -0.000257  -0.000012
    16  C    0.015363  -0.001531  -0.085650  -0.020724   0.010668   0.000421
    17  C    0.422805   0.008177   0.002865   0.010893  -0.046950  -0.000234
    18  C   -0.044008  -0.070689   0.299687  -0.089343  -0.002708   0.008496
    19  C    5.092306   0.462089  -0.069310  -0.001586   0.003480   0.000077
    20  C    0.462089   5.088902  -0.008469   0.015091   0.407548  -0.000604
    21  C   -0.069310  -0.008469   4.989659   0.469637   0.452341  -0.007499
    22  C   -0.001586   0.015091   0.469637   5.043033  -0.066052   0.517940
    23  C    0.003480   0.407548   0.452341  -0.066052   4.766690  -0.035789
    24  C    0.000077  -0.000604  -0.007499   0.517940  -0.035789   4.850099
    25  C    0.008921  -0.084369  -0.026643  -0.066464   0.469152  -0.024094
    26  C   -0.000432   0.008160  -0.040042  -0.024751  -0.012262   0.504421
    27  H   -0.000000  -0.000000  -0.000000   0.000000   0.000000   0.000000
    28  H    0.000000   0.000000   0.000000  -0.000000  -0.000000   0.000000
    29  H    0.000000   0.000000   0.000000  -0.000000  -0.000000   0.000000
    30  H    0.000000   0.000000   0.000000   0.000000  -0.000000  -0.000000
    31  H    0.000000  -0.000000  -0.000000   0.000000   0.000000   0.000000
    32  H    0.000000  -0.000000  -0.000000   0.000000   0.000000   0.000000
    33  H    0.000016   0.000000   0.000000   0.000000  -0.000000  -0.000000
    34  H    0.003042   0.000423   0.000004   0.000000  -0.000010  -0.000000
    35  H    0.000018  -0.000001  -0.000287   0.000012   0.000003   0.000000
    36  H   -0.000246   0.000025  -0.013509   0.003315  -0.000213   0.000271
    37  H    0.354752  -0.035949   0.001240   0.000017   0.002364  -0.000001
    38  H   -0.034234   0.358988   0.003848  -0.000247  -0.037081   0.000024
    39  H    0.000019  -0.000202  -0.028500   0.357841   0.004910  -0.044444
    40  H   -0.000001   0.000010   0.002755  -0.033943   0.001210   0.365232
    41  H    0.000266  -0.008818   0.004350   0.000576  -0.039979   0.004652
    42  H    0.000004  -0.000204   0.001156   0.004116   0.002589  -0.039276
              25         26         27         28         29         30
     1  C    0.000000   0.000000   0.365538  -0.043754  -0.040190   0.004536
     2  C    0.000000   0.000000  -0.034432   0.364163   0.004197   0.000658
     3  C    0.000000   0.000000  -0.039276   0.004652   0.365232  -0.044444
     4  C   -0.000000   0.000000   0.004116   0.000576  -0.033943   0.357841
     5  C   -0.000000   0.000000   0.002589  -0.039979   0.001210   0.004910
     6  C   -0.000000  -0.000000   0.001156   0.004350   0.002755  -0.028500
     7  C   -0.000000  -0.000000  -0.000204  -0.008818   0.000010  -0.000202
     8  C    0.000000  -0.000000   0.000004   0.000266  -0.000001   0.000019
     9  C   -0.000000  -0.000000   0.000016  -0.000185  -0.000243  -0.015244
    10  C    0.000000   0.000000  -0.000001   0.000013   0.000002  -0.000328
    11  C    0.000000  -0.000000  -0.000000   0.000002   0.000012   0.003678
    12  C    0.000000   0.000000  -0.000000   0.000000   0.000000   0.000006
    13  C   -0.000000   0.000000  -0.000000  -0.000000   0.000000   0.000410
    14  C   -0.000010   0.000000   0.000000  -0.000000  -0.000000  -0.000009
    15  C    0.000000   0.000000   0.000000  -0.000000   0.000000   0.000000
    16  C   -0.000093  -0.000019   0.000000  -0.000000  -0.000000  -0.000000
    17  C   -0.000469   0.000044   0.000000  -0.000000  -0.000000  -0.000000
    18  C    0.013441  -0.000573  -0.000000   0.000000   0.000000   0.000000
    19  C    0.008921  -0.000432  -0.000000   0.000000   0.000000   0.000000
    20  C   -0.084369   0.008160  -0.000000   0.000000   0.000000   0.000000
    21  C   -0.026643  -0.040042  -0.000000   0.000000   0.000000   0.000000
    22  C   -0.066464  -0.024751   0.000000  -0.000000  -0.000000   0.000000
    23  C    0.469152  -0.012262   0.000000  -0.000000  -0.000000  -0.000000
    24  C   -0.024094   0.504421   0.000000   0.000000   0.000000  -0.000000
    25  C    5.019466   0.507867   0.000000   0.000000   0.000000  -0.000000
    26  C    0.507867   4.855712   0.000000   0.000000   0.000000   0.000000
    27  H    0.000000   0.000000   0.625505  -0.005751  -0.005267  -0.000209
    28  H    0.000000   0.000000  -0.005751   0.633270  -0.000201   0.000019
    29  H    0.000000   0.000000  -0.005267  -0.000201   0.626672  -0.006082
    30  H   -0.000000   0.000000  -0.000209   0.000019  -0.006082   0.633897
    31  H    0.000000  -0.000000  -0.000013   0.006483   0.000000   0.000002
    32  H   -0.000000   0.000000  -0.000000  -0.000015  -0.000000   0.000000
    33  H   -0.000000   0.000000   0.000000   0.000000   0.000002   0.003224
    34  H   -0.000000   0.000000  -0.000000   0.000000   0.000000  -0.000001
    35  H    0.000000  -0.000000  -0.000000   0.000000   0.000000  -0.000000
    36  H   -0.000002  -0.000003   0.000000  -0.000000   0.000000   0.000000
    37  H   -0.000234   0.000004  -0.000000   0.000000  -0.000000   0.000000
    38  H   -0.007990   0.000155  -0.000000   0.000000   0.000000  -0.000000
    39  H    0.000658   0.004536   0.000000   0.000000   0.000000   0.000000
    40  H    0.004197  -0.040190   0.000000   0.000000   0.000000   0.000000
    41  H    0.364163  -0.043754   0.000000   0.000000   0.000000   0.000000
    42  H   -0.034432   0.365538   0.000000   0.000000   0.000000   0.000000
              31         32         33         34         35         36
     1  C    0.000155   0.000004  -0.000003  -0.000000   0.000000   0.000000
     2  C   -0.007990  -0.000234  -0.000002   0.000000  -0.000000  -0.000000
     3  C    0.000024  -0.000001   0.000271   0.000000  -0.000000  -0.000000
     4  C   -0.000247   0.000017   0.003315   0.000012   0.000000   0.000000
     5  C   -0.037081   0.002364  -0.000213   0.000003  -0.000010  -0.000000
     6  C    0.003848   0.001240  -0.013509  -0.000287   0.000004   0.000000
     7  C    0.358988  -0.035949   0.000025  -0.000001   0.000423   0.000000
     8  C   -0.034234   0.354752  -0.000246   0.000018   0.003042   0.000016
     9  C    0.001436   0.004238  -0.026982   0.001952  -0.000329   0.000003
    10  C    0.001969  -0.026210   0.004019   0.001518  -0.014030  -0.000297
    11  C    0.000021  -0.000236   0.353907  -0.034764   0.000027  -0.000001
    12  C   -0.000279  -0.014789   0.001525   0.004036  -0.026135   0.001918
    13  C   -0.000001   0.000024  -0.034550   0.353671  -0.000251   0.000019
    14  C    0.000003  -0.000339   0.001918  -0.026135   0.004036   0.001525
    15  C    0.000015   0.003254   0.000019  -0.000251   0.353671  -0.034550
    16  C    0.000000   0.000477  -0.000001   0.000027  -0.034764   0.353907
    17  C    0.000000   0.000003  -0.000297  -0.014030   0.001518   0.004019
    18  C   -0.000000  -0.000009   0.000003  -0.000329   0.001952  -0.026982
    19  C    0.000000   0.000000   0.000016   0.003042   0.000018  -0.000246
    20  C   -0.000000  -0.000000   0.000000   0.000423  -0.000001   0.000025
    21  C   -0.000000  -0.000000   0.000000   0.000004  -0.000287  -0.013509
    22  C    0.000000   0.000000   0.000000   0.000000   0.000012   0.003315
    23  C    0.000000   0.000000  -0.000000  -0.000010   0.000003  -0.000213
    24  C    0.000000   0.000000  -0.000000  -0.000000   0.000000   0.000271
    25  C    0.000000  -0.000000  -0.000000  -0.000000   0.000000  -0.000002
    26  C   -0.000000   0.000000   0.000000   0.000000  -0.000000  -0.000003
    27  H   -0.000013  -0.000000   0.000000  -0.000000  -0.000000   0.000000
    28  H    0.006483  -0.000015   0.000000   0.000000   0.000000  -0.000000
    29  H    0.000000  -0.000000   0.000002   0.000000   0.000000   0.000000
    30  H    0.000002   0.000000   0.003224  -0.000001  -0.000000   0.000000
    31  H    0.627415  -0.005342   0.000000  -0.000000   0.000002   0.000000
    32  H   -0.005342   0.628273   0.000002   0.000000   0.002799  -0.000003
    33  H    0.000000   0.000002   0.627976  -0.005260   0.000000  -0.000000
    34  H   -0.000000   0.000000  -0.005260   0.628474   0.000002   0.000000
    35  H    0.000002   0.002799   0.000000   0.000002   0.628474  -0.005260
    36  H    0.000000  -0.000003  -0.000000   0.000000  -0.005260   0.627976
    37  H    0.000000  -0.000000  -0.000003   0.002799   0.000000   0.000002
    38  H    0.000000   0.000000   0.000000   0.000002  -0.000000   0.000000
    39  H   -0.000000   0.000000   0.000000  -0.000000  -0.000001   0.003224
    40  H    0.000000  -0.000000   0.000000   0.000000   0.000000   0.000002
    41  H    0.000000   0.000000  -0.000000   0.000000   0.000000   0.000000
    42  H   -0.000000  -0.000000   0.000000  -0.000000  -0.000000   0.000000
              37         38         39         40         41         42
     1  C    0.000000  -0.000000   0.000000   0.000000   0.000000   0.000000
     2  C   -0.000000   0.000000  -0.000000   0.000000   0.000000   0.000000
     3  C    0.000000   0.000000  -0.000000   0.000000   0.000000   0.000000
     4  C    0.000000   0.000000   0.000000  -0.000000  -0.000000   0.000000
     5  C    0.000000   0.000000  -0.000000  -0.000000  -0.000000   0.000000
     6  C   -0.000000  -0.000000   0.000000   0.000000   0.000000  -0.000000
     7  C   -0.000000  -0.000000   0.000000   0.000000   0.000000  -0.000000
     8  C    0.000000   0.000000   0.000000   0.000000   0.000000  -0.000000
     9  C   -0.000009  -0.000000   0.000000   0.000000   0.000000  -0.000000
    10  C    0.000003   0.000000  -0.000000  -0.000000  -0.000000   0.000000
    11  C    0.000477   0.000000  -0.000000  -0.000000  -0.000000   0.000000
    12  C   -0.000339   0.000003  -0.000009  -0.000000  -0.000000   0.000000
    13  C    0.003254   0.000015   0.000000   0.000000  -0.000000   0.000000
    14  C   -0.014789  -0.000279   0.000006   0.000000   0.000000  -0.000000
    15  C    0.000024  -0.000001   0.000410   0.000000  -0.000000  -0.000000
    16  C   -0.000236   0.000021   0.003678   0.000012   0.000002  -0.000000
    17  C   -0.026210   0.001969  -0.000328   0.000002   0.000013  -0.000001
    18  C    0.004238   0.001436  -0.015244  -0.000243  -0.000185   0.000016
    19  C    0.354752  -0.034234   0.000019  -0.000001   0.000266   0.000004
    20  C   -0.035949   0.358988  -0.000202   0.000010  -0.008818  -0.000204
    21  C    0.001240   0.003848  -0.028500   0.002755   0.004350   0.001156
    22  C    0.000017  -0.000247   0.357841  -0.033943   0.000576   0.004116
    23  C    0.002364  -0.037081   0.004910   0.001210  -0.039979   0.002589
    24  C   -0.000001   0.000024  -0.044444   0.365232   0.004652  -0.039276
    25  C   -0.000234  -0.007990   0.000658   0.004197   0.364163  -0.034432
    26  C    0.000004   0.000155   0.004536  -0.040190  -0.043754   0.365538
    27  H   -0.000000  -0.000000   0.000000   0.000000   0.000000   0.000000
    28  H    0.000000   0.000000   0.000000   0.000000   0.000000   0.000000
    29  H   -0.000000   0.000000   0.000000   0.000000   0.000000   0.000000
    30  H    0.000000  -0.000000   0.000000   0.000000   0.000000   0.000000
    31  H    0.000000   0.000000  -0.000000   0.000000   0.000000  -0.000000
    32  H   -0.000000   0.000000   0.000000  -0.000000   0.000000  -0.000000
    33  H   -0.000003   0.000000   0.000000   0.000000  -0.000000   0.000000
    34  H    0.002799   0.000002  -0.000000   0.000000   0.000000  -0.000000
    35  H    0.000000  -0.000000  -0.000001   0.000000   0.000000  -0.000000
    36  H    0.000002   0.000000   0.003224   0.000002   0.000000   0.000000
    37  H    0.628273  -0.005342   0.000000  -0.000000  -0.000015  -0.000000
    38  H   -0.005342   0.627415   0.000002   0.000000   0.006483  -0.000013
    39  H    0.000000   0.000002   0.633897  -0.006082   0.000019  -0.000209
    40  H   -0.000000   0.000000  -0.006082   0.626672  -0.000201  -0.005267
    41  H   -0.000015   0.006483   0.000019  -0.000201   0.633270  -0.005751
    42  H   -0.000000  -0.000013  -0.000209  -0.005267  -0.005751   0.625505
 Mulliken charges:
               1
     1  C   -0.084411
     2  C   -0.143066
     3  C   -0.099680
     4  C   -0.119930
     5  C    0.120687
     6  C    0.030920
     7  C   -0.148550
     8  C   -0.116375
     9  C    0.066321
    10  C    0.034147
    11  C   -0.137530
    12  C    0.050284
    13  C   -0.136038
    14  C    0.050284
    15  C   -0.136038
    16  C   -0.137530
    17  C    0.034147
    18  C    0.066321
    19  C   -0.116375
    20  C   -0.148550
    21  C    0.030920
    22  C   -0.119930
    23  C    0.120687
    24  C   -0.099680
    25  C   -0.143066
    26  C   -0.084411
    27  H    0.086228
    28  H    0.084908
    29  H    0.085835
    30  H    0.085818
    31  H    0.084826
    32  H    0.085679
    33  H    0.084844
    34  H    0.085084
    35  H    0.085084
    36  H    0.084844
    37  H    0.085679
    38  H    0.084826
    39  H    0.085818
    40  H    0.085835
    41  H    0.084908
    42  H    0.086228
 Sum of Mulliken charges =  -0.00000
 Mulliken charges with hydrogens summed into heavy atoms:
               1
     1  C    0.001816
     2  C   -0.058158
     3  C   -0.013845
     4  C   -0.034112
     5  C    0.120687
     6  C    0.030920
     7  C   -0.063724
     8  C   -0.030696
     9  C    0.066321
    10  C    0.034147
    11  C   -0.052686
    12  C    0.050284
    13  C   -0.050954
    14  C    0.050284
    15  C   -0.050954
    16  C   -0.052686
    17  C    0.034147
    18  C    0.066321
    19  C   -0.030696
    20  C   -0.063724
    21  C    0.030920
    22  C   -0.034112
    23  C    0.120687
    24  C   -0.013845
    25  C   -0.058158
    26  C    0.001816
 Electronic spatial extent (au):  <R**2>=          12272.2418
 Charge=              0.0000 electrons
 Dipole moment (field-independent basis, Debye):
    X=             -0.0000    Y=              0.0000    Z=              0.0000  Tot=              0.0000
 Quadrupole moment (field-independent basis, Debye-Ang):
   XX=           -128.5930   YY=           -126.3848   ZZ=           -156.2970
   XY=             -0.1597   XZ=              0.0000   YZ=              0.0000
 Traceless Quadrupole moment (field-independent basis, Debye-Ang):
   XX=              8.4986   YY=             10.7068   ZZ=            -19.2054
   XY=             -0.1597   XZ=              0.0000   YZ=              0.0000
 Octapole moment (field-independent basis, Debye-Ang**2):
  XXX=             -0.0000  YYY=             -0.0000  ZZZ=              0.0000  XYY=             -0.0000
  XXY=             -0.0000  XXZ=              0.0000  XZZ=              0.0000  YZZ=              0.0000
  YYZ=              0.0000  XYZ=              0.0000
 Hexadecapole moment (field-independent basis, Debye-Ang**3):
 XXXX=          -1739.8226 YYYY=         -13424.4863 ZZZZ=           -162.0074 XXXY=           -199.0626
 XXXZ=              0.0000 YYYX=           -216.0665 YYYZ=              0.0000 ZZZX=              0.0000
 ZZZY=              0.0000 XXYY=          -2542.5617 XXZZ=           -376.4417 YYZZ=          -2774.3098
 XXYZ=              0.0000 YYXZ=              0.0000 ZZXY=            -80.8219
 N-N= 1.959712356111D+03 E-N=-6.235779819853D+03  KE= 9.908119289110D+02
 Symmetry AG   KE= 4.833085572172D+02
 Symmetry BG   KE= 1.268515341307D+01
 Symmetry AU   KE= 1.505163590070D+01
 Symmetry BU   KE= 4.797665823800D+02
 No NMR shielding tensors so no spin-rotation constants.
 Leave Link  601 at Thu Sep  8 15:02:09 2022, MaxMem=  1342177280 cpu:              80.8 elap:               1.8
 (Enter /mnt/opt/groups/app-gaussian/g16-avx2/l701.exe)
 ... and contract with generalized density number  0.
 Compute integral first derivatives.
 R6Disp: Adding Grimme-D3 dispersion energy 1st derivatives to the gradient.
 Leave Link  701 at Thu Sep  8 15:02:11 2022, MaxMem=  1342177280 cpu:              74.3 elap:               1.7
 (Enter /mnt/opt/groups/app-gaussian/g16-avx2/l702.exe)
 L702 exits ... SP integral derivatives will be done elsewhere.
 Leave Link  702 at Thu Sep  8 15:02:11 2022, MaxMem=  1342177280 cpu:               2.5 elap:               0.1
 (Enter /mnt/opt/groups/app-gaussian/g16-avx2/l703.exe)
 Integral derivatives from FoFJK, PRISM(SPDF).
 Compute integral first derivatives, UseDBF=F ICtDFT=           0.
 Calling FoFJK, ICntrl=      2127 FMM=F ISym2X=1 I1Cent= 0 IOpClX= 0 NMat=1 NMatS=1 NMatT=0.
 FoFJK:  IHMeth= 1 ICntrl=    2127 DoSepK=F KAlg= 0 I1Cent=           0 FoldK=F
 IRaf=         0 NMat=       1 IRICut=       1 DoRegI=T DoRafI=F ISym2E= 1 IDoP0=0 IntGTp=1.
 FoFCou: FMM=F IPFlag=           0 FMFlag=      100000 FMFlg1=         800
         NFxFlg=           0 DoJE=F BraDBF=F KetDBF=F FulRan=T
         wScrn=  0.000000 ICntrl=      2127 IOpCl=  0 I1Cent=           0 NGrid=           0
         NMat0=    1 NMatS0=      1 NMatT0=    0 NMatD0=    1 NMtDS0=    0 NMtDT0=    0
 Petite list used in FoFCou.
 Leave Link  703 at Thu Sep  8 15:02:15 2022, MaxMem=  1342177280 cpu:             220.7 elap:               4.8
 (Enter /mnt/opt/groups/app-gaussian/g16-avx2/l716.exe)
 Dipole        =-1.78190795D-14 2.13162821D-14 0.00000000D+00
 ***** Axes restored to original set *****
 -------------------------------------------------------------------
 Center     Atomic                   Forces (Hartrees/Bohr)
 Number     Number              X              Y              Z
 -------------------------------------------------------------------
      1        6           0.000004051    0.000031699   -0.000000000
      2        6          -0.000000690    0.000003298   -0.000000000
      3        6          -0.000029398    0.000003579   -0.000000000
      4        6           0.000002463   -0.000019721   -0.000000000
      5        6          -0.000024422    0.000026232   -0.000000000
      6        6           0.000025776   -0.000006613   -0.000000000
      7        6           0.000033286   -0.000011291   -0.000000000
      8        6          -0.000009169   -0.000028521   -0.000000000
      9        6           0.000013184    0.000021316   -0.000000000
     10        6          -0.000023795   -0.000011227   -0.000000000
     11        6           0.000009428    0.000024570   -0.000000000
     12        6          -0.000039980    0.000025025   -0.000000000
     13        6          -0.000015660   -0.000013050   -0.000000000
     14        6           0.000039980   -0.000025025   -0.000000000
     15        6           0.000015660    0.000013050   -0.000000000
     16        6          -0.000009428   -0.000024570   -0.000000000
     17        6           0.000023795    0.000011227   -0.000000000
     18        6          -0.000013184   -0.000021316   -0.000000000
     19        6           0.000009169    0.000028521   -0.000000000
     20        6          -0.000033286    0.000011291   -0.000000000
     21        6          -0.000025776    0.000006613   -0.000000000
     22        6          -0.000002463    0.000019721   -0.000000000
     23        6           0.000024422   -0.000026232   -0.000000000
     24        6           0.000029398   -0.000003579   -0.000000000
     25        6           0.000000690   -0.000003298   -0.000000000
     26        6          -0.000004051   -0.000031699   -0.000000000
     27        1           0.000015865    0.000006658   -0.000000000
     28        1           0.000009344    0.000007436   -0.000000000
     29        1          -0.000015230   -0.000008525   -0.000000000
     30        1          -0.000031243   -0.000018544   -0.000000000
     31        1           0.000014600   -0.000014857   -0.000000000
     32        1           0.000034002   -0.000006401   -0.000000000
     33        1          -0.000033464    0.000013088   -0.000000000
     34        1          -0.000027756   -0.000000519   -0.000000000
     35        1           0.000027756    0.000000519   -0.000000000
     36        1           0.000033464   -0.000013088   -0.000000000
     37        1          -0.000034002    0.000006401   -0.000000000
     38        1          -0.000014600    0.000014857   -0.000000000
     39        1           0.000031243    0.000018544   -0.000000000
     40        1           0.000015230    0.000008525   -0.000000000
     41        1          -0.000009344   -0.000007436   -0.000000000
     42        1          -0.000015865   -0.000006658   -0.000000000
 -------------------------------------------------------------------
 Cartesian Forces:  Max     0.000039980 RMS     0.000016349
 Leave Link  716 at Thu Sep  8 15:02:16 2022, MaxMem=  1342177280 cpu:               2.7 elap:               0.1
 (Enter /mnt/opt/groups/app-gaussian/g16-avx2/l103.exe)

 GradGradGradGradGradGradGradGradGradGradGradGradGradGradGradGradGradGrad
 Berny optimization.
 FormGI is forming the generalized inverse of G from B-inverse, IUseBI=4.
 Internal  Forces:  Max     0.000075267 RMS     0.000016018
 Search for a local minimum.
 Step number   1 out of a maximum of  252
 All quantities printed in internal units (Hartrees-Bohrs-Radians)
 RMS Force = .16018D-04 SwitMx=.10000D-02 MixMth= 2
 Mixed Optimization -- En-DIIS/RFO-DIIS
 Second derivative matrix not updated -- first step.
 ITU=  0
     Eigenvalues ---    0.01529   0.01544   0.01592   0.01645   0.01661
     Eigenvalues ---    0.01671   0.01683   0.01684   0.01706   0.01708
     Eigenvalues ---    0.01726   0.01736   0.01771   0.01794   0.01795
     Eigenvalues ---    0.02019   0.02022   0.02032   0.02037   0.02040
     Eigenvalues ---    0.02045   0.02052   0.02069   0.02071   0.02087
     Eigenvalues ---    0.02090   0.02098   0.02112   0.02112   0.02152
     Eigenvalues ---    0.02152   0.02179   0.02179   0.02228   0.02239
     Eigenvalues ---    0.02243   0.02247   0.02263   0.02267   0.16000
     Eigenvalues ---    0.16000   0.16000   0.16000   0.16000   0.16000
     Eigenvalues ---    0.16000   0.16000   0.16000   0.16000   0.16000
     Eigenvalues ---    0.16000   0.16000   0.16000   0.16000   0.16000
     Eigenvalues ---    0.22000   0.22000   0.22336   0.22380   0.22498
     Eigenvalues ---    0.22615   0.22706   0.22708   0.24346   0.24347
     Eigenvalues ---    0.24431   0.24549   0.24663   0.24702   0.25000
     Eigenvalues ---    0.25000   0.25000   0.25000   0.35173   0.35173
     Eigenvalues ---    0.35188   0.35188   0.35280   0.35280   0.35300
     Eigenvalues ---    0.35300   0.35566   0.35566   0.35607   0.35607
     Eigenvalues ---    0.35679   0.35679   0.35681   0.35681   0.36082
     Eigenvalues ---    0.36161   0.36305   0.36417   0.36701   0.37422
     Eigenvalues ---    0.38104   0.39173   0.39950   0.40171   0.40308
     Eigenvalues ---    0.40451   0.40523   0.40698   0.41020   0.41311
     Eigenvalues ---    0.42014   0.42026   0.42038   0.42439   0.42440
     Eigenvalues ---    0.43582   0.43583   0.47395   0.47395   0.48608
     Eigenvalues ---    0.48608   0.50145   0.50266   0.50967   0.50970
 RFO step:  Lambda=-2.00904188D-07 EMin= 1.52852988D-02
 Linear search not attempted -- first point.
 Iteration  1 RMS(Cart)=  0.00018300 RMS(Int)=  0.00000001
 Iteration  2 RMS(Cart)=  0.00000002 RMS(Int)=  0.00000000
 ITry= 1 IFail=0 DXMaxC= 8.39D-04 DCOld= 1.00D+10 DXMaxT= 3.00D-01 DXLimC= 3.00D+00 Rises=F
 ClnCor:  largest displacement from symmetrization is 1.09D-11 for atom    42.
 Variable       Old X    -DE/DX   Delta X   Delta X   Delta X     New X
                                 (Linear)    (Quad)   (Total)
    R1        2.60566   0.00004   0.00000   0.00008   0.00008   2.60574
    R2        2.66297   0.00005   0.00000   0.00013   0.00013   2.66310
    R3        2.05191   0.00001   0.00000   0.00002   0.00002   2.05193
    R4        2.67487   0.00003   0.00000   0.00007   0.00007   2.67493
    R5        2.05395   0.00001   0.00000   0.00003   0.00003   2.05399
    R6        2.61047   0.00001   0.00000   0.00003   0.00003   2.61050
    R7        2.05223   0.00001   0.00000   0.00002   0.00002   2.05225
    R8        2.67842   0.00000   0.00000  -0.00000  -0.00000   2.67841
    R9        2.04766   0.00004   0.00000   0.00010   0.00010   2.04776
   R10        2.69619   0.00001   0.00000   0.00001   0.00001   2.69620
   R11        2.69759   0.00008   0.00000   0.00019   0.00019   2.69777
   R12        2.74577  -0.00003   0.00000  -0.00009  -0.00009   2.74568
   R13        2.57515   0.00003   0.00000   0.00006   0.00006   2.57521
   R14        2.05371   0.00001   0.00000   0.00002   0.00002   2.05373
   R15        2.70831   0.00002   0.00000   0.00005   0.00005   2.70836
   R16        2.04584   0.00003   0.00000   0.00009   0.00009   2.04593
   R17        2.68059   0.00000   0.00000  -0.00001  -0.00001   2.68058
   R18        2.68984   0.00002   0.00000   0.00004   0.00004   2.68989
   R19        2.73782  -0.00001   0.00000  -0.00004  -0.00004   2.73778
   R20        2.58303   0.00003   0.00000   0.00006   0.00006   2.58308
   R21        2.04700   0.00004   0.00000   0.00010   0.00010   2.04710
   R22        2.68738  -0.00000   0.00000  -0.00000  -0.00000   2.68737
   R23        2.69246   0.00004   0.00000   0.00010   0.00010   2.69257
   R24        2.69246   0.00004   0.00000   0.00010   0.00010   2.69257
   R25        2.04586   0.00003   0.00000   0.00007   0.00007   2.04593
   R26        2.73782  -0.00001   0.00000  -0.00004  -0.00004   2.73778
   R27        2.58303   0.00003   0.00000   0.00006   0.00006   2.58308
   R28        2.04586   0.00003   0.00000   0.00007   0.00007   2.04593
   R29        2.68984   0.00002   0.00000   0.00004   0.00004   2.68989
   R30        2.04700   0.00004   0.00000   0.00010   0.00010   2.04710
   R31        2.68059   0.00000   0.00000  -0.00001  -0.00001   2.68058
   R32        2.70831   0.00002   0.00000   0.00005   0.00005   2.70836
   R33        2.74577  -0.00003   0.00000  -0.00009  -0.00009   2.74568
   R34        2.57515   0.00003   0.00000   0.00006   0.00006   2.57521
   R35        2.04584   0.00003   0.00000   0.00009   0.00009   2.04593
   R36        2.69759   0.00008   0.00000   0.00019   0.00019   2.69777
   R37        2.05371   0.00001   0.00000   0.00002   0.00002   2.05373
   R38        2.67842   0.00000   0.00000  -0.00000  -0.00000   2.67841
   R39        2.69619   0.00001   0.00000   0.00001   0.00001   2.69620
   R40        2.61047   0.00001   0.00000   0.00003   0.00003   2.61050
   R41        2.04766   0.00004   0.00000   0.00010   0.00010   2.04776
   R42        2.67487   0.00003   0.00000   0.00007   0.00007   2.67493
   R43        2.66297   0.00005   0.00000   0.00013   0.00013   2.66310
   R44        2.05223   0.00001   0.00000   0.00002   0.00002   2.05225
   R45        2.60566   0.00004   0.00000   0.00008   0.00008   2.60574
   R46        2.05395   0.00001   0.00000   0.00003   0.00003   2.05399
   R47        2.05191   0.00001   0.00000   0.00002   0.00002   2.05193
    A1        2.08592  -0.00000   0.00000   0.00001   0.00001   2.08592
    A2        2.10142  -0.00001   0.00000  -0.00010  -0.00010   2.10132
    A3        2.09585   0.00002   0.00000   0.00010   0.00010   2.09595
    A4        2.11108   0.00000   0.00000   0.00002   0.00002   2.11111
    A5        2.10254  -0.00000   0.00000  -0.00003  -0.00003   2.10251
    A6        2.06956   0.00000   0.00000   0.00001   0.00001   2.06957
    A7        2.10373  -0.00001   0.00000  -0.00003  -0.00003   2.10370
    A8        2.09115   0.00002   0.00000   0.00012   0.00012   2.09127
    A9        2.08831  -0.00001   0.00000  -0.00008  -0.00008   2.08822
   A10        2.11956  -0.00000   0.00000  -0.00003  -0.00003   2.11953
   A11        2.06698   0.00001   0.00000   0.00005   0.00005   2.06703
   A12        2.09665  -0.00000   0.00000  -0.00002  -0.00002   2.09662
   A13        2.09283  -0.00002   0.00000  -0.00009  -0.00009   2.09274
   A14        2.11287   0.00004   0.00000   0.00017   0.00017   2.11305
   A15        2.07748  -0.00002   0.00000  -0.00008  -0.00008   2.07740
   A16        2.05325   0.00003   0.00000   0.00012   0.00012   2.05338
   A17        2.15031  -0.00005   0.00000  -0.00020  -0.00020   2.15011
   A18        2.07963   0.00002   0.00000   0.00007   0.00007   2.07970
   A19        2.11914  -0.00000   0.00000   0.00001   0.00001   2.11915
   A20        2.06820   0.00002   0.00000   0.00012   0.00012   2.06832
   A21        2.09585  -0.00002   0.00000  -0.00013  -0.00013   2.09572
   A22        2.12542  -0.00001   0.00000  -0.00003  -0.00003   2.12539
   A23        2.06591  -0.00001   0.00000  -0.00007  -0.00007   2.06584
   A24        2.09186   0.00002   0.00000   0.00010   0.00010   2.09196
   A25        2.09781   0.00001   0.00000   0.00002   0.00002   2.09784
   A26        2.12536  -0.00002   0.00000  -0.00007  -0.00007   2.12529
   A27        2.06001   0.00001   0.00000   0.00005   0.00005   2.06006
   A28        2.06689   0.00000   0.00000   0.00001   0.00001   2.06690
   A29        2.12249  -0.00001   0.00000  -0.00001  -0.00001   2.12248
   A30        2.09380   0.00000   0.00000   0.00000   0.00000   2.09380
   A31        2.12977  -0.00001   0.00000  -0.00004  -0.00004   2.12973
   A32        2.09077   0.00001   0.00000   0.00007   0.00007   2.09083
   A33        2.06265  -0.00000   0.00000  -0.00003  -0.00003   2.06262
   A34        2.10000   0.00000   0.00000  -0.00001  -0.00001   2.10000
   A35        2.12846  -0.00001   0.00000  -0.00003  -0.00003   2.12843
   A36        2.05472   0.00001   0.00000   0.00003   0.00003   2.05475
   A37        2.12806  -0.00001   0.00000  -0.00004  -0.00004   2.12802
   A38        2.05953  -0.00000   0.00000  -0.00005  -0.00005   2.05948
   A39        2.09559   0.00002   0.00000   0.00008   0.00008   2.09568
   A40        2.05472   0.00001   0.00000   0.00003   0.00003   2.05475
   A41        2.10000   0.00000   0.00000  -0.00001  -0.00001   2.10000
   A42        2.12846  -0.00001   0.00000  -0.00003  -0.00003   2.12843
   A43        2.12806  -0.00001   0.00000  -0.00004  -0.00004   2.12802
   A44        2.09559   0.00002   0.00000   0.00008   0.00008   2.09568
   A45        2.05953  -0.00000   0.00000  -0.00005  -0.00005   2.05948
   A46        2.12977  -0.00001   0.00000  -0.00004  -0.00004   2.12973
   A47        2.06265  -0.00000   0.00000  -0.00003  -0.00003   2.06262
   A48        2.09077   0.00001   0.00000   0.00007   0.00007   2.09083
   A49        2.09380   0.00000   0.00000   0.00000   0.00000   2.09380
   A50        2.12249  -0.00001   0.00000  -0.00001  -0.00001   2.12248
   A51        2.06689   0.00000   0.00000   0.00001   0.00001   2.06690
   A52        2.06001   0.00001   0.00000   0.00005   0.00005   2.06006
   A53        2.12536  -0.00002   0.00000  -0.00007  -0.00007   2.12529
   A54        2.09781   0.00001   0.00000   0.00002   0.00002   2.09784
   A55        2.12542  -0.00001   0.00000  -0.00003  -0.00003   2.12539
   A56        2.09186   0.00002   0.00000   0.00010   0.00010   2.09196
   A57        2.06591  -0.00001   0.00000  -0.00007  -0.00007   2.06584
   A58        2.11914  -0.00000   0.00000   0.00001   0.00001   2.11915
   A59        2.09585  -0.00002   0.00000  -0.00013  -0.00013   2.09572
   A60        2.06820   0.00002   0.00000   0.00012   0.00012   2.06832
   A61        2.15031  -0.00005   0.00000  -0.00020  -0.00020   2.15011
   A62        2.07963   0.00002   0.00000   0.00007   0.00007   2.07970
   A63        2.05325   0.00003   0.00000   0.00012   0.00012   2.05338
   A64        2.11956  -0.00000   0.00000  -0.00003  -0.00003   2.11953
   A65        2.09665  -0.00000   0.00000  -0.00002  -0.00002   2.09662
   A66        2.06698   0.00001   0.00000   0.00005   0.00005   2.06703
   A67        2.07748  -0.00002   0.00000  -0.00008  -0.00008   2.07740
   A68        2.11287   0.00004   0.00000   0.00017   0.00017   2.11305
   A69        2.09283  -0.00002   0.00000  -0.00009  -0.00009   2.09274
   A70        2.10373  -0.00001   0.00000  -0.00003  -0.00003   2.10370
   A71        2.08831  -0.00001   0.00000  -0.00008  -0.00008   2.08822
   A72        2.09115   0.00002   0.00000   0.00012   0.00012   2.09127
   A73        2.11108   0.00000   0.00000   0.00002   0.00002   2.11111
   A74        2.06956   0.00000   0.00000   0.00001   0.00001   2.06957
   A75        2.10254  -0.00000   0.00000  -0.00003  -0.00003   2.10251
   A76        2.08592  -0.00000   0.00000   0.00001   0.00001   2.08592
   A77        2.09585   0.00002   0.00000   0.00010   0.00010   2.09595
   A78        2.10142  -0.00001   0.00000  -0.00010  -0.00010   2.10132
    D1        0.00000   0.00000   0.00000   0.00000   0.00000   0.00000
    D2        3.14159  -0.00000   0.00000  -0.00000   0.00000   3.14159
    D3        3.14159   0.00000   0.00000   0.00000   0.00000   3.14159
    D4        0.00000   0.00000   0.00000  -0.00000   0.00000   0.00000
    D5        0.00000   0.00000   0.00000   0.00000   0.00000   0.00000
    D6        3.14159   0.00000   0.00000   0.00000   0.00000   3.14159
    D7        3.14159  -0.00000   0.00000  -0.00000   0.00000   3.14159
    D8        0.00000   0.00000   0.00000   0.00000   0.00000   0.00000
    D9        0.00000  -0.00000   0.00000  -0.00000   0.00000   0.00000
   D10        3.14159  -0.00000   0.00000  -0.00000   0.00000   3.14159
   D11        3.14159   0.00000   0.00000  -0.00000   0.00000   3.14159
   D12        0.00000  -0.00000   0.00000  -0.00000   0.00000   0.00000
   D13        0.00000  -0.00000   0.00000  -0.00000   0.00000   0.00000
   D14        3.14159   0.00000   0.00000   0.00000   0.00000   3.14159
   D15        3.14159  -0.00000   0.00000  -0.00000   0.00000   3.14159
   D16        0.00000   0.00000   0.00000   0.00000   0.00000   0.00000
   D17        0.00000   0.00000   0.00000   0.00000   0.00000   0.00000
   D18        3.14159   0.00000   0.00000   0.00000   0.00000   3.14159
   D19        3.14159  -0.00000   0.00000  -0.00000   0.00000   3.14159
   D20        0.00000   0.00000   0.00000   0.00000   0.00000   0.00000
   D21        0.00000   0.00000   0.00000   0.00000   0.00000   0.00000
   D22        3.14159  -0.00000   0.00000  -0.00000   0.00000   3.14159
   D23        3.14159   0.00000   0.00000   0.00000   0.00000   3.14159
   D24        0.00000  -0.00000   0.00000  -0.00000   0.00000   0.00000
   D25        3.14159   0.00000   0.00000   0.00000   0.00000   3.14159
   D26        0.00000   0.00000   0.00000   0.00000   0.00000   0.00000
   D27        0.00000   0.00000   0.00000   0.00000   0.00000   0.00000
   D28        3.14159   0.00000   0.00000   0.00000   0.00000   3.14159
   D29        3.14159  -0.00000   0.00000  -0.00000   0.00000   3.14159
   D30        0.00000  -0.00000   0.00000  -0.00000   0.00000   0.00000
   D31        0.00000  -0.00000   0.00000  -0.00000   0.00000   0.00000
   D32        3.14159   0.00000   0.00000  -0.00000   0.00000   3.14159
   D33        0.00000  -0.00000   0.00000  -0.00000   0.00000   0.00000
   D34        3.14159  -0.00000   0.00000  -0.00000   0.00000   3.14159
   D35        3.14159   0.00000   0.00000   0.00000   0.00000   3.14159
   D36        0.00000  -0.00000   0.00000   0.00000   0.00000   0.00000
   D37        0.00000  -0.00000   0.00000  -0.00000   0.00000   0.00000
   D38        3.14159  -0.00000   0.00000  -0.00000   0.00000   3.14159
   D39        3.14159  -0.00000   0.00000  -0.00000   0.00000   3.14159
   D40        0.00000  -0.00000   0.00000  -0.00000   0.00000   0.00000
   D41        0.00000   0.00000   0.00000   0.00000   0.00000   0.00000
   D42        3.14159   0.00000   0.00000   0.00000   0.00000   3.14159
   D43        3.14159   0.00000   0.00000   0.00000   0.00000   3.14159
   D44        0.00000   0.00000   0.00000   0.00000   0.00000   0.00000
   D45        3.14159  -0.00000   0.00000  -0.00000   0.00000   3.14159
   D46        0.00000  -0.00000   0.00000  -0.00000   0.00000   0.00000
   D47        0.00000  -0.00000   0.00000  -0.00000   0.00000   0.00000
   D48        3.14159  -0.00000   0.00000  -0.00000   0.00000   3.14159
   D49        3.14159   0.00000   0.00000   0.00000   0.00000   3.14159
   D50        0.00000  -0.00000   0.00000  -0.00000   0.00000   0.00000
   D51        0.00000  -0.00000   0.00000  -0.00000   0.00000   0.00000
   D52        3.14159  -0.00000   0.00000  -0.00000   0.00000   3.14159
   D53        0.00000  -0.00000   0.00000  -0.00000   0.00000   0.00000
   D54        3.14159   0.00000   0.00000   0.00000   0.00000   3.14159
   D55        3.14159  -0.00000   0.00000  -0.00000   0.00000   3.14159
   D56        0.00000   0.00000   0.00000   0.00000   0.00000   0.00000
   D57        0.00000  -0.00000   0.00000  -0.00000   0.00000   0.00000
   D58        3.14159  -0.00000   0.00000  -0.00000   0.00000   3.14159
   D59        3.14159   0.00000   0.00000   0.00000   0.00000   3.14159
   D60        0.00000  -0.00000   0.00000  -0.00000   0.00000   0.00000
   D61        3.14159   0.00000   0.00000   0.00000   0.00000   3.14159
   D62        0.00000   0.00000   0.00000   0.00000   0.00000   0.00000
   D63        0.00000   0.00000   0.00000   0.00000   0.00000   0.00000
   D64        3.14159  -0.00000   0.00000  -0.00000   0.00000   3.14159
   D65        0.00000   0.00000   0.00000   0.00000   0.00000   0.00000
   D66        3.14159   0.00000   0.00000   0.00000   0.00000   3.14159
   D67        3.14159   0.00000   0.00000   0.00000   0.00000   3.14159
   D68        0.00000   0.00000   0.00000   0.00000   0.00000   0.00000
   D69        0.00000  -0.00000   0.00000  -0.00000   0.00000   0.00000
   D70        3.14159   0.00000   0.00000   0.00000   0.00000   3.14159
   D71        3.14159  -0.00000   0.00000  -0.00000   0.00000   3.14159
   D72        0.00000  -0.00000   0.00000  -0.00000   0.00000   0.00000
   D73        0.00000  -0.00000   0.00000  -0.00000   0.00000   0.00000
   D74        3.14159  -0.00000   0.00000  -0.00000   0.00000   3.14159
   D75        3.14159   0.00000   0.00000   0.00000   0.00000   3.14159
   D76        0.00000   0.00000   0.00000   0.00000   0.00000   0.00000
   D77        0.00000  -0.00000   0.00000  -0.00000   0.00000   0.00000
   D78        3.14159  -0.00000   0.00000  -0.00000   0.00000   3.14159
   D79        3.14159  -0.00000   0.00000  -0.00000   0.00000   3.14159
   D80        0.00000  -0.00000   0.00000  -0.00000   0.00000   0.00000
   D81        0.00000   0.00000   0.00000   0.00000   0.00000   0.00000
   D82        3.14159   0.00000   0.00000   0.00000   0.00000   3.14159
   D83        3.14159   0.00000   0.00000   0.00000   0.00000   3.14159
   D84        0.00000   0.00000   0.00000   0.00000   0.00000   0.00000
   D85        3.14159  -0.00000   0.00000  -0.00000   0.00000   3.14159
   D86        0.00000  -0.00000   0.00000  -0.00000   0.00000   0.00000
   D87        0.00000  -0.00000   0.00000  -0.00000   0.00000   0.00000
   D88        3.14159  -0.00000   0.00000  -0.00000   0.00000   3.14159
   D89        0.00000  -0.00000   0.00000  -0.00000   0.00000   0.00000
   D90        3.14159   0.00000   0.00000   0.00000   0.00000   3.14159
   D91        3.14159  -0.00000   0.00000  -0.00000   0.00000   3.14159
   D92        0.00000  -0.00000   0.00000  -0.00000   0.00000   0.00000
   D93        0.00000  -0.00000   0.00000  -0.00000   0.00000   0.00000
   D94        3.14159   0.00000   0.00000   0.00000   0.00000   3.14159
   D95        3.14159  -0.00000   0.00000  -0.00000   0.00000   3.14159
   D96        0.00000  -0.00000   0.00000  -0.00000   0.00000   0.00000
   D97        0.00000   0.00000   0.00000   0.00000   0.00000   0.00000
   D98        3.14159   0.00000   0.00000   0.00000   0.00000   3.14159
   D99        3.14159   0.00000   0.00000   0.00000   0.00000   3.14159
   D100       0.00000   0.00000   0.00000   0.00000   0.00000   0.00000
   D101       3.14159   0.00000   0.00000   0.00000   0.00000   3.14159
   D102       0.00000   0.00000   0.00000   0.00000   0.00000   0.00000
   D103       0.00000   0.00000   0.00000   0.00000   0.00000   0.00000
   D104       3.14159  -0.00000   0.00000  -0.00000   0.00000   3.14159
   D105       0.00000  -0.00000   0.00000  -0.00000   0.00000   0.00000
   D106       3.14159  -0.00000   0.00000  -0.00000   0.00000   3.14159
   D107       3.14159   0.00000   0.00000   0.00000   0.00000   3.14159
   D108       0.00000   0.00000   0.00000   0.00000   0.00000   0.00000
   D109       0.00000  -0.00000   0.00000  -0.00000   0.00000   0.00000
   D110       3.14159  -0.00000   0.00000  -0.00000   0.00000   3.14159
   D111       3.14159   0.00000   0.00000   0.00000   0.00000   3.14159
   D112       0.00000   0.00000   0.00000   0.00000   0.00000   0.00000
   D113       3.14159  -0.00000   0.00000  -0.00000   0.00000   3.14159
   D114       0.00000  -0.00000   0.00000  -0.00000   0.00000   0.00000
   D115       0.00000  -0.00000   0.00000  -0.00000   0.00000   0.00000
   D116       3.14159   0.00000   0.00000  -0.00000   0.00000   3.14159
   D117       0.00000   0.00000   0.00000   0.00000   0.00000   0.00000
   D118       3.14159  -0.00000   0.00000  -0.00000   0.00000   3.14159
   D119       3.14159   0.00000   0.00000   0.00000   0.00000   3.14159
   D120       0.00000   0.00000   0.00000  -0.00000   0.00000   0.00000
   D121       0.00000   0.00000   0.00000   0.00000   0.00000   0.00000
   D122       3.14159   0.00000   0.00000   0.00000   0.00000   3.14159
   D123       3.14159  -0.00000   0.00000  -0.00000   0.00000   3.14159
   D124       0.00000  -0.00000   0.00000   0.00000   0.00000   0.00000
         Item               Value     Threshold  Converged?
 Maximum Force            0.000075     0.000450     YES
 RMS     Force            0.000016     0.000300     YES
 Maximum Displacement     0.000839     0.001800     YES
 RMS     Displacement     0.000183     0.001200     YES
 Predicted change in Energy=-1.004521D-07
 Optimization completed.
    -- Stationary point found.
                           ----------------------------
                           !   Optimized Parameters   !
                           ! (Angstroms and Degrees)  !
 --------------------------                            --------------------------
 ! Name  Definition              Value          Derivative Info.                !
 --------------------------------------------------------------------------------
 ! R1    R(1,2)                  1.3789         -DE/DX =    0.0                 !
 ! R2    R(1,3)                  1.4092         -DE/DX =    0.0001              !
 ! R3    R(1,27)                 1.0858         -DE/DX =    0.0                 !
 ! R4    R(2,5)                  1.4155         -DE/DX =    0.0                 !
 ! R5    R(2,28)                 1.0869         -DE/DX =    0.0                 !
 ! R6    R(3,4)                  1.3814         -DE/DX =    0.0                 !
 ! R7    R(3,29)                 1.086          -DE/DX =    0.0                 !
 ! R8    R(4,6)                  1.4174         -DE/DX =    0.0                 !
 ! R9    R(4,30)                 1.0836         -DE/DX =    0.0                 !
 ! R10   R(5,6)                  1.4268         -DE/DX =    0.0                 !
 ! R11   R(5,7)                  1.4275         -DE/DX =    0.0001              !
 ! R12   R(6,9)                  1.453          -DE/DX =    0.0                 !
 ! R13   R(7,8)                  1.3627         -DE/DX =    0.0                 !
 ! R14   R(7,31)                 1.0868         -DE/DX =    0.0                 !
 ! R15   R(8,10)                 1.4332         -DE/DX =    0.0                 !
 ! R16   R(8,32)                 1.0826         -DE/DX =    0.0                 !
 ! R17   R(9,10)                 1.4185         -DE/DX =    0.0                 !
 ! R18   R(9,11)                 1.4234         -DE/DX =    0.0                 !
 ! R19   R(10,12)                1.4488         -DE/DX =    0.0                 !
 ! R20   R(11,13)                1.3669         -DE/DX =    0.0                 !
 ! R21   R(11,33)                1.0832         -DE/DX =    0.0                 !
 ! R22   R(12,14)                1.4221         -DE/DX =    0.0                 !
 ! R23   R(12,15)                1.4248         -DE/DX =    0.0                 !
 ! R24   R(13,14)                1.4248         -DE/DX =    0.0                 !
 ! R25   R(13,34)                1.0826         -DE/DX =    0.0                 !
 ! R26   R(14,17)                1.4488         -DE/DX =    0.0                 !
 ! R27   R(15,16)                1.3669         -DE/DX =    0.0                 !
 ! R28   R(15,35)                1.0826         -DE/DX =    0.0                 !
 ! R29   R(16,18)                1.4234         -DE/DX =    0.0                 !
 ! R30   R(16,36)                1.0832         -DE/DX =    0.0                 !
 ! R31   R(17,18)                1.4185         -DE/DX =    0.0                 !
 ! R32   R(17,19)                1.4332         -DE/DX =    0.0                 !
 ! R33   R(18,21)                1.453          -DE/DX =    0.0                 !
 ! R34   R(19,20)                1.3627         -DE/DX =    0.0                 !
 ! R35   R(19,37)                1.0826         -DE/DX =    0.0                 !
 ! R36   R(20,23)                1.4275         -DE/DX =    0.0001              !
 ! R37   R(20,38)                1.0868         -DE/DX =    0.0                 !
 ! R38   R(21,22)                1.4174         -DE/DX =    0.0                 !
 ! R39   R(21,23)                1.4268         -DE/DX =    0.0                 !
 ! R40   R(22,24)                1.3814         -DE/DX =    0.0                 !
 ! R41   R(22,39)                1.0836         -DE/DX =    0.0                 !
 ! R42   R(23,25)                1.4155         -DE/DX =    0.0                 !
 ! R43   R(24,26)                1.4092         -DE/DX =    0.0001              !
 ! R44   R(24,40)                1.086          -DE/DX =    0.0                 !
 ! R45   R(25,26)                1.3789         -DE/DX =    0.0                 !
 ! R46   R(25,41)                1.0869         -DE/DX =    0.0                 !
 ! R47   R(26,42)                1.0858         -DE/DX =    0.0                 !
 ! A1    A(2,1,3)              119.5142         -DE/DX =    0.0                 !
 ! A2    A(2,1,27)             120.4024         -DE/DX =    0.0                 !
 ! A3    A(3,1,27)             120.0834         -DE/DX =    0.0                 !
 ! A4    A(1,2,5)              120.9562         -DE/DX =    0.0                 !
 ! A5    A(1,2,28)             120.4666         -DE/DX =    0.0                 !
 ! A6    A(5,2,28)             118.5772         -DE/DX =    0.0                 !
 ! A7    A(1,3,4)              120.5348         -DE/DX =    0.0                 !
 ! A8    A(1,3,29)             119.814          -DE/DX =    0.0                 !
 ! A9    A(4,3,29)             119.6512         -DE/DX =    0.0                 !
 ! A10   A(3,4,6)              121.442          -DE/DX =    0.0                 !
 ! A11   A(3,4,30)             118.4291         -DE/DX =    0.0                 !
 ! A12   A(6,4,30)             120.1289         -DE/DX =    0.0                 !
 ! A13   A(2,5,6)              119.9102         -DE/DX =    0.0                 !
 ! A14   A(2,5,7)              121.0588         -DE/DX =    0.0                 !
 ! A15   A(6,5,7)              119.031          -DE/DX =    0.0                 !
 ! A16   A(4,6,5)              117.6427         -DE/DX =    0.0                 !
 ! A17   A(4,6,9)              123.2034         -DE/DX =   -0.0001              !
 ! A18   A(5,6,9)              119.1539         -DE/DX =    0.0                 !
 ! A19   A(5,7,8)              121.4177         -DE/DX =    0.0                 !
 ! A20   A(5,7,31)             118.499          -DE/DX =    0.0                 !
 ! A21   A(8,7,31)             120.0832         -DE/DX =    0.0                 !
 ! A22   A(7,8,10)             121.7774         -DE/DX =    0.0                 !
 ! A23   A(7,8,32)             118.3678         -DE/DX =    0.0                 !
 ! A24   A(10,8,32)            119.8548         -DE/DX =    0.0                 !
 ! A25   A(6,9,10)             120.1957         -DE/DX =    0.0                 !
 ! A26   A(6,9,11)             121.7741         -DE/DX =    0.0                 !
 ! A27   A(10,9,11)            118.0302         -DE/DX =    0.0                 !
 ! A28   A(8,10,9)             118.4242         -DE/DX =    0.0                 !
 ! A29   A(8,10,12)            121.6099         -DE/DX =    0.0                 !
 ! A30   A(9,10,12)            119.9658         -DE/DX =    0.0                 !
 ! A31   A(9,11,13)            122.0268         -DE/DX =    0.0                 !
 ! A32   A(9,11,33)            119.7921         -DE/DX =    0.0                 !
 ! A33   A(13,11,33)           118.1811         -DE/DX =    0.0                 !
 ! A34   A(10,12,14)           120.3214         -DE/DX =    0.0                 !
 ! A35   A(10,12,15)           121.9517         -DE/DX =    0.0                 !
 ! A36   A(14,12,15)           117.7269         -DE/DX =    0.0                 !
 ! A37   A(11,13,14)           121.9289         -DE/DX =    0.0                 !
 ! A38   A(11,13,34)           118.0023         -DE/DX =    0.0                 !
 ! A39   A(14,13,34)           120.0687         -DE/DX =    0.0                 !
 ! A40   A(12,14,13)           117.7269         -DE/DX =    0.0                 !
 ! A41   A(12,14,17)           120.3214         -DE/DX =    0.0                 !
 ! A42   A(13,14,17)           121.9517         -DE/DX =    0.0                 !
 ! A43   A(12,15,16)           121.9289         -DE/DX =    0.0                 !
 ! A44   A(12,15,35)           120.0687         -DE/DX =    0.0                 !
 ! A45   A(16,15,35)           118.0023         -DE/DX =    0.0                 !
 ! A46   A(15,16,18)           122.0268         -DE/DX =    0.0                 !
 ! A47   A(15,16,36)           118.1811         -DE/DX =    0.0                 !
 ! A48   A(18,16,36)           119.7921         -DE/DX =    0.0                 !
 ! A49   A(14,17,18)           119.9658         -DE/DX =    0.0                 !
 ! A50   A(14,17,19)           121.6099         -DE/DX =    0.0                 !
 ! A51   A(18,17,19)           118.4242         -DE/DX =    0.0                 !
 ! A52   A(16,18,17)           118.0302         -DE/DX =    0.0                 !
 ! A53   A(16,18,21)           121.7741         -DE/DX =    0.0                 !
 ! A54   A(17,18,21)           120.1957         -DE/DX =    0.0                 !
 ! A55   A(17,19,20)           121.7774         -DE/DX =    0.0                 !
 ! A56   A(17,19,37)           119.8548         -DE/DX =    0.0                 !
 ! A57   A(20,19,37)           118.3678         -DE/DX =    0.0                 !
 ! A58   A(19,20,23)           121.4177         -DE/DX =    0.0                 !
 ! A59   A(19,20,38)           120.0832         -DE/DX =    0.0                 !
 ! A60   A(23,20,38)           118.499          -DE/DX =    0.0                 !
 ! A61   A(18,21,22)           123.2034         -DE/DX =   -0.0001              !
 ! A62   A(18,21,23)           119.1539         -DE/DX =    0.0                 !
 ! A63   A(22,21,23)           117.6427         -DE/DX =    0.0                 !
 ! A64   A(21,22,24)           121.442          -DE/DX =    0.0                 !
 ! A65   A(21,22,39)           120.1289         -DE/DX =    0.0                 !
 ! A66   A(24,22,39)           118.4291         -DE/DX =    0.0                 !
 ! A67   A(20,23,21)           119.031          -DE/DX =    0.0                 !
 ! A68   A(20,23,25)           121.0588         -DE/DX =    0.0                 !
 ! A69   A(21,23,25)           119.9102         -DE/DX =    0.0                 !
 ! A70   A(22,24,26)           120.5348         -DE/DX =    0.0                 !
 ! A71   A(22,24,40)           119.6512         -DE/DX =    0.0                 !
 ! A72   A(26,24,40)           119.814          -DE/DX =    0.0                 !
 ! A73   A(23,25,26)           120.9562         -DE/DX =    0.0                 !
 ! A74   A(23,25,41)           118.5772         -DE/DX =    0.0                 !
 ! A75   A(26,25,41)           120.4666         -DE/DX =    0.0                 !
 ! A76   A(24,26,25)           119.5142         -DE/DX =    0.0                 !
 ! A77   A(24,26,42)           120.0834         -DE/DX =    0.0                 !
 ! A78   A(25,26,42)           120.4024         -DE/DX =    0.0                 !
 ! D1    D(3,1,2,5)              0.0            -DE/DX =    0.0                 !
 ! D2    D(3,1,2,28)           180.0            -DE/DX =    0.0                 !
 ! D3    D(27,1,2,5)           180.0            -DE/DX =    0.0                 !
 ! D4    D(27,1,2,28)            0.0            -DE/DX =    0.0                 !
 ! D5    D(2,1,3,4)              0.0            -DE/DX =    0.0                 !
 ! D6    D(2,1,3,29)           180.0            -DE/DX =    0.0                 !
 ! D7    D(27,1,3,4)           180.0            -DE/DX =    0.0                 !
 ! D8    D(27,1,3,29)            0.0            -DE/DX =    0.0                 !
 ! D9    D(1,2,5,6)              0.0            -DE/DX =    0.0                 !
 ! D10   D(1,2,5,7)            180.0            -DE/DX =    0.0                 !
 ! D11   D(28,2,5,6)           180.0            -DE/DX =    0.0                 !
 ! D12   D(28,2,5,7)             0.0            -DE/DX =    0.0                 !
 ! D13   D(1,3,4,6)              0.0            -DE/DX =    0.0                 !
 ! D14   D(1,3,4,30)           180.0            -DE/DX =    0.0                 !
 ! D15   D(29,3,4,6)           180.0            -DE/DX =    0.0                 !
 ! D16   D(29,3,4,30)            0.0            -DE/DX =    0.0                 !
 ! D17   D(3,4,6,5)              0.0            -DE/DX =    0.0                 !
 ! D18   D(3,4,6,9)            180.0            -DE/DX =    0.0                 !
 ! D19   D(30,4,6,5)           180.0            -DE/DX =    0.0                 !
 ! D20   D(30,4,6,9)             0.0            -DE/DX =    0.0                 !
 ! D21   D(2,5,6,4)              0.0            -DE/DX =    0.0                 !
 ! D22   D(2,5,6,9)            180.0            -DE/DX =    0.0                 !
 ! D23   D(7,5,6,4)            180.0            -DE/DX =    0.0                 !
 ! D24   D(7,5,6,9)              0.0            -DE/DX =    0.0                 !
 ! D25   D(2,5,7,8)            180.0            -DE/DX =    0.0                 !
 ! D26   D(2,5,7,31)             0.0            -DE/DX =    0.0                 !
 ! D27   D(6,5,7,8)              0.0            -DE/DX =    0.0                 !
 ! D28   D(6,5,7,31)           180.0            -DE/DX =    0.0                 !
 ! D29   D(4,6,9,10)           180.0            -DE/DX =    0.0                 !
 ! D30   D(4,6,9,11)             0.0            -DE/DX =    0.0                 !
 ! D31   D(5,6,9,10)             0.0            -DE/DX =    0.0                 !
 ! D32   D(5,6,9,11)           180.0            -DE/DX =    0.0                 !
 ! D33   D(5,7,8,10)             0.0            -DE/DX =    0.0                 !
 ! D34   D(5,7,8,32)           180.0            -DE/DX =    0.0                 !
 ! D35   D(31,7,8,10)          180.0            -DE/DX =    0.0                 !
 ! D36   D(31,7,8,32)            0.0            -DE/DX =    0.0                 !
 ! D37   D(7,8,10,9)             0.0            -DE/DX =    0.0                 !
 ! D38   D(7,8,10,12)          180.0            -DE/DX =    0.0                 !
 ! D39   D(32,8,10,9)          180.0            -DE/DX =    0.0                 !
 ! D40   D(32,8,10,12)           0.0            -DE/DX =    0.0                 !
 ! D41   D(6,9,10,8)             0.0            -DE/DX =    0.0                 !
 ! D42   D(6,9,10,12)          180.0            -DE/DX =    0.0                 !
 ! D43   D(11,9,10,8)          180.0            -DE/DX =    0.0                 !
 ! D44   D(11,9,10,12)           0.0            -DE/DX =    0.0                 !
 ! D45   D(6,9,11,13)          180.0            -DE/DX =    0.0                 !
 ! D46   D(6,9,11,33)            0.0            -DE/DX =    0.0                 !
 ! D47   D(10,9,11,13)           0.0            -DE/DX =    0.0                 !
 ! D48   D(10,9,11,33)         180.0            -DE/DX =    0.0                 !
 ! D49   D(8,10,12,14)         180.0            -DE/DX =    0.0                 !
 ! D50   D(8,10,12,15)           0.0            -DE/DX =    0.0                 !
 ! D51   D(9,10,12,14)           0.0            -DE/DX =    0.0                 !
 ! D52   D(9,10,12,15)         180.0            -DE/DX =    0.0                 !
 ! D53   D(9,11,13,14)           0.0            -DE/DX =    0.0                 !
 ! D54   D(9,11,13,34)         180.0            -DE/DX =    0.0                 !
 ! D55   D(33,11,13,14)        180.0            -DE/DX =    0.0                 !
 ! D56   D(33,11,13,34)          0.0            -DE/DX =    0.0                 !
 ! D57   D(10,12,14,13)          0.0            -DE/DX =    0.0                 !
 ! D58   D(10,12,14,17)        180.0            -DE/DX =    0.0                 !
 ! D59   D(15,12,14,13)        180.0            -DE/DX =    0.0                 !
 ! D60   D(15,12,14,17)          0.0            -DE/DX =    0.0                 !
 ! D61   D(10,12,15,16)        180.0            -DE/DX =    0.0                 !
 ! D62   D(10,12,15,35)          0.0            -DE/DX =    0.0                 !
 ! D63   D(14,12,15,16)          0.0            -DE/DX =    0.0                 !
 ! D64   D(14,12,15,35)        180.0            -DE/DX =    0.0                 !
 ! D65   D(11,13,14,12)          0.0            -DE/DX =    0.0                 !
 ! D66   D(11,13,14,17)        180.0            -DE/DX =    0.0                 !
 ! D67   D(34,13,14,12)        180.0            -DE/DX =    0.0                 !
 ! D68   D(34,13,14,17)          0.0            -DE/DX =    0.0                 !
 ! D69   D(12,14,17,18)          0.0            -DE/DX =    0.0                 !
 ! D70   D(12,14,17,19)        180.0            -DE/DX =    0.0                 !
 ! D71   D(13,14,17,18)        180.0            -DE/DX =    0.0                 !
 ! D72   D(13,14,17,19)          0.0            -DE/DX =    0.0                 !
 ! D73   D(12,15,16,18)          0.0            -DE/DX =    0.0                 !
 ! D74   D(12,15,16,36)        180.0            -DE/DX =    0.0                 !
 ! D75   D(35,15,16,18)        180.0            -DE/DX =    0.0                 !
 ! D76   D(35,15,16,36)          0.0            -DE/DX =    0.0                 !
 ! D77   D(15,16,18,17)          0.0            -DE/DX =    0.0                 !
 ! D78   D(15,16,18,21)        180.0            -DE/DX =    0.0                 !
 ! D79   D(36,16,18,17)        180.0            -DE/DX =    0.0                 !
 ! D80   D(36,16,18,21)          0.0            -DE/DX =    0.0                 !
 ! D81   D(14,17,18,16)          0.0            -DE/DX =    0.0                 !
 ! D82   D(14,17,18,21)        180.0            -DE/DX =    0.0                 !
 ! D83   D(19,17,18,16)        180.0            -DE/DX =    0.0                 !
 ! D84   D(19,17,18,21)          0.0            -DE/DX =    0.0                 !
 ! D85   D(14,17,19,20)        180.0            -DE/DX =    0.0                 !
 ! D86   D(14,17,19,37)          0.0            -DE/DX =    0.0                 !
 ! D87   D(18,17,19,20)          0.0            -DE/DX =    0.0                 !
 ! D88   D(18,17,19,37)        180.0            -DE/DX =    0.0                 !
 ! D89   D(16,18,21,22)          0.0            -DE/DX =    0.0                 !
 ! D90   D(16,18,21,23)        180.0            -DE/DX =    0.0                 !
 ! D91   D(17,18,21,22)        180.0            -DE/DX =    0.0                 !
 ! D92   D(17,18,21,23)          0.0            -DE/DX =    0.0                 !
 ! D93   D(17,19,20,23)          0.0            -DE/DX =    0.0                 !
 ! D94   D(17,19,20,38)        180.0            -DE/DX =    0.0                 !
 ! D95   D(37,19,20,23)        180.0            -DE/DX =    0.0                 !
 ! D96   D(37,19,20,38)          0.0            -DE/DX =    0.0                 !
 ! D97   D(19,20,23,21)          0.0            -DE/DX =    0.0                 !
 ! D98   D(19,20,23,25)        180.0            -DE/DX =    0.0                 !
 ! D99   D(38,20,23,21)        180.0            -DE/DX =    0.0                 !
 ! D100  D(38,20,23,25)          0.0            -DE/DX =    0.0                 !
 ! D101  D(18,21,22,24)        180.0            -DE/DX =    0.0                 !
 ! D102  D(18,21,22,39)          0.0            -DE/DX =    0.0                 !
 ! D103  D(23,21,22,24)          0.0            -DE/DX =    0.0                 !
 ! D104  D(23,21,22,39)        180.0            -DE/DX =    0.0                 !
 ! D105  D(18,21,23,20)          0.0            -DE/DX =    0.0                 !
 ! D106  D(18,21,23,25)        180.0            -DE/DX =    0.0                 !
 ! D107  D(22,21,23,20)        180.0            -DE/DX =    0.0                 !
 ! D108  D(22,21,23,25)          0.0            -DE/DX =    0.0                 !
 ! D109  D(21,22,24,26)          0.0            -DE/DX =    0.0                 !
 ! D110  D(21,22,24,40)        180.0            -DE/DX =    0.0                 !
 ! D111  D(39,22,24,26)        180.0            -DE/DX =    0.0                 !
 ! D112  D(39,22,24,40)          0.0            -DE/DX =    0.0                 !
 ! D113  D(20,23,25,26)        180.0            -DE/DX =    0.0                 !
 ! D114  D(20,23,25,41)          0.0            -DE/DX =    0.0                 !
 ! D115  D(21,23,25,26)          0.0            -DE/DX =    0.0                 !
 ! D116  D(21,23,25,41)        180.0            -DE/DX =    0.0                 !
 ! D117  D(22,24,26,25)          0.0            -DE/DX =    0.0                 !
 ! D118  D(22,24,26,42)        180.0            -DE/DX =    0.0                 !
 ! D119  D(40,24,26,25)        180.0            -DE/DX =    0.0                 !
 ! D120  D(40,24,26,42)          0.0            -DE/DX =    0.0                 !
 ! D121  D(23,25,26,24)          0.0            -DE/DX =    0.0                 !
 ! D122  D(23,25,26,42)        180.0            -DE/DX =    0.0                 !
 ! D123  D(41,25,26,24)        180.0            -DE/DX =    0.0                 !
 ! D124  D(41,25,26,42)          0.0            -DE/DX =    0.0                 !
 --------------------------------------------------------------------------------
 Lowest energy point so far.  Saving SCF results.
 Largest change from initial coordinates is atom   27       0.000 Angstoms.
 GradGradGradGradGradGradGradGradGradGradGradGradGradGradGradGradGradGrad

 Leave Link  103 at Thu Sep  8 15:02:17 2022, MaxMem=  1342177280 cpu:              74.7 elap:               1.7
 (Enter /mnt/opt/groups/app-gaussian/g16-avx2/l202.exe)
                          Input orientation:                          
 ---------------------------------------------------------------------
 Center     Atomic      Atomic             Coordinates (Angstroms)
 Number     Number       Type             X           Y           Z
 ---------------------------------------------------------------------
      1          6           0        0.093288    6.825636    0.000000
      2          6           0        1.197267    5.999517    0.000000
      3          6           0       -1.197267    6.259715    0.000000
      4          6           0       -1.362191    4.888193    0.000000
      5          6           0        1.052953    4.591414    0.000000
      6          6           0       -0.249865    4.009768    0.000000
      7          6           0        2.194346    3.734104    0.000000
      8          6           0        2.063907    2.377653    0.000000
      9          6           0       -0.378912    2.562512    0.000000
     10          6           0        0.778912    1.742997    0.000000
     11          6           0       -1.650778    1.923421    0.000000
     12          6           0        0.644450    0.300459    0.000000
     13          6           0       -1.778179    0.562492    0.000000
     14          6           0       -0.644450   -0.300459    0.000000
     15          6           0        1.778179   -0.562492    0.000000
     16          6           0        1.650778   -1.923421    0.000000
     17          6           0       -0.778912   -1.742997    0.000000
     18          6           0        0.378912   -2.562512    0.000000
     19          6           0       -2.063907   -2.377653    0.000000
     20          6           0       -2.194346   -3.734104    0.000000
     21          6           0        0.249865   -4.009768    0.000000
     22          6           0        1.362191   -4.888193    0.000000
     23          6           0       -1.052953   -4.591414    0.000000
     24          6           0        1.197267   -6.259715    0.000000
     25          6           0       -1.197267   -5.999517    0.000000
     26          6           0       -0.093288   -6.825636    0.000000
     27          1           0        0.214427    7.904682    0.000000
     28          1           0        2.199792    6.419407    0.000000
     29          1           0       -2.070158    6.905810    0.000000
     30          1           0       -2.369868    4.489790    0.000000
     31          1           0        3.182557    4.186343    0.000000
     32          1           0        2.962902    1.774451    0.000000
     33          1           0       -2.553759    2.521753    0.000000
     34          1           0       -2.777272    0.145499    0.000000
     35          1           0        2.777272   -0.145499    0.000000
     36          1           0        2.553759   -2.521753    0.000000
     37          1           0       -2.962902   -1.774451    0.000000
     38          1           0       -3.182557   -4.186343    0.000000
     39          1           0        2.369868   -4.489790    0.000000
     40          1           0        2.070158   -6.905810    0.000000
     41          1           0       -2.199792   -6.419407    0.000000
     42          1           0       -0.214427   -7.904682    0.000000
 ---------------------------------------------------------------------
                    Distance matrix (angstroms):
                    1          2          3          4          5
     1  C    0.000000
     2  C    1.378855   0.000000
     3  C    1.409184   2.408630   0.000000
     4  C    2.423243   2.790317   1.381402   0.000000
     5  C    2.431605   1.415479   2.801199   2.433310   0.000000
     6  C    2.836700   2.460344   2.441277   1.417357   1.426761
     7  C    3.737916   2.475129   4.228682   3.739101   1.427501
     8  C    4.864966   3.724106   5.070075   4.247465   2.433673
     9  C    4.289196   3.781183   3.786689   2.525001   2.483280
    10  C    5.128674   4.277030   4.930114   3.804810   2.861569
    11  C    5.203218   4.972516   4.359945   2.978784   3.798467
    12  C    6.548413   5.725807   6.237360   5.007386   4.310356
    13  C    6.536770   6.197945   5.726762   4.345657   4.924177
    14  C    7.164181   6.563659   6.583425   5.238059   5.177992
    15  C    7.577816   6.587672   7.442835   6.290619   5.204681
    16  C    8.886606   7.935907   8.664587   7.448226   6.542207
    17  C    8.612909   7.990733   8.013640   6.656793   6.593974
    18  C    9.392492   8.601049   8.961921   7.651434   7.185610
    19  C    9.452725   8.989562   8.680737   7.299652   7.634311
    20  C   10.804692  10.307590  10.043435   8.662360   8.936398
    21  C   10.836535  10.054022  10.370944   9.042811   8.638593
    22  C   11.782356  10.888959  11.437949  10.148891   9.484650
    23  C   11.474445  10.827341  10.852089   9.484650   9.421209
    24  C   13.131838  12.259232  12.746369  11.437949  10.852089
    25  C   12.889922  12.235629  12.259232  10.888959  10.827341
    26  C   13.652547  12.889922  13.131838  11.782356  11.474445
    27  H    1.085825   2.143742   2.167671   3.403664   3.417729
    28  H    2.145316   1.086906   3.400810   3.877156   2.157962
    29  H    2.164931   3.390787   1.085991   2.138223   3.887191
    30  H    3.394601   3.873465   2.123117   1.083576   3.424329
    31  H    4.063182   2.688676   4.845795   4.598622   2.167786
    32  H    5.809402   4.579154   6.117565   5.329336   3.403408
    33  H    5.052748   5.115177   3.976485   2.649504   4.158349
    34  H    7.270787   7.075768   6.315066   4.949303   5.868286
    35  H    7.469973   6.344891   7.538151   6.517147   5.040994
    36  H    9.665795   8.628564   9.549051   8.381048   7.269771
    37  H    9.126982   8.817119   8.225891   6.852233   7.526708
    38  H   11.488901  11.087588  10.633038   9.255319   9.746208
    39  H   11.542170  10.554646  11.325913  10.093306   9.176194
    40  H   13.873018  12.934814  13.564922  12.283303  11.542134
    41  H   13.442075  12.875158  12.718695  11.338580  11.481225
    42  H   14.733532  13.975680  14.198455  12.844260  12.560202
                    6          7          8          9         10
     6  C    0.000000
     7  C    2.459707   0.000000
     8  C    2.831491   1.362708   0.000000
     9  C    1.452998   2.827417   2.449804   0.000000
    10  C    2.489304   2.442941   1.433178   1.418507   0.000000
    11  C    2.513046   4.250124   3.742354   1.423405   2.436380
    12  C    3.815596   3.767240   2.515868   2.482771   1.448791
    13  C    3.770869   5.083314   4.249286   2.440907   2.816435
    14  C    4.328251   4.933200   3.808869   2.875259   2.490316
    15  C    5.001852   4.316704   2.953996   3.797195   2.512730
    16  C    6.230183   5.683578   4.320869   4.923742   3.768656
    17  C    5.777040   6.232086   5.006134   4.324050   3.818242
    18  C    6.602289   6.553104   5.219621   5.180750   4.324050
    19  C    6.640022   7.448912   6.296966   5.219621   5.006134
    20  C    7.984270   8.662260   7.448912   6.553104   6.232086
    21  C    8.035091   7.984270   6.640022   6.602289   5.777040
    22  C    9.042811   8.662360   7.299652   7.651434   6.656793
    23  C    8.638593   8.936398   7.634311   7.185610   6.593974
    24  C   10.370944  10.043435   8.680737   8.961921   8.013640
    25  C   10.054022  10.307590   8.989562   8.601049   7.990733
    26  C   10.836535  10.804692   9.452725   9.392492   8.612909
    27  H    3.922489   4.616687   5.828261   5.375019   6.187488
    28  H    3.436158   2.685309   4.044038   4.639542   4.887506
    29  H    3.420603   5.314670   6.131452   4.660960   5.896765
    30  H    2.173668   4.626350   4.911159   2.770976   4.178479
    31  H    3.436961   1.086776   2.126673   3.914191   3.427455
    32  H    3.913887   2.104975   1.082610   3.433477   2.184216
    33  H    2.742648   4.900438   4.619914   2.175229   3.422449
    34  H    4.617398   6.131482   5.330997   3.405008   3.898518
    35  H    5.140992   3.923152   2.622058   4.158704   2.749520
    36  H    7.107818   6.266173   4.923833   5.869439   4.619326
    37  H    6.388878   7.545952   6.519875   5.048391   5.135525
    38  H    8.704994   9.573117   8.403061   7.308041   7.130940
    39  H    8.894127   8.225767   6.874255   7.569066   6.432634
    40  H   11.159406  10.640639   9.283465   9.779932   8.744666
    41  H   10.609897  11.063554   9.775858   9.164632   8.688931
    42  H   11.914503  11.885433  10.531724  10.468486   9.698682
                   11         12         13         14         15
    11  C    0.000000
    12  C    2.811063   0.000000
    13  C    1.366879   2.436759   0.000000
    14  C    2.440971   1.422099   1.424790   0.000000
    15  C    4.235270   1.424790   3.730050   2.436759   0.000000
    16  C    5.069365   2.440971   4.235270   2.811063   1.366879
    17  C    3.768656   2.490316   2.512730   1.448791   2.816435
    18  C    4.923742   2.875259   3.797195   2.482771   2.440907
    19  C    4.320869   3.808869   2.953996   2.515868   4.249286
    20  C    5.683578   4.933200   4.316704   3.767240   5.083314
    21  C    6.230183   4.328251   5.001852   3.815596   3.770869
    22  C    7.448226   5.238059   6.290619   5.007386   4.345657
    23  C    6.542207   5.177992   5.204681   4.310356   4.924177
    24  C    8.664587   6.583425   7.442835   6.237360   5.726762
    25  C    7.935907   6.563659   6.587672   5.725807   6.197945
    26  C    8.886606   7.164181   7.577816   6.548413   6.536770
    27  H    6.265339   7.616372   7.607774   8.249970   8.610363
    28  H    5.919525   6.313526   7.080092   7.297007   6.994617
    29  H    5.000008   7.141412   6.350034   7.345948   8.401502
    30  H    2.665209   5.161066   3.971620   5.091518   6.536960
    31  H    5.336848   4.641345   6.143387   5.897235   4.952142
    32  H    4.616084   2.747339   4.893536   4.161519   2.620090
    33  H    1.083225   3.893930   2.107185   3.407395   5.317730
    34  H    2.104755   3.425229   1.082622   2.178947   4.610139
    35  H    4.887541   2.178947   4.610139   3.425229   1.082622
    36  H    6.118636   3.407395   5.317730   3.893930   2.107185
    37  H    3.923764   4.161519   2.620090   2.747339   4.893536
    38  H    6.298854   5.897235   4.952142   4.641345   6.143387
    39  H    7.569337   5.091518   6.536960   5.161066   3.971620
    40  H    9.581267   7.345948   8.401502   7.141412   6.350034
    41  H    8.360873   7.297007   6.994617   6.313526   7.080092
    42  H    9.932508   8.249970   8.610363   7.616372   7.607774
                   16         17         18         19         20
    16  C    0.000000
    17  C    2.436380   0.000000
    18  C    1.423405   1.418507   0.000000
    19  C    3.742354   1.433178   2.449804   0.000000
    20  C    4.250124   2.442941   2.827417   1.362708   0.000000
    21  C    2.513046   2.489304   1.452998   2.831491   2.459707
    22  C    2.978784   3.804810   2.525001   4.247465   3.739101
    23  C    3.798467   2.861569   2.483280   2.433673   1.427501
    24  C    4.359945   4.930114   3.786689   5.070075   4.228682
    25  C    4.972516   4.277030   3.781183   3.724106   2.475129
    26  C    5.203218   5.128674   4.289196   4.864966   3.737916
    27  H    9.932508   9.698682  10.468486  10.531724  11.885433
    28  H    8.360873   8.688931   9.164632   9.775858  11.063554
    29  H    9.581267   8.744666   9.779932   9.283465  10.640639
    30  H    7.569337   6.432634   7.569066   6.874255   8.225767
    31  H    6.298854   7.130940   7.308041   8.403061   9.573117
    32  H    3.923764   5.135525   5.048391   6.519875   7.545952
    33  H    6.118636   4.619326   5.869439   4.923833   6.266173
    34  H    4.887541   2.749520   4.158704   2.622058   3.923152
    35  H    2.104755   3.898518   3.405008   5.330997   6.131482
    36  H    1.083225   3.422449   2.175229   4.619914   4.900438
    37  H    4.616084   2.184216   3.433477   1.082610   2.104975
    38  H    5.336848   3.427455   3.914191   2.126673   1.086776
    39  H    2.665209   4.178479   2.770976   4.911159   4.626350
    40  H    5.000008   5.896765   4.660960   6.131452   5.314670
    41  H    5.919525   4.887506   4.639542   4.044038   2.685309
    42  H    6.265339   6.187488   5.375019   5.828261   4.616687
                   21         22         23         24         25
    21  C    0.000000
    22  C    1.417357   0.000000
    23  C    1.426761   2.433310   0.000000
    24  C    2.441277   1.381402   2.801199   0.000000
    25  C    2.460344   2.790317   1.415479   2.408630   0.000000
    26  C    2.836700   2.423243   2.431605   1.409184   1.378855
    27  H   11.914503  12.844260  12.560202  14.198455  13.975680
    28  H   10.609897  11.338580  11.481225  12.718695  12.875158
    29  H   11.159406  12.283303  11.542134  13.564922  12.934814
    30  H    8.894127  10.093306   9.176194  11.325913  10.554646
    31  H    8.704994   9.255319   9.746208  10.633038  11.087588
    32  H    6.388878   6.852233   7.526708   8.225891   8.817119
    33  H    7.107818   8.381048   7.269771   9.549051   8.628564
    34  H    5.140992   6.517147   5.040994   7.538151   6.344891
    35  H    4.617398   4.949303   5.868286   6.315066   7.075768
    36  H    2.742648   2.649504   4.158349   3.976485   5.115177
    37  H    3.913887   5.329336   3.403408   6.117565   4.579154
    38  H    3.436961   4.598622   2.167786   4.845795   2.688676
    39  H    2.173668   1.083576   3.424329   2.123117   3.873465
    40  H    3.420603   2.138223   3.887191   1.085991   3.390787
    41  H    3.436158   3.877156   2.157962   3.400810   1.086906
    42  H    3.922489   3.403664   3.417729   2.167671   2.143742
                   26         27         28         29         30
    26  C    0.000000
    27  H   14.733532   0.000000
    28  H   13.442075   2.479459   0.000000
    29  H   13.873018   2.493406   4.297565   0.000000
    30  H   11.542170   4.282531   4.960364   2.434539   0.000000
    31  H   11.488901   4.757714   2.439754   5.914940   5.560711
    32  H    9.126982   6.718173   4.707224   7.187666   5.984271
    33  H    9.665795   6.052997   6.147191   4.410649   1.976610
    34  H    7.469973   8.315960   8.008314   6.797192   4.363352
    35  H    7.270787   8.448289   6.590256   8.556783   6.926684
    36  H    5.052748  10.685646   8.948164  10.500455   8.567604
    37  H    5.809402  10.187298   9.684664   8.726049   6.292250
    38  H    4.063182  12.559155  11.893343  11.147793   8.714112
    39  H    3.394601  12.580495  10.910523  12.230026  10.153716
    40  H    2.164931  14.926299  13.325848  14.418844  12.230026
    41  H    2.145316  14.526114  13.571716  13.325848  10.910523
    42  H    1.085825  15.815180  14.526114  14.926299  12.580495
                   31         32         33         34         35
    31  H    0.000000
    32  H    2.421874   0.000000
    33  H    5.972954   5.567047   0.000000
    34  H    7.200554   5.966832   2.386743   0.000000
    35  H    4.350760   1.928903   5.961051   5.562161   0.000000
    36  H    6.737502   4.315642   7.178001   5.961051   2.386743
    37  H    8.561409   6.907232   4.315642   1.928903   5.966832
    38  H   10.517440   8.561409   6.737502   4.350760   7.200554
    39  H    8.714112   6.292250   8.567604   6.926684   4.363352
    40  H   11.147793   8.726049  10.500455   8.556783   6.797192
    41  H   11.893343   9.684664   8.948164   6.590256   8.008314
    42  H   12.559155  10.187298  10.685646   8.448289   8.315960
                   36         37         38         39         40
    36  H    0.000000
    37  H    5.567047   0.000000
    38  H    5.972954   2.421874   0.000000
    39  H    1.976610   5.984271   5.560711   0.000000
    40  H    4.410649   7.187666   5.914940   2.434539   0.000000
    41  H    6.147191   4.707224   2.439754   4.960364   4.297565
    42  H    6.052997   6.718173   4.757714   4.282531   2.493406
                   41         42
    41  H    0.000000
    42  H    2.479459   0.000000
 Stoichiometry    C26H16
 Framework group  C2H[SGH(C26H16)]
 Deg. of freedom    41
 Full point group                 C2H     NOp   4
 RotChk:  IX=0 Diff= 7.86D-18
 Largest Abelian subgroup         C2H     NOp   4
 Largest concise Abelian subgroup C2      NOp   2
                         Standard orientation:                         
 ---------------------------------------------------------------------
 Center     Atomic      Atomic             Coordinates (Angstroms)
 Number     Number       Type             X           Y           Z
 ---------------------------------------------------------------------
      1          6           0        0.093288    6.825636    0.000000
      2          6           0        1.197267    5.999517    0.000000
      3          6           0       -1.197267    6.259715    0.000000
      4          6           0       -1.362191    4.888193    0.000000
      5          6           0        1.052953    4.591414    0.000000
      6          6           0       -0.249865    4.009768    0.000000
      7          6           0        2.194346    3.734104    0.000000
      8          6           0        2.063907    2.377653    0.000000
      9          6           0       -0.378912    2.562512    0.000000
     10          6           0        0.778912    1.742997    0.000000
     11          6           0       -1.650778    1.923421    0.000000
     12          6           0        0.644450    0.300459    0.000000
     13          6           0       -1.778179    0.562492    0.000000
     14          6           0       -0.644450   -0.300459    0.000000
     15          6           0        1.778179   -0.562492    0.000000
     16          6           0        1.650778   -1.923421    0.000000
     17          6           0       -0.778912   -1.742997    0.000000
     18          6           0        0.378912   -2.562512    0.000000
     19          6           0       -2.063907   -2.377653    0.000000
     20          6           0       -2.194346   -3.734104    0.000000
     21          6           0        0.249865   -4.009768    0.000000
     22          6           0        1.362191   -4.888193    0.000000
     23          6           0       -1.052953   -4.591414    0.000000
     24          6           0        1.197267   -6.259715    0.000000
     25          6           0       -1.197267   -5.999517    0.000000
     26          6           0       -0.093288   -6.825636    0.000000
     27          1           0        0.214427    7.904682    0.000000
     28          1           0        2.199792    6.419407    0.000000
     29          1           0       -2.070158    6.905810    0.000000
     30          1           0       -2.369868    4.489790    0.000000
     31          1           0        3.182557    4.186343    0.000000
     32          1           0        2.962902    1.774451    0.000000
     33          1           0       -2.553759    2.521753    0.000000
     34          1           0       -2.777272    0.145499    0.000000
     35          1           0        2.777272   -0.145499    0.000000
     36          1           0        2.553759   -2.521753    0.000000
     37          1           0       -2.962902   -1.774451    0.000000
     38          1           0       -3.182557   -4.186343    0.000000
     39          1           0        2.369868   -4.489790    0.000000
     40          1           0        2.070158   -6.905810    0.000000
     41          1           0       -2.199792   -6.419407    0.000000
     42          1           0       -0.214427   -7.904682    0.000000
 ---------------------------------------------------------------------
 Rotational constants (GHZ):           0.8160877           0.0903520           0.0813459
 Leave Link  202 at Thu Sep  8 15:02:17 2022, MaxMem=  1342177280 cpu:               4.3 elap:               0.1
 (Enter /mnt/opt/groups/app-gaussian/g16-avx2/l9999.exe)
 Unable to Open any file for archive entry.
 1\1\GINC-WN41036\FOpt\RB3LYP\6-31G(d,p)\C26H16\PWASIUK\08-Sep-2022\0\\
 #p opt freq b3lyp/6-31g(d,p) empiricaldispersion=gd3 int=(grid=ultrafi
 ne,acc2e=12) scf=(maxcyc=500,ferm,novaracc,noincfoc,intrep)\\peri symm
 \\0,1\C,0.093288,6.825636,0.\C,1.197267,5.999517,0.\C,-1.197267,6.2597
 15,0.\C,-1.362191,4.888193,0.\C,1.052953,4.591414,0.\C,-0.249865,4.009
 768,0.\C,2.194346,3.734104,0.\C,2.063907,2.377653,0.\C,-0.378912,2.562
 512,0.\C,0.778912,1.742997,0.\C,-1.650778,1.923421,0.\C,0.64445,0.3004
 59,0.\C,-1.778179,0.562492,0.\C,-0.64445,-0.300459,0.\C,1.778179,-0.56
 2492,0.\C,1.650778,-1.923421,0.\C,-0.778912,-1.742997,0.\C,0.378912,-2
 .562512,0.\C,-2.063907,-2.377653,0.\C,-2.194346,-3.734104,0.\C,0.24986
 5,-4.009768,0.\C,1.362191,-4.888193,0.\C,-1.052953,-4.591414,0.\C,1.19
 7267,-6.259715,0.\C,-1.197267,-5.999517,0.\C,-0.093288,-6.825636,0.\H,
 0.214427,7.904682,0.\H,2.199792,6.419407,0.\H,-2.070158,6.90581,0.\H,-
 2.369868,4.48979,0.\H,3.182557,4.186343,0.\H,2.962902,1.774451,0.\H,-2
 .553759,2.521753,0.\H,-2.777272,0.145499,0.\H,2.777272,-0.145499,0.\H,
 2.553759,-2.521753,0.\H,-2.962902,-1.774451,0.\H,-3.182557,-4.186343,0
 .\H,2.369868,-4.48979,0.\H,2.070158,-6.90581,0.\H,-2.199792,-6.419407,
 0.\H,-0.214427,-7.904682,0.\\Version=ES64L-G16RevC.01\State=1-AG\HF=-1
 000.5337093\RMSD=3.569e-09\RMSF=1.635e-05\Dipole=0.,0.,0.\Quadrupole=6
 .3185004,7.9602693,-14.2787696,-0.1187459,0.,0.\PG=C02H [SGH(C26H16)]\
 \@
 The archive entry for this job was punched.


 ...THE PHYSICISTS HAVE MADE THEIR UNIVERSE, AND IF YOU DO NOT LIKE
 IT, YOU MUST MAKE YOUR OWN.
                               -- E. R. HARRISON IN "COSMOLOGY" (1980)
 Leave Link 9999 at Thu Sep  8 15:02:18 2022, MaxMem=  1342177280 cpu:               4.2 elap:               0.1
 Job cpu time:       0 days  0 hours 42 minutes 37.6 seconds.
 Elapsed time:       0 days  0 hours  0 minutes 55.7 seconds.
 File lengths (MBytes):  RWF=     69 Int=      0 D2E=      0 Chk=     17 Scr=      1
 Normal termination of Gaussian 16 at Thu Sep  8 15:02:18 2022.
 (Enter /mnt/opt/groups/app-gaussian/g16-avx2/l1.exe)
 Link1:  Proceeding to internal job step number  2.
 ----------------------------------------------------------------------
 #P Geom=AllCheck Guess=TCheck SCRF=Check GenChk RB3LYP/6-31G(d,p) Freq
 ----------------------------------------------------------------------
 1/10=4,29=7,30=1,38=1,40=1/1,3;
 2/12=2,40=1/2;
 3/5=1,6=6,7=101,11=2,14=-4,25=1,27=12,30=1,70=2,71=2,74=-5,75=-5,116=1,124=31,140=1/1,2,3;
 4/5=101/1;
 5/5=100002,7=500,17=20,22=13,38=6,87=12,98=1/2;
 8/6=4,10=90,11=11,87=12/1;
 11/6=1,8=1,9=11,15=111,16=1,87=12/1,2,10;
 10/6=1,87=12/2;
 6/7=2,8=2,9=2,10=2,28=1,87=12/1;
 7/8=1,10=1,25=1,87=12/1,2,3,16;
 1/10=4,30=1/3;
 99//99;
 Leave Link    1 at Thu Sep  8 15:02:18 2022, MaxMem=  1342177280 cpu:               3.3 elap:               0.1
 (Enter /mnt/opt/groups/app-gaussian/g16-avx2/l101.exe)
 Structure from the checkpoint file:  "/scratch/9832354.torquesrv1.cis.gov.pl/Gau-178163.chk"
 ---------
 peri symm
 ---------
 Charge =  0 Multiplicity = 1
 Redundant internal coordinates found in file.  (old form).
 C,0,0.093288,6.825636,0.
 C,0,1.197267,5.999517,0.
 C,0,-1.197267,6.259715,0.
 C,0,-1.362191,4.888193,0.
 C,0,1.052953,4.591414,0.
 C,0,-0.249865,4.009768,0.
 C,0,2.194346,3.734104,0.
 C,0,2.063907,2.377653,0.
 C,0,-0.378912,2.562512,0.
 C,0,0.778912,1.742997,0.
 C,0,-1.650778,1.923421,0.
 C,0,0.64445,0.300459,0.
 C,0,-1.778179,0.562492,0.
 C,0,-0.64445,-0.300459,0.
 C,0,1.778179,-0.562492,0.
 C,0,1.650778,-1.923421,0.
 C,0,-0.778912,-1.742997,0.
 C,0,0.378912,-2.562512,0.
 C,0,-2.063907,-2.377653,0.
 C,0,-2.194346,-3.734104,0.
 C,0,0.249865,-4.009768,0.
 C,0,1.362191,-4.888193,0.
 C,0,-1.052953,-4.591414,0.
 C,0,1.197267,-6.259715,0.
 C,0,-1.197267,-5.999517,0.
 C,0,-0.093288,-6.825636,0.
 H,0,0.214427,7.904682,0.
 H,0,2.199792,6.419407,0.
 H,0,-2.070158,6.90581,0.
 H,0,-2.369868,4.48979,0.
 H,0,3.182557,4.186343,0.
 H,0,2.962902,1.774451,0.
 H,0,-2.553759,2.521753,0.
 H,0,-2.777272,0.145499,0.
 H,0,2.777272,-0.145499,0.
 H,0,2.553759,-2.521753,0.
 H,0,-2.962902,-1.774451,0.
 H,0,-3.182557,-4.186343,0.
 H,0,2.369868,-4.48979,0.
 H,0,2.070158,-6.90581,0.
 H,0,-2.199792,-6.419407,0.
 H,0,-0.214427,-7.904682,0.
 Recover connectivity data from disk.
 ITRead=  0  0  0  0  0  0  0  0  0  0  0  0  0  0  0  0  0  0  0  0
 ITRead=  0  0  0  0  0  0  0  0  0  0  0  0  0  0  0  0  0  0  0  0
 ITRead=  0  0
 MicOpt= -1 -1 -1 -1 -1 -1 -1 -1 -1 -1 -1 -1 -1 -1 -1 -1 -1 -1 -1 -1
 MicOpt= -1 -1 -1 -1 -1 -1 -1 -1 -1 -1 -1 -1 -1 -1 -1 -1 -1 -1 -1 -1
 MicOpt= -1 -1
 NAtoms=     42 NQM=       42 NQMF=       0 NMMI=      0 NMMIF=      0
                NMic=       0 NMicF=      0.
                    Isotopes and Nuclear Properties:
 (Nuclear quadrupole moments (NQMom) in fm**2, nuclear magnetic moments (NMagM)
  in nuclear magnetons)

  Atom         1           2           3           4           5           6           7           8           9          10
 IAtWgt=          12          12          12          12          12          12          12          12          12          12
 AtmWgt=  12.0000000  12.0000000  12.0000000  12.0000000  12.0000000  12.0000000  12.0000000  12.0000000  12.0000000  12.0000000
 NucSpn=           0           0           0           0           0           0           0           0           0           0
 AtZEff=   3.6000000   3.6000000   3.6000000   3.6000000   3.6000000   3.6000000   3.6000000   3.6000000   3.6000000   3.6000000
 NQMom=    0.0000000   0.0000000   0.0000000   0.0000000   0.0000000   0.0000000   0.0000000   0.0000000   0.0000000   0.0000000
 NMagM=    0.0000000   0.0000000   0.0000000   0.0000000   0.0000000   0.0000000   0.0000000   0.0000000   0.0000000   0.0000000
 AtZNuc=   6.0000000   6.0000000   6.0000000   6.0000000   6.0000000   6.0000000   6.0000000   6.0000000   6.0000000   6.0000000

  Atom        11          12          13          14          15          16          17          18          19          20
 IAtWgt=          12          12          12          12          12          12          12          12          12          12
 AtmWgt=  12.0000000  12.0000000  12.0000000  12.0000000  12.0000000  12.0000000  12.0000000  12.0000000  12.0000000  12.0000000
 NucSpn=           0           0           0           0           0           0           0           0           0           0
 AtZEff=   3.6000000   3.6000000   3.6000000   3.6000000   3.6000000   3.6000000   3.6000000   3.6000000   3.6000000   3.6000000
 NQMom=    0.0000000   0.0000000   0.0000000   0.0000000   0.0000000   0.0000000   0.0000000   0.0000000   0.0000000   0.0000000
 NMagM=    0.0000000   0.0000000   0.0000000   0.0000000   0.0000000   0.0000000   0.0000000   0.0000000   0.0000000   0.0000000
 AtZNuc=   6.0000000   6.0000000   6.0000000   6.0000000   6.0000000   6.0000000   6.0000000   6.0000000   6.0000000   6.0000000

  Atom        21          22          23          24          25          26          27          28          29          30
 IAtWgt=          12          12          12          12          12          12           1           1           1           1
 AtmWgt=  12.0000000  12.0000000  12.0000000  12.0000000  12.0000000  12.0000000   1.0078250   1.0078250   1.0078250   1.0078250
 NucSpn=           0           0           0           0           0           0           1           1           1           1
 AtZEff=   3.6000000   3.6000000   3.6000000   3.6000000   3.6000000   3.6000000   1.0000000   1.0000000   1.0000000   1.0000000
 NQMom=    0.0000000   0.0000000   0.0000000   0.0000000   0.0000000   0.0000000   0.0000000   0.0000000   0.0000000   0.0000000
 NMagM=    0.0000000   0.0000000   0.0000000   0.0000000   0.0000000   0.0000000   2.7928460   2.7928460   2.7928460   2.7928460
 AtZNuc=   6.0000000   6.0000000   6.0000000   6.0000000   6.0000000   6.0000000   1.0000000   1.0000000   1.0000000   1.0000000

  Atom        31          32          33          34          35          36          37          38          39          40
 IAtWgt=           1           1           1           1           1           1           1           1           1           1
 AtmWgt=   1.0078250   1.0078250   1.0078250   1.0078250   1.0078250   1.0078250   1.0078250   1.0078250   1.0078250   1.0078250
 NucSpn=           1           1           1           1           1           1           1           1           1           1
 AtZEff=   1.0000000   1.0000000   1.0000000   1.0000000   1.0000000   1.0000000   1.0000000   1.0000000   1.0000000   1.0000000
 NQMom=    0.0000000   0.0000000   0.0000000   0.0000000   0.0000000   0.0000000   0.0000000   0.0000000   0.0000000   0.0000000
 NMagM=    2.7928460   2.7928460   2.7928460   2.7928460   2.7928460   2.7928460   2.7928460   2.7928460   2.7928460   2.7928460
 AtZNuc=   1.0000000   1.0000000   1.0000000   1.0000000   1.0000000   1.0000000   1.0000000   1.0000000   1.0000000   1.0000000

  Atom        41          42
 IAtWgt=           1           1
 AtmWgt=   1.0078250   1.0078250
 NucSpn=           1           1
 AtZEff=   1.0000000   1.0000000
 NQMom=    0.0000000   0.0000000
 NMagM=    2.7928460   2.7928460
 AtZNuc=   1.0000000   1.0000000
 Leave Link  101 at Thu Sep  8 15:02:18 2022, MaxMem=  1342177280 cpu:              16.8 elap:               0.4
 (Enter /mnt/opt/groups/app-gaussian/g16-avx2/l103.exe)

 GradGradGradGradGradGradGradGradGradGradGradGradGradGradGradGradGradGrad
 Berny optimization.
 Initialization pass.
                           ----------------------------
                           !    Initial Parameters    !
                           ! (Angstroms and Degrees)  !
 --------------------------                            --------------------------
 ! Name  Definition              Value          Derivative Info.                !
 --------------------------------------------------------------------------------
 ! R1    R(1,2)                  1.3789         calculate D2E/DX2 analytically  !
 ! R2    R(1,3)                  1.4092         calculate D2E/DX2 analytically  !
 ! R3    R(1,27)                 1.0858         calculate D2E/DX2 analytically  !
 ! R4    R(2,5)                  1.4155         calculate D2E/DX2 analytically  !
 ! R5    R(2,28)                 1.0869         calculate D2E/DX2 analytically  !
 ! R6    R(3,4)                  1.3814         calculate D2E/DX2 analytically  !
 ! R7    R(3,29)                 1.086          calculate D2E/DX2 analytically  !
 ! R8    R(4,6)                  1.4174         calculate D2E/DX2 analytically  !
 ! R9    R(4,30)                 1.0836         calculate D2E/DX2 analytically  !
 ! R10   R(5,6)                  1.4268         calculate D2E/DX2 analytically  !
 ! R11   R(5,7)                  1.4275         calculate D2E/DX2 analytically  !
 ! R12   R(6,9)                  1.453          calculate D2E/DX2 analytically  !
 ! R13   R(7,8)                  1.3627         calculate D2E/DX2 analytically  !
 ! R14   R(7,31)                 1.0868         calculate D2E/DX2 analytically  !
 ! R15   R(8,10)                 1.4332         calculate D2E/DX2 analytically  !
 ! R16   R(8,32)                 1.0826         calculate D2E/DX2 analytically  !
 ! R17   R(9,10)                 1.4185         calculate D2E/DX2 analytically  !
 ! R18   R(9,11)                 1.4234         calculate D2E/DX2 analytically  !
 ! R19   R(10,12)                1.4488         calculate D2E/DX2 analytically  !
 ! R20   R(11,13)                1.3669         calculate D2E/DX2 analytically  !
 ! R21   R(11,33)                1.0832         calculate D2E/DX2 analytically  !
 ! R22   R(12,14)                1.4221         calculate D2E/DX2 analytically  !
 ! R23   R(12,15)                1.4248         calculate D2E/DX2 analytically  !
 ! R24   R(13,14)                1.4248         calculate D2E/DX2 analytically  !
 ! R25   R(13,34)                1.0826         calculate D2E/DX2 analytically  !
 ! R26   R(14,17)                1.4488         calculate D2E/DX2 analytically  !
 ! R27   R(15,16)                1.3669         calculate D2E/DX2 analytically  !
 ! R28   R(15,35)                1.0826         calculate D2E/DX2 analytically  !
 ! R29   R(16,18)                1.4234         calculate D2E/DX2 analytically  !
 ! R30   R(16,36)                1.0832         calculate D2E/DX2 analytically  !
 ! R31   R(17,18)                1.4185         calculate D2E/DX2 analytically  !
 ! R32   R(17,19)                1.4332         calculate D2E/DX2 analytically  !
 ! R33   R(18,21)                1.453          calculate D2E/DX2 analytically  !
 ! R34   R(19,20)                1.3627         calculate D2E/DX2 analytically  !
 ! R35   R(19,37)                1.0826         calculate D2E/DX2 analytically  !
 ! R36   R(20,23)                1.4275         calculate D2E/DX2 analytically  !
 ! R37   R(20,38)                1.0868         calculate D2E/DX2 analytically  !
 ! R38   R(21,22)                1.4174         calculate D2E/DX2 analytically  !
 ! R39   R(21,23)                1.4268         calculate D2E/DX2 analytically  !
 ! R40   R(22,24)                1.3814         calculate D2E/DX2 analytically  !
 ! R41   R(22,39)                1.0836         calculate D2E/DX2 analytically  !
 ! R42   R(23,25)                1.4155         calculate D2E/DX2 analytically  !
 ! R43   R(24,26)                1.4092         calculate D2E/DX2 analytically  !
 ! R44   R(24,40)                1.086          calculate D2E/DX2 analytically  !
 ! R45   R(25,26)                1.3789         calculate D2E/DX2 analytically  !
 ! R46   R(25,41)                1.0869         calculate D2E/DX2 analytically  !
 ! R47   R(26,42)                1.0858         calculate D2E/DX2 analytically  !
 ! A1    A(2,1,3)              119.5142         calculate D2E/DX2 analytically  !
 ! A2    A(2,1,27)             120.4024         calculate D2E/DX2 analytically  !
 ! A3    A(3,1,27)             120.0834         calculate D2E/DX2 analytically  !
 ! A4    A(1,2,5)              120.9562         calculate D2E/DX2 analytically  !
 ! A5    A(1,2,28)             120.4666         calculate D2E/DX2 analytically  !
 ! A6    A(5,2,28)             118.5772         calculate D2E/DX2 analytically  !
 ! A7    A(1,3,4)              120.5348         calculate D2E/DX2 analytically  !
 ! A8    A(1,3,29)             119.814          calculate D2E/DX2 analytically  !
 ! A9    A(4,3,29)             119.6512         calculate D2E/DX2 analytically  !
 ! A10   A(3,4,6)              121.442          calculate D2E/DX2 analytically  !
 ! A11   A(3,4,30)             118.4291         calculate D2E/DX2 analytically  !
 ! A12   A(6,4,30)             120.1289         calculate D2E/DX2 analytically  !
 ! A13   A(2,5,6)              119.9102         calculate D2E/DX2 analytically  !
 ! A14   A(2,5,7)              121.0588         calculate D2E/DX2 analytically  !
 ! A15   A(6,5,7)              119.031          calculate D2E/DX2 analytically  !
 ! A16   A(4,6,5)              117.6427         calculate D2E/DX2 analytically  !
 ! A17   A(4,6,9)              123.2034         calculate D2E/DX2 analytically  !
 ! A18   A(5,6,9)              119.1539         calculate D2E/DX2 analytically  !
 ! A19   A(5,7,8)              121.4177         calculate D2E/DX2 analytically  !
 ! A20   A(5,7,31)             118.499          calculate D2E/DX2 analytically  !
 ! A21   A(8,7,31)             120.0832         calculate D2E/DX2 analytically  !
 ! A22   A(7,8,10)             121.7774         calculate D2E/DX2 analytically  !
 ! A23   A(7,8,32)             118.3678         calculate D2E/DX2 analytically  !
 ! A24   A(10,8,32)            119.8548         calculate D2E/DX2 analytically  !
 ! A25   A(6,9,10)             120.1957         calculate D2E/DX2 analytically  !
 ! A26   A(6,9,11)             121.7741         calculate D2E/DX2 analytically  !
 ! A27   A(10,9,11)            118.0302         calculate D2E/DX2 analytically  !
 ! A28   A(8,10,9)             118.4242         calculate D2E/DX2 analytically  !
 ! A29   A(8,10,12)            121.6099         calculate D2E/DX2 analytically  !
 ! A30   A(9,10,12)            119.9658         calculate D2E/DX2 analytically  !
 ! A31   A(9,11,13)            122.0268         calculate D2E/DX2 analytically  !
 ! A32   A(9,11,33)            119.7921         calculate D2E/DX2 analytically  !
 ! A33   A(13,11,33)           118.1811         calculate D2E/DX2 analytically  !
 ! A34   A(10,12,14)           120.3214         calculate D2E/DX2 analytically  !
 ! A35   A(10,12,15)           121.9517         calculate D2E/DX2 analytically  !
 ! A36   A(14,12,15)           117.7269         calculate D2E/DX2 analytically  !
 ! A37   A(11,13,14)           121.9289         calculate D2E/DX2 analytically  !
 ! A38   A(11,13,34)           118.0023         calculate D2E/DX2 analytically  !
 ! A39   A(14,13,34)           120.0687         calculate D2E/DX2 analytically  !
 ! A40   A(12,14,13)           117.7269         calculate D2E/DX2 analytically  !
 ! A41   A(12,14,17)           120.3214         calculate D2E/DX2 analytically  !
 ! A42   A(13,14,17)           121.9517         calculate D2E/DX2 analytically  !
 ! A43   A(12,15,16)           121.9289         calculate D2E/DX2 analytically  !
 ! A44   A(12,15,35)           120.0687         calculate D2E/DX2 analytically  !
 ! A45   A(16,15,35)           118.0023         calculate D2E/DX2 analytically  !
 ! A46   A(15,16,18)           122.0268         calculate D2E/DX2 analytically  !
 ! A47   A(15,16,36)           118.1811         calculate D2E/DX2 analytically  !
 ! A48   A(18,16,36)           119.7921         calculate D2E/DX2 analytically  !
 ! A49   A(14,17,18)           119.9658         calculate D2E/DX2 analytically  !
 ! A50   A(14,17,19)           121.6099         calculate D2E/DX2 analytically  !
 ! A51   A(18,17,19)           118.4242         calculate D2E/DX2 analytically  !
 ! A52   A(16,18,17)           118.0302         calculate D2E/DX2 analytically  !
 ! A53   A(16,18,21)           121.7741         calculate D2E/DX2 analytically  !
 ! A54   A(17,18,21)           120.1957         calculate D2E/DX2 analytically  !
 ! A55   A(17,19,20)           121.7774         calculate D2E/DX2 analytically  !
 ! A56   A(17,19,37)           119.8548         calculate D2E/DX2 analytically  !
 ! A57   A(20,19,37)           118.3678         calculate D2E/DX2 analytically  !
 ! A58   A(19,20,23)           121.4177         calculate D2E/DX2 analytically  !
 ! A59   A(19,20,38)           120.0832         calculate D2E/DX2 analytically  !
 ! A60   A(23,20,38)           118.499          calculate D2E/DX2 analytically  !
 ! A61   A(18,21,22)           123.2034         calculate D2E/DX2 analytically  !
 ! A62   A(18,21,23)           119.1539         calculate D2E/DX2 analytically  !
 ! A63   A(22,21,23)           117.6427         calculate D2E/DX2 analytically  !
 ! A64   A(21,22,24)           121.442          calculate D2E/DX2 analytically  !
 ! A65   A(21,22,39)           120.1289         calculate D2E/DX2 analytically  !
 ! A66   A(24,22,39)           118.4291         calculate D2E/DX2 analytically  !
 ! A67   A(20,23,21)           119.031          calculate D2E/DX2 analytically  !
 ! A68   A(20,23,25)           121.0588         calculate D2E/DX2 analytically  !
 ! A69   A(21,23,25)           119.9102         calculate D2E/DX2 analytically  !
 ! A70   A(22,24,26)           120.5348         calculate D2E/DX2 analytically  !
 ! A71   A(22,24,40)           119.6512         calculate D2E/DX2 analytically  !
 ! A72   A(26,24,40)           119.814          calculate D2E/DX2 analytically  !
 ! A73   A(23,25,26)           120.9562         calculate D2E/DX2 analytically  !
 ! A74   A(23,25,41)           118.5772         calculate D2E/DX2 analytically  !
 ! A75   A(26,25,41)           120.4666         calculate D2E/DX2 analytically  !
 ! A76   A(24,26,25)           119.5142         calculate D2E/DX2 analytically  !
 ! A77   A(24,26,42)           120.0834         calculate D2E/DX2 analytically  !
 ! A78   A(25,26,42)           120.4024         calculate D2E/DX2 analytically  !
 ! D1    D(3,1,2,5)              0.0            calculate D2E/DX2 analytically  !
 ! D2    D(3,1,2,28)           180.0            calculate D2E/DX2 analytically  !
 ! D3    D(27,1,2,5)           180.0            calculate D2E/DX2 analytically  !
 ! D4    D(27,1,2,28)            0.0            calculate D2E/DX2 analytically  !
 ! D5    D(2,1,3,4)              0.0            calculate D2E/DX2 analytically  !
 ! D6    D(2,1,3,29)           180.0            calculate D2E/DX2 analytically  !
 ! D7    D(27,1,3,4)           180.0            calculate D2E/DX2 analytically  !
 ! D8    D(27,1,3,29)            0.0            calculate D2E/DX2 analytically  !
 ! D9    D(1,2,5,6)              0.0            calculate D2E/DX2 analytically  !
 ! D10   D(1,2,5,7)            180.0            calculate D2E/DX2 analytically  !
 ! D11   D(28,2,5,6)           180.0            calculate D2E/DX2 analytically  !
 ! D12   D(28,2,5,7)             0.0            calculate D2E/DX2 analytically  !
 ! D13   D(1,3,4,6)              0.0            calculate D2E/DX2 analytically  !
 ! D14   D(1,3,4,30)           180.0            calculate D2E/DX2 analytically  !
 ! D15   D(29,3,4,6)           180.0            calculate D2E/DX2 analytically  !
 ! D16   D(29,3,4,30)            0.0            calculate D2E/DX2 analytically  !
 ! D17   D(3,4,6,5)              0.0            calculate D2E/DX2 analytically  !
 ! D18   D(3,4,6,9)            180.0            calculate D2E/DX2 analytically  !
 ! D19   D(30,4,6,5)           180.0            calculate D2E/DX2 analytically  !
 ! D20   D(30,4,6,9)             0.0            calculate D2E/DX2 analytically  !
 ! D21   D(2,5,6,4)              0.0            calculate D2E/DX2 analytically  !
 ! D22   D(2,5,6,9)            180.0            calculate D2E/DX2 analytically  !
 ! D23   D(7,5,6,4)            180.0            calculate D2E/DX2 analytically  !
 ! D24   D(7,5,6,9)              0.0            calculate D2E/DX2 analytically  !
 ! D25   D(2,5,7,8)            180.0            calculate D2E/DX2 analytically  !
 ! D26   D(2,5,7,31)             0.0            calculate D2E/DX2 analytically  !
 ! D27   D(6,5,7,8)              0.0            calculate D2E/DX2 analytically  !
 ! D28   D(6,5,7,31)           180.0            calculate D2E/DX2 analytically  !
 ! D29   D(4,6,9,10)           180.0            calculate D2E/DX2 analytically  !
 ! D30   D(4,6,9,11)             0.0            calculate D2E/DX2 analytically  !
 ! D31   D(5,6,9,10)             0.0            calculate D2E/DX2 analytically  !
 ! D32   D(5,6,9,11)           180.0            calculate D2E/DX2 analytically  !
 ! D33   D(5,7,8,10)             0.0            calculate D2E/DX2 analytically  !
 ! D34   D(5,7,8,32)           180.0            calculate D2E/DX2 analytically  !
 ! D35   D(31,7,8,10)          180.0            calculate D2E/DX2 analytically  !
 ! D36   D(31,7,8,32)            0.0            calculate D2E/DX2 analytically  !
 ! D37   D(7,8,10,9)             0.0            calculate D2E/DX2 analytically  !
 ! D38   D(7,8,10,12)          180.0            calculate D2E/DX2 analytically  !
 ! D39   D(32,8,10,9)          180.0            calculate D2E/DX2 analytically  !
 ! D40   D(32,8,10,12)           0.0            calculate D2E/DX2 analytically  !
 ! D41   D(6,9,10,8)             0.0            calculate D2E/DX2 analytically  !
 ! D42   D(6,9,10,12)          180.0            calculate D2E/DX2 analytically  !
 ! D43   D(11,9,10,8)          180.0            calculate D2E/DX2 analytically  !
 ! D44   D(11,9,10,12)           0.0            calculate D2E/DX2 analytically  !
 ! D45   D(6,9,11,13)          180.0            calculate D2E/DX2 analytically  !
 ! D46   D(6,9,11,33)            0.0            calculate D2E/DX2 analytically  !
 ! D47   D(10,9,11,13)           0.0            calculate D2E/DX2 analytically  !
 ! D48   D(10,9,11,33)         180.0            calculate D2E/DX2 analytically  !
 ! D49   D(8,10,12,14)         180.0            calculate D2E/DX2 analytically  !
 ! D50   D(8,10,12,15)           0.0            calculate D2E/DX2 analytically  !
 ! D51   D(9,10,12,14)           0.0            calculate D2E/DX2 analytically  !
 ! D52   D(9,10,12,15)         180.0            calculate D2E/DX2 analytically  !
 ! D53   D(9,11,13,14)           0.0            calculate D2E/DX2 analytically  !
 ! D54   D(9,11,13,34)         180.0            calculate D2E/DX2 analytically  !
 ! D55   D(33,11,13,14)        180.0            calculate D2E/DX2 analytically  !
 ! D56   D(33,11,13,34)          0.0            calculate D2E/DX2 analytically  !
 ! D57   D(10,12,14,13)          0.0            calculate D2E/DX2 analytically  !
 ! D58   D(10,12,14,17)        180.0            calculate D2E/DX2 analytically  !
 ! D59   D(15,12,14,13)        180.0            calculate D2E/DX2 analytically  !
 ! D60   D(15,12,14,17)          0.0            calculate D2E/DX2 analytically  !
 ! D61   D(10,12,15,16)        180.0            calculate D2E/DX2 analytically  !
 ! D62   D(10,12,15,35)          0.0            calculate D2E/DX2 analytically  !
 ! D63   D(14,12,15,16)          0.0            calculate D2E/DX2 analytically  !
 ! D64   D(14,12,15,35)        180.0            calculate D2E/DX2 analytically  !
 ! D65   D(11,13,14,12)          0.0            calculate D2E/DX2 analytically  !
 ! D66   D(11,13,14,17)        180.0            calculate D2E/DX2 analytically  !
 ! D67   D(34,13,14,12)        180.0            calculate D2E/DX2 analytically  !
 ! D68   D(34,13,14,17)          0.0            calculate D2E/DX2 analytically  !
 ! D69   D(12,14,17,18)          0.0            calculate D2E/DX2 analytically  !
 ! D70   D(12,14,17,19)        180.0            calculate D2E/DX2 analytically  !
 ! D71   D(13,14,17,18)        180.0            calculate D2E/DX2 analytically  !
 ! D72   D(13,14,17,19)          0.0            calculate D2E/DX2 analytically  !
 ! D73   D(12,15,16,18)          0.0            calculate D2E/DX2 analytically  !
 ! D74   D(12,15,16,36)        180.0            calculate D2E/DX2 analytically  !
 ! D75   D(35,15,16,18)        180.0            calculate D2E/DX2 analytically  !
 ! D76   D(35,15,16,36)          0.0            calculate D2E/DX2 analytically  !
 ! D77   D(15,16,18,17)          0.0            calculate D2E/DX2 analytically  !
 ! D78   D(15,16,18,21)        180.0            calculate D2E/DX2 analytically  !
 ! D79   D(36,16,18,17)        180.0            calculate D2E/DX2 analytically  !
 ! D80   D(36,16,18,21)          0.0            calculate D2E/DX2 analytically  !
 ! D81   D(14,17,18,16)          0.0            calculate D2E/DX2 analytically  !
 ! D82   D(14,17,18,21)        180.0            calculate D2E/DX2 analytically  !
 ! D83   D(19,17,18,16)        180.0            calculate D2E/DX2 analytically  !
 ! D84   D(19,17,18,21)          0.0            calculate D2E/DX2 analytically  !
 ! D85   D(14,17,19,20)        180.0            calculate D2E/DX2 analytically  !
 ! D86   D(14,17,19,37)          0.0            calculate D2E/DX2 analytically  !
 ! D87   D(18,17,19,20)          0.0            calculate D2E/DX2 analytically  !
 ! D88   D(18,17,19,37)        180.0            calculate D2E/DX2 analytically  !
 ! D89   D(16,18,21,22)          0.0            calculate D2E/DX2 analytically  !
 ! D90   D(16,18,21,23)        180.0            calculate D2E/DX2 analytically  !
 ! D91   D(17,18,21,22)        180.0            calculate D2E/DX2 analytically  !
 ! D92   D(17,18,21,23)          0.0            calculate D2E/DX2 analytically  !
 ! D93   D(17,19,20,23)          0.0            calculate D2E/DX2 analytically  !
 ! D94   D(17,19,20,38)        180.0            calculate D2E/DX2 analytically  !
 ! D95   D(37,19,20,23)        180.0            calculate D2E/DX2 analytically  !
 ! D96   D(37,19,20,38)          0.0            calculate D2E/DX2 analytically  !
 ! D97   D(19,20,23,21)          0.0            calculate D2E/DX2 analytically  !
 ! D98   D(19,20,23,25)        180.0            calculate D2E/DX2 analytically  !
 ! D99   D(38,20,23,21)        180.0            calculate D2E/DX2 analytically  !
 ! D100  D(38,20,23,25)          0.0            calculate D2E/DX2 analytically  !
 ! D101  D(18,21,22,24)        180.0            calculate D2E/DX2 analytically  !
 ! D102  D(18,21,22,39)          0.0            calculate D2E/DX2 analytically  !
 ! D103  D(23,21,22,24)          0.0            calculate D2E/DX2 analytically  !
 ! D104  D(23,21,22,39)        180.0            calculate D2E/DX2 analytically  !
 ! D105  D(18,21,23,20)          0.0            calculate D2E/DX2 analytically  !
 ! D106  D(18,21,23,25)        180.0            calculate D2E/DX2 analytically  !
 ! D107  D(22,21,23,20)        180.0            calculate D2E/DX2 analytically  !
 ! D108  D(22,21,23,25)          0.0            calculate D2E/DX2 analytically  !
 ! D109  D(21,22,24,26)          0.0            calculate D2E/DX2 analytically  !
 ! D110  D(21,22,24,40)        180.0            calculate D2E/DX2 analytically  !
 ! D111  D(39,22,24,26)        180.0            calculate D2E/DX2 analytically  !
 ! D112  D(39,22,24,40)          0.0            calculate D2E/DX2 analytically  !
 ! D113  D(20,23,25,26)        180.0            calculate D2E/DX2 analytically  !
 ! D114  D(20,23,25,41)          0.0            calculate D2E/DX2 analytically  !
 ! D115  D(21,23,25,26)          0.0            calculate D2E/DX2 analytically  !
 ! D116  D(21,23,25,41)        180.0            calculate D2E/DX2 analytically  !
 ! D117  D(22,24,26,25)          0.0            calculate D2E/DX2 analytically  !
 ! D118  D(22,24,26,42)        180.0            calculate D2E/DX2 analytically  !
 ! D119  D(40,24,26,25)        180.0            calculate D2E/DX2 analytically  !
 ! D120  D(40,24,26,42)          0.0            calculate D2E/DX2 analytically  !
 ! D121  D(23,25,26,24)          0.0            calculate D2E/DX2 analytically  !
 ! D122  D(23,25,26,42)        180.0            calculate D2E/DX2 analytically  !
 ! D123  D(41,25,26,24)        180.0            calculate D2E/DX2 analytically  !
 ! D124  D(41,25,26,42)          0.0            calculate D2E/DX2 analytically  !
 --------------------------------------------------------------------------------
 Trust Radius=3.00D-01 FncErr=1.00D-07 GrdErr=1.00D-07 EigMax=2.50D+02 EigMin=1.00D-04
 Number of steps in this run=      2 maximum allowed number of steps=      2.
 GradGradGradGradGradGradGradGradGradGradGradGradGradGradGradGradGradGrad

 Leave Link  103 at Thu Sep  8 15:02:18 2022, MaxMem=  1342177280 cpu:               1.7 elap:               0.1
 (Enter /mnt/opt/groups/app-gaussian/g16-avx2/l202.exe)
                          Input orientation:                          
 ---------------------------------------------------------------------
 Center     Atomic      Atomic             Coordinates (Angstroms)
 Number     Number       Type             X           Y           Z
 ---------------------------------------------------------------------
      1          6           0        0.093288    6.825636    0.000000
      2          6           0        1.197267    5.999517    0.000000
      3          6           0       -1.197267    6.259715    0.000000
      4          6           0       -1.362191    4.888193    0.000000
      5          6           0        1.052953    4.591414    0.000000
      6          6           0       -0.249865    4.009768    0.000000
      7          6           0        2.194346    3.734104    0.000000
      8          6           0        2.063907    2.377653    0.000000
      9          6           0       -0.378912    2.562512    0.000000
     10          6           0        0.778912    1.742997    0.000000
     11          6           0       -1.650778    1.923421    0.000000
     12          6           0        0.644450    0.300459    0.000000
     13          6           0       -1.778179    0.562492    0.000000
     14          6           0       -0.644450   -0.300459    0.000000
     15          6           0        1.778179   -0.562492    0.000000
     16          6           0        1.650778   -1.923421    0.000000
     17          6           0       -0.778912   -1.742997    0.000000
     18          6           0        0.378912   -2.562512    0.000000
     19          6           0       -2.063907   -2.377653    0.000000
     20          6           0       -2.194346   -3.734104    0.000000
     21          6           0        0.249865   -4.009768    0.000000
     22          6           0        1.362191   -4.888193    0.000000
     23          6           0       -1.052953   -4.591414    0.000000
     24          6           0        1.197267   -6.259715    0.000000
     25          6           0       -1.197267   -5.999517    0.000000
     26          6           0       -0.093288   -6.825636    0.000000
     27          1           0        0.214427    7.904682    0.000000
     28          1           0        2.199792    6.419407    0.000000
     29          1           0       -2.070158    6.905810    0.000000
     30          1           0       -2.369868    4.489790    0.000000
     31          1           0        3.182557    4.186343    0.000000
     32          1           0        2.962902    1.774451    0.000000
     33          1           0       -2.553759    2.521753    0.000000
     34          1           0       -2.777272    0.145499    0.000000
     35          1           0        2.777272   -0.145499    0.000000
     36          1           0        2.553759   -2.521753    0.000000
     37          1           0       -2.962902   -1.774451    0.000000
     38          1           0       -3.182557   -4.186343    0.000000
     39          1           0        2.369868   -4.489790    0.000000
     40          1           0        2.070158   -6.905810    0.000000
     41          1           0       -2.199792   -6.419407    0.000000
     42          1           0       -0.214427   -7.904682    0.000000
 ---------------------------------------------------------------------
                    Distance matrix (angstroms):
                    1          2          3          4          5
     1  C    0.000000
     2  C    1.378855   0.000000
     3  C    1.409184   2.408630   0.000000
     4  C    2.423243   2.790317   1.381402   0.000000
     5  C    2.431605   1.415479   2.801199   2.433310   0.000000
     6  C    2.836700   2.460344   2.441277   1.417357   1.426761
     7  C    3.737916   2.475129   4.228682   3.739101   1.427501
     8  C    4.864966   3.724106   5.070075   4.247465   2.433673
     9  C    4.289196   3.781183   3.786689   2.525001   2.483280
    10  C    5.128674   4.277030   4.930114   3.804810   2.861569
    11  C    5.203218   4.972516   4.359945   2.978784   3.798467
    12  C    6.548413   5.725807   6.237360   5.007386   4.310356
    13  C    6.536770   6.197945   5.726762   4.345657   4.924177
    14  C    7.164181   6.563659   6.583425   5.238059   5.177992
    15  C    7.577816   6.587672   7.442835   6.290619   5.204681
    16  C    8.886606   7.935907   8.664587   7.448226   6.542207
    17  C    8.612909   7.990733   8.013640   6.656793   6.593974
    18  C    9.392492   8.601049   8.961921   7.651434   7.185610
    19  C    9.452725   8.989562   8.680737   7.299652   7.634311
    20  C   10.804692  10.307590  10.043435   8.662360   8.936398
    21  C   10.836535  10.054022  10.370944   9.042811   8.638593
    22  C   11.782356  10.888959  11.437949  10.148891   9.484650
    23  C   11.474445  10.827341  10.852089   9.484650   9.421209
    24  C   13.131838  12.259232  12.746369  11.437949  10.852089
    25  C   12.889922  12.235629  12.259232  10.888959  10.827341
    26  C   13.652547  12.889922  13.131838  11.782356  11.474445
    27  H    1.085825   2.143742   2.167671   3.403664   3.417729
    28  H    2.145316   1.086906   3.400810   3.877156   2.157962
    29  H    2.164931   3.390787   1.085991   2.138223   3.887191
    30  H    3.394601   3.873465   2.123117   1.083576   3.424329
    31  H    4.063182   2.688676   4.845795   4.598622   2.167786
    32  H    5.809402   4.579154   6.117565   5.329336   3.403408
    33  H    5.052748   5.115177   3.976485   2.649504   4.158349
    34  H    7.270787   7.075768   6.315066   4.949303   5.868286
    35  H    7.469973   6.344891   7.538151   6.517147   5.040994
    36  H    9.665795   8.628564   9.549051   8.381048   7.269771
    37  H    9.126982   8.817119   8.225891   6.852233   7.526708
    38  H   11.488901  11.087588  10.633038   9.255319   9.746208
    39  H   11.542170  10.554646  11.325913  10.093306   9.176194
    40  H   13.873018  12.934814  13.564922  12.283303  11.542134
    41  H   13.442075  12.875158  12.718695  11.338580  11.481225
    42  H   14.733532  13.975680  14.198455  12.844260  12.560202
                    6          7          8          9         10
     6  C    0.000000
     7  C    2.459707   0.000000
     8  C    2.831491   1.362708   0.000000
     9  C    1.452998   2.827417   2.449804   0.000000
    10  C    2.489304   2.442941   1.433178   1.418507   0.000000
    11  C    2.513046   4.250124   3.742354   1.423405   2.436380
    12  C    3.815596   3.767240   2.515868   2.482771   1.448791
    13  C    3.770869   5.083314   4.249286   2.440907   2.816435
    14  C    4.328251   4.933200   3.808869   2.875259   2.490316
    15  C    5.001852   4.316704   2.953996   3.797195   2.512730
    16  C    6.230183   5.683578   4.320869   4.923742   3.768656
    17  C    5.777040   6.232086   5.006134   4.324050   3.818242
    18  C    6.602289   6.553104   5.219621   5.180750   4.324050
    19  C    6.640022   7.448912   6.296966   5.219621   5.006134
    20  C    7.984270   8.662260   7.448912   6.553104   6.232086
    21  C    8.035091   7.984270   6.640022   6.602289   5.777040
    22  C    9.042811   8.662360   7.299652   7.651434   6.656793
    23  C    8.638593   8.936398   7.634311   7.185610   6.593974
    24  C   10.370944  10.043435   8.680737   8.961921   8.013640
    25  C   10.054022  10.307590   8.989562   8.601049   7.990733
    26  C   10.836535  10.804692   9.452725   9.392492   8.612909
    27  H    3.922489   4.616687   5.828261   5.375019   6.187488
    28  H    3.436158   2.685309   4.044038   4.639542   4.887506
    29  H    3.420603   5.314670   6.131452   4.660960   5.896765
    30  H    2.173668   4.626350   4.911159   2.770976   4.178479
    31  H    3.436961   1.086776   2.126673   3.914191   3.427455
    32  H    3.913887   2.104975   1.082610   3.433477   2.184216
    33  H    2.742648   4.900438   4.619914   2.175229   3.422449
    34  H    4.617398   6.131482   5.330997   3.405008   3.898518
    35  H    5.140992   3.923152   2.622058   4.158704   2.749520
    36  H    7.107818   6.266173   4.923833   5.869439   4.619326
    37  H    6.388878   7.545952   6.519875   5.048391   5.135525
    38  H    8.704994   9.573117   8.403061   7.308041   7.130940
    39  H    8.894127   8.225767   6.874255   7.569066   6.432634
    40  H   11.159406  10.640639   9.283465   9.779932   8.744666
    41  H   10.609897  11.063554   9.775858   9.164632   8.688931
    42  H   11.914503  11.885433  10.531724  10.468486   9.698682
                   11         12         13         14         15
    11  C    0.000000
    12  C    2.811063   0.000000
    13  C    1.366879   2.436759   0.000000
    14  C    2.440971   1.422099   1.424790   0.000000
    15  C    4.235270   1.424790   3.730050   2.436759   0.000000
    16  C    5.069365   2.440971   4.235270   2.811063   1.366879
    17  C    3.768656   2.490316   2.512730   1.448791   2.816435
    18  C    4.923742   2.875259   3.797195   2.482771   2.440907
    19  C    4.320869   3.808869   2.953996   2.515868   4.249286
    20  C    5.683578   4.933200   4.316704   3.767240   5.083314
    21  C    6.230183   4.328251   5.001852   3.815596   3.770869
    22  C    7.448226   5.238059   6.290619   5.007386   4.345657
    23  C    6.542207   5.177992   5.204681   4.310356   4.924177
    24  C    8.664587   6.583425   7.442835   6.237360   5.726762
    25  C    7.935907   6.563659   6.587672   5.725807   6.197945
    26  C    8.886606   7.164181   7.577816   6.548413   6.536770
    27  H    6.265339   7.616372   7.607774   8.249970   8.610363
    28  H    5.919525   6.313526   7.080092   7.297007   6.994617
    29  H    5.000008   7.141412   6.350034   7.345948   8.401502
    30  H    2.665209   5.161066   3.971620   5.091518   6.536960
    31  H    5.336848   4.641345   6.143387   5.897235   4.952142
    32  H    4.616084   2.747339   4.893536   4.161519   2.620090
    33  H    1.083225   3.893930   2.107185   3.407395   5.317730
    34  H    2.104755   3.425229   1.082622   2.178947   4.610139
    35  H    4.887541   2.178947   4.610139   3.425229   1.082622
    36  H    6.118636   3.407395   5.317730   3.893930   2.107185
    37  H    3.923764   4.161519   2.620090   2.747339   4.893536
    38  H    6.298854   5.897235   4.952142   4.641345   6.143387
    39  H    7.569337   5.091518   6.536960   5.161066   3.971620
    40  H    9.581267   7.345948   8.401502   7.141412   6.350034
    41  H    8.360873   7.297007   6.994617   6.313526   7.080092
    42  H    9.932508   8.249970   8.610363   7.616372   7.607774
                   16         17         18         19         20
    16  C    0.000000
    17  C    2.436380   0.000000
    18  C    1.423405   1.418507   0.000000
    19  C    3.742354   1.433178   2.449804   0.000000
    20  C    4.250124   2.442941   2.827417   1.362708   0.000000
    21  C    2.513046   2.489304   1.452998   2.831491   2.459707
    22  C    2.978784   3.804810   2.525001   4.247465   3.739101
    23  C    3.798467   2.861569   2.483280   2.433673   1.427501
    24  C    4.359945   4.930114   3.786689   5.070075   4.228682
    25  C    4.972516   4.277030   3.781183   3.724106   2.475129
    26  C    5.203218   5.128674   4.289196   4.864966   3.737916
    27  H    9.932508   9.698682  10.468486  10.531724  11.885433
    28  H    8.360873   8.688931   9.164632   9.775858  11.063554
    29  H    9.581267   8.744666   9.779932   9.283465  10.640639
    30  H    7.569337   6.432634   7.569066   6.874255   8.225767
    31  H    6.298854   7.130940   7.308041   8.403061   9.573117
    32  H    3.923764   5.135525   5.048391   6.519875   7.545952
    33  H    6.118636   4.619326   5.869439   4.923833   6.266173
    34  H    4.887541   2.749520   4.158704   2.622058   3.923152
    35  H    2.104755   3.898518   3.405008   5.330997   6.131482
    36  H    1.083225   3.422449   2.175229   4.619914   4.900438
    37  H    4.616084   2.184216   3.433477   1.082610   2.104975
    38  H    5.336848   3.427455   3.914191   2.126673   1.086776
    39  H    2.665209   4.178479   2.770976   4.911159   4.626350
    40  H    5.000008   5.896765   4.660960   6.131452   5.314670
    41  H    5.919525   4.887506   4.639542   4.044038   2.685309
    42  H    6.265339   6.187488   5.375019   5.828261   4.616687
                   21         22         23         24         25
    21  C    0.000000
    22  C    1.417357   0.000000
    23  C    1.426761   2.433310   0.000000
    24  C    2.441277   1.381402   2.801199   0.000000
    25  C    2.460344   2.790317   1.415479   2.408630   0.000000
    26  C    2.836700   2.423243   2.431605   1.409184   1.378855
    27  H   11.914503  12.844260  12.560202  14.198455  13.975680
    28  H   10.609897  11.338580  11.481225  12.718695  12.875158
    29  H   11.159406  12.283303  11.542134  13.564922  12.934814
    30  H    8.894127  10.093306   9.176194  11.325913  10.554646
    31  H    8.704994   9.255319   9.746208  10.633038  11.087588
    32  H    6.388878   6.852233   7.526708   8.225891   8.817119
    33  H    7.107818   8.381048   7.269771   9.549051   8.628564
    34  H    5.140992   6.517147   5.040994   7.538151   6.344891
    35  H    4.617398   4.949303   5.868286   6.315066   7.075768
    36  H    2.742648   2.649504   4.158349   3.976485   5.115177
    37  H    3.913887   5.329336   3.403408   6.117565   4.579154
    38  H    3.436961   4.598622   2.167786   4.845795   2.688676
    39  H    2.173668   1.083576   3.424329   2.123117   3.873465
    40  H    3.420603   2.138223   3.887191   1.085991   3.390787
    41  H    3.436158   3.877156   2.157962   3.400810   1.086906
    42  H    3.922489   3.403664   3.417729   2.167671   2.143742
                   26         27         28         29         30
    26  C    0.000000
    27  H   14.733532   0.000000
    28  H   13.442075   2.479459   0.000000
    29  H   13.873018   2.493406   4.297565   0.000000
    30  H   11.542170   4.282531   4.960364   2.434539   0.000000
    31  H   11.488901   4.757714   2.439754   5.914940   5.560711
    32  H    9.126982   6.718173   4.707224   7.187666   5.984271
    33  H    9.665795   6.052997   6.147191   4.410649   1.976610
    34  H    7.469973   8.315960   8.008314   6.797192   4.363352
    35  H    7.270787   8.448289   6.590256   8.556783   6.926684
    36  H    5.052748  10.685646   8.948164  10.500455   8.567604
    37  H    5.809402  10.187298   9.684664   8.726049   6.292250
    38  H    4.063182  12.559155  11.893343  11.147793   8.714112
    39  H    3.394601  12.580495  10.910523  12.230026  10.153716
    40  H    2.164931  14.926299  13.325848  14.418844  12.230026
    41  H    2.145316  14.526114  13.571716  13.325848  10.910523
    42  H    1.085825  15.815180  14.526114  14.926299  12.580495
                   31         32         33         34         35
    31  H    0.000000
    32  H    2.421874   0.000000
    33  H    5.972954   5.567047   0.000000
    34  H    7.200554   5.966832   2.386743   0.000000
    35  H    4.350760   1.928903   5.961051   5.562161   0.000000
    36  H    6.737502   4.315642   7.178001   5.961051   2.386743
    37  H    8.561409   6.907232   4.315642   1.928903   5.966832
    38  H   10.517440   8.561409   6.737502   4.350760   7.200554
    39  H    8.714112   6.292250   8.567604   6.926684   4.363352
    40  H   11.147793   8.726049  10.500455   8.556783   6.797192
    41  H   11.893343   9.684664   8.948164   6.590256   8.008314
    42  H   12.559155  10.187298  10.685646   8.448289   8.315960
                   36         37         38         39         40
    36  H    0.000000
    37  H    5.567047   0.000000
    38  H    5.972954   2.421874   0.000000
    39  H    1.976610   5.984271   5.560711   0.000000
    40  H    4.410649   7.187666   5.914940   2.434539   0.000000
    41  H    6.147191   4.707224   2.439754   4.960364   4.297565
    42  H    6.052997   6.718173   4.757714   4.282531   2.493406
                   41         42
    41  H    0.000000
    42  H    2.479459   0.000000
 Stoichiometry    C26H16
 Framework group  C2H[SGH(C26H16)]
 Deg. of freedom    41
 Full point group                 C2H     NOp   4
 RotChk:  IX=0 Diff= 8.04D-18
 Largest Abelian subgroup         C2H     NOp   4
 Largest concise Abelian subgroup C2      NOp   2
                         Standard orientation:                         
 ---------------------------------------------------------------------
 Center     Atomic      Atomic             Coordinates (Angstroms)
 Number     Number       Type             X           Y           Z
 ---------------------------------------------------------------------
      1          6           0        0.093288    6.825636    0.000000
      2          6           0        1.197267    5.999517    0.000000
      3          6           0       -1.197267    6.259715    0.000000
      4          6           0       -1.362191    4.888193    0.000000
      5          6           0        1.052953    4.591414    0.000000
      6          6           0       -0.249865    4.009768    0.000000
      7          6           0        2.194346    3.734104    0.000000
      8          6           0        2.063907    2.377653    0.000000
      9          6           0       -0.378912    2.562512    0.000000
     10          6           0        0.778912    1.742997    0.000000
     11          6           0       -1.650778    1.923421    0.000000
     12          6           0        0.644450    0.300459    0.000000
     13          6           0       -1.778179    0.562492    0.000000
     14          6           0       -0.644450   -0.300459    0.000000
     15          6           0        1.778179   -0.562492    0.000000
     16          6           0        1.650778   -1.923421    0.000000
     17          6           0       -0.778912   -1.742997    0.000000
     18          6           0        0.378912   -2.562512    0.000000
     19          6           0       -2.063907   -2.377653    0.000000
     20          6           0       -2.194346   -3.734104    0.000000
     21          6           0        0.249865   -4.009768    0.000000
     22          6           0        1.362191   -4.888193    0.000000
     23          6           0       -1.052953   -4.591414    0.000000
     24          6           0        1.197267   -6.259715    0.000000
     25          6           0       -1.197267   -5.999517    0.000000
     26          6           0       -0.093288   -6.825636    0.000000
     27          1           0        0.214427    7.904682    0.000000
     28          1           0        2.199792    6.419407    0.000000
     29          1           0       -2.070158    6.905810    0.000000
     30          1           0       -2.369868    4.489790    0.000000
     31          1           0        3.182557    4.186343    0.000000
     32          1           0        2.962902    1.774451    0.000000
     33          1           0       -2.553759    2.521753    0.000000
     34          1           0       -2.777272    0.145499    0.000000
     35          1           0        2.777272   -0.145499    0.000000
     36          1           0        2.553759   -2.521753    0.000000
     37          1           0       -2.962902   -1.774451    0.000000
     38          1           0       -3.182557   -4.186343    0.000000
     39          1           0        2.369868   -4.489790    0.000000
     40          1           0        2.070158   -6.905810    0.000000
     41          1           0       -2.199792   -6.419407    0.000000
     42          1           0       -0.214427   -7.904682    0.000000
 ---------------------------------------------------------------------
 Rotational constants (GHZ):           0.8160877           0.0903520           0.0813459
 Leave Link  202 at Thu Sep  8 15:02:18 2022, MaxMem=  1342177280 cpu:               3.9 elap:               0.1
 (Enter /mnt/opt/groups/app-gaussian/g16-avx2/l301.exe)
 Standard basis: 6-31G(d,p) (6D, 7F)
 Ernie: Thresh=  0.10000D-02 Tol=  0.10000D-05 Strict=F.
 There are   175 symmetry adapted cartesian basis functions of AG  symmetry.
 There are    60 symmetry adapted cartesian basis functions of BG  symmetry.
 There are    60 symmetry adapted cartesian basis functions of AU  symmetry.
 There are   175 symmetry adapted cartesian basis functions of BU  symmetry.
 There are   175 symmetry adapted basis functions of AG  symmetry.
 There are    60 symmetry adapted basis functions of BG  symmetry.
 There are    60 symmetry adapted basis functions of AU  symmetry.
 There are   175 symmetry adapted basis functions of BU  symmetry.
   470 basis functions,   840 primitive gaussians,   470 cartesian basis functions
    86 alpha electrons       86 beta electrons
       nuclear repulsion energy      1959.7506738745 Hartrees.
 IExCor=  402 DFT=T Ex+Corr=B3LYP ExCW=0 ScaHFX=  0.200000
 ScaDFX=  0.800000  0.720000  1.000000  0.810000 ScalE2=  1.000000  1.000000
 IRadAn=      5 IRanWt=     -1 IRanGd=            0 ICorTp=0 IEmpDi=131
 NAtoms=   42 NActive=   42 NUniq=   21 SFac= 4.00D+00 NAtFMM=   60 NAOKFM=F Big=F
 Integral buffers will be    131072 words long.
 Raffenetti 2 integral format.
 Two-electron integral symmetry is turned on.
 R6Disp:  Grimme-D3 Dispersion energy=       -0.0383177631 Hartrees.
 Nuclear repulsion after empirical dispersion term =     1959.7123561114 Hartrees.
 Leave Link  301 at Thu Sep  8 15:02:18 2022, MaxMem=  1342177280 cpu:               4.5 elap:               0.1
 (Enter /mnt/opt/groups/app-gaussian/g16-avx2/l302.exe)
 NPDir=0 NMtPBC=     1 NCelOv=     1 NCel=       1 NClECP=     1 NCelD=      1
         NCelK=      1 NCelE2=     1 NClLst=     1 CellRange=     0.0.
 One-electron integrals computed using PRISM.
 One-electron integral symmetry used in STVInt
 NBasis=   470 RedAO= T EigKep=  1.26D-04  NBF=   175    60    60   175
 NBsUse=   470 1.00D-06 EigRej= -1.00D+00 NBFU=   175    60    60   175
 Precomputing XC quadrature grid using
 IXCGrd= 4 IRadAn=           5 IRanWt=          -1 IRanGd=           0 AccXCQ= 1.00D-12.
 Generated NRdTot=       0 NPtTot=           0 NUsed=           0 NTot=          32
 NSgBfM=   453   453   453   453   453 MxSgAt=    42 MxSgA2=    42.
 Leave Link  302 at Thu Sep  8 15:02:21 2022, MaxMem=  1342177280 cpu:             120.0 elap:               2.7
 (Enter /mnt/opt/groups/app-gaussian/g16-avx2/l303.exe)
 DipDrv:  MaxL=1.
 Leave Link  303 at Thu Sep  8 15:02:21 2022, MaxMem=  1342177280 cpu:               7.6 elap:               0.2
 (Enter /mnt/opt/groups/app-gaussian/g16-avx2/l401.exe)
 Initial guess from the checkpoint file:  "/scratch/9832354.torquesrv1.cis.gov.pl/Gau-178163.chk"
 B after Tr=    -0.000000    0.000000    0.000000
         Rot=    1.000000    0.000000   -0.000000   -0.000000 Ang=   0.00 deg.
 Guess basis will be translated and rotated to current coordinates.
 JPrj=2 DoOrth=T DoCkMO=T.
 Initial guess orbital symmetries:
       Occupied  (AG) (BU) (AG) (BU) (AG) (BU) (AG) (BU) (AG) (BU)
                 (BU) (AG) (AG) (BU) (AG) (BU) (BU) (AG) (AG) (BU)
                 (AG) (BU) (AG) (BU) (BU) (AG) (AG) (BU) (AG) (BU)
                 (BU) (AG) (AG) (BU) (BU) (AG) (BU) (AG) (AG) (BU)
                 (AG) (BU) (BU) (AG) (AG) (BU) (AG) (BU) (BU) (AG)
                 (AG) (AG) (BU) (BU) (BU) (AG) (AG) (AG) (BU) (AG)
                 (BU) (BU) (AU) (AG) (BU) (AG) (BU) (BG) (BU) (AU)
                 (AG) (AG) (BU) (BG) (BU) (AG) (BG) (AG) (AU) (AU)
                 (BG) (AU) (BG) (BG) (AU) (AU)
       Virtual   (BG) (BG) (AU) (BG) (AU) (AU) (BG) (BG) (BU) (AU)
                 (AG) (BU) (AG) (AU) (AG) (BU) (BU) (AG) (AG) (BG)
                 (BU) (BU) (AG) (AG) (AU) (BU) (BU) (AG) (BU) (BG)
                 (AG) (BU) (BU) (AG) (BU) (AG) (AG) (BU) (BU) (AG)
                 (AG) (AG) (BU) (BU) (BU) (BU) (AG) (AG) (AG) (AG)
                 (BU) (BU) (AG) (AU) (BG) (AG) (BU) (BU) (AU) (BU)
                 (BG) (AG) (BU) (BG) (AG) (AU) (BU) (AG) (BU) (AG)
                 (BG) (AG) (BU) (AU) (AG) (BU) (AG) (BU) (AU) (AG)
                 (BU) (BU) (BU) (AG) (BU) (AG) (BG) (AG) (BG) (AU)
                 (BU) (BG) (AU) (AG) (AG) (AU) (BG) (AU) (BU) (BG)
                 (BG) (AU) (BG) (AG) (BU) (AU) (AG) (BU) (AU) (BU)
                 (AG) (BU) (AG) (BG) (BU) (AG) (BU) (AG) (AU) (AG)
                 (BU) (BU) (AG) (AG) (BG) (BU) (AG) (BU) (BU) (AG)
                 (AG) (AG) (BU) (BU) (BU) (AG) (BU) (AG) (BU) (AG)
                 (AG) (BU) (AG) (BU) (BU) (AG) (AG) (BU) (BU) (AG)
                 (AG) (BU) (AG) (BG) (AU) (AG) (BG) (BU) (AU) (BU)
                 (AU) (BG) (AG) (AU) (BU) (BG) (AU) (BG) (AU) (BG)
                 (AU) (BG) (AG) (BG) (AU) (AU) (BG) (AU) (BU) (BG)
                 (BU) (AU) (AG) (BU) (AG) (BU) (AG) (BU) (AG) (AG)
                 (BU) (BU) (AG) (AG) (AG) (BU) (BU) (AG) (AG) (AU)
                 (BG) (BU) (BG) (BU) (AG) (BU) (AU) (AG) (AG) (BG)
                 (BU) (BU) (AG) (BU) (AG) (AU) (BU) (BU) (AG) (BU)
                 (AG) (AG) (BG) (BU) (AG) (AU) (AG) (BU) (AG) (BU)
                 (BG) (BU) (BU) (AU) (BG) (AU) (AG) (AG) (BU) (BG)
                 (BU) (AG) (AG) (AU) (BU) (AG) (BG) (BU) (AG) (BU)
                 (BG) (AU) (BG) (AU) (AU) (AU) (BG) (BG) (BU) (AG)
                 (AU) (AG) (BG) (BU) (BU) (AG) (BU) (AU) (BG) (AG)
                 (AG) (BG) (AU) (BG) (AG) (AU) (BU) (BU) (AG) (AU)
                 (BG) (BU) (AG) (AG) (BU) (AG) (BU) (AU) (BU) (BG)
                 (AG) (AU) (BU) (BG) (AU) (BG) (AG) (AU) (BU) (AG)
                 (BG) (BU) (AG) (BU) (BG) (AG) (AU) (BU) (AU) (BG)
                 (AG) (BG) (BU) (AU) (AG) (BU) (AG) (BU) (BU) (AG)
                 (AG) (BU) (AG) (BU) (AG) (BU) (AG) (BU) (AG) (BU)
                 (BU) (AG) (AG) (BU) (AG) (BU) (AG) (BU) (BU) (AG)
                 (AG) (BU) (BU) (AG) (AG) (BU) (AG) (BU) (AG) (BU)
                 (BU) (AG) (AG) (BU) (BU) (AG) (BU) (AG) (AG) (BU)
                 (AG) (BU) (BU) (AG) (AG) (BU) (BU) (AG) (BU) (AG)
                 (AG) (BU) (BU) (AG) (AG) (BU) (AG) (BU) (BU) (AG)
                 (AG) (BU) (AG) (BU)
 The electronic state of the initial guess is 1-AG.
 Leave Link  401 at Thu Sep  8 15:02:23 2022, MaxMem=  1342177280 cpu:              70.2 elap:               1.6
 (Enter /mnt/opt/groups/app-gaussian/g16-avx2/l502.exe)
 Two-electron integrals replicated using symmetry.
 Closed shell SCF:
 Using DIIS extrapolation, IDIIS=    10.
 NGot=  1342177280 LenX=  1341703840 LenY=  1341482470
 Requested convergence on RMS density matrix=1.00D-08 within 500 cycles.
 Requested convergence on MAX density matrix=1.00D-06.
 Requested convergence on             energy=1.00D-06.
 Level shift goal  0.100 maximum shift  0.100.
 No special actions if energy rises.
 Dynamic level shift is on during FON iterations.

 Cycle   1  Pass 1  IDiag  1:
 FoFJK:  IHMeth= 1 ICntrl=       0 DoSepK=F KAlg= 0 I1Cent=           0 FoldK=F
 IRaf= 630000000 NMat=       1 IRICut=       1 DoRegI=T DoRafI=F ISym2E= 2 IDoP0=0 IntGTp=1.
 FoFCou: FMM=F IPFlag=           0 FMFlag=      100000 FMFlg1=           0
         NFxFlg=           0 DoJE=F BraDBF=F KetDBF=F FulRan=T
         wScrn=  0.000000 ICntrl=         0 IOpCl=  0 I1Cent=           0 NGrid=           0
         NMat0=    1 NMatS0=      1 NMatT0=    0 NMatD0=    1 NMtDS0=    0 NMtDT0=    0
 Integrals replicated using symmetry in FoFCou.
 E= -1000.53370931015    
 DIIS: error= 2.27D-08 at cycle   1 NSaved=   1.
 NSaved= 1 IEnMin= 1 EnMin= -1000.53370931015     IErMin= 1 ErrMin= 2.27D-08
 ErrMax= 2.27D-08  0.00D+00 EMaxC= 1.00D+00 BMatC= 2.54D-13 BMatP= 2.54D-13
 IDIUse=1 WtCom= 1.00D+00 WtEn= 0.00D+00
 Coeff-Com:  0.100D+01
 Coeff:      0.100D+01
 Gap=     0.148 Goal=     0.100 Shift=    0.000
 RMSDP=2.86D-09 MaxDP=1.27D-07              OVMax= 2.58D-07

 SCF Done:  E(RB3LYP) =  -1000.53370931     A.U. after    1 cycles
            NFock=  1  Conv=0.29D-08     -V/T= 2.0098
 KE= 9.908119295085D+02 PE=-6.235779820450D+03 EE= 2.284721825520D+03
 Leave Link  502 at Thu Sep  8 15:02:26 2022, MaxMem=  1342177280 cpu:             145.1 elap:               3.2
 (Enter /mnt/opt/groups/app-gaussian/g16-avx2/l801.exe)
 DoSCS=F DFT=T ScalE2(SS,OS)=  1.000000  1.000000
 Range of M.O.s used for correlation:     1   470
 NBasis=   470 NAE=    86 NBE=    86 NFC=     0 NFV=     0
 NROrb=    470 NOA=    86 NOB=    86 NVA=   384 NVB=   384

 **** Warning!!: The largest alpha MO coefficient is  0.11623664D+02

 Leave Link  801 at Thu Sep  8 15:02:26 2022, MaxMem=  1342177280 cpu:               2.5 elap:               0.1
 (Enter /mnt/opt/groups/app-gaussian/g16-avx2/l1101.exe)
 Using compressed storage, NAtomX=    42.
 Will process     43 centers per pass.
 R6Disp: Adding Grimme-D3 dispersion energy 1st derivatives to the gradient.
 Leave Link 1101 at Thu Sep  8 15:02:28 2022, MaxMem=  1342177280 cpu:              73.2 elap:               1.6
 (Enter /mnt/opt/groups/app-gaussian/g16-avx2/l1102.exe)
 Symmetrizing basis deriv contribution to polar:
 IMax=3 JMax=2 DiffMx= 0.00D+00
 Leave Link 1102 at Thu Sep  8 15:02:28 2022, MaxMem=  1342177280 cpu:               6.7 elap:               0.2
 (Enter /mnt/opt/groups/app-gaussian/g16-avx2/l1110.exe)
 Forming Gx(P) for the SCF density, NAtomX=    42.
 Integral derivatives from FoFJK, PRISM(SPDF).
 Do as many integral derivatives as possible in FoFJK.
 G2DrvN: MDV=    1342172902.
 G2DrvN: will do    43 centers at a time, making    1 passes.
 Calling FoFCou, ICntrl=  3107 FMM=F I1Cent=   0 AccDes= 1.00D-12.
 FoFJK:  IHMeth= 1 ICntrl=    3107 DoSepK=F KAlg= 0 I1Cent=           0 FoldK=F
 IRaf=         0 NMat=       1 IRICut=       1 DoRegI=T DoRafI=F ISym2E= 1 IDoP0=0 IntGTp=1.
 FoFCou: FMM=F IPFlag=           0 FMFlag=      100000 FMFlg1=           0
         NFxFlg=           0 DoJE=F BraDBF=F KetDBF=F FulRan=T
         wScrn=  0.000000 ICntrl=      3107 IOpCl=  0 I1Cent=           0 NGrid=           0
         NMat0=    1 NMatS0=      1 NMatT0=    0 NMatD0=    1 NMtDS0=    0 NMtDT0=    0
 Petite list used in FoFCou.
 End of G2Drv F.D. properties file   721 does not exist.
 End of G2Drv F.D. properties file   722 does not exist.
 End of G2Drv F.D. properties file   788 does not exist.
 Leave Link 1110 at Thu Sep  8 15:02:58 2022, MaxMem=  1342177280 cpu:            1359.9 elap:              29.6
 (Enter /mnt/opt/groups/app-gaussian/g16-avx2/l1002.exe)
 Minotr:  Closed shell wavefunction.
          IDoAtm=111111111111111111111111111111111111111111
          Direct CPHF calculation.
          Differentiating once with respect to electric field.
                with respect to dipole field.
          Differentiating once with respect to nuclear coordinates.
          Using symmetry in CPHF.
          Requested convergence is 1.0D-08 RMS, and 1.0D-07 maximum.
          Secondary convergence is 1.0D-12 RMS, and 1.0D-12 maximum.
          NewPWx=T KeepS1=F KeepF1=F KeepIn=T MapXYZ=F SortEE=F KeepMc=T.
        12825 words used for storage of precomputed grid.
 Two-electron integrals replicated using symmetry.
          MDV=    1342177280 using IRadAn=       1.
          Solving linear equations simultaneously, MaxMat=     384.
 FoF2E skips out because all densities are zero.
 CalDSu exits because no D1Ps are significant.
 FoFJK:  IHMeth= 1 ICntrl=       0 DoSepK=F KAlg= 0 I1Cent=           0 FoldK=F
 IRaf= 630000000 NMat=      63 IRICut=     157 DoRegI=T DoRafI=T ISym2E= 2 IDoP0=0 IntGTp=1.
 FoFCou: FMM=F IPFlag=           0 FMFlag=      100000 FMFlg1=           0
         NFxFlg=           0 DoJE=F BraDBF=F KetDBF=F FulRan=T
         wScrn=  0.000000 ICntrl=         0 IOpCl=  0 I1Cent=           0 NGrid=           0
         NMat0=   63 NMatS0=     63 NMatT0=    0 NMatD0=   63 NMtDS0=    0 NMtDT0=    0
 Integrals replicated using symmetry in FoFCou.
 Raff kept on since  58.02% of shell-pairs survive, threshold=   0.20 IRatSp=58.
          There are    66 degrees of freedom in the 1st order CPHF.  IDoFFX=4 NUNeed=    66.
     66 vectors produced by pass  0 Test12= 5.00D-14 1.52D-09 XBig12= 1.02D+03 1.42D+01.
 AX will form    66 AO Fock derivatives at one time.
     66 vectors produced by pass  1 Test12= 5.00D-14 1.52D-09 XBig12= 1.44D+02 1.71D+00.
     66 vectors produced by pass  2 Test12= 5.00D-14 1.52D-09 XBig12= 1.12D+01 4.17D-01.
     66 vectors produced by pass  3 Test12= 5.00D-14 1.52D-09 XBig12= 1.54D+00 1.35D-01.
     66 vectors produced by pass  4 Test12= 5.00D-14 1.52D-09 XBig12= 6.26D-02 1.97D-02.
     66 vectors produced by pass  5 Test12= 5.00D-14 1.52D-09 XBig12= 5.97D-04 2.02D-03.
     40 vectors produced by pass  6 Test12= 5.00D-14 1.52D-09 XBig12= 2.64D-06 1.27D-04.
      7 vectors produced by pass  7 Test12= 5.00D-14 1.52D-09 XBig12= 8.41D-09 7.21D-06.
      3 vectors produced by pass  8 Test12= 5.00D-14 1.52D-09 XBig12= 3.80D-11 4.60D-07.
      2 vectors produced by pass  9 Test12= 5.00D-14 1.52D-09 XBig12= 1.85D-13 3.55D-08.
      1 vectors produced by pass 10 Test12= 5.00D-14 1.52D-09 XBig12= 8.60D-16 2.09D-09.
 InvSVY:  IOpt=1 It=  1 EMax= 1.42D-14
 Solved reduced A of dimension   449 with    66 vectors.
 FullF1:  Do perturbations      1 to      66.
 Isotropic polarizability for W=    0.000000      319.59 Bohr**3.
 End of Minotr F.D. properties file   721 does not exist.
 End of Minotr F.D. properties file   722 does not exist.
 End of Minotr F.D. properties file   788 does not exist.
 Leave Link 1002 at Thu Sep  8 15:06:12 2022, MaxMem=  1342177280 cpu:            9063.0 elap:             194.5
 (Enter /mnt/opt/groups/app-gaussian/g16-avx2/l601.exe)
 Copying SCF densities to generalized density rwf, IOpCl= 0 IROHF=0.

 **********************************************************************

            Population analysis using the SCF Density.

 **********************************************************************

 Orbital symmetries:
       Occupied  (AG) (BU) (AG) (BU) (AG) (BU) (AG) (BU) (AG) (BU)
                 (BU) (AG) (AG) (BU) (AG) (BU) (BU) (AG) (AG) (BU)
                 (AG) (BU) (AG) (BU) (BU) (AG) (AG) (BU) (AG) (BU)
                 (BU) (AG) (AG) (BU) (BU) (AG) (BU) (AG) (AG) (BU)
                 (AG) (BU) (BU) (AG) (AG) (BU) (AG) (BU) (BU) (AG)
                 (AG) (AG) (BU) (BU) (BU) (AG) (AG) (AG) (BU) (AG)
                 (BU) (BU) (AU) (AG) (BU) (AG) (BU) (BG) (BU) (AU)
                 (AG) (AG) (BU) (BG) (BU) (AG) (BG) (AG) (AU) (AU)
                 (BG) (AU) (BG) (BG) (AU) (AU)
       Virtual   (BG) (BG) (AU) (BG) (AU) (AU) (BG) (BG) (BU) (AU)
                 (AG) (BU) (AG) (AU) (AG) (BU) (BU) (AG) (AG) (BG)
                 (BU) (BU) (AG) (AG) (AU) (BU) (BU) (AG) (BU) (BG)
                 (AG) (BU) (BU) (AG) (BU) (AG) (AG) (BU) (BU) (AG)
                 (AG) (AG) (BU) (BU) (BU) (BU) (AG) (AG) (AG) (AG)
                 (BU) (BU) (AG) (AU) (BG) (AG) (BU) (BU) (AU) (BU)
                 (BG) (AG) (BU) (BG) (AG) (AU) (BU) (AG) (BU) (AG)
                 (BG) (AG) (BU) (AU) (AG) (BU) (AG) (BU) (AU) (AG)
                 (BU) (BU) (BU) (AG) (BU) (AG) (BG) (AG) (BG) (AU)
                 (BU) (BG) (AU) (AG) (AG) (AU) (BG) (AU) (BU) (BG)
                 (BG) (AU) (BG) (AG) (BU) (AU) (AG) (BU) (AU) (BU)
                 (AG) (BU) (AG) (BG) (BU) (AG) (BU) (AG) (AU) (AG)
                 (BU) (BU) (AG) (AG) (BG) (BU) (AG) (BU) (BU) (AG)
                 (AG) (AG) (BU) (BU) (BU) (AG) (BU) (AG) (BU) (AG)
                 (AG) (BU) (AG) (BU) (BU) (AG) (AG) (BU) (BU) (AG)
                 (AG) (BU) (AG) (BG) (AU) (AG) (BG) (BU) (AU) (BU)
                 (AU) (BG) (AG) (AU) (BU) (BG) (AU) (BG) (AU) (BG)
                 (AU) (BG) (AG) (BG) (AU) (AU) (BG) (AU) (BU) (BG)
                 (BU) (AU) (AG) (BU) (AG) (BU) (AG) (BU) (AG) (AG)
                 (BU) (BU) (AG) (AG) (AG) (BU) (BU) (AG) (AG) (AU)
                 (BG) (BU) (BG) (BU) (AG) (BU) (AU) (AG) (AG) (BG)
                 (BU) (BU) (AG) (BU) (AG) (AU) (BU) (BU) (AG) (BU)
                 (AG) (AG) (BG) (BU) (AG) (AU) (AG) (BU) (AG) (BU)
                 (BG) (BU) (BU) (AU) (BG) (AU) (AG) (AG) (BU) (BG)
                 (BU) (AG) (AG) (AU) (BU) (AG) (BG) (BU) (AG) (BU)
                 (BG) (AU) (BG) (AU) (AU) (AU) (BG) (BG) (BU) (AG)
                 (AU) (AG) (BG) (BU) (BU) (AG) (BU) (AU) (BG) (AG)
                 (AG) (BG) (AU) (BG) (AG) (AU) (BU) (BU) (AG) (AU)
                 (BG) (BU) (AG) (AG) (BU) (AG) (BU) (AU) (BU) (BG)
                 (AG) (AU) (BU) (BG) (AU) (BG) (AG) (AU) (BU) (AG)
                 (BG) (BU) (AG) (BU) (BG) (AG) (AU) (BU) (AU) (BG)
                 (AG) (BG) (BU) (AU) (AG) (BU) (AG) (BU) (BU) (AG)
                 (AG) (BU) (AG) (BU) (AG) (BU) (AG) (BU) (AG) (BU)
                 (BU) (AG) (AG) (BU) (AG) (BU) (AG) (BU) (BU) (AG)
                 (AG) (BU) (BU) (AG) (AG) (BU) (AG) (BU) (AG) (BU)
                 (BU) (AG) (AG) (BU) (BU) (AG) (BU) (AG) (AG) (BU)
                 (AG) (BU) (BU) (AG) (AG) (BU) (BU) (AG) (BU) (AG)
                 (AG) (BU) (BU) (AG) (AG) (BU) (AG) (BU) (BU) (AG)
                 (AG) (BU) (AG) (BU)
 The electronic state is 1-AG.
 Alpha  occ. eigenvalues --  -10.20216 -10.20214 -10.20150 -10.20118 -10.20116
 Alpha  occ. eigenvalues --  -10.20105 -10.20079 -10.20079 -10.19730 -10.19730
 Alpha  occ. eigenvalues --  -10.19138 -10.19138 -10.19097 -10.19097 -10.19083
 Alpha  occ. eigenvalues --  -10.19083 -10.19060 -10.19060 -10.19044 -10.19044
 Alpha  occ. eigenvalues --  -10.19029 -10.19029 -10.19012 -10.19012 -10.18976
 Alpha  occ. eigenvalues --  -10.18976  -0.88802  -0.87543  -0.85565  -0.82889
 Alpha  occ. eigenvalues --   -0.80792  -0.80471  -0.77647  -0.76754  -0.74785
 Alpha  occ. eigenvalues --   -0.74345  -0.72060  -0.71428  -0.70828  -0.63939
 Alpha  occ. eigenvalues --   -0.63155  -0.62955  -0.61695  -0.60791  -0.59599
 Alpha  occ. eigenvalues --   -0.58372  -0.53784  -0.53625  -0.52807  -0.51211
 Alpha  occ. eigenvalues --   -0.50493  -0.49318  -0.48794  -0.47551  -0.45707
 Alpha  occ. eigenvalues --   -0.45074  -0.44444  -0.43487  -0.42918  -0.42470
 Alpha  occ. eigenvalues --   -0.41471  -0.41246  -0.40864  -0.40077  -0.39868
 Alpha  occ. eigenvalues --   -0.39593  -0.39534  -0.39310  -0.37579  -0.36866
 Alpha  occ. eigenvalues --   -0.36535  -0.35260  -0.33959  -0.33626  -0.32999
 Alpha  occ. eigenvalues --   -0.32848  -0.31778  -0.31086  -0.30974  -0.28493
 Alpha  occ. eigenvalues --   -0.27679  -0.24873  -0.24863  -0.21993  -0.21339
 Alpha  occ. eigenvalues --   -0.19939
 Alpha virt. eigenvalues --   -0.05143  -0.04267  -0.03435  -0.00891  -0.00405
 Alpha virt. eigenvalues --    0.02305   0.03892   0.07251   0.08926   0.08933
 Alpha virt. eigenvalues --    0.09431   0.09700   0.10646   0.11345   0.11456
 Alpha virt. eigenvalues --    0.13027   0.13879   0.15036   0.16381   0.16540
 Alpha virt. eigenvalues --    0.16584   0.17725   0.18526   0.20230   0.21235
 Alpha virt. eigenvalues --    0.21905   0.22843   0.23423   0.23673   0.24828
 Alpha virt. eigenvalues --    0.24879   0.25332   0.26038   0.27424   0.27594
 Alpha virt. eigenvalues --    0.28473   0.29472   0.29865   0.31010   0.31202
 Alpha virt. eigenvalues --    0.32364   0.33317   0.34942   0.36683   0.37871
 Alpha virt. eigenvalues --    0.39068   0.39607   0.40574   0.45549   0.47487
 Alpha virt. eigenvalues --    0.48517   0.49182   0.49299   0.49911   0.50940
 Alpha virt. eigenvalues --    0.51070   0.51083   0.51930   0.52574   0.53551
 Alpha virt. eigenvalues --    0.53797   0.54027   0.54104   0.54868   0.54943
 Alpha virt. eigenvalues --    0.55104   0.55451   0.56547   0.57121   0.57305
 Alpha virt. eigenvalues --    0.57481   0.57551   0.58125   0.58261   0.59057
 Alpha virt. eigenvalues --    0.59289   0.59634   0.60058   0.60305   0.60746
 Alpha virt. eigenvalues --    0.60925   0.61561   0.61680   0.61772   0.62024
 Alpha virt. eigenvalues --    0.62053   0.62149   0.62456   0.63630   0.64434
 Alpha virt. eigenvalues --    0.64633   0.65318   0.65399   0.65467   0.66422
 Alpha virt. eigenvalues --    0.67682   0.68605   0.68800   0.69432   0.72548
 Alpha virt. eigenvalues --    0.73454   0.74572   0.77408   0.78363   0.78490
 Alpha virt. eigenvalues --    0.78526   0.80685   0.80914   0.81125   0.81857
 Alpha virt. eigenvalues --    0.81923   0.82360   0.82617   0.83962   0.84231
 Alpha virt. eigenvalues --    0.84823   0.87272   0.87469   0.87495   0.89236
 Alpha virt. eigenvalues --    0.89351   0.90324   0.90502   0.92500   0.92688
 Alpha virt. eigenvalues --    0.93098   0.93261   0.93564   0.95117   0.95292
 Alpha virt. eigenvalues --    0.95696   0.96618   0.97342   0.98523   0.99429
 Alpha virt. eigenvalues --    1.00427   1.03161   1.03580   1.04331   1.04756
 Alpha virt. eigenvalues --    1.07482   1.07957   1.08565   1.10175   1.13532
 Alpha virt. eigenvalues --    1.14145   1.16796   1.16852   1.17143   1.17916
 Alpha virt. eigenvalues --    1.19309   1.21668   1.21752   1.21838   1.21945
 Alpha virt. eigenvalues --    1.23929   1.24090   1.24338   1.24365   1.25814
 Alpha virt. eigenvalues --    1.26189   1.26604   1.30099   1.31851   1.31934
 Alpha virt. eigenvalues --    1.33603   1.34074   1.34195   1.35826   1.37143
 Alpha virt. eigenvalues --    1.37988   1.38209   1.38496   1.40166   1.40773
 Alpha virt. eigenvalues --    1.41185   1.41657   1.42462   1.42881   1.43252
 Alpha virt. eigenvalues --    1.43338   1.44038   1.44893   1.46875   1.48121
 Alpha virt. eigenvalues --    1.48454   1.50238   1.50681   1.53361   1.54508
 Alpha virt. eigenvalues --    1.55598   1.59314   1.60317   1.65579   1.69642
 Alpha virt. eigenvalues --    1.70715   1.71774   1.73071   1.73555   1.74525
 Alpha virt. eigenvalues --    1.74902   1.75857   1.76635   1.76977   1.78324
 Alpha virt. eigenvalues --    1.80062   1.80263   1.83100   1.83753   1.84989
 Alpha virt. eigenvalues --    1.85361   1.86780   1.87173   1.87618   1.88330
 Alpha virt. eigenvalues --    1.88376   1.88511   1.89715   1.90088   1.91135
 Alpha virt. eigenvalues --    1.91294   1.92546   1.92596   1.93505   1.94156
 Alpha virt. eigenvalues --    1.95566   1.96177   1.96694   1.97543   1.97738
 Alpha virt. eigenvalues --    1.97828   1.98575   1.99330   1.99805   1.99850
 Alpha virt. eigenvalues --    2.00604   2.00963   2.03645   2.04698   2.04868
 Alpha virt. eigenvalues --    2.08649   2.09351   2.11831   2.14104   2.18217
 Alpha virt. eigenvalues --    2.19860   2.20456   2.20688   2.21380   2.21629
 Alpha virt. eigenvalues --    2.21959   2.23567   2.25235   2.25637   2.27055
 Alpha virt. eigenvalues --    2.28436   2.28461   2.29050   2.29638   2.29751
 Alpha virt. eigenvalues --    2.31127   2.31276   2.31982   2.32800   2.35692
 Alpha virt. eigenvalues --    2.36256   2.37679   2.38356   2.38434   2.39947
 Alpha virt. eigenvalues --    2.41626   2.41899   2.41962   2.42792   2.43039
 Alpha virt. eigenvalues --    2.43777   2.44084   2.45548   2.46335   2.46402
 Alpha virt. eigenvalues --    2.46516   2.47279   2.48694   2.49758   2.51865
 Alpha virt. eigenvalues --    2.52173   2.53395   2.55175   2.56016   2.56335
 Alpha virt. eigenvalues --    2.56807   2.57027   2.57856   2.58199   2.58649
 Alpha virt. eigenvalues --    2.60305   2.60868   2.61907   2.62437   2.62641
 Alpha virt. eigenvalues --    2.63673   2.63993   2.64754   2.65723   2.66950
 Alpha virt. eigenvalues --    2.68164   2.68204   2.69755   2.72252   2.73281
 Alpha virt. eigenvalues --    2.74801   2.75236   2.75262   2.76683   2.77128
 Alpha virt. eigenvalues --    2.80001   2.81960   2.82633   2.85066   2.85415
 Alpha virt. eigenvalues --    2.88270   2.89442   2.91350   2.92055   2.98722
 Alpha virt. eigenvalues --    3.00938   3.02272   3.08169   3.10000   3.10814
 Alpha virt. eigenvalues --    3.13510   3.17292   3.18204   3.18687   3.19047
 Alpha virt. eigenvalues --    3.20214   3.22536   3.22756   3.24276   3.24281
 Alpha virt. eigenvalues --    3.27706   3.28688   3.32804   3.33004   3.33721
 Alpha virt. eigenvalues --    3.34168   3.35269   3.35818   3.40104   3.44053
 Alpha virt. eigenvalues --    3.48090   3.48135   3.66164   3.67615   3.72241
 Alpha virt. eigenvalues --    3.78417   3.87147   3.89402   4.08253   4.09283
 Alpha virt. eigenvalues --    4.10556   4.11982   4.13177   4.13869   4.14367
 Alpha virt. eigenvalues --    4.14661   4.17250   4.17486   4.19068   4.19425
 Alpha virt. eigenvalues --    4.20090   4.31547   4.33617   4.35026   4.40529
 Alpha virt. eigenvalues --    4.41048   4.47481   4.48841   4.56881   4.59656
 Alpha virt. eigenvalues --    4.64961   4.78946   4.92181   5.01262
          Condensed to atoms (all electrons):
               1          2          3          4          5          6
     1  C    4.855713   0.507867   0.504421  -0.024751  -0.012262  -0.040042
     2  C    0.507867   5.019467  -0.024094  -0.066464   0.469152  -0.026643
     3  C    0.504421  -0.024094   4.850099   0.517940  -0.035789  -0.007499
     4  C   -0.024751  -0.066464   0.517940   5.043032  -0.066052   0.469637
     5  C   -0.012262   0.469152  -0.035789  -0.066052   4.766689   0.452341
     6  C   -0.040042  -0.026643  -0.007499   0.469637   0.452341   4.989660
     7  C    0.008160  -0.084369  -0.000604   0.015091   0.407548  -0.008469
     8  C   -0.000432   0.008921   0.000077  -0.001586   0.003481  -0.069310
     9  C   -0.000573   0.013441   0.008496  -0.089343  -0.002708   0.299687
    10  C    0.000044  -0.000469  -0.000234   0.010893  -0.046950   0.002865
    11  C   -0.000019  -0.000093   0.000421  -0.020724   0.010668  -0.085650
    12  C    0.000000  -0.000010   0.000000  -0.000030  -0.000326   0.012855
    13  C    0.000000   0.000000  -0.000012   0.000635  -0.000257   0.008962
    14  C    0.000000   0.000000   0.000000  -0.000038   0.000016  -0.000317
    15  C    0.000000  -0.000000  -0.000000   0.000001  -0.000029  -0.000054
    16  C   -0.000000   0.000000   0.000000  -0.000000   0.000000  -0.000000
    17  C    0.000000   0.000000  -0.000000  -0.000000   0.000000  -0.000001
    18  C   -0.000000  -0.000000   0.000000   0.000000   0.000000   0.000000
    19  C   -0.000000   0.000000   0.000000   0.000000   0.000000  -0.000000
    20  C   -0.000000  -0.000000  -0.000000   0.000000   0.000000  -0.000000
    21  C   -0.000000  -0.000000   0.000000   0.000000   0.000000   0.000000
    22  C    0.000000  -0.000000  -0.000000  -0.000000  -0.000000   0.000000
    23  C    0.000000  -0.000000  -0.000000  -0.000000  -0.000000   0.000000
    24  C    0.000000   0.000000   0.000000  -0.000000  -0.000000   0.000000
    25  C    0.000000   0.000000   0.000000  -0.000000  -0.000000  -0.000000
    26  C    0.000000   0.000000   0.000000   0.000000   0.000000  -0.000000
    27  H    0.365538  -0.034432  -0.039276   0.004116   0.002589   0.001156
    28  H   -0.043754   0.364163   0.004652   0.000576  -0.039979   0.004350
    29  H   -0.040190   0.004197   0.365232  -0.033943   0.001210   0.002755
    30  H    0.004536   0.000658  -0.044444   0.357841   0.004910  -0.028500
    31  H    0.000155  -0.007990   0.000024  -0.000247  -0.037081   0.003848
    32  H    0.000004  -0.000234  -0.000001   0.000017   0.002364   0.001240
    33  H   -0.000003  -0.000002   0.000271   0.003315  -0.000213  -0.013509
    34  H   -0.000000   0.000000   0.000000   0.000012   0.000003  -0.000287
    35  H    0.000000  -0.000000  -0.000000   0.000000  -0.000010   0.000004
    36  H    0.000000  -0.000000  -0.000000   0.000000  -0.000000   0.000000
    37  H    0.000000  -0.000000   0.000000   0.000000   0.000000  -0.000000
    38  H   -0.000000   0.000000   0.000000   0.000000   0.000000  -0.000000
    39  H    0.000000  -0.000000  -0.000000   0.000000  -0.000000   0.000000
    40  H    0.000000   0.000000   0.000000  -0.000000  -0.000000   0.000000
    41  H    0.000000   0.000000   0.000000  -0.000000  -0.000000   0.000000
    42  H    0.000000   0.000000   0.000000   0.000000   0.000000  -0.000000
               7          8          9         10         11         12
     1  C    0.008160  -0.000432  -0.000573   0.000044  -0.000019   0.000000
     2  C   -0.084369   0.008921   0.013441  -0.000469  -0.000093  -0.000010
     3  C   -0.000604   0.000077   0.008496  -0.000234   0.000421   0.000000
     4  C    0.015091  -0.001586  -0.089343   0.010893  -0.020724  -0.000030
     5  C    0.407548   0.003481  -0.002708  -0.046950   0.010668  -0.000326
     6  C   -0.008469  -0.069310   0.299687   0.002865  -0.085650   0.012855
     7  C    5.088901   0.462089  -0.070689   0.008177  -0.001531   0.009603
     8  C    0.462089   5.092306  -0.044009   0.422805   0.015363  -0.086673
     9  C   -0.070689  -0.044009   5.051275   0.404085   0.427329   0.003098
    10  C    0.008177   0.422805   0.404085   5.058501  -0.042802   0.318685
    11  C   -0.001531   0.015363   0.427329  -0.042802   5.102837  -0.068629
    12  C    0.009603  -0.086673   0.003098   0.318685  -0.068629   5.039971
    13  C    0.000098  -0.001611   0.007410  -0.069782   0.462951  -0.041721
    14  C   -0.000260   0.010451  -0.048736   0.000292   0.006355   0.403195
    15  C    0.000547  -0.019685   0.010903  -0.088188  -0.001666   0.425999
    16  C   -0.000016   0.000624  -0.000271   0.009155   0.000105   0.006355
    17  C   -0.000000  -0.000035  -0.000354   0.012507   0.009155   0.000292
    18  C    0.000000  -0.000038   0.000022  -0.000354  -0.000271  -0.048736
    19  C   -0.000000   0.000001  -0.000038  -0.000035   0.000624   0.010451
    20  C    0.000000  -0.000000   0.000000  -0.000000  -0.000016  -0.000260
    21  C   -0.000000  -0.000000   0.000000  -0.000001  -0.000000  -0.000317
    22  C    0.000000   0.000000   0.000000  -0.000000  -0.000000  -0.000038
    23  C    0.000000   0.000000   0.000000   0.000000   0.000000   0.000016
    24  C   -0.000000   0.000000   0.000000  -0.000000   0.000000   0.000000
    25  C   -0.000000   0.000000  -0.000000   0.000000   0.000000   0.000000
    26  C   -0.000000  -0.000000  -0.000000   0.000000  -0.000000   0.000000
    27  H   -0.000204   0.000004   0.000016  -0.000001  -0.000000  -0.000000
    28  H   -0.008818   0.000266  -0.000185   0.000013   0.000002   0.000000
    29  H    0.000010  -0.000001  -0.000243   0.000002   0.000012   0.000000
    30  H   -0.000202   0.000019  -0.015244  -0.000328   0.003678   0.000006
    31  H    0.358988  -0.034234   0.001436   0.001969   0.000021  -0.000279
    32  H   -0.035948   0.354752   0.004238  -0.026210  -0.000236  -0.014789
    33  H    0.000025  -0.000246  -0.026982   0.004019   0.353907   0.001525
    34  H   -0.000001   0.000018   0.001952   0.001518  -0.034764   0.004036
    35  H    0.000423   0.003042  -0.000329  -0.014030   0.000027  -0.026135
    36  H    0.000000   0.000016   0.000003  -0.000297  -0.000001   0.001918
    37  H   -0.000000   0.000000  -0.000009   0.000003   0.000477  -0.000339
    38  H   -0.000000   0.000000  -0.000000   0.000000   0.000000   0.000003
    39  H    0.000000   0.000000   0.000000  -0.000000  -0.000000  -0.000009
    40  H    0.000000   0.000000   0.000000  -0.000000  -0.000000  -0.000000
    41  H    0.000000   0.000000   0.000000  -0.000000  -0.000000  -0.000000
    42  H   -0.000000  -0.000000  -0.000000   0.000000   0.000000   0.000000
              13         14         15         16         17         18
     1  C    0.000000   0.000000   0.000000  -0.000000   0.000000  -0.000000
     2  C    0.000000   0.000000  -0.000000   0.000000   0.000000  -0.000000
     3  C   -0.000012   0.000000  -0.000000   0.000000  -0.000000   0.000000
     4  C    0.000635  -0.000038   0.000001  -0.000000  -0.000000   0.000000
     5  C   -0.000257   0.000016  -0.000029   0.000000   0.000000   0.000000
     6  C    0.008962  -0.000317  -0.000054  -0.000000  -0.000001   0.000000
     7  C    0.000098  -0.000260   0.000547  -0.000016  -0.000000   0.000000
     8  C   -0.001611   0.010451  -0.019685   0.000624  -0.000035  -0.000038
     9  C    0.007410  -0.048736   0.010903  -0.000271  -0.000354   0.000022
    10  C   -0.069782   0.000292  -0.088188   0.009155   0.012507  -0.000354
    11  C    0.462951   0.006355  -0.001666   0.000105   0.009155  -0.000271
    12  C   -0.041721   0.403195   0.425999   0.006355   0.000292  -0.048736
    13  C    5.102516   0.425999   0.016426  -0.001666  -0.088188   0.010903
    14  C    0.425999   5.039971  -0.041721  -0.068629   0.318685   0.003098
    15  C    0.016426  -0.041721   5.102516   0.462951  -0.069782   0.007410
    16  C   -0.001666  -0.068629   0.462951   5.102837  -0.042802   0.427329
    17  C   -0.088188   0.318685  -0.069782  -0.042802   5.058501   0.404085
    18  C    0.010903   0.003098   0.007410   0.427329   0.404085   5.051275
    19  C   -0.019685  -0.086673  -0.001611   0.015363   0.422805  -0.044009
    20  C    0.000547   0.009603   0.000098  -0.001531   0.008177  -0.070689
    21  C   -0.000054   0.012855   0.008962  -0.085650   0.002865   0.299687
    22  C    0.000001  -0.000030   0.000635  -0.020724   0.010893  -0.089343
    23  C   -0.000029  -0.000326  -0.000257   0.010668  -0.046950  -0.002708
    24  C   -0.000000   0.000000  -0.000012   0.000421  -0.000234   0.008496
    25  C   -0.000000  -0.000010   0.000000  -0.000093  -0.000469   0.013441
    26  C    0.000000   0.000000   0.000000  -0.000019   0.000044  -0.000573
    27  H   -0.000000   0.000000   0.000000   0.000000   0.000000  -0.000000
    28  H   -0.000000  -0.000000  -0.000000  -0.000000  -0.000000   0.000000
    29  H    0.000000  -0.000000   0.000000  -0.000000  -0.000000   0.000000
    30  H    0.000410  -0.000009   0.000000  -0.000000  -0.000000   0.000000
    31  H   -0.000001   0.000003   0.000015   0.000000   0.000000  -0.000000
    32  H    0.000024  -0.000339   0.003254   0.000477   0.000003  -0.000009
    33  H   -0.034550   0.001918   0.000019  -0.000001  -0.000297   0.000003
    34  H    0.353671  -0.026135  -0.000251   0.000027  -0.014030  -0.000329
    35  H   -0.000251   0.004036   0.353671  -0.034764   0.001518   0.001952
    36  H    0.000019   0.001525  -0.034550   0.353907   0.004019  -0.026982
    37  H    0.003254  -0.014789   0.000024  -0.000236  -0.026210   0.004238
    38  H    0.000015  -0.000279  -0.000001   0.000021   0.001969   0.001436
    39  H    0.000000   0.000006   0.000410   0.003678  -0.000328  -0.015244
    40  H    0.000000   0.000000   0.000000   0.000012   0.000002  -0.000243
    41  H   -0.000000   0.000000  -0.000000   0.000002   0.000013  -0.000185
    42  H    0.000000  -0.000000  -0.000000  -0.000000  -0.000001   0.000016
              19         20         21         22         23         24
     1  C   -0.000000  -0.000000  -0.000000   0.000000   0.000000   0.000000
     2  C    0.000000  -0.000000  -0.000000  -0.000000  -0.000000   0.000000
     3  C    0.000000  -0.000000   0.000000  -0.000000  -0.000000   0.000000
     4  C    0.000000   0.000000   0.000000  -0.000000  -0.000000  -0.000000
     5  C    0.000000   0.000000   0.000000  -0.000000  -0.000000  -0.000000
     6  C   -0.000000  -0.000000   0.000000   0.000000   0.000000   0.000000
     7  C   -0.000000   0.000000  -0.000000   0.000000   0.000000  -0.000000
     8  C    0.000001  -0.000000  -0.000000   0.000000   0.000000   0.000000
     9  C   -0.000038   0.000000   0.000000   0.000000   0.000000   0.000000
    10  C   -0.000035  -0.000000  -0.000001  -0.000000   0.000000  -0.000000
    11  C    0.000624  -0.000016  -0.000000  -0.000000   0.000000   0.000000
    12  C    0.010451  -0.000260  -0.000317  -0.000038   0.000016   0.000000
    13  C   -0.019685   0.000547  -0.000054   0.000001  -0.000029  -0.000000
    14  C   -0.086673   0.009603   0.012855  -0.000030  -0.000326   0.000000
    15  C   -0.001611   0.000098   0.008962   0.000635  -0.000257  -0.000012
    16  C    0.015363  -0.001531  -0.085650  -0.020724   0.010668   0.000421
    17  C    0.422805   0.008177   0.002865   0.010893  -0.046950  -0.000234
    18  C   -0.044009  -0.070689   0.299687  -0.089343  -0.002708   0.008496
    19  C    5.092306   0.462089  -0.069310  -0.001586   0.003481   0.000077
    20  C    0.462089   5.088901  -0.008469   0.015091   0.407548  -0.000604
    21  C   -0.069310  -0.008469   4.989660   0.469637   0.452341  -0.007499
    22  C   -0.001586   0.015091   0.469637   5.043032  -0.066052   0.517940
    23  C    0.003481   0.407548   0.452341  -0.066052   4.766689  -0.035789
    24  C    0.000077  -0.000604  -0.007499   0.517940  -0.035789   4.850099
    25  C    0.008921  -0.084369  -0.026643  -0.066464   0.469152  -0.024094
    26  C   -0.000432   0.008160  -0.040042  -0.024751  -0.012262   0.504421
    27  H   -0.000000  -0.000000  -0.000000   0.000000   0.000000   0.000000
    28  H    0.000000   0.000000   0.000000  -0.000000  -0.000000   0.000000
    29  H    0.000000   0.000000   0.000000  -0.000000  -0.000000   0.000000
    30  H    0.000000   0.000000   0.000000   0.000000  -0.000000  -0.000000
    31  H    0.000000  -0.000000  -0.000000   0.000000   0.000000   0.000000
    32  H    0.000000  -0.000000  -0.000000   0.000000   0.000000   0.000000
    33  H    0.000016   0.000000   0.000000   0.000000  -0.000000  -0.000000
    34  H    0.003042   0.000423   0.000004   0.000000  -0.000010  -0.000000
    35  H    0.000018  -0.000001  -0.000287   0.000012   0.000003   0.000000
    36  H   -0.000246   0.000025  -0.013509   0.003315  -0.000213   0.000271
    37  H    0.354752  -0.035948   0.001240   0.000017   0.002364  -0.000001
    38  H   -0.034234   0.358988   0.003848  -0.000247  -0.037081   0.000024
    39  H    0.000019  -0.000202  -0.028500   0.357841   0.004910  -0.044444
    40  H   -0.000001   0.000010   0.002755  -0.033943   0.001210   0.365232
    41  H    0.000266  -0.008818   0.004350   0.000576  -0.039979   0.004652
    42  H    0.000004  -0.000204   0.001156   0.004116   0.002589  -0.039276
              25         26         27         28         29         30
     1  C    0.000000   0.000000   0.365538  -0.043754  -0.040190   0.004536
     2  C    0.000000   0.000000  -0.034432   0.364163   0.004197   0.000658
     3  C    0.000000   0.000000  -0.039276   0.004652   0.365232  -0.044444
     4  C   -0.000000   0.000000   0.004116   0.000576  -0.033943   0.357841
     5  C   -0.000000   0.000000   0.002589  -0.039979   0.001210   0.004910
     6  C   -0.000000  -0.000000   0.001156   0.004350   0.002755  -0.028500
     7  C   -0.000000  -0.000000  -0.000204  -0.008818   0.000010  -0.000202
     8  C    0.000000  -0.000000   0.000004   0.000266  -0.000001   0.000019
     9  C   -0.000000  -0.000000   0.000016  -0.000185  -0.000243  -0.015244
    10  C    0.000000   0.000000  -0.000001   0.000013   0.000002  -0.000328
    11  C    0.000000  -0.000000  -0.000000   0.000002   0.000012   0.003678
    12  C    0.000000   0.000000  -0.000000   0.000000   0.000000   0.000006
    13  C   -0.000000   0.000000  -0.000000  -0.000000   0.000000   0.000410
    14  C   -0.000010   0.000000   0.000000  -0.000000  -0.000000  -0.000009
    15  C    0.000000   0.000000   0.000000  -0.000000   0.000000   0.000000
    16  C   -0.000093  -0.000019   0.000000  -0.000000  -0.000000  -0.000000
    17  C   -0.000469   0.000044   0.000000  -0.000000  -0.000000  -0.000000
    18  C    0.013441  -0.000573  -0.000000   0.000000   0.000000   0.000000
    19  C    0.008921  -0.000432  -0.000000   0.000000   0.000000   0.000000
    20  C   -0.084369   0.008160  -0.000000   0.000000   0.000000   0.000000
    21  C   -0.026643  -0.040042  -0.000000   0.000000   0.000000   0.000000
    22  C   -0.066464  -0.024751   0.000000  -0.000000  -0.000000   0.000000
    23  C    0.469152  -0.012262   0.000000  -0.000000  -0.000000  -0.000000
    24  C   -0.024094   0.504421   0.000000   0.000000   0.000000  -0.000000
    25  C    5.019467   0.507867   0.000000   0.000000   0.000000  -0.000000
    26  C    0.507867   4.855713   0.000000   0.000000   0.000000   0.000000
    27  H    0.000000   0.000000   0.625505  -0.005751  -0.005267  -0.000209
    28  H    0.000000   0.000000  -0.005751   0.633270  -0.000201   0.000019
    29  H    0.000000   0.000000  -0.005267  -0.000201   0.626672  -0.006082
    30  H   -0.000000   0.000000  -0.000209   0.000019  -0.006082   0.633897
    31  H    0.000000  -0.000000  -0.000013   0.006483   0.000000   0.000002
    32  H   -0.000000   0.000000  -0.000000  -0.000015  -0.000000   0.000000
    33  H   -0.000000   0.000000   0.000000   0.000000   0.000002   0.003224
    34  H   -0.000000   0.000000  -0.000000   0.000000   0.000000  -0.000001
    35  H    0.000000  -0.000000  -0.000000   0.000000   0.000000  -0.000000
    36  H   -0.000002  -0.000003   0.000000  -0.000000   0.000000   0.000000
    37  H   -0.000234   0.000004  -0.000000   0.000000  -0.000000   0.000000
    38  H   -0.007990   0.000155  -0.000000   0.000000   0.000000  -0.000000
    39  H    0.000658   0.004536   0.000000   0.000000   0.000000   0.000000
    40  H    0.004197  -0.040190   0.000000   0.000000   0.000000   0.000000
    41  H    0.364163  -0.043754   0.000000   0.000000   0.000000   0.000000
    42  H   -0.034432   0.365538   0.000000   0.000000   0.000000   0.000000
              31         32         33         34         35         36
     1  C    0.000155   0.000004  -0.000003  -0.000000   0.000000   0.000000
     2  C   -0.007990  -0.000234  -0.000002   0.000000  -0.000000  -0.000000
     3  C    0.000024  -0.000001   0.000271   0.000000  -0.000000  -0.000000
     4  C   -0.000247   0.000017   0.003315   0.000012   0.000000   0.000000
     5  C   -0.037081   0.002364  -0.000213   0.000003  -0.000010  -0.000000
     6  C    0.003848   0.001240  -0.013509  -0.000287   0.000004   0.000000
     7  C    0.358988  -0.035948   0.000025  -0.000001   0.000423   0.000000
     8  C   -0.034234   0.354752  -0.000246   0.000018   0.003042   0.000016
     9  C    0.001436   0.004238  -0.026982   0.001952  -0.000329   0.000003
    10  C    0.001969  -0.026210   0.004019   0.001518  -0.014030  -0.000297
    11  C    0.000021  -0.000236   0.353907  -0.034764   0.000027  -0.000001
    12  C   -0.000279  -0.014789   0.001525   0.004036  -0.026135   0.001918
    13  C   -0.000001   0.000024  -0.034550   0.353671  -0.000251   0.000019
    14  C    0.000003  -0.000339   0.001918  -0.026135   0.004036   0.001525
    15  C    0.000015   0.003254   0.000019  -0.000251   0.353671  -0.034550
    16  C    0.000000   0.000477  -0.000001   0.000027  -0.034764   0.353907
    17  C    0.000000   0.000003  -0.000297  -0.014030   0.001518   0.004019
    18  C   -0.000000  -0.000009   0.000003  -0.000329   0.001952  -0.026982
    19  C    0.000000   0.000000   0.000016   0.003042   0.000018  -0.000246
    20  C   -0.000000  -0.000000   0.000000   0.000423  -0.000001   0.000025
    21  C   -0.000000  -0.000000   0.000000   0.000004  -0.000287  -0.013509
    22  C    0.000000   0.000000   0.000000   0.000000   0.000012   0.003315
    23  C    0.000000   0.000000  -0.000000  -0.000010   0.000003  -0.000213
    24  C    0.000000   0.000000  -0.000000  -0.000000   0.000000   0.000271
    25  C    0.000000  -0.000000  -0.000000  -0.000000   0.000000  -0.000002
    26  C   -0.000000   0.000000   0.000000   0.000000  -0.000000  -0.000003
    27  H   -0.000013  -0.000000   0.000000  -0.000000  -0.000000   0.000000
    28  H    0.006483  -0.000015   0.000000   0.000000   0.000000  -0.000000
    29  H    0.000000  -0.000000   0.000002   0.000000   0.000000   0.000000
    30  H    0.000002   0.000000   0.003224  -0.000001  -0.000000   0.000000
    31  H    0.627415  -0.005342   0.000000  -0.000000   0.000002   0.000000
    32  H   -0.005342   0.628273   0.000002   0.000000   0.002799  -0.000003
    33  H    0.000000   0.000002   0.627976  -0.005260   0.000000  -0.000000
    34  H   -0.000000   0.000000  -0.005260   0.628474   0.000002   0.000000
    35  H    0.000002   0.002799   0.000000   0.000002   0.628474  -0.005260
    36  H    0.000000  -0.000003  -0.000000   0.000000  -0.005260   0.627976
    37  H    0.000000  -0.000000  -0.000003   0.002799   0.000000   0.000002
    38  H    0.000000   0.000000   0.000000   0.000002  -0.000000   0.000000
    39  H   -0.000000   0.000000   0.000000  -0.000000  -0.000001   0.003224
    40  H    0.000000  -0.000000   0.000000   0.000000   0.000000   0.000002
    41  H    0.000000   0.000000  -0.000000   0.000000   0.000000   0.000000
    42  H   -0.000000  -0.000000   0.000000  -0.000000  -0.000000   0.000000
              37         38         39         40         41         42
     1  C    0.000000  -0.000000   0.000000   0.000000   0.000000   0.000000
     2  C   -0.000000   0.000000  -0.000000   0.000000   0.000000   0.000000
     3  C    0.000000   0.000000  -0.000000   0.000000   0.000000   0.000000
     4  C    0.000000   0.000000   0.000000  -0.000000  -0.000000   0.000000
     5  C    0.000000   0.000000  -0.000000  -0.000000  -0.000000   0.000000
     6  C   -0.000000  -0.000000   0.000000   0.000000   0.000000  -0.000000
     7  C   -0.000000  -0.000000   0.000000   0.000000   0.000000  -0.000000
     8  C    0.000000   0.000000   0.000000   0.000000   0.000000  -0.000000
     9  C   -0.000009  -0.000000   0.000000   0.000000   0.000000  -0.000000
    10  C    0.000003   0.000000  -0.000000  -0.000000  -0.000000   0.000000
    11  C    0.000477   0.000000  -0.000000  -0.000000  -0.000000   0.000000
    12  C   -0.000339   0.000003  -0.000009  -0.000000  -0.000000   0.000000
    13  C    0.003254   0.000015   0.000000   0.000000  -0.000000   0.000000
    14  C   -0.014789  -0.000279   0.000006   0.000000   0.000000  -0.000000
    15  C    0.000024  -0.000001   0.000410   0.000000  -0.000000  -0.000000
    16  C   -0.000236   0.000021   0.003678   0.000012   0.000002  -0.000000
    17  C   -0.026210   0.001969  -0.000328   0.000002   0.000013  -0.000001
    18  C    0.004238   0.001436  -0.015244  -0.000243  -0.000185   0.000016
    19  C    0.354752  -0.034234   0.000019  -0.000001   0.000266   0.000004
    20  C   -0.035948   0.358988  -0.000202   0.000010  -0.008818  -0.000204
    21  C    0.001240   0.003848  -0.028500   0.002755   0.004350   0.001156
    22  C    0.000017  -0.000247   0.357841  -0.033943   0.000576   0.004116
    23  C    0.002364  -0.037081   0.004910   0.001210  -0.039979   0.002589
    24  C   -0.000001   0.000024  -0.044444   0.365232   0.004652  -0.039276
    25  C   -0.000234  -0.007990   0.000658   0.004197   0.364163  -0.034432
    26  C    0.000004   0.000155   0.004536  -0.040190  -0.043754   0.365538
    27  H   -0.000000  -0.000000   0.000000   0.000000   0.000000   0.000000
    28  H    0.000000   0.000000   0.000000   0.000000   0.000000   0.000000
    29  H   -0.000000   0.000000   0.000000   0.000000   0.000000   0.000000
    30  H    0.000000  -0.000000   0.000000   0.000000   0.000000   0.000000
    31  H    0.000000   0.000000  -0.000000   0.000000   0.000000  -0.000000
    32  H   -0.000000   0.000000   0.000000  -0.000000   0.000000  -0.000000
    33  H   -0.000003   0.000000   0.000000   0.000000  -0.000000   0.000000
    34  H    0.002799   0.000002  -0.000000   0.000000   0.000000  -0.000000
    35  H    0.000000  -0.000000  -0.000001   0.000000   0.000000  -0.000000
    36  H    0.000002   0.000000   0.003224   0.000002   0.000000   0.000000
    37  H    0.628273  -0.005342   0.000000  -0.000000  -0.000015  -0.000000
    38  H   -0.005342   0.627415   0.000002   0.000000   0.006483  -0.000013
    39  H    0.000000   0.000002   0.633897  -0.006082   0.000019  -0.000209
    40  H   -0.000000   0.000000  -0.006082   0.626672  -0.000201  -0.005267
    41  H   -0.000015   0.006483   0.000019  -0.000201   0.633270  -0.005751
    42  H   -0.000000  -0.000013  -0.000209  -0.005267  -0.005751   0.625505
 Mulliken charges:
               1
     1  C   -0.084412
     2  C   -0.143067
     3  C   -0.099680
     4  C   -0.119929
     5  C    0.120688
     6  C    0.030919
     7  C   -0.148549
     8  C   -0.116375
     9  C    0.066321
    10  C    0.034146
    11  C   -0.137530
    12  C    0.050284
    13  C   -0.136038
    14  C    0.050284
    15  C   -0.136038
    16  C   -0.137530
    17  C    0.034146
    18  C    0.066321
    19  C   -0.116375
    20  C   -0.148549
    21  C    0.030919
    22  C   -0.119929
    23  C    0.120688
    24  C   -0.099680
    25  C   -0.143067
    26  C   -0.084412
    27  H    0.086228
    28  H    0.084908
    29  H    0.085835
    30  H    0.085818
    31  H    0.084826
    32  H    0.085679
    33  H    0.084844
    34  H    0.085084
    35  H    0.085084
    36  H    0.084844
    37  H    0.085679
    38  H    0.084826
    39  H    0.085818
    40  H    0.085835
    41  H    0.084908
    42  H    0.086228
 Sum of Mulliken charges =  -0.00000
 Mulliken charges with hydrogens summed into heavy atoms:
               1
     1  C    0.001816
     2  C   -0.058159
     3  C   -0.013845
     4  C   -0.034111
     5  C    0.120688
     6  C    0.030919
     7  C   -0.063723
     8  C   -0.030696
     9  C    0.066321
    10  C    0.034146
    11  C   -0.052686
    12  C    0.050284
    13  C   -0.050954
    14  C    0.050284
    15  C   -0.050954
    16  C   -0.052686
    17  C    0.034146
    18  C    0.066321
    19  C   -0.030696
    20  C   -0.063723
    21  C    0.030919
    22  C   -0.034111
    23  C    0.120688
    24  C   -0.013845
    25  C   -0.058159
    26  C    0.001816
 APT charges:
               1
     1  C   -0.035151
     2  C    0.004829
     3  C   -0.023530
     4  C   -0.068191
     5  C   -0.017726
     6  C    0.059319
     7  C   -0.006619
     8  C   -0.075716
     9  C    0.027485
    10  C    0.052947
    11  C   -0.062314
    12  C    0.040122
    13  C   -0.066165
    14  C    0.040121
    15  C   -0.066165
    16  C   -0.062314
    17  C    0.052947
    18  C    0.027485
    19  C   -0.075716
    20  C   -0.006619
    21  C    0.059319
    22  C   -0.068191
    23  C   -0.017726
    24  C   -0.023530
    25  C    0.004829
    26  C   -0.035151
    27  H    0.007077
    28  H    0.014239
    29  H    0.007315
    30  H    0.039168
    31  H    0.006493
    32  H    0.038304
    33  H    0.025460
    34  H    0.032654
    35  H    0.032654
    36  H    0.025460
    37  H    0.038304
    38  H    0.006493
    39  H    0.039168
    40  H    0.007315
    41  H    0.014239
    42  H    0.007077
 Sum of APT charges =  -0.00000
 APT charges with hydrogens summed into heavy atoms:
               1
     1  C   -0.028074
     2  C    0.019068
     3  C   -0.016215
     4  C   -0.029023
     5  C   -0.017726
     6  C    0.059319
     7  C   -0.000126
     8  C   -0.037412
     9  C    0.027485
    10  C    0.052947
    11  C   -0.036854
    12  C    0.040122
    13  C   -0.033512
    14  C    0.040121
    15  C   -0.033512
    16  C   -0.036854
    17  C    0.052947
    18  C    0.027485
    19  C   -0.037412
    20  C   -0.000126
    21  C    0.059319
    22  C   -0.029023
    23  C   -0.017726
    24  C   -0.016215
    25  C    0.019068
    26  C   -0.028074
 Electronic spatial extent (au):  <R**2>=          12272.2418
 Charge=              0.0000 electrons
 Dipole moment (field-independent basis, Debye):
    X=             -0.0000    Y=             -0.0000    Z=              0.0000  Tot=              0.0000
 Quadrupole moment (field-independent basis, Debye-Ang):
   XX=           -128.5930   YY=           -126.3848   ZZ=           -156.2970
   XY=             -0.1597   XZ=              0.0000   YZ=              0.0000
 Traceless Quadrupole moment (field-independent basis, Debye-Ang):
   XX=              8.4986   YY=             10.7068   ZZ=            -19.2054
   XY=             -0.1597   XZ=              0.0000   YZ=              0.0000
 Octapole moment (field-independent basis, Debye-Ang**2):
  XXX=              0.0000  YYY=             -0.0000  ZZZ=              0.0000  XYY=             -0.0000
  XXY=              0.0000  XXZ=              0.0000  XZZ=              0.0000  YZZ=              0.0000
  YYZ=              0.0000  XYZ=              0.0000
 Hexadecapole moment (field-independent basis, Debye-Ang**3):
 XXXX=          -1739.8225 YYYY=         -13424.4899 ZZZZ=           -162.0074 XXXY=           -199.0626
 XXXZ=              0.0000 YYYX=           -216.0676 YYYZ=              0.0000 ZZZX=              0.0000
 ZZZY=              0.0000 XXYY=          -2542.5610 XXZZ=           -376.4416 YYZZ=          -2774.3098
 XXYZ=              0.0000 YYXZ=              0.0000 ZZXY=            -80.8219
 N-N= 1.959712356111D+03 E-N=-6.235779823697D+03  KE= 9.908119295085D+02
 Symmetry AG   KE= 4.833085573565D+02
 Symmetry BG   KE= 1.268515358669D+01
 Symmetry AU   KE= 1.505163596911D+01
 Symmetry BU   KE= 4.797665825962D+02
  Exact polarizability:     278.698       3.029     601.043       0.000       0.000      79.023
 Approx polarizability:     554.055      -7.410     856.421      -0.000      -0.000     132.317
 No NMR shielding tensors so no spin-rotation constants.
 Leave Link  601 at Thu Sep  8 15:06:14 2022, MaxMem=  1342177280 cpu:              84.7 elap:               1.9
 (Enter /mnt/opt/groups/app-gaussian/g16-avx2/l701.exe)
 ... and contract with generalized density number  0.
 Compute integral second derivatives.
 R6Disp: Adding Grimme-D3 dispersion energy 2nd derivatives to the Hessian.
 Leave Link  701 at Thu Sep  8 15:06:16 2022, MaxMem=  1342177280 cpu:              77.4 elap:               1.7
 (Enter /mnt/opt/groups/app-gaussian/g16-avx2/l702.exe)
 L702 exits ... SP integral derivatives will be done elsewhere.
 Leave Link  702 at Thu Sep  8 15:06:16 2022, MaxMem=  1342177280 cpu:               2.3 elap:               0.1
 (Enter /mnt/opt/groups/app-gaussian/g16-avx2/l703.exe)
 Integral derivatives from FoFJK, PRISM(SPDF).
 Compute integral second derivatives, UseDBF=F ICtDFT=           0.
 Calling FoFJK, ICntrl=    100127 FMM=F ISym2X=1 I1Cent= 0 IOpClX= 0 NMat=1 NMatS=1 NMatT=0.
 FoFJK:  IHMeth= 1 ICntrl=  100127 DoSepK=F KAlg= 0 I1Cent=           0 FoldK=F
 IRaf=         0 NMat=       1 IRICut=       1 DoRegI=T DoRafI=F ISym2E= 1 IDoP0=0 IntGTp=1.
 FoFCou: FMM=F IPFlag=           0 FMFlag=      100000 FMFlg1=         800
         NFxFlg=           0 DoJE=F BraDBF=F KetDBF=F FulRan=T
         wScrn=  0.000000 ICntrl=    100127 IOpCl=  0 I1Cent=           0 NGrid=           0
         NMat0=    1 NMatS0=      1 NMatT0=    0 NMatD0=    1 NMtDS0=    0 NMtDT0=    0
 Petite list used in FoFCou.
 Leave Link  703 at Thu Sep  8 15:07:03 2022, MaxMem=  1342177280 cpu:            2252.5 elap:              47.2
 (Enter /mnt/opt/groups/app-gaussian/g16-avx2/l716.exe)
 Dipole        =-5.29612917D-15-1.65747465D-13 0.00000000D+00
 Polarizability= 2.78697603D+02 3.02868991D+00 6.01043190D+02
                 0.00000000D+00 0.00000000D+00 7.90228879D+01
 Full mass-weighted force constant matrix:
 Low frequencies ---   -6.1474   -1.2699   -0.0008   -0.0007    0.0005    0.7217
 Low frequencies ---   27.5724   36.2179   61.0230
 Diagonal vibrational polarizability:
        1.7629588       6.8146367      14.8526792
 Harmonic frequencies (cm**-1), IR intensities (KM/Mole), Raman scattering
 activities (A**4/AMU), depolarization ratios for plane and unpolarized
 incident light, reduced masses (AMU), force constants (mDyne/A),
 and normal coordinates:
                      1                      2                      3
                     AU                     AU                     BG
 Frequencies --     27.5724                36.2179                61.0226
 Red. masses --      5.6823                 4.2321                 4.3749
 Frc consts  --      0.0025                 0.0033                 0.0096
 IR Inten    --      0.0845                 0.0180                 0.0000
  Atom  AN      X      Y      Z        X      Y      Z        X      Y      Z
     1   6     0.00  -0.00   0.22    -0.00   0.00   0.06     0.00  -0.00  -0.10
     2   6     0.00  -0.00   0.11    -0.00   0.00   0.15     0.00  -0.00  -0.00
     3   6     0.00   0.00   0.22    -0.00  -0.00  -0.09     0.00   0.00  -0.13
     4   6     0.00   0.00   0.13    -0.00  -0.00  -0.13     0.00   0.00  -0.06
     5   6     0.00  -0.00   0.02    -0.00   0.00   0.10     0.00  -0.00   0.06
     6   6    -0.00   0.00   0.02     0.00  -0.00  -0.03     0.00   0.00   0.05
     7   6    -0.00  -0.00  -0.07     0.00   0.00   0.18     0.00  -0.00   0.12
     8   6    -0.00  -0.00  -0.13     0.00   0.00   0.12    -0.00  -0.00   0.09
     9   6    -0.00   0.00  -0.07     0.00   0.00  -0.06    -0.00   0.00   0.10
    10   6    -0.00  -0.00  -0.12     0.00   0.00  -0.01    -0.00  -0.00   0.05
    11   6    -0.00   0.00  -0.09     0.00   0.00  -0.13    -0.00   0.00   0.21
    12   6    -0.00   0.00  -0.14     0.00   0.00  -0.05    -0.00  -0.00  -0.03
    13   6    -0.00   0.00  -0.13     0.00   0.00  -0.11    -0.00   0.00   0.19
    14   6    -0.00   0.00  -0.14     0.00   0.00  -0.05    -0.00   0.00   0.03
    15   6    -0.00   0.00  -0.13     0.00  -0.00  -0.11    -0.00   0.00  -0.19
    16   6    -0.00   0.00  -0.09     0.00  -0.00  -0.13    -0.00   0.00  -0.21
    17   6    -0.00   0.00  -0.12     0.00  -0.00  -0.01    -0.00  -0.00  -0.05
    18   6    -0.00   0.00  -0.07     0.00  -0.00  -0.06    -0.00   0.00  -0.10
    19   6    -0.00  -0.00  -0.13     0.00   0.00   0.12    -0.00  -0.00  -0.09
    20   6    -0.00  -0.00  -0.07    -0.00   0.00   0.18    -0.00  -0.00  -0.12
    21   6     0.00   0.00   0.02    -0.00  -0.00  -0.03    -0.00   0.00  -0.05
    22   6     0.00   0.00   0.13    -0.00  -0.00  -0.13     0.00   0.00   0.06
    23   6     0.00  -0.00   0.02    -0.00  -0.00   0.10     0.00  -0.00  -0.06
    24   6     0.00   0.00   0.22    -0.00  -0.00  -0.09     0.00   0.00   0.13
    25   6     0.00  -0.00   0.11    -0.00  -0.00   0.15     0.00  -0.00   0.00
    26   6     0.00   0.00   0.22    -0.00  -0.00   0.06     0.00   0.00   0.10
    27   1     0.00  -0.00   0.29    -0.00   0.00   0.10     0.00  -0.00  -0.16
    28   1     0.00  -0.00   0.11    -0.00   0.00   0.26     0.00  -0.00   0.01
    29   1     0.00   0.00   0.31    -0.00  -0.00  -0.16     0.00   0.00  -0.23
    30   1    -0.00   0.00   0.14    -0.00  -0.00  -0.24     0.00   0.00  -0.10
    31   1    -0.00  -0.00  -0.09    -0.00   0.00   0.30     0.00  -0.00   0.16
    32   1    -0.00  -0.00  -0.20     0.00   0.00   0.20    -0.00  -0.00   0.13
    33   1    -0.00   0.00  -0.08     0.00   0.00  -0.19    -0.00   0.00   0.34
    34   1    -0.00   0.00  -0.14     0.00   0.00  -0.16    -0.00   0.00   0.32
    35   1    -0.00   0.00  -0.14     0.00  -0.00  -0.16    -0.00   0.00  -0.32
    36   1    -0.00   0.00  -0.08     0.00  -0.00  -0.19    -0.00   0.00  -0.34
    37   1    -0.00  -0.00  -0.20     0.00   0.00   0.20    -0.00  -0.00  -0.13
    38   1     0.00  -0.00  -0.09    -0.00   0.00   0.30    -0.00  -0.00  -0.16
    39   1     0.00   0.00   0.14    -0.00  -0.00  -0.24     0.00   0.00   0.10
    40   1     0.00   0.00   0.31    -0.00  -0.00  -0.16     0.00   0.00   0.23
    41   1     0.00  -0.00   0.11    -0.00  -0.00   0.26     0.00  -0.00  -0.01
    42   1     0.00   0.00   0.29    -0.00  -0.00   0.10     0.00   0.00   0.16
                      4                      5                      6
                     BG                     BU                     AU
 Frequencies --     94.9840               110.1647               114.2580
 Red. masses --      4.1540                 5.5334                 3.4517
 Frc consts  --      0.0221                 0.0396                 0.0265
 IR Inten    --      0.0000                 0.2375                 0.0710
  Atom  AN      X      Y      Z        X      Y      Z        X      Y      Z
     1   6    -0.00  -0.00  -0.15     0.20   0.01  -0.00    -0.00  -0.00  -0.10
     2   6    -0.00   0.00  -0.17     0.14  -0.06  -0.00    -0.00   0.00  -0.13
     3   6    -0.00  -0.00   0.05     0.16   0.09   0.00    -0.00  -0.00   0.08
     4   6    -0.00  -0.00   0.17     0.06   0.10   0.00    -0.00  -0.00   0.15
     5   6    -0.00   0.00  -0.02     0.04  -0.05  -0.00    -0.00   0.00  -0.02
     6   6    -0.00  -0.00   0.10     0.00   0.02   0.00     0.00  -0.00   0.05
     7   6    -0.00   0.00   0.03    -0.00  -0.10   0.00     0.00   0.00   0.06
     8   6     0.00   0.00   0.12    -0.08  -0.09   0.00     0.00   0.00   0.13
     9   6     0.00  -0.00   0.09    -0.08   0.02   0.00     0.00  -0.00   0.01
    10   6     0.00   0.00   0.11    -0.11  -0.01   0.00     0.00   0.00   0.05
    11   6     0.00  -0.00  -0.01    -0.10   0.04  -0.00     0.00  -0.00  -0.13
    12   6     0.00   0.00   0.06    -0.14  -0.00   0.00     0.00  -0.00  -0.01
    13   6     0.00  -0.00  -0.10    -0.12   0.03  -0.00     0.00  -0.00  -0.12
    14   6     0.00   0.00  -0.06    -0.14  -0.00  -0.00     0.00   0.00  -0.01
    15   6     0.00  -0.00   0.10    -0.12   0.03  -0.00     0.00  -0.00  -0.12
    16   6     0.00  -0.00   0.01    -0.10   0.04  -0.00     0.00  -0.00  -0.13
    17   6     0.00   0.00  -0.11    -0.11  -0.01   0.00     0.00   0.00   0.05
    18   6     0.00  -0.00  -0.09    -0.08   0.02  -0.00     0.00  -0.00   0.01
    19   6     0.00   0.00  -0.12    -0.08  -0.09   0.00     0.00   0.00   0.13
    20   6     0.00   0.00  -0.03    -0.00  -0.10   0.00    -0.00   0.00   0.06
    21   6     0.00  -0.00  -0.10     0.00   0.02   0.00    -0.00  -0.00   0.05
    22   6    -0.00  -0.00  -0.17     0.06   0.10   0.00    -0.00  -0.00   0.15
    23   6    -0.00   0.00   0.02     0.04  -0.05   0.00    -0.00   0.00  -0.02
    24   6    -0.00  -0.00  -0.05     0.16   0.09  -0.00    -0.00  -0.00   0.08
    25   6    -0.00   0.00   0.17     0.14  -0.06  -0.00    -0.00   0.00  -0.13
    26   6    -0.00  -0.00   0.15     0.20   0.01  -0.00    -0.00  -0.00  -0.10
    27   1    -0.00   0.00  -0.28     0.27   0.00  -0.00    -0.00  -0.00  -0.19
    28   1    -0.00   0.00  -0.29     0.17  -0.14  -0.00    -0.00   0.00  -0.22
    29   1    -0.00  -0.00   0.11     0.21   0.15   0.00    -0.00  -0.00   0.15
    30   1    -0.00  -0.00   0.33     0.04   0.17   0.00    -0.00  -0.00   0.29
    31   1    -0.00   0.00  -0.02     0.02  -0.15   0.00    -0.00   0.00   0.08
    32   1     0.00   0.00   0.15    -0.11  -0.13   0.00     0.00   0.00   0.24
    33   1     0.00  -0.00  -0.08    -0.08   0.06  -0.00     0.00  -0.00  -0.26
    34   1     0.00  -0.00  -0.22    -0.13   0.04  -0.00     0.00  -0.00  -0.24
    35   1     0.00  -0.00   0.22    -0.13   0.04  -0.00     0.00  -0.00  -0.24
    36   1     0.00  -0.00   0.08    -0.08   0.06  -0.00     0.00  -0.00  -0.26
    37   1     0.00   0.00  -0.15    -0.11  -0.13   0.00     0.00   0.00   0.24
    38   1    -0.00   0.00   0.02     0.02  -0.15   0.00    -0.00   0.00   0.08
    39   1    -0.00  -0.00  -0.33     0.04   0.17   0.00    -0.00  -0.00   0.29
    40   1    -0.00  -0.00  -0.11     0.21   0.15  -0.00    -0.00  -0.00   0.15
    41   1    -0.00   0.00   0.29     0.17  -0.14  -0.00    -0.00   0.00  -0.22
    42   1    -0.00  -0.00   0.28     0.27   0.00  -0.00    -0.00   0.00  -0.19
                      7                      8                      9
                     AU                     BG                     AG
 Frequencies --    178.5061               197.7898               212.3783
 Red. masses --      5.0630                 3.5285                 6.4663
 Frc consts  --      0.0951                 0.0813                 0.1718
 IR Inten    --      0.6590                 0.0000                 0.0000
  Atom  AN      X      Y      Z        X      Y      Z        X      Y      Z
     1   6     0.00   0.00   0.14    -0.00  -0.00   0.05     0.10   0.18  -0.00
     2   6     0.00   0.00  -0.05    -0.00   0.00  -0.10     0.04   0.11  -0.00
     3   6     0.00   0.00   0.11    -0.00  -0.00   0.12     0.07   0.23   0.00
     4   6     0.00   0.00  -0.10     0.00  -0.00  -0.02    -0.01   0.22   0.00
     5   6     0.00   0.00  -0.16    -0.00   0.00  -0.12    -0.05   0.11   0.00
     6   6     0.00   0.00  -0.17     0.00  -0.00  -0.13    -0.07   0.13   0.00
     7   6     0.00   0.00  -0.08    -0.00   0.00   0.06    -0.07   0.09   0.00
     8   6     0.00  -0.00   0.11     0.00   0.00   0.16    -0.08   0.09  -0.00
     9   6     0.00   0.00  -0.09     0.00  -0.00  -0.11    -0.08   0.09  -0.00
    10   6     0.00   0.00   0.10     0.00  -0.00  -0.02    -0.07   0.07  -0.00
    11   6     0.00   0.00  -0.10     0.00  -0.00  -0.02    -0.05   0.01  -0.00
    12   6    -0.00   0.00   0.18     0.00  -0.00  -0.03    -0.01   0.03  -0.00
    13   6     0.00   0.00   0.08     0.00  -0.00   0.11     0.00  -0.01   0.00
    14   6    -0.00   0.00   0.18     0.00   0.00   0.03     0.01  -0.03   0.00
    15   6    -0.00  -0.00   0.08     0.00   0.00  -0.11    -0.00   0.01  -0.00
    16   6    -0.00  -0.00  -0.10     0.00   0.00   0.02     0.05  -0.01   0.00
    17   6    -0.00  -0.00   0.10     0.00   0.00   0.02     0.07  -0.07   0.00
    18   6    -0.00  -0.00  -0.09     0.00   0.00   0.11     0.08  -0.09   0.00
    19   6    -0.00  -0.00   0.11     0.00   0.00  -0.16     0.08  -0.09   0.00
    20   6    -0.00  -0.00  -0.08     0.00   0.00  -0.06     0.07  -0.09  -0.00
    21   6    -0.00  -0.00  -0.17     0.00  -0.00   0.13     0.07  -0.13   0.00
    22   6    -0.00   0.00  -0.10     0.00  -0.00   0.02     0.01  -0.22   0.00
    23   6    -0.00  -0.00  -0.16    -0.00   0.00   0.12     0.05  -0.11  -0.00
    24   6     0.00   0.00   0.11    -0.00  -0.00  -0.12    -0.07  -0.23   0.00
    25   6     0.00  -0.00  -0.05    -0.00   0.00   0.10    -0.04  -0.11  -0.00
    26   6     0.00  -0.00   0.14    -0.00   0.00  -0.05    -0.10  -0.18   0.00
    27   1     0.00   0.00   0.31    -0.00   0.00   0.13     0.15   0.17  -0.00
    28   1     0.00   0.00  -0.03    -0.00   0.00  -0.13     0.07   0.03  -0.00
    29   1     0.00   0.00   0.24    -0.00  -0.00   0.27     0.10   0.27   0.00
    30   1    -0.00   0.00  -0.11     0.00  -0.00   0.01    -0.04   0.28   0.00
    31   1     0.00   0.00  -0.07    -0.00  -0.00   0.20    -0.07   0.07   0.00
    32   1     0.00   0.00   0.27     0.00   0.00   0.40    -0.08   0.09   0.00
    33   1     0.00   0.00  -0.25     0.00  -0.00  -0.00    -0.08  -0.03  -0.00
    34   1     0.00   0.00   0.06    -0.00   0.00   0.27     0.01  -0.03   0.00
    35   1    -0.00  -0.00   0.06     0.00   0.00  -0.27    -0.01   0.03  -0.00
    36   1    -0.00  -0.00  -0.25     0.00   0.00   0.00     0.08   0.03   0.00
    37   1    -0.00  -0.00   0.27     0.00   0.00  -0.40     0.08  -0.09   0.00
    38   1    -0.00  -0.00  -0.07     0.00   0.00  -0.20     0.07  -0.07  -0.00
    39   1    -0.00   0.00  -0.11     0.00  -0.00  -0.01     0.04  -0.28  -0.00
    40   1     0.00   0.00   0.24    -0.00  -0.00  -0.27    -0.10  -0.27   0.00
    41   1     0.00  -0.00  -0.03    -0.00   0.00   0.13    -0.07  -0.03  -0.00
    42   1     0.00  -0.00   0.31    -0.00   0.00  -0.13    -0.15  -0.17   0.00
                     10                     11                     12
                     AG                     BG                     AU
 Frequencies --    245.9851               251.1683               256.9685
 Red. masses --      5.8922                 4.8965                 3.5012
 Frc consts  --      0.2101                 0.1820                 0.1362
 IR Inten    --      0.0000                 0.0000                 5.2304
  Atom  AN      X      Y      Z        X      Y      Z        X      Y      Z
     1   6    -0.12   0.09   0.00     0.00  -0.00   0.14    -0.00   0.00  -0.00
     2   6    -0.05   0.17  -0.00     0.00  -0.00  -0.03    -0.00   0.00   0.09
     3   6    -0.08  -0.01   0.00     0.00   0.00  -0.00    -0.00   0.00  -0.09
     4   6     0.05  -0.02  -0.00    -0.00   0.00  -0.14     0.00   0.00   0.01
     5   6     0.07   0.14  -0.00    -0.00  -0.00  -0.12     0.00   0.00   0.05
     6   6     0.11   0.07  -0.00    -0.00  -0.00  -0.04     0.00   0.00   0.08
     7   6     0.08   0.13  -0.00    -0.00  -0.00  -0.15     0.00   0.00  -0.13
     8   6     0.11   0.10   0.00    -0.00  -0.00   0.08     0.00   0.00  -0.08
     9   6     0.14   0.05   0.00    -0.00  -0.00   0.14     0.00   0.00   0.08
    10   6     0.12   0.03   0.00    -0.00  -0.00   0.19     0.00   0.00   0.12
    11   6     0.13   0.08   0.00    -0.00  -0.00   0.13     0.00   0.00  -0.12
    12   6     0.02  -0.01   0.00    -0.00   0.00   0.11     0.00  -0.00   0.15
    13   6     0.04   0.08  -0.00    -0.00  -0.00  -0.08     0.00   0.00  -0.06
    14   6    -0.02   0.01  -0.00     0.00  -0.00  -0.11     0.00  -0.00   0.15
    15   6    -0.04  -0.08   0.00     0.00   0.00   0.08    -0.00  -0.00  -0.06
    16   6    -0.13  -0.08  -0.00     0.00   0.00  -0.13    -0.00  -0.00  -0.12
    17   6    -0.12  -0.03  -0.00     0.00   0.00  -0.19    -0.00  -0.00   0.12
    18   6    -0.14  -0.05  -0.00     0.00   0.00  -0.14    -0.00  -0.00   0.08
    19   6    -0.11  -0.10  -0.00     0.00   0.00  -0.08    -0.00  -0.00  -0.08
    20   6    -0.08  -0.13   0.00     0.00   0.00   0.15    -0.00  -0.00  -0.13
    21   6    -0.11  -0.07   0.00     0.00   0.00   0.04    -0.00  -0.00   0.08
    22   6    -0.05   0.02   0.00     0.00  -0.00   0.14    -0.00  -0.00   0.01
    23   6    -0.07  -0.14   0.00     0.00   0.00   0.12    -0.00  -0.00   0.05
    24   6     0.08   0.01   0.00    -0.00  -0.00   0.00     0.00  -0.00  -0.09
    25   6     0.05  -0.17   0.00    -0.00   0.00   0.03     0.00  -0.00   0.09
    26   6     0.12  -0.09  -0.00    -0.00   0.00  -0.14     0.00  -0.00  -0.00
    27   1    -0.20   0.10   0.00     0.00  -0.00   0.32    -0.00   0.00  -0.02
    28   1    -0.09   0.26  -0.00     0.00  -0.00  -0.01    -0.00   0.00   0.14
    29   1    -0.13  -0.08   0.00     0.00   0.00   0.01    -0.00   0.00  -0.20
    30   1     0.08  -0.09  -0.00    -0.00   0.00  -0.25     0.00   0.00   0.02
    31   1     0.08   0.13  -0.00    -0.00  -0.00  -0.28     0.00   0.00  -0.32
    32   1     0.14   0.13   0.00    -0.00  -0.00   0.09     0.00   0.00  -0.21
    33   1     0.15   0.11   0.00    -0.00  -0.00   0.19     0.00   0.00  -0.36
    34   1     0.02   0.14  -0.00    -0.00  -0.00  -0.19     0.00   0.00  -0.24
    35   1    -0.02  -0.14   0.00     0.00   0.00   0.19     0.00  -0.00  -0.24
    36   1    -0.15  -0.11  -0.00     0.00   0.00  -0.19    -0.00  -0.00  -0.36
    37   1    -0.14  -0.13  -0.00     0.00   0.00  -0.09    -0.00  -0.00  -0.21
    38   1    -0.08  -0.13   0.00     0.00   0.00   0.28    -0.00  -0.00  -0.32
    39   1    -0.08   0.09   0.00     0.00  -0.00   0.25    -0.00   0.00   0.02
    40   1     0.13   0.08   0.00    -0.00  -0.00  -0.01     0.00   0.00  -0.20
    41   1     0.09  -0.26   0.00    -0.00   0.00   0.01     0.00  -0.00   0.14
    42   1     0.20  -0.10  -0.00    -0.00   0.00  -0.32     0.00  -0.00  -0.02
                     13                     14                     15
                     AU                     BU                     BG
 Frequencies --    335.3071               344.1327               385.9582
 Red. masses --      4.4119                 5.4030                 3.3165
 Frc consts  --      0.2923                 0.3770                 0.2911
 IR Inten    --      0.1036                 0.2054                 0.0000
  Atom  AN      X      Y      Z        X      Y      Z        X      Y      Z
     1   6    -0.00  -0.00   0.11     0.09   0.08   0.00    -0.00  -0.00   0.01
     2   6     0.00  -0.00  -0.07    -0.01  -0.02  -0.00     0.00  -0.00  -0.12
     3   6    -0.00  -0.00  -0.02     0.05   0.15   0.00    -0.00  -0.00   0.10
     4   6     0.00  -0.00  -0.10    -0.07   0.14  -0.00     0.00  -0.00  -0.10
     5   6     0.00  -0.00  -0.09    -0.13  -0.01  -0.00     0.00  -0.00   0.05
     6   6     0.00  -0.00   0.05    -0.14   0.01  -0.00     0.00   0.00  -0.02
     7   6     0.00  -0.00  -0.08    -0.12   0.03   0.00     0.00  -0.00   0.15
     8   6     0.00  -0.00   0.09    -0.02   0.02   0.00    -0.00  -0.00  -0.11
     9   6     0.00   0.00   0.19    -0.03  -0.04   0.00    -0.00   0.00   0.03
    10   6    -0.00   0.00   0.08     0.03  -0.04   0.00    -0.00   0.00  -0.08
    11   6    -0.00   0.00   0.13     0.03  -0.12   0.00    -0.00   0.00   0.10
    12   6    -0.00   0.00  -0.11     0.15  -0.07  -0.00    -0.00   0.00   0.03
    13   6    -0.00   0.00  -0.17     0.14  -0.13  -0.00    -0.00   0.00  -0.11
    14   6    -0.00   0.00  -0.11     0.15  -0.07  -0.00    -0.00   0.00  -0.03
    15   6    -0.00   0.00  -0.17     0.14  -0.13  -0.00    -0.00   0.00   0.11
    16   6    -0.00   0.00   0.13     0.03  -0.12   0.00     0.00   0.00  -0.10
    17   6    -0.00   0.00   0.08     0.03  -0.04   0.00     0.00   0.00   0.08
    18   6    -0.00   0.00   0.19    -0.03  -0.04   0.00     0.00   0.00  -0.03
    19   6     0.00  -0.00   0.09    -0.02   0.02   0.00     0.00   0.00   0.11
    20   6     0.00  -0.00  -0.08    -0.12   0.03  -0.00     0.00   0.00  -0.15
    21   6     0.00  -0.00   0.05    -0.14   0.01   0.00     0.00  -0.00   0.02
    22   6     0.00  -0.00  -0.10    -0.07   0.14  -0.00     0.00  -0.00   0.10
    23   6     0.00  -0.00  -0.09    -0.13  -0.01  -0.00     0.00  -0.00  -0.05
    24   6    -0.00  -0.00  -0.02     0.05   0.15  -0.00    -0.00  -0.00  -0.10
    25   6     0.00  -0.00  -0.07    -0.01  -0.02   0.00    -0.00  -0.00   0.12
    26   6    -0.00  -0.00   0.11     0.09   0.08   0.00    -0.00  -0.00  -0.01
    27   1    -0.00  -0.00   0.25     0.17   0.07   0.00    -0.00  -0.00  -0.01
    28   1    -0.00   0.00  -0.10     0.04  -0.14  -0.00    -0.00   0.00  -0.27
    29   1    -0.00  -0.00  -0.05     0.10   0.21   0.00    -0.00  -0.00   0.20
    30   1     0.00  -0.00  -0.24    -0.12   0.23  -0.00     0.00  -0.00  -0.24
    31   1     0.00  -0.00  -0.13    -0.15   0.09   0.00     0.00  -0.00   0.27
    32   1     0.00  -0.00   0.17     0.02   0.07   0.00    -0.00  -0.00  -0.22
    33   1     0.00   0.00   0.20    -0.01  -0.18   0.00    -0.00   0.00   0.22
    34   1    -0.00   0.00  -0.35     0.17  -0.19  -0.00    -0.00   0.00  -0.22
    35   1    -0.00   0.00  -0.35     0.17  -0.19  -0.00    -0.00   0.00   0.22
    36   1    -0.00   0.00   0.20    -0.01  -0.18   0.00     0.00   0.00  -0.22
    37   1    -0.00  -0.00   0.17     0.02   0.07   0.00     0.00   0.00   0.22
    38   1     0.00  -0.00  -0.13    -0.15   0.09  -0.00     0.00   0.00  -0.27
    39   1     0.00  -0.00  -0.24    -0.12   0.23   0.00     0.00  -0.00   0.24
    40   1    -0.00  -0.00  -0.05     0.10   0.21  -0.00    -0.00  -0.00  -0.20
    41   1     0.00   0.00  -0.10     0.04  -0.14   0.00    -0.00   0.00   0.27
    42   1    -0.00  -0.00   0.25     0.17   0.07   0.00    -0.00  -0.00   0.01
                     16                     17                     18
                     AU                     BU                     BG
 Frequencies --    419.8613               445.8659               457.4085
 Red. masses --      3.2069                 6.4529                 3.2453
 Frc consts  --      0.3331                 0.7558                 0.4000
 IR Inten    --      4.5451                 5.7564                 0.0000
  Atom  AN      X      Y      Z        X      Y      Z        X      Y      Z
     1   6     0.00  -0.00  -0.01    -0.07   0.18   0.00    -0.00   0.00  -0.06
     2   6    -0.00  -0.00   0.13    -0.01   0.22   0.00     0.00   0.00   0.11
     3   6    -0.00   0.00  -0.11    -0.00   0.04  -0.00     0.00  -0.00  -0.04
     4   6    -0.00   0.00   0.13     0.13   0.02   0.00     0.00  -0.00   0.10
     5   6    -0.00  -0.00  -0.11     0.09   0.15  -0.00     0.00   0.00  -0.10
     6   6    -0.00  -0.00  -0.02     0.12   0.02   0.00     0.00  -0.00  -0.13
     7   6    -0.00   0.00  -0.12     0.00  -0.01  -0.00     0.00   0.00   0.01
     8   6     0.00   0.00   0.13    -0.10  -0.03   0.00    -0.00   0.00   0.00
     9   6     0.00   0.00  -0.05     0.00  -0.06  -0.00    -0.00  -0.00  -0.07
    10   6     0.00   0.00  -0.01    -0.06  -0.13  -0.00    -0.00  -0.00  -0.07
    11   6     0.00   0.00   0.02    -0.00  -0.11  -0.00    -0.00  -0.00   0.14
    12   6     0.00   0.00  -0.08    -0.06  -0.16  -0.00    -0.00  -0.00   0.07
    13   6     0.00   0.00   0.03    -0.03  -0.13   0.00    -0.00  -0.00  -0.11
    14   6     0.00   0.00  -0.08    -0.06  -0.16  -0.00    -0.00  -0.00  -0.07
    15   6     0.00   0.00   0.03    -0.03  -0.13  -0.00    -0.00   0.00   0.11
    16   6    -0.00   0.00   0.02    -0.00  -0.11   0.00     0.00   0.00  -0.14
    17   6    -0.00   0.00  -0.01    -0.06  -0.13  -0.00    -0.00  -0.00   0.07
    18   6    -0.00   0.00  -0.05     0.00  -0.06  -0.00     0.00  -0.00   0.07
    19   6     0.00   0.00   0.13    -0.10  -0.03   0.00    -0.00  -0.00  -0.00
    20   6     0.00   0.00  -0.12     0.00  -0.01  -0.00    -0.00  -0.00  -0.01
    21   6    -0.00  -0.00  -0.02     0.12   0.02  -0.00     0.00   0.00   0.13
    22   6    -0.00  -0.00   0.13     0.13   0.02   0.00     0.00   0.00  -0.10
    23   6     0.00  -0.00  -0.11     0.09   0.15  -0.00     0.00   0.00   0.10
    24   6     0.00  -0.00  -0.11    -0.00   0.04  -0.00    -0.00   0.00   0.04
    25   6     0.00  -0.00   0.13    -0.01   0.22   0.00    -0.00   0.00  -0.11
    26   6     0.00  -0.00  -0.01    -0.07   0.18  -0.00    -0.00   0.00   0.06
    27   1     0.00  -0.00   0.03    -0.16   0.20   0.00    -0.00   0.00  -0.05
    28   1     0.00  -0.00   0.34    -0.04   0.29   0.00     0.00   0.00   0.33
    29   1     0.00   0.00  -0.19    -0.09  -0.07  -0.00    -0.00  -0.00   0.01
    30   1    -0.00   0.00   0.32     0.15  -0.04   0.00     0.00  -0.00   0.32
    31   1    -0.00   0.00  -0.12     0.07  -0.16  -0.00     0.00  -0.00   0.16
    32   1     0.00   0.00   0.33    -0.09  -0.02   0.00    -0.00   0.00   0.14
    33   1     0.00   0.00   0.09    -0.02  -0.13   0.00    -0.00  -0.00   0.35
    34   1     0.00   0.00   0.11    -0.05  -0.09   0.00    -0.00  -0.00  -0.13
    35   1     0.00  -0.00   0.11    -0.05  -0.09   0.00    -0.00   0.00   0.13
    36   1    -0.00   0.00   0.09    -0.02  -0.13   0.00     0.00   0.00  -0.35
    37   1    -0.00  -0.00   0.33    -0.09  -0.02   0.00    -0.00  -0.00  -0.14
    38   1     0.00   0.00  -0.12     0.07  -0.16  -0.00    -0.00  -0.00  -0.16
    39   1    -0.00  -0.00   0.32     0.15  -0.04   0.00     0.00   0.00  -0.32
    40   1     0.00  -0.00  -0.19    -0.09  -0.07  -0.00    -0.00  -0.00  -0.01
    41   1     0.00  -0.00   0.34    -0.04   0.29   0.00    -0.00   0.00  -0.33
    42   1     0.00  -0.00   0.03    -0.16   0.20   0.00    -0.00   0.00   0.05
                     19                     20                     21
                     AG                     AG                     AU
 Frequencies --    457.5603               477.4466               503.4716
 Red. masses --      5.2606                 5.6635                 3.0835
 Frc consts  --      0.6489                 0.7607                 0.4605
 IR Inten    --      0.0000                 0.0000                 2.5294
  Atom  AN      X      Y      Z        X      Y      Z        X      Y      Z
     1   6    -0.03   0.03   0.00    -0.08   0.01  -0.00    -0.00  -0.00   0.06
     2   6     0.05   0.12   0.00    -0.03   0.04   0.00    -0.00   0.00  -0.07
     3   6     0.03  -0.09  -0.00    -0.09   0.04  -0.00     0.00  -0.00  -0.00
     4   6     0.13  -0.09   0.00     0.00   0.04   0.00     0.00  -0.00  -0.03
     5   6     0.13   0.08  -0.00     0.07   0.01  -0.00     0.00   0.00   0.09
     6   6     0.13  -0.01   0.00     0.05   0.07  -0.00     0.00   0.00   0.15
     7   6     0.08   0.03  -0.00    -0.02  -0.16  -0.00     0.00  -0.00  -0.08
     8   6    -0.13   0.05   0.00    -0.13  -0.16   0.00    -0.00  -0.00   0.09
     9   6    -0.12  -0.00  -0.00    -0.02   0.08  -0.00    -0.00   0.00  -0.05
    10   6    -0.13   0.04  -0.00    -0.11  -0.08  -0.00    -0.00  -0.00   0.01
    11   6    -0.13  -0.09   0.00    -0.06   0.19   0.00    -0.00   0.00  -0.11
    12   6    -0.03   0.04  -0.00     0.01  -0.09   0.00     0.00  -0.00  -0.11
    13   6    -0.03  -0.11   0.00    -0.00   0.18  -0.00     0.00   0.00   0.10
    14   6     0.03  -0.04  -0.00    -0.01   0.09   0.00     0.00   0.00  -0.11
    15   6     0.03   0.11  -0.00     0.00  -0.18  -0.00     0.00  -0.00   0.10
    16   6     0.13   0.09   0.00     0.06  -0.19  -0.00     0.00  -0.00  -0.11
    17   6     0.13  -0.04  -0.00     0.11   0.08  -0.00     0.00   0.00   0.01
    18   6     0.12   0.00  -0.00     0.02  -0.08   0.00     0.00  -0.00  -0.05
    19   6     0.13  -0.05   0.00     0.13   0.16  -0.00     0.00   0.00   0.09
    20   6    -0.08  -0.03  -0.00     0.02   0.16   0.00    -0.00   0.00  -0.08
    21   6    -0.13   0.01  -0.00    -0.05  -0.07   0.00    -0.00   0.00   0.15
    22   6    -0.13   0.09   0.00    -0.00  -0.04   0.00    -0.00   0.00  -0.03
    23   6    -0.13  -0.08  -0.00    -0.07  -0.01  -0.00    -0.00  -0.00   0.09
    24   6    -0.03   0.09  -0.00     0.09  -0.04  -0.00     0.00   0.00  -0.00
    25   6    -0.05  -0.12   0.00     0.03  -0.04  -0.00     0.00  -0.00  -0.07
    26   6     0.03  -0.03  -0.00     0.08  -0.01   0.00     0.00  -0.00   0.06
    27   1    -0.14   0.04   0.00    -0.08   0.01  -0.00    -0.00  -0.00   0.02
    28   1     0.02   0.19   0.00    -0.07   0.13   0.00    -0.00   0.00  -0.26
    29   1    -0.03  -0.17  -0.00    -0.11   0.01  -0.00     0.00   0.00  -0.14
    30   1     0.17  -0.17   0.00     0.03  -0.03   0.00     0.00  -0.00  -0.27
    31   1     0.14  -0.11  -0.00     0.04  -0.30   0.00     0.00  -0.00  -0.29
    32   1    -0.18  -0.03   0.00    -0.17  -0.22   0.00    -0.00  -0.00   0.04
    33   1    -0.19  -0.17   0.00    -0.06   0.19   0.00    -0.00   0.00  -0.02
    34   1    -0.00  -0.18   0.00    -0.01   0.19  -0.00     0.00   0.00   0.40
    35   1     0.00   0.18   0.00     0.01  -0.19  -0.00     0.00  -0.00   0.40
    36   1     0.19   0.17   0.00     0.06  -0.19  -0.00     0.00  -0.00  -0.02
    37   1     0.18   0.03   0.00     0.17   0.22  -0.00     0.00   0.00   0.04
    38   1    -0.14   0.11  -0.00    -0.04   0.30   0.00    -0.00   0.00  -0.29
    39   1    -0.17   0.17   0.00    -0.03   0.03   0.00    -0.00   0.00  -0.27
    40   1     0.03   0.17  -0.00     0.11  -0.01  -0.00     0.00   0.00  -0.14
    41   1    -0.02  -0.19   0.00     0.07  -0.13  -0.00     0.00  -0.00  -0.26
    42   1     0.14  -0.04   0.00     0.08  -0.01   0.00     0.00  -0.00   0.02
                     22                     23                     24
                     BU                     BG                     BU
 Frequencies --    513.4285               518.0490               531.9377
 Red. masses --      6.6757                 3.7996                 5.2364
 Frc consts  --      1.0368                 0.6008                 0.8730
 IR Inten    --      1.1614                 0.0000                26.5275
  Atom  AN      X      Y      Z        X      Y      Z        X      Y      Z
     1   6     0.08  -0.02   0.00    -0.00  -0.00  -0.15    -0.03  -0.06   0.00
     2   6     0.08   0.03  -0.00     0.00   0.00   0.09     0.03   0.01   0.00
     3   6     0.14  -0.15  -0.00     0.00  -0.00   0.14    -0.04  -0.03  -0.00
     4   6     0.06  -0.13   0.00     0.00  -0.00  -0.06     0.01  -0.02   0.00
     5   6    -0.03   0.06  -0.00     0.00   0.00   0.11     0.08   0.00  -0.00
     6   6     0.01  -0.10   0.00     0.00   0.00  -0.14     0.04   0.05   0.00
     7   6    -0.00   0.20  -0.00     0.00  -0.00  -0.02     0.02  -0.08  -0.00
     8   6    -0.05   0.21   0.00    -0.00   0.00  -0.03    -0.17  -0.05   0.00
     9   6    -0.12  -0.07   0.00    -0.00   0.00  -0.05    -0.12   0.09  -0.00
    10   6    -0.02   0.09  -0.00    -0.00   0.00   0.17    -0.14   0.04  -0.00
    11   6    -0.16  -0.09   0.00    -0.00   0.00  -0.01    -0.08   0.05   0.00
    12   6     0.05   0.06  -0.00     0.00   0.00   0.08     0.18   0.03  -0.00
    13   6    -0.05  -0.08  -0.00     0.00  -0.00   0.06     0.22   0.03  -0.00
    14   6     0.05   0.06   0.00     0.00   0.00  -0.08     0.18   0.03   0.00
    15   6    -0.05  -0.08   0.00     0.00   0.00  -0.06     0.22   0.03   0.00
    16   6    -0.16  -0.09  -0.00    -0.00   0.00   0.01    -0.08   0.05   0.00
    17   6    -0.02   0.09   0.00    -0.00   0.00  -0.17    -0.14   0.04   0.00
    18   6    -0.12  -0.07  -0.00    -0.00   0.00   0.05    -0.12   0.09  -0.00
    19   6    -0.05   0.21   0.00    -0.00  -0.00   0.03    -0.17  -0.05  -0.00
    20   6    -0.00   0.20  -0.00     0.00  -0.00   0.02     0.02  -0.08  -0.00
    21   6     0.01  -0.10  -0.00     0.00   0.00   0.14     0.04   0.05  -0.00
    22   6     0.06  -0.13  -0.00     0.00  -0.00   0.06     0.01  -0.02  -0.00
    23   6    -0.03   0.06   0.00     0.00   0.00  -0.11     0.08   0.00   0.00
    24   6     0.14  -0.15   0.00    -0.00  -0.00  -0.14    -0.04  -0.03   0.00
    25   6     0.08   0.03   0.00     0.00   0.00  -0.09     0.03   0.01   0.00
    26   6     0.08  -0.02  -0.00    -0.00  -0.00   0.15    -0.03  -0.06  -0.00
    27   1    -0.03  -0.01   0.00    -0.00  -0.00  -0.33    -0.05  -0.06   0.00
    28   1     0.11  -0.05  -0.00     0.00   0.00   0.09     0.00   0.08  -0.00
    29   1     0.13  -0.17  -0.00    -0.00  -0.00   0.34    -0.03  -0.03  -0.00
    30   1     0.04  -0.08  -0.00     0.00  -0.00  -0.01     0.04  -0.10  -0.00
    31   1    -0.02   0.23   0.00     0.00  -0.00  -0.22     0.07  -0.21  -0.00
    32   1    -0.06   0.19   0.00    -0.00  -0.00  -0.26    -0.25  -0.15   0.00
    33   1    -0.18  -0.11   0.00    -0.00  -0.00   0.00    -0.19  -0.11   0.00
    34   1    -0.00  -0.18  -0.00     0.00  -0.00   0.14     0.29  -0.13  -0.00
    35   1    -0.00  -0.18   0.00     0.00  -0.00  -0.14     0.29  -0.13   0.00
    36   1    -0.18  -0.11   0.00    -0.00  -0.00  -0.00    -0.19  -0.11   0.00
    37   1    -0.06   0.19  -0.00    -0.00  -0.00   0.26    -0.25  -0.15  -0.00
    38   1    -0.02   0.23  -0.00     0.00  -0.00   0.22     0.07  -0.21  -0.00
    39   1     0.04  -0.08  -0.00     0.00  -0.00   0.01     0.04  -0.10   0.00
    40   1     0.13  -0.17   0.00    -0.00  -0.00  -0.34    -0.03  -0.03   0.00
    41   1     0.11  -0.05   0.00     0.00   0.00  -0.09     0.00   0.08   0.00
    42   1    -0.03  -0.01  -0.00    -0.00  -0.00   0.33    -0.05  -0.06  -0.00
                     25                     26                     27
                     AG                     AU                     BG
 Frequencies --    547.6928               552.7466               553.4436
 Red. masses --      6.6610                 3.5226                 2.6761
 Frc consts  --      1.1772                 0.6341                 0.4829
 IR Inten    --      0.0000                 0.4807                 0.0000
  Atom  AN      X      Y      Z        X      Y      Z        X      Y      Z
     1   6    -0.08  -0.02   0.00     0.00   0.00   0.15    -0.00  -0.00   0.00
     2   6    -0.07  -0.06  -0.00     0.00   0.00  -0.11     0.00   0.00   0.01
     3   6    -0.14   0.14  -0.00     0.00  -0.00  -0.14    -0.00  -0.00  -0.03
     4   6    -0.02   0.12   0.00     0.00  -0.00   0.08     0.00  -0.00   0.01
     5   6     0.11  -0.08  -0.00    -0.00   0.00  -0.10     0.00   0.00  -0.11
     6   6     0.01   0.09   0.00    -0.00  -0.00   0.10     0.00   0.00  -0.10
     7   6     0.18  -0.12   0.00    -0.00   0.00   0.08     0.00  -0.00   0.10
     8   6     0.10  -0.11  -0.00    -0.00   0.00  -0.07    -0.00  -0.00  -0.09
     9   6    -0.01   0.07   0.00     0.00  -0.00   0.02    -0.00   0.00   0.15
    10   6    -0.01   0.09  -0.00     0.00  -0.00  -0.11    -0.00  -0.00   0.07
    11   6     0.08  -0.14  -0.00    -0.00   0.00  -0.03    -0.00   0.00  -0.03
    12   6    -0.06   0.11   0.00     0.00  -0.00   0.07     0.00  -0.00  -0.05
    13   6     0.10  -0.15   0.00    -0.00   0.00   0.04     0.00  -0.00   0.06
    14   6     0.06  -0.11   0.00    -0.00   0.00   0.07     0.00   0.00   0.05
    15   6    -0.10   0.15   0.00     0.00  -0.00   0.04     0.00  -0.00  -0.06
    16   6    -0.08   0.14  -0.00     0.00  -0.00  -0.03     0.00  -0.00   0.03
    17   6     0.01  -0.09  -0.00    -0.00   0.00  -0.11    -0.00   0.00  -0.07
    18   6     0.01  -0.07   0.00    -0.00   0.00   0.02    -0.00   0.00  -0.15
    19   6    -0.10   0.11  -0.00     0.00  -0.00  -0.07    -0.00  -0.00   0.09
    20   6    -0.18   0.12   0.00     0.00  -0.00   0.08    -0.00  -0.00  -0.10
    21   6    -0.01  -0.09   0.00     0.00   0.00   0.10    -0.00   0.00   0.10
    22   6     0.02  -0.12   0.00    -0.00   0.00   0.08    -0.00   0.00  -0.01
    23   6    -0.11   0.08  -0.00     0.00  -0.00  -0.10     0.00   0.00   0.11
    24   6     0.14  -0.14  -0.00    -0.00   0.00  -0.14    -0.00  -0.00   0.03
    25   6     0.07   0.06  -0.00    -0.00  -0.00  -0.11     0.00   0.00  -0.01
    26   6     0.08   0.02   0.00    -0.00  -0.00   0.15     0.00  -0.00  -0.00
    27   1     0.06  -0.03   0.00    -0.00   0.00   0.35    -0.00  -0.00   0.15
    28   1    -0.12   0.06  -0.00     0.00  -0.00  -0.11    -0.00   0.00   0.20
    29   1    -0.13   0.16  -0.00     0.00  -0.00  -0.33     0.00  -0.00   0.10
    30   1     0.02   0.00   0.00    -0.00  -0.00   0.09     0.00  -0.00   0.28
    31   1     0.19  -0.14   0.00    -0.00   0.00   0.32     0.00  -0.00   0.23
    32   1     0.02  -0.22   0.00    -0.00   0.00   0.08    -0.00  -0.00  -0.22
    33   1     0.01  -0.23  -0.00    -0.00   0.00  -0.14    -0.00  -0.00  -0.39
    34   1     0.09  -0.11  -0.00    -0.00   0.00  -0.06     0.00  -0.00  -0.17
    35   1    -0.09   0.11  -0.00     0.00  -0.00  -0.06     0.00   0.00   0.17
    36   1    -0.01   0.23  -0.00    -0.00  -0.00  -0.14     0.00  -0.00   0.39
    37   1    -0.02   0.22   0.00    -0.00  -0.00   0.08    -0.00  -0.00   0.22
    38   1    -0.19   0.14   0.00     0.00  -0.00   0.32    -0.00  -0.00  -0.23
    39   1    -0.02  -0.00   0.00     0.00  -0.00   0.09    -0.00  -0.00  -0.28
    40   1     0.13  -0.16  -0.00    -0.00   0.00  -0.33     0.00   0.00  -0.10
    41   1     0.12  -0.06  -0.00    -0.00   0.00  -0.11     0.00   0.00  -0.20
    42   1    -0.06   0.03   0.00     0.00  -0.00   0.35     0.00  -0.00  -0.15
                     28                     29                     30
                     BU                     AG                     AU
 Frequencies --    573.1313               595.5464               606.6743
 Red. masses --      6.4582                 7.8033                 3.1687
 Frc consts  --      1.2499                 1.6307                 0.6871
 IR Inten    --      5.6515                 0.0000                 3.1474
  Atom  AN      X      Y      Z        X      Y      Z        X      Y      Z
     1   6    -0.07   0.02  -0.00    -0.06   0.23   0.00    -0.00   0.00  -0.00
     2   6    -0.11  -0.07   0.00    -0.18   0.02  -0.00    -0.00   0.00   0.01
     3   6    -0.10   0.14   0.00     0.01   0.13  -0.00     0.00   0.00   0.03
     4   6     0.05   0.11   0.00     0.18   0.07   0.00     0.00   0.00  -0.00
     5   6     0.10  -0.10  -0.00    -0.03  -0.05  -0.00    -0.00  -0.00   0.07
     6   6     0.01  -0.00  -0.00     0.04  -0.14  -0.00     0.00  -0.00   0.07
     7   6     0.25  -0.00   0.00     0.02  -0.05   0.00    -0.00  -0.00  -0.09
     8   6     0.14   0.00   0.00     0.09  -0.07  -0.00     0.00  -0.00   0.05
     9   6    -0.12  -0.03   0.00     0.00  -0.20   0.00     0.00  -0.00  -0.14
    10   6     0.03   0.09   0.00     0.08  -0.14   0.00     0.00  -0.00  -0.13
    11   6    -0.16  -0.10  -0.00    -0.10  -0.06  -0.00    -0.00  -0.00   0.09
    12   6     0.05   0.07  -0.00     0.06  -0.08  -0.00     0.00  -0.00   0.16
    13   6    -0.07  -0.11   0.00    -0.18  -0.04   0.00    -0.00  -0.00  -0.08
    14   6     0.05   0.07   0.00    -0.06   0.08  -0.00    -0.00   0.00   0.16
    15   6    -0.07  -0.11  -0.00     0.18   0.04   0.00     0.00   0.00  -0.08
    16   6    -0.16  -0.10  -0.00     0.10   0.06  -0.00     0.00   0.00   0.09
    17   6     0.03   0.09   0.00    -0.08   0.14   0.00    -0.00   0.00  -0.13
    18   6    -0.12  -0.03  -0.00    -0.00   0.20   0.00    -0.00   0.00  -0.14
    19   6     0.14   0.00  -0.00    -0.09   0.07   0.00    -0.00   0.00   0.05
    20   6     0.25  -0.00  -0.00    -0.02   0.05   0.00    -0.00   0.00  -0.09
    21   6     0.01  -0.00   0.00    -0.04   0.14  -0.00    -0.00   0.00   0.07
    22   6     0.05   0.11  -0.00    -0.18  -0.07  -0.00    -0.00  -0.00  -0.00
    23   6     0.10  -0.10   0.00     0.03   0.05  -0.00     0.00   0.00   0.07
    24   6    -0.10   0.14   0.00    -0.01  -0.13   0.00    -0.00  -0.00   0.03
    25   6    -0.11  -0.07   0.00     0.18  -0.02   0.00     0.00  -0.00   0.01
    26   6    -0.07   0.02   0.00     0.06  -0.23  -0.00     0.00  -0.00  -0.00
    27   1     0.09   0.01   0.00     0.05   0.22   0.00     0.00   0.00  -0.17
    28   1    -0.14   0.01   0.00    -0.16  -0.03   0.00    -0.00  -0.00  -0.17
    29   1    -0.12   0.11   0.00    -0.12  -0.05  -0.00    -0.00  -0.00  -0.12
    30   1     0.07   0.04   0.00     0.15   0.13   0.00     0.00   0.00  -0.25
    31   1     0.23   0.04  -0.00     0.01  -0.03   0.00    -0.00  -0.00  -0.03
    32   1     0.04  -0.15  -0.00     0.13  -0.01  -0.00     0.00   0.00   0.35
    33   1    -0.18  -0.12  -0.00    -0.01   0.08   0.00     0.00   0.00   0.20
    34   1    -0.01  -0.26  -0.00    -0.15  -0.11   0.00    -0.00  -0.00  -0.32
    35   1    -0.01  -0.26   0.00     0.15   0.11  -0.00     0.00   0.00  -0.32
    36   1    -0.18  -0.12   0.00     0.01  -0.08  -0.00    -0.00  -0.00   0.20
    37   1     0.04  -0.15   0.00    -0.13   0.01  -0.00    -0.00   0.00   0.35
    38   1     0.23   0.04  -0.00    -0.01   0.03   0.00     0.00   0.00  -0.03
    39   1     0.07   0.04  -0.00    -0.15  -0.13   0.00    -0.00  -0.00  -0.25
    40   1    -0.12   0.11  -0.00     0.12   0.05   0.00     0.00   0.00  -0.12
    41   1    -0.14   0.01  -0.00     0.16   0.03   0.00     0.00   0.00  -0.17
    42   1     0.09   0.01  -0.00    -0.05  -0.22   0.00    -0.00  -0.00  -0.17
                     31                     32                     33
                     AG                     BG                     BU
 Frequencies --    620.5835               638.8088               674.6480
 Red. masses --      7.0476                 3.8324                 6.3759
 Frc consts  --      1.5992                 0.9214                 1.7098
 IR Inten    --      0.0000                 0.0000                14.5658
  Atom  AN      X      Y      Z        X      Y      Z        X      Y      Z
     1   6     0.01   0.11   0.00    -0.00   0.00   0.11    -0.03   0.16  -0.00
     2   6     0.03   0.13  -0.00    -0.00  -0.00  -0.09    -0.22  -0.09   0.00
     3   6     0.06  -0.04  -0.00     0.00  -0.00  -0.11     0.07   0.03   0.00
     4   6     0.03  -0.05   0.00     0.00  -0.00   0.10     0.25  -0.01  -0.00
     5   6    -0.06   0.08  -0.00    -0.00  -0.00   0.01    -0.10  -0.10  -0.00
     6   6     0.01  -0.02  -0.00     0.00  -0.00  -0.01     0.06  -0.16   0.00
     7   6    -0.22  -0.13   0.00    -0.00   0.00   0.09    -0.07  -0.02  -0.00
     8   6    -0.10  -0.14  -0.00    -0.00   0.00  -0.09    -0.04  -0.00   0.00
     9   6     0.11  -0.04   0.00    -0.00   0.00  -0.13    -0.00  -0.07   0.00
    10   6    -0.02  -0.09   0.00    -0.00   0.00   0.13    -0.01  -0.02  -0.00
    11   6     0.23  -0.14  -0.00    -0.00   0.00  -0.04    -0.03   0.11   0.00
    12   6    -0.06   0.03  -0.00     0.00   0.00   0.18     0.04   0.05  -0.00
    13   6     0.15  -0.11   0.00     0.00   0.00   0.03     0.06   0.11  -0.00
    14   6     0.06  -0.03  -0.00     0.00   0.00  -0.18     0.04   0.05   0.00
    15   6    -0.15   0.11   0.00     0.00   0.00  -0.03     0.06   0.11   0.00
    16   6    -0.23   0.14  -0.00    -0.00   0.00   0.04    -0.03   0.11  -0.00
    17   6     0.02   0.09   0.00     0.00  -0.00  -0.13    -0.01  -0.02   0.00
    18   6    -0.11   0.04   0.00    -0.00  -0.00   0.13    -0.00  -0.07  -0.00
    19   6     0.10   0.14   0.00    -0.00  -0.00   0.09    -0.04  -0.00  -0.00
    20   6     0.22   0.13  -0.00    -0.00  -0.00  -0.09    -0.07  -0.02   0.00
    21   6    -0.01   0.02  -0.00     0.00  -0.00   0.01     0.06  -0.16  -0.00
    22   6    -0.03   0.05  -0.00     0.00   0.00  -0.10     0.25  -0.01   0.00
    23   6     0.06  -0.08  -0.00    -0.00  -0.00  -0.01    -0.10  -0.10  -0.00
    24   6    -0.06   0.04   0.00     0.00   0.00   0.11     0.07   0.03  -0.00
    25   6    -0.03  -0.13  -0.00    -0.00  -0.00   0.09    -0.22  -0.09  -0.00
    26   6    -0.01  -0.11  -0.00    -0.00   0.00  -0.11    -0.03   0.16   0.00
    27   1    -0.11   0.13   0.00     0.00   0.00   0.21     0.10   0.15  -0.00
    28   1     0.05   0.08   0.00    -0.00  -0.00  -0.13    -0.16  -0.22   0.00
    29   1     0.02  -0.10   0.00    -0.00  -0.00  -0.22    -0.09  -0.20   0.00
    30   1     0.01  -0.02   0.00     0.00   0.00   0.12     0.23   0.06  -0.00
    31   1    -0.17  -0.22   0.00    -0.00   0.00   0.04    -0.09   0.02   0.00
    32   1    -0.04  -0.05  -0.00    -0.00   0.00  -0.27    -0.02   0.02   0.00
    33   1     0.21  -0.16   0.00    -0.00   0.00   0.22     0.00   0.16  -0.00
    34   1     0.13  -0.04   0.00     0.00   0.00   0.35     0.07   0.08  -0.00
    35   1    -0.13   0.04   0.00     0.00   0.00  -0.35     0.07   0.08   0.00
    36   1    -0.21   0.16  -0.00    -0.00   0.00  -0.22     0.00   0.16   0.00
    37   1     0.04   0.05  -0.00     0.00   0.00   0.27    -0.02   0.02  -0.00
    38   1     0.17   0.22  -0.00    -0.00   0.00  -0.04    -0.09   0.02  -0.00
    39   1    -0.01   0.02  -0.00     0.00   0.00  -0.12     0.23   0.06   0.00
    40   1    -0.02   0.10   0.00    -0.00  -0.00   0.22    -0.09  -0.20  -0.00
    41   1    -0.05  -0.08   0.00    -0.00  -0.00   0.13    -0.16  -0.22  -0.00
    42   1     0.11  -0.13   0.00     0.00   0.00  -0.21     0.10   0.15   0.00
                     34                     35                     36
                     AU                     AG                     BG
 Frequencies --    693.4940               718.4441               729.2871
 Red. masses --      3.0362                 6.0112                 2.2431
 Frc consts  --      0.8603                 1.8281                 0.7029
 IR Inten    --      0.3550                 0.0000                 0.0000
  Atom  AN      X      Y      Z        X      Y      Z        X      Y      Z
     1   6    -0.00  -0.00  -0.08    -0.01   0.02  -0.00    -0.00  -0.00  -0.05
     2   6    -0.00   0.00   0.07    -0.18  -0.17  -0.00    -0.00  -0.00   0.05
     3   6     0.00  -0.00   0.08     0.03   0.02   0.00    -0.00   0.00   0.06
     4   6     0.00   0.00  -0.08     0.22   0.01   0.00     0.00   0.00  -0.03
     5   6    -0.00   0.00  -0.06    -0.06  -0.10  -0.00     0.00  -0.00  -0.10
     6   6    -0.00   0.00   0.07     0.07  -0.07  -0.00     0.00  -0.00   0.08
     7   6    -0.00  -0.00  -0.05    -0.02   0.07   0.00     0.00   0.00  -0.01
     8   6     0.00  -0.00  -0.01    -0.12   0.10   0.00    -0.00   0.00  -0.08
     9   6    -0.00   0.00   0.15    -0.00   0.04  -0.00     0.00   0.00   0.07
    10   6     0.00   0.00  -0.14    -0.07   0.06  -0.00    -0.00   0.00  -0.01
    11   6    -0.00  -0.00  -0.05     0.08   0.06  -0.00     0.00  -0.00  -0.08
    12   6     0.00   0.00  -0.02    -0.06   0.04  -0.00    -0.00  -0.00   0.10
    13   6    -0.00  -0.00   0.10     0.19   0.06  -0.00     0.00   0.00   0.00
    14   6     0.00   0.00  -0.02     0.06  -0.04   0.00     0.00  -0.00  -0.10
    15   6     0.00   0.00   0.10    -0.19  -0.06  -0.00    -0.00  -0.00  -0.00
    16   6     0.00   0.00  -0.05    -0.08  -0.06  -0.00    -0.00  -0.00   0.08
    17   6     0.00   0.00  -0.14     0.07  -0.06  -0.00     0.00  -0.00   0.01
    18   6     0.00  -0.00   0.15     0.00  -0.04   0.00    -0.00   0.00  -0.07
    19   6    -0.00  -0.00  -0.01     0.12  -0.10  -0.00     0.00  -0.00   0.08
    20   6    -0.00  -0.00  -0.05     0.02  -0.07  -0.00     0.00  -0.00   0.01
    21   6     0.00  -0.00   0.07    -0.07   0.07   0.00    -0.00   0.00  -0.08
    22   6     0.00  -0.00  -0.08    -0.22  -0.01  -0.00    -0.00  -0.00   0.03
    23   6    -0.00  -0.00  -0.06     0.06   0.10  -0.00     0.00   0.00   0.10
    24   6     0.00   0.00   0.08    -0.03  -0.02   0.00    -0.00  -0.00  -0.06
    25   6    -0.00  -0.00   0.07     0.18   0.17   0.00     0.00   0.00  -0.05
    26   6    -0.00   0.00  -0.08     0.01  -0.02  -0.00     0.00  -0.00   0.05
    27   1    -0.00   0.00  -0.12     0.18  -0.00   0.00     0.00  -0.00  -0.14
    28   1     0.00   0.00   0.12    -0.15  -0.26   0.00    -0.00  -0.00   0.08
    29   1     0.00  -0.00   0.14    -0.07  -0.13  -0.00    -0.00   0.00  -0.04
    30   1     0.00  -0.00  -0.12     0.23  -0.02  -0.00     0.00  -0.00  -0.23
    31   1    -0.00  -0.00   0.24    -0.03   0.09  -0.00     0.00   0.00   0.37
    32   1     0.00  -0.00   0.38    -0.16   0.05  -0.00    -0.00   0.00   0.31
    33   1    -0.00   0.00  -0.35     0.03  -0.01   0.00     0.00  -0.00   0.13
    34   1    -0.00  -0.00  -0.15     0.17   0.09  -0.00     0.00   0.00   0.34
    35   1     0.00  -0.00  -0.15    -0.17  -0.09   0.00    -0.00  -0.00  -0.34
    36   1     0.00   0.00  -0.35    -0.03   0.01   0.00    -0.00  -0.00  -0.13
    37   1    -0.00   0.00   0.38     0.16  -0.05   0.00     0.00  -0.00  -0.31
    38   1    -0.00  -0.00   0.24     0.03  -0.09   0.00     0.00  -0.00  -0.37
    39   1     0.00   0.00  -0.12    -0.23   0.02  -0.00    -0.00  -0.00   0.23
    40   1    -0.00  -0.00   0.14     0.07   0.13  -0.00     0.00   0.00   0.04
    41   1    -0.00  -0.00   0.12     0.15   0.26   0.00     0.00   0.00  -0.08
    42   1     0.00   0.00  -0.12    -0.18   0.00  -0.00    -0.00  -0.00   0.14
                     37                     38                     39
                     AU                     BU                     BG
 Frequencies --    755.7423               757.6925               761.3735
 Red. masses --      1.5483                 6.1018                 1.3049
 Frc consts  --      0.5210                 2.0639                 0.4457
 IR Inten    --      7.3862                 5.9957                 0.0000
  Atom  AN      X      Y      Z        X      Y      Z        X      Y      Z
     1   6     0.00   0.00  -0.00    -0.01  -0.15   0.00    -0.00  -0.00  -0.05
     2   6     0.00   0.00  -0.05    -0.05  -0.16  -0.00    -0.00  -0.00  -0.03
     3   6     0.00  -0.00  -0.06    -0.08   0.09  -0.00    -0.00   0.00  -0.03
     4   6    -0.00  -0.00  -0.04     0.08   0.07  -0.00     0.00   0.00  -0.06
     5   6    -0.00   0.00   0.09     0.04  -0.04   0.00     0.00  -0.00   0.01
     6   6    -0.00  -0.00  -0.01     0.07   0.03  -0.00     0.00   0.00   0.06
     7   6    -0.00  -0.00  -0.01     0.06   0.15  -0.00     0.00   0.00   0.01
     8   6     0.00  -0.00   0.05    -0.18   0.19   0.00    -0.00   0.00   0.02
     9   6    -0.00  -0.00   0.00     0.04   0.03  -0.00     0.00   0.00   0.01
    10   6     0.00   0.00  -0.07    -0.08  -0.04  -0.00    -0.00  -0.00  -0.03
    11   6    -0.00   0.00   0.04     0.14  -0.03   0.00     0.00  -0.00  -0.02
    12   6     0.00   0.00  -0.00    -0.08  -0.13  -0.00    -0.00  -0.00   0.02
    13   6    -0.00   0.00   0.03     0.02  -0.02   0.00     0.00  -0.00  -0.02
    14   6     0.00   0.00  -0.00    -0.08  -0.13   0.00    -0.00  -0.00  -0.02
    15   6    -0.00   0.00   0.03     0.02  -0.02   0.00     0.00  -0.00   0.02
    16   6    -0.00   0.00   0.04     0.14  -0.03   0.00     0.00  -0.00   0.02
    17   6     0.00   0.00  -0.07    -0.08  -0.04  -0.00    -0.00  -0.00   0.03
    18   6    -0.00  -0.00   0.00     0.04   0.03   0.00     0.00   0.00  -0.01
    19   6     0.00  -0.00   0.05    -0.18   0.19   0.00    -0.00   0.00  -0.02
    20   6    -0.00  -0.00  -0.01     0.06   0.15  -0.00     0.00   0.00  -0.01
    21   6    -0.00  -0.00  -0.01     0.07   0.03   0.00     0.00   0.00  -0.06
    22   6    -0.00  -0.00  -0.04     0.08   0.07  -0.00     0.00   0.00   0.06
    23   6    -0.00   0.00   0.09     0.04  -0.04   0.00     0.00  -0.00  -0.01
    24   6     0.00  -0.00  -0.06    -0.08   0.09  -0.00    -0.00   0.00   0.03
    25   6     0.00   0.00  -0.05    -0.05  -0.16  -0.00    -0.00  -0.00   0.03
    26   6     0.00   0.00  -0.00    -0.01  -0.15  -0.00    -0.00  -0.00   0.05
    27   1    -0.00   0.00   0.31     0.21  -0.18   0.00     0.00  -0.00   0.37
    28   1     0.00   0.00   0.10    -0.07  -0.13  -0.00    -0.00  -0.00   0.29
    29   1     0.00  -0.00   0.32    -0.05   0.12   0.00    -0.00   0.00   0.38
    30   1    -0.00   0.00   0.36     0.13  -0.05   0.00     0.00  -0.00   0.24
    31   1    -0.00  -0.00  -0.23     0.08   0.10  -0.00     0.00   0.00  -0.13
    32   1     0.00  -0.00  -0.06    -0.18   0.18  -0.00    -0.00   0.00  -0.05
    33   1    -0.00   0.00  -0.21     0.13  -0.04  -0.00     0.00  -0.00   0.13
    34   1     0.00  -0.00  -0.18    -0.06   0.17  -0.00    -0.00   0.00   0.18
    35   1     0.00  -0.00  -0.18    -0.06   0.17  -0.00    -0.00   0.00  -0.18
    36   1    -0.00   0.00  -0.21     0.13  -0.04  -0.00     0.00  -0.00  -0.13
    37   1     0.00  -0.00  -0.06    -0.18   0.18  -0.00    -0.00   0.00   0.05
    38   1    -0.00  -0.00  -0.23     0.08   0.10  -0.00     0.00   0.00   0.13
    39   1    -0.00   0.00   0.36     0.13  -0.05   0.00     0.00  -0.00  -0.24
    40   1     0.00  -0.00   0.32    -0.05   0.12   0.00    -0.00   0.00  -0.38
    41   1     0.00   0.00   0.10    -0.07  -0.13   0.00    -0.00  -0.00  -0.29
    42   1    -0.00   0.00   0.31     0.21  -0.18   0.00     0.00  -0.00  -0.37
                     40                     41                     42
                     AU                     BG                     BG
 Frequencies --    773.2425               799.3845               817.3867
 Red. masses --      1.7404                 1.8410                 2.0852
 Frc consts  --      0.6131                 0.6931                 0.8208
 IR Inten    --     64.0963                 0.0000                 0.0000
  Atom  AN      X      Y      Z        X      Y      Z        X      Y      Z
     1   6     0.00   0.00  -0.07    -0.00  -0.00   0.04     0.00   0.00   0.04
     2   6     0.00   0.00  -0.01    -0.00  -0.00  -0.01     0.00   0.00   0.00
     3   6     0.00  -0.00   0.01     0.00  -0.00  -0.05     0.00   0.00  -0.02
     4   6    -0.00  -0.00  -0.04     0.00   0.00  -0.02    -0.00  -0.00   0.03
     5   6    -0.00   0.00  -0.07    -0.00  -0.00   0.11     0.00  -0.00   0.04
     6   6    -0.00  -0.00   0.12     0.00   0.00  -0.06    -0.00  -0.00  -0.10
     7   6    -0.00  -0.00   0.02    -0.00  -0.00  -0.07     0.00   0.00   0.00
     8   6     0.00  -0.00   0.00     0.00  -0.00  -0.04     0.00   0.00   0.02
     9   6    -0.00  -0.00  -0.03    -0.00   0.00   0.04    -0.00  -0.00   0.11
    10   6     0.00   0.00  -0.00     0.00   0.00  -0.04    -0.00  -0.00  -0.01
    11   6    -0.00  -0.00  -0.04     0.00  -0.00   0.02    -0.00   0.00  -0.08
    12   6     0.00   0.00   0.05    -0.00   0.00   0.08    -0.00  -0.00  -0.09
    13   6    -0.00  -0.00  -0.06    -0.00  -0.00   0.02     0.00   0.00  -0.09
    14   6     0.00   0.00   0.05     0.00   0.00  -0.08     0.00  -0.00   0.09
    15   6    -0.00  -0.00  -0.06    -0.00  -0.00  -0.02     0.00   0.00   0.09
    16   6    -0.00  -0.00  -0.04     0.00  -0.00  -0.02    -0.00   0.00   0.08
    17   6     0.00   0.00  -0.00    -0.00   0.00   0.04     0.00  -0.00   0.01
    18   6    -0.00   0.00  -0.03     0.00   0.00  -0.04    -0.00  -0.00  -0.11
    19   6     0.00  -0.00   0.00    -0.00  -0.00   0.04     0.00   0.00  -0.02
    20   6    -0.00  -0.00   0.02    -0.00  -0.00   0.07     0.00   0.00  -0.00
    21   6    -0.00  -0.00   0.12     0.00   0.00   0.06    -0.00  -0.00   0.10
    22   6    -0.00  -0.00  -0.04    -0.00   0.00   0.02    -0.00  -0.00  -0.03
    23   6    -0.00  -0.00  -0.07     0.00   0.00  -0.11    -0.00  -0.00  -0.04
    24   6     0.00  -0.00   0.01    -0.00   0.00   0.05     0.00   0.00   0.02
    25   6     0.00   0.00  -0.01     0.00   0.00   0.01    -0.00   0.00  -0.00
    26   6     0.00   0.00  -0.07    -0.00  -0.00  -0.04     0.00   0.00  -0.04
    27   1    -0.00   0.00   0.29    -0.00  -0.00  -0.01     0.00   0.00  -0.12
    28   1     0.00   0.00   0.37    -0.00  -0.00  -0.25     0.00   0.00  -0.16
    29   1     0.00  -0.00   0.26    -0.00  -0.00   0.16     0.00   0.00  -0.06
    30   1    -0.00   0.00  -0.01     0.00  -0.00   0.33    -0.00   0.00   0.07
    31   1     0.00  -0.00  -0.02    -0.00   0.00   0.23     0.00   0.00  -0.11
    32   1     0.00  -0.00  -0.08     0.00   0.00   0.41     0.00   0.00  -0.06
    33   1    -0.00   0.00   0.32     0.00  -0.00  -0.22    -0.00   0.00   0.40
    34   1    -0.00  -0.00   0.25    -0.00  -0.00  -0.00     0.00   0.00   0.47
    35   1     0.00  -0.00   0.25    -0.00  -0.00   0.00     0.00   0.00  -0.47
    36   1    -0.00  -0.00   0.32     0.00  -0.00   0.22    -0.00   0.00  -0.40
    37   1     0.00  -0.00  -0.08    -0.00  -0.00  -0.41     0.00   0.00   0.06
    38   1    -0.00  -0.00  -0.02    -0.00  -0.00  -0.23     0.00   0.00   0.11
    39   1    -0.00   0.00  -0.01     0.00  -0.00  -0.33    -0.00   0.00  -0.07
    40   1    -0.00  -0.00   0.26    -0.00   0.00  -0.16     0.00   0.00   0.06
    41   1     0.00   0.00   0.37     0.00   0.00   0.25    -0.00   0.00   0.16
    42   1    -0.00   0.00   0.29     0.00  -0.00   0.01    -0.00   0.00   0.12
                     43                     44                     45
                     AG                     AU                     AU
 Frequencies --    818.5190               822.4595               831.9996
 Red. masses --      5.8359                 1.4977                 2.5812
 Frc consts  --      2.3036                 0.5969                 1.0527
 IR Inten    --      0.0000                89.2638                 6.4300
  Atom  AN      X      Y      Z        X      Y      Z        X      Y      Z
     1   6     0.01   0.17  -0.00    -0.00  -0.00   0.01     0.00   0.00   0.04
     2   6    -0.05   0.07  -0.00    -0.00  -0.00  -0.00     0.00   0.00   0.01
     3   6     0.13  -0.11  -0.00     0.00  -0.00  -0.04     0.00  -0.00  -0.02
     4   6    -0.05  -0.08   0.00     0.00   0.00  -0.03    -0.00  -0.00   0.01
     5   6    -0.05  -0.03  -0.00    -0.00   0.00   0.06     0.00   0.00   0.04
     6   6    -0.08  -0.04   0.00     0.00   0.00   0.00    -0.00  -0.00  -0.10
     7   6     0.05  -0.05   0.00    -0.00  -0.00  -0.06     0.00   0.00  -0.02
     8   6     0.18  -0.10  -0.00    -0.00  -0.00  -0.08     0.00  -0.00   0.06
     9   6    -0.10   0.06  -0.00     0.00   0.00  -0.01    -0.00  -0.00   0.14
    10   6     0.01   0.09   0.00    -0.00   0.00   0.07     0.00  -0.00  -0.12
    11   6    -0.13   0.08   0.00     0.00  -0.00  -0.01    -0.00   0.00  -0.09
    12   6    -0.06   0.05  -0.00     0.00   0.00  -0.01    -0.00  -0.00   0.07
    13   6     0.18   0.06  -0.00    -0.00  -0.00  -0.01     0.00   0.00  -0.07
    14   6     0.06  -0.05  -0.00    -0.00   0.00  -0.01     0.00  -0.00   0.07
    15   6    -0.18  -0.06   0.00    -0.00  -0.00  -0.01     0.00   0.00  -0.07
    16   6     0.13  -0.08   0.00     0.00  -0.00  -0.01    -0.00   0.00  -0.09
    17   6    -0.01  -0.09   0.00     0.00   0.00   0.07     0.00  -0.00  -0.12
    18   6     0.10  -0.06  -0.00     0.00   0.00  -0.01    -0.00  -0.00   0.14
    19   6    -0.18   0.10  -0.00    -0.00  -0.00  -0.08     0.00   0.00   0.06
    20   6    -0.05   0.05  -0.00    -0.00  -0.00  -0.06     0.00   0.00  -0.02
    21   6     0.08   0.04  -0.00     0.00  -0.00   0.00    -0.00  -0.00  -0.10
    22   6     0.05   0.08   0.00     0.00  -0.00  -0.03    -0.00   0.00   0.01
    23   6     0.05   0.03   0.00     0.00  -0.00   0.06    -0.00  -0.00   0.04
    24   6    -0.13   0.11  -0.00     0.00  -0.00  -0.04    -0.00   0.00  -0.02
    25   6     0.05  -0.07  -0.00    -0.00  -0.00  -0.00     0.00  -0.00   0.01
    26   6    -0.01  -0.17  -0.00    -0.00   0.00   0.01     0.00   0.00   0.04
    27   1    -0.15   0.19   0.00    -0.00  -0.00   0.07     0.00   0.00  -0.13
    28   1    -0.01  -0.03   0.00    -0.00  -0.00  -0.12     0.00  -0.00  -0.21
    29   1     0.06  -0.19   0.00     0.00   0.00   0.22     0.00   0.00   0.01
    30   1    -0.10   0.06  -0.00     0.00  -0.00   0.22    -0.00   0.00   0.15
    31   1    -0.00   0.08  -0.00    -0.00  -0.00   0.38     0.00   0.00  -0.06
    32   1     0.14  -0.16  -0.00    -0.00  -0.00   0.43     0.00  -0.00  -0.06
    33   1    -0.24  -0.09  -0.00     0.00  -0.00   0.13    -0.00   0.00   0.38
    34   1     0.21  -0.02   0.00    -0.00  -0.00   0.12     0.00  -0.00   0.44
    35   1    -0.21   0.02  -0.00    -0.00  -0.00   0.12     0.00   0.00   0.44
    36   1     0.24   0.09  -0.00     0.00   0.00   0.13    -0.00   0.00   0.38
    37   1    -0.14   0.16   0.00    -0.00  -0.00   0.43     0.00   0.00  -0.06
    38   1     0.00  -0.08   0.00    -0.00  -0.00   0.38     0.00   0.00  -0.06
    39   1     0.10  -0.06   0.00     0.00   0.00   0.22    -0.00   0.00   0.15
    40   1    -0.06   0.19   0.00    -0.00  -0.00   0.22     0.00   0.00   0.01
    41   1     0.01   0.03   0.00    -0.00  -0.00  -0.12    -0.00   0.00  -0.21
    42   1     0.15  -0.19   0.00     0.00   0.00   0.07    -0.00   0.00  -0.13
                     46                     47                     48
                     BG                     BU                     AU
 Frequencies --    839.4187               862.7698               874.9512
 Red. masses --      3.3654                 6.8705                 1.7143
 Frc consts  --      1.3972                 3.0132                 0.7732
 IR Inten    --      0.0000                20.3817                 6.5061
  Atom  AN      X      Y      Z        X      Y      Z        X      Y      Z
     1   6    -0.00  -0.00   0.02    -0.02  -0.04   0.00    -0.00  -0.00   0.04
     2   6    -0.00  -0.00   0.01    -0.01  -0.03   0.00     0.00   0.00   0.07
     3   6     0.00  -0.00   0.02    -0.01  -0.01  -0.00    -0.00   0.00  -0.02
     4   6     0.00   0.00   0.01     0.14   0.01  -0.00     0.00   0.00  -0.09
     5   6    -0.00   0.00  -0.02    -0.03   0.00  -0.00    -0.00   0.00  -0.08
     6   6     0.00   0.00  -0.05     0.06   0.07  -0.00     0.00  -0.00   0.08
     7   6    -0.00  -0.00   0.04    -0.19  -0.09  -0.00    -0.00   0.00   0.03
     8   6    -0.00  -0.00   0.11    -0.05  -0.05   0.00     0.00  -0.00   0.02
     9   6     0.00   0.00   0.10     0.03   0.11   0.00    -0.00  -0.00  -0.04
    10   6     0.00   0.00  -0.18     0.01   0.19   0.00     0.00  -0.00   0.00
    11   6     0.00  -0.00  -0.03     0.16  -0.18  -0.00    -0.00   0.00   0.03
    12   6     0.00   0.00   0.19     0.03   0.21  -0.00    -0.00  -0.00   0.01
    13   6    -0.00  -0.00   0.08    -0.12  -0.13  -0.00     0.00   0.00  -0.02
    14   6     0.00   0.00  -0.19     0.03   0.21   0.00     0.00  -0.00   0.01
    15   6    -0.00  -0.00  -0.08    -0.12  -0.13   0.00     0.00   0.00  -0.02
    16   6     0.00  -0.00   0.03     0.16  -0.18   0.00    -0.00   0.00   0.03
    17   6     0.00   0.00   0.18     0.01   0.19  -0.00    -0.00  -0.00   0.00
    18   6     0.00   0.00  -0.10     0.03   0.11  -0.00     0.00  -0.00  -0.04
    19   6    -0.00  -0.00  -0.11    -0.05  -0.05   0.00    -0.00   0.00   0.02
    20   6    -0.00  -0.00  -0.04    -0.19  -0.09   0.00     0.00   0.00   0.03
    21   6     0.00   0.00   0.05     0.06   0.07   0.00    -0.00  -0.00   0.08
    22   6     0.00  -0.00  -0.01     0.14   0.01  -0.00    -0.00  -0.00  -0.09
    23   6    -0.00  -0.00   0.02    -0.03   0.00  -0.00     0.00  -0.00  -0.08
    24   6     0.00  -0.00  -0.02    -0.01  -0.01  -0.00    -0.00   0.00  -0.02
    25   6    -0.00  -0.00  -0.01    -0.01  -0.03   0.00     0.00   0.00   0.07
    26   6    -0.00   0.00  -0.02    -0.02  -0.04   0.00     0.00   0.00   0.04
    27   1    -0.00  -0.00  -0.13     0.02  -0.05  -0.00    -0.00  -0.00  -0.33
    28   1    -0.00  -0.00  -0.02    -0.01  -0.03  -0.00     0.00   0.00  -0.36
    29   1     0.00  -0.00  -0.18    -0.07  -0.09  -0.00     0.00   0.00   0.16
    30   1     0.00  -0.00  -0.05     0.21  -0.15   0.00     0.00  -0.00   0.39
    31   1    -0.00  -0.00  -0.42    -0.19  -0.10   0.00    -0.00   0.00  -0.01
    32   1    -0.00  -0.00  -0.37    -0.09  -0.09  -0.00     0.00   0.00  -0.19
    33   1     0.00  -0.00  -0.16     0.18  -0.14   0.00    -0.00   0.00  -0.10
    34   1    -0.00  -0.00  -0.04    -0.10  -0.14   0.00     0.00   0.00   0.07
    35   1    -0.00  -0.00   0.04    -0.10  -0.14  -0.00     0.00   0.00   0.07
    36   1     0.00  -0.00   0.16     0.18  -0.14  -0.00    -0.00   0.00  -0.10
    37   1    -0.00  -0.00   0.37    -0.09  -0.09  -0.00    -0.00   0.00  -0.19
    38   1    -0.00  -0.00   0.42    -0.19  -0.10  -0.00     0.00   0.00  -0.01
    39   1     0.00  -0.00   0.05     0.21  -0.15   0.00    -0.00   0.00   0.39
    40   1    -0.00  -0.00   0.18    -0.07  -0.09   0.00     0.00   0.00   0.16
    41   1    -0.00  -0.00   0.02    -0.01  -0.03  -0.00     0.00   0.00  -0.36
    42   1     0.00   0.00   0.13     0.02  -0.05  -0.00     0.00   0.00  -0.33
                     49                     50                     51
                     BG                     BU                     AG
 Frequencies --    877.0492               883.3987               885.5738
 Red. masses --      1.6663                 4.7798                 4.5328
 Frc consts  --      0.7552                 2.1977                 2.0944
 IR Inten    --      0.0000                 0.6426                 0.0000
  Atom  AN      X      Y      Z        X      Y      Z        X      Y      Z
     1   6     0.00   0.00   0.04     0.02   0.16   0.00     0.02   0.10   0.00
     2   6    -0.00  -0.00   0.08    -0.09  -0.00   0.00    -0.03   0.01   0.00
     3   6    -0.00   0.00  -0.02     0.12  -0.07  -0.00     0.05  -0.00  -0.00
     4   6     0.00  -0.00  -0.08    -0.12  -0.06  -0.00    -0.16  -0.03  -0.00
     5   6     0.00  -0.00  -0.08     0.01  -0.05  -0.00     0.05  -0.03  -0.00
     6   6     0.00  -0.00   0.07    -0.08  -0.03   0.00    -0.08  -0.08   0.00
     7   6     0.00   0.00   0.03     0.18  -0.01  -0.00     0.22   0.04   0.00
     8   6    -0.00   0.00   0.02    -0.09   0.01   0.00    -0.14   0.06  -0.00
     9   6     0.00  -0.00  -0.03     0.01   0.04  -0.00     0.02  -0.09  -0.00
    10   6    -0.00   0.00   0.01    -0.08   0.08   0.00    -0.05  -0.06  -0.00
    11   6     0.00  -0.00   0.01     0.16  -0.06   0.00     0.09  -0.01   0.00
    12   6     0.00   0.00  -0.01    -0.03   0.04  -0.00     0.00  -0.04   0.00
    13   6    -0.00  -0.00  -0.01     0.00  -0.01  -0.00     0.03   0.03   0.00
    14   6     0.00   0.00   0.01    -0.03   0.04   0.00    -0.00   0.04  -0.00
    15   6    -0.00  -0.00   0.01     0.00  -0.01   0.00    -0.03  -0.03  -0.00
    16   6     0.00  -0.00  -0.01     0.16  -0.06   0.00    -0.09   0.01   0.00
    17   6     0.00   0.00  -0.01    -0.08   0.08  -0.00     0.05   0.06   0.00
    18   6    -0.00   0.00   0.03     0.01   0.04  -0.00    -0.02   0.09  -0.00
    19   6     0.00  -0.00  -0.02    -0.09   0.01   0.00     0.14  -0.06   0.00
    20   6    -0.00  -0.00  -0.03     0.18  -0.01   0.00    -0.22  -0.04   0.00
    21   6     0.00   0.00  -0.07    -0.08  -0.03   0.00     0.08   0.08   0.00
    22   6     0.00   0.00   0.08    -0.12  -0.06  -0.00     0.16   0.03  -0.00
    23   6    -0.00  -0.00   0.08     0.01  -0.05  -0.00    -0.05   0.03  -0.00
    24   6    -0.00   0.00   0.02     0.12  -0.07   0.00    -0.05   0.00  -0.00
    25   6    -0.00  -0.00  -0.08    -0.09  -0.00   0.00     0.03  -0.01   0.00
    26   6    -0.00  -0.00  -0.04     0.02   0.16   0.00    -0.02  -0.10   0.00
    27   1     0.00  -0.00  -0.33    -0.05   0.17  -0.00    -0.01   0.11  -0.00
    28   1     0.00  -0.00  -0.37    -0.05  -0.10  -0.00    -0.02  -0.02  -0.00
    29   1    -0.00  -0.00   0.18     0.10  -0.10   0.00     0.09   0.06   0.00
    30   1     0.00  -0.00   0.40    -0.19   0.10   0.00    -0.24   0.15   0.00
    31   1     0.00  -0.00  -0.03     0.23  -0.12   0.00     0.30  -0.14  -0.00
    32   1    -0.00  -0.00  -0.18    -0.25  -0.21  -0.00    -0.27  -0.13   0.00
    33   1     0.00   0.00   0.03     0.18  -0.04  -0.00     0.15   0.06  -0.00
    34   1    -0.00  -0.00   0.03    -0.03   0.08   0.00     0.02   0.08  -0.00
    35   1    -0.00  -0.00  -0.03    -0.03   0.08  -0.00    -0.02  -0.08   0.00
    36   1    -0.00  -0.00  -0.03     0.18  -0.04  -0.00    -0.15  -0.06  -0.00
    37   1     0.00  -0.00   0.18    -0.25  -0.21  -0.00     0.27   0.13  -0.00
    38   1    -0.00  -0.00   0.03     0.23  -0.12  -0.00    -0.30   0.14   0.00
    39   1     0.00  -0.00  -0.40    -0.19   0.10   0.00     0.24  -0.15   0.00
    40   1    -0.00  -0.00  -0.18     0.10  -0.10  -0.00    -0.09  -0.06   0.00
    41   1     0.00  -0.00   0.37    -0.05  -0.10  -0.00     0.02   0.02  -0.00
    42   1     0.00  -0.00   0.33    -0.05   0.17  -0.00     0.01  -0.11  -0.00
                     52                     53                     54
                     AG                     AU                     BG
 Frequencies --    905.2246               927.7719               931.3692
 Red. masses --      4.5019                 1.3421                 1.3439
 Frc consts  --      2.1735                 0.6807                 0.6869
 IR Inten    --      0.0000                 1.3678                 0.0000
  Atom  AN      X      Y      Z        X      Y      Z        X      Y      Z
     1   6    -0.00  -0.08   0.00    -0.00   0.00   0.01     0.00  -0.00  -0.02
     2   6     0.09   0.03   0.00    -0.00   0.00   0.03     0.00   0.00   0.03
     3   6    -0.10   0.08  -0.00     0.00  -0.00  -0.03    -0.00   0.00  -0.04
     4   6    -0.00   0.04   0.00     0.00  -0.00   0.01     0.00   0.00   0.04
     5   6     0.03   0.03  -0.00    -0.00  -0.00  -0.02     0.00   0.00   0.00
     6   6     0.02  -0.06   0.00    -0.00  -0.00   0.00     0.00  -0.00  -0.01
     7   6    -0.01   0.05   0.00     0.00  -0.00   0.04    -0.00   0.00  -0.03
     8   6     0.01   0.03  -0.00     0.00  -0.00  -0.02    -0.00   0.00   0.03
     9   6    -0.02  -0.14  -0.00     0.00   0.00   0.00     0.00  -0.00   0.01
    10   6     0.04  -0.15   0.00    -0.00   0.00   0.01     0.00  -0.00  -0.00
    11   6    -0.11   0.01   0.00    -0.00   0.00  -0.07    -0.00   0.00  -0.07
    12   6    -0.07  -0.08   0.00     0.00   0.00  -0.01     0.00   0.00   0.00
    13   6     0.23   0.02   0.00    -0.00   0.00   0.07     0.00   0.00   0.06
    14   6     0.07   0.08  -0.00    -0.00  -0.00  -0.01     0.00   0.00  -0.00
    15   6    -0.23  -0.02   0.00     0.00   0.00   0.07    -0.00   0.00  -0.06
    16   6     0.11  -0.01  -0.00     0.00  -0.00  -0.07     0.00   0.00   0.07
    17   6    -0.04   0.15   0.00    -0.00  -0.00   0.01    -0.00   0.00   0.00
    18   6     0.02   0.14   0.00     0.00  -0.00   0.00     0.00  -0.00  -0.01
    19   6    -0.01  -0.03  -0.00    -0.00   0.00  -0.02    -0.00   0.00  -0.03
    20   6     0.01  -0.05  -0.00     0.00   0.00   0.04     0.00  -0.00   0.03
    21   6    -0.02   0.06  -0.00    -0.00  -0.00   0.00     0.00  -0.00   0.01
    22   6     0.00  -0.04   0.00    -0.00  -0.00   0.01    -0.00  -0.00  -0.04
    23   6    -0.03  -0.03  -0.00     0.00  -0.00  -0.02     0.00  -0.00  -0.00
    24   6     0.10  -0.08  -0.00     0.00   0.00  -0.03    -0.00  -0.00   0.04
    25   6    -0.09  -0.03   0.00     0.00   0.00   0.03     0.00   0.00  -0.03
    26   6     0.00   0.08  -0.00     0.00   0.00   0.01    -0.00   0.00   0.02
    27   1     0.05  -0.08  -0.00     0.00   0.00  -0.04     0.00  -0.00   0.12
    28   1     0.05   0.11   0.00    -0.00   0.00  -0.13     0.00  -0.00  -0.21
    29   1    -0.04   0.16   0.00     0.00   0.00   0.19    -0.00   0.00   0.25
    30   1     0.01   0.00  -0.00    -0.00   0.00  -0.03     0.00  -0.00  -0.16
    31   1     0.00   0.03  -0.00     0.00   0.00  -0.24    -0.00  -0.00   0.20
    32   1     0.10   0.16   0.00    -0.00  -0.00   0.09    -0.00   0.00  -0.12
    33   1    -0.19  -0.12  -0.00     0.00   0.00   0.43    -0.00  -0.00   0.39
    34   1     0.36  -0.27   0.00    -0.00   0.00  -0.42     0.00  -0.00  -0.37
    35   1    -0.36   0.27  -0.00     0.00  -0.00  -0.42    -0.00   0.00   0.37
    36   1     0.19   0.12   0.00     0.00   0.00   0.43     0.00   0.00  -0.39
    37   1    -0.10  -0.16   0.00    -0.00  -0.00   0.09    -0.00  -0.00   0.12
    38   1    -0.00  -0.03   0.00     0.00  -0.00  -0.24     0.00  -0.00  -0.20
    39   1    -0.01  -0.00  -0.00    -0.00   0.00  -0.03    -0.00   0.00   0.16
    40   1     0.04  -0.16   0.00     0.00   0.00   0.19    -0.00  -0.00  -0.25
    41   1    -0.05  -0.11  -0.00     0.00  -0.00  -0.13    -0.00   0.00   0.21
    42   1    -0.05   0.08   0.00     0.00   0.00  -0.04    -0.00   0.00  -0.12
                     55                     56                     57
                     AU                     BG                     BU
 Frequencies --    947.3542               955.4918               956.9451
 Red. masses --      1.3157                 1.3276                 4.5913
 Frc consts  --      0.6957                 0.7141                 2.4772
 IR Inten    --      1.3100                 0.0000                 1.4118
  Atom  AN      X      Y      Z        X      Y      Z        X      Y      Z
     1   6    -0.00   0.00   0.04     0.00  -0.00   0.04    -0.00   0.02   0.00
     2   6     0.00   0.00  -0.06     0.00   0.00  -0.06    -0.09  -0.05  -0.00
     3   6    -0.00   0.00   0.05    -0.00   0.00   0.04     0.10  -0.09   0.00
     4   6    -0.00   0.00  -0.06    -0.00   0.00  -0.05     0.05  -0.02  -0.00
     5   6     0.00   0.00   0.01     0.00  -0.00   0.02    -0.04  -0.00   0.00
     6   6     0.00  -0.00   0.01    -0.00  -0.00   0.00     0.01   0.14   0.00
     7   6     0.00   0.00   0.03     0.00  -0.00  -0.02    -0.01   0.02  -0.00
     8   6    -0.00   0.00  -0.04    -0.00   0.00  -0.00     0.16  -0.03  -0.00
     9   6     0.00  -0.00   0.00     0.00  -0.00   0.00    -0.07   0.20   0.00
    10   6    -0.00  -0.00   0.00     0.00  -0.00   0.00    -0.06   0.02   0.00
    11   6     0.00   0.00  -0.01     0.00   0.00  -0.05    -0.02  -0.01  -0.00
    12   6     0.00   0.00   0.00     0.00   0.00  -0.00    -0.09  -0.14  -0.00
    13   6    -0.00   0.00   0.00    -0.00   0.00   0.04     0.08  -0.04   0.00
    14   6     0.00   0.00   0.00     0.00   0.00   0.00    -0.09  -0.14   0.00
    15   6    -0.00   0.00   0.00    -0.00   0.00  -0.04     0.08  -0.04  -0.00
    16   6    -0.00   0.00  -0.01     0.00   0.00   0.05    -0.02  -0.01   0.00
    17   6     0.00  -0.00   0.00     0.00  -0.00  -0.00    -0.06   0.02  -0.00
    18   6     0.00  -0.00   0.00     0.00  -0.00  -0.00    -0.07   0.20  -0.00
    19   6    -0.00  -0.00  -0.04    -0.00   0.00   0.00     0.16  -0.03   0.00
    20   6    -0.00  -0.00   0.03     0.00  -0.00   0.02    -0.01   0.02   0.00
    21   6     0.00   0.00   0.01    -0.00  -0.00  -0.00     0.01   0.14  -0.00
    22   6    -0.00  -0.00  -0.06    -0.00   0.00   0.05     0.05  -0.02   0.00
    23   6     0.00   0.00   0.01     0.00   0.00  -0.02    -0.04  -0.00  -0.00
    24   6    -0.00  -0.00   0.05    -0.00   0.00  -0.04     0.10  -0.09  -0.00
    25   6    -0.00  -0.00  -0.06     0.00   0.00   0.06    -0.09  -0.05   0.00
    26   6     0.00  -0.00   0.04     0.00  -0.00  -0.04    -0.00   0.02  -0.00
    27   1    -0.00   0.00  -0.25     0.00  -0.00  -0.22    -0.04   0.02  -0.00
    28   1     0.00  -0.00   0.33     0.00   0.00   0.32    -0.06  -0.12   0.00
    29   1    -0.00   0.00  -0.31    -0.00   0.00  -0.27     0.05  -0.16  -0.00
    30   1    -0.00   0.00   0.33    -0.00   0.00   0.32     0.09  -0.11   0.00
    31   1     0.00  -0.00  -0.22     0.00  -0.00   0.07    -0.12   0.26   0.00
    32   1    -0.00  -0.00   0.23    -0.00  -0.00   0.03     0.22   0.05   0.00
    33   1     0.00   0.00   0.08     0.00   0.00   0.30    -0.21  -0.29   0.00
    34   1    -0.00   0.00   0.00    -0.00  -0.00  -0.25     0.05   0.03  -0.00
    35   1     0.00  -0.00   0.00    -0.00  -0.00   0.25     0.05   0.03   0.00
    36   1    -0.00   0.00   0.08     0.00   0.00  -0.30    -0.21  -0.29  -0.00
    37   1    -0.00   0.00   0.23    -0.00  -0.00  -0.03     0.22   0.05  -0.00
    38   1    -0.00  -0.00  -0.22     0.00  -0.00  -0.07    -0.12   0.26  -0.00
    39   1     0.00  -0.00   0.33    -0.00   0.00  -0.32     0.09  -0.11  -0.00
    40   1    -0.00   0.00  -0.31    -0.00   0.00   0.27     0.05  -0.16   0.00
    41   1     0.00  -0.00   0.33     0.00   0.00  -0.32    -0.06  -0.12  -0.00
    42   1     0.00  -0.00  -0.25     0.00  -0.00   0.22    -0.04   0.02   0.00
                     58                     59                     60
                     BG                     AU                     AU
 Frequencies --    962.1343               968.5832               988.2946
 Red. masses --      1.2945                 1.2959                 1.2807
 Frc consts  --      0.7060                 0.7163                 0.7370
 IR Inten    --      0.0000                 1.0249                 0.1560
  Atom  AN      X      Y      Z        X      Y      Z        X      Y      Z
     1   6     0.00   0.00  -0.02     0.00   0.00   0.01     0.00   0.00  -0.07
     2   6     0.00  -0.00  -0.01     0.00   0.00  -0.02    -0.00  -0.00   0.05
     3   6    -0.00   0.00   0.02    -0.00   0.00   0.03     0.00   0.00   0.06
     4   6    -0.00  -0.00  -0.01    -0.00  -0.00  -0.03     0.00  -0.00  -0.03
     5   6     0.00  -0.00   0.01     0.00  -0.00   0.02    -0.00  -0.00  -0.00
     6   6     0.00  -0.00   0.00     0.00  -0.00   0.01     0.00   0.00  -0.01
     7   6     0.00   0.00  -0.08     0.00   0.00  -0.07    -0.00   0.00   0.02
     8   6     0.00   0.00   0.07    -0.00   0.00   0.06    -0.00   0.00  -0.01
     9   6    -0.00  -0.00  -0.00    -0.00  -0.00  -0.01     0.00   0.00  -0.00
    10   6     0.00  -0.00  -0.00     0.00  -0.00   0.01    -0.00   0.00   0.00
    11   6    -0.00   0.00   0.02    -0.00   0.00  -0.03     0.00  -0.00  -0.01
    12   6    -0.00  -0.00   0.01    -0.00  -0.00  -0.01     0.00   0.00  -0.00
    13   6     0.00   0.00  -0.02     0.00   0.00   0.04     0.00  -0.00   0.00
    14   6    -0.00  -0.00  -0.01     0.00  -0.00  -0.01     0.00   0.00  -0.00
    15   6     0.00   0.00   0.02    -0.00   0.00   0.04    -0.00  -0.00   0.00
    16   6    -0.00   0.00  -0.02    -0.00   0.00  -0.03    -0.00  -0.00  -0.01
    17   6    -0.00  -0.00   0.00     0.00  -0.00   0.01     0.00   0.00   0.00
    18   6    -0.00   0.00   0.00     0.00  -0.00  -0.01     0.00   0.00  -0.00
    19   6     0.00   0.00  -0.07    -0.00   0.00   0.06    -0.00  -0.00  -0.01
    20   6     0.00   0.00   0.08     0.00   0.00  -0.07    -0.00  -0.00   0.02
    21   6     0.00   0.00  -0.00     0.00  -0.00   0.01     0.00   0.00  -0.01
    22   6    -0.00  -0.00   0.01    -0.00   0.00  -0.03     0.00  -0.00  -0.03
    23   6    -0.00   0.00  -0.01    -0.00  -0.00   0.02     0.00   0.00  -0.00
    24   6     0.00  -0.00  -0.02    -0.00   0.00   0.03     0.00  -0.00   0.06
    25   6    -0.00  -0.00   0.01     0.00   0.00  -0.02    -0.00  -0.00   0.05
    26   6     0.00   0.00   0.02     0.00   0.00   0.01    -0.00  -0.00  -0.07
    27   1     0.00   0.00   0.10     0.00   0.00  -0.02     0.00   0.00   0.44
    28   1     0.00  -0.00   0.01     0.00  -0.00   0.12    -0.00  -0.00  -0.32
    29   1    -0.00  -0.00  -0.14    -0.00  -0.00  -0.16     0.00   0.00  -0.38
    30   1    -0.00  -0.00   0.07    -0.00  -0.00   0.17     0.00  -0.00   0.21
    31   1     0.00   0.00   0.48     0.00  -0.00   0.42    -0.00   0.00  -0.08
    32   1     0.00   0.00  -0.42    -0.00   0.00  -0.36    -0.00  -0.00   0.06
    33   1    -0.00  -0.00  -0.12    -0.00   0.00   0.21     0.00   0.00   0.05
    34   1     0.00   0.00   0.17     0.00   0.00  -0.25     0.00  -0.00  -0.02
    35   1     0.00   0.00  -0.17    -0.00   0.00  -0.25    -0.00  -0.00  -0.02
    36   1    -0.00  -0.00   0.12    -0.00   0.00   0.21     0.00   0.00   0.05
    37   1     0.00   0.00   0.42     0.00   0.00  -0.36     0.00   0.00   0.06
    38   1    -0.00   0.00  -0.48     0.00   0.00   0.42    -0.00  -0.00  -0.08
    39   1     0.00  -0.00  -0.07    -0.00  -0.00   0.17     0.00   0.00   0.21
    40   1     0.00   0.00   0.14    -0.00   0.00  -0.16     0.00   0.00  -0.38
    41   1    -0.00  -0.00  -0.01     0.00  -0.00   0.12    -0.00  -0.00  -0.32
    42   1     0.00   0.00  -0.10     0.00   0.00  -0.02     0.00  -0.00   0.44
                     61                     62                     63
                     BG                     AG                     BU
 Frequencies --    988.8054              1063.4453              1066.6070
 Red. masses --      1.2800                 2.9791                 2.2981
 Frc consts  --      0.7374                 1.9850                 1.5404
 IR Inten    --      0.0000                 0.0000                 7.9309
  Atom  AN      X      Y      Z        X      Y      Z        X      Y      Z
     1   6     0.00   0.00  -0.07    -0.06  -0.10  -0.00    -0.07  -0.12  -0.00
     2   6     0.00   0.00   0.05    -0.13  -0.02  -0.00    -0.09   0.01  -0.00
     3   6    -0.00   0.00   0.06     0.17  -0.05   0.00     0.14  -0.03   0.00
     4   6    -0.00  -0.00  -0.03     0.00   0.05  -0.00     0.03   0.07  -0.00
     5   6    -0.00  -0.00  -0.00     0.02   0.04   0.00     0.01   0.03   0.00
     6   6    -0.00  -0.00  -0.01    -0.00   0.09  -0.00    -0.02   0.02  -0.00
     7   6     0.00  -0.00   0.02     0.01   0.00  -0.00     0.00  -0.01  -0.00
     8   6    -0.00  -0.00  -0.01     0.00  -0.01   0.00    -0.01  -0.01   0.00
     9   6    -0.00  -0.00  -0.00     0.02   0.02  -0.00     0.01  -0.02  -0.00
    10   6     0.00  -0.00   0.00    -0.00  -0.08   0.00     0.01  -0.02   0.00
    11   6    -0.00   0.00  -0.01    -0.02  -0.01  -0.00    -0.01   0.01  -0.00
    12   6     0.00   0.00  -0.00    -0.01  -0.05  -0.00     0.02   0.01  -0.00
    13   6     0.00   0.00   0.01     0.01  -0.03  -0.00    -0.02  -0.01  -0.00
    14   6     0.00   0.00   0.00     0.01   0.05   0.00     0.02   0.01   0.00
    15   6    -0.00   0.00  -0.01    -0.01   0.03   0.00    -0.02  -0.01   0.00
    16   6     0.00   0.00   0.01     0.02   0.01  -0.00    -0.01   0.01  -0.00
    17   6     0.00   0.00  -0.00     0.00   0.08  -0.00     0.01  -0.02  -0.00
    18   6     0.00  -0.00   0.00    -0.02  -0.02  -0.00     0.01  -0.02  -0.00
    19   6    -0.00   0.00   0.01    -0.00   0.01   0.00    -0.01  -0.01   0.00
    20   6     0.00   0.00  -0.02    -0.01  -0.00   0.00     0.00  -0.01   0.00
    21   6    -0.00  -0.00   0.01     0.00  -0.09  -0.00    -0.02   0.02  -0.00
    22   6    -0.00  -0.00   0.03    -0.00  -0.05  -0.00     0.03   0.07   0.00
    23   6    -0.00  -0.00   0.00    -0.02  -0.04   0.00     0.01   0.03   0.00
    24   6    -0.00   0.00  -0.06    -0.17   0.05   0.00     0.14  -0.03   0.00
    25   6     0.00   0.00  -0.05     0.13   0.02  -0.00    -0.09   0.01  -0.00
    26   6     0.00   0.00   0.07     0.06   0.10   0.00    -0.07  -0.12   0.00
    27   1    -0.00   0.00   0.43    -0.19  -0.10   0.00    -0.25  -0.11   0.00
    28   1     0.00  -0.00  -0.31    -0.25   0.22   0.00    -0.21   0.29   0.00
    29   1    -0.00  -0.00  -0.37     0.33   0.14  -0.00     0.28   0.14  -0.00
    30   1    -0.00   0.00   0.21    -0.07   0.25   0.00    -0.07   0.34   0.00
    31   1     0.00  -0.00  -0.10     0.03  -0.04   0.00     0.03  -0.06   0.00
    32   1    -0.00  -0.00   0.08     0.08   0.10  -0.00    -0.01  -0.01  -0.00
    33   1    -0.00   0.00   0.08    -0.04  -0.04   0.00     0.06   0.11   0.00
    34   1     0.00   0.00  -0.06     0.07  -0.18   0.00    -0.00  -0.05  -0.00
    35   1    -0.00   0.00   0.06    -0.07   0.18  -0.00    -0.00  -0.05  -0.00
    36   1     0.00  -0.00  -0.08     0.04   0.04   0.00     0.06   0.11   0.00
    37   1    -0.00  -0.00  -0.08    -0.08  -0.10  -0.00    -0.01  -0.01  -0.00
    38   1     0.00  -0.00   0.10    -0.03   0.04  -0.00     0.03  -0.06  -0.00
    39   1    -0.00  -0.00  -0.21     0.07  -0.25   0.00    -0.07   0.34  -0.00
    40   1    -0.00  -0.00   0.37    -0.33  -0.14  -0.00     0.28   0.14  -0.00
    41   1     0.00  -0.00   0.31     0.25  -0.22   0.00    -0.21   0.29   0.00
    42   1     0.00   0.00  -0.43     0.19   0.10  -0.00    -0.25  -0.11  -0.00
                     64                     65                     66
                     AG                     BU                     AG
 Frequencies --   1078.5691              1097.1238              1162.8270
 Red. masses --      2.6222                 4.4332                 2.3808
 Frc consts  --      1.7973                 3.1440                 1.8967
 IR Inten    --      0.0000                 0.0527                 0.0000
  Atom  AN      X      Y      Z        X      Y      Z        X      Y      Z
     1   6     0.06   0.10  -0.00    -0.06  -0.06  -0.00     0.03  -0.01  -0.00
     2   6    -0.06  -0.07   0.00     0.14   0.08  -0.00    -0.07   0.02   0.00
     3   6    -0.02  -0.02  -0.00    -0.03   0.03   0.00     0.00   0.02  -0.00
     4   6    -0.08  -0.07   0.00     0.12   0.05  -0.00    -0.07  -0.04  -0.00
     5   6     0.03   0.01  -0.00    -0.07  -0.03   0.00     0.06   0.01  -0.00
     6   6     0.07   0.11   0.00    -0.11  -0.11  -0.00     0.06  -0.07   0.00
     7   6    -0.01   0.01   0.00     0.05   0.01  -0.00    -0.07  -0.03   0.00
     8   6    -0.01   0.02  -0.00     0.08  -0.02   0.00    -0.04   0.02  -0.00
     9   6     0.04   0.07   0.00    -0.12  -0.05  -0.00     0.04  -0.03   0.00
    10   6     0.01  -0.08  -0.00    -0.09   0.05   0.00     0.08   0.10  -0.00
    11   6    -0.03  -0.01  -0.00     0.11  -0.04  -0.00    -0.06   0.03   0.00
    12   6    -0.01  -0.07   0.00    -0.10   0.02  -0.00    -0.01   0.09   0.00
    13   6    -0.01  -0.03   0.00     0.11   0.04  -0.00     0.00  -0.00   0.00
    14   6     0.01   0.07  -0.00    -0.10   0.02   0.00     0.01  -0.09  -0.00
    15   6     0.01   0.03  -0.00     0.11   0.04   0.00    -0.00   0.00  -0.00
    16   6     0.03   0.01   0.00     0.11  -0.04  -0.00     0.06  -0.03   0.00
    17   6    -0.01   0.08   0.00    -0.09   0.05  -0.00    -0.08  -0.10   0.00
    18   6    -0.04  -0.07  -0.00    -0.12  -0.05  -0.00    -0.04   0.03   0.00
    19   6     0.01  -0.02  -0.00     0.08  -0.02  -0.00     0.04  -0.02  -0.00
    20   6     0.01  -0.01  -0.00     0.05   0.01   0.00     0.07   0.03  -0.00
    21   6    -0.07  -0.11   0.00    -0.11  -0.11  -0.00    -0.06   0.07   0.00
    22   6     0.08   0.07  -0.00     0.12   0.05  -0.00     0.07   0.04  -0.00
    23   6    -0.03  -0.01   0.00    -0.07  -0.03   0.00    -0.06  -0.01  -0.00
    24   6     0.02   0.02   0.00    -0.03   0.03   0.00    -0.00  -0.02   0.00
    25   6     0.06   0.07   0.00     0.14   0.08   0.00     0.07  -0.02   0.00
    26   6    -0.06  -0.10  -0.00    -0.06  -0.06   0.00    -0.03   0.01  -0.00
    27   1     0.31   0.07  -0.00    -0.38  -0.02   0.00     0.41  -0.05  -0.00
    28   1     0.03  -0.27   0.00     0.12   0.13   0.00    -0.18   0.28  -0.00
    29   1    -0.05  -0.04   0.00    -0.11  -0.08  -0.00     0.13   0.20   0.00
    30   1     0.01  -0.31  -0.00     0.09   0.14   0.00    -0.10   0.04   0.00
    31   1     0.01  -0.02  -0.00    -0.04   0.21   0.00     0.03  -0.27  -0.00
    32   1     0.11   0.19   0.00     0.00  -0.13  -0.00    -0.02   0.06   0.00
    33   1    -0.14  -0.17  -0.00     0.10  -0.08   0.00    -0.00   0.11  -0.00
    34   1     0.07  -0.22  -0.00     0.04   0.20   0.00     0.00  -0.02   0.00
    35   1    -0.07   0.22   0.00     0.04   0.20  -0.00    -0.00   0.02   0.00
    36   1     0.14   0.17  -0.00     0.10  -0.08   0.00     0.00  -0.11  -0.00
    37   1    -0.11  -0.19   0.00     0.00  -0.13   0.00     0.02  -0.06   0.00
    38   1    -0.01   0.02   0.00    -0.04   0.21  -0.00    -0.03   0.27   0.00
    39   1    -0.01   0.31   0.00     0.09   0.14   0.00     0.10  -0.04   0.00
    40   1     0.05   0.04   0.00    -0.11  -0.08  -0.00    -0.13  -0.20   0.00
    41   1    -0.03   0.27   0.00     0.12   0.13  -0.00     0.18  -0.28  -0.00
    42   1    -0.31  -0.07   0.00    -0.38  -0.02   0.00    -0.41   0.05   0.00
                     67                     68                     69
                     BU                     AG                     BU
 Frequencies --   1177.0394              1187.5278              1192.1778
 Red. masses --      1.6834                 1.3959                 1.4137
 Frc consts  --      1.3741                 1.1598                 1.1838
 IR Inten    --      2.6870                 0.0000                 0.9981
  Atom  AN      X      Y      Z        X      Y      Z        X      Y      Z
     1   6     0.02  -0.02  -0.00     0.03  -0.02  -0.00     0.04  -0.01   0.00
     2   6    -0.05   0.02   0.00    -0.03   0.03  -0.00    -0.01   0.04  -0.00
     3   6     0.01   0.04  -0.00     0.00   0.02   0.00    -0.02  -0.03   0.00
     4   6    -0.03  -0.05  -0.00    -0.01  -0.04   0.00    -0.00   0.02   0.00
     5   6     0.03   0.03  -0.00    -0.01   0.02   0.00     0.02  -0.04   0.00
     6   6     0.03  -0.04   0.00     0.01  -0.01  -0.00    -0.00  -0.05  -0.00
     7   6    -0.03  -0.01   0.00     0.01   0.03  -0.00    -0.01   0.02  -0.00
     8   6     0.03  -0.01  -0.00     0.04  -0.04   0.00    -0.01  -0.03   0.00
     9   6    -0.04  -0.04   0.00    -0.04  -0.01  -0.00     0.02   0.04  -0.00
    10   6    -0.02   0.01  -0.00    -0.05  -0.03   0.00     0.01   0.04   0.00
    11   6     0.02  -0.03  -0.00     0.03  -0.03   0.00    -0.01  -0.00   0.00
    12   6    -0.06   0.05   0.00     0.01  -0.02   0.00     0.02  -0.05   0.00
    13   6     0.05   0.02   0.00     0.00   0.02  -0.00    -0.02   0.01  -0.00
    14   6    -0.06   0.05  -0.00    -0.01   0.02   0.00     0.02  -0.05   0.00
    15   6     0.05   0.02  -0.00    -0.00  -0.02  -0.00    -0.02   0.01  -0.00
    16   6     0.02  -0.03   0.00    -0.03   0.03   0.00    -0.01  -0.00   0.00
    17   6    -0.02   0.01   0.00     0.05   0.03  -0.00     0.01   0.04  -0.00
    18   6    -0.04  -0.04   0.00     0.04   0.01   0.00     0.02   0.04  -0.00
    19   6     0.03  -0.01  -0.00    -0.04   0.04   0.00    -0.01  -0.03   0.00
    20   6    -0.03  -0.01  -0.00    -0.01  -0.03  -0.00    -0.01   0.02  -0.00
    21   6     0.03  -0.04   0.00    -0.01   0.01  -0.00    -0.00  -0.05  -0.00
    22   6    -0.03  -0.05  -0.00     0.01   0.04   0.00    -0.00   0.02   0.00
    23   6     0.03   0.03  -0.00     0.01  -0.02   0.00     0.02  -0.04   0.00
    24   6     0.01   0.04  -0.00    -0.00  -0.02  -0.00    -0.02  -0.03   0.00
    25   6    -0.05   0.02  -0.00     0.03  -0.03  -0.00    -0.01   0.04  -0.00
    26   6     0.02  -0.02  -0.00    -0.03   0.02   0.00     0.04  -0.01  -0.00
    27   1     0.35  -0.05  -0.00     0.28  -0.05   0.00     0.34  -0.05  -0.00
    28   1    -0.16   0.28  -0.00    -0.12   0.23  -0.00    -0.14   0.35  -0.00
    29   1     0.20   0.30   0.00     0.12   0.17  -0.00    -0.16  -0.23  -0.00
    30   1     0.02  -0.19   0.00     0.06  -0.20  -0.00    -0.08   0.21   0.00
    31   1    -0.02  -0.03  -0.00    -0.12   0.32   0.00    -0.10   0.22   0.00
    32   1     0.09   0.09   0.00    -0.06  -0.19  -0.00    -0.10  -0.16   0.00
    33   1    -0.08  -0.20  -0.00    -0.05  -0.15  -0.00     0.01   0.03   0.00
    34   1     0.02   0.13  -0.00    -0.09   0.24   0.00    -0.02   0.01   0.00
    35   1     0.02   0.13   0.00     0.09  -0.24  -0.00    -0.02   0.01  -0.00
    36   1    -0.08  -0.20  -0.00     0.05   0.15   0.00     0.01   0.03  -0.00
    37   1     0.09   0.09   0.00     0.06   0.19  -0.00    -0.10  -0.16   0.00
    38   1    -0.02  -0.03   0.00     0.12  -0.32  -0.00    -0.10   0.22  -0.00
    39   1     0.02  -0.19   0.00    -0.06   0.20  -0.00    -0.08   0.21   0.00
    40   1     0.20   0.30   0.00    -0.12  -0.17   0.00    -0.16  -0.23  -0.00
    41   1    -0.16   0.28   0.00     0.12  -0.23   0.00    -0.14   0.35   0.00
    42   1     0.35  -0.05   0.00    -0.28   0.05  -0.00     0.34  -0.05   0.00
                     70                     71                     72
                     AG                     BU                     BU
 Frequencies --   1204.2093              1210.3635              1222.8436
 Red. masses --      1.1738                 1.2892                 1.7317
 Frc consts  --      1.0029                 1.1128                 1.5257
 IR Inten    --      0.0000                 5.1222                 1.3180
  Atom  AN      X      Y      Z        X      Y      Z        X      Y      Z
     1   6    -0.03   0.01   0.00    -0.01   0.01  -0.00     0.01  -0.02  -0.00
     2   6    -0.00  -0.02  -0.00     0.01  -0.01   0.00    -0.01  -0.02   0.00
     3   6     0.01   0.04   0.00     0.00  -0.02  -0.00     0.00  -0.02  -0.00
     4   6    -0.01  -0.03   0.00    -0.00   0.03  -0.00     0.02  -0.01  -0.00
     5   6    -0.01   0.02   0.00     0.05  -0.03   0.00    -0.02   0.09  -0.00
     6   6     0.02  -0.00  -0.00    -0.02  -0.02   0.00    -0.04   0.06   0.00
     7   6    -0.00  -0.01  -0.00    -0.03  -0.03   0.00     0.03  -0.00   0.00
     8   6     0.00   0.01   0.00    -0.01   0.04   0.00     0.03   0.01  -0.00
     9   6     0.00  -0.03  -0.00    -0.02   0.02   0.00    -0.04  -0.04   0.00
    10   6     0.01   0.01   0.00     0.04   0.02  -0.00    -0.03  -0.07  -0.00
    11   6    -0.01   0.00   0.00    -0.01  -0.03   0.00     0.03   0.02  -0.00
    12   6     0.01   0.02  -0.00    -0.00  -0.01   0.00    -0.02   0.06   0.00
    13   6     0.01   0.01  -0.00     0.01   0.02   0.00     0.02  -0.03   0.00
    14   6    -0.01  -0.02   0.00    -0.00  -0.01   0.00    -0.02   0.06  -0.00
    15   6    -0.01  -0.01   0.00     0.01   0.02  -0.00     0.02  -0.03  -0.00
    16   6     0.01  -0.00   0.00    -0.01  -0.03  -0.00     0.03   0.02  -0.00
    17   6    -0.01  -0.01  -0.00     0.04   0.02   0.00    -0.03  -0.07   0.00
    18   6    -0.00   0.03   0.00    -0.02   0.02   0.00    -0.04  -0.04   0.00
    19   6    -0.00  -0.01   0.00    -0.01   0.04  -0.00     0.03   0.01  -0.00
    20   6     0.00   0.01   0.00    -0.03  -0.03  -0.00     0.03  -0.00  -0.00
    21   6    -0.02   0.00  -0.00    -0.02  -0.02  -0.00    -0.04   0.06   0.00
    22   6     0.01   0.03   0.00    -0.00   0.03  -0.00     0.02  -0.01  -0.00
    23   6     0.01  -0.02  -0.00     0.05  -0.03  -0.00    -0.02   0.09  -0.00
    24   6    -0.01  -0.04   0.00     0.00  -0.02   0.00     0.00  -0.02  -0.00
    25   6     0.00   0.02  -0.00     0.01  -0.01   0.00    -0.01  -0.02   0.00
    26   6     0.03  -0.01   0.00    -0.01   0.01   0.00     0.01  -0.02  -0.00
    27   1    -0.31   0.04   0.00    -0.03   0.01  -0.00     0.39  -0.06  -0.00
    28   1     0.09  -0.24   0.00    -0.01   0.04   0.00    -0.02   0.01  -0.00
    29   1     0.27   0.39  -0.00    -0.12  -0.19   0.00    -0.22  -0.33   0.00
    30   1     0.09  -0.26  -0.00    -0.06   0.18   0.00    -0.02   0.10  -0.00
    31   1     0.04  -0.11   0.00     0.11  -0.33  -0.00     0.10  -0.16  -0.00
    32   1    -0.01  -0.01  -0.00     0.20   0.35  -0.00     0.08   0.07   0.00
    33   1    -0.04  -0.05  -0.00    -0.10  -0.17   0.00     0.14   0.18  -0.00
    34   1    -0.03   0.10  -0.00    -0.09   0.25   0.00     0.08  -0.18   0.00
    35   1     0.03  -0.10  -0.00    -0.09   0.25  -0.00     0.08  -0.18   0.00
    36   1     0.04   0.05   0.00    -0.10  -0.17   0.00     0.14   0.18  -0.00
    37   1     0.01   0.01  -0.00     0.20   0.35   0.00     0.08   0.07   0.00
    38   1    -0.04   0.11  -0.00     0.11  -0.33  -0.00     0.10  -0.16   0.00
    39   1    -0.09   0.26  -0.00    -0.06   0.18   0.00    -0.02   0.10   0.00
    40   1    -0.27  -0.39  -0.00    -0.12  -0.19  -0.00    -0.22  -0.33   0.00
    41   1    -0.09   0.24  -0.00    -0.01   0.04  -0.00    -0.02   0.01  -0.00
    42   1     0.31  -0.04  -0.00    -0.03   0.01  -0.00     0.39  -0.06   0.00
                     73                     74                     75
                     AG                     AG                     BU
 Frequencies --   1239.7552              1248.5074              1265.7009
 Red. masses --      1.4184                 2.1036                 1.8673
 Frc consts  --      1.2844                 1.9319                 1.7625
 IR Inten    --      0.0000                 0.0000                 3.1717
  Atom  AN      X      Y      Z        X      Y      Z        X      Y      Z
     1   6     0.01   0.01  -0.00    -0.01  -0.03   0.00     0.00   0.04  -0.00
     2   6     0.00   0.01   0.00    -0.02  -0.01   0.00     0.01  -0.01   0.00
     3   6    -0.01   0.00  -0.00     0.00   0.01   0.00     0.00  -0.01   0.00
     4   6    -0.03  -0.00  -0.00     0.03  -0.04  -0.00    -0.03  -0.01  -0.00
     5   6     0.01  -0.05  -0.00    -0.07   0.14  -0.00     0.07  -0.07   0.00
     6   6     0.06  -0.02   0.00    -0.03   0.04   0.00     0.04   0.03  -0.00
     7   6    -0.00   0.02   0.00     0.04  -0.01  -0.00    -0.02  -0.01   0.00
     8   6    -0.01  -0.03  -0.00     0.05  -0.02   0.00     0.01   0.00  -0.00
     9   6     0.05   0.01   0.00    -0.01  -0.06   0.00    -0.08  -0.01   0.00
    10   6    -0.04   0.02  -0.00    -0.07  -0.00  -0.00    -0.08  -0.05  -0.00
    11   6    -0.02   0.03  -0.00     0.00   0.03   0.00     0.04   0.00  -0.00
    12   6    -0.06  -0.00   0.00    -0.04   0.03  -0.00     0.07   0.02  -0.00
    13   6    -0.02  -0.03   0.00    -0.00  -0.02   0.00    -0.03  -0.02   0.00
    14   6     0.06   0.00  -0.00     0.04  -0.03  -0.00     0.07   0.02  -0.00
    15   6     0.02   0.03  -0.00     0.00   0.02  -0.00    -0.03  -0.02   0.00
    16   6     0.02  -0.03  -0.00    -0.00  -0.03   0.00     0.04   0.00   0.00
    17   6     0.04  -0.02   0.00     0.07   0.00   0.00    -0.08  -0.05   0.00
    18   6    -0.05  -0.01  -0.00     0.01   0.06   0.00    -0.08  -0.01   0.00
    19   6     0.01   0.03  -0.00    -0.05   0.02  -0.00     0.01   0.00  -0.00
    20   6     0.00  -0.02   0.00    -0.04   0.01   0.00    -0.02  -0.01  -0.00
    21   6    -0.06   0.02   0.00     0.03  -0.04   0.00     0.04   0.03   0.00
    22   6     0.03   0.00  -0.00    -0.03   0.04  -0.00    -0.03  -0.01  -0.00
    23   6    -0.01   0.05  -0.00     0.07  -0.14  -0.00     0.07  -0.07   0.00
    24   6     0.01  -0.00   0.00    -0.00  -0.01  -0.00     0.00  -0.01  -0.00
    25   6    -0.00  -0.01  -0.00     0.02   0.01  -0.00     0.01  -0.01  -0.00
    26   6    -0.01  -0.01   0.00     0.01   0.03   0.00     0.00   0.04   0.00
    27   1    -0.15   0.03   0.00     0.31  -0.07  -0.00    -0.10   0.05  -0.00
    28   1     0.02  -0.01  -0.00     0.05  -0.19   0.00    -0.04   0.12  -0.00
    29   1     0.09   0.15   0.00    -0.03  -0.03  -0.00     0.02   0.02   0.00
    30   1    -0.04   0.04  -0.00     0.04  -0.05   0.00    -0.03  -0.01   0.00
    31   1    -0.17   0.39   0.00     0.13  -0.19   0.00    -0.17   0.32  -0.00
    32   1    -0.08  -0.12  -0.00     0.03  -0.06  -0.00     0.20   0.28   0.00
    33   1     0.16   0.30  -0.00     0.25   0.39  -0.00     0.24   0.30   0.00
    34   1     0.10  -0.31   0.00     0.06  -0.15  -0.00    -0.11   0.14   0.00
    35   1    -0.10   0.31   0.00    -0.06   0.15  -0.00    -0.11   0.14  -0.00
    36   1    -0.16  -0.30   0.00    -0.25  -0.39  -0.00     0.24   0.30  -0.00
    37   1     0.08   0.12  -0.00    -0.03   0.06   0.00     0.20   0.28   0.00
    38   1     0.17  -0.39   0.00    -0.13   0.19  -0.00    -0.17   0.32   0.00
    39   1     0.04  -0.04   0.00    -0.04   0.05   0.00    -0.03  -0.01  -0.00
    40   1    -0.09  -0.15  -0.00     0.03   0.03   0.00     0.02   0.02   0.00
    41   1    -0.02   0.01   0.00    -0.05   0.19  -0.00    -0.04   0.12  -0.00
    42   1     0.15  -0.03  -0.00    -0.31   0.07  -0.00    -0.10   0.05  -0.00
                     76                     77                     78
                     AG                     BU                     AG
 Frequencies --   1266.6303              1274.4341              1291.3410
 Red. masses --      1.6877                 2.0385                 1.5645
 Frc consts  --      1.5953                 1.9507                 1.5371
 IR Inten    --      0.0000                 1.5088                 0.0000
  Atom  AN      X      Y      Z        X      Y      Z        X      Y      Z
     1   6    -0.01   0.03  -0.00    -0.00  -0.02   0.00    -0.01  -0.00  -0.00
     2   6     0.01  -0.00   0.00    -0.01   0.01  -0.00    -0.02  -0.02   0.00
     3   6     0.00   0.01  -0.00     0.01   0.02   0.00    -0.01  -0.02  -0.00
     4   6    -0.01  -0.02  -0.00     0.05  -0.03   0.00    -0.04   0.02  -0.00
     5   6     0.06  -0.05  -0.00    -0.06   0.05   0.00     0.05   0.05  -0.00
     6   6    -0.00  -0.02   0.00    -0.08   0.02  -0.00     0.10  -0.01   0.00
     7   6    -0.02  -0.02   0.00     0.04  -0.01  -0.00    -0.03   0.01   0.00
     8   6     0.04   0.03  -0.00     0.02  -0.02   0.00     0.03  -0.01  -0.00
     9   6    -0.09   0.00   0.00    -0.03   0.00  -0.00    -0.01  -0.03   0.00
    10   6    -0.09  -0.02  -0.00    -0.01   0.03   0.00    -0.04  -0.03  -0.00
    11   6     0.06   0.01  -0.00     0.00  -0.01   0.00    -0.01  -0.02  -0.00
    12   6    -0.01   0.01   0.00     0.12  -0.08   0.00    -0.01   0.05  -0.00
    13   6    -0.00   0.01   0.00    -0.07   0.02  -0.00     0.01   0.00   0.00
    14   6     0.01  -0.01  -0.00     0.12  -0.08   0.00     0.01  -0.05  -0.00
    15   6     0.00  -0.01   0.00    -0.07   0.02   0.00    -0.01  -0.00  -0.00
    16   6    -0.06  -0.01   0.00     0.00  -0.01   0.00     0.01   0.02   0.00
    17   6     0.09   0.02   0.00    -0.01   0.03  -0.00     0.04   0.03   0.00
    18   6     0.09  -0.00  -0.00    -0.03   0.00   0.00     0.01   0.03  -0.00
    19   6    -0.04  -0.03  -0.00     0.02  -0.02   0.00    -0.03   0.01  -0.00
    20   6     0.02   0.02  -0.00     0.04  -0.01   0.00     0.03  -0.01  -0.00
    21   6     0.00   0.02   0.00    -0.08   0.02  -0.00    -0.10   0.01   0.00
    22   6     0.01   0.02  -0.00     0.05  -0.03   0.00     0.04  -0.02   0.00
    23   6    -0.06   0.05   0.00    -0.06   0.05   0.00    -0.05  -0.05  -0.00
    24   6    -0.00  -0.01  -0.00     0.01   0.02   0.00     0.01   0.02  -0.00
    25   6    -0.01   0.00   0.00    -0.01   0.01  -0.00     0.02   0.02   0.00
    26   6     0.01  -0.03  -0.00    -0.00  -0.02  -0.00     0.01   0.00  -0.00
    27   1    -0.04   0.03   0.00     0.16  -0.04  -0.00    -0.01  -0.01  -0.00
    28   1    -0.05   0.16  -0.00    -0.02   0.03   0.00     0.11  -0.33  -0.00
    29   1     0.04   0.08   0.00     0.04   0.05  -0.00    -0.04  -0.05   0.00
    30   1    -0.01  -0.03  -0.00     0.16  -0.29  -0.00    -0.20   0.41   0.00
    31   1    -0.02  -0.03   0.00     0.11  -0.17   0.00    -0.07   0.11  -0.00
    32   1     0.36   0.49  -0.00    -0.02  -0.07  -0.00     0.04   0.01   0.00
    33   1     0.17   0.16  -0.00     0.06   0.09   0.00    -0.03  -0.05  -0.00
    34   1    -0.01   0.03  -0.00    -0.25   0.43   0.00    -0.12   0.32   0.00
    35   1     0.01  -0.03   0.00    -0.25   0.43  -0.00     0.12  -0.32   0.00
    36   1    -0.17  -0.16   0.00     0.06   0.09   0.00     0.03   0.05  -0.00
    37   1    -0.36  -0.49   0.00    -0.02  -0.07   0.00    -0.04  -0.01   0.00
    38   1     0.02   0.03   0.00     0.11  -0.17  -0.00     0.07  -0.11  -0.00
    39   1     0.01   0.03   0.00     0.16  -0.29  -0.00     0.20  -0.41  -0.00
    40   1    -0.04  -0.08   0.00     0.04   0.05  -0.00     0.04   0.05   0.00
    41   1     0.05  -0.16  -0.00    -0.02   0.03  -0.00    -0.11   0.33  -0.00
    42   1     0.04  -0.03   0.00     0.16  -0.04   0.00     0.01   0.01   0.00
                     79                     80                     81
                     BU                     BU                     AG
 Frequencies --   1303.0508              1315.4542              1334.2536
 Red. masses --      1.8045                 1.5442                 2.9654
 Frc consts  --      1.8052                 1.5744                 3.1104
 IR Inten    --      0.7448                27.0361                 0.0000
  Atom  AN      X      Y      Z        X      Y      Z        X      Y      Z
     1   6    -0.02  -0.02   0.00    -0.00  -0.01  -0.00    -0.01   0.04  -0.00
     2   6    -0.02   0.00  -0.00    -0.01  -0.01   0.00     0.01  -0.07   0.00
     3   6    -0.03  -0.00   0.00     0.01  -0.02  -0.00     0.05  -0.00  -0.00
     4   6    -0.02  -0.01   0.00    -0.02   0.03  -0.00    -0.03   0.01  -0.00
     5   6     0.02   0.09   0.00     0.00   0.04  -0.00     0.08  -0.02  -0.00
     6   6     0.08  -0.06  -0.00     0.03   0.05   0.00    -0.02   0.16   0.00
     7   6    -0.02   0.01  -0.00     0.02   0.01   0.00    -0.03  -0.03   0.00
     8   6     0.05  -0.02   0.00    -0.02  -0.03  -0.00    -0.03   0.03  -0.00
     9   6    -0.02   0.00  -0.00     0.01  -0.06   0.00    -0.06  -0.15   0.00
    10   6    -0.06   0.07   0.00     0.00  -0.07  -0.00     0.06  -0.01  -0.00
    11   6    -0.00  -0.02   0.00    -0.00  -0.03  -0.00    -0.02   0.01  -0.00
    12   6     0.02  -0.05   0.00     0.03   0.07  -0.00     0.07   0.07   0.00
    13   6     0.01   0.00  -0.00    -0.01   0.03   0.00     0.06  -0.02   0.00
    14   6     0.02  -0.05   0.00     0.03   0.07  -0.00    -0.07  -0.07  -0.00
    15   6     0.01   0.00   0.00    -0.01   0.03  -0.00    -0.06   0.02  -0.00
    16   6    -0.00  -0.02   0.00    -0.00  -0.03  -0.00     0.02  -0.01  -0.00
    17   6    -0.06   0.07  -0.00     0.00  -0.07   0.00    -0.06   0.01   0.00
    18   6    -0.02   0.00  -0.00     0.01  -0.06  -0.00     0.06   0.15   0.00
    19   6     0.05  -0.02   0.00    -0.02  -0.03  -0.00     0.03  -0.03  -0.00
    20   6    -0.02   0.01  -0.00     0.02   0.01  -0.00     0.03   0.03  -0.00
    21   6     0.08  -0.06  -0.00     0.03   0.05   0.00     0.02  -0.16   0.00
    22   6    -0.02  -0.01   0.00    -0.02   0.03  -0.00     0.03  -0.01  -0.00
    23   6     0.02   0.09   0.00     0.00   0.04  -0.00    -0.08   0.02  -0.00
    24   6    -0.03  -0.00   0.00     0.01  -0.02  -0.00    -0.05   0.00  -0.00
    25   6    -0.02   0.00  -0.00    -0.01  -0.01   0.00    -0.01   0.07   0.00
    26   6    -0.02  -0.02  -0.00    -0.00  -0.01  -0.00     0.01  -0.04  -0.00
    27   1     0.11  -0.03  -0.00    -0.00  -0.01  -0.00    -0.11   0.05   0.00
    28   1     0.14  -0.40   0.00     0.04  -0.14  -0.00    -0.08   0.16  -0.00
    29   1     0.06   0.11  -0.00    -0.08  -0.15   0.00    -0.12  -0.23   0.00
    30   1    -0.19   0.41  -0.00    -0.05   0.11   0.00     0.07  -0.23  -0.00
    31   1     0.01  -0.06  -0.00    -0.10   0.28  -0.00    -0.17   0.25  -0.00
    32   1     0.04  -0.04  -0.00    -0.10  -0.15   0.00    -0.14  -0.12   0.00
    33   1     0.11   0.14   0.00    -0.20  -0.33  -0.00     0.14   0.25  -0.00
    34   1    -0.04   0.10   0.00    -0.14   0.35   0.00    -0.02   0.16   0.00
    35   1    -0.04   0.10  -0.00    -0.14   0.35   0.00     0.02  -0.16   0.00
    36   1     0.11   0.14   0.00    -0.20  -0.33  -0.00    -0.14  -0.25   0.00
    37   1     0.04  -0.04  -0.00    -0.10  -0.15   0.00     0.14   0.12   0.00
    38   1     0.01  -0.06   0.00    -0.10   0.28   0.00     0.17  -0.25   0.00
    39   1    -0.19   0.41  -0.00    -0.05   0.11   0.00    -0.07   0.23   0.00
    40   1     0.06   0.11  -0.00    -0.08  -0.15   0.00     0.12   0.23   0.00
    41   1     0.14  -0.40   0.00     0.04  -0.14  -0.00     0.08  -0.16  -0.00
    42   1     0.11  -0.03  -0.00    -0.00  -0.01   0.00     0.11  -0.05  -0.00
                     82                     83                     84
                     AG                     BU                     AG
 Frequencies --   1373.4319              1375.2881              1396.0491
 Red. masses --      3.2101                 4.6893                 6.6924
 Frc consts  --      3.5677                 5.2257                 7.6848
 IR Inten    --      0.0000                 1.5467                 0.0000
  Atom  AN      X      Y      Z        X      Y      Z        X      Y      Z
     1   6     0.04  -0.01   0.00     0.07  -0.04   0.00    -0.15   0.04  -0.00
     2   6     0.01   0.01  -0.00    -0.03   0.13  -0.00     0.08  -0.16   0.00
     3   6     0.01   0.00   0.00    -0.07  -0.06  -0.00     0.08   0.15  -0.00
     4   6    -0.02   0.04   0.00     0.02   0.05   0.00     0.03  -0.15  -0.00
     5   6    -0.10  -0.05   0.00    -0.15  -0.05   0.00     0.18   0.11  -0.00
     6   6     0.01   0.03  -0.00     0.06  -0.11   0.00    -0.17  -0.03   0.00
     7   6     0.05  -0.01  -0.00     0.09   0.04   0.00    -0.05  -0.01   0.00
     8   6     0.00   0.02   0.00    -0.01  -0.05   0.00     0.01  -0.00  -0.00
     9   6     0.16  -0.04  -0.00    -0.01   0.17  -0.00     0.15  -0.01   0.00
    10   6    -0.08  -0.07   0.00    -0.04  -0.16   0.00    -0.05   0.08  -0.00
    11   6    -0.07   0.04   0.00     0.05   0.05   0.00    -0.03  -0.04  -0.00
    12   6    -0.14   0.13   0.00     0.06   0.09  -0.00    -0.16  -0.06  -0.00
    13   6    -0.03  -0.02  -0.00    -0.07  -0.06  -0.00    -0.06   0.08   0.00
    14   6     0.14  -0.13   0.00     0.06   0.09   0.00     0.16   0.06  -0.00
    15   6     0.03   0.02  -0.00    -0.07  -0.06   0.00     0.06  -0.08  -0.00
    16   6     0.07  -0.04   0.00     0.05   0.05   0.00     0.03   0.04  -0.00
    17   6     0.08   0.07  -0.00    -0.04  -0.16  -0.00     0.05  -0.08   0.00
    18   6    -0.16   0.04  -0.00    -0.01   0.17   0.00    -0.15   0.01   0.00
    19   6    -0.00  -0.02   0.00    -0.01  -0.05   0.00    -0.01   0.00  -0.00
    20   6    -0.05   0.01   0.00     0.09   0.04   0.00     0.05   0.01  -0.00
    21   6    -0.01  -0.03  -0.00     0.06  -0.11  -0.00     0.17   0.03   0.00
    22   6     0.02  -0.04   0.00     0.02   0.05   0.00    -0.03   0.15  -0.00
    23   6     0.10   0.05   0.00    -0.15  -0.05   0.00    -0.18  -0.11  -0.00
    24   6    -0.01  -0.00  -0.00    -0.07  -0.06  -0.00    -0.08  -0.15  -0.00
    25   6    -0.01  -0.01  -0.00    -0.03   0.13  -0.00    -0.08   0.16   0.00
    26   6    -0.04   0.01   0.00     0.07  -0.04   0.00     0.15  -0.04   0.00
    27   1    -0.15   0.01  -0.00     0.08  -0.05  -0.00     0.01   0.03   0.00
    28   1    -0.10   0.26   0.00     0.06  -0.09   0.00    -0.03   0.11   0.00
    29   1    -0.09  -0.14  -0.00     0.14   0.23   0.00    -0.14  -0.13   0.00
    30   1     0.08  -0.18  -0.00    -0.01   0.12  -0.00    -0.08   0.11   0.00
    31   1     0.07  -0.06   0.00     0.17  -0.12   0.00    -0.17   0.23  -0.00
    32   1     0.11   0.18  -0.00     0.21   0.25  -0.00    -0.01  -0.01   0.00
    33   1    -0.16  -0.07   0.00    -0.13  -0.21  -0.00    -0.17  -0.24  -0.00
    34   1    -0.19   0.33   0.00    -0.07  -0.08   0.00    -0.03   0.00  -0.00
    35   1     0.19  -0.33  -0.00    -0.07  -0.08  -0.00     0.03  -0.00   0.00
    36   1     0.16   0.07  -0.00    -0.13  -0.21  -0.00     0.17   0.24  -0.00
    37   1    -0.11  -0.18  -0.00     0.21   0.25   0.00     0.01   0.01   0.00
    38   1    -0.07   0.06  -0.00     0.17  -0.12  -0.00     0.17  -0.23   0.00
    39   1    -0.08   0.18  -0.00    -0.01   0.12  -0.00     0.08  -0.11   0.00
    40   1     0.09   0.14   0.00     0.14   0.23   0.00     0.14   0.13   0.00
    41   1     0.10  -0.26  -0.00     0.06  -0.09   0.00     0.03  -0.11  -0.00
    42   1     0.15  -0.01   0.00     0.08  -0.05   0.00    -0.01  -0.03   0.00
                     85                     86                     87
                     BU                     AG                     BU
 Frequencies --   1401.2891              1415.3082              1415.5316
 Red. masses --      5.2133                 5.4957                 3.8582
 Frc consts  --      6.0314                 6.4859                 4.5549
 IR Inten    --      0.6417                 0.0000                 0.0800
  Atom  AN      X      Y      Z        X      Y      Z        X      Y      Z
     1   6     0.14  -0.03  -0.00    -0.08   0.01   0.00     0.03   0.00  -0.00
     2   6    -0.06   0.08   0.00     0.04  -0.01  -0.00    -0.04   0.04  -0.00
     3   6    -0.03  -0.10  -0.00     0.00   0.04   0.00    -0.03  -0.06   0.00
     4   6    -0.07   0.15  -0.00     0.05  -0.09   0.00     0.00   0.04   0.00
     5   6    -0.15  -0.09  -0.00     0.01   0.04   0.00     0.07  -0.02   0.00
     6   6     0.18   0.11   0.00    -0.09  -0.06  -0.00     0.01   0.00  -0.00
     7   6     0.01  -0.04   0.00     0.06   0.00  -0.00    -0.05   0.06  -0.00
     8   6     0.04   0.06  -0.00    -0.08  -0.06  -0.00    -0.03  -0.02   0.00
     9   6     0.01  -0.15   0.00     0.01   0.12  -0.00    -0.21   0.03  -0.00
    10   6    -0.05   0.09  -0.00     0.05  -0.17   0.00     0.22  -0.05   0.00
    11   6    -0.04  -0.05  -0.00     0.00   0.16   0.00     0.04   0.04   0.00
    12   6    -0.03  -0.03  -0.00     0.15   0.21  -0.00    -0.06   0.01   0.00
    13   6     0.06   0.02   0.00     0.01  -0.13  -0.00     0.05  -0.06  -0.00
    14   6    -0.03  -0.03  -0.00    -0.15  -0.21   0.00    -0.06   0.01   0.00
    15   6     0.06   0.02  -0.00    -0.01   0.13   0.00     0.05  -0.06  -0.00
    16   6    -0.04  -0.05  -0.00    -0.00  -0.16  -0.00     0.04   0.04   0.00
    17   6    -0.05   0.09   0.00    -0.05   0.17  -0.00     0.22  -0.05  -0.00
    18   6     0.01  -0.15   0.00    -0.01  -0.12  -0.00    -0.21   0.03  -0.00
    19   6     0.04   0.06  -0.00     0.08   0.06   0.00    -0.03  -0.02   0.00
    20   6     0.01  -0.04  -0.00    -0.06  -0.00   0.00    -0.05   0.06   0.00
    21   6     0.18   0.11   0.00     0.09   0.06  -0.00     0.01   0.00   0.00
    22   6    -0.07   0.15  -0.00    -0.05   0.09   0.00     0.00   0.04   0.00
    23   6    -0.15  -0.09  -0.00    -0.01  -0.04   0.00     0.07  -0.02   0.00
    24   6    -0.03  -0.10  -0.00    -0.00  -0.04  -0.00    -0.03  -0.06   0.00
    25   6    -0.06   0.08   0.00    -0.04   0.01   0.00    -0.04   0.04  -0.00
    26   6     0.14  -0.03   0.00     0.08  -0.01  -0.00     0.03   0.00  -0.00
    27   1    -0.18   0.00   0.00     0.18  -0.02  -0.00     0.04  -0.00   0.00
    28   1    -0.07   0.10  -0.00     0.06  -0.03  -0.00     0.06  -0.20   0.00
    29   1    -0.04  -0.12   0.00     0.07   0.14  -0.00     0.10   0.10  -0.00
    30   1     0.08  -0.22   0.00    -0.05   0.17  -0.00     0.05  -0.08  -0.00
    31   1     0.12  -0.29  -0.00    -0.09   0.35   0.00     0.02  -0.10  -0.00
    32   1    -0.05  -0.07   0.00     0.06   0.14   0.00    -0.25  -0.33   0.00
    33   1     0.14   0.20  -0.00    -0.17  -0.08   0.00     0.16   0.22  -0.00
    34   1     0.01   0.15  -0.00    -0.01  -0.11  -0.00    -0.07   0.21   0.00
    35   1     0.01   0.15   0.00     0.01   0.11  -0.00    -0.07   0.21  -0.00
    36   1     0.14   0.20  -0.00     0.17   0.08  -0.00     0.16   0.22  -0.00
    37   1    -0.05  -0.07   0.00    -0.06  -0.14  -0.00    -0.25  -0.33  -0.00
    38   1     0.12  -0.29   0.00     0.09  -0.35   0.00     0.02  -0.10   0.00
    39   1     0.08  -0.22   0.00     0.05  -0.17  -0.00     0.05  -0.08  -0.00
    40   1    -0.04  -0.12   0.00    -0.07  -0.14  -0.00     0.10   0.10  -0.00
    41   1    -0.07   0.10  -0.00    -0.06   0.03  -0.00     0.06  -0.20   0.00
    42   1    -0.18   0.00  -0.00    -0.18   0.02  -0.00     0.04  -0.00  -0.00
                     88                     89                     90
                     AG                     BU                     AG
 Frequencies --   1448.9023              1469.5591              1473.2635
 Red. masses --      2.8673                 2.1820                 2.1632
 Frc consts  --      3.5465                 2.7764                 2.7664
 IR Inten    --      0.0000                 8.1326                 0.0000
  Atom  AN      X      Y      Z        X      Y      Z        X      Y      Z
     1   6    -0.02   0.00   0.00    -0.08   0.01   0.00    -0.08   0.01  -0.00
     2   6     0.03  -0.01  -0.00     0.02   0.08  -0.00     0.01   0.09   0.00
     3   6     0.00   0.02   0.00    -0.02  -0.07   0.00    -0.01  -0.08   0.00
     4   6    -0.01  -0.03   0.00     0.05   0.00   0.00     0.05   0.02  -0.00
     5   6    -0.09  -0.00   0.00    -0.02  -0.06   0.00    -0.00  -0.06  -0.00
     6   6     0.08   0.04  -0.00    -0.05   0.07  -0.00    -0.05   0.07   0.00
     7   6     0.02  -0.10  -0.00     0.05  -0.07  -0.00     0.04  -0.07   0.00
     8   6     0.03   0.07   0.00    -0.06   0.01   0.00    -0.06   0.01  -0.00
     9   6     0.05  -0.09  -0.00     0.04  -0.03  -0.00     0.03  -0.04   0.00
    10   6    -0.11   0.07   0.00     0.04   0.03   0.00     0.03   0.04  -0.00
    11   6     0.04   0.04   0.00    -0.04  -0.02   0.00    -0.03  -0.03  -0.00
    12   6     0.13   0.00   0.00    -0.03  -0.00   0.00    -0.04  -0.01  -0.00
    13   6    -0.01   0.04  -0.00     0.03   0.00  -0.00     0.00   0.03   0.00
    14   6    -0.13  -0.00   0.00    -0.03  -0.00   0.00     0.04   0.01  -0.00
    15   6     0.01  -0.04   0.00     0.03   0.00  -0.00    -0.00  -0.03   0.00
    16   6    -0.04  -0.04   0.00    -0.04  -0.02   0.00     0.03   0.03  -0.00
    17   6     0.11  -0.07  -0.00     0.04   0.03  -0.00    -0.03  -0.04   0.00
    18   6    -0.05   0.09  -0.00     0.04  -0.03  -0.00    -0.03   0.04   0.00
    19   6    -0.03  -0.07   0.00    -0.06   0.01   0.00     0.06  -0.01  -0.00
    20   6    -0.02   0.10   0.00     0.05  -0.07   0.00    -0.04   0.07  -0.00
    21   6    -0.08  -0.04  -0.00    -0.05   0.07  -0.00     0.05  -0.07   0.00
    22   6     0.01   0.03   0.00     0.05   0.00   0.00    -0.05  -0.02  -0.00
    23   6     0.09   0.00  -0.00    -0.02  -0.06   0.00     0.00   0.06   0.00
    24   6    -0.00  -0.02   0.00    -0.02  -0.07   0.00     0.01   0.08  -0.00
    25   6    -0.03   0.01   0.00     0.02   0.08  -0.00    -0.01  -0.09  -0.00
    26   6     0.02  -0.00  -0.00    -0.08   0.01   0.00     0.08  -0.01   0.00
    27   1     0.03   0.00  -0.00     0.39  -0.04   0.00     0.39  -0.04  -0.00
    28   1    -0.03   0.14  -0.00     0.14  -0.20   0.00     0.15  -0.23   0.00
    29   1    -0.03  -0.02  -0.00     0.21   0.22  -0.00     0.20   0.19   0.00
    30   1    -0.12   0.22   0.00     0.02   0.10  -0.00     0.04   0.07   0.00
    31   1    -0.06   0.07  -0.00    -0.10   0.24  -0.00    -0.09   0.22   0.00
    32   1     0.00   0.03   0.00     0.08   0.22  -0.00     0.09   0.24   0.00
    33   1    -0.22  -0.37   0.00     0.02   0.07   0.00    -0.00  -0.00  -0.00
    34   1     0.15  -0.34  -0.00     0.02   0.04   0.00    -0.03   0.11  -0.00
    35   1    -0.15   0.34  -0.00     0.02   0.04  -0.00     0.03  -0.11   0.00
    36   1     0.22   0.37  -0.00     0.02   0.07   0.00     0.00   0.00   0.00
    37   1    -0.00  -0.03  -0.00     0.08   0.22  -0.00    -0.09  -0.24   0.00
    38   1     0.06  -0.07  -0.00    -0.10   0.24  -0.00     0.09  -0.22   0.00
    39   1     0.12  -0.22  -0.00     0.02   0.10  -0.00    -0.04  -0.07   0.00
    40   1     0.03   0.02   0.00     0.21   0.22  -0.00    -0.20  -0.19   0.00
    41   1     0.03  -0.14   0.00     0.14  -0.20   0.00    -0.15   0.23  -0.00
    42   1    -0.03  -0.00   0.00     0.39  -0.04  -0.00    -0.39   0.04  -0.00
                     91                     92                     93
                     BU                     AG                     BU
 Frequencies --   1483.1176              1491.8836              1519.0831
 Red. masses --      2.1603                 2.0751                 2.7762
 Frc consts  --      2.7998                 2.7212                 3.7746
 IR Inten    --     13.4924                 0.0000                15.1400
  Atom  AN      X      Y      Z        X      Y      Z        X      Y      Z
     1   6    -0.04   0.05  -0.00    -0.03   0.06  -0.00     0.06  -0.01   0.00
     2   6     0.07  -0.05   0.00     0.06  -0.04   0.00    -0.01  -0.04  -0.00
     3   6    -0.03   0.01  -0.00    -0.05  -0.02  -0.00    -0.01   0.06   0.00
     4   6     0.03  -0.09  -0.00     0.05  -0.08  -0.00     0.00  -0.05   0.00
     5   6    -0.07  -0.04  -0.00    -0.04  -0.06  -0.00    -0.06   0.07   0.00
     6   6     0.05   0.06   0.00     0.01   0.06   0.00     0.01  -0.03  -0.00
     7   6    -0.01  -0.03   0.00    -0.03   0.01   0.00     0.06  -0.02  -0.00
     8   6     0.04   0.09  -0.00     0.05   0.07  -0.00    -0.07  -0.07   0.00
     9   6    -0.00   0.00   0.00    -0.00   0.04   0.00     0.06   0.06  -0.00
    10   6     0.00  -0.03  -0.00     0.00  -0.05  -0.00     0.05   0.02   0.00
    11   6    -0.00   0.04  -0.00    -0.03  -0.02  -0.00    -0.10  -0.03   0.00
    12   6     0.00   0.01  -0.00    -0.01  -0.04  -0.00    -0.06   0.05   0.00
    13   6     0.01  -0.07   0.00     0.03  -0.04   0.00     0.10  -0.10  -0.00
[truncated: 166,600 more chars]
