# Supplementary material for: HOMA Index Establishes Similarity to a Reference Molecule
Source: J Chem Inf Model. 2023 Dec 6;63(24):7744–54. doi: 10.1021/acs.jcim.3c01551 (PMC10751799; doi:10.1021/acs.jcim.3c01551)
Supplement: Supplementary file 7 — ci3c01551_si_007.zip [file ci3c01551_si_007.zip › ad-Fig4-hexacene-Gaussian16-output/17-0201.log]

 Set GAUSS_PDEF to "48".
 Set GAUSS_MDEF to "10240MB".
 Entering Gaussian System, Link 0=g16
 Initial command:
 /mnt/opt/groups/app-gaussian/g16-avx2/l1.exe "/scratch/9832355.torquesrv1.cis.gov.pl/Gau-139610.inp" -scrdir="/scratch/9832355.torquesrv1.cis.gov.pl/"
 Default is to use a total of  48 processors:
                               48 via shared-memory
                                1 via Linda
 Entering Link 1 = /mnt/opt/groups/app-gaussian/g16-avx2/l1.exe PID=    139611.
  
 Copyright (c) 1988-2019, Gaussian, Inc.  All Rights Reserved.
  
 This is part of the Gaussian(R) 16 program.  It is based on
 the Gaussian(R) 09 system (copyright 2009, Gaussian, Inc.),
 the Gaussian(R) 03 system (copyright 2003, Gaussian, Inc.),
 the Gaussian(R) 98 system (copyright 1998, Gaussian, Inc.),
 the Gaussian(R) 94 system (copyright 1995, Gaussian, Inc.),
 the Gaussian 92(TM) system (copyright 1992, Gaussian, Inc.),
 the Gaussian 90(TM) system (copyright 1990, Gaussian, Inc.),
 the Gaussian 88(TM) system (copyright 1988, Gaussian, Inc.),
 the Gaussian 86(TM) system (copyright 1986, Carnegie Mellon
 University), and the Gaussian 82(TM) system (copyright 1983,
 Carnegie Mellon University). Gaussian is a federally registered
 trademark of Gaussian, Inc.
  
 This software contains proprietary and confidential information,
 including trade secrets, belonging to Gaussian, Inc.
  
 This software is provided under written license and may be
 used, copied, transmitted, or stored only in accord with that
 written license.
  
 The following legend is applicable only to US Government
 contracts under FAR:
  
                    RESTRICTED RIGHTS LEGEND
  
 Use, reproduction and disclosure by the US Government is
 subject to restrictions as set forth in subparagraphs (a)
 and (c) of the Commercial Computer Software - Restricted
 Rights clause in FAR 52.227-19.
  
 Gaussian, Inc.
 340 Quinnipiac St., Bldg. 40, Wallingford CT 06492
  
  
 ---------------------------------------------------------------
 Warning -- This program may not be used in any manner that
 competes with the business of Gaussian, Inc. or will provide
 assistance to any competitor of Gaussian, Inc.  The licensee
 of this program is prohibited from giving any competitor of
 Gaussian, Inc. access to this program.  By using this program,
 the user acknowledges that Gaussian, Inc. is engaged in the
 business of creating and licensing software in the field of
 computational chemistry and represents and warrants to the
 licensee that it is not a competitor of Gaussian, Inc. and that
 it will not use this program in any manner prohibited above.
 ---------------------------------------------------------------
  

 Cite this work as:
 Gaussian 16, Revision C.01,
 M. J. Frisch, G. W. Trucks, H. B. Schlegel, G. E. Scuseria, 
 M. A. Robb, J. R. Cheeseman, G. Scalmani, V. Barone, 
 G. A. Petersson, H. Nakatsuji, X. Li, M. Caricato, A. V. Marenich, 
 J. Bloino, B. G. Janesko, R. Gomperts, B. Mennucci, H. P. Hratchian, 
 J. V. Ortiz, A. F. Izmaylov, J. L. Sonnenberg, D. Williams-Young, 
 F. Ding, F. Lipparini, F. Egidi, J. Goings, B. Peng, A. Petrone, 
 T. Henderson, D. Ranasinghe, V. G. Zakrzewski, J. Gao, N. Rega, 
 G. Zheng, W. Liang, M. Hada, M. Ehara, K. Toyota, R. Fukuda, 
 J. Hasegawa, M. Ishida, T. Nakajima, Y. Honda, O. Kitao, H. Nakai, 
 T. Vreven, K. Throssell, J. A. Montgomery, Jr., J. E. Peralta, 
 F. Ogliaro, M. J. Bearpark, J. J. Heyd, E. N. Brothers, K. N. Kudin, 
 V. N. Staroverov, T. A. Keith, R. Kobayashi, J. Normand, 
 K. Raghavachari, A. P. Rendell, J. C. Burant, S. S. Iyengar, 
 J. Tomasi, M. Cossi, J. M. Millam, M. Klene, C. Adamo, R. Cammi, 
 J. W. Ochterski, R. L. Martin, K. Morokuma, O. Farkas, 
 J. B. Foresman, and D. J. Fox, Gaussian, Inc., Wallingford CT, 2019.
 
 ******************************************
 Gaussian 16:  ES64L-G16RevC.01  3-Jul-2019
                 8-Sep-2022 
 ******************************************
 ----------------------------------------------------------------------
 #p opt freq b3lyp/6-31g(d,p) empiricaldispersion=gd3 int=(grid=ultrafi
 ne,acc2e=12) scf=(maxcyc=500,ferm,novaracc,noincfoc,intrep)
 ----------------------------------------------------------------------
 1/18=20,19=15,26=4,38=1/1,3;
 2/9=110,12=2,17=6,18=5,40=1/2;
 3/5=1,6=6,7=101,11=2,25=1,27=12,30=1,71=1,74=-5,75=-5,124=31/1,2,3;
 4//1;
 5/5=100002,7=500,17=20,22=13,38=1,87=12/2;
 6/7=2,8=2,9=2,10=2,28=1,87=12/1;
 7/87=12/1,2,3,16;
 1/18=20,19=15,26=4/3(2);
 2/9=110/2;
 99//99;
 2/9=110/2;
 3/5=1,6=6,7=101,11=2,25=1,27=12,30=1,71=1,74=-5,75=-5,124=31/1,2,3;
 4/5=5,16=3,69=1/1;
 5/5=100002,7=500,17=20,22=13,38=1,87=12/2;
 7/87=12/1,2,3,16;
 1/18=20,19=15,26=4/3(-5);
 2/9=110/2;
 6/7=2,8=2,9=2,10=2,19=2,28=1,87=12/1;
 99/9=1/99;
 Leave Link    1 at Thu Sep  8 15:01:22 2022, MaxMem=           0 cpu:              21.2 elap:               0.5
 (Enter /mnt/opt/groups/app-gaussian/g16-avx2/l101.exe)
 ---------
 peri symm
 ---------
 Symbolic Z-matrix:
 Charge =  0 Multiplicity = 1
 C                    -2.69649   3.03969   0. 
 C                    -1.96573   4.23719   0. 
 C                    -2.06885   1.79427   0. 
 C                    -2.58851   5.52066   0. 
 C                    -0.52889   4.16146   0. 
 C                    -0.63013   1.70842   0. 
 C                    -2.83134   0.57999   0. 
 C                     0.22019   5.37586   0. 
 C                    -1.83427   6.66659   0. 
 C                     0.09441   2.9011    0. 
 C                    -2.2304   -0.63774   0. 
 C                     0.        0.3891    0. 
 C                    -0.41265   6.59322   0. 
 C                    -0.79651  -0.78303   0. 
 C                     1.41062   0.23993   0. 
 C                    -0.16998  -2.0842    0. 
 C                     2.00797  -0.99333   0. 
 C                    -0.94279  -3.29346   0. 
 C                     1.24847  -2.19179   0. 
 C                     1.88293  -3.50061   0. 
 C                    -0.35511  -4.52187   0. 
 C                     3.28821  -3.68058   0. 
 C                     1.06598  -4.66939   0. 
 C                     1.66668  -5.95053   0. 
 C                     3.85355  -4.94153   0. 
 C                     3.0389   -6.09076   0. 
 H                    -3.78327   3.08248   0. 
 H                    -3.67413   5.57239   0. 
 H                    -3.91562   0.65307   0. 
 H                     1.30565   5.31836   0. 
 H                    -2.31883   7.63847   0. 
 H                     1.17876   2.88582   0. 
 H                    -2.85852  -1.51923   0. 
 H                     0.16935   7.51005   0. 
 H                     2.04663   1.11692   0. 
 H                     3.09029  -1.03868   0. 
 H                    -2.024    -3.24223   0. 
 H                    -0.96888  -5.41877   0. 
 H                     3.94686  -2.82006   0. 
 H                     1.02338  -6.82664   0. 
 H                     4.93457  -5.04546   0. 
 H                     3.49023  -7.07835   0. 
 
 ITRead=  0  0  0  0  0  0  0  0  0  0  0  0  0  0  0  0  0  0  0  0
 ITRead=  0  0  0  0  0  0  0  0  0  0  0  0  0  0  0  0  0  0  0  0
 ITRead=  0  0
 MicOpt= -1 -1 -1 -1 -1 -1 -1 -1 -1 -1 -1 -1 -1 -1 -1 -1 -1 -1 -1 -1
 MicOpt= -1 -1 -1 -1 -1 -1 -1 -1 -1 -1 -1 -1 -1 -1 -1 -1 -1 -1 -1 -1
 MicOpt= -1 -1
 NAtoms=     42 NQM=       42 NQMF=       0 NMMI=      0 NMMIF=      0
                NMic=       0 NMicF=      0.
                    Isotopes and Nuclear Properties:
 (Nuclear quadrupole moments (NQMom) in fm**2, nuclear magnetic moments (NMagM)
  in nuclear magnetons)

  Atom         1           2           3           4           5           6           7           8           9          10
 IAtWgt=          12          12          12          12          12          12          12          12          12          12
 AtmWgt=  12.0000000  12.0000000  12.0000000  12.0000000  12.0000000  12.0000000  12.0000000  12.0000000  12.0000000  12.0000000
 NucSpn=           0           0           0           0           0           0           0           0           0           0
 AtZEff=  -0.0000000  -0.0000000  -0.0000000  -0.0000000  -0.0000000  -0.0000000  -0.0000000  -0.0000000  -0.0000000  -0.0000000
 NQMom=    0.0000000   0.0000000   0.0000000   0.0000000   0.0000000   0.0000000   0.0000000   0.0000000   0.0000000   0.0000000
 NMagM=    0.0000000   0.0000000   0.0000000   0.0000000   0.0000000   0.0000000   0.0000000   0.0000000   0.0000000   0.0000000
 AtZNuc=   6.0000000   6.0000000   6.0000000   6.0000000   6.0000000   6.0000000   6.0000000   6.0000000   6.0000000   6.0000000

  Atom        11          12          13          14          15          16          17          18          19          20
 IAtWgt=          12          12          12          12          12          12          12          12          12          12
 AtmWgt=  12.0000000  12.0000000  12.0000000  12.0000000  12.0000000  12.0000000  12.0000000  12.0000000  12.0000000  12.0000000
 NucSpn=           0           0           0           0           0           0           0           0           0           0
 AtZEff=  -0.0000000  -0.0000000  -0.0000000  -0.0000000  -0.0000000  -0.0000000  -0.0000000  -0.0000000  -0.0000000  -0.0000000
 NQMom=    0.0000000   0.0000000   0.0000000   0.0000000   0.0000000   0.0000000   0.0000000   0.0000000   0.0000000   0.0000000
 NMagM=    0.0000000   0.0000000   0.0000000   0.0000000   0.0000000   0.0000000   0.0000000   0.0000000   0.0000000   0.0000000
 AtZNuc=   6.0000000   6.0000000   6.0000000   6.0000000   6.0000000   6.0000000   6.0000000   6.0000000   6.0000000   6.0000000

  Atom        21          22          23          24          25          26          27          28          29          30
 IAtWgt=          12          12          12          12          12          12           1           1           1           1
 AtmWgt=  12.0000000  12.0000000  12.0000000  12.0000000  12.0000000  12.0000000   1.0078250   1.0078250   1.0078250   1.0078250
 NucSpn=           0           0           0           0           0           0           1           1           1           1
 AtZEff=  -0.0000000  -0.0000000  -0.0000000  -0.0000000  -0.0000000  -0.0000000  -0.0000000  -0.0000000  -0.0000000  -0.0000000
 NQMom=    0.0000000   0.0000000   0.0000000   0.0000000   0.0000000   0.0000000   0.0000000   0.0000000   0.0000000   0.0000000
 NMagM=    0.0000000   0.0000000   0.0000000   0.0000000   0.0000000   0.0000000   2.7928460   2.7928460   2.7928460   2.7928460
 AtZNuc=   6.0000000   6.0000000   6.0000000   6.0000000   6.0000000   6.0000000   1.0000000   1.0000000   1.0000000   1.0000000

  Atom        31          32          33          34          35          36          37          38          39          40
 IAtWgt=           1           1           1           1           1           1           1           1           1           1
 AtmWgt=   1.0078250   1.0078250   1.0078250   1.0078250   1.0078250   1.0078250   1.0078250   1.0078250   1.0078250   1.0078250
 NucSpn=           1           1           1           1           1           1           1           1           1           1
 AtZEff=  -0.0000000  -0.0000000  -0.0000000  -0.0000000  -0.0000000  -0.0000000  -0.0000000  -0.0000000  -0.0000000  -0.0000000
 NQMom=    0.0000000   0.0000000   0.0000000   0.0000000   0.0000000   0.0000000   0.0000000   0.0000000   0.0000000   0.0000000
 NMagM=    2.7928460   2.7928460   2.7928460   2.7928460   2.7928460   2.7928460   2.7928460   2.7928460   2.7928460   2.7928460
 AtZNuc=   1.0000000   1.0000000   1.0000000   1.0000000   1.0000000   1.0000000   1.0000000   1.0000000   1.0000000   1.0000000

  Atom        41          42
 IAtWgt=           1           1
 AtmWgt=   1.0078250   1.0078250
 NucSpn=           1           1
 AtZEff=  -0.0000000  -0.0000000
 NQMom=    0.0000000   0.0000000
 NMagM=    2.7928460   2.7928460
 AtZNuc=   1.0000000   1.0000000
 Leave Link  101 at Thu Sep  8 15:01:23 2022, MaxMem=  1342177280 cpu:              29.5 elap:               0.7
 (Enter /mnt/opt/groups/app-gaussian/g16-avx2/l103.exe)

 GradGradGradGradGradGradGradGradGradGradGradGradGradGradGradGradGradGrad
 Berny optimization.
 Initialization pass.
                           ----------------------------
                           !    Initial Parameters    !
                           ! (Angstroms and Degrees)  !
 --------------------------                            --------------------------
 ! Name  Definition              Value          Derivative Info.                !
 --------------------------------------------------------------------------------
 ! R1    R(1,2)                  1.4029         estimate D2E/DX2                !
 ! R2    R(1,3)                  1.3946         estimate D2E/DX2                !
 ! R3    R(1,27)                 1.0876         estimate D2E/DX2                !
 ! R4    R(2,4)                  1.4266         estimate D2E/DX2                !
 ! R5    R(2,5)                  1.4388         estimate D2E/DX2                !
 ! R6    R(3,6)                  1.4413         estimate D2E/DX2                !
 ! R7    R(3,7)                  1.4338         estimate D2E/DX2                !
 ! R8    R(4,9)                  1.3719         estimate D2E/DX2                !
 ! R9    R(4,28)                 1.0869         estimate D2E/DX2                !
 ! R10   R(5,8)                  1.4269         estimate D2E/DX2                !
 ! R11   R(5,10)                 1.4061         estimate D2E/DX2                !
 ! R12   R(6,10)                 1.3955         estimate D2E/DX2                !
 ! R13   R(6,12)                 1.4621         estimate D2E/DX2                !
 ! R14   R(7,11)                 1.3579         estimate D2E/DX2                !
 ! R15   R(7,29)                 1.0867         estimate D2E/DX2                !
 ! R16   R(8,13)                 1.372          estimate D2E/DX2                !
 ! R17   R(8,30)                 1.087          estimate D2E/DX2                !
 ! R18   R(9,13)                 1.4235         estimate D2E/DX2                !
 ! R19   R(9,31)                 1.086          estimate D2E/DX2                !
 ! R20   R(10,32)                1.0845         estimate D2E/DX2                !
 ! R21   R(11,14)                1.4412         estimate D2E/DX2                !
 ! R22   R(11,33)                1.0824         estimate D2E/DX2                !
 ! R23   R(12,14)                1.4171         estimate D2E/DX2                !
 ! R24   R(12,15)                1.4185         estimate D2E/DX2                !
 ! R25   R(13,34)                1.086          estimate D2E/DX2                !
 ! R26   R(14,16)                1.4442         estimate D2E/DX2                !
 ! R27   R(15,17)                1.3703         estimate D2E/DX2                !
 ! R28   R(15,35)                1.0833         estimate D2E/DX2                !
 ! R29   R(16,18)                1.4351         estimate D2E/DX2                !
 ! R30   R(16,19)                1.4225         estimate D2E/DX2                !
 ! R31   R(17,19)                1.4188         estimate D2E/DX2                !
 ! R32   R(17,36)                1.0833         estimate D2E/DX2                !
 ! R33   R(18,21)                1.3617         estimate D2E/DX2                !
 ! R34   R(18,37)                1.0824         estimate D2E/DX2                !
 ! R35   R(19,20)                1.4545         estimate D2E/DX2                !
 ! R36   R(20,22)                1.4168         estimate D2E/DX2                !
 ! R37   R(20,23)                1.426          estimate D2E/DX2                !
 ! R38   R(21,23)                1.4287         estimate D2E/DX2                !
 ! R39   R(21,38)                1.0868         estimate D2E/DX2                !
 ! R40   R(22,25)                1.3819         estimate D2E/DX2                !
 ! R41   R(22,39)                1.0837         estimate D2E/DX2                !
 ! R42   R(23,24)                1.415          estimate D2E/DX2                !
 ! R43   R(24,26)                1.3794         estimate D2E/DX2                !
 ! R44   R(24,40)                1.0869         estimate D2E/DX2                !
 ! R45   R(25,26)                1.4087         estimate D2E/DX2                !
 ! R46   R(25,41)                1.086          estimate D2E/DX2                !
 ! R47   R(26,42)                1.0858         estimate D2E/DX2                !
 ! A1    A(2,1,3)              121.8608         estimate D2E/DX2                !
 ! A2    A(2,1,27)             119.1379         estimate D2E/DX2                !
 ! A3    A(3,1,27)             119.0013         estimate D2E/DX2                !
 ! A4    A(1,2,4)              122.723          estimate D2E/DX2                !
 ! A5    A(1,2,5)              118.3762         estimate D2E/DX2                !
 ! A6    A(4,2,5)              118.9008         estimate D2E/DX2                !
 ! A7    A(1,3,6)              120.161          estimate D2E/DX2                !
 ! A8    A(1,3,7)              121.1275         estimate D2E/DX2                !
 ! A9    A(6,3,7)              118.7115         estimate D2E/DX2                !
 ! A10   A(2,4,9)              120.7639         estimate D2E/DX2                !
 ! A11   A(2,4,28)             118.6125         estimate D2E/DX2                !
 ! A12   A(9,4,28)             120.6235         estimate D2E/DX2                !
 ! A13   A(2,5,8)              118.651          estimate D2E/DX2                !
 ! A14   A(2,5,10)             119.331          estimate D2E/DX2                !
 ! A15   A(8,5,10)             122.0179         estimate D2E/DX2                !
 ! A16   A(3,6,10)             117.8632         estimate D2E/DX2                !
 ! A17   A(3,6,12)             118.9447         estimate D2E/DX2                !
 ! A18   A(10,6,12)            123.192          estimate D2E/DX2                !
 ! A19   A(3,7,11)             121.6075         estimate D2E/DX2                !
 ! A20   A(3,7,29)             118.2706         estimate D2E/DX2                !
 ! A21   A(11,7,29)            120.1219         estimate D2E/DX2                !
 ! A22   A(5,8,13)             120.8645         estimate D2E/DX2                !
 ! A23   A(5,8,30)             118.6355         estimate D2E/DX2                !
 ! A24   A(13,8,30)            120.5            estimate D2E/DX2                !
 ! A25   A(4,9,13)             120.3977         estimate D2E/DX2                !
 ! A26   A(4,9,31)             120.1479         estimate D2E/DX2                !
 ! A27   A(13,9,31)            119.4544         estimate D2E/DX2                !
 ! A28   A(5,10,6)             122.4077         estimate D2E/DX2                !
 ! A29   A(5,10,32)            117.1213         estimate D2E/DX2                !
 ! A30   A(6,10,32)            120.471          estimate D2E/DX2                !
 ! A31   A(7,11,14)            122.0521         estimate D2E/DX2                !
 ! A32   A(7,11,33)            118.2619         estimate D2E/DX2                !
 ! A33   A(14,11,33)           119.686          estimate D2E/DX2                !
 ! A34   A(6,12,14)            120.2724         estimate D2E/DX2                !
 ! A35   A(6,12,15)            121.5662         estimate D2E/DX2                !
 ! A36   A(14,12,15)           118.1614         estimate D2E/DX2                !
 ! A37   A(8,13,9)             120.4221         estimate D2E/DX2                !
 ! A38   A(8,13,34)            120.1251         estimate D2E/DX2                !
 ! A39   A(9,13,34)            119.4528         estimate D2E/DX2                !
 ! A40   A(11,14,12)           118.4117         estimate D2E/DX2                !
 ! A41   A(11,14,16)           121.4973         estimate D2E/DX2                !
 ! A42   A(12,14,16)           120.0909         estimate D2E/DX2                !
 ! A43   A(12,15,17)           121.8804         estimate D2E/DX2                !
 ! A44   A(12,15,35)           119.9144         estimate D2E/DX2                !
 ! A45   A(17,15,35)           118.2052         estimate D2E/DX2                !
 ! A46   A(14,16,18)           121.7071         estimate D2E/DX2                !
 ! A47   A(14,16,19)           120.0489         estimate D2E/DX2                !
 ! A48   A(18,16,19)           118.244          estimate D2E/DX2                !
 ! A49   A(15,17,19)           121.7923         estimate D2E/DX2                !
 ! A50   A(15,17,36)           118.2432         estimate D2E/DX2                !
 ! A51   A(19,17,36)           119.9645         estimate D2E/DX2                !
 ! A52   A(16,18,21)           121.8519         estimate D2E/DX2                !
 ! A53   A(16,18,37)           119.8688         estimate D2E/DX2                !
 ! A54   A(21,18,37)           118.2794         estimate D2E/DX2                !
 ! A55   A(16,19,17)           118.0261         estimate D2E/DX2                !
 ! A56   A(16,19,20)           120.1995         estimate D2E/DX2                !
 ! A57   A(17,19,20)           121.7744         estimate D2E/DX2                !
 ! A58   A(19,20,22)           123.1599         estimate D2E/DX2                !
 ! A59   A(19,20,23)           119.1852         estimate D2E/DX2                !
 ! A60   A(22,20,23)           117.6549         estimate D2E/DX2                !
 ! A61   A(18,21,23)           121.4932         estimate D2E/DX2                !
 ! A62   A(18,21,38)           120.0485         estimate D2E/DX2                !
 ! A63   A(23,21,38)           118.4583         estimate D2E/DX2                !
 ! A64   A(20,22,25)           121.4467         estimate D2E/DX2                !
 ! A65   A(20,22,39)           120.1329         estimate D2E/DX2                !
 ! A66   A(25,22,39)           118.4203         estimate D2E/DX2                !
 ! A67   A(20,23,21)           119.0261         estimate D2E/DX2                !
 ! A68   A(20,23,24)           119.9264         estimate D2E/DX2                !
 ! A69   A(21,23,24)           121.0475         estimate D2E/DX2                !
 ! A70   A(23,24,26)           120.956          estimate D2E/DX2                !
 ! A71   A(23,24,40)           118.5905         estimate D2E/DX2                !
 ! A72   A(26,24,40)           120.4535         estimate D2E/DX2                !
 ! A73   A(22,25,26)           120.5195         estimate D2E/DX2                !
 ! A74   A(22,25,41)           119.6403         estimate D2E/DX2                !
 ! A75   A(26,25,41)           119.8402         estimate D2E/DX2                !
 ! A76   A(24,26,25)           119.4965         estimate D2E/DX2                !
 ! A77   A(24,26,42)           120.3956         estimate D2E/DX2                !
 ! A78   A(25,26,42)           120.1079         estimate D2E/DX2                !
 ! D1    D(3,1,2,4)            180.0            estimate D2E/DX2                !
 ! D2    D(3,1,2,5)              0.0            estimate D2E/DX2                !
 ! D3    D(27,1,2,4)             0.0            estimate D2E/DX2                !
 ! D4    D(27,1,2,5)           180.0            estimate D2E/DX2                !
 ! D5    D(2,1,3,6)              0.0            estimate D2E/DX2                !
 ! D6    D(2,1,3,7)            180.0            estimate D2E/DX2                !
 ! D7    D(27,1,3,6)           180.0            estimate D2E/DX2                !
 ! D8    D(27,1,3,7)             0.0            estimate D2E/DX2                !
 ! D9    D(1,2,4,9)            180.0            estimate D2E/DX2                !
 ! D10   D(1,2,4,28)             0.0            estimate D2E/DX2                !
 ! D11   D(5,2,4,9)              0.0            estimate D2E/DX2                !
 ! D12   D(5,2,4,28)           180.0            estimate D2E/DX2                !
 ! D13   D(1,2,5,8)            180.0            estimate D2E/DX2                !
 ! D14   D(1,2,5,10)             0.0            estimate D2E/DX2                !
 ! D15   D(4,2,5,8)              0.0            estimate D2E/DX2                !
 ! D16   D(4,2,5,10)           180.0            estimate D2E/DX2                !
 ! D17   D(1,3,6,10)             0.0            estimate D2E/DX2                !
 ! D18   D(1,3,6,12)           180.0            estimate D2E/DX2                !
 ! D19   D(7,3,6,10)           180.0            estimate D2E/DX2                !
 ! D20   D(7,3,6,12)             0.0            estimate D2E/DX2                !
 ! D21   D(1,3,7,11)           180.0            estimate D2E/DX2                !
 ! D22   D(1,3,7,29)             0.0            estimate D2E/DX2                !
 ! D23   D(6,3,7,11)             0.0            estimate D2E/DX2                !
 ! D24   D(6,3,7,29)           180.0            estimate D2E/DX2                !
 ! D25   D(2,4,9,13)             0.0            estimate D2E/DX2                !
 ! D26   D(2,4,9,31)           180.0            estimate D2E/DX2                !
 ! D27   D(28,4,9,13)          180.0            estimate D2E/DX2                !
 ! D28   D(28,4,9,31)            0.0            estimate D2E/DX2                !
 ! D29   D(2,5,8,13)             0.0            estimate D2E/DX2                !
 ! D30   D(2,5,8,30)           180.0            estimate D2E/DX2                !
 ! D31   D(10,5,8,13)          180.0            estimate D2E/DX2                !
 ! D32   D(10,5,8,30)            0.0            estimate D2E/DX2                !
 ! D33   D(2,5,10,6)             0.0            estimate D2E/DX2                !
 ! D34   D(2,5,10,32)          180.0            estimate D2E/DX2                !
 ! D35   D(8,5,10,6)           180.0            estimate D2E/DX2                !
 ! D36   D(8,5,10,32)            0.0            estimate D2E/DX2                !
 ! D37   D(3,6,10,5)             0.0            estimate D2E/DX2                !
 ! D38   D(3,6,10,32)          180.0            estimate D2E/DX2                !
 ! D39   D(12,6,10,5)          180.0            estimate D2E/DX2                !
 ! D40   D(12,6,10,32)           0.0            estimate D2E/DX2                !
 ! D41   D(3,6,12,14)            0.0            estimate D2E/DX2                !
 ! D42   D(3,6,12,15)          180.0            estimate D2E/DX2                !
 ! D43   D(10,6,12,14)         180.0            estimate D2E/DX2                !
 ! D44   D(10,6,12,15)           0.0            estimate D2E/DX2                !
 ! D45   D(3,7,11,14)            0.0            estimate D2E/DX2                !
 ! D46   D(3,7,11,33)          180.0            estimate D2E/DX2                !
 ! D47   D(29,7,11,14)         180.0            estimate D2E/DX2                !
 ! D48   D(29,7,11,33)           0.0            estimate D2E/DX2                !
 ! D49   D(5,8,13,9)             0.0            estimate D2E/DX2                !
 ! D50   D(5,8,13,34)          180.0            estimate D2E/DX2                !
 ! D51   D(30,8,13,9)          180.0            estimate D2E/DX2                !
 ! D52   D(30,8,13,34)           0.0            estimate D2E/DX2                !
 ! D53   D(4,9,13,8)             0.0            estimate D2E/DX2                !
 ! D54   D(4,9,13,34)          180.0            estimate D2E/DX2                !
 ! D55   D(31,9,13,8)          180.0            estimate D2E/DX2                !
 ! D56   D(31,9,13,34)           0.0            estimate D2E/DX2                !
 ! D57   D(7,11,14,12)           0.0            estimate D2E/DX2                !
 ! D58   D(7,11,14,16)         180.0            estimate D2E/DX2                !
 ! D59   D(33,11,14,12)        180.0            estimate D2E/DX2                !
 ! D60   D(33,11,14,16)          0.0            estimate D2E/DX2                !
 ! D61   D(6,12,14,11)           0.0            estimate D2E/DX2                !
 ! D62   D(6,12,14,16)         180.0            estimate D2E/DX2                !
 ! D63   D(15,12,14,11)        180.0            estimate D2E/DX2                !
 ! D64   D(15,12,14,16)          0.0            estimate D2E/DX2                !
 ! D65   D(6,12,15,17)         180.0            estimate D2E/DX2                !
 ! D66   D(6,12,15,35)           0.0            estimate D2E/DX2                !
 ! D67   D(14,12,15,17)          0.0            estimate D2E/DX2                !
 ! D68   D(14,12,15,35)        180.0            estimate D2E/DX2                !
 ! D69   D(11,14,16,18)          0.0            estimate D2E/DX2                !
 ! D70   D(11,14,16,19)        180.0            estimate D2E/DX2                !
 ! D71   D(12,14,16,18)        180.0            estimate D2E/DX2                !
 ! D72   D(12,14,16,19)          0.0            estimate D2E/DX2                !
 ! D73   D(12,15,17,19)          0.0            estimate D2E/DX2                !
 ! D74   D(12,15,17,36)        180.0            estimate D2E/DX2                !
 ! D75   D(35,15,17,19)        180.0            estimate D2E/DX2                !
 ! D76   D(35,15,17,36)          0.0            estimate D2E/DX2                !
 ! D77   D(14,16,18,21)        180.0            estimate D2E/DX2                !
 ! D78   D(14,16,18,37)          0.0            estimate D2E/DX2                !
 ! D79   D(19,16,18,21)          0.0            estimate D2E/DX2                !
 ! D80   D(19,16,18,37)        180.0            estimate D2E/DX2                !
 ! D81   D(14,16,19,17)          0.0            estimate D2E/DX2                !
 ! D82   D(14,16,19,20)        180.0            estimate D2E/DX2                !
 ! D83   D(18,16,19,17)        180.0            estimate D2E/DX2                !
 ! D84   D(18,16,19,20)          0.0            estimate D2E/DX2                !
 ! D85   D(15,17,19,16)          0.0            estimate D2E/DX2                !
 ! D86   D(15,17,19,20)        180.0            estimate D2E/DX2                !
 ! D87   D(36,17,19,16)        180.0            estimate D2E/DX2                !
 ! D88   D(36,17,19,20)          0.0            estimate D2E/DX2                !
 ! D89   D(16,18,21,23)          0.0            estimate D2E/DX2                !
 ! D90   D(16,18,21,38)        180.0            estimate D2E/DX2                !
 ! D91   D(37,18,21,23)        180.0            estimate D2E/DX2                !
 ! D92   D(37,18,21,38)          0.0            estimate D2E/DX2                !
 ! D93   D(16,19,20,22)        180.0            estimate D2E/DX2                !
 ! D94   D(16,19,20,23)          0.0            estimate D2E/DX2                !
 ! D95   D(17,19,20,22)          0.0            estimate D2E/DX2                !
 ! D96   D(17,19,20,23)        180.0            estimate D2E/DX2                !
 ! D97   D(19,20,22,25)        180.0            estimate D2E/DX2                !
 ! D98   D(19,20,22,39)          0.0            estimate D2E/DX2                !
 ! D99   D(23,20,22,25)          0.0            estimate D2E/DX2                !
 ! D100  D(23,20,22,39)        180.0            estimate D2E/DX2                !
 ! D101  D(19,20,23,21)          0.0            estimate D2E/DX2                !
 ! D102  D(19,20,23,24)        180.0            estimate D2E/DX2                !
 ! D103  D(22,20,23,21)        180.0            estimate D2E/DX2                !
 ! D104  D(22,20,23,24)          0.0            estimate D2E/DX2                !
 ! D105  D(18,21,23,20)          0.0            estimate D2E/DX2                !
 ! D106  D(18,21,23,24)        180.0            estimate D2E/DX2                !
 ! D107  D(38,21,23,20)        180.0            estimate D2E/DX2                !
 ! D108  D(38,21,23,24)          0.0            estimate D2E/DX2                !
 ! D109  D(20,22,25,26)          0.0            estimate D2E/DX2                !
 ! D110  D(20,22,25,41)        180.0            estimate D2E/DX2                !
 ! D111  D(39,22,25,26)        180.0            estimate D2E/DX2                !
 ! D112  D(39,22,25,41)          0.0            estimate D2E/DX2                !
 ! D113  D(20,23,24,26)          0.0            estimate D2E/DX2                !
 ! D114  D(20,23,24,40)        180.0            estimate D2E/DX2                !
 ! D115  D(21,23,24,26)        180.0            estimate D2E/DX2                !
 ! D116  D(21,23,24,40)          0.0            estimate D2E/DX2                !
 ! D117  D(23,24,26,25)          0.0            estimate D2E/DX2                !
 ! D118  D(23,24,26,42)        180.0            estimate D2E/DX2                !
 ! D119  D(40,24,26,25)        180.0            estimate D2E/DX2                !
 ! D120  D(40,24,26,42)          0.0            estimate D2E/DX2                !
 ! D121  D(22,25,26,24)          0.0            estimate D2E/DX2                !
 ! D122  D(22,25,26,42)        180.0            estimate D2E/DX2                !
 ! D123  D(41,25,26,24)        180.0            estimate D2E/DX2                !
 ! D124  D(41,25,26,42)          0.0            estimate D2E/DX2                !
 --------------------------------------------------------------------------------
 Trust Radius=3.00D-01 FncErr=1.00D-07 GrdErr=1.00D-06 EigMax=2.50D+02 EigMin=1.00D-04
 Number of steps in this run=    252 maximum allowed number of steps=    252.
 GradGradGradGradGradGradGradGradGradGradGradGradGradGradGradGradGradGrad

 Leave Link  103 at Thu Sep  8 15:01:23 2022, MaxMem=  1342177280 cpu:               4.2 elap:               0.1
 (Enter /mnt/opt/groups/app-gaussian/g16-avx2/l202.exe)
                          Input orientation:                          
 ---------------------------------------------------------------------
 Center     Atomic      Atomic             Coordinates (Angstroms)
 Number     Number       Type             X           Y           Z
 ---------------------------------------------------------------------
      1          6           0       -2.696488    3.039686    0.000000
      2          6           0       -1.965730    4.237187    0.000000
      3          6           0       -2.068851    1.794268    0.000000
      4          6           0       -2.588505    5.520655    0.000000
      5          6           0       -0.528894    4.161463    0.000000
      6          6           0       -0.630128    1.708417    0.000000
      7          6           0       -2.831344    0.579993    0.000000
      8          6           0        0.220194    5.375864    0.000000
      9          6           0       -1.834273    6.666592    0.000000
     10          6           0        0.094408    2.901095    0.000000
     11          6           0       -2.230401   -0.637736    0.000000
     12          6           0        0.000000    0.389096    0.000000
     13          6           0       -0.412651    6.593223    0.000000
     14          6           0       -0.796508   -0.783031    0.000000
     15          6           0        1.410616    0.239930    0.000000
     16          6           0       -0.169980   -2.084200    0.000000
     17          6           0        2.007970   -0.993332    0.000000
     18          6           0       -0.942785   -3.293461    0.000000
     19          6           0        1.248474   -2.191788    0.000000
     20          6           0        1.882933   -3.500612    0.000000
     21          6           0       -0.355110   -4.521870    0.000000
     22          6           0        3.288208   -3.680579    0.000000
     23          6           0        1.065979   -4.669393    0.000000
     24          6           0        1.666675   -5.950528    0.000000
     25          6           0        3.853551   -4.941533    0.000000
     26          6           0        3.038897   -6.090763    0.000000
     27          1           0       -3.783266    3.082483    0.000000
     28          1           0       -3.674132    5.572394    0.000000
     29          1           0       -3.915618    0.653071    0.000000
     30          1           0        1.305654    5.318364    0.000000
     31          1           0       -2.318834    7.638472    0.000000
     32          1           0        1.178762    2.885819    0.000000
     33          1           0       -2.858516   -1.519232    0.000000
     34          1           0        0.169348    7.510052    0.000000
     35          1           0        2.046634    1.116919    0.000000
     36          1           0        3.090286   -1.038677    0.000000
     37          1           0       -2.024004   -3.242231    0.000000
     38          1           0       -0.968883   -5.418770    0.000000
     39          1           0        3.946859   -2.820059    0.000000
     40          1           0        1.023376   -6.826638    0.000000
     41          1           0        4.934566   -5.045460    0.000000
     42          1           0        3.490227   -7.078352    0.000000
 ---------------------------------------------------------------------
                    Distance matrix (angstroms):
                    1          2          3          4          5
     1  C    0.000000
     2  C    1.402860   0.000000
     3  C    1.394630   2.445095   0.000000
     4  C    2.483318   1.426583   3.762446   0.000000
     5  C    2.440665   1.438830   2.824018   2.467671   0.000000
     6  C    2.458073   2.859810   1.441282   4.285837   2.455134
     7  C    2.463387   3.758238   1.433827   4.946626   4.257723
     8  C    3.736945   2.464721   4.250595   2.812429   1.426851
     9  C    3.727984   2.432959   4.877968   1.371874   2.824834
    10  C    2.794335   2.455465   2.429970   3.749682   1.406070
    11  C    3.706841   4.882103   2.437364   6.168794   5.091899
    12  C    3.781094   4.321099   2.500930   5.747456   3.809263
    13  C    4.224161   2.821872   5.076708   2.425849   2.434537
    14  C    4.268851   5.154577   2.874252   6.553450   4.951731
    15  C    4.970607   5.232378   3.810860   6.624124   4.374942
    16  C    5.712920   6.571503   4.318359   7.980168   6.255967
    17  C    6.196544   6.568761   4.938743   7.972428   5.745223
    18  C    6.571471   7.599808   5.210855   8.966439   7.466405
    19  C    6.552179   7.187686   5.185874   8.614185   6.597184
    20  C    7.984146   8.642091   6.606993  10.068615   8.032702
    21  C    7.915755   8.905907   6.544502  10.287874   8.685072
    22  C    8.998808   9.502362   7.659767  10.917805   8.721691
    23  C    8.578232   9.408423   7.183737  10.825541   8.973719
    24  C    9.993055  10.815910   8.598606  12.234974  10.347603
    25  C   10.324866  10.867977   8.969162  12.286475  10.102988
    26  C   10.782381  11.476622   9.394829  12.903204  10.855288
    27  H    1.087620   2.153318   2.144462   2.715168   3.428576
    28  H    2.714848   2.168275   4.105017   1.086859   3.447209
    29  H    2.679964   4.080190   2.170917   5.045255   4.876342
    30  H    4.605379   3.445417   4.879194   3.899410   2.168868
    31  H    4.614266   3.419565   5.849548   2.134917   3.910688
    32  H    3.878303   3.422576   3.426146   4.597245   2.131515
    33  H    4.561796   5.825240   3.406296   7.045063   6.139824
    34  H    5.310102   3.907711   6.138381   3.400508   3.420613
    35  H    5.118031   5.082828   4.170853   6.393544   3.987805
    36  H    7.079534   7.307396   5.885769   8.676030   6.335607
    37  H    6.317809   7.479645   5.036699   8.781050   7.553148
    38  H    8.633082   9.707276   7.296427  11.058671   9.590331
    39  H    8.858367   9.206706   7.581608  10.596155   8.293010
    40  H   10.544275  11.460496   9.158706  12.864732  11.097203
    41  H   11.117669  11.566400   9.789266  12.970713  10.705925
    42  H   11.859601  12.562201  10.470279  13.988780  11.936782
                    6          7          8          9         10
     6  C    0.000000
     7  C    2.473599   0.000000
     8  C    3.764733   5.684388   0.000000
     9  C    5.102300   6.167726   2.426276   0.000000
    10  C    1.395505   3.734640   2.477964   4.230695   0.000000
    11  C    2.839949   1.357938   6.493751   7.315062   4.234154
    12  C    1.462077   2.837772   4.991627   6.539993   2.513772
    13  C    4.889645   6.481436   1.372026   1.423514   3.726784
    14  C    2.496997   2.449161   6.242249   7.521558   3.790319
    15  C    2.514178   4.255569   5.272089   7.199395   2.968872
    16  C    3.820429   3.765738   7.470260   8.907650   4.992301
    17  C    3.776110   5.088645   6.615346   8.569555   4.339157
    18  C    5.011640   4.309327   8.746983   9.999870   6.280788
    19  C    4.329058   4.932310   7.637193   9.379458   5.222004
    20  C    5.783551   6.235042   9.030865  10.825417   6.646854
    21  C    6.236354   5.671044   9.914440  11.285814   7.436563
    22  C    6.662930   7.456634   9.562001  11.545725   7.315654
    23  C    6.599488   6.537980  10.080801  11.701112   7.632577
    24  C    7.995920   7.929683  11.418383  13.093829   8.990175
    25  C    8.020300   8.670356  10.938463  12.926713   8.697009
    26  C    8.619104   8.885872  11.807990  13.656423   9.461687
    27  H    3.439526   2.677426   4.613815   4.079756   3.881914
    28  H    4.918971   5.063039   3.899282   2.140643   4.619278
    29  H    3.450826   1.086734   6.277716   6.363524   4.597164
    30  H    4.096214   6.290224   1.086982   3.417142   2.703758
    31  H    6.165815   7.077061   3.400891   1.085979   5.316623
    32  H    2.158323   4.625774   2.668179   4.834524   1.084462
    33  H    3.922172   2.099401   7.551212   8.249654   5.315924
    34  H    5.856461   7.551812   2.134794   2.173919   4.609566
    35  H    2.741336   4.907439   4.634058   6.772024   2.644706
    36  H    4.624717   6.138876   7.027358   9.144531   4.949453
    37  H    5.143132   3.906558   8.905503   9.910639   6.498317
    38  H    7.135233   6.281235  10.859928  12.116306   8.387535
    39  H    6.438626   7.583165   9.003399  11.109367   6.897317
    40  H    8.693747   8.349674  12.228907  13.792513   9.771989
    41  H    8.751038   9.589321  11.438064  13.527355   9.304562
    42  H    9.704877   9.930383  12.876359  14.740210  10.541392
                   11         12         13         14         15
    11  C    0.000000
    12  C    2.455417   0.000000
    13  C    7.455936   6.217835   0.000000
    14  C    1.441236   1.417147   7.386235   0.000000
    15  C    3.745304   1.418481   6.609738   2.432662   0.000000
    16  C    2.517458   2.479130   8.680816   1.444153   2.810670
    17  C    4.253262   2.437837   7.963368   2.812352   1.370316
    18  C    2.951412   3.801325   9.900887   2.514688   4.245391
    19  C    3.810203   2.866993   8.940680   2.483253   2.437118
    20  C    5.011544   4.321489  10.351580   3.816366   3.770244
    21  C    4.313144   4.923788  11.115242   3.764804   5.078634
    22  C    6.301900   5.232071  10.920044   5.008062   4.346923
    23  C    5.207723   5.169586  11.359263   4.309602   4.921405
    24  C    6.588851   6.555047  12.714924   5.724535   6.195751
    25  C    7.452325   6.577649  12.298418   6.238284   5.728481
    26  C    7.582942   7.157057  13.145215   6.548462   6.536740
    27  H    4.031305   4.644075   4.866861   4.884969   5.920854
    28  H    6.375741   6.353410   3.417506   6.976543   7.368164
    29  H    2.122767   3.924506   6.896099   3.433837   5.342233
    30  H    6.926674   5.099256   2.139588   6.453379   5.079519
    31  H    8.276680   7.611205   2.173955   8.557990   8.285362
    32  H    4.902839   2.760997   4.034531   4.166792   2.656028
    33  H    1.082388   3.436980   8.473145   2.189491   4.617374
    34  H    8.493836   7.122969   1.085955   8.349138   7.375325
    35  H    4.622969   2.172196   6.003165   3.419542   1.083341
    36  H    5.335772   3.404174   8.397408   3.895192   2.110954
    37  H    2.612660   4.157298   9.966575   2.748529   4.891018
    38  H    4.944665   5.888127  12.024865   4.638943   6.138640
    39  H    6.551418   5.086882  10.373775   5.162268   3.974426
    40  H    6.992108   7.287943  13.496475   6.311669   7.077170
    41  H    8.412181   7.340595  12.808266   7.142374   6.352446
    42  H    8.614355   8.242843  14.217750   7.616243   7.608024
                   16         17         18         19         20
    16  C    0.000000
    17  C    2.435869   0.000000
    18  C    1.435110   3.741330   0.000000
    19  C    1.422528   1.418848   2.452611   0.000000
    20  C    2.494128   2.510396   2.833301   1.454496   0.000000
    21  C    2.444690   4.246731   1.361745   2.828562   2.460042
    22  C    3.808870   2.976627   4.248666   2.525275   1.416752
    23  C    2.865452   3.794835   2.434815   2.484317   1.425995
    24  C    4.280396   4.968931   3.724149   3.781933   2.459442
    25  C    4.934891   4.358263   5.071586   3.787813   2.441227
    26  C    5.133170   5.200636   4.866075   4.290410   2.836395
    27  H    6.304796   7.081715   6.980043   7.289468   8.685790
    28  H    8.420363   8.683032   9.277049   9.193181  10.639568
    29  H    4.639230   6.148133   4.940936   5.895852   7.132761
    30  H    7.548208   6.350650   8.900506   7.510370   8.837850
    31  H    9.957305   9.655531  11.018197  10.457519  11.905211
    32  H    5.149776   3.966787   6.533335   5.078086   6.425135
    33  H    2.747256   4.894819   2.611114   4.161694   5.138794
    34  H    9.600251   8.699889  10.860605   9.761671  11.143208
    35  H    3.893654   2.110605   5.328046   3.403616   4.620432
    36  H    3.423807   1.083265   4.620575   2.173002   2.742048
    37  H    2.185964   4.616748   1.082432   3.436938   3.915472
    38  H    3.428936   5.333494   2.125469   3.915365   3.436886
    39  H    4.182087   2.663874   4.912507   2.770561   2.173233
    40  H    4.890278   5.915816   4.043406   4.640313   3.435300
    41  H    5.901309   4.998470   6.132924   4.661622   3.420383
    42  H    6.191823   6.262951   5.828979   5.376241   3.922195
                   21         22         23         24         25
    21  C    0.000000
    22  C    3.739189   0.000000
    23  C    1.428726   2.432294   0.000000
    24  C    2.475617   2.789630   1.414971   0.000000
    25  C    4.229532   1.381889   2.800824   2.408422   0.000000
    26  C    3.739079   2.423044   2.431604   1.379369   1.408684
    27  H    8.341369   9.784925   9.143673  10.549746  11.077265
    28  H   10.625915  11.579797  11.285515  12.700470  12.930919
    29  H    6.281499   8.406880   7.290057   8.646937   9.573901
    30  H    9.979396   9.214743   9.990632  11.274674  10.571531
    31  H   12.317878  12.631700  12.764815  14.161398  14.012668
    32  H    7.564828   6.896908   7.556054   8.849807   8.271755
    33  H    3.909332   6.515646   5.032412   6.333541   7.534188
    34  H   12.043347  11.617121  12.212405  13.543604  12.985196
    35  H    6.128973   4.955552   5.868824   7.077653   6.322167
    36  H    4.899325   2.649305   4.156912   5.113995   3.976790
    37  H    2.103018   5.330267   3.403643   4.577771   6.118274
    38  H    1.086806   4.598275   2.168462   2.688667   4.845991
    39  H    4.626348   1.083659   3.423376   3.872864   2.123525
    40  H    2.685550   3.876487   2.157666   1.086923   3.400516
    41  H    5.315526   2.138550   3.886823   3.390908   1.085999
    42  H    4.617599   3.403773   3.417611   2.144138   2.167487
                   26         27         28         29         30
    26  C    0.000000
    27  H   11.431988   0.000000
    28  H   13.457117   2.492302   0.000000
    29  H    9.687341   2.433015   4.925247   0.000000
    30  H   11.540031   5.558441   4.986261   7.001903   0.000000
    31  H   14.737611   4.785561   2.470933   7.165581   4.303465
    32  H    9.167286   4.965924   5.546915   5.562182   2.435852
    33  H    7.461794   4.693713   7.138374   2.415857   8.005812
    34  H   13.900233   5.935194   4.304284   7.981550   2.468742
    35  H    7.275663   6.152331   7.251098   5.980268   4.266285
    36  H    5.052347   8.014342   9.458521   7.207267   6.602793
    37  H    5.809226   6.564831   8.967750   4.330310   9.185337
    38  H    4.063727   8.955002  11.319190   6.749111  10.975407
    39  H    3.394392   9.725988  11.336347   8.595416   8.556278
    40  H    2.145655  11.013378  13.259056   8.963242  12.148282
    41  H    2.164768  11.919063  13.669254  10.526111  10.980795
    42  H    1.085832  12.495850  14.538549  10.706140  12.587729
                   31         32         33         34         35
    31  H    0.000000
    32  H    5.900923   0.000000
    33  H    9.173592   5.975290   0.000000
    34  H    2.491494   4.733122   9.523441   0.000000
    35  H    7.847800   1.970332   5.568643   6.663059   0.000000
    36  H   10.225042   4.365271   5.968180   9.033972   2.394954
    37  H   10.884697   6.914529   1.914454  10.973713   5.964250
    38  H   13.126840   8.577796   4.333256  12.978829   7.197817
    39  H   12.191791   6.341877   6.928584  10.999126   4.371573
    40  H   14.846204   9.713700   6.575534  14.362104   8.009192
    41  H   14.611432   8.775605   8.553737  13.429378   6.805517
    42  H   15.821823  10.228762   8.438623  14.961610   8.321444
                   36         37         38         39         40
    36  H    0.000000
    37  H    5.568807   0.000000
    38  H    5.971773   2.418802   0.000000
    39  H    1.976623   5.985769   5.560379   0.000000
    40  H    6.145943   4.704731   2.439506   4.959781   0.000000
    41  H    4.410859   7.188416   5.915241   2.434743   4.297674
    42  H    6.052902   6.717333   4.757928   4.282706   2.479660
                   41         42
    41  H    0.000000
    42  H    2.493745   0.000000
 Stoichiometry    C26H16
 Framework group  CS[SG(C26H16)]
 Deg. of freedom    81
 Full point group                 CS      NOp   2
 Largest Abelian subgroup         CS      NOp   2
 Largest concise Abelian subgroup C1      NOp   1
                         Standard orientation:                         
 ---------------------------------------------------------------------
 Center     Atomic      Atomic             Coordinates (Angstroms)
 Number     Number       Type             X           Y           Z
 ---------------------------------------------------------------------
      1          6           0       -2.696488    3.039686    0.000000
      2          6           0       -1.965730    4.237187    0.000000
      3          6           0       -2.068851    1.794268    0.000000
      4          6           0       -2.588505    5.520655    0.000000
      5          6           0       -0.528894    4.161463    0.000000
      6          6           0       -0.630128    1.708417    0.000000
      7          6           0       -2.831344    0.579993    0.000000
      8          6           0        0.220194    5.375864    0.000000
      9          6           0       -1.834273    6.666592    0.000000
     10          6           0        0.094408    2.901095    0.000000
     11          6           0       -2.230401   -0.637736    0.000000
     12          6           0        0.000000    0.389096    0.000000
     13          6           0       -0.412651    6.593223    0.000000
     14          6           0       -0.796508   -0.783031    0.000000
     15          6           0        1.410616    0.239930    0.000000
     16          6           0       -0.169980   -2.084200    0.000000
     17          6           0        2.007970   -0.993332    0.000000
     18          6           0       -0.942785   -3.293461    0.000000
     19          6           0        1.248474   -2.191788    0.000000
     20          6           0        1.882933   -3.500612    0.000000
     21          6           0       -0.355110   -4.521870    0.000000
     22          6           0        3.288208   -3.680579    0.000000
     23          6           0        1.065979   -4.669393    0.000000
     24          6           0        1.666675   -5.950528    0.000000
     25          6           0        3.853551   -4.941533    0.000000
     26          6           0        3.038897   -6.090763    0.000000
     27          1           0       -3.783266    3.082483    0.000000
     28          1           0       -3.674132    5.572394    0.000000
     29          1           0       -3.915618    0.653071    0.000000
     30          1           0        1.305654    5.318364    0.000000
     31          1           0       -2.318834    7.638472    0.000000
     32          1           0        1.178762    2.885819    0.000000
     33          1           0       -2.858516   -1.519232    0.000000
     34          1           0        0.169348    7.510052    0.000000
     35          1           0        2.046634    1.116919    0.000000
     36          1           0        3.090286   -1.038677    0.000000
     37          1           0       -2.024004   -3.242231    0.000000
     38          1           0       -0.968883   -5.418770    0.000000
     39          1           0        3.946859   -2.820059    0.000000
     40          1           0        1.023376   -6.826638    0.000000
     41          1           0        4.934566   -5.045460    0.000000
     42          1           0        3.490227   -7.078352    0.000000
 ---------------------------------------------------------------------
 Rotational constants (GHZ):           0.7427880           0.0895954           0.0799516
 Leave Link  202 at Thu Sep  8 15:01:23 2022, MaxMem=  1342177280 cpu:               7.6 elap:               0.2
 (Enter /mnt/opt/groups/app-gaussian/g16-avx2/l301.exe)
 Standard basis: 6-31G(d,p) (6D, 7F)
 Ernie: Thresh=  0.10000D-02 Tol=  0.10000D-05 Strict=F.
 There are   350 symmetry adapted cartesian basis functions of A'  symmetry.
 There are   120 symmetry adapted cartesian basis functions of A"  symmetry.
 There are   350 symmetry adapted basis functions of A'  symmetry.
 There are   120 symmetry adapted basis functions of A"  symmetry.
   470 basis functions,   840 primitive gaussians,   470 cartesian basis functions
    86 alpha electrons       86 beta electrons
       nuclear repulsion energy      1950.2272948222 Hartrees.
 IExCor=  402 DFT=T Ex+Corr=B3LYP ExCW=0 ScaHFX=  0.200000
 ScaDFX=  0.800000  0.720000  1.000000  0.810000 ScalE2=  1.000000  1.000000
 IRadAn=      5 IRanWt=     -1 IRanGd=            0 ICorTp=0 IEmpDi=131
 NAtoms=   42 NActive=   42 NUniq=   42 SFac= 1.00D+00 NAtFMM=   60 NAOKFM=F Big=F
 Integral buffers will be    131072 words long.
 Raffenetti 2 integral format.
 Two-electron integral symmetry is turned on.
 R6Disp:  Grimme-D3 Dispersion energy=       -0.0379845172 Hartrees.
 Nuclear repulsion after empirical dispersion term =     1950.1893103050 Hartrees.
 Leave Link  301 at Thu Sep  8 15:01:23 2022, MaxMem=  1342177280 cpu:               6.7 elap:               0.2
 (Enter /mnt/opt/groups/app-gaussian/g16-avx2/l302.exe)
 NPDir=0 NMtPBC=     1 NCelOv=     1 NCel=       1 NClECP=     1 NCelD=      1
         NCelK=      1 NCelE2=     1 NClLst=     1 CellRange=     0.0.
 One-electron integrals computed using PRISM.
 One-electron integral symmetry used in STVInt
 NBasis=   470 RedAO= T EigKep=  1.33D-04  NBF=   350   120
 NBsUse=   470 1.00D-06 EigRej= -1.00D+00 NBFU=   350   120
 Precomputing XC quadrature grid using
 IXCGrd= 4 IRadAn=           5 IRanWt=          -1 IRanGd=           0 AccXCQ= 1.00D-12.
 Generated NRdTot=       0 NPtTot=           0 NUsed=           0 NTot=          32
 NSgBfM=   455   455   455   455   455 MxSgAt=    42 MxSgA2=    42.
 Leave Link  302 at Thu Sep  8 15:01:27 2022, MaxMem=  1342177280 cpu:             137.9 elap:               3.1
 (Enter /mnt/opt/groups/app-gaussian/g16-avx2/l303.exe)
 DipDrv:  MaxL=1.
 Leave Link  303 at Thu Sep  8 15:01:27 2022, MaxMem=  1342177280 cpu:               5.2 elap:               0.1
 (Enter /mnt/opt/groups/app-gaussian/g16-avx2/l401.exe)
 ExpMin= 1.61D-01 ExpMax= 3.05D+03 ExpMxC= 4.57D+02 IAcc=3 IRadAn=         5 AccDes= 0.00D+00
 Harris functional with IExCor=  402 and IRadAn=       5 diagonalized for initial guess.
 HarFok:  IExCor=  402 AccDes= 0.00D+00 IRadAn=         5 IDoV= 1 UseB2=F ITyADJ=14
 ICtDFT=  3500011 ScaDFX=  1.000000  1.000000  1.000000  1.000000
 FoFCou: FMM=F IPFlag=           0 FMFlag=      100000 FMFlg1=           0
         NFxFlg=           0 DoJE=T BraDBF=F KetDBF=T FulRan=T
         wScrn=  0.000000 ICntrl=       500 IOpCl=  0 I1Cent=   200000004 NGrid=           0
         NMat0=    1 NMatS0=      1 NMatT0=    0 NMatD0=    1 NMtDS0=    0 NMtDT0=    0
 Petite list used in FoFCou.
 Harris En= -1000.53461888847    
 JPrj=0 DoOrth=F DoCkMO=F.
 Initial guess orbital symmetries:
       Occupied  (A') (A') (A') (A') (A') (A') (A') (A') (A') (A')
                 (A') (A') (A') (A') (A') (A') (A') (A') (A') (A')
                 (A') (A') (A') (A') (A') (A') (A') (A') (A') (A')
                 (A') (A') (A') (A') (A') (A') (A') (A') (A') (A')
                 (A') (A') (A') (A') (A') (A') (A') (A') (A') (A')
                 (A') (A') (A') (A') (A') (A') (A') (A') (A') (A')
                 (A') (A') (A') (A') (A') (A') (A') (A") (A") (A')
                 (A') (A") (A') (A') (A') (A") (A') (A") (A") (A")
                 (A") (A") (A") (A") (A") (A")
       Virtual   (A") (A") (A") (A") (A") (A") (A") (A") (A") (A")
                 (A') (A') (A') (A") (A') (A') (A') (A') (A") (A')
                 (A') (A') (A') (A') (A") (A') (A') (A') (A') (A')
                 (A') (A') (A') (A') (A') (A') (A') (A') (A') (A')
                 (A') (A') (A') (A') (A') (A') (A') (A') (A') (A')
                 (A') (A') (A') (A') (A') (A') (A") (A') (A") (A')
                 (A') (A') (A") (A') (A") (A") (A') (A') (A') (A")
                 (A') (A') (A') (A") (A') (A') (A') (A') (A') (A")
                 (A') (A") (A') (A') (A') (A') (A') (A') (A') (A")
                 (A') (A") (A') (A") (A") (A") (A") (A") (A") (A")
                 (A") (A") (A') (A') (A") (A') (A") (A') (A') (A')
                 (A') (A') (A') (A") (A') (A') (A") (A') (A") (A')
                 (A') (A') (A') (A') (A') (A') (A") (A') (A') (A')
                 (A') (A') (A') (A') (A') (A') (A') (A') (A') (A')
                 (A') (A') (A') (A') (A') (A') (A') (A') (A') (A')
                 (A') (A") (A") (A') (A") (A') (A") (A") (A") (A')
                 (A') (A') (A") (A") (A') (A") (A") (A") (A") (A')
                 (A") (A") (A') (A") (A") (A") (A") (A") (A") (A')
                 (A") (A') (A') (A') (A') (A') (A') (A') (A') (A')
                 (A') (A') (A') (A') (A') (A') (A') (A') (A') (A')
                 (A') (A") (A") (A') (A") (A') (A') (A") (A') (A")
                 (A') (A') (A') (A') (A') (A") (A') (A') (A') (A')
                 (A") (A') (A') (A') (A') (A') (A") (A') (A') (A')
                 (A") (A') (A') (A") (A') (A") (A") (A') (A') (A")
                 (A') (A') (A') (A') (A") (A') (A") (A') (A') (A")
                 (A") (A') (A") (A") (A") (A") (A") (A") (A') (A")
                 (A') (A") (A') (A') (A') (A') (A') (A') (A") (A")
                 (A') (A") (A') (A") (A') (A") (A') (A") (A') (A")
                 (A') (A') (A') (A") (A') (A') (A") (A') (A') (A")
                 (A") (A') (A') (A") (A") (A') (A") (A") (A') (A')
                 (A") (A') (A') (A") (A') (A") (A') (A') (A") (A")
                 (A') (A') (A") (A") (A') (A') (A') (A') (A') (A')
                 (A') (A') (A') (A') (A') (A') (A') (A') (A') (A')
                 (A') (A') (A') (A') (A') (A') (A') (A') (A') (A')
                 (A') (A') (A') (A') (A') (A') (A') (A') (A') (A')
                 (A') (A') (A') (A') (A') (A') (A') (A') (A') (A')
                 (A') (A') (A') (A') (A') (A') (A') (A') (A') (A')
                 (A') (A') (A') (A') (A') (A') (A') (A') (A') (A')
                 (A') (A') (A') (A')
 The electronic state of the initial guess is 1-A'.
 Leave Link  401 at Thu Sep  8 15:01:29 2022, MaxMem=  1342177280 cpu:              88.1 elap:               2.0
 (Enter /mnt/opt/groups/app-gaussian/g16-avx2/l502.exe)
 Two-electron integrals replicated using symmetry.
 Closed shell SCF:
 Using DIIS extrapolation, IDIIS=    10.
 NGot=  1342177280 LenX=  1341706032 LenY=  1341484662
 Requested convergence on RMS density matrix=1.00D-08 within 500 cycles.
 Requested convergence on MAX density matrix=1.00D-06.
 Requested convergence on             energy=1.00D-06.
 Level shift goal  0.100 maximum shift  0.100.
 No special actions if energy rises.
 Dynamic level shift is on during FON iterations.

 Cycle   1  Pass 1  IDiag  1:
 FoFJK:  IHMeth= 1 ICntrl=       0 DoSepK=F KAlg= 0 I1Cent=           0 FoldK=F
 IRaf= 630000000 NMat=       1 IRICut=       1 DoRegI=T DoRafI=F ISym2E= 2 IDoP0=0 IntGTp=1.
 FoFCou: FMM=F IPFlag=           0 FMFlag=      100000 FMFlg1=           0
         NFxFlg=           0 DoJE=F BraDBF=F KetDBF=F FulRan=T
         wScrn=  0.000000 ICntrl=         0 IOpCl=  0 I1Cent=           0 NGrid=           0
         NMat0=    1 NMatS0=      1 NMatT0=    0 NMatD0=    1 NMtDS0=    0 NMtDT0=    0
 Integrals replicated using symmetry in FoFCou.
 E= -1000.04949329863    
 DIIS: error= 4.36D-02 at cycle   1 NSaved=   1.
 NSaved= 1 IEnMin= 1 EnMin= -1000.04949329863     IErMin= 1 ErrMin= 4.36D-02
 ErrMax= 4.36D-02  0.00D+00 EMaxC= 1.00D+00 BMatC= 4.30D-01 BMatP= 4.30D-01
 IDIUse=1 WtCom= 1.00D+00 WtEn= 0.00D+00
 Coeff-Com:  0.100D+01
 Coeff:      0.100D+01
 Gap=     0.131 Goal=     0.100 Shift=    0.000
 T= 1721. Gap= 0.127 NK=0 IS=    1 IE=  470 IFin=   87
          NO(<0.9)=   0  NV(>0.1)=   0     86.00e < EF      0.00e >EF  Err=1.4D-14
 GapD=    0.131 DampG=1.000 DampE=0.500 DampFc=0.5000 IDamp=-1.
 Damping current iteration by 5.00D-01
 RMSDP=4.12D-03 MaxDP=1.09D-01              OVMax= 1.41D-01

 Cycle   2  Pass 1  IDiag  1:
 E= -1000.29229791191     Delta-E=       -0.242804613277 Rises=F Damp=T
 DIIS: error= 7.26D-03 at cycle   2 NSaved=   2.
 NSaved= 2 IEnMin= 2 EnMin= -1000.29229791191     IErMin= 2 ErrMin= 7.26D-03
 ErrMax= 7.26D-03  0.00D+00 EMaxC= 1.00D+00 BMatC= 2.67D-02 BMatP= 4.30D-01
 IDIUse=1 WtCom= 1.00D+00 WtEn= 0.00D+00
 Coeff-Com: -0.853D-01 0.109D+01
 Coeff:     -0.853D-01 0.109D+01
 Gap=     0.133 Goal=     0.100 Shift=    0.000
 T= 1525. Gap= 0.129 NK=3 IS=   73 IE=   94 IFin=   87
          NO(<0.9)=   0  NV(>0.1)=   0     86.00e < EF      0.00e >EF  Err=2.8D-14
 GapD=    0.133 DampG=1.000 DampE=1.000 DampFc=1.0000 IDamp=-1.
 RMSDP=1.37D-03 MaxDP=5.99D-02 DE=-2.43D-01 OVMax= 7.55D-02

 Cycle   3  Pass 1  IDiag  1:
 E= -1000.51572904530     Delta-E=       -0.223431133386 Rises=F Damp=F
 DIIS: error= 6.19D-03 at cycle   3 NSaved=   3.
 NSaved= 3 IEnMin= 3 EnMin= -1000.51572904530     IErMin= 3 ErrMin= 6.19D-03
 ErrMax= 6.19D-03  0.00D+00 EMaxC= 1.00D+00 BMatC= 1.18D-02 BMatP= 2.67D-02
 IDIUse=1 WtCom= 1.00D+00 WtEn= 0.00D+00
 Coeff-Com: -0.804D-01 0.438D+00 0.643D+00
 Coeff:     -0.804D-01 0.438D+00 0.643D+00
 Gap=     0.134 Goal=     0.100 Shift=    0.000
 T= 1223. Gap= 0.130 NK=3 IS=   87 IE=   94 IFin=   86
          NO(<0.9)=   0  NV(>0.1)=   0     86.00e < EF      0.00e >EF  Err=0.0D+00
 GapD=    0.134 DampG=1.000 DampE=1.000 DampFc=1.0000 IDamp=-1.
 RMSDP=4.92D-04 MaxDP=1.72D-02 DE=-2.23D-01 OVMax= 6.13D-02

 Cycle   4  Pass 1  IDiag  1:
 E= -1000.51937620546     Delta-E=       -0.003647160167 Rises=F Damp=F
 DIIS: error= 6.34D-03 at cycle   4 NSaved=   4.
 NSaved= 4 IEnMin= 4 EnMin= -1000.51937620546     IErMin= 3 ErrMin= 6.19D-03
 ErrMax= 6.34D-03  0.00D+00 EMaxC= 1.00D+00 BMatC= 7.62D-03 BMatP= 1.18D-02
 IDIUse=1 WtCom= 1.00D+00 WtEn= 0.00D+00
 Coeff-Com: -0.432D-01 0.153D+00 0.457D+00 0.434D+00
 Coeff:     -0.432D-01 0.153D+00 0.457D+00 0.434D+00
 Gap=     0.132 Goal=     0.100 Shift=    0.000
 T=  587. Gap= 0.131 NK=3 IS=   87 IE=   94 IFin=   86
          NO(<0.9)=   0  NV(>0.1)=   0     86.00e < EF      0.00e >EF  Err=0.0D+00
 GapD=    0.132 DampG=1.000 DampE=1.000 DampFc=1.0000 IDamp=-1.
 RMSDP=2.69D-04 MaxDP=9.95D-03 DE=-3.65D-03 OVMax= 3.67D-02

 Cycle   5  Pass 1  IDiag  1:
 E= -1000.52884578813     Delta-E=       -0.009469582667 Rises=F Damp=F
 DIIS: error= 6.96D-04 at cycle   5 NSaved=   5.
 NSaved= 5 IEnMin= 5 EnMin= -1000.52884578813     IErMin= 5 ErrMin= 6.96D-04
 ErrMax= 6.96D-04  0.00D+00 EMaxC= 1.00D+00 BMatC= 2.39D-04 BMatP= 7.62D-03
 IDIUse=1 WtCom= 1.00D+00 WtEn= 0.00D+00
 Coeff-Com: -0.147D-01 0.389D-01 0.164D+00 0.218D+00 0.594D+00
 Coeff:     -0.147D-01 0.389D-01 0.164D+00 0.218D+00 0.594D+00
 Gap=     0.131 Goal=     0.100 Shift=    0.000
 RMSDP=5.37D-05 MaxDP=3.17D-03 DE=-9.47D-03 OVMax= 6.99D-03

 Cycle   6  Pass 1  IDiag  1:
 E= -1000.52904683814     Delta-E=       -0.000201050007 Rises=F Damp=F
 DIIS: error= 3.73D-04 at cycle   6 NSaved=   6.
 NSaved= 6 IEnMin= 6 EnMin= -1000.52904683814     IErMin= 6 ErrMin= 3.73D-04
 ErrMax= 3.73D-04  0.00D+00 EMaxC= 1.00D+00 BMatC= 5.90D-05 BMatP= 2.39D-04
 IDIUse=1 WtCom= 1.00D+00 WtEn= 0.00D+00
 Coeff-Com: -0.525D-02 0.104D-01 0.603D-01 0.995D-01 0.388D+00 0.447D+00
 Coeff:     -0.525D-02 0.104D-01 0.603D-01 0.995D-01 0.388D+00 0.447D+00
 Gap=     0.131 Goal=     0.100 Shift=    0.000
 RMSDP=2.14D-05 MaxDP=1.32D-03 DE=-2.01D-04 OVMax= 2.75D-03

 Cycle   7  Pass 1  IDiag  1:
 E= -1000.52910785584     Delta-E=       -0.000061017698 Rises=F Damp=F
 DIIS: error= 6.69D-05 at cycle   7 NSaved=   7.
 NSaved= 7 IEnMin= 7 EnMin= -1000.52910785584     IErMin= 7 ErrMin= 6.69D-05
 ErrMax= 6.69D-05  0.00D+00 EMaxC= 1.00D+00 BMatC= 2.54D-06 BMatP= 5.90D-05
 IDIUse=1 WtCom= 1.00D+00 WtEn= 0.00D+00
 Coeff-Com: -0.234D-02 0.399D-02 0.273D-01 0.480D-01 0.199D+00 0.262D+00
 Coeff-Com:  0.462D+00
 Coeff:     -0.234D-02 0.399D-02 0.273D-01 0.480D-01 0.199D+00 0.262D+00
 Coeff:      0.462D+00
 Gap=     0.131 Goal=     0.100 Shift=    0.000
 RMSDP=4.75D-06 MaxDP=2.23D-04 DE=-6.10D-05 OVMax= 5.47D-04

 Cycle   8  Pass 1  IDiag  1:
 E= -1000.52911045102     Delta-E=       -0.000002595180 Rises=F Damp=F
 DIIS: error= 2.05D-05 at cycle   8 NSaved=   8.
 NSaved= 8 IEnMin= 8 EnMin= -1000.52911045102     IErMin= 8 ErrMin= 2.05D-05
 ErrMax= 2.05D-05  0.00D+00 EMaxC= 1.00D+00 BMatC= 1.80D-07 BMatP= 2.54D-06
 IDIUse=1 WtCom= 1.00D+00 WtEn= 0.00D+00
 Coeff-Com: -0.263D-03 0.199D-03 0.307D-02 0.651D-02 0.321D-01 0.530D-01
 Coeff-Com:  0.234D+00 0.672D+00
 Coeff:     -0.263D-03 0.199D-03 0.307D-02 0.651D-02 0.321D-01 0.530D-01
 Coeff:      0.234D+00 0.672D+00
 Gap=     0.131 Goal=     0.100 Shift=    0.000
 RMSDP=1.41D-06 MaxDP=8.14D-05 DE=-2.60D-06 OVMax= 1.94D-04

 Cycle   9  Pass 1  IDiag  1:
 E= -1000.52911061788     Delta-E=       -0.000000166865 Rises=F Damp=F
 DIIS: error= 1.15D-05 at cycle   9 NSaved=   9.
 NSaved= 9 IEnMin= 9 EnMin= -1000.52911061788     IErMin= 9 ErrMin= 1.15D-05
 ErrMax= 1.15D-05  0.00D+00 EMaxC= 1.00D+00 BMatC= 2.75D-08 BMatP= 1.80D-07
 IDIUse=1 WtCom= 1.00D+00 WtEn= 0.00D+00
 Coeff-Com: -0.335D-04-0.921D-04 0.316D-03 0.121D-02 0.843D-02 0.171D-01
 Coeff-Com:  0.111D+00 0.401D+00 0.461D+00
 Coeff:     -0.335D-04-0.921D-04 0.316D-03 0.121D-02 0.843D-02 0.171D-01
 Coeff:      0.111D+00 0.401D+00 0.461D+00
 Gap=     0.131 Goal=     0.100 Shift=    0.000
 RMSDP=5.51D-07 MaxDP=2.64D-05 DE=-1.67D-07 OVMax= 9.85D-05

 Cycle  10  Pass 1  IDiag  1:
 E= -1000.52911064630     Delta-E=       -0.000000028421 Rises=F Damp=F
 DIIS: error= 4.19D-06 at cycle  10 NSaved=  10.
 NSaved=10 IEnMin=10 EnMin= -1000.52911064630     IErMin=10 ErrMin= 4.19D-06
 ErrMax= 4.19D-06  0.00D+00 EMaxC= 1.00D+00 BMatC= 3.20D-09 BMatP= 2.75D-08
 IDIUse=1 WtCom= 1.00D+00 WtEn= 0.00D+00
 Coeff-Com:  0.179D-04-0.700D-04-0.305D-03-0.380D-03-0.375D-03 0.816D-03
 Coeff-Com:  0.209D-01 0.109D+00 0.275D+00 0.595D+00
 Coeff:      0.179D-04-0.700D-04-0.305D-03-0.380D-03-0.375D-03 0.816D-03
 Coeff:      0.209D-01 0.109D+00 0.275D+00 0.595D+00
 Gap=     0.131 Goal=     0.100 Shift=    0.000
 RMSDP=1.97D-07 MaxDP=8.76D-06 DE=-2.84D-08 OVMax= 3.22D-05

 Cycle  11  Pass 1  IDiag  1:
 E= -1000.52911064961     Delta-E=       -0.000000003304 Rises=F Damp=F
 DIIS: error= 1.24D-06 at cycle  11 NSaved=  11.
 NSaved=11 IEnMin=11 EnMin= -1000.52911064961     IErMin=11 ErrMin= 1.24D-06
 ErrMax= 1.24D-06  0.00D+00 EMaxC= 1.00D+00 BMatC= 5.54D-10 BMatP= 3.20D-09
 IDIUse=1 WtCom= 1.00D+00 WtEn= 0.00D+00
 Coeff-Com:  0.138D-04-0.342D-04-0.227D-03-0.359D-03-0.994D-03-0.101D-02
 Coeff-Com:  0.289D-02 0.328D-01 0.133D+00 0.383D+00 0.451D+00
 Coeff:      0.138D-04-0.342D-04-0.227D-03-0.359D-03-0.994D-03-0.101D-02
 Coeff:      0.289D-02 0.328D-01 0.133D+00 0.383D+00 0.451D+00
 Gap=     0.131 Goal=     0.100 Shift=    0.000
 RMSDP=6.63D-08 MaxDP=2.45D-06 DE=-3.30D-09 OVMax= 9.15D-06

 Cycle  12  Pass 1  IDiag  1:
 E= -1000.52911065018     Delta-E=       -0.000000000579 Rises=F Damp=F
 DIIS: error= 2.19D-07 at cycle  12 NSaved=  12.
 NSaved=12 IEnMin=12 EnMin= -1000.52911065018     IErMin=12 ErrMin= 2.19D-07
 ErrMax= 2.19D-07  0.00D+00 EMaxC= 1.00D+00 BMatC= 1.92D-11 BMatP= 5.54D-10
 IDIUse=1 WtCom= 1.00D+00 WtEn= 0.00D+00
 Coeff-Com:  0.501D-05-0.970D-05-0.851D-04-0.144D-03-0.466D-03-0.589D-03
 Coeff-Com: -0.809D-03 0.508D-02 0.394D-01 0.134D+00 0.217D+00 0.607D+00
 Coeff:      0.501D-05-0.970D-05-0.851D-04-0.144D-03-0.466D-03-0.589D-03
 Coeff:     -0.809D-03 0.508D-02 0.394D-01 0.134D+00 0.217D+00 0.607D+00
 Gap=     0.131 Goal=     0.100 Shift=    0.000
 RMSDP=1.60D-08 MaxDP=8.82D-07 DE=-5.79D-10 OVMax= 1.93D-06

 Cycle  13  Pass 1  IDiag  1:
 E= -1000.52911065021     Delta-E=       -0.000000000022 Rises=F Damp=F
 DIIS: error= 1.06D-07 at cycle  13 NSaved=  13.
 NSaved=13 IEnMin=13 EnMin= -1000.52911065021     IErMin=13 ErrMin= 1.06D-07
 ErrMax= 1.06D-07  0.00D+00 EMaxC= 1.00D+00 BMatC= 4.81D-12 BMatP= 1.92D-11
 IDIUse=1 WtCom= 1.00D+00 WtEn= 0.00D+00
 Coeff-Com:  0.127D-05-0.122D-05-0.220D-04-0.410D-04-0.164D-03-0.249D-03
 Coeff-Com: -0.109D-02-0.218D-02 0.507D-02 0.288D-01 0.705D-01 0.370D+00
 Coeff-Com:  0.529D+00
 Coeff:      0.127D-05-0.122D-05-0.220D-04-0.410D-04-0.164D-03-0.249D-03
 Coeff:     -0.109D-02-0.218D-02 0.507D-02 0.288D-01 0.705D-01 0.370D+00
 Coeff:      0.529D+00
 Gap=     0.131 Goal=     0.100 Shift=    0.000
 RMSDP=6.80D-09 MaxDP=3.29D-07 DE=-2.23D-11 OVMax= 8.35D-07

 SCF Done:  E(RB3LYP) =  -1000.52911065     A.U. after   13 cycles
            NFock= 13  Conv=0.68D-08     -V/T= 2.0098
 KE= 9.908113407760D+02 PE=-6.216719235909D+03 EE= 2.275189474177D+03
 Leave Link  502 at Thu Sep  8 15:02:11 2022, MaxMem=  1342177280 cpu:            1972.6 elap:              42.5
 (Enter /mnt/opt/groups/app-gaussian/g16-avx2/l601.exe)
 Copying SCF densities to generalized density rwf, IOpCl= 0 IROHF=0.

 **********************************************************************

            Population analysis using the SCF Density.

 **********************************************************************

 Orbital symmetries:
       Occupied  (A') (A') (A') (A') (A') (A') (A') (A') (A') (A')
                 (A') (A') (A') (A') (A') (A') (A') (A') (A') (A')
                 (A') (A') (A') (A') (A') (A') (A') (A') (A') (A')
                 (A') (A') (A') (A') (A') (A') (A') (A') (A') (A')
                 (A') (A') (A') (A') (A') (A') (A') (A') (A') (A')
                 (A') (A') (A') (A') (A') (A') (A') (A') (A') (A')
                 (A') (A') (A") (A') (A') (A') (A") (A') (A') (A")
                 (A') (A') (A") (A') (A') (A') (A") (A') (A") (A")
                 (A") (A") (A") (A") (A") (A")
       Virtual   (A") (A") (A") (A") (A") (A") (A") (A") (A") (A')
                 (A') (A') (A') (A') (A") (A') (A') (A') (A') (A')
                 (A") (A') (A') (A') (A") (A') (A') (A') (A') (A")
                 (A') (A') (A') (A') (A') (A') (A') (A') (A') (A')
                 (A') (A') (A') (A') (A') (A') (A') (A') (A') (A')
                 (A') (A') (A') (A') (A") (A') (A") (A") (A') (A')
                 (A') (A") (A") (A') (A') (A') (A") (A') (A') (A")
                 (A') (A') (A') (A") (A') (A') (A') (A') (A") (A')
                 (A') (A') (A') (A') (A') (A") (A') (A') (A") (A")
                 (A') (A') (A") (A") (A') (A") (A") (A') (A") (A")
                 (A") (A") (A") (A') (A") (A') (A') (A') (A') (A")
                 (A') (A') (A') (A') (A') (A") (A') (A") (A') (A')
                 (A') (A') (A') (A") (A') (A') (A') (A') (A') (A')
                 (A') (A') (A') (A') (A') (A') (A') (A') (A') (A')
                 (A') (A') (A') (A') (A') (A') (A') (A') (A') (A')
                 (A') (A') (A") (A") (A') (A') (A") (A") (A') (A")
                 (A') (A") (A') (A") (A") (A') (A") (A") (A") (A")
                 (A') (A") (A") (A") (A") (A") (A") (A') (A") (A')
                 (A") (A") (A') (A') (A') (A') (A') (A') (A') (A')
                 (A') (A') (A') (A') (A') (A') (A') (A') (A') (A")
                 (A') (A") (A') (A') (A") (A') (A") (A') (A") (A')
                 (A') (A') (A") (A') (A') (A') (A') (A') (A') (A")
                 (A') (A') (A') (A') (A') (A') (A") (A') (A') (A')
                 (A") (A') (A") (A') (A") (A') (A") (A') (A') (A")
                 (A') (A') (A') (A') (A") (A') (A") (A') (A') (A")
                 (A") (A") (A') (A") (A") (A") (A") (A") (A') (A')
                 (A") (A') (A") (A') (A') (A') (A') (A") (A") (A')
                 (A') (A") (A") (A") (A') (A') (A") (A') (A") (A')
                 (A') (A') (A') (A") (A') (A') (A") (A') (A') (A")
                 (A") (A') (A") (A') (A") (A") (A') (A") (A') (A")
                 (A') (A') (A') (A') (A") (A") (A') (A') (A") (A")
                 (A') (A') (A") (A") (A') (A') (A') (A') (A') (A')
                 (A') (A') (A') (A') (A') (A') (A') (A') (A') (A')
                 (A') (A') (A') (A') (A') (A') (A') (A') (A') (A')
                 (A') (A') (A') (A') (A') (A') (A') (A') (A') (A')
                 (A') (A') (A') (A') (A') (A') (A') (A') (A') (A')
                 (A') (A') (A') (A') (A') (A') (A') (A') (A') (A')
                 (A') (A') (A') (A') (A') (A') (A') (A') (A') (A')
                 (A') (A') (A') (A')
 The electronic state is 1-A'.
 Alpha  occ. eigenvalues --  -10.20266 -10.20229 -10.20222 -10.20145 -10.20134
 Alpha  occ. eigenvalues --  -10.20089 -10.19846 -10.19841 -10.19783 -10.19732
 Alpha  occ. eigenvalues --  -10.19209 -10.19173 -10.19142 -10.19118 -10.19118
 Alpha  occ. eigenvalues --  -10.19113 -10.19102 -10.19101 -10.19085 -10.19065
 Alpha  occ. eigenvalues --  -10.19060 -10.19051 -10.19045 -10.19033 -10.19014
 Alpha  occ. eigenvalues --  -10.18985  -0.88770  -0.87538  -0.85624  -0.83125
 Alpha  occ. eigenvalues --   -0.80794  -0.79818  -0.78186  -0.76367  -0.75679
 Alpha  occ. eigenvalues --   -0.73872  -0.72696  -0.71246  -0.70169  -0.64726
 Alpha  occ. eigenvalues --   -0.62932  -0.62743  -0.61832  -0.59897  -0.59398
 Alpha  occ. eigenvalues --   -0.58971  -0.54572  -0.53400  -0.52434  -0.51884
 Alpha  occ. eigenvalues --   -0.49876  -0.49580  -0.48542  -0.46476  -0.46068
 Alpha  occ. eigenvalues --   -0.45027  -0.44695  -0.43607  -0.43039  -0.42269
 Alpha  occ. eigenvalues --   -0.41808  -0.41470  -0.40830  -0.40487  -0.40011
 Alpha  occ. eigenvalues --   -0.39347  -0.39292  -0.38859  -0.37961  -0.36950
 Alpha  occ. eigenvalues --   -0.36357  -0.35090  -0.33928  -0.33923  -0.33221
 Alpha  occ. eigenvalues --   -0.32767  -0.31721  -0.31302  -0.30154  -0.29419
 Alpha  occ. eigenvalues --   -0.27213  -0.25995  -0.24091  -0.22706  -0.20821
 Alpha  occ. eigenvalues --   -0.19290
 Alpha virt. eigenvalues --   -0.06212  -0.04526  -0.02713  -0.01420   0.00965
 Alpha virt. eigenvalues --    0.01949   0.04362   0.06272   0.08648   0.09023
 Alpha virt. eigenvalues --    0.09552   0.09923   0.10995   0.11276   0.11850
 Alpha virt. eigenvalues --    0.12933   0.13846   0.14966   0.16216   0.16789
 Alpha virt. eigenvalues --    0.16840   0.17441   0.18064   0.18416   0.20837
 Alpha virt. eigenvalues --    0.21324   0.22088   0.22432   0.23566   0.24441
 Alpha virt. eigenvalues --    0.24454   0.25568   0.26543   0.27372   0.28026
 Alpha virt. eigenvalues --    0.28943   0.29420   0.30030   0.30572   0.30692
 Alpha virt. eigenvalues --    0.32483   0.33323   0.35143   0.35847   0.37167
 Alpha virt. eigenvalues --    0.38604   0.39917   0.41122   0.46525   0.47135
 Alpha virt. eigenvalues --    0.47822   0.48636   0.49056   0.49752   0.49889
 Alpha virt. eigenvalues --    0.50519   0.50943   0.52462   0.52737   0.52899
 Alpha virt. eigenvalues --    0.53566   0.53833   0.54426   0.54581   0.54974
 Alpha virt. eigenvalues --    0.55471   0.55700   0.55970   0.56427   0.56864
 Alpha virt. eigenvalues --    0.57104   0.57784   0.58143   0.58782   0.58782
 Alpha virt. eigenvalues --    0.59252   0.59390   0.59854   0.60012   0.60393
 Alpha virt. eigenvalues --    0.60782   0.61491   0.61549   0.61848   0.61902
 Alpha virt. eigenvalues --    0.62205   0.62405   0.62783   0.63390   0.63725
 Alpha virt. eigenvalues --    0.63854   0.64883   0.64933   0.65654   0.66101
 Alpha virt. eigenvalues --    0.67353   0.68723   0.68962   0.69307   0.72331
 Alpha virt. eigenvalues --    0.73623   0.74843   0.77242   0.77938   0.78435
 Alpha virt. eigenvalues --    0.79058   0.80408   0.81173   0.81587   0.81663
 Alpha virt. eigenvalues --    0.81768   0.82002   0.82724   0.83186   0.84221
 Alpha virt. eigenvalues --    0.84328   0.84884   0.86314   0.87340   0.88145
 Alpha virt. eigenvalues --    0.89339   0.89573   0.90204   0.91933   0.91977
 Alpha virt. eigenvalues --    0.92643   0.93468   0.93814   0.94622   0.95156
 Alpha virt. eigenvalues --    0.95560   0.96618   0.97728   0.98226   0.98399
 Alpha virt. eigenvalues --    1.01706   1.01948   1.03356   1.04048   1.04481
 Alpha virt. eigenvalues --    1.06519   1.07333   1.07462   1.10129   1.12531
 Alpha virt. eigenvalues --    1.13487   1.14261   1.16378   1.17208   1.18198
 Alpha virt. eigenvalues --    1.19555   1.20784   1.21837   1.22069   1.22122
 Alpha virt. eigenvalues --    1.23522   1.24098   1.24392   1.24725   1.26206
 Alpha virt. eigenvalues --    1.26251   1.26619   1.30532   1.32127   1.33219
 Alpha virt. eigenvalues --    1.33308   1.34003   1.34723   1.35560   1.36456
 Alpha virt. eigenvalues --    1.36573   1.37183   1.38126   1.40050   1.40853
 Alpha virt. eigenvalues --    1.41150   1.41372   1.41375   1.42067   1.42175
 Alpha virt. eigenvalues --    1.43570   1.44750   1.45260   1.45858   1.48146
 Alpha virt. eigenvalues --    1.48904   1.50036   1.50798   1.52495   1.54056
 Alpha virt. eigenvalues --    1.55265   1.57205   1.60382   1.64359   1.69493
 Alpha virt. eigenvalues --    1.70449   1.71457   1.73161   1.73593   1.74653
 Alpha virt. eigenvalues --    1.75114   1.75144   1.76600   1.78302   1.79016
 Alpha virt. eigenvalues --    1.80075   1.81687   1.83094   1.83586   1.83664
 Alpha virt. eigenvalues --    1.85915   1.86399   1.86672   1.87341   1.87492
 Alpha virt. eigenvalues --    1.88044   1.88695   1.88905   1.90138   1.90943
 Alpha virt. eigenvalues --    1.91514   1.91709   1.92028   1.92534   1.93982
 Alpha virt. eigenvalues --    1.94674   1.94809   1.95903   1.96912   1.97439
 Alpha virt. eigenvalues --    1.97953   1.98152   1.99403   1.99734   1.99845
 Alpha virt. eigenvalues --    1.99861   2.01501   2.03853   2.04639   2.05426
 Alpha virt. eigenvalues --    2.08757   2.09343   2.10626   2.13233   2.15151
 Alpha virt. eigenvalues --    2.18968   2.20148   2.20938   2.20984   2.22178
 Alpha virt. eigenvalues --    2.23662   2.23969   2.24455   2.25620   2.26685
 Alpha virt. eigenvalues --    2.28137   2.28231   2.29266   2.29500   2.30367
 Alpha virt. eigenvalues --    2.30816   2.31658   2.32277   2.33076   2.33424
 Alpha virt. eigenvalues --    2.34742   2.36790   2.38360   2.38467   2.39238
 Alpha virt. eigenvalues --    2.39786   2.41403   2.41953   2.42825   2.43119
 Alpha virt. eigenvalues --    2.43907   2.44144   2.44885   2.45564   2.46320
 Alpha virt. eigenvalues --    2.47112   2.48662   2.50706   2.51264   2.52217
 Alpha virt. eigenvalues --    2.52889   2.53554   2.55113   2.55434   2.55674
 Alpha virt. eigenvalues --    2.56396   2.57080   2.58169   2.58755   2.59601
 Alpha virt. eigenvalues --    2.60065   2.60437   2.61279   2.61612   2.63483
 Alpha virt. eigenvalues --    2.63835   2.64689   2.65294   2.66237   2.66660
 Alpha virt. eigenvalues --    2.68289   2.69117   2.70605   2.72018   2.73529
 Alpha virt. eigenvalues --    2.74670   2.75159   2.75732   2.76249   2.78050
 Alpha virt. eigenvalues --    2.80503   2.81739   2.83385   2.84870   2.86546
 Alpha virt. eigenvalues --    2.88363   2.89643   2.90483   2.91559   2.96619
 Alpha virt. eigenvalues --    2.99522   3.01738   3.06345   3.09172   3.10421
 Alpha virt. eigenvalues --    3.11791   3.16202   3.17383   3.17894   3.18499
 Alpha virt. eigenvalues --    3.20353   3.21024   3.23036   3.24051   3.24299
 Alpha virt. eigenvalues --    3.26667   3.30142   3.30720   3.31979   3.33136
 Alpha virt. eigenvalues --    3.33994   3.35496   3.39760   3.43221   3.45252
 Alpha virt. eigenvalues --    3.47974   3.48102   3.62164   3.68414   3.70387
 Alpha virt. eigenvalues --    3.79657   3.86748   3.88684   4.08241   4.09504
 Alpha virt. eigenvalues --    4.10518   4.11692   4.13327   4.13899   4.14570
 Alpha virt. eigenvalues --    4.14593   4.15818   4.17908   4.18284   4.19522
 Alpha virt. eigenvalues --    4.21435   4.30315   4.32797   4.36284   4.38941
 Alpha virt. eigenvalues --    4.43267   4.46041   4.51307   4.53583   4.59314
 Alpha virt. eigenvalues --    4.66075   4.79586   4.92151   5.01103
          Condensed to atoms (all electrons):
               1          2          3          4          5          6
     1  C    5.343088   0.385378   0.420914  -0.082113  -0.018048  -0.014599
     2  C    0.385378   4.773234   0.002220   0.444569   0.469962  -0.035587
     3  C    0.420914   0.002220   4.806914   0.007188  -0.028833   0.422178
     4  C   -0.082113   0.444569   0.007188   5.006476  -0.031935  -0.000172
     5  C   -0.018048   0.469962  -0.028833  -0.031935   4.756862   0.006594
     6  C   -0.014599  -0.035587   0.422178  -0.000172   0.006594   5.038406
     7  C   -0.080703   0.007593   0.396842  -0.000199  -0.000321  -0.005892
     8  C    0.014735  -0.035517  -0.000051  -0.063967   0.441769   0.008689
     9  C    0.007717  -0.009302  -0.000318   0.529610  -0.036962   0.000034
    10  C   -0.111866  -0.018910  -0.061112   0.014276   0.401606   0.405934
    11  C    0.008649  -0.000384   0.004521   0.000002   0.000063  -0.067532
    12  C    0.014421  -0.000060   0.000228  -0.000003   0.007174   0.287704
    13  C   -0.000574  -0.036702   0.000023  -0.025581  -0.009534  -0.000359
    14  C   -0.000624   0.000030  -0.047068   0.000000  -0.000189   0.003840
    15  C   -0.000055  -0.000040   0.010797  -0.000000   0.000686  -0.082786
    16  C   -0.000011  -0.000000  -0.000408   0.000000  -0.000000   0.012670
    17  C   -0.000000   0.000000  -0.000251   0.000000  -0.000013   0.008775
    18  C   -0.000000   0.000000  -0.000028  -0.000000  -0.000000  -0.000067
    19  C    0.000000   0.000000   0.000017  -0.000000  -0.000000  -0.000164
    20  C    0.000000   0.000000   0.000000  -0.000000  -0.000000  -0.000001
    21  C    0.000000   0.000000   0.000000  -0.000000   0.000000  -0.000000
    22  C    0.000000  -0.000000   0.000000  -0.000000   0.000000  -0.000000
    23  C   -0.000000  -0.000000   0.000000   0.000000   0.000000   0.000000
    24  C   -0.000000  -0.000000  -0.000000  -0.000000  -0.000000   0.000000
    25  C   -0.000000  -0.000000   0.000000   0.000000   0.000000  -0.000000
    26  C    0.000000   0.000000  -0.000000   0.000000  -0.000000   0.000000
    27  H    0.356789  -0.039273  -0.039383  -0.008093   0.004343   0.003845
    28  H   -0.008522  -0.038949   0.000111   0.363515   0.004593   0.000020
    29  H   -0.007724   0.000115  -0.036882  -0.000005   0.000030   0.003788
    30  H   -0.000202   0.004771   0.000022   0.000552  -0.038824   0.000119
    31  H   -0.000207   0.002811   0.000004  -0.033933   0.001037  -0.000001
    32  H    0.000758   0.004461   0.004252  -0.000235  -0.039576  -0.029231
    33  H   -0.000248   0.000005   0.002314  -0.000000  -0.000001   0.001199
    34  H    0.000010   0.001029  -0.000001   0.004165   0.002888   0.000004
    35  H   -0.000001   0.000001  -0.000244  -0.000000   0.000549  -0.014470
    36  H    0.000000  -0.000000   0.000002  -0.000000   0.000000  -0.000295
    37  H   -0.000000   0.000000  -0.000012  -0.000000  -0.000000   0.000006
    38  H   -0.000000   0.000000  -0.000000  -0.000000  -0.000000   0.000000
    39  H   -0.000000   0.000000   0.000000  -0.000000   0.000000  -0.000000
    40  H   -0.000000  -0.000000   0.000000   0.000000   0.000000  -0.000000
    41  H    0.000000  -0.000000   0.000000   0.000000   0.000000  -0.000000
    42  H   -0.000000   0.000000  -0.000000   0.000000  -0.000000   0.000000
               7          8          9         10         11         12
     1  C   -0.080703   0.014735   0.007717  -0.111866   0.008649   0.014421
     2  C    0.007593  -0.035517  -0.009302  -0.018910  -0.000384  -0.000060
     3  C    0.396842  -0.000051  -0.000318  -0.061112   0.004521   0.000228
     4  C   -0.000199  -0.063967   0.529610   0.014276   0.000002  -0.000003
     5  C   -0.000321   0.441769  -0.036962   0.401606   0.000063   0.007174
     6  C   -0.005892   0.008689   0.000034   0.405934  -0.067532   0.287704
     7  C    5.074296  -0.000008   0.000002   0.016517   0.474556  -0.069455
     8  C   -0.000008   5.010432  -0.025259  -0.077164   0.000000  -0.000212
     9  C    0.000002  -0.025259   4.861635  -0.000535  -0.000000   0.000000
    10  C    0.016517  -0.077164  -0.000535   5.378863  -0.001959  -0.082424
    11  C    0.474556   0.000000  -0.000000  -0.001959   5.088977  -0.040763
    12  C   -0.069455  -0.000212   0.000000  -0.082424  -0.040763   5.032098
    13  C    0.000000   0.529440   0.482334   0.007275  -0.000000   0.000002
    14  C    0.007348  -0.000001   0.000000   0.011918   0.406869   0.410550
    15  C   -0.001719   0.000018   0.000000  -0.023869   0.015136   0.439736
    16  C    0.009599   0.000000   0.000000  -0.000027  -0.085172   0.000131
    17  C    0.000097   0.000000  -0.000000   0.000483  -0.001444   0.005529
    18  C    0.000577   0.000000  -0.000000   0.000001  -0.017972   0.010346
    19  C   -0.000246   0.000000  -0.000000  -0.000035   0.010023  -0.048029
    20  C   -0.000001  -0.000000  -0.000000  -0.000000  -0.000057  -0.000326
    21  C   -0.000018  -0.000000  -0.000000  -0.000000   0.000556  -0.000267
    22  C   -0.000000   0.000000   0.000000   0.000000   0.000001  -0.000039
    23  C    0.000000  -0.000000   0.000000   0.000000  -0.000028   0.000016
    24  C    0.000000   0.000000   0.000000   0.000000  -0.000000   0.000000
    25  C    0.000000   0.000000   0.000000   0.000000  -0.000000   0.000000
    26  C   -0.000000   0.000000   0.000000  -0.000000   0.000000   0.000000
    27  H   -0.008125  -0.000215   0.000101   0.000707   0.000195  -0.000211
    28  H   -0.000003   0.000561  -0.043346  -0.000203   0.000000   0.000000
    29  H    0.358973   0.000000   0.000000  -0.000254  -0.033988   0.001364
    30  H    0.000000   0.362562   0.004505  -0.009525   0.000000   0.000001
    31  H   -0.000000   0.004167   0.365744   0.000011  -0.000000  -0.000000
    32  H   -0.000217  -0.009030   0.000028   0.348769   0.000025  -0.013677
    33  H   -0.034841  -0.000000  -0.000000   0.000019   0.355247   0.004162
    34  H   -0.000000  -0.033892  -0.040168  -0.000206   0.000000  -0.000000
    35  H    0.000024  -0.000003   0.000000   0.003878  -0.000242  -0.025780
    36  H   -0.000001  -0.000000   0.000000   0.000016   0.000019   0.001846
    37  H    0.000481   0.000000  -0.000000   0.000000   0.002827  -0.000340
    38  H    0.000000   0.000000  -0.000000   0.000000   0.000016   0.000003
    39  H   -0.000000  -0.000000   0.000000   0.000000   0.000000  -0.000009
    40  H   -0.000000  -0.000000   0.000000   0.000000  -0.000000  -0.000000
    41  H   -0.000000  -0.000000   0.000000   0.000000   0.000000  -0.000000
    42  H    0.000000   0.000000   0.000000  -0.000000   0.000000   0.000000
              13         14         15         16         17         18
     1  C   -0.000574  -0.000624  -0.000055  -0.000011  -0.000000  -0.000000
     2  C   -0.036702   0.000030  -0.000040  -0.000000   0.000000   0.000000
     3  C    0.000023  -0.047068   0.010797  -0.000408  -0.000251  -0.000028
     4  C   -0.025581   0.000000  -0.000000   0.000000   0.000000  -0.000000
     5  C   -0.009534  -0.000189   0.000686  -0.000000  -0.000013  -0.000000
     6  C   -0.000359   0.003840  -0.082786   0.012670   0.008775  -0.000067
     7  C    0.000000   0.007348  -0.001719   0.009599   0.000097   0.000577
     8  C    0.529440  -0.000001   0.000018   0.000000   0.000000   0.000000
     9  C    0.482334   0.000000   0.000000   0.000000  -0.000000  -0.000000
    10  C    0.007275   0.011918  -0.023869  -0.000027   0.000483   0.000001
    11  C   -0.000000   0.406869   0.015136  -0.085172  -0.001444  -0.017972
    12  C    0.000002   0.410550   0.439736   0.000131   0.005529   0.010346
    13  C    4.861481   0.000000  -0.000000  -0.000000   0.000000  -0.000000
    14  C    0.000000   5.067280  -0.046321   0.326702  -0.069400  -0.086802
    15  C   -0.000000  -0.046321   5.096081  -0.068069   0.459047  -0.001478
    16  C   -0.000000   0.326702  -0.068069   5.054461  -0.043975   0.417928
    17  C    0.000000  -0.069400   0.459047  -0.043975   5.105557   0.015369
    18  C   -0.000000  -0.086802  -0.001478   0.417928   0.015369   5.091478
    19  C    0.000000  -0.000714   0.004849   0.403933   0.436774  -0.040794
    20  C    0.000000   0.012982   0.008811   0.002890  -0.085905  -0.069441
    21  C    0.000000   0.009774   0.000097   0.007935  -0.001558   0.463125
    22  C   -0.000000  -0.000025   0.000646   0.010840  -0.021211  -0.001608
    23  C   -0.000000  -0.000388  -0.000256  -0.046849   0.010814   0.003963
    24  C    0.000000  -0.000010   0.000000  -0.000457  -0.000095   0.008940
    25  C    0.000000   0.000000  -0.000011  -0.000232   0.000421   0.000077
    26  C    0.000000   0.000000   0.000000   0.000043  -0.000019  -0.000432
    27  H    0.000023   0.000026   0.000002   0.000000  -0.000000  -0.000000
    28  H    0.004498  -0.000000   0.000000  -0.000000  -0.000000   0.000000
    29  H   -0.000000   0.002077   0.000021  -0.000276  -0.000001   0.000016
    30  H   -0.043322   0.000000  -0.000002  -0.000000  -0.000000   0.000000
    31  H   -0.040062   0.000000   0.000000   0.000000   0.000000  -0.000000
    32  H    0.000118  -0.000333   0.003430   0.000003   0.000313   0.000000
    33  H    0.000000  -0.026998  -0.000231  -0.014485   0.000023   0.002879
    34  H    0.365830  -0.000000  -0.000000  -0.000000  -0.000000   0.000000
    35  H   -0.000000   0.004089   0.353732   0.001516  -0.035773   0.000018
    36  H   -0.000000   0.001543  -0.034359   0.003982   0.353555  -0.000247
    37  H    0.000000  -0.014457   0.000023  -0.026897  -0.000233   0.355320
    38  H   -0.000000  -0.000278  -0.000001   0.002011   0.000021  -0.034292
    39  H   -0.000000   0.000006   0.000400  -0.000322   0.003746   0.000019
    40  H    0.000000   0.000000  -0.000000   0.000013   0.000002   0.000270
    41  H    0.000000   0.000000   0.000000   0.000002   0.000012  -0.000001
    42  H    0.000000  -0.000000  -0.000000  -0.000001  -0.000000   0.000004
              19         20         21         22         23         24
     1  C    0.000000   0.000000   0.000000   0.000000  -0.000000  -0.000000
     2  C    0.000000   0.000000   0.000000  -0.000000  -0.000000  -0.000000
     3  C    0.000017   0.000000   0.000000   0.000000   0.000000  -0.000000
     4  C   -0.000000  -0.000000  -0.000000  -0.000000   0.000000  -0.000000
     5  C   -0.000000  -0.000000   0.000000   0.000000   0.000000  -0.000000
     6  C   -0.000164  -0.000001  -0.000000  -0.000000   0.000000   0.000000
     7  C   -0.000246  -0.000001  -0.000018  -0.000000   0.000000   0.000000
     8  C    0.000000  -0.000000  -0.000000   0.000000  -0.000000   0.000000
     9  C   -0.000000  -0.000000  -0.000000   0.000000   0.000000   0.000000
    10  C   -0.000035  -0.000000  -0.000000   0.000000   0.000000   0.000000
    11  C    0.010023  -0.000057   0.000556   0.000001  -0.000028  -0.000000
    12  C   -0.048029  -0.000326  -0.000267  -0.000039   0.000016   0.000000
    13  C    0.000000   0.000000   0.000000  -0.000000  -0.000000   0.000000
    14  C   -0.000714   0.012982   0.009774  -0.000025  -0.000388  -0.000010
    15  C    0.004849   0.008811   0.000097   0.000646  -0.000256   0.000000
    16  C    0.403933   0.002890   0.007935   0.010840  -0.046849  -0.000457
    17  C    0.436774  -0.085905  -0.001558  -0.021211   0.010814  -0.000095
    18  C   -0.040794  -0.069441   0.463125  -0.001608   0.003963   0.008940
    19  C    5.042354   0.298018  -0.070466  -0.089160  -0.002173   0.013388
    20  C    0.298018   4.988258  -0.008468   0.471289   0.452594  -0.026663
    21  C   -0.070466  -0.008468   5.089022   0.015068   0.405076  -0.084172
    22  C   -0.089160   0.471289   0.015068   5.042924  -0.066284  -0.066486
    23  C   -0.002173   0.452594   0.405076  -0.066284   4.768633   0.469787
    24  C    0.013388  -0.026663  -0.084172  -0.066486   0.469787   5.019873
    25  C    0.008455  -0.007619  -0.000596   0.517425  -0.035856  -0.024120
    26  C   -0.000568  -0.040096   0.008144  -0.024754  -0.012290   0.507065
    27  H   -0.000000  -0.000000  -0.000000   0.000000   0.000000  -0.000000
    28  H    0.000000   0.000000  -0.000000  -0.000000  -0.000000   0.000000
    29  H    0.000003   0.000000   0.000000   0.000000  -0.000000  -0.000000
    30  H    0.000000   0.000000  -0.000000  -0.000000  -0.000000  -0.000000
    31  H   -0.000000  -0.000000  -0.000000   0.000000   0.000000   0.000000
    32  H   -0.000006  -0.000000  -0.000000   0.000000   0.000000  -0.000000
    33  H   -0.000335   0.000005   0.000471   0.000000  -0.000012  -0.000000
    34  H    0.000000   0.000000  -0.000000  -0.000000  -0.000000   0.000000
    35  H    0.001898  -0.000283  -0.000001   0.000012   0.000003   0.000000
    36  H   -0.026657  -0.013492   0.000026   0.003310  -0.000213  -0.000003
    37  H    0.004187   0.001229  -0.035666   0.000017   0.002414  -0.000235
    38  H    0.001411   0.003868   0.359082  -0.000246  -0.037171  -0.007995
    39  H   -0.015291  -0.028428  -0.000203   0.357712   0.004922   0.000661
    40  H   -0.000185   0.004348  -0.008813   0.000580  -0.039954   0.364144
    41  H   -0.000242   0.002756   0.000010  -0.033959   0.001211   0.004195
    42  H    0.000016   0.001158  -0.000204   0.004111   0.002588  -0.034451
              25         26         27         28         29         30
     1  C   -0.000000   0.000000   0.356789  -0.008522  -0.007724  -0.000202
     2  C   -0.000000   0.000000  -0.039273  -0.038949   0.000115   0.004771
     3  C    0.000000  -0.000000  -0.039383   0.000111  -0.036882   0.000022
     4  C    0.000000   0.000000  -0.008093   0.363515  -0.000005   0.000552
     5  C    0.000000  -0.000000   0.004343   0.004593   0.000030  -0.038824
     6  C   -0.000000   0.000000   0.003845   0.000020   0.003788   0.000119
     7  C    0.000000  -0.000000  -0.008125  -0.000003   0.358973   0.000000
     8  C    0.000000   0.000000  -0.000215   0.000561   0.000000   0.362562
     9  C    0.000000   0.000000   0.000101  -0.043346   0.000000   0.004505
    10  C    0.000000  -0.000000   0.000707  -0.000203  -0.000254  -0.009525
    11  C   -0.000000   0.000000   0.000195   0.000000  -0.033988   0.000000
    12  C    0.000000   0.000000  -0.000211   0.000000   0.001364   0.000001
    13  C    0.000000   0.000000   0.000023   0.004498  -0.000000  -0.043322
    14  C    0.000000   0.000000   0.000026  -0.000000   0.002077   0.000000
    15  C   -0.000011   0.000000   0.000002   0.000000   0.000021  -0.000002
    16  C   -0.000232   0.000043   0.000000  -0.000000  -0.000276  -0.000000
    17  C    0.000421  -0.000019  -0.000000  -0.000000  -0.000001  -0.000000
    18  C    0.000077  -0.000432  -0.000000   0.000000   0.000016   0.000000
    19  C    0.008455  -0.000568  -0.000000   0.000000   0.000003   0.000000
    20  C   -0.007619  -0.040096  -0.000000   0.000000   0.000000   0.000000
    21  C   -0.000596   0.008144  -0.000000  -0.000000   0.000000  -0.000000
    22  C    0.517425  -0.024754   0.000000  -0.000000   0.000000  -0.000000
    23  C   -0.035856  -0.012290   0.000000  -0.000000  -0.000000  -0.000000
    24  C   -0.024120   0.507065  -0.000000   0.000000  -0.000000  -0.000000
    25  C    4.849761   0.505410   0.000000   0.000000  -0.000000  -0.000000
    26  C    0.505410   4.855477  -0.000000   0.000000   0.000000   0.000000
    27  H    0.000000  -0.000000   0.632210   0.006295   0.006697   0.000002
    28  H    0.000000   0.000000   0.006295   0.632817   0.000002   0.000020
    29  H   -0.000000   0.000000   0.006697   0.000002   0.626555   0.000000
    30  H   -0.000000   0.000000   0.000002   0.000020   0.000000   0.634558
    31  H    0.000000   0.000000  -0.000012  -0.006021   0.000000  -0.000192
    32  H    0.000000   0.000000   0.000026   0.000003   0.000002   0.007160
    33  H   -0.000000   0.000000  -0.000019   0.000000  -0.005513  -0.000000
    34  H    0.000000   0.000000  -0.000000  -0.000192  -0.000000  -0.006084
    35  H    0.000000  -0.000000   0.000000  -0.000000   0.000000   0.000003
    36  H    0.000269  -0.000003   0.000000  -0.000000  -0.000000   0.000000
    37  H   -0.000000   0.000004   0.000000   0.000000   0.000002  -0.000000
    38  H    0.000023   0.000154  -0.000000   0.000000   0.000000  -0.000000
    39  H   -0.044484   0.004536   0.000000  -0.000000   0.000000   0.000000
    40  H    0.004649  -0.043753   0.000000   0.000000  -0.000000  -0.000000
    41  H    0.365239  -0.040177   0.000000   0.000000   0.000000   0.000000
    42  H   -0.039252   0.365553  -0.000000   0.000000   0.000000   0.000000
              31         32         33         34         35         36
     1  C   -0.000207   0.000758  -0.000248   0.000010  -0.000001   0.000000
     2  C    0.002811   0.004461   0.000005   0.001029   0.000001  -0.000000
     3  C    0.000004   0.004252   0.002314  -0.000001  -0.000244   0.000002
     4  C   -0.033933  -0.000235  -0.000000   0.004165  -0.000000  -0.000000
     5  C    0.001037  -0.039576  -0.000001   0.002888   0.000549   0.000000
     6  C   -0.000001  -0.029231   0.001199   0.000004  -0.014470  -0.000295
     7  C   -0.000000  -0.000217  -0.034841  -0.000000   0.000024  -0.000001
     8  C    0.004167  -0.009030  -0.000000  -0.033892  -0.000003  -0.000000
     9  C    0.365744   0.000028  -0.000000  -0.040168   0.000000   0.000000
    10  C    0.000011   0.348769   0.000019  -0.000206   0.003878   0.000016
    11  C   -0.000000   0.000025   0.355247   0.000000  -0.000242   0.000019
    12  C   -0.000000  -0.013677   0.004162  -0.000000  -0.025780   0.001846
    13  C   -0.040062   0.000118   0.000000   0.365830  -0.000000  -0.000000
    14  C    0.000000  -0.000333  -0.026998  -0.000000   0.004089   0.001543
    15  C    0.000000   0.003430  -0.000231  -0.000000   0.353732  -0.034359
    16  C    0.000000   0.000003  -0.014485  -0.000000   0.001516   0.003982
    17  C    0.000000   0.000313   0.000023  -0.000000  -0.035773   0.353555
    18  C   -0.000000   0.000000   0.002879   0.000000   0.000018  -0.000247
    19  C   -0.000000  -0.000006  -0.000335   0.000000   0.001898  -0.026657
    20  C   -0.000000  -0.000000   0.000005   0.000000  -0.000283  -0.013492
    21  C   -0.000000  -0.000000   0.000471  -0.000000  -0.000001   0.000026
    22  C    0.000000   0.000000   0.000000  -0.000000   0.000012   0.003310
    23  C    0.000000   0.000000  -0.000012  -0.000000   0.000003  -0.000213
    24  C    0.000000  -0.000000  -0.000000   0.000000   0.000000  -0.000003
    25  C    0.000000   0.000000  -0.000000   0.000000   0.000000   0.000269
    26  C    0.000000   0.000000   0.000000   0.000000  -0.000000  -0.000003
    27  H   -0.000012   0.000026  -0.000019  -0.000000   0.000000   0.000000
    28  H   -0.006021   0.000003   0.000000  -0.000192  -0.000000  -0.000000
    29  H    0.000000   0.000002  -0.005513  -0.000000   0.000000  -0.000000
    30  H   -0.000192   0.007160  -0.000000  -0.006084   0.000003   0.000000
    31  H    0.625278   0.000000  -0.000000  -0.005271  -0.000000   0.000000
    32  H    0.000000   0.634315   0.000000  -0.000014   0.003420  -0.000003
    33  H   -0.000000   0.000000   0.628490   0.000000   0.000002   0.000000
    34  H   -0.005271  -0.000014   0.000000   0.625513   0.000000  -0.000000
    35  H   -0.000000   0.003420   0.000002   0.000000   0.627792  -0.005069
    36  H    0.000000  -0.000003   0.000000  -0.000000  -0.005069   0.627437
    37  H   -0.000000  -0.000000   0.002302   0.000000   0.000000   0.000002
    38  H    0.000000   0.000000   0.000002   0.000000  -0.000000   0.000000
    39  H   -0.000000   0.000000  -0.000000   0.000000  -0.000001   0.003255
    40  H    0.000000   0.000000   0.000000   0.000000   0.000000   0.000000
    41  H    0.000000  -0.000000   0.000000   0.000000   0.000000   0.000002
    42  H    0.000000  -0.000000  -0.000000   0.000000  -0.000000   0.000000
              37         38         39         40         41         42
     1  C   -0.000000  -0.000000  -0.000000  -0.000000   0.000000  -0.000000
     2  C    0.000000   0.000000   0.000000  -0.000000  -0.000000   0.000000
     3  C   -0.000012  -0.000000   0.000000   0.000000   0.000000  -0.000000
     4  C   -0.000000  -0.000000  -0.000000   0.000000   0.000000   0.000000
     5  C   -0.000000  -0.000000   0.000000   0.000000   0.000000  -0.000000
     6  C    0.000006   0.000000  -0.000000  -0.000000  -0.000000   0.000000
     7  C    0.000481   0.000000  -0.000000  -0.000000  -0.000000   0.000000
     8  C    0.000000   0.000000  -0.000000  -0.000000  -0.000000   0.000000
     9  C   -0.000000  -0.000000   0.000000   0.000000   0.000000   0.000000
    10  C    0.000000   0.000000   0.000000   0.000000   0.000000  -0.000000
    11  C    0.002827   0.000016   0.000000  -0.000000   0.000000   0.000000
    12  C   -0.000340   0.000003  -0.000009  -0.000000  -0.000000   0.000000
    13  C    0.000000  -0.000000  -0.000000   0.000000   0.000000   0.000000
    14  C   -0.014457  -0.000278   0.000006   0.000000   0.000000  -0.000000
    15  C    0.000023  -0.000001   0.000400  -0.000000   0.000000  -0.000000
    16  C   -0.026897   0.002011  -0.000322   0.000013   0.000002  -0.000001
    17  C   -0.000233   0.000021   0.003746   0.000002   0.000012  -0.000000
    18  C    0.355320  -0.034292   0.000019   0.000270  -0.000001   0.000004
    19  C    0.004187   0.001411  -0.015291  -0.000185  -0.000242   0.000016
    20  C    0.001229   0.003868  -0.028428   0.004348   0.002756   0.001158
    21  C   -0.035666   0.359082  -0.000203  -0.008813   0.000010  -0.000204
    22  C    0.000017  -0.000246   0.357712   0.000580  -0.033959   0.004111
    23  C    0.002414  -0.037171   0.004922  -0.039954   0.001211   0.002588
    24  C   -0.000235  -0.007995   0.000661   0.364144   0.004195  -0.034451
    25  C   -0.000000   0.000023  -0.044484   0.004649   0.365239  -0.039252
    26  C    0.000004   0.000154   0.004536  -0.043753  -0.040177   0.365553
    27  H    0.000000  -0.000000   0.000000   0.000000   0.000000  -0.000000
    28  H    0.000000   0.000000  -0.000000   0.000000   0.000000   0.000000
    29  H    0.000002   0.000000   0.000000  -0.000000   0.000000   0.000000
    30  H   -0.000000  -0.000000   0.000000  -0.000000   0.000000   0.000000
    31  H   -0.000000   0.000000  -0.000000   0.000000   0.000000   0.000000
    32  H   -0.000000   0.000000   0.000000   0.000000  -0.000000  -0.000000
    33  H    0.002302   0.000002  -0.000000   0.000000   0.000000  -0.000000
    34  H    0.000000   0.000000   0.000000   0.000000   0.000000   0.000000
    35  H    0.000000  -0.000000  -0.000001   0.000000   0.000000  -0.000000
    36  H    0.000002   0.000000   0.003255   0.000000   0.000002   0.000000
    37  H    0.628958  -0.005430   0.000000  -0.000015  -0.000000  -0.000000
    38  H   -0.005430   0.627503   0.000002   0.006483   0.000000  -0.000013
    39  H    0.000000   0.000002   0.634077   0.000019  -0.006075  -0.000209
    40  H   -0.000015   0.006483   0.000019   0.633230  -0.000201  -0.005739
    41  H   -0.000000   0.000000  -0.006075  -0.000201   0.626650  -0.005266
    42  H   -0.000000  -0.000013  -0.000209  -0.005739  -0.005266   0.625444
 Mulliken charges:
               1
     1  C   -0.226964
     2  C    0.118544
     3  C    0.136044
     4  C   -0.124114
     5  C    0.106081
     6  C    0.047352
     7  C   -0.145154
     8  C   -0.127055
     9  C   -0.095820
    10  C   -0.202182
    11  C   -0.118142
    12  C    0.066282
    13  C   -0.094890
    14  C    0.028576
    15  C   -0.134315
    16  C    0.032517
    17  C   -0.140658
    18  C   -0.117171
    19  C    0.069740
    20  C    0.032573
    21  C   -0.147955
    22  C   -0.120162
    23  C    0.119454
    24  C   -0.143366
    25  C   -0.099559
    26  C   -0.084296
    27  H    0.084071
    28  H    0.084803
    29  H    0.084996
    30  H    0.083876
    31  H    0.086648
    32  H    0.085240
    33  H    0.085564
    34  H    0.086389
    35  H    0.084928
    36  H    0.085077
    37  H    0.085514
    38  H    0.084846
    39  H    0.085665
    40  H    0.084923
    41  H    0.085843
    42  H    0.086261
 Sum of Mulliken charges =  -0.00000
 Mulliken charges with hydrogens summed into heavy atoms:
               1
     1  C   -0.142893
     2  C    0.118544
     3  C    0.136044
     4  C   -0.039311
     5  C    0.106081
     6  C    0.047352
     7  C   -0.060158
     8  C   -0.043179
     9  C   -0.009172
    10  C   -0.116942
    11  C   -0.032579
    12  C    0.066282
    13  C   -0.008501
    14  C    0.028576
    15  C   -0.049387
    16  C    0.032517
    17  C   -0.055581
    18  C   -0.031657
    19  C    0.069740
    20  C    0.032573
    21  C   -0.063109
    22  C   -0.034497
    23  C    0.119454
    24  C   -0.058443
    25  C   -0.013716
    26  C    0.001964
 Electronic spatial extent (au):  <R**2>=          12475.9992
 Charge=             -0.0000 electrons
 Dipole moment (field-independent basis, Debye):
    X=              0.0783    Y=              0.0139    Z=              0.0000  Tot=              0.0795
 Quadrupole moment (field-independent basis, Debye-Ang):
   XX=           -128.4780   YY=           -126.8181   ZZ=           -156.3186
   XY=             -0.6766   XZ=              0.0000   YZ=              0.0000
 Traceless Quadrupole moment (field-independent basis, Debye-Ang):
   XX=              8.7269   YY=             10.3868   ZZ=            -19.1137
   XY=             -0.6766   XZ=              0.0000   YZ=              0.0000
 Octapole moment (field-independent basis, Debye-Ang**2):
  XXX=              2.3462  YYY=              2.7695  ZZZ=              0.0000  XYY=              2.0194
  XXY=             -2.5153  XXZ=              0.0000  XZZ=             -0.1609  YZZ=             -0.1847
  YYZ=              0.0000  XYZ=              0.0000
 Hexadecapole moment (field-independent basis, Debye-Ang**3):
 XXXX=          -3156.6713 YYYY=         -12280.9201 ZZZZ=           -162.0412 XXXY=           1833.8565
 XXXZ=              0.0000 YYYX=           1818.5544 YYYZ=              0.0000 ZZZX=              0.0000
 ZZZY=              0.0000 XXYY=          -2583.7768 XXZZ=           -666.1349 YYZZ=          -2537.6894
 XXYZ=              0.0000 YYXZ=              0.0000 ZZXY=            748.7550
 N-N= 1.950189310305D+03 E-N=-6.216719227277D+03  KE= 9.908113407760D+02
 Symmetry A'   KE= 9.630642072512D+02
 Symmetry A"   KE= 2.774713352481D+01
 No NMR shielding tensors so no spin-rotation constants.
 Leave Link  601 at Thu Sep  8 15:02:13 2022, MaxMem=  1342177280 cpu:              69.0 elap:               1.6
 (Enter /mnt/opt/groups/app-gaussian/g16-avx2/l701.exe)
 ... and contract with generalized density number  0.
 Compute integral first derivatives.
 R6Disp: Adding Grimme-D3 dispersion energy 1st derivatives to the gradient.
 Leave Link  701 at Thu Sep  8 15:02:14 2022, MaxMem=  1342177280 cpu:              68.1 elap:               1.5
 (Enter /mnt/opt/groups/app-gaussian/g16-avx2/l702.exe)
 L702 exits ... SP integral derivatives will be done elsewhere.
 Leave Link  702 at Thu Sep  8 15:02:14 2022, MaxMem=  1342177280 cpu:               2.1 elap:               0.1
 (Enter /mnt/opt/groups/app-gaussian/g16-avx2/l703.exe)
 Integral derivatives from FoFJK, PRISM(SPDF).
 Compute integral first derivatives, UseDBF=F ICtDFT=           0.
 Calling FoFJK, ICntrl=      2127 FMM=F ISym2X=1 I1Cent= 0 IOpClX= 0 NMat=1 NMatS=1 NMatT=0.
 FoFJK:  IHMeth= 1 ICntrl=    2127 DoSepK=F KAlg= 0 I1Cent=           0 FoldK=F
 IRaf=         0 NMat=       1 IRICut=       1 DoRegI=T DoRafI=F ISym2E= 1 IDoP0=0 IntGTp=1.
 FoFCou: FMM=F IPFlag=           0 FMFlag=      100000 FMFlg1=         800
         NFxFlg=           0 DoJE=F BraDBF=F KetDBF=F FulRan=T
         wScrn=  0.000000 ICntrl=      2127 IOpCl=  0 I1Cent=           0 NGrid=           0
         NMat0=    1 NMatS0=      1 NMatT0=    0 NMatD0=    1 NMtDS0=    0 NMtDT0=    0
 Petite list used in FoFCou.
 Leave Link  703 at Thu Sep  8 15:02:23 2022, MaxMem=  1342177280 cpu:             388.1 elap:               8.6
 (Enter /mnt/opt/groups/app-gaussian/g16-avx2/l716.exe)
 Dipole        = 3.07875025D-02 5.47671100D-03 0.00000000D+00
 ***** Axes restored to original set *****
 -------------------------------------------------------------------
 Center     Atomic                   Forces (Hartrees/Bohr)
 Number     Number              X              Y              Z
 -------------------------------------------------------------------
      1        6           0.000010475   -0.000000054   -0.000000000
      2        6          -0.000003504   -0.000008234   -0.000000000
      3        6           0.000000633    0.000010213   -0.000000000
      4        6           0.000003269   -0.000006112   -0.000000000
      5        6           0.000005979   -0.000004141   -0.000000000
      6        6          -0.000026297   -0.000001033   -0.000000000
      7        6          -0.000001598    0.000000707   -0.000000000
      8        6          -0.000004490   -0.000002372   -0.000000000
      9        6           0.000009552    0.000000770   -0.000000000
     10        6           0.000001459    0.000023203   -0.000000000
     11        6          -0.000001043    0.000010632   -0.000000000
     12        6           0.000002712   -0.000011497   -0.000000000
     13        6          -0.000008122    0.000003147   -0.000000000
     14        6           0.000010823    0.000005944   -0.000000000
     15        6           0.000007956   -0.000009961   -0.000000000
     16        6           0.000015113    0.000008113   -0.000000000
     17        6           0.000002985    0.000015775   -0.000000000
     18        6           0.000001413   -0.000008333   -0.000000000
     19        6          -0.000015200    0.000000823   -0.000000000
     20        6          -0.000013222   -0.000016559   -0.000000000
     21        6           0.000007369    0.000000900   -0.000000000
     22        6           0.000010236   -0.000008362   -0.000000000
     23        6          -0.000000007   -0.000001795   -0.000000000
     24        6           0.000007540    0.000005851   -0.000000000
     25        6           0.000003854    0.000000383   -0.000000000
     26        6          -0.000005309    0.000003877   -0.000000000
     27        1          -0.000000783    0.000000385   -0.000000000
     28        1           0.000001362    0.000004069   -0.000000000
     29        1           0.000000685   -0.000001160   -0.000000000
     30        1          -0.000000847    0.000001560   -0.000000000
     31        1          -0.000004898   -0.000003151   -0.000000000
     32        1          -0.000010721    0.000004026   -0.000000000
     33        1          -0.000000447    0.000008049   -0.000000000
     34        1           0.000003553   -0.000002724   -0.000000000
     35        1          -0.000000176   -0.000011900   -0.000000000
     36        1          -0.000009705    0.000005264   -0.000000000
     37        1           0.000006274   -0.000005439   -0.000000000
     38        1          -0.000000921    0.000001149   -0.000000000
     39        1          -0.000001926   -0.000011644   -0.000000000
     40        1           0.000000477   -0.000000214   -0.000000000
     41        1          -0.000001464   -0.000000547   -0.000000000
     42        1          -0.000003038    0.000000394   -0.000000000
 -------------------------------------------------------------------
 Cartesian Forces:  Max     0.000026297 RMS     0.000006198
 Leave Link  716 at Thu Sep  8 15:02:23 2022, MaxMem=  1342177280 cpu:               2.8 elap:               0.1
 (Enter /mnt/opt/groups/app-gaussian/g16-avx2/l103.exe)

 GradGradGradGradGradGradGradGradGradGradGradGradGradGradGradGradGradGrad
 Berny optimization.
 FormGI is forming the generalized inverse of G from B-inverse, IUseBI=4.
 Internal  Forces:  Max     0.000035828 RMS     0.000006087
 Search for a local minimum.
 Step number   1 out of a maximum of  252
 All quantities printed in internal units (Hartrees-Bohrs-Radians)
 RMS Force = .60875D-05 SwitMx=.10000D-02 MixMth= 2
 Mixed Optimization -- En-DIIS/RFO-DIIS
 Second derivative matrix not updated -- first step.
 ITU=  0
     Eigenvalues ---    0.01496   0.01540   0.01635   0.01641   0.01660
     Eigenvalues ---    0.01677   0.01684   0.01698   0.01717   0.01740
     Eigenvalues ---    0.01766   0.01769   0.01796   0.01816   0.01865
     Eigenvalues ---    0.01968   0.01988   0.02015   0.02020   0.02039
     Eigenvalues ---    0.02045   0.02057   0.02070   0.02083   0.02094
     Eigenvalues ---    0.02096   0.02103   0.02104   0.02107   0.02113
     Eigenvalues ---    0.02118   0.02151   0.02178   0.02182   0.02231
     Eigenvalues ---    0.02241   0.02262   0.02272   0.02283   0.16000
     Eigenvalues ---    0.16000   0.16000   0.16000   0.16000   0.16000
     Eigenvalues ---    0.16000   0.16000   0.16000   0.16000   0.16000
     Eigenvalues ---    0.16000   0.16000   0.16000   0.16000   0.16000
     Eigenvalues ---    0.22000   0.22000   0.22348   0.22433   0.22516
     Eigenvalues ---    0.22609   0.22707   0.23246   0.23885   0.24346
     Eigenvalues ---    0.24434   0.24528   0.24609   0.24690   0.25000
     Eigenvalues ---    0.25000   0.25000   0.25000   0.34761   0.35089
     Eigenvalues ---    0.35164   0.35171   0.35178   0.35184   0.35193
     Eigenvalues ---    0.35279   0.35281   0.35284   0.35299   0.35461
     Eigenvalues ---    0.35556   0.35575   0.35594   0.35603   0.35702
     Eigenvalues ---    0.35707   0.36129   0.36348   0.36965   0.37846
     Eigenvalues ---    0.38553   0.39192   0.39288   0.39559   0.39989
     Eigenvalues ---    0.40434   0.40587   0.40736   0.41328   0.41535
     Eigenvalues ---    0.41656   0.42309   0.42457   0.42518   0.43663
     Eigenvalues ---    0.44346   0.45805   0.46091   0.47328   0.48525
     Eigenvalues ---    0.48647   0.49612   0.49951   0.51139   0.51839
 RFO step:  Lambda=-3.04360514D-08 EMin= 1.49601978D-02
 Linear search not attempted -- first point.
 Iteration  1 RMS(Cart)=  0.00015592 RMS(Int)=  0.00000000
 Iteration  2 RMS(Cart)=  0.00000001 RMS(Int)=  0.00000000
 ITry= 1 IFail=0 DXMaxC= 7.50D-04 DCOld= 1.00D+10 DXMaxT= 3.00D-01 DXLimC= 3.00D+00 Rises=F
 ClnCor:  largest displacement from symmetrization is 2.99D-14 for atom    31.
 Variable       Old X    -DE/DX   Delta X   Delta X   Delta X     New X
                                 (Linear)    (Quad)   (Total)
    R1        2.65102  -0.00001   0.00000  -0.00003  -0.00003   2.65099
    R2        2.63547  -0.00001   0.00000  -0.00002  -0.00002   2.63545
    R3        2.05530   0.00000   0.00000   0.00000   0.00000   2.05531
    R4        2.69585  -0.00000   0.00000  -0.00001  -0.00001   2.69584
    R5        2.71899  -0.00001   0.00000  -0.00002  -0.00002   2.71898
    R6        2.72363  -0.00000   0.00000  -0.00001  -0.00001   2.72362
    R7        2.70954  -0.00001   0.00000  -0.00003  -0.00003   2.70951
    R8        2.59247  -0.00000   0.00000  -0.00001  -0.00001   2.59246
    R9        2.05387  -0.00000   0.00000  -0.00000  -0.00000   2.05386
   R10        2.69636  -0.00000   0.00000  -0.00001  -0.00001   2.69635
   R11        2.65709  -0.00001   0.00000  -0.00002  -0.00002   2.65707
   R12        2.63712   0.00002   0.00000   0.00004   0.00004   2.63716
   R13        2.76293   0.00004   0.00000   0.00010   0.00010   2.76303
   R14        2.56613  -0.00001   0.00000  -0.00002  -0.00002   2.56611
   R15        2.05363  -0.00000   0.00000  -0.00000  -0.00000   2.05363
   R16        2.59275  -0.00000   0.00000  -0.00000  -0.00000   2.59275
   R17        2.05410  -0.00000   0.00000  -0.00000  -0.00000   2.05410
   R18        2.69005  -0.00001   0.00000  -0.00002  -0.00002   2.69004
   R19        2.05220  -0.00000   0.00000  -0.00000  -0.00000   2.05220
   R20        2.04934  -0.00001   0.00000  -0.00003  -0.00003   2.04930
   R21        2.72354   0.00001   0.00000   0.00002   0.00002   2.72356
   R22        2.04542  -0.00001   0.00000  -0.00002  -0.00002   2.04540
   R23        2.67802  -0.00001   0.00000  -0.00001  -0.00001   2.67801
   R24        2.68054   0.00001   0.00000   0.00002   0.00002   2.68056
   R25        2.05216  -0.00000   0.00000  -0.00000  -0.00000   2.05216
   R26        2.72905   0.00001   0.00000   0.00004   0.00004   2.72909
   R27        2.58952  -0.00000   0.00000  -0.00001  -0.00001   2.58952
   R28        2.04722  -0.00001   0.00000  -0.00003  -0.00003   2.04719
   R29        2.71196   0.00001   0.00000   0.00002   0.00002   2.71198
   R30        2.68819  -0.00001   0.00000  -0.00002  -0.00002   2.68817
   R31        2.68124   0.00001   0.00000   0.00003   0.00003   2.68126
   R32        2.04708  -0.00001   0.00000  -0.00003  -0.00003   2.04705
   R33        2.57333  -0.00001   0.00000  -0.00001  -0.00001   2.57331
   R34        2.04550  -0.00001   0.00000  -0.00002  -0.00002   2.04548
   R35        2.74860   0.00003   0.00000   0.00009   0.00009   2.74869
   R36        2.67727   0.00002   0.00000   0.00004   0.00004   2.67731
   R37        2.69474  -0.00001   0.00000  -0.00002  -0.00002   2.69473
   R38        2.69990  -0.00001   0.00000  -0.00004  -0.00004   2.69987
   R39        2.05377  -0.00000   0.00000  -0.00000  -0.00000   2.05376
   R40        2.61139  -0.00000   0.00000  -0.00000  -0.00000   2.61139
   R41        2.04782  -0.00001   0.00000  -0.00003  -0.00003   2.04779
   R42        2.67391  -0.00001   0.00000  -0.00001  -0.00001   2.67389
   R43        2.60663  -0.00001   0.00000  -0.00002  -0.00002   2.60660
   R44        2.05399  -0.00000   0.00000  -0.00000  -0.00000   2.05399
   R45        2.66203  -0.00001   0.00000  -0.00002  -0.00002   2.66201
   R46        2.05224  -0.00000   0.00000  -0.00000  -0.00000   2.05224
   R47        2.05192  -0.00000   0.00000  -0.00000  -0.00000   2.05192
    A1        2.12687   0.00000   0.00000   0.00001   0.00001   2.12688
    A2        2.07935  -0.00000   0.00000  -0.00000  -0.00000   2.07934
    A3        2.07696  -0.00000   0.00000  -0.00000  -0.00000   2.07696
    A4        2.14192  -0.00000   0.00000   0.00000   0.00000   2.14192
    A5        2.06605   0.00000   0.00000  -0.00000  -0.00000   2.06605
    A6        2.07521  -0.00000   0.00000  -0.00000  -0.00000   2.07521
    A7        2.09721   0.00001   0.00000   0.00003   0.00003   2.09724
    A8        2.11407  -0.00001   0.00000  -0.00003  -0.00003   2.11405
    A9        2.07191  -0.00000   0.00000  -0.00000  -0.00000   2.07190
   A10        2.10773   0.00000   0.00000   0.00001   0.00001   2.10774
   A11        2.07018   0.00000   0.00000   0.00002   0.00002   2.07020
   A12        2.10528  -0.00001   0.00000  -0.00003  -0.00003   2.10525
   A13        2.07085  -0.00000   0.00000  -0.00001  -0.00001   2.07084
   A14        2.08272  -0.00000   0.00000  -0.00000  -0.00000   2.08271
   A15        2.12961   0.00000   0.00000   0.00001   0.00001   2.12963
   A16        2.05710  -0.00001   0.00000  -0.00006  -0.00006   2.05705
   A17        2.07598   0.00000   0.00000   0.00001   0.00001   2.07599
   A18        2.15011   0.00001   0.00000   0.00005   0.00005   2.15015
   A19        2.12245   0.00000   0.00000  -0.00001  -0.00001   2.12244
   A20        2.06421   0.00000   0.00000   0.00001   0.00001   2.06422
   A21        2.09652  -0.00000   0.00000  -0.00000  -0.00000   2.09652
   A22        2.10948   0.00000   0.00000   0.00001   0.00001   2.10950
   A23        2.07058   0.00000   0.00000   0.00000   0.00000   2.07058
   A24        2.10312  -0.00000   0.00000  -0.00002  -0.00002   2.10311
   A25        2.10134  -0.00000   0.00000  -0.00000  -0.00000   2.10133
   A26        2.09698  -0.00001   0.00000  -0.00004  -0.00004   2.09694
   A27        2.08487   0.00001   0.00000   0.00004   0.00004   2.08491
   A28        2.13642   0.00000   0.00000   0.00003   0.00003   2.13644
   A29        2.04415  -0.00001   0.00000  -0.00004  -0.00004   2.04411
   A30        2.10262   0.00000   0.00000   0.00001   0.00001   2.10263
   A31        2.13021   0.00001   0.00000   0.00005   0.00005   2.13026
   A32        2.06406  -0.00001   0.00000  -0.00006  -0.00006   2.06400
   A33        2.08891  -0.00000   0.00000   0.00001   0.00001   2.08892
   A34        2.09915  -0.00001   0.00000  -0.00002  -0.00002   2.09913
   A35        2.12173   0.00002   0.00000   0.00009   0.00009   2.12182
   A36        2.06231  -0.00002   0.00000  -0.00007  -0.00007   2.06223
   A37        2.10176  -0.00000   0.00000  -0.00001  -0.00001   2.10175
   A38        2.09658  -0.00000   0.00000  -0.00002  -0.00002   2.09656
   A39        2.08485   0.00001   0.00000   0.00003   0.00003   2.08488
   A40        2.06667  -0.00001   0.00000  -0.00003  -0.00003   2.06665
   A41        2.12053  -0.00000   0.00000  -0.00001  -0.00001   2.12052
   A42        2.09598   0.00001   0.00000   0.00003   0.00003   2.09601
   A43        2.12721   0.00001   0.00000   0.00004   0.00004   2.12725
   A44        2.09290   0.00000   0.00000   0.00002   0.00002   2.09293
   A45        2.06307  -0.00001   0.00000  -0.00006  -0.00006   2.06301
   A46        2.12419   0.00000   0.00000  -0.00000  -0.00000   2.12419
   A47        2.09525   0.00001   0.00000   0.00003   0.00003   2.09528
   A48        2.06375  -0.00001   0.00000  -0.00003  -0.00003   2.06371
   A49        2.12568   0.00001   0.00000   0.00003   0.00003   2.12571
   A50        2.06373  -0.00001   0.00000  -0.00005  -0.00005   2.06369
   A51        2.09378   0.00000   0.00000   0.00002   0.00002   2.09379
   A52        2.12672   0.00001   0.00000   0.00003   0.00003   2.12675
   A53        2.09210   0.00000   0.00000   0.00002   0.00002   2.09212
   A54        2.06436  -0.00001   0.00000  -0.00005  -0.00005   2.06431
   A55        2.05994  -0.00002   0.00000  -0.00007  -0.00007   2.05988
   A56        2.09788  -0.00000   0.00000  -0.00000  -0.00000   2.09788
   A57        2.12536   0.00002   0.00000   0.00007   0.00007   2.12543
   A58        2.14955   0.00001   0.00000   0.00005   0.00005   2.14960
   A59        2.08017   0.00000   0.00000   0.00000   0.00000   2.08018
   A60        2.05347  -0.00001   0.00000  -0.00005  -0.00005   2.05341
   A61        2.12046   0.00000   0.00000   0.00001   0.00001   2.12046
   A62        2.09524  -0.00000   0.00000  -0.00001  -0.00001   2.09523
   A63        2.06749  -0.00000   0.00000   0.00001   0.00001   2.06749
   A64        2.11965   0.00001   0.00000   0.00004   0.00004   2.11968
   A65        2.09672   0.00000   0.00000   0.00002   0.00002   2.09673
   A66        2.06682  -0.00001   0.00000  -0.00005  -0.00005   2.06677
   A67        2.07740  -0.00000   0.00000  -0.00001  -0.00001   2.07739
   A68        2.09311   0.00001   0.00000   0.00002   0.00002   2.09313
   A69        2.11268  -0.00000   0.00000  -0.00002  -0.00002   2.11266
   A70        2.11108   0.00001   0.00000   0.00002   0.00002   2.11110
   A71        2.06980  -0.00000   0.00000  -0.00000  -0.00000   2.06979
   A72        2.10231  -0.00000   0.00000  -0.00001  -0.00001   2.10230
   A73        2.10346  -0.00000   0.00000  -0.00001  -0.00001   2.10345
   A74        2.08812   0.00000   0.00000   0.00001   0.00001   2.08813
   A75        2.09161   0.00000   0.00000   0.00000   0.00000   2.09161
   A76        2.08561  -0.00000   0.00000  -0.00001  -0.00001   2.08560
   A77        2.10130  -0.00000   0.00000  -0.00001  -0.00001   2.10129
   A78        2.09628   0.00000   0.00000   0.00002   0.00002   2.09630
    D1        3.14159   0.00000   0.00000   0.00000   0.00000   3.14159
    D2        0.00000   0.00000   0.00000   0.00000   0.00000   0.00000
    D3        0.00000   0.00000   0.00000   0.00000   0.00000   0.00000
    D4        3.14159  -0.00000   0.00000  -0.00000   0.00000   3.14159
    D5        0.00000  -0.00000   0.00000  -0.00000   0.00000   0.00000
    D6        3.14159  -0.00000   0.00000  -0.00000   0.00000   3.14159
    D7        3.14159   0.00000   0.00000   0.00000   0.00000   3.14159
    D8        0.00000  -0.00000   0.00000  -0.00000   0.00000   0.00000
    D9        3.14159  -0.00000   0.00000  -0.00000   0.00000   3.14159
   D10        0.00000  -0.00000   0.00000  -0.00000   0.00000   0.00000
   D11        0.00000  -0.00000   0.00000  -0.00000   0.00000   0.00000
   D12        3.14159   0.00000   0.00000   0.00000   0.00000   3.14159
   D13        3.14159   0.00000   0.00000   0.00000   0.00000   3.14159
   D14        0.00000  -0.00000   0.00000   0.00000   0.00000   0.00000
   D15        0.00000   0.00000   0.00000   0.00000   0.00000   0.00000
   D16        3.14159  -0.00000   0.00000  -0.00000   0.00000   3.14159
   D17        0.00000  -0.00000   0.00000   0.00000   0.00000   0.00000
   D18        3.14159  -0.00000   0.00000  -0.00000   0.00000   3.14159
   D19        3.14159   0.00000   0.00000   0.00000   0.00000   3.14159
   D20        0.00000  -0.00000   0.00000  -0.00000   0.00000   0.00000
   D21        3.14159   0.00000   0.00000   0.00000   0.00000   3.14159
   D22        0.00000   0.00000   0.00000   0.00000   0.00000   0.00000
   D23        0.00000   0.00000   0.00000   0.00000   0.00000   0.00000
   D24        3.14159   0.00000   0.00000   0.00000   0.00000   3.14159
   D25        0.00000  -0.00000   0.00000   0.00000   0.00000   0.00000
   D26        3.14159   0.00000   0.00000   0.00000   0.00000   3.14159
   D27        3.14159  -0.00000   0.00000  -0.00000   0.00000   3.14159
   D28        0.00000   0.00000   0.00000  -0.00000   0.00000   0.00000
   D29        0.00000   0.00000   0.00000  -0.00000   0.00000   0.00000
   D30        3.14159  -0.00000   0.00000  -0.00000   0.00000   3.14159
   D31        3.14159   0.00000   0.00000   0.00000   0.00000   3.14159
   D32        0.00000   0.00000   0.00000   0.00000   0.00000   0.00000
   D33        0.00000  -0.00000   0.00000  -0.00000   0.00000   0.00000
   D34        3.14159   0.00000   0.00000   0.00000   0.00000   3.14159
   D35        3.14159  -0.00000   0.00000  -0.00000   0.00000   3.14159
   D36        0.00000  -0.00000   0.00000  -0.00000   0.00000   0.00000
   D37        0.00000   0.00000   0.00000   0.00000   0.00000   0.00000
   D38        3.14159  -0.00000   0.00000  -0.00000   0.00000   3.14159
   D39        3.14159   0.00000   0.00000   0.00000   0.00000   3.14159
   D40        0.00000   0.00000   0.00000   0.00000   0.00000   0.00000
   D41        0.00000  -0.00000   0.00000  -0.00000   0.00000   0.00000
   D42        3.14159  -0.00000   0.00000  -0.00000   0.00000   3.14159
   D43        3.14159  -0.00000   0.00000  -0.00000   0.00000   3.14159
   D44        0.00000  -0.00000   0.00000  -0.00000   0.00000   0.00000
   D45        0.00000  -0.00000   0.00000  -0.00000   0.00000   0.00000
   D46        3.14159  -0.00000   0.00000  -0.00000   0.00000   3.14159
   D47        3.14159   0.00000   0.00000   0.00000   0.00000   3.14159
   D48        0.00000  -0.00000   0.00000  -0.00000   0.00000   0.00000
   D49        0.00000  -0.00000   0.00000  -0.00000   0.00000   0.00000
   D50        3.14159  -0.00000   0.00000  -0.00000   0.00000   3.14159
   D51        3.14159   0.00000   0.00000   0.00000   0.00000   3.14159
   D52        0.00000   0.00000   0.00000   0.00000   0.00000   0.00000
   D53        0.00000  -0.00000   0.00000   0.00000   0.00000   0.00000
   D54        3.14159  -0.00000   0.00000   0.00000   0.00000   3.14159
   D55        3.14159  -0.00000   0.00000  -0.00000   0.00000   3.14159
   D56        0.00000   0.00000   0.00000  -0.00000   0.00000   0.00000
   D57        0.00000  -0.00000   0.00000  -0.00000   0.00000   0.00000
   D58        3.14159  -0.00000   0.00000  -0.00000   0.00000   3.14159
   D59        3.14159  -0.00000   0.00000  -0.00000   0.00000   3.14159
   D60        0.00000  -0.00000   0.00000  -0.00000   0.00000   0.00000
   D61        0.00000   0.00000   0.00000   0.00000   0.00000   0.00000
   D62        3.14159   0.00000   0.00000   0.00000   0.00000   3.14159
   D63        3.14159   0.00000   0.00000   0.00000   0.00000   3.14159
   D64        0.00000   0.00000   0.00000   0.00000   0.00000   0.00000
   D65        3.14159  -0.00000   0.00000  -0.00000   0.00000   3.14159
   D66        0.00000  -0.00000   0.00000  -0.00000   0.00000   0.00000
   D67        0.00000  -0.00000   0.00000  -0.00000   0.00000   0.00000
   D68        3.14159  -0.00000   0.00000  -0.00000   0.00000   3.14159
   D69        0.00000  -0.00000   0.00000  -0.00000   0.00000   0.00000
   D70        3.14159  -0.00000   0.00000  -0.00000   0.00000   3.14159
   D71        3.14159  -0.00000   0.00000  -0.00000   0.00000   3.14159
   D72        0.00000  -0.00000   0.00000  -0.00000   0.00000   0.00000
   D73        0.00000  -0.00000   0.00000  -0.00000   0.00000   0.00000
   D74        3.14159   0.00000   0.00000   0.00000   0.00000   3.14159
   D75        3.14159  -0.00000   0.00000  -0.00000   0.00000   3.14159
   D76        0.00000   0.00000   0.00000   0.00000   0.00000   0.00000
   D77        3.14159   0.00000   0.00000   0.00000   0.00000   3.14159
   D78        0.00000   0.00000   0.00000   0.00000   0.00000   0.00000
   D79        0.00000   0.00000   0.00000   0.00000   0.00000   0.00000
   D80        3.14159  -0.00000   0.00000  -0.00000   0.00000   3.14159
   D81        0.00000  -0.00000   0.00000  -0.00000   0.00000   0.00000
   D82        3.14159  -0.00000   0.00000  -0.00000   0.00000   3.14159
   D83        3.14159   0.00000   0.00000   0.00000   0.00000   3.14159
   D84        0.00000  -0.00000   0.00000  -0.00000   0.00000   0.00000
   D85        0.00000   0.00000   0.00000   0.00000   0.00000   0.00000
   D86        3.14159   0.00000   0.00000   0.00000   0.00000   3.14159
   D87        3.14159   0.00000   0.00000   0.00000   0.00000   3.14159
   D88        0.00000   0.00000   0.00000   0.00000   0.00000   0.00000
   D89        0.00000  -0.00000   0.00000  -0.00000   0.00000   0.00000
   D90        3.14159  -0.00000   0.00000  -0.00000   0.00000   3.14159
   D91        3.14159   0.00000   0.00000   0.00000   0.00000   3.14159
   D92        0.00000   0.00000   0.00000   0.00000   0.00000   0.00000
   D93        3.14159   0.00000   0.00000   0.00000   0.00000   3.14159
   D94        0.00000  -0.00000   0.00000  -0.00000   0.00000   0.00000
   D95        0.00000  -0.00000   0.00000  -0.00000   0.00000   0.00000
   D96        3.14159  -0.00000   0.00000  -0.00000   0.00000   3.14159
   D97        3.14159  -0.00000   0.00000  -0.00000   0.00000   3.14159
   D98        0.00000  -0.00000   0.00000  -0.00000   0.00000   0.00000
   D99        0.00000  -0.00000   0.00000  -0.00000   0.00000   0.00000
   D100       3.14159   0.00000   0.00000   0.00000   0.00000   3.14159
   D101       0.00000   0.00000   0.00000   0.00000   0.00000   0.00000
   D102       3.14159   0.00000   0.00000   0.00000   0.00000   3.14159
   D103       3.14159  -0.00000   0.00000  -0.00000   0.00000   3.14159
   D104       0.00000   0.00000   0.00000   0.00000   0.00000   0.00000
   D105       0.00000  -0.00000   0.00000  -0.00000   0.00000   0.00000
   D106       3.14159  -0.00000   0.00000  -0.00000   0.00000   3.14159
   D107       3.14159   0.00000   0.00000   0.00000   0.00000   3.14159
   D108       0.00000  -0.00000   0.00000  -0.00000   0.00000   0.00000
   D109       0.00000  -0.00000   0.00000  -0.00000   0.00000   0.00000
   D110       3.14159   0.00000   0.00000   0.00000   0.00000   3.14159
   D111       3.14159  -0.00000   0.00000  -0.00000   0.00000   3.14159
   D112       0.00000  -0.00000   0.00000   0.00000   0.00000   0.00000
   D113       0.00000  -0.00000   0.00000  -0.00000   0.00000   0.00000
   D114       3.14159  -0.00000   0.00000  -0.00000   0.00000   3.14159
   D115       3.14159   0.00000   0.00000   0.00000   0.00000   3.14159
   D116       0.00000   0.00000   0.00000  -0.00000   0.00000   0.00000
   D117       0.00000  -0.00000   0.00000  -0.00000   0.00000   0.00000
   D118       3.14159  -0.00000   0.00000  -0.00000   0.00000   3.14159
   D119       3.14159   0.00000   0.00000   0.00000   0.00000   3.14159
   D120       0.00000   0.00000   0.00000   0.00000   0.00000   0.00000
   D121       0.00000   0.00000   0.00000   0.00000   0.00000   0.00000
   D122       3.14159   0.00000   0.00000   0.00000   0.00000   3.14159
   D123       3.14159  -0.00000   0.00000  -0.00000   0.00000   3.14159
   D124       0.00000   0.00000   0.00000  -0.00000   0.00000   0.00000
         Item               Value     Threshold  Converged?
 Maximum Force            0.000036     0.000450     YES
 RMS     Force            0.000006     0.000300     YES
 Maximum Displacement     0.000750     0.001800     YES
 RMS     Displacement     0.000156     0.001200     YES
 Predicted change in Energy=-1.521802D-08
 Optimization completed.
    -- Stationary point found.
                           ----------------------------
                           !   Optimized Parameters   !
                           ! (Angstroms and Degrees)  !
 --------------------------                            --------------------------
 ! Name  Definition              Value          Derivative Info.                !
 --------------------------------------------------------------------------------
 ! R1    R(1,2)                  1.4029         -DE/DX =    0.0                 !
 ! R2    R(1,3)                  1.3946         -DE/DX =    0.0                 !
 ! R3    R(1,27)                 1.0876         -DE/DX =    0.0                 !
 ! R4    R(2,4)                  1.4266         -DE/DX =    0.0                 !
 ! R5    R(2,5)                  1.4388         -DE/DX =    0.0                 !
 ! R6    R(3,6)                  1.4413         -DE/DX =    0.0                 !
 ! R7    R(3,7)                  1.4338         -DE/DX =    0.0                 !
 ! R8    R(4,9)                  1.3719         -DE/DX =    0.0                 !
 ! R9    R(4,28)                 1.0869         -DE/DX =    0.0                 !
 ! R10   R(5,8)                  1.4269         -DE/DX =    0.0                 !
 ! R11   R(5,10)                 1.4061         -DE/DX =    0.0                 !
 ! R12   R(6,10)                 1.3955         -DE/DX =    0.0                 !
 ! R13   R(6,12)                 1.4621         -DE/DX =    0.0                 !
 ! R14   R(7,11)                 1.3579         -DE/DX =    0.0                 !
 ! R15   R(7,29)                 1.0867         -DE/DX =    0.0                 !
 ! R16   R(8,13)                 1.372          -DE/DX =    0.0                 !
 ! R17   R(8,30)                 1.087          -DE/DX =    0.0                 !
 ! R18   R(9,13)                 1.4235         -DE/DX =    0.0                 !
 ! R19   R(9,31)                 1.086          -DE/DX =    0.0                 !
 ! R20   R(10,32)                1.0845         -DE/DX =    0.0                 !
 ! R21   R(11,14)                1.4412         -DE/DX =    0.0                 !
 ! R22   R(11,33)                1.0824         -DE/DX =    0.0                 !
 ! R23   R(12,14)                1.4171         -DE/DX =    0.0                 !
 ! R24   R(12,15)                1.4185         -DE/DX =    0.0                 !
 ! R25   R(13,34)                1.086          -DE/DX =    0.0                 !
 ! R26   R(14,16)                1.4442         -DE/DX =    0.0                 !
 ! R27   R(15,17)                1.3703         -DE/DX =    0.0                 !
 ! R28   R(15,35)                1.0833         -DE/DX =    0.0                 !
 ! R29   R(16,18)                1.4351         -DE/DX =    0.0                 !
 ! R30   R(16,19)                1.4225         -DE/DX =    0.0                 !
 ! R31   R(17,19)                1.4188         -DE/DX =    0.0                 !
 ! R32   R(17,36)                1.0833         -DE/DX =    0.0                 !
 ! R33   R(18,21)                1.3617         -DE/DX =    0.0                 !
 ! R34   R(18,37)                1.0824         -DE/DX =    0.0                 !
 ! R35   R(19,20)                1.4545         -DE/DX =    0.0                 !
 ! R36   R(20,22)                1.4168         -DE/DX =    0.0                 !
 ! R37   R(20,23)                1.426          -DE/DX =    0.0                 !
 ! R38   R(21,23)                1.4287         -DE/DX =    0.0                 !
 ! R39   R(21,38)                1.0868         -DE/DX =    0.0                 !
 ! R40   R(22,25)                1.3819         -DE/DX =    0.0                 !
 ! R41   R(22,39)                1.0837         -DE/DX =    0.0                 !
 ! R42   R(23,24)                1.415          -DE/DX =    0.0                 !
 ! R43   R(24,26)                1.3794         -DE/DX =    0.0                 !
 ! R44   R(24,40)                1.0869         -DE/DX =    0.0                 !
 ! R45   R(25,26)                1.4087         -DE/DX =    0.0                 !
 ! R46   R(25,41)                1.086          -DE/DX =    0.0                 !
 ! R47   R(26,42)                1.0858         -DE/DX =    0.0                 !
 ! A1    A(2,1,3)              121.8608         -DE/DX =    0.0                 !
 ! A2    A(2,1,27)             119.1379         -DE/DX =    0.0                 !
 ! A3    A(3,1,27)             119.0013         -DE/DX =    0.0                 !
 ! A4    A(1,2,4)              122.723          -DE/DX =    0.0                 !
 ! A5    A(1,2,5)              118.3762         -DE/DX =    0.0                 !
 ! A6    A(4,2,5)              118.9008         -DE/DX =    0.0                 !
 ! A7    A(1,3,6)              120.161          -DE/DX =    0.0                 !
 ! A8    A(1,3,7)              121.1275         -DE/DX =    0.0                 !
 ! A9    A(6,3,7)              118.7115         -DE/DX =    0.0                 !
 ! A10   A(2,4,9)              120.7639         -DE/DX =    0.0                 !
 ! A11   A(2,4,28)             118.6125         -DE/DX =    0.0                 !
 ! A12   A(9,4,28)             120.6235         -DE/DX =    0.0                 !
 ! A13   A(2,5,8)              118.651          -DE/DX =    0.0                 !
 ! A14   A(2,5,10)             119.331          -DE/DX =    0.0                 !
 ! A15   A(8,5,10)             122.0179         -DE/DX =    0.0                 !
 ! A16   A(3,6,10)             117.8632         -DE/DX =    0.0                 !
 ! A17   A(3,6,12)             118.9447         -DE/DX =    0.0                 !
 ! A18   A(10,6,12)            123.192          -DE/DX =    0.0                 !
 ! A19   A(3,7,11)             121.6075         -DE/DX =    0.0                 !
 ! A20   A(3,7,29)             118.2706         -DE/DX =    0.0                 !
 ! A21   A(11,7,29)            120.1219         -DE/DX =    0.0                 !
 ! A22   A(5,8,13)             120.8645         -DE/DX =    0.0                 !
 ! A23   A(5,8,30)             118.6355         -DE/DX =    0.0                 !
 ! A24   A(13,8,30)            120.5            -DE/DX =    0.0                 !
 ! A25   A(4,9,13)             120.3977         -DE/DX =    0.0                 !
 ! A26   A(4,9,31)             120.1479         -DE/DX =    0.0                 !
 ! A27   A(13,9,31)            119.4544         -DE/DX =    0.0                 !
 ! A28   A(5,10,6)             122.4077         -DE/DX =    0.0                 !
 ! A29   A(5,10,32)            117.1213         -DE/DX =    0.0                 !
 ! A30   A(6,10,32)            120.471          -DE/DX =    0.0                 !
 ! A31   A(7,11,14)            122.0521         -DE/DX =    0.0                 !
 ! A32   A(7,11,33)            118.2619         -DE/DX =    0.0                 !
 ! A33   A(14,11,33)           119.686          -DE/DX =    0.0                 !
 ! A34   A(6,12,14)            120.2724         -DE/DX =    0.0                 !
 ! A35   A(6,12,15)            121.5662         -DE/DX =    0.0                 !
 ! A36   A(14,12,15)           118.1614         -DE/DX =    0.0                 !
 ! A37   A(8,13,9)             120.4221         -DE/DX =    0.0                 !
 ! A38   A(8,13,34)            120.1251         -DE/DX =    0.0                 !
 ! A39   A(9,13,34)            119.4528         -DE/DX =    0.0                 !
 ! A40   A(11,14,12)           118.4117         -DE/DX =    0.0                 !
 ! A41   A(11,14,16)           121.4973         -DE/DX =    0.0                 !
 ! A42   A(12,14,16)           120.0909         -DE/DX =    0.0                 !
 ! A43   A(12,15,17)           121.8804         -DE/DX =    0.0                 !
 ! A44   A(12,15,35)           119.9144         -DE/DX =    0.0                 !
 ! A45   A(17,15,35)           118.2052         -DE/DX =    0.0                 !
 ! A46   A(14,16,18)           121.7071         -DE/DX =    0.0                 !
 ! A47   A(14,16,19)           120.0489         -DE/DX =    0.0                 !
 ! A48   A(18,16,19)           118.244          -DE/DX =    0.0                 !
 ! A49   A(15,17,19)           121.7923         -DE/DX =    0.0                 !
 ! A50   A(15,17,36)           118.2432         -DE/DX =    0.0                 !
 ! A51   A(19,17,36)           119.9645         -DE/DX =    0.0                 !
 ! A52   A(16,18,21)           121.8519         -DE/DX =    0.0                 !
 ! A53   A(16,18,37)           119.8688         -DE/DX =    0.0                 !
 ! A54   A(21,18,37)           118.2794         -DE/DX =    0.0                 !
 ! A55   A(16,19,17)           118.0261         -DE/DX =    0.0                 !
 ! A56   A(16,19,20)           120.1995         -DE/DX =    0.0                 !
 ! A57   A(17,19,20)           121.7744         -DE/DX =    0.0                 !
 ! A58   A(19,20,22)           123.1599         -DE/DX =    0.0                 !
 ! A59   A(19,20,23)           119.1852         -DE/DX =    0.0                 !
 ! A60   A(22,20,23)           117.6549         -DE/DX =    0.0                 !
 ! A61   A(18,21,23)           121.4932         -DE/DX =    0.0                 !
 ! A62   A(18,21,38)           120.0485         -DE/DX =    0.0                 !
 ! A63   A(23,21,38)           118.4583         -DE/DX =    0.0                 !
 ! A64   A(20,22,25)           121.4467         -DE/DX =    0.0                 !
 ! A65   A(20,22,39)           120.1329         -DE/DX =    0.0                 !
 ! A66   A(25,22,39)           118.4203         -DE/DX =    0.0                 !
 ! A67   A(20,23,21)           119.0261         -DE/DX =    0.0                 !
 ! A68   A(20,23,24)           119.9264         -DE/DX =    0.0                 !
 ! A69   A(21,23,24)           121.0475         -DE/DX =    0.0                 !
 ! A70   A(23,24,26)           120.956          -DE/DX =    0.0                 !
 ! A71   A(23,24,40)           118.5905         -DE/DX =    0.0                 !
 ! A72   A(26,24,40)           120.4535         -DE/DX =    0.0                 !
 ! A73   A(22,25,26)           120.5195         -DE/DX =    0.0                 !
 ! A74   A(22,25,41)           119.6403         -DE/DX =    0.0                 !
 ! A75   A(26,25,41)           119.8402         -DE/DX =    0.0                 !
 ! A76   A(24,26,25)           119.4965         -DE/DX =    0.0                 !
 ! A77   A(24,26,42)           120.3956         -DE/DX =    0.0                 !
 ! A78   A(25,26,42)           120.1079         -DE/DX =    0.0                 !
 ! D1    D(3,1,2,4)            180.0            -DE/DX =    0.0                 !
 ! D2    D(3,1,2,5)              0.0            -DE/DX =    0.0                 !
 ! D3    D(27,1,2,4)             0.0            -DE/DX =    0.0                 !
 ! D4    D(27,1,2,5)           180.0            -DE/DX =    0.0                 !
 ! D5    D(2,1,3,6)              0.0            -DE/DX =    0.0                 !
 ! D6    D(2,1,3,7)            180.0            -DE/DX =    0.0                 !
 ! D7    D(27,1,3,6)           180.0            -DE/DX =    0.0                 !
 ! D8    D(27,1,3,7)             0.0            -DE/DX =    0.0                 !
 ! D9    D(1,2,4,9)            180.0            -DE/DX =    0.0                 !
 ! D10   D(1,2,4,28)             0.0            -DE/DX =    0.0                 !
 ! D11   D(5,2,4,9)              0.0            -DE/DX =    0.0                 !
 ! D12   D(5,2,4,28)           180.0            -DE/DX =    0.0                 !
 ! D13   D(1,2,5,8)            180.0            -DE/DX =    0.0                 !
 ! D14   D(1,2,5,10)             0.0            -DE/DX =    0.0                 !
 ! D15   D(4,2,5,8)              0.0            -DE/DX =    0.0                 !
 ! D16   D(4,2,5,10)           180.0            -DE/DX =    0.0                 !
 ! D17   D(1,3,6,10)             0.0            -DE/DX =    0.0                 !
 ! D18   D(1,3,6,12)           180.0            -DE/DX =    0.0                 !
 ! D19   D(7,3,6,10)           180.0            -DE/DX =    0.0                 !
 ! D20   D(7,3,6,12)             0.0            -DE/DX =    0.0                 !
 ! D21   D(1,3,7,11)           180.0            -DE/DX =    0.0                 !
 ! D22   D(1,3,7,29)             0.0            -DE/DX =    0.0                 !
 ! D23   D(6,3,7,11)             0.0            -DE/DX =    0.0                 !
 ! D24   D(6,3,7,29)           180.0            -DE/DX =    0.0                 !
 ! D25   D(2,4,9,13)             0.0            -DE/DX =    0.0                 !
 ! D26   D(2,4,9,31)           180.0            -DE/DX =    0.0                 !
 ! D27   D(28,4,9,13)          180.0            -DE/DX =    0.0                 !
 ! D28   D(28,4,9,31)            0.0            -DE/DX =    0.0                 !
 ! D29   D(2,5,8,13)             0.0            -DE/DX =    0.0                 !
 ! D30   D(2,5,8,30)           180.0            -DE/DX =    0.0                 !
 ! D31   D(10,5,8,13)          180.0            -DE/DX =    0.0                 !
 ! D32   D(10,5,8,30)            0.0            -DE/DX =    0.0                 !
 ! D33   D(2,5,10,6)             0.0            -DE/DX =    0.0                 !
 ! D34   D(2,5,10,32)          180.0            -DE/DX =    0.0                 !
 ! D35   D(8,5,10,6)           180.0            -DE/DX =    0.0                 !
 ! D36   D(8,5,10,32)            0.0            -DE/DX =    0.0                 !
 ! D37   D(3,6,10,5)             0.0            -DE/DX =    0.0                 !
 ! D38   D(3,6,10,32)          180.0            -DE/DX =    0.0                 !
 ! D39   D(12,6,10,5)          180.0            -DE/DX =    0.0                 !
 ! D40   D(12,6,10,32)           0.0            -DE/DX =    0.0                 !
 ! D41   D(3,6,12,14)            0.0            -DE/DX =    0.0                 !
 ! D42   D(3,6,12,15)          180.0            -DE/DX =    0.0                 !
 ! D43   D(10,6,12,14)         180.0            -DE/DX =    0.0                 !
 ! D44   D(10,6,12,15)           0.0            -DE/DX =    0.0                 !
 ! D45   D(3,7,11,14)            0.0            -DE/DX =    0.0                 !
 ! D46   D(3,7,11,33)          180.0            -DE/DX =    0.0                 !
 ! D47   D(29,7,11,14)         180.0            -DE/DX =    0.0                 !
 ! D48   D(29,7,11,33)           0.0            -DE/DX =    0.0                 !
 ! D49   D(5,8,13,9)             0.0            -DE/DX =    0.0                 !
 ! D50   D(5,8,13,34)          180.0            -DE/DX =    0.0                 !
 ! D51   D(30,8,13,9)          180.0            -DE/DX =    0.0                 !
 ! D52   D(30,8,13,34)           0.0            -DE/DX =    0.0                 !
 ! D53   D(4,9,13,8)             0.0            -DE/DX =    0.0                 !
 ! D54   D(4,9,13,34)          180.0            -DE/DX =    0.0                 !
 ! D55   D(31,9,13,8)          180.0            -DE/DX =    0.0                 !
 ! D56   D(31,9,13,34)           0.0            -DE/DX =    0.0                 !
 ! D57   D(7,11,14,12)           0.0            -DE/DX =    0.0                 !
 ! D58   D(7,11,14,16)         180.0            -DE/DX =    0.0                 !
 ! D59   D(33,11,14,12)        180.0            -DE/DX =    0.0                 !
 ! D60   D(33,11,14,16)          0.0            -DE/DX =    0.0                 !
 ! D61   D(6,12,14,11)           0.0            -DE/DX =    0.0                 !
 ! D62   D(6,12,14,16)         180.0            -DE/DX =    0.0                 !
 ! D63   D(15,12,14,11)        180.0            -DE/DX =    0.0                 !
 ! D64   D(15,12,14,16)          0.0            -DE/DX =    0.0                 !
 ! D65   D(6,12,15,17)         180.0            -DE/DX =    0.0                 !
 ! D66   D(6,12,15,35)           0.0            -DE/DX =    0.0                 !
 ! D67   D(14,12,15,17)          0.0            -DE/DX =    0.0                 !
 ! D68   D(14,12,15,35)        180.0            -DE/DX =    0.0                 !
 ! D69   D(11,14,16,18)          0.0            -DE/DX =    0.0                 !
 ! D70   D(11,14,16,19)        180.0            -DE/DX =    0.0                 !
 ! D71   D(12,14,16,18)        180.0            -DE/DX =    0.0                 !
 ! D72   D(12,14,16,19)          0.0            -DE/DX =    0.0                 !
 ! D73   D(12,15,17,19)          0.0            -DE/DX =    0.0                 !
 ! D74   D(12,15,17,36)        180.0            -DE/DX =    0.0                 !
 ! D75   D(35,15,17,19)        180.0            -DE/DX =    0.0                 !
 ! D76   D(35,15,17,36)          0.0            -DE/DX =    0.0                 !
 ! D77   D(14,16,18,21)        180.0            -DE/DX =    0.0                 !
 ! D78   D(14,16,18,37)          0.0            -DE/DX =    0.0                 !
 ! D79   D(19,16,18,21)          0.0            -DE/DX =    0.0                 !
 ! D80   D(19,16,18,37)        180.0            -DE/DX =    0.0                 !
 ! D81   D(14,16,19,17)          0.0            -DE/DX =    0.0                 !
 ! D82   D(14,16,19,20)        180.0            -DE/DX =    0.0                 !
 ! D83   D(18,16,19,17)        180.0            -DE/DX =    0.0                 !
 ! D84   D(18,16,19,20)          0.0            -DE/DX =    0.0                 !
 ! D85   D(15,17,19,16)          0.0            -DE/DX =    0.0                 !
 ! D86   D(15,17,19,20)        180.0            -DE/DX =    0.0                 !
 ! D87   D(36,17,19,16)        180.0            -DE/DX =    0.0                 !
 ! D88   D(36,17,19,20)          0.0            -DE/DX =    0.0                 !
 ! D89   D(16,18,21,23)          0.0            -DE/DX =    0.0                 !
 ! D90   D(16,18,21,38)        180.0            -DE/DX =    0.0                 !
 ! D91   D(37,18,21,23)        180.0            -DE/DX =    0.0                 !
 ! D92   D(37,18,21,38)          0.0            -DE/DX =    0.0                 !
 ! D93   D(16,19,20,22)        180.0            -DE/DX =    0.0                 !
 ! D94   D(16,19,20,23)          0.0            -DE/DX =    0.0                 !
 ! D95   D(17,19,20,22)          0.0            -DE/DX =    0.0                 !
 ! D96   D(17,19,20,23)        180.0            -DE/DX =    0.0                 !
 ! D97   D(19,20,22,25)        180.0            -DE/DX =    0.0                 !
 ! D98   D(19,20,22,39)          0.0            -DE/DX =    0.0                 !
 ! D99   D(23,20,22,25)          0.0            -DE/DX =    0.0                 !
 ! D100  D(23,20,22,39)        180.0            -DE/DX =    0.0                 !
 ! D101  D(19,20,23,21)          0.0            -DE/DX =    0.0                 !
 ! D102  D(19,20,23,24)        180.0            -DE/DX =    0.0                 !
 ! D103  D(22,20,23,21)        180.0            -DE/DX =    0.0                 !
 ! D104  D(22,20,23,24)          0.0            -DE/DX =    0.0                 !
 ! D105  D(18,21,23,20)          0.0            -DE/DX =    0.0                 !
 ! D106  D(18,21,23,24)        180.0            -DE/DX =    0.0                 !
 ! D107  D(38,21,23,20)        180.0            -DE/DX =    0.0                 !
 ! D108  D(38,21,23,24)          0.0            -DE/DX =    0.0                 !
 ! D109  D(20,22,25,26)          0.0            -DE/DX =    0.0                 !
 ! D110  D(20,22,25,41)        180.0            -DE/DX =    0.0                 !
 ! D111  D(39,22,25,26)        180.0            -DE/DX =    0.0                 !
 ! D112  D(39,22,25,41)          0.0            -DE/DX =    0.0                 !
 ! D113  D(20,23,24,26)          0.0            -DE/DX =    0.0                 !
 ! D114  D(20,23,24,40)        180.0            -DE/DX =    0.0                 !
 ! D115  D(21,23,24,26)        180.0            -DE/DX =    0.0                 !
 ! D116  D(21,23,24,40)          0.0            -DE/DX =    0.0                 !
 ! D117  D(23,24,26,25)          0.0            -DE/DX =    0.0                 !
 ! D118  D(23,24,26,42)        180.0            -DE/DX =    0.0                 !
 ! D119  D(40,24,26,25)        180.0            -DE/DX =    0.0                 !
 ! D120  D(40,24,26,42)          0.0            -DE/DX =    0.0                 !
 ! D121  D(22,25,26,24)          0.0            -DE/DX =    0.0                 !
 ! D122  D(22,25,26,42)        180.0            -DE/DX =    0.0                 !
 ! D123  D(41,25,26,24)        180.0            -DE/DX =    0.0                 !
 ! D124  D(41,25,26,42)          0.0            -DE/DX =    0.0                 !
 --------------------------------------------------------------------------------
 Lowest energy point so far.  Saving SCF results.
 Largest change from initial coordinates is atom    9       0.000 Angstoms.
 GradGradGradGradGradGradGradGradGradGradGradGradGradGradGradGradGradGrad

 Leave Link  103 at Thu Sep  8 15:02:26 2022, MaxMem=  1342177280 cpu:             132.1 elap:               3.0
 (Enter /mnt/opt/groups/app-gaussian/g16-avx2/l202.exe)
                          Input orientation:                          
 ---------------------------------------------------------------------
 Center     Atomic      Atomic             Coordinates (Angstroms)
 Number     Number       Type             X           Y           Z
 ---------------------------------------------------------------------
      1          6           0       -2.696488    3.039686    0.000000
      2          6           0       -1.965730    4.237187    0.000000
      3          6           0       -2.068851    1.794268    0.000000
      4          6           0       -2.588505    5.520655    0.000000
      5          6           0       -0.528894    4.161463    0.000000
      6          6           0       -0.630128    1.708417    0.000000
      7          6           0       -2.831344    0.579993    0.000000
      8          6           0        0.220194    5.375864    0.000000
      9          6           0       -1.834273    6.666592    0.000000
     10          6           0        0.094408    2.901095    0.000000
     11          6           0       -2.230401   -0.637736    0.000000
     12          6           0        0.000000    0.389096    0.000000
     13          6           0       -0.412651    6.593223    0.000000
     14          6           0       -0.796508   -0.783031    0.000000
     15          6           0        1.410616    0.239930    0.000000
     16          6           0       -0.169980   -2.084200    0.000000
     17          6           0        2.007970   -0.993332    0.000000
     18          6           0       -0.942785   -3.293461    0.000000
     19          6           0        1.248474   -2.191788    0.000000
     20          6           0        1.882933   -3.500612    0.000000
     21          6           0       -0.355110   -4.521870    0.000000
     22          6           0        3.288208   -3.680579    0.000000
     23          6           0        1.065979   -4.669393    0.000000
     24          6           0        1.666675   -5.950528    0.000000
     25          6           0        3.853551   -4.941533    0.000000
     26          6           0        3.038897   -6.090763    0.000000
     27          1           0       -3.783266    3.082483    0.000000
     28          1           0       -3.674132    5.572394    0.000000
     29          1           0       -3.915618    0.653071    0.000000
     30          1           0        1.305654    5.318364    0.000000
     31          1           0       -2.318834    7.638472    0.000000
     32          1           0        1.178762    2.885819    0.000000
     33          1           0       -2.858516   -1.519232    0.000000
     34          1           0        0.169348    7.510052    0.000000
     35          1           0        2.046634    1.116919    0.000000
     36          1           0        3.090286   -1.038677    0.000000
     37          1           0       -2.024004   -3.242231    0.000000
     38          1           0       -0.968883   -5.418770    0.000000
     39          1           0        3.946859   -2.820059    0.000000
     40          1           0        1.023376   -6.826638    0.000000
     41          1           0        4.934566   -5.045460    0.000000
     42          1           0        3.490227   -7.078352    0.000000
 ---------------------------------------------------------------------
                    Distance matrix (angstroms):
                    1          2          3          4          5
     1  C    0.000000
     2  C    1.402860   0.000000
     3  C    1.394630   2.445095   0.000000
     4  C    2.483318   1.426583   3.762446   0.000000
     5  C    2.440665   1.438830   2.824018   2.467671   0.000000
     6  C    2.458073   2.859810   1.441282   4.285837   2.455134
     7  C    2.463387   3.758238   1.433827   4.946626   4.257723
     8  C    3.736945   2.464721   4.250595   2.812429   1.426851
     9  C    3.727984   2.432959   4.877968   1.371874   2.824834
    10  C    2.794335   2.455465   2.429970   3.749682   1.406070
    11  C    3.706841   4.882103   2.437364   6.168794   5.091899
    12  C    3.781094   4.321099   2.500930   5.747456   3.809263
    13  C    4.224161   2.821872   5.076708   2.425849   2.434537
    14  C    4.268851   5.154577   2.874252   6.553450   4.951731
    15  C    4.970607   5.232378   3.810860   6.624124   4.374942
    16  C    5.712920   6.571503   4.318359   7.980168   6.255967
    17  C    6.196544   6.568761   4.938743   7.972428   5.745223
    18  C    6.571471   7.599808   5.210855   8.966439   7.466405
    19  C    6.552179   7.187686   5.185874   8.614185   6.597184
    20  C    7.984146   8.642091   6.606993  10.068615   8.032702
    21  C    7.915755   8.905907   6.544502  10.287874   8.685072
    22  C    8.998808   9.502362   7.659767  10.917805   8.721691
    23  C    8.578232   9.408423   7.183737  10.825541   8.973719
    24  C    9.993055  10.815910   8.598606  12.234974  10.347603
    25  C   10.324866  10.867977   8.969162  12.286475  10.102988
    26  C   10.782381  11.476622   9.394829  12.903204  10.855288
    27  H    1.087620   2.153318   2.144462   2.715168   3.428576
    28  H    2.714848   2.168275   4.105017   1.086859   3.447209
    29  H    2.679964   4.080190   2.170917   5.045255   4.876342
    30  H    4.605379   3.445417   4.879194   3.899410   2.168868
    31  H    4.614266   3.419565   5.849548   2.134917   3.910688
    32  H    3.878303   3.422576   3.426146   4.597245   2.131515
    33  H    4.561796   5.825240   3.406296   7.045063   6.139824
    34  H    5.310102   3.907711   6.138381   3.400508   3.420613
    35  H    5.118031   5.082828   4.170853   6.393544   3.987805
    36  H    7.079534   7.307396   5.885769   8.676030   6.335607
    37  H    6.317809   7.479645   5.036699   8.781050   7.553148
    38  H    8.633082   9.707276   7.296427  11.058671   9.590331
    39  H    8.858367   9.206706   7.581608  10.596155   8.293010
    40  H   10.544275  11.460496   9.158706  12.864732  11.097203
    41  H   11.117669  11.566400   9.789266  12.970713  10.705925
    42  H   11.859601  12.562201  10.470279  13.988780  11.936782
                    6          7          8          9         10
     6  C    0.000000
     7  C    2.473599   0.000000
     8  C    3.764733   5.684388   0.000000
     9  C    5.102300   6.167726   2.426276   0.000000
    10  C    1.395505   3.734640   2.477964   4.230695   0.000000
    11  C    2.839949   1.357938   6.493751   7.315062   4.234154
    12  C    1.462077   2.837772   4.991627   6.539993   2.513772
    13  C    4.889645   6.481436   1.372026   1.423514   3.726784
    14  C    2.496997   2.449161   6.242249   7.521558   3.790319
    15  C    2.514178   4.255569   5.272089   7.199395   2.968872
    16  C    3.820429   3.765738   7.470260   8.907650   4.992301
    17  C    3.776110   5.088645   6.615346   8.569555   4.339157
    18  C    5.011640   4.309327   8.746983   9.999870   6.280788
    19  C    4.329058   4.932310   7.637193   9.379458   5.222004
    20  C    5.783551   6.235042   9.030865  10.825417   6.646854
    21  C    6.236354   5.671044   9.914440  11.285814   7.436563
    22  C    6.662930   7.456634   9.562001  11.545725   7.315654
    23  C    6.599488   6.537980  10.080801  11.701112   7.632577
    24  C    7.995920   7.929683  11.418383  13.093829   8.990175
    25  C    8.020300   8.670356  10.938463  12.926713   8.697009
    26  C    8.619104   8.885872  11.807990  13.656423   9.461687
    27  H    3.439526   2.677426   4.613815   4.079756   3.881914
    28  H    4.918971   5.063039   3.899282   2.140643   4.619278
    29  H    3.450826   1.086734   6.277716   6.363524   4.597164
    30  H    4.096214   6.290224   1.086982   3.417142   2.703758
    31  H    6.165815   7.077061   3.400891   1.085979   5.316623
    32  H    2.158323   4.625774   2.668179   4.834524   1.084462
    33  H    3.922172   2.099401   7.551212   8.249654   5.315924
    34  H    5.856461   7.551812   2.134794   2.173919   4.609566
    35  H    2.741336   4.907439   4.634058   6.772024   2.644706
    36  H    4.624717   6.138876   7.027358   9.144531   4.949453
    37  H    5.143132   3.906558   8.905503   9.910639   6.498317
    38  H    7.135233   6.281235  10.859928  12.116306   8.387535
    39  H    6.438626   7.583165   9.003399  11.109367   6.897317
    40  H    8.693747   8.349674  12.228907  13.792513   9.771989
    41  H    8.751038   9.589321  11.438064  13.527355   9.304562
    42  H    9.704877   9.930383  12.876359  14.740210  10.541392
                   11         12         13         14         15
    11  C    0.000000
    12  C    2.455417   0.000000
    13  C    7.455936   6.217835   0.000000
    14  C    1.441236   1.417147   7.386235   0.000000
    15  C    3.745304   1.418481   6.609738   2.432662   0.000000
    16  C    2.517458   2.479130   8.680816   1.444153   2.810670
    17  C    4.253262   2.437837   7.963368   2.812352   1.370316
    18  C    2.951412   3.801325   9.900887   2.514688   4.245391
    19  C    3.810203   2.866993   8.940680   2.483253   2.437118
    20  C    5.011544   4.321489  10.351580   3.816366   3.770244
    21  C    4.313144   4.923788  11.115242   3.764804   5.078634
    22  C    6.301900   5.232071  10.920044   5.008062   4.346923
    23  C    5.207723   5.169586  11.359263   4.309602   4.921405
    24  C    6.588851   6.555047  12.714924   5.724535   6.195751
    25  C    7.452325   6.577649  12.298418   6.238284   5.728481
    26  C    7.582942   7.157057  13.145215   6.548462   6.536740
    27  H    4.031305   4.644075   4.866861   4.884969   5.920854
    28  H    6.375741   6.353410   3.417506   6.976543   7.368164
    29  H    2.122767   3.924506   6.896099   3.433837   5.342233
    30  H    6.926674   5.099256   2.139588   6.453379   5.079519
    31  H    8.276680   7.611205   2.173955   8.557990   8.285362
    32  H    4.902839   2.760997   4.034531   4.166792   2.656028
    33  H    1.082388   3.436980   8.473145   2.189491   4.617374
    34  H    8.493836   7.122969   1.085955   8.349138   7.375325
    35  H    4.622969   2.172196   6.003165   3.419542   1.083341
    36  H    5.335772   3.404174   8.397408   3.895192   2.110954
    37  H    2.612660   4.157298   9.966575   2.748529   4.891018
    38  H    4.944665   5.888127  12.024865   4.638943   6.138640
    39  H    6.551418   5.086882  10.373775   5.162268   3.974426
    40  H    6.992108   7.287943  13.496475   6.311669   7.077170
    41  H    8.412181   7.340595  12.808266   7.142374   6.352446
    42  H    8.614355   8.242843  14.217750   7.616243   7.608024
                   16         17         18         19         20
    16  C    0.000000
    17  C    2.435869   0.000000
    18  C    1.435110   3.741330   0.000000
    19  C    1.422528   1.418848   2.452611   0.000000
    20  C    2.494128   2.510396   2.833301   1.454496   0.000000
    21  C    2.444690   4.246731   1.361745   2.828562   2.460042
    22  C    3.808870   2.976627   4.248666   2.525275   1.416752
    23  C    2.865452   3.794835   2.434815   2.484317   1.425995
    24  C    4.280396   4.968931   3.724149   3.781933   2.459442
    25  C    4.934891   4.358263   5.071586   3.787813   2.441227
    26  C    5.133170   5.200636   4.866075   4.290410   2.836395
    27  H    6.304796   7.081715   6.980043   7.289468   8.685790
    28  H    8.420363   8.683032   9.277049   9.193181  10.639568
    29  H    4.639230   6.148133   4.940936   5.895852   7.132761
    30  H    7.548208   6.350650   8.900506   7.510370   8.837850
    31  H    9.957305   9.655531  11.018197  10.457519  11.905211
    32  H    5.149776   3.966787   6.533335   5.078086   6.425135
    33  H    2.747256   4.894819   2.611114   4.161694   5.138794
    34  H    9.600251   8.699889  10.860605   9.761671  11.143208
    35  H    3.893654   2.110605   5.328046   3.403616   4.620432
    36  H    3.423807   1.083265   4.620575   2.173002   2.742048
    37  H    2.185964   4.616748   1.082432   3.436938   3.915472
    38  H    3.428936   5.333494   2.125469   3.915365   3.436886
    39  H    4.182087   2.663874   4.912507   2.770561   2.173233
    40  H    4.890278   5.915816   4.043406   4.640313   3.435300
    41  H    5.901309   4.998470   6.132924   4.661622   3.420383
    42  H    6.191823   6.262951   5.828979   5.376241   3.922195
                   21         22         23         24         25
    21  C    0.000000
    22  C    3.739189   0.000000
    23  C    1.428726   2.432294   0.000000
    24  C    2.475617   2.789630   1.414971   0.000000
    25  C    4.229532   1.381889   2.800824   2.408422   0.000000
    26  C    3.739079   2.423044   2.431604   1.379369   1.408684
    27  H    8.341369   9.784925   9.143673  10.549746  11.077265
    28  H   10.625915  11.579797  11.285515  12.700470  12.930919
    29  H    6.281499   8.406880   7.290057   8.646937   9.573901
    30  H    9.979396   9.214743   9.990632  11.274674  10.571531
    31  H   12.317878  12.631700  12.764815  14.161398  14.012668
    32  H    7.564828   6.896908   7.556054   8.849807   8.271755
    33  H    3.909332   6.515646   5.032412   6.333541   7.534188
    34  H   12.043347  11.617121  12.212405  13.543604  12.985196
    35  H    6.128973   4.955552   5.868824   7.077653   6.322167
    36  H    4.899325   2.649305   4.156912   5.113995   3.976790
    37  H    2.103018   5.330267   3.403643   4.577771   6.118274
    38  H    1.086806   4.598275   2.168462   2.688667   4.845991
    39  H    4.626348   1.083659   3.423376   3.872864   2.123525
    40  H    2.685550   3.876487   2.157666   1.086923   3.400516
    41  H    5.315526   2.138550   3.886823   3.390908   1.085999
    42  H    4.617599   3.403773   3.417611   2.144138   2.167487
                   26         27         28         29         30
    26  C    0.000000
    27  H   11.431988   0.000000
    28  H   13.457117   2.492302   0.000000
    29  H    9.687341   2.433015   4.925247   0.000000
    30  H   11.540031   5.558441   4.986261   7.001903   0.000000
    31  H   14.737611   4.785561   2.470933   7.165581   4.303465
    32  H    9.167286   4.965924   5.546915   5.562182   2.435852
    33  H    7.461794   4.693713   7.138374   2.415857   8.005812
    34  H   13.900233   5.935194   4.304284   7.981550   2.468742
    35  H    7.275663   6.152331   7.251098   5.980268   4.266285
    36  H    5.052347   8.014342   9.458521   7.207267   6.602793
    37  H    5.809226   6.564831   8.967750   4.330310   9.185337
    38  H    4.063727   8.955002  11.319190   6.749111  10.975407
    39  H    3.394392   9.725988  11.336347   8.595416   8.556278
    40  H    2.145655  11.013378  13.259056   8.963242  12.148282
    41  H    2.164768  11.919063  13.669254  10.526111  10.980795
    42  H    1.085832  12.495850  14.538549  10.706140  12.587729
                   31         32         33         34         35
    31  H    0.000000
    32  H    5.900923   0.000000
    33  H    9.173592   5.975290   0.000000
    34  H    2.491494   4.733122   9.523441   0.000000
    35  H    7.847800   1.970332   5.568643   6.663059   0.000000
    36  H   10.225042   4.365271   5.968180   9.033972   2.394954
    37  H   10.884697   6.914529   1.914454  10.973713   5.964250
    38  H   13.126840   8.577796   4.333256  12.978829   7.197817
    39  H   12.191791   6.341877   6.928584  10.999126   4.371573
    40  H   14.846204   9.713700   6.575534  14.362104   8.009192
    41  H   14.611432   8.775605   8.553737  13.429378   6.805517
    42  H   15.821823  10.228762   8.438623  14.961610   8.321444
                   36         37         38         39         40
    36  H    0.000000
    37  H    5.568807   0.000000
    38  H    5.971773   2.418802   0.000000
    39  H    1.976623   5.985769   5.560379   0.000000
    40  H    6.145943   4.704731   2.439506   4.959781   0.000000
    41  H    4.410859   7.188416   5.915241   2.434743   4.297674
    42  H    6.052902   6.717333   4.757928   4.282706   2.479660
                   41         42
    41  H    0.000000
    42  H    2.493745   0.000000
 Stoichiometry    C26H16
 Framework group  CS[SG(C26H16)]
 Deg. of freedom    81
 Full point group                 CS      NOp   2
 RotChk:  IX=0 Diff= 6.49D-16
 Largest Abelian subgroup         CS      NOp   2
 Largest concise Abelian subgroup C1      NOp   1
                         Standard orientation:                         
 ---------------------------------------------------------------------
 Center     Atomic      Atomic             Coordinates (Angstroms)
 Number     Number       Type             X           Y           Z
 ---------------------------------------------------------------------
      1          6           0       -2.696488    3.039686    0.000000
      2          6           0       -1.965730    4.237187    0.000000
      3          6           0       -2.068851    1.794268    0.000000
      4          6           0       -2.588505    5.520655    0.000000
      5          6           0       -0.528894    4.161463    0.000000
      6          6           0       -0.630128    1.708417    0.000000
      7          6           0       -2.831344    0.579993    0.000000
      8          6           0        0.220194    5.375864    0.000000
      9          6           0       -1.834273    6.666592    0.000000
     10          6           0        0.094408    2.901095    0.000000
     11          6           0       -2.230401   -0.637736    0.000000
     12          6           0        0.000000    0.389096    0.000000
     13          6           0       -0.412651    6.593223    0.000000
     14          6           0       -0.796508   -0.783031    0.000000
     15          6           0        1.410616    0.239930    0.000000
     16          6           0       -0.169980   -2.084200    0.000000
     17          6           0        2.007970   -0.993332    0.000000
     18          6           0       -0.942785   -3.293461    0.000000
     19          6           0        1.248474   -2.191788    0.000000
     20          6           0        1.882933   -3.500612    0.000000
     21          6           0       -0.355110   -4.521870    0.000000
     22          6           0        3.288208   -3.680579    0.000000
     23          6           0        1.065979   -4.669393    0.000000
     24          6           0        1.666675   -5.950528    0.000000
     25          6           0        3.853551   -4.941533    0.000000
     26          6           0        3.038897   -6.090763    0.000000
     27          1           0       -3.783266    3.082483    0.000000
     28          1           0       -3.674132    5.572394    0.000000
     29          1           0       -3.915618    0.653071    0.000000
     30          1           0        1.305654    5.318364    0.000000
     31          1           0       -2.318834    7.638472    0.000000
     32          1           0        1.178762    2.885819    0.000000
     33          1           0       -2.858516   -1.519232    0.000000
     34          1           0        0.169348    7.510052    0.000000
     35          1           0        2.046634    1.116919    0.000000
     36          1           0        3.090286   -1.038677    0.000000
     37          1           0       -2.024004   -3.242231    0.000000
     38          1           0       -0.968883   -5.418770    0.000000
     39          1           0        3.946859   -2.820059    0.000000
     40          1           0        1.023376   -6.826638    0.000000
     41          1           0        4.934566   -5.045460    0.000000
     42          1           0        3.490227   -7.078352    0.000000
 ---------------------------------------------------------------------
 Rotational constants (GHZ):           0.7427880           0.0895954           0.0799516
 Leave Link  202 at Thu Sep  8 15:02:26 2022, MaxMem=  1342177280 cpu:               4.2 elap:               0.1
 (Enter /mnt/opt/groups/app-gaussian/g16-avx2/l9999.exe)
 Unable to Open any file for archive entry.
 1\1\GINC-WN41037\FOpt\RB3LYP\6-31G(d,p)\C26H16\PWASIUK\08-Sep-2022\0\\
 #p opt freq b3lyp/6-31g(d,p) empiricaldispersion=gd3 int=(grid=ultrafi
 ne,acc2e=12) scf=(maxcyc=500,ferm,novaracc,noincfoc,intrep)\\peri symm
 \\0,1\C,-2.696488,3.039686,0.\C,-1.96573,4.237187,0.\C,-2.068851,1.794
 268,0.\C,-2.588505,5.520655,0.\C,-0.528894,4.161463,0.\C,-0.630128,1.7
 08417,0.\C,-2.831344,0.579993,0.\C,0.220194,5.375864,0.\C,-1.834273,6.
 666592,0.\C,0.094408,2.901095,0.\C,-2.230401,-0.637736,0.\C,0.,0.38909
 6,0.\C,-0.412651,6.593223,0.\C,-0.796508,-0.783031,0.\C,1.410616,0.239
 93,0.\C,-0.16998,-2.0842,0.\C,2.00797,-0.993332,0.\C,-0.942785,-3.2934
 61,0.\C,1.248474,-2.191788,0.\C,1.882933,-3.500612,0.\C,-0.35511,-4.52
 187,0.\C,3.288208,-3.680579,0.\C,1.065979,-4.669393,0.\C,1.666675,-5.9
 50528,0.\C,3.853551,-4.941533,0.\C,3.038897,-6.090763,0.\H,-3.783266,3
 .082483,0.\H,-3.674132,5.572394,0.\H,-3.915618,0.653071,0.\H,1.305654,
 5.318364,0.\H,-2.318834,7.638472,0.\H,1.178762,2.885819,0.\H,-2.858516
 ,-1.519232,0.\H,0.169348,7.510052,0.\H,2.046634,1.116919,0.\H,3.090286
 ,-1.038677,0.\H,-2.024004,-3.242231,0.\H,-0.968883,-5.41877,0.\H,3.946
 859,-2.820059,0.\H,1.023376,-6.826638,0.\H,4.934566,-5.04546,0.\H,3.49
 0227,-7.078352,0.\\Version=ES64L-G16RevC.01\State=1-A'\HF=-1000.529110
 7\RMSD=6.800e-09\RMSF=6.198e-06\Dipole=0.0307875,0.0054767,0.\Quadrupo
 le=6.4882387,7.7223367,-14.2105754,-0.5030663,0.,0.\PG=CS [SG(C26H16)]
 \\@
 The archive entry for this job was punched.


 IN THE WOODS WE RETURN TO REASON AND FAITH.

                                 -- EMERSON
 Leave Link 9999 at Thu Sep  8 15:02:26 2022, MaxMem=  1342177280 cpu:               4.0 elap:               0.1
 Job cpu time:       0 days  0 hours 49 minutes  3.9 seconds.
 Elapsed time:       0 days  0 hours  1 minutes  4.4 seconds.
 File lengths (MBytes):  RWF=     69 Int=      0 D2E=      0 Chk=     17 Scr=      1
 Normal termination of Gaussian 16 at Thu Sep  8 15:02:26 2022.
 (Enter /mnt/opt/groups/app-gaussian/g16-avx2/l1.exe)
 Link1:  Proceeding to internal job step number  2.
 ----------------------------------------------------------------------
 #P Geom=AllCheck Guess=TCheck SCRF=Check GenChk RB3LYP/6-31G(d,p) Freq
 ----------------------------------------------------------------------
 1/10=4,29=7,30=1,38=1,40=1/1,3;
 2/12=2,40=1/2;
 3/5=1,6=6,7=101,11=2,14=-4,25=1,27=12,30=1,70=2,71=2,74=-5,75=-5,116=1,124=31,140=1/1,2,3;
 4/5=101/1;
 5/5=100002,7=500,17=20,22=13,38=6,87=12,98=1/2;
 8/6=4,10=90,11=11,87=12/1;
 11/6=1,8=1,9=11,15=111,16=1,87=12/1,2,10;
 10/6=1,87=12/2;
 6/7=2,8=2,9=2,10=2,28=1,87=12/1;
 7/8=1,10=1,25=1,87=12/1,2,3,16;
 1/10=4,30=1/3;
 99//99;
 Leave Link    1 at Thu Sep  8 15:02:26 2022, MaxMem=  1342177280 cpu:               3.2 elap:               0.1
 (Enter /mnt/opt/groups/app-gaussian/g16-avx2/l101.exe)
 Structure from the checkpoint file:  "/scratch/9832355.torquesrv1.cis.gov.pl/Gau-139611.chk"
 ---------
 peri symm
 ---------
 Charge =  0 Multiplicity = 1
 Redundant internal coordinates found in file.  (old form).
 C,0,-2.696488,3.039686,0.
 C,0,-1.96573,4.237187,0.
 C,0,-2.068851,1.794268,0.
 C,0,-2.588505,5.520655,0.
 C,0,-0.528894,4.161463,0.
 C,0,-0.630128,1.708417,0.
 C,0,-2.831344,0.579993,0.
 C,0,0.220194,5.375864,0.
 C,0,-1.834273,6.666592,0.
 C,0,0.094408,2.901095,0.
 C,0,-2.230401,-0.637736,0.
 C,0,0.,0.389096,0.
 C,0,-0.412651,6.593223,0.
 C,0,-0.796508,-0.783031,0.
 C,0,1.410616,0.23993,0.
 C,0,-0.16998,-2.0842,0.
 C,0,2.00797,-0.993332,0.
 C,0,-0.942785,-3.293461,0.
 C,0,1.248474,-2.191788,0.
 C,0,1.882933,-3.500612,0.
 C,0,-0.35511,-4.52187,0.
 C,0,3.288208,-3.680579,0.
 C,0,1.065979,-4.669393,0.
 C,0,1.666675,-5.950528,0.
 C,0,3.853551,-4.941533,0.
 C,0,3.038897,-6.090763,0.
 H,0,-3.783266,3.082483,0.
 H,0,-3.674132,5.572394,0.
 H,0,-3.915618,0.653071,0.
 H,0,1.305654,5.318364,0.
 H,0,-2.318834,7.638472,0.
 H,0,1.178762,2.885819,0.
 H,0,-2.858516,-1.519232,0.
 H,0,0.169348,7.510052,0.
 H,0,2.046634,1.116919,0.
 H,0,3.090286,-1.038677,0.
 H,0,-2.024004,-3.242231,0.
 H,0,-0.968883,-5.41877,0.
 H,0,3.946859,-2.820059,0.
 H,0,1.023376,-6.826638,0.
 H,0,4.934566,-5.04546,0.
 H,0,3.490227,-7.078352,0.
 Recover connectivity data from disk.
 ITRead=  0  0  0  0  0  0  0  0  0  0  0  0  0  0  0  0  0  0  0  0
 ITRead=  0  0  0  0  0  0  0  0  0  0  0  0  0  0  0  0  0  0  0  0
 ITRead=  0  0
 MicOpt= -1 -1 -1 -1 -1 -1 -1 -1 -1 -1 -1 -1 -1 -1 -1 -1 -1 -1 -1 -1
 MicOpt= -1 -1 -1 -1 -1 -1 -1 -1 -1 -1 -1 -1 -1 -1 -1 -1 -1 -1 -1 -1
 MicOpt= -1 -1
 NAtoms=     42 NQM=       42 NQMF=       0 NMMI=      0 NMMIF=      0
                NMic=       0 NMicF=      0.
                    Isotopes and Nuclear Properties:
 (Nuclear quadrupole moments (NQMom) in fm**2, nuclear magnetic moments (NMagM)
  in nuclear magnetons)

  Atom         1           2           3           4           5           6           7           8           9          10
 IAtWgt=          12          12          12          12          12          12          12          12          12          12
 AtmWgt=  12.0000000  12.0000000  12.0000000  12.0000000  12.0000000  12.0000000  12.0000000  12.0000000  12.0000000  12.0000000
 NucSpn=           0           0           0           0           0           0           0           0           0           0
 AtZEff=   3.6000000   3.6000000   3.6000000   3.6000000   3.6000000   3.6000000   3.6000000   3.6000000   3.6000000   3.6000000
 NQMom=    0.0000000   0.0000000   0.0000000   0.0000000   0.0000000   0.0000000   0.0000000   0.0000000   0.0000000   0.0000000
 NMagM=    0.0000000   0.0000000   0.0000000   0.0000000   0.0000000   0.0000000   0.0000000   0.0000000   0.0000000   0.0000000
 AtZNuc=   6.0000000   6.0000000   6.0000000   6.0000000   6.0000000   6.0000000   6.0000000   6.0000000   6.0000000   6.0000000

  Atom        11          12          13          14          15          16          17          18          19          20
 IAtWgt=          12          12          12          12          12          12          12          12          12          12
 AtmWgt=  12.0000000  12.0000000  12.0000000  12.0000000  12.0000000  12.0000000  12.0000000  12.0000000  12.0000000  12.0000000
 NucSpn=           0           0           0           0           0           0           0           0           0           0
 AtZEff=   3.6000000   3.6000000   3.6000000   3.6000000   3.6000000   3.6000000   3.6000000   3.6000000   3.6000000   3.6000000
 NQMom=    0.0000000   0.0000000   0.0000000   0.0000000   0.0000000   0.0000000   0.0000000   0.0000000   0.0000000   0.0000000
 NMagM=    0.0000000   0.0000000   0.0000000   0.0000000   0.0000000   0.0000000   0.0000000   0.0000000   0.0000000   0.0000000
 AtZNuc=   6.0000000   6.0000000   6.0000000   6.0000000   6.0000000   6.0000000   6.0000000   6.0000000   6.0000000   6.0000000

  Atom        21          22          23          24          25          26          27          28          29          30
 IAtWgt=          12          12          12          12          12          12           1           1           1           1
 AtmWgt=  12.0000000  12.0000000  12.0000000  12.0000000  12.0000000  12.0000000   1.0078250   1.0078250   1.0078250   1.0078250
 NucSpn=           0           0           0           0           0           0           1           1           1           1
 AtZEff=   3.6000000   3.6000000   3.6000000   3.6000000   3.6000000   3.6000000   1.0000000   1.0000000   1.0000000   1.0000000
 NQMom=    0.0000000   0.0000000   0.0000000   0.0000000   0.0000000   0.0000000   0.0000000   0.0000000   0.0000000   0.0000000
 NMagM=    0.0000000   0.0000000   0.0000000   0.0000000   0.0000000   0.0000000   2.7928460   2.7928460   2.7928460   2.7928460
 AtZNuc=   6.0000000   6.0000000   6.0000000   6.0000000   6.0000000   6.0000000   1.0000000   1.0000000   1.0000000   1.0000000

  Atom        31          32          33          34          35          36          37          38          39          40
 IAtWgt=           1           1           1           1           1           1           1           1           1           1
 AtmWgt=   1.0078250   1.0078250   1.0078250   1.0078250   1.0078250   1.0078250   1.0078250   1.0078250   1.0078250   1.0078250
 NucSpn=           1           1           1           1           1           1           1           1           1           1
 AtZEff=   1.0000000   1.0000000   1.0000000   1.0000000   1.0000000   1.0000000   1.0000000   1.0000000   1.0000000   1.0000000
 NQMom=    0.0000000   0.0000000   0.0000000   0.0000000   0.0000000   0.0000000   0.0000000   0.0000000   0.0000000   0.0000000
 NMagM=    2.7928460   2.7928460   2.7928460   2.7928460   2.7928460   2.7928460   2.7928460   2.7928460   2.7928460   2.7928460
 AtZNuc=   1.0000000   1.0000000   1.0000000   1.0000000   1.0000000   1.0000000   1.0000000   1.0000000   1.0000000   1.0000000

  Atom        41          42
 IAtWgt=           1           1
 AtmWgt=   1.0078250   1.0078250
 NucSpn=           1           1
 AtZEff=   1.0000000   1.0000000
 NQMom=    0.0000000   0.0000000
 NMagM=    2.7928460   2.7928460
 AtZNuc=   1.0000000   1.0000000
 Leave Link  101 at Thu Sep  8 15:02:27 2022, MaxMem=  1342177280 cpu:              17.0 elap:               0.4
 (Enter /mnt/opt/groups/app-gaussian/g16-avx2/l103.exe)

 GradGradGradGradGradGradGradGradGradGradGradGradGradGradGradGradGradGrad
 Berny optimization.
 Initialization pass.
                           ----------------------------
                           !    Initial Parameters    !
                           ! (Angstroms and Degrees)  !
 --------------------------                            --------------------------
 ! Name  Definition              Value          Derivative Info.                !
 --------------------------------------------------------------------------------
 ! R1    R(1,2)                  1.4029         calculate D2E/DX2 analytically  !
 ! R2    R(1,3)                  1.3946         calculate D2E/DX2 analytically  !
 ! R3    R(1,27)                 1.0876         calculate D2E/DX2 analytically  !
 ! R4    R(2,4)                  1.4266         calculate D2E/DX2 analytically  !
 ! R5    R(2,5)                  1.4388         calculate D2E/DX2 analytically  !
 ! R6    R(3,6)                  1.4413         calculate D2E/DX2 analytically  !
 ! R7    R(3,7)                  1.4338         calculate D2E/DX2 analytically  !
 ! R8    R(4,9)                  1.3719         calculate D2E/DX2 analytically  !
 ! R9    R(4,28)                 1.0869         calculate D2E/DX2 analytically  !
 ! R10   R(5,8)                  1.4269         calculate D2E/DX2 analytically  !
 ! R11   R(5,10)                 1.4061         calculate D2E/DX2 analytically  !
 ! R12   R(6,10)                 1.3955         calculate D2E/DX2 analytically  !
 ! R13   R(6,12)                 1.4621         calculate D2E/DX2 analytically  !
 ! R14   R(7,11)                 1.3579         calculate D2E/DX2 analytically  !
 ! R15   R(7,29)                 1.0867         calculate D2E/DX2 analytically  !
 ! R16   R(8,13)                 1.372          calculate D2E/DX2 analytically  !
 ! R17   R(8,30)                 1.087          calculate D2E/DX2 analytically  !
 ! R18   R(9,13)                 1.4235         calculate D2E/DX2 analytically  !
 ! R19   R(9,31)                 1.086          calculate D2E/DX2 analytically  !
 ! R20   R(10,32)                1.0845         calculate D2E/DX2 analytically  !
 ! R21   R(11,14)                1.4412         calculate D2E/DX2 analytically  !
 ! R22   R(11,33)                1.0824         calculate D2E/DX2 analytically  !
 ! R23   R(12,14)                1.4171         calculate D2E/DX2 analytically  !
 ! R24   R(12,15)                1.4185         calculate D2E/DX2 analytically  !
 ! R25   R(13,34)                1.086          calculate D2E/DX2 analytically  !
 ! R26   R(14,16)                1.4442         calculate D2E/DX2 analytically  !
 ! R27   R(15,17)                1.3703         calculate D2E/DX2 analytically  !
 ! R28   R(15,35)                1.0833         calculate D2E/DX2 analytically  !
 ! R29   R(16,18)                1.4351         calculate D2E/DX2 analytically  !
 ! R30   R(16,19)                1.4225         calculate D2E/DX2 analytically  !
 ! R31   R(17,19)                1.4188         calculate D2E/DX2 analytically  !
 ! R32   R(17,36)                1.0833         calculate D2E/DX2 analytically  !
 ! R33   R(18,21)                1.3617         calculate D2E/DX2 analytically  !
 ! R34   R(18,37)                1.0824         calculate D2E/DX2 analytically  !
 ! R35   R(19,20)                1.4545         calculate D2E/DX2 analytically  !
 ! R36   R(20,22)                1.4168         calculate D2E/DX2 analytically  !
 ! R37   R(20,23)                1.426          calculate D2E/DX2 analytically  !
 ! R38   R(21,23)                1.4287         calculate D2E/DX2 analytically  !
 ! R39   R(21,38)                1.0868         calculate D2E/DX2 analytically  !
 ! R40   R(22,25)                1.3819         calculate D2E/DX2 analytically  !
 ! R41   R(22,39)                1.0837         calculate D2E/DX2 analytically  !
 ! R42   R(23,24)                1.415          calculate D2E/DX2 analytically  !
 ! R43   R(24,26)                1.3794         calculate D2E/DX2 analytically  !
 ! R44   R(24,40)                1.0869         calculate D2E/DX2 analytically  !
 ! R45   R(25,26)                1.4087         calculate D2E/DX2 analytically  !
 ! R46   R(25,41)                1.086          calculate D2E/DX2 analytically  !
 ! R47   R(26,42)                1.0858         calculate D2E/DX2 analytically  !
 ! A1    A(2,1,3)              121.8608         calculate D2E/DX2 analytically  !
 ! A2    A(2,1,27)             119.1379         calculate D2E/DX2 analytically  !
 ! A3    A(3,1,27)             119.0013         calculate D2E/DX2 analytically  !
 ! A4    A(1,2,4)              122.723          calculate D2E/DX2 analytically  !
 ! A5    A(1,2,5)              118.3762         calculate D2E/DX2 analytically  !
 ! A6    A(4,2,5)              118.9008         calculate D2E/DX2 analytically  !
 ! A7    A(1,3,6)              120.161          calculate D2E/DX2 analytically  !
 ! A8    A(1,3,7)              121.1275         calculate D2E/DX2 analytically  !
 ! A9    A(6,3,7)              118.7115         calculate D2E/DX2 analytically  !
 ! A10   A(2,4,9)              120.7639         calculate D2E/DX2 analytically  !
 ! A11   A(2,4,28)             118.6125         calculate D2E/DX2 analytically  !
 ! A12   A(9,4,28)             120.6235         calculate D2E/DX2 analytically  !
 ! A13   A(2,5,8)              118.651          calculate D2E/DX2 analytically  !
 ! A14   A(2,5,10)             119.331          calculate D2E/DX2 analytically  !
 ! A15   A(8,5,10)             122.0179         calculate D2E/DX2 analytically  !
 ! A16   A(3,6,10)             117.8632         calculate D2E/DX2 analytically  !
 ! A17   A(3,6,12)             118.9447         calculate D2E/DX2 analytically  !
 ! A18   A(10,6,12)            123.192          calculate D2E/DX2 analytically  !
 ! A19   A(3,7,11)             121.6075         calculate D2E/DX2 analytically  !
 ! A20   A(3,7,29)             118.2706         calculate D2E/DX2 analytically  !
 ! A21   A(11,7,29)            120.1219         calculate D2E/DX2 analytically  !
 ! A22   A(5,8,13)             120.8645         calculate D2E/DX2 analytically  !
 ! A23   A(5,8,30)             118.6355         calculate D2E/DX2 analytically  !
 ! A24   A(13,8,30)            120.5            calculate D2E/DX2 analytically  !
 ! A25   A(4,9,13)             120.3977         calculate D2E/DX2 analytically  !
 ! A26   A(4,9,31)             120.1479         calculate D2E/DX2 analytically  !
 ! A27   A(13,9,31)            119.4544         calculate D2E/DX2 analytically  !
 ! A28   A(5,10,6)             122.4077         calculate D2E/DX2 analytically  !
 ! A29   A(5,10,32)            117.1213         calculate D2E/DX2 analytically  !
 ! A30   A(6,10,32)            120.471          calculate D2E/DX2 analytically  !
 ! A31   A(7,11,14)            122.0521         calculate D2E/DX2 analytically  !
 ! A32   A(7,11,33)            118.2619         calculate D2E/DX2 analytically  !
 ! A33   A(14,11,33)           119.686          calculate D2E/DX2 analytically  !
 ! A34   A(6,12,14)            120.2724         calculate D2E/DX2 analytically  !
 ! A35   A(6,12,15)            121.5662         calculate D2E/DX2 analytically  !
 ! A36   A(14,12,15)           118.1614         calculate D2E/DX2 analytically  !
 ! A37   A(8,13,9)             120.4221         calculate D2E/DX2 analytically  !
 ! A38   A(8,13,34)            120.1251         calculate D2E/DX2 analytically  !
 ! A39   A(9,13,34)            119.4528         calculate D2E/DX2 analytically  !
 ! A40   A(11,14,12)           118.4117         calculate D2E/DX2 analytically  !
 ! A41   A(11,14,16)           121.4973         calculate D2E/DX2 analytically  !
 ! A42   A(12,14,16)           120.0909         calculate D2E/DX2 analytically  !
 ! A43   A(12,15,17)           121.8804         calculate D2E/DX2 analytically  !
 ! A44   A(12,15,35)           119.9144         calculate D2E/DX2 analytically  !
 ! A45   A(17,15,35)           118.2052         calculate D2E/DX2 analytically  !
 ! A46   A(14,16,18)           121.7071         calculate D2E/DX2 analytically  !
 ! A47   A(14,16,19)           120.0489         calculate D2E/DX2 analytically  !
 ! A48   A(18,16,19)           118.244          calculate D2E/DX2 analytically  !
 ! A49   A(15,17,19)           121.7923         calculate D2E/DX2 analytically  !
 ! A50   A(15,17,36)           118.2432         calculate D2E/DX2 analytically  !
 ! A51   A(19,17,36)           119.9645         calculate D2E/DX2 analytically  !
 ! A52   A(16,18,21)           121.8519         calculate D2E/DX2 analytically  !
 ! A53   A(16,18,37)           119.8688         calculate D2E/DX2 analytically  !
 ! A54   A(21,18,37)           118.2794         calculate D2E/DX2 analytically  !
 ! A55   A(16,19,17)           118.0261         calculate D2E/DX2 analytically  !
 ! A56   A(16,19,20)           120.1995         calculate D2E/DX2 analytically  !
 ! A57   A(17,19,20)           121.7744         calculate D2E/DX2 analytically  !
 ! A58   A(19,20,22)           123.1599         calculate D2E/DX2 analytically  !
 ! A59   A(19,20,23)           119.1852         calculate D2E/DX2 analytically  !
 ! A60   A(22,20,23)           117.6549         calculate D2E/DX2 analytically  !
 ! A61   A(18,21,23)           121.4932         calculate D2E/DX2 analytically  !
 ! A62   A(18,21,38)           120.0485         calculate D2E/DX2 analytically  !
 ! A63   A(23,21,38)           118.4583         calculate D2E/DX2 analytically  !
 ! A64   A(20,22,25)           121.4467         calculate D2E/DX2 analytically  !
 ! A65   A(20,22,39)           120.1329         calculate D2E/DX2 analytically  !
 ! A66   A(25,22,39)           118.4203         calculate D2E/DX2 analytically  !
 ! A67   A(20,23,21)           119.0261         calculate D2E/DX2 analytically  !
 ! A68   A(20,23,24)           119.9264         calculate D2E/DX2 analytically  !
 ! A69   A(21,23,24)           121.0475         calculate D2E/DX2 analytically  !
 ! A70   A(23,24,26)           120.956          calculate D2E/DX2 analytically  !
 ! A71   A(23,24,40)           118.5905         calculate D2E/DX2 analytically  !
 ! A72   A(26,24,40)           120.4535         calculate D2E/DX2 analytically  !
 ! A73   A(22,25,26)           120.5195         calculate D2E/DX2 analytically  !
 ! A74   A(22,25,41)           119.6403         calculate D2E/DX2 analytically  !
 ! A75   A(26,25,41)           119.8402         calculate D2E/DX2 analytically  !
 ! A76   A(24,26,25)           119.4965         calculate D2E/DX2 analytically  !
 ! A77   A(24,26,42)           120.3956         calculate D2E/DX2 analytically  !
 ! A78   A(25,26,42)           120.1079         calculate D2E/DX2 analytically  !
 ! D1    D(3,1,2,4)            180.0            calculate D2E/DX2 analytically  !
 ! D2    D(3,1,2,5)              0.0            calculate D2E/DX2 analytically  !
 ! D3    D(27,1,2,4)             0.0            calculate D2E/DX2 analytically  !
 ! D4    D(27,1,2,5)           180.0            calculate D2E/DX2 analytically  !
 ! D5    D(2,1,3,6)              0.0            calculate D2E/DX2 analytically  !
 ! D6    D(2,1,3,7)            180.0            calculate D2E/DX2 analytically  !
 ! D7    D(27,1,3,6)           180.0            calculate D2E/DX2 analytically  !
 ! D8    D(27,1,3,7)             0.0            calculate D2E/DX2 analytically  !
 ! D9    D(1,2,4,9)            180.0            calculate D2E/DX2 analytically  !
 ! D10   D(1,2,4,28)             0.0            calculate D2E/DX2 analytically  !
 ! D11   D(5,2,4,9)              0.0            calculate D2E/DX2 analytically  !
 ! D12   D(5,2,4,28)           180.0            calculate D2E/DX2 analytically  !
 ! D13   D(1,2,5,8)            180.0            calculate D2E/DX2 analytically  !
 ! D14   D(1,2,5,10)             0.0            calculate D2E/DX2 analytically  !
 ! D15   D(4,2,5,8)              0.0            calculate D2E/DX2 analytically  !
 ! D16   D(4,2,5,10)           180.0            calculate D2E/DX2 analytically  !
 ! D17   D(1,3,6,10)             0.0            calculate D2E/DX2 analytically  !
 ! D18   D(1,3,6,12)           180.0            calculate D2E/DX2 analytically  !
 ! D19   D(7,3,6,10)           180.0            calculate D2E/DX2 analytically  !
 ! D20   D(7,3,6,12)             0.0            calculate D2E/DX2 analytically  !
 ! D21   D(1,3,7,11)           180.0            calculate D2E/DX2 analytically  !
 ! D22   D(1,3,7,29)             0.0            calculate D2E/DX2 analytically  !
 ! D23   D(6,3,7,11)             0.0            calculate D2E/DX2 analytically  !
 ! D24   D(6,3,7,29)           180.0            calculate D2E/DX2 analytically  !
 ! D25   D(2,4,9,13)             0.0            calculate D2E/DX2 analytically  !
 ! D26   D(2,4,9,31)           180.0            calculate D2E/DX2 analytically  !
 ! D27   D(28,4,9,13)          180.0            calculate D2E/DX2 analytically  !
 ! D28   D(28,4,9,31)            0.0            calculate D2E/DX2 analytically  !
 ! D29   D(2,5,8,13)             0.0            calculate D2E/DX2 analytically  !
 ! D30   D(2,5,8,30)           180.0            calculate D2E/DX2 analytically  !
 ! D31   D(10,5,8,13)          180.0            calculate D2E/DX2 analytically  !
 ! D32   D(10,5,8,30)            0.0            calculate D2E/DX2 analytically  !
 ! D33   D(2,5,10,6)             0.0            calculate D2E/DX2 analytically  !
 ! D34   D(2,5,10,32)          180.0            calculate D2E/DX2 analytically  !
 ! D35   D(8,5,10,6)           180.0            calculate D2E/DX2 analytically  !
 ! D36   D(8,5,10,32)            0.0            calculate D2E/DX2 analytically  !
 ! D37   D(3,6,10,5)             0.0            calculate D2E/DX2 analytically  !
 ! D38   D(3,6,10,32)          180.0            calculate D2E/DX2 analytically  !
 ! D39   D(12,6,10,5)          180.0            calculate D2E/DX2 analytically  !
 ! D40   D(12,6,10,32)           0.0            calculate D2E/DX2 analytically  !
 ! D41   D(3,6,12,14)            0.0            calculate D2E/DX2 analytically  !
 ! D42   D(3,6,12,15)          180.0            calculate D2E/DX2 analytically  !
 ! D43   D(10,6,12,14)         180.0            calculate D2E/DX2 analytically  !
 ! D44   D(10,6,12,15)           0.0            calculate D2E/DX2 analytically  !
 ! D45   D(3,7,11,14)            0.0            calculate D2E/DX2 analytically  !
 ! D46   D(3,7,11,33)          180.0            calculate D2E/DX2 analytically  !
 ! D47   D(29,7,11,14)         180.0            calculate D2E/DX2 analytically  !
 ! D48   D(29,7,11,33)           0.0            calculate D2E/DX2 analytically  !
 ! D49   D(5,8,13,9)             0.0            calculate D2E/DX2 analytically  !
 ! D50   D(5,8,13,34)          180.0            calculate D2E/DX2 analytically  !
 ! D51   D(30,8,13,9)          180.0            calculate D2E/DX2 analytically  !
 ! D52   D(30,8,13,34)           0.0            calculate D2E/DX2 analytically  !
 ! D53   D(4,9,13,8)             0.0            calculate D2E/DX2 analytically  !
 ! D54   D(4,9,13,34)          180.0            calculate D2E/DX2 analytically  !
 ! D55   D(31,9,13,8)          180.0            calculate D2E/DX2 analytically  !
 ! D56   D(31,9,13,34)           0.0            calculate D2E/DX2 analytically  !
 ! D57   D(7,11,14,12)           0.0            calculate D2E/DX2 analytically  !
 ! D58   D(7,11,14,16)         180.0            calculate D2E/DX2 analytically  !
 ! D59   D(33,11,14,12)        180.0            calculate D2E/DX2 analytically  !
 ! D60   D(33,11,14,16)          0.0            calculate D2E/DX2 analytically  !
 ! D61   D(6,12,14,11)           0.0            calculate D2E/DX2 analytically  !
 ! D62   D(6,12,14,16)         180.0            calculate D2E/DX2 analytically  !
 ! D63   D(15,12,14,11)        180.0            calculate D2E/DX2 analytically  !
 ! D64   D(15,12,14,16)          0.0            calculate D2E/DX2 analytically  !
 ! D65   D(6,12,15,17)         180.0            calculate D2E/DX2 analytically  !
 ! D66   D(6,12,15,35)           0.0            calculate D2E/DX2 analytically  !
 ! D67   D(14,12,15,17)          0.0            calculate D2E/DX2 analytically  !
 ! D68   D(14,12,15,35)        180.0            calculate D2E/DX2 analytically  !
 ! D69   D(11,14,16,18)          0.0            calculate D2E/DX2 analytically  !
 ! D70   D(11,14,16,19)        180.0            calculate D2E/DX2 analytically  !
 ! D71   D(12,14,16,18)        180.0            calculate D2E/DX2 analytically  !
 ! D72   D(12,14,16,19)          0.0            calculate D2E/DX2 analytically  !
 ! D73   D(12,15,17,19)          0.0            calculate D2E/DX2 analytically  !
 ! D74   D(12,15,17,36)        180.0            calculate D2E/DX2 analytically  !
 ! D75   D(35,15,17,19)        180.0            calculate D2E/DX2 analytically  !
 ! D76   D(35,15,17,36)          0.0            calculate D2E/DX2 analytically  !
 ! D77   D(14,16,18,21)        180.0            calculate D2E/DX2 analytically  !
 ! D78   D(14,16,18,37)          0.0            calculate D2E/DX2 analytically  !
 ! D79   D(19,16,18,21)          0.0            calculate D2E/DX2 analytically  !
 ! D80   D(19,16,18,37)        180.0            calculate D2E/DX2 analytically  !
 ! D81   D(14,16,19,17)          0.0            calculate D2E/DX2 analytically  !
 ! D82   D(14,16,19,20)        180.0            calculate D2E/DX2 analytically  !
 ! D83   D(18,16,19,17)        180.0            calculate D2E/DX2 analytically  !
 ! D84   D(18,16,19,20)          0.0            calculate D2E/DX2 analytically  !
 ! D85   D(15,17,19,16)          0.0            calculate D2E/DX2 analytically  !
 ! D86   D(15,17,19,20)        180.0            calculate D2E/DX2 analytically  !
 ! D87   D(36,17,19,16)        180.0            calculate D2E/DX2 analytically  !
 ! D88   D(36,17,19,20)          0.0            calculate D2E/DX2 analytically  !
 ! D89   D(16,18,21,23)          0.0            calculate D2E/DX2 analytically  !
 ! D90   D(16,18,21,38)        180.0            calculate D2E/DX2 analytically  !
 ! D91   D(37,18,21,23)        180.0            calculate D2E/DX2 analytically  !
 ! D92   D(37,18,21,38)          0.0            calculate D2E/DX2 analytically  !
 ! D93   D(16,19,20,22)        180.0            calculate D2E/DX2 analytically  !
 ! D94   D(16,19,20,23)          0.0            calculate D2E/DX2 analytically  !
 ! D95   D(17,19,20,22)          0.0            calculate D2E/DX2 analytically  !
 ! D96   D(17,19,20,23)        180.0            calculate D2E/DX2 analytically  !
 ! D97   D(19,20,22,25)        180.0            calculate D2E/DX2 analytically  !
 ! D98   D(19,20,22,39)          0.0            calculate D2E/DX2 analytically  !
 ! D99   D(23,20,22,25)          0.0            calculate D2E/DX2 analytically  !
 ! D100  D(23,20,22,39)        180.0            calculate D2E/DX2 analytically  !
 ! D101  D(19,20,23,21)          0.0            calculate D2E/DX2 analytically  !
 ! D102  D(19,20,23,24)        180.0            calculate D2E/DX2 analytically  !
 ! D103  D(22,20,23,21)        180.0            calculate D2E/DX2 analytically  !
 ! D104  D(22,20,23,24)          0.0            calculate D2E/DX2 analytically  !
 ! D105  D(18,21,23,20)          0.0            calculate D2E/DX2 analytically  !
 ! D106  D(18,21,23,24)        180.0            calculate D2E/DX2 analytically  !
 ! D107  D(38,21,23,20)        180.0            calculate D2E/DX2 analytically  !
 ! D108  D(38,21,23,24)          0.0            calculate D2E/DX2 analytically  !
 ! D109  D(20,22,25,26)          0.0            calculate D2E/DX2 analytically  !
 ! D110  D(20,22,25,41)        180.0            calculate D2E/DX2 analytically  !
 ! D111  D(39,22,25,26)        180.0            calculate D2E/DX2 analytically  !
 ! D112  D(39,22,25,41)          0.0            calculate D2E/DX2 analytically  !
 ! D113  D(20,23,24,26)          0.0            calculate D2E/DX2 analytically  !
 ! D114  D(20,23,24,40)        180.0            calculate D2E/DX2 analytically  !
 ! D115  D(21,23,24,26)        180.0            calculate D2E/DX2 analytically  !
 ! D116  D(21,23,24,40)          0.0            calculate D2E/DX2 analytically  !
 ! D117  D(23,24,26,25)          0.0            calculate D2E/DX2 analytically  !
 ! D118  D(23,24,26,42)        180.0            calculate D2E/DX2 analytically  !
 ! D119  D(40,24,26,25)        180.0            calculate D2E/DX2 analytically  !
 ! D120  D(40,24,26,42)          0.0            calculate D2E/DX2 analytically  !
 ! D121  D(22,25,26,24)          0.0            calculate D2E/DX2 analytically  !
 ! D122  D(22,25,26,42)        180.0            calculate D2E/DX2 analytically  !
 ! D123  D(41,25,26,24)        180.0            calculate D2E/DX2 analytically  !
 ! D124  D(41,25,26,42)          0.0            calculate D2E/DX2 analytically  !
 --------------------------------------------------------------------------------
 Trust Radius=3.00D-01 FncErr=1.00D-07 GrdErr=1.00D-07 EigMax=2.50D+02 EigMin=1.00D-04
 Number of steps in this run=      2 maximum allowed number of steps=      2.
 GradGradGradGradGradGradGradGradGradGradGradGradGradGradGradGradGradGrad

 Leave Link  103 at Thu Sep  8 15:02:27 2022, MaxMem=  1342177280 cpu:               1.6 elap:               0.1
 (Enter /mnt/opt/groups/app-gaussian/g16-avx2/l202.exe)
                          Input orientation:                          
 ---------------------------------------------------------------------
 Center     Atomic      Atomic             Coordinates (Angstroms)
 Number     Number       Type             X           Y           Z
 ---------------------------------------------------------------------
      1          6           0       -2.696488    3.039686    0.000000
      2          6           0       -1.965730    4.237187    0.000000
      3          6           0       -2.068851    1.794268    0.000000
      4          6           0       -2.588505    5.520655    0.000000
      5          6           0       -0.528894    4.161463    0.000000
      6          6           0       -0.630128    1.708417    0.000000
      7          6           0       -2.831344    0.579993    0.000000
      8          6           0        0.220194    5.375864    0.000000
      9          6           0       -1.834273    6.666592    0.000000
     10          6           0        0.094408    2.901095    0.000000
     11          6           0       -2.230401   -0.637736    0.000000
     12          6           0        0.000000    0.389096    0.000000
     13          6           0       -0.412651    6.593223    0.000000
     14          6           0       -0.796508   -0.783031    0.000000
     15          6           0        1.410616    0.239930    0.000000
     16          6           0       -0.169980   -2.084200    0.000000
     17          6           0        2.007970   -0.993332    0.000000
     18          6           0       -0.942785   -3.293461    0.000000
     19          6           0        1.248474   -2.191788    0.000000
     20          6           0        1.882933   -3.500612    0.000000
     21          6           0       -0.355110   -4.521870    0.000000
     22          6           0        3.288208   -3.680579    0.000000
     23          6           0        1.065979   -4.669393    0.000000
     24          6           0        1.666675   -5.950528    0.000000
     25          6           0        3.853551   -4.941533    0.000000
     26          6           0        3.038897   -6.090763    0.000000
     27          1           0       -3.783266    3.082483    0.000000
     28          1           0       -3.674132    5.572394    0.000000
     29          1           0       -3.915618    0.653071    0.000000
     30          1           0        1.305654    5.318364    0.000000
     31          1           0       -2.318834    7.638472    0.000000
     32          1           0        1.178762    2.885819    0.000000
     33          1           0       -2.858516   -1.519232    0.000000
     34          1           0        0.169348    7.510052    0.000000
     35          1           0        2.046634    1.116919    0.000000
     36          1           0        3.090286   -1.038677    0.000000
     37          1           0       -2.024004   -3.242231    0.000000
     38          1           0       -0.968883   -5.418770    0.000000
     39          1           0        3.946859   -2.820059    0.000000
     40          1           0        1.023376   -6.826638    0.000000
     41          1           0        4.934566   -5.045460    0.000000
     42          1           0        3.490227   -7.078352    0.000000
 ---------------------------------------------------------------------
                    Distance matrix (angstroms):
                    1          2          3          4          5
     1  C    0.000000
     2  C    1.402860   0.000000
     3  C    1.394630   2.445095   0.000000
     4  C    2.483318   1.426583   3.762446   0.000000
     5  C    2.440665   1.438830   2.824018   2.467671   0.000000
     6  C    2.458073   2.859810   1.441282   4.285837   2.455134
     7  C    2.463387   3.758238   1.433827   4.946626   4.257723
     8  C    3.736945   2.464721   4.250595   2.812429   1.426851
     9  C    3.727984   2.432959   4.877968   1.371874   2.824834
    10  C    2.794335   2.455465   2.429970   3.749682   1.406070
    11  C    3.706841   4.882103   2.437364   6.168794   5.091899
    12  C    3.781094   4.321099   2.500930   5.747456   3.809263
    13  C    4.224161   2.821872   5.076708   2.425849   2.434537
    14  C    4.268851   5.154577   2.874252   6.553450   4.951731
    15  C    4.970607   5.232378   3.810860   6.624124   4.374942
    16  C    5.712920   6.571503   4.318359   7.980168   6.255967
    17  C    6.196544   6.568761   4.938743   7.972428   5.745223
    18  C    6.571471   7.599808   5.210855   8.966439   7.466405
    19  C    6.552179   7.187686   5.185874   8.614185   6.597184
    20  C    7.984146   8.642091   6.606993  10.068615   8.032702
    21  C    7.915755   8.905907   6.544502  10.287874   8.685072
    22  C    8.998808   9.502362   7.659767  10.917805   8.721691
    23  C    8.578232   9.408423   7.183737  10.825541   8.973719
    24  C    9.993055  10.815910   8.598606  12.234974  10.347603
    25  C   10.324866  10.867977   8.969162  12.286475  10.102988
    26  C   10.782381  11.476622   9.394829  12.903204  10.855288
    27  H    1.087620   2.153318   2.144462   2.715168   3.428576
    28  H    2.714848   2.168275   4.105017   1.086859   3.447209
    29  H    2.679964   4.080190   2.170917   5.045255   4.876342
    30  H    4.605379   3.445417   4.879194   3.899410   2.168868
    31  H    4.614266   3.419565   5.849548   2.134917   3.910688
    32  H    3.878303   3.422576   3.426146   4.597245   2.131515
    33  H    4.561796   5.825240   3.406296   7.045063   6.139824
    34  H    5.310102   3.907711   6.138381   3.400508   3.420613
    35  H    5.118031   5.082828   4.170853   6.393544   3.987805
    36  H    7.079534   7.307396   5.885769   8.676030   6.335607
    37  H    6.317809   7.479645   5.036699   8.781050   7.553148
    38  H    8.633082   9.707276   7.296427  11.058671   9.590331
    39  H    8.858367   9.206706   7.581608  10.596155   8.293010
    40  H   10.544275  11.460496   9.158706  12.864732  11.097203
    41  H   11.117669  11.566400   9.789266  12.970713  10.705925
    42  H   11.859601  12.562201  10.470279  13.988780  11.936782
                    6          7          8          9         10
     6  C    0.000000
     7  C    2.473599   0.000000
     8  C    3.764733   5.684388   0.000000
     9  C    5.102300   6.167726   2.426276   0.000000
    10  C    1.395505   3.734640   2.477964   4.230695   0.000000
    11  C    2.839949   1.357938   6.493751   7.315062   4.234154
    12  C    1.462077   2.837772   4.991627   6.539993   2.513772
    13  C    4.889645   6.481436   1.372026   1.423514   3.726784
    14  C    2.496997   2.449161   6.242249   7.521558   3.790319
    15  C    2.514178   4.255569   5.272089   7.199395   2.968872
    16  C    3.820429   3.765738   7.470260   8.907650   4.992301
    17  C    3.776110   5.088645   6.615346   8.569555   4.339157
    18  C    5.011640   4.309327   8.746983   9.999870   6.280788
    19  C    4.329058   4.932310   7.637193   9.379458   5.222004
    20  C    5.783551   6.235042   9.030865  10.825417   6.646854
    21  C    6.236354   5.671044   9.914440  11.285814   7.436563
    22  C    6.662930   7.456634   9.562001  11.545725   7.315654
    23  C    6.599488   6.537980  10.080801  11.701112   7.632577
    24  C    7.995920   7.929683  11.418383  13.093829   8.990175
    25  C    8.020300   8.670356  10.938463  12.926713   8.697009
    26  C    8.619104   8.885872  11.807990  13.656423   9.461687
    27  H    3.439526   2.677426   4.613815   4.079756   3.881914
    28  H    4.918971   5.063039   3.899282   2.140643   4.619278
    29  H    3.450826   1.086734   6.277716   6.363524   4.597164
    30  H    4.096214   6.290224   1.086982   3.417142   2.703758
    31  H    6.165815   7.077061   3.400891   1.085979   5.316623
    32  H    2.158323   4.625774   2.668179   4.834524   1.084462
    33  H    3.922172   2.099401   7.551212   8.249654   5.315924
    34  H    5.856461   7.551812   2.134794   2.173919   4.609566
    35  H    2.741336   4.907439   4.634058   6.772024   2.644706
    36  H    4.624717   6.138876   7.027358   9.144531   4.949453
    37  H    5.143132   3.906558   8.905503   9.910639   6.498317
    38  H    7.135233   6.281235  10.859928  12.116306   8.387535
    39  H    6.438626   7.583165   9.003399  11.109367   6.897317
    40  H    8.693747   8.349674  12.228907  13.792513   9.771989
    41  H    8.751038   9.589321  11.438064  13.527355   9.304562
    42  H    9.704877   9.930383  12.876359  14.740210  10.541392
                   11         12         13         14         15
    11  C    0.000000
    12  C    2.455417   0.000000
    13  C    7.455936   6.217835   0.000000
    14  C    1.441236   1.417147   7.386235   0.000000
    15  C    3.745304   1.418481   6.609738   2.432662   0.000000
    16  C    2.517458   2.479130   8.680816   1.444153   2.810670
    17  C    4.253262   2.437837   7.963368   2.812352   1.370316
    18  C    2.951412   3.801325   9.900887   2.514688   4.245391
    19  C    3.810203   2.866993   8.940680   2.483253   2.437118
    20  C    5.011544   4.321489  10.351580   3.816366   3.770244
    21  C    4.313144   4.923788  11.115242   3.764804   5.078634
    22  C    6.301900   5.232071  10.920044   5.008062   4.346923
    23  C    5.207723   5.169586  11.359263   4.309602   4.921405
    24  C    6.588851   6.555047  12.714924   5.724535   6.195751
    25  C    7.452325   6.577649  12.298418   6.238284   5.728481
    26  C    7.582942   7.157057  13.145215   6.548462   6.536740
    27  H    4.031305   4.644075   4.866861   4.884969   5.920854
    28  H    6.375741   6.353410   3.417506   6.976543   7.368164
    29  H    2.122767   3.924506   6.896099   3.433837   5.342233
    30  H    6.926674   5.099256   2.139588   6.453379   5.079519
    31  H    8.276680   7.611205   2.173955   8.557990   8.285362
    32  H    4.902839   2.760997   4.034531   4.166792   2.656028
    33  H    1.082388   3.436980   8.473145   2.189491   4.617374
    34  H    8.493836   7.122969   1.085955   8.349138   7.375325
    35  H    4.622969   2.172196   6.003165   3.419542   1.083341
    36  H    5.335772   3.404174   8.397408   3.895192   2.110954
    37  H    2.612660   4.157298   9.966575   2.748529   4.891018
    38  H    4.944665   5.888127  12.024865   4.638943   6.138640
    39  H    6.551418   5.086882  10.373775   5.162268   3.974426
    40  H    6.992108   7.287943  13.496475   6.311669   7.077170
    41  H    8.412181   7.340595  12.808266   7.142374   6.352446
    42  H    8.614355   8.242843  14.217750   7.616243   7.608024
                   16         17         18         19         20
    16  C    0.000000
    17  C    2.435869   0.000000
    18  C    1.435110   3.741330   0.000000
    19  C    1.422528   1.418848   2.452611   0.000000
    20  C    2.494128   2.510396   2.833301   1.454496   0.000000
    21  C    2.444690   4.246731   1.361745   2.828562   2.460042
    22  C    3.808870   2.976627   4.248666   2.525275   1.416752
    23  C    2.865452   3.794835   2.434815   2.484317   1.425995
    24  C    4.280396   4.968931   3.724149   3.781933   2.459442
    25  C    4.934891   4.358263   5.071586   3.787813   2.441227
    26  C    5.133170   5.200636   4.866075   4.290410   2.836395
    27  H    6.304796   7.081715   6.980043   7.289468   8.685790
    28  H    8.420363   8.683032   9.277049   9.193181  10.639568
    29  H    4.639230   6.148133   4.940936   5.895852   7.132761
    30  H    7.548208   6.350650   8.900506   7.510370   8.837850
    31  H    9.957305   9.655531  11.018197  10.457519  11.905211
    32  H    5.149776   3.966787   6.533335   5.078086   6.425135
    33  H    2.747256   4.894819   2.611114   4.161694   5.138794
    34  H    9.600251   8.699889  10.860605   9.761671  11.143208
    35  H    3.893654   2.110605   5.328046   3.403616   4.620432
    36  H    3.423807   1.083265   4.620575   2.173002   2.742048
    37  H    2.185964   4.616748   1.082432   3.436938   3.915472
    38  H    3.428936   5.333494   2.125469   3.915365   3.436886
    39  H    4.182087   2.663874   4.912507   2.770561   2.173233
    40  H    4.890278   5.915816   4.043406   4.640313   3.435300
    41  H    5.901309   4.998470   6.132924   4.661622   3.420383
    42  H    6.191823   6.262951   5.828979   5.376241   3.922195
                   21         22         23         24         25
    21  C    0.000000
    22  C    3.739189   0.000000
    23  C    1.428726   2.432294   0.000000
    24  C    2.475617   2.789630   1.414971   0.000000
    25  C    4.229532   1.381889   2.800824   2.408422   0.000000
    26  C    3.739079   2.423044   2.431604   1.379369   1.408684
    27  H    8.341369   9.784925   9.143673  10.549746  11.077265
    28  H   10.625915  11.579797  11.285515  12.700470  12.930919
    29  H    6.281499   8.406880   7.290057   8.646937   9.573901
    30  H    9.979396   9.214743   9.990632  11.274674  10.571531
    31  H   12.317878  12.631700  12.764815  14.161398  14.012668
    32  H    7.564828   6.896908   7.556054   8.849807   8.271755
    33  H    3.909332   6.515646   5.032412   6.333541   7.534188
    34  H   12.043347  11.617121  12.212405  13.543604  12.985196
    35  H    6.128973   4.955552   5.868824   7.077653   6.322167
    36  H    4.899325   2.649305   4.156912   5.113995   3.976790
    37  H    2.103018   5.330267   3.403643   4.577771   6.118274
    38  H    1.086806   4.598275   2.168462   2.688667   4.845991
    39  H    4.626348   1.083659   3.423376   3.872864   2.123525
    40  H    2.685550   3.876487   2.157666   1.086923   3.400516
    41  H    5.315526   2.138550   3.886823   3.390908   1.085999
    42  H    4.617599   3.403773   3.417611   2.144138   2.167487
                   26         27         28         29         30
    26  C    0.000000
    27  H   11.431988   0.000000
    28  H   13.457117   2.492302   0.000000
    29  H    9.687341   2.433015   4.925247   0.000000
    30  H   11.540031   5.558441   4.986261   7.001903   0.000000
    31  H   14.737611   4.785561   2.470933   7.165581   4.303465
    32  H    9.167286   4.965924   5.546915   5.562182   2.435852
    33  H    7.461794   4.693713   7.138374   2.415857   8.005812
    34  H   13.900233   5.935194   4.304284   7.981550   2.468742
    35  H    7.275663   6.152331   7.251098   5.980268   4.266285
    36  H    5.052347   8.014342   9.458521   7.207267   6.602793
    37  H    5.809226   6.564831   8.967750   4.330310   9.185337
    38  H    4.063727   8.955002  11.319190   6.749111  10.975407
    39  H    3.394392   9.725988  11.336347   8.595416   8.556278
    40  H    2.145655  11.013378  13.259056   8.963242  12.148282
    41  H    2.164768  11.919063  13.669254  10.526111  10.980795
    42  H    1.085832  12.495850  14.538549  10.706140  12.587729
                   31         32         33         34         35
    31  H    0.000000
    32  H    5.900923   0.000000
    33  H    9.173592   5.975290   0.000000
    34  H    2.491494   4.733122   9.523441   0.000000
    35  H    7.847800   1.970332   5.568643   6.663059   0.000000
    36  H   10.225042   4.365271   5.968180   9.033972   2.394954
    37  H   10.884697   6.914529   1.914454  10.973713   5.964250
    38  H   13.126840   8.577796   4.333256  12.978829   7.197817
    39  H   12.191791   6.341877   6.928584  10.999126   4.371573
    40  H   14.846204   9.713700   6.575534  14.362104   8.009192
    41  H   14.611432   8.775605   8.553737  13.429378   6.805517
    42  H   15.821823  10.228762   8.438623  14.961610   8.321444
                   36         37         38         39         40
    36  H    0.000000
    37  H    5.568807   0.000000
    38  H    5.971773   2.418802   0.000000
    39  H    1.976623   5.985769   5.560379   0.000000
    40  H    6.145943   4.704731   2.439506   4.959781   0.000000
    41  H    4.410859   7.188416   5.915241   2.434743   4.297674
    42  H    6.052902   6.717333   4.757928   4.282706   2.479660
                   41         42
    41  H    0.000000
    42  H    2.493745   0.000000
 Stoichiometry    C26H16
 Framework group  CS[SG(C26H16)]
 Deg. of freedom    81
 Full point group                 CS      NOp   2
 RotChk:  IX=0 Diff= 3.50D-16
 Largest Abelian subgroup         CS      NOp   2
 Largest concise Abelian subgroup C1      NOp   1
                         Standard orientation:                         
 ---------------------------------------------------------------------
 Center     Atomic      Atomic             Coordinates (Angstroms)
 Number     Number       Type             X           Y           Z
 ---------------------------------------------------------------------
      1          6           0       -2.696488    3.039686    0.000000
      2          6           0       -1.965730    4.237187    0.000000
      3          6           0       -2.068851    1.794268    0.000000
      4          6           0       -2.588505    5.520655    0.000000
      5          6           0       -0.528894    4.161463    0.000000
      6          6           0       -0.630128    1.708417    0.000000
      7          6           0       -2.831344    0.579993    0.000000
      8          6           0        0.220194    5.375864    0.000000
      9          6           0       -1.834273    6.666592    0.000000
     10          6           0        0.094408    2.901095    0.000000
     11          6           0       -2.230401   -0.637736    0.000000
     12          6           0       -0.000000    0.389096    0.000000
     13          6           0       -0.412651    6.593223    0.000000
     14          6           0       -0.796508   -0.783031    0.000000
     15          6           0        1.410616    0.239930    0.000000
     16          6           0       -0.169980   -2.084200    0.000000
     17          6           0        2.007970   -0.993332    0.000000
     18          6           0       -0.942785   -3.293461    0.000000
     19          6           0        1.248474   -2.191788    0.000000
     20          6           0        1.882933   -3.500612    0.000000
     21          6           0       -0.355110   -4.521870    0.000000
     22          6           0        3.288208   -3.680579    0.000000
     23          6           0        1.065979   -4.669393    0.000000
     24          6           0        1.666675   -5.950528    0.000000
     25          6           0        3.853551   -4.941533    0.000000
     26          6           0        3.038897   -6.090763    0.000000
     27          1           0       -3.783266    3.082483    0.000000
     28          1           0       -3.674132    5.572394    0.000000
     29          1           0       -3.915618    0.653071    0.000000
     30          1           0        1.305654    5.318364    0.000000
     31          1           0       -2.318834    7.638472    0.000000
     32          1           0        1.178762    2.885819    0.000000
     33          1           0       -2.858516   -1.519232    0.000000
     34          1           0        0.169348    7.510052    0.000000
     35          1           0        2.046634    1.116919    0.000000
     36          1           0        3.090286   -1.038677    0.000000
     37          1           0       -2.024004   -3.242231    0.000000
     38          1           0       -0.968883   -5.418770    0.000000
     39          1           0        3.946859   -2.820059    0.000000
     40          1           0        1.023376   -6.826638    0.000000
     41          1           0        4.934566   -5.045460    0.000000
     42          1           0        3.490227   -7.078352    0.000000
 ---------------------------------------------------------------------
 Rotational constants (GHZ):           0.7427880           0.0895954           0.0799516
 Leave Link  202 at Thu Sep  8 15:02:27 2022, MaxMem=  1342177280 cpu:               5.1 elap:               0.1
 (Enter /mnt/opt/groups/app-gaussian/g16-avx2/l301.exe)
 Standard basis: 6-31G(d,p) (6D, 7F)
 Ernie: Thresh=  0.10000D-02 Tol=  0.10000D-05 Strict=F.
 There are   350 symmetry adapted cartesian basis functions of A'  symmetry.
 There are   120 symmetry adapted cartesian basis functions of A"  symmetry.
 There are   350 symmetry adapted basis functions of A'  symmetry.
 There are   120 symmetry adapted basis functions of A"  symmetry.
   470 basis functions,   840 primitive gaussians,   470 cartesian basis functions
    86 alpha electrons       86 beta electrons
       nuclear repulsion energy      1950.2272948222 Hartrees.
 IExCor=  402 DFT=T Ex+Corr=B3LYP ExCW=0 ScaHFX=  0.200000
 ScaDFX=  0.800000  0.720000  1.000000  0.810000 ScalE2=  1.000000  1.000000
 IRadAn=      5 IRanWt=     -1 IRanGd=            0 ICorTp=0 IEmpDi=131
 NAtoms=   42 NActive=   42 NUniq=   42 SFac= 1.00D+00 NAtFMM=   60 NAOKFM=F Big=F
 Integral buffers will be    131072 words long.
 Raffenetti 2 integral format.
 Two-electron integral symmetry is turned on.
 R6Disp:  Grimme-D3 Dispersion energy=       -0.0379845172 Hartrees.
 Nuclear repulsion after empirical dispersion term =     1950.1893103050 Hartrees.
 Leave Link  301 at Thu Sep  8 15:02:27 2022, MaxMem=  1342177280 cpu:               4.7 elap:               0.1
 (Enter /mnt/opt/groups/app-gaussian/g16-avx2/l302.exe)
 NPDir=0 NMtPBC=     1 NCelOv=     1 NCel=       1 NClECP=     1 NCelD=      1
         NCelK=      1 NCelE2=     1 NClLst=     1 CellRange=     0.0.
 One-electron integrals computed using PRISM.
 One-electron integral symmetry used in STVInt
 NBasis=   470 RedAO= T EigKep=  1.33D-04  NBF=   350   120
 NBsUse=   470 1.00D-06 EigRej= -1.00D+00 NBFU=   350   120
 Precomputing XC quadrature grid using
 IXCGrd= 4 IRadAn=           5 IRanWt=          -1 IRanGd=           0 AccXCQ= 1.00D-12.
 Generated NRdTot=       0 NPtTot=           0 NUsed=           0 NTot=          32
 NSgBfM=   455   455   455   455   455 MxSgAt=    42 MxSgA2=    42.
 Leave Link  302 at Thu Sep  8 15:02:29 2022, MaxMem=  1342177280 cpu:              97.5 elap:               2.1
 (Enter /mnt/opt/groups/app-gaussian/g16-avx2/l303.exe)
 DipDrv:  MaxL=1.
 Leave Link  303 at Thu Sep  8 15:02:30 2022, MaxMem=  1342177280 cpu:               6.5 elap:               0.2
 (Enter /mnt/opt/groups/app-gaussian/g16-avx2/l401.exe)
 Initial guess from the checkpoint file:  "/scratch/9832355.torquesrv1.cis.gov.pl/Gau-139611.chk"
 B after Tr=     0.000000    0.000000    0.000000
         Rot=    1.000000   -0.000000   -0.000000   -0.000000 Ang=   0.00 deg.
 Guess basis will be translated and rotated to current coordinates.
 JPrj=2 DoOrth=T DoCkMO=T.
 Initial guess orbital symmetries:
       Occupied  (A') (A') (A') (A') (A') (A') (A') (A') (A') (A')
                 (A') (A') (A') (A') (A') (A') (A') (A') (A') (A')
                 (A') (A') (A') (A') (A') (A') (A') (A') (A') (A')
                 (A') (A') (A') (A') (A') (A') (A') (A') (A') (A')
                 (A') (A') (A') (A') (A') (A') (A') (A') (A') (A')
                 (A') (A') (A') (A') (A') (A') (A') (A') (A') (A')
                 (A') (A') (A") (A') (A') (A') (A") (A') (A') (A")
                 (A') (A') (A") (A') (A') (A') (A") (A') (A") (A")
                 (A") (A") (A") (A") (A") (A")
       Virtual   (A") (A") (A") (A") (A") (A") (A") (A") (A") (A')
                 (A') (A') (A') (A') (A") (A') (A') (A') (A') (A')
                 (A") (A') (A') (A') (A") (A') (A') (A') (A') (A")
                 (A') (A') (A') (A') (A') (A') (A') (A') (A') (A')
                 (A') (A') (A') (A') (A') (A') (A') (A') (A') (A')
                 (A') (A') (A') (A') (A") (A') (A") (A") (A') (A')
                 (A') (A") (A") (A') (A') (A') (A") (A') (A') (A")
                 (A') (A') (A') (A") (A') (A') (A') (A') (A") (A')
                 (A') (A') (A') (A') (A') (A") (A') (A') (A") (A")
                 (A') (A') (A") (A") (A') (A") (A") (A') (A") (A")
                 (A") (A") (A") (A') (A") (A') (A') (A') (A') (A")
                 (A') (A') (A') (A') (A') (A") (A') (A") (A') (A')
                 (A') (A') (A') (A") (A') (A') (A') (A') (A') (A')
                 (A') (A') (A') (A') (A') (A') (A') (A') (A') (A')
                 (A') (A') (A') (A') (A') (A') (A') (A') (A') (A')
                 (A') (A') (A") (A") (A') (A') (A") (A") (A') (A")
                 (A') (A") (A') (A") (A") (A') (A") (A") (A") (A")
                 (A') (A") (A") (A") (A") (A") (A") (A') (A") (A')
                 (A") (A") (A') (A') (A') (A') (A') (A') (A') (A')
                 (A') (A') (A') (A') (A') (A') (A') (A') (A') (A")
                 (A') (A") (A') (A') (A") (A') (A") (A') (A") (A')
                 (A') (A') (A") (A') (A') (A') (A') (A') (A') (A")
                 (A') (A') (A') (A') (A') (A') (A") (A') (A') (A')
                 (A") (A') (A") (A') (A") (A') (A") (A') (A') (A")
                 (A') (A') (A') (A') (A") (A') (A") (A') (A') (A")
                 (A") (A") (A') (A") (A") (A") (A") (A") (A') (A')
                 (A") (A') (A") (A') (A') (A') (A') (A") (A") (A')
                 (A') (A") (A") (A") (A') (A') (A") (A') (A") (A')
                 (A') (A') (A') (A") (A') (A') (A") (A') (A') (A")
                 (A") (A') (A") (A') (A") (A") (A') (A") (A') (A")
                 (A') (A') (A') (A') (A") (A") (A') (A') (A") (A")
                 (A') (A') (A") (A") (A') (A') (A') (A') (A') (A')
                 (A') (A') (A') (A') (A') (A') (A') (A') (A') (A')
                 (A') (A') (A') (A') (A') (A') (A') (A') (A') (A')
                 (A') (A') (A') (A') (A') (A') (A') (A') (A') (A')
                 (A') (A') (A') (A') (A') (A') (A') (A') (A') (A')
                 (A') (A') (A') (A') (A') (A') (A') (A') (A') (A')
                 (A') (A') (A') (A') (A') (A') (A') (A') (A') (A')
                 (A') (A') (A') (A')
 The electronic state of the initial guess is 1-A'.
 Leave Link  401 at Thu Sep  8 15:02:31 2022, MaxMem=  1342177280 cpu:              65.0 elap:               1.5
 (Enter /mnt/opt/groups/app-gaussian/g16-avx2/l502.exe)
 Two-electron integrals replicated using symmetry.
 Closed shell SCF:
 Using DIIS extrapolation, IDIIS=    10.
 NGot=  1342177280 LenX=  1341706032 LenY=  1341484662
 Requested convergence on RMS density matrix=1.00D-08 within 500 cycles.
 Requested convergence on MAX density matrix=1.00D-06.
 Requested convergence on             energy=1.00D-06.
 Level shift goal  0.100 maximum shift  0.100.
 No special actions if energy rises.
 Dynamic level shift is on during FON iterations.

 Cycle   1  Pass 1  IDiag  1:
 FoFJK:  IHMeth= 1 ICntrl=       0 DoSepK=F KAlg= 0 I1Cent=           0 FoldK=F
 IRaf= 630000000 NMat=       1 IRICut=       1 DoRegI=T DoRafI=F ISym2E= 2 IDoP0=0 IntGTp=1.
 FoFCou: FMM=F IPFlag=           0 FMFlag=      100000 FMFlg1=           0
         NFxFlg=           0 DoJE=F BraDBF=F KetDBF=F FulRan=T
         wScrn=  0.000000 ICntrl=         0 IOpCl=  0 I1Cent=           0 NGrid=           0
         NMat0=    1 NMatS0=      1 NMatT0=    0 NMatD0=    1 NMtDS0=    0 NMtDT0=    0
 Integrals replicated using symmetry in FoFCou.
 E= -1000.52911065023    
 DIIS: error= 3.69D-08 at cycle   1 NSaved=   1.
 NSaved= 1 IEnMin= 1 EnMin= -1000.52911065023     IErMin= 1 ErrMin= 3.69D-08
 ErrMax= 3.69D-08  0.00D+00 EMaxC= 1.00D+00 BMatC= 4.12D-13 BMatP= 4.12D-13
 IDIUse=1 WtCom= 1.00D+00 WtEn= 0.00D+00
 Coeff-Com:  0.100D+01
 Coeff:      0.100D+01
 Gap=     0.131 Goal=     0.100 Shift=    0.000
 RMSDP=5.00D-09 MaxDP=2.09D-07              OVMax= 7.19D-07

 SCF Done:  E(RB3LYP) =  -1000.52911065     A.U. after    1 cycles
            NFock=  1  Conv=0.50D-08     -V/T= 2.0098
 KE= 9.908113418694D+02 PE=-6.216719228370D+03 EE= 2.275189465545D+03
 Leave Link  502 at Thu Sep  8 15:02:35 2022, MaxMem=  1342177280 cpu:             162.5 elap:               3.5
 (Enter /mnt/opt/groups/app-gaussian/g16-avx2/l801.exe)
 DoSCS=F DFT=T ScalE2(SS,OS)=  1.000000  1.000000
 Range of M.O.s used for correlation:     1   470
 NBasis=   470 NAE=    86 NBE=    86 NFC=     0 NFV=     0
 NROrb=    470 NOA=    86 NOB=    86 NVA=   384 NVB=   384

 **** Warning!!: The largest alpha MO coefficient is  0.12933443D+02

 Leave Link  801 at Thu Sep  8 15:02:35 2022, MaxMem=  1342177280 cpu:               2.4 elap:               0.1
 (Enter /mnt/opt/groups/app-gaussian/g16-avx2/l1101.exe)
 Using compressed storage, NAtomX=    42.
 Will process     43 centers per pass.
 R6Disp: Adding Grimme-D3 dispersion energy 1st derivatives to the gradient.
 Leave Link 1101 at Thu Sep  8 15:02:36 2022, MaxMem=  1342177280 cpu:              72.4 elap:               1.6
 (Enter /mnt/opt/groups/app-gaussian/g16-avx2/l1102.exe)
 Symmetrizing basis deriv contribution to polar:
 IMax=3 JMax=2 DiffMx= 0.00D+00
 Leave Link 1102 at Thu Sep  8 15:02:36 2022, MaxMem=  1342177280 cpu:               6.1 elap:               0.2
 (Enter /mnt/opt/groups/app-gaussian/g16-avx2/l1110.exe)
 Forming Gx(P) for the SCF density, NAtomX=    42.
 Integral derivatives from FoFJK, PRISM(SPDF).
 Do as many integral derivatives as possible in FoFJK.
 G2DrvN: MDV=    1342172902.
 G2DrvN: will do    43 centers at a time, making    1 passes.
 Calling FoFCou, ICntrl=  3107 FMM=F I1Cent=   0 AccDes= 1.00D-12.
 FoFJK:  IHMeth= 1 ICntrl=    3107 DoSepK=F KAlg= 0 I1Cent=           0 FoldK=F
 IRaf=         0 NMat=       1 IRICut=       1 DoRegI=T DoRafI=F ISym2E= 1 IDoP0=0 IntGTp=1.
 FoFCou: FMM=F IPFlag=           0 FMFlag=      100000 FMFlg1=           0
         NFxFlg=           0 DoJE=F BraDBF=F KetDBF=F FulRan=T
         wScrn=  0.000000 ICntrl=      3107 IOpCl=  0 I1Cent=           0 NGrid=           0
         NMat0=    1 NMatS0=      1 NMatT0=    0 NMatD0=    1 NMtDS0=    0 NMtDT0=    0
 Petite list used in FoFCou.
 End of G2Drv F.D. properties file   721 does not exist.
 End of G2Drv F.D. properties file   722 does not exist.
 End of G2Drv F.D. properties file   788 does not exist.
 Leave Link 1110 at Thu Sep  8 15:03:31 2022, MaxMem=  1342177280 cpu:            2518.4 elap:              54.1
 (Enter /mnt/opt/groups/app-gaussian/g16-avx2/l1002.exe)
 Minotr:  Closed shell wavefunction.
          IDoAtm=111111111111111111111111111111111111111111
          Direct CPHF calculation.
          Differentiating once with respect to electric field.
                with respect to dipole field.
          Differentiating once with respect to nuclear coordinates.
          Using symmetry in CPHF.
          Requested convergence is 1.0D-08 RMS, and 1.0D-07 maximum.
          Secondary convergence is 1.0D-12 RMS, and 1.0D-12 maximum.
          NewPWx=T KeepS1=F KeepF1=F KeepIn=T MapXYZ=F SortEE=F KeepMc=T.
        12818 words used for storage of precomputed grid.
 Two-electron integrals replicated using symmetry.
          MDV=    1342177280 using IRadAn=       1.
          Solving linear equations simultaneously, MaxMat=     384.
 FoF2E skips out because all densities are zero.
 CalDSu exits because no D1Ps are significant.
 FoFJK:  IHMeth= 1 ICntrl=       0 DoSepK=F KAlg= 0 I1Cent=           0 FoldK=F
 IRaf= 630000000 NMat=      96 IRICut=     240 DoRegI=T DoRafI=T ISym2E= 2 IDoP0=0 IntGTp=1.
 FoFCou: FMM=F IPFlag=           0 FMFlag=      100000 FMFlg1=           0
         NFxFlg=           0 DoJE=F BraDBF=F KetDBF=F FulRan=T
         wScrn=  0.000000 ICntrl=         0 IOpCl=  0 I1Cent=           0 NGrid=           0
         NMat0=   96 NMatS0=     96 NMatT0=    0 NMatD0=   96 NMtDS0=    0 NMtDT0=    0
 Integrals replicated using symmetry in FoFCou.
 Raff kept on since  57.58% of shell-pairs survive, threshold=   0.20 IRatSp=58.
          There are   129 degrees of freedom in the 1st order CPHF.  IDoFFX=6 NUNeed=     3.
    126 vectors produced by pass  0 Test12= 3.30D-14 1.00D-09 XBig12= 1.02D+03 1.43D+01.
 AX will form    96 AO Fock derivatives at one time.
    126 vectors produced by pass  1 Test12= 3.30D-14 1.00D-09 XBig12= 9.39D+01 1.36D+00.
    126 vectors produced by pass  2 Test12= 3.30D-14 1.00D-09 XBig12= 1.05D+00 2.22D-01.
    126 vectors produced by pass  3 Test12= 3.30D-14 1.00D-09 XBig12= 3.11D-03 6.09D-03.
    126 vectors produced by pass  4 Test12= 3.30D-14 1.00D-09 XBig12= 5.21D-06 2.20D-04.
    106 vectors produced by pass  5 Test12= 3.30D-14 1.00D-09 XBig12= 5.59D-09 5.60D-06.
     25 vectors produced by pass  6 Test12= 3.30D-14 1.00D-09 XBig12= 4.15D-12 1.82D-07.
      3 vectors produced by pass  7 Test12= 3.30D-14 1.00D-09 XBig12= 3.20D-15 4.11D-09.
 InvSVY:  IOpt=1 It=  1 EMax= 2.49D-14
 Solved reduced A of dimension   764 with   129 vectors.
 FullF1:  Do perturbations      1 to       3.
 Isotropic polarizability for W=    0.000000      328.80 Bohr**3.
 End of Minotr F.D. properties file   721 does not exist.
 End of Minotr F.D. properties file   722 does not exist.
 End of Minotr F.D. properties file   788 does not exist.
 Leave Link 1002 at Thu Sep  8 15:08:11 2022, MaxMem=  1342177280 cpu:           12846.4 elap:             280.3
 (Enter /mnt/opt/groups/app-gaussian/g16-avx2/l601.exe)
 Copying SCF densities to generalized density rwf, IOpCl= 0 IROHF=0.

 **********************************************************************

            Population analysis using the SCF Density.

 **********************************************************************

 Orbital symmetries:
       Occupied  (A') (A') (A') (A') (A') (A') (A') (A') (A') (A')
                 (A') (A') (A') (A') (A') (A') (A') (A') (A') (A')
                 (A') (A') (A') (A') (A') (A') (A') (A') (A') (A')
                 (A') (A') (A') (A') (A') (A') (A') (A') (A') (A')
                 (A') (A') (A') (A') (A') (A') (A') (A') (A') (A')
                 (A') (A') (A') (A') (A') (A') (A') (A') (A') (A')
                 (A') (A') (A") (A') (A') (A') (A") (A') (A') (A")
                 (A') (A') (A") (A') (A') (A') (A") (A') (A") (A")
                 (A") (A") (A") (A") (A") (A")
       Virtual   (A") (A") (A") (A") (A") (A") (A") (A") (A") (A')
                 (A') (A') (A') (A') (A") (A') (A') (A') (A') (A')
                 (A") (A') (A') (A') (A") (A') (A') (A') (A') (A")
                 (A') (A') (A') (A') (A') (A') (A') (A') (A') (A')
                 (A') (A') (A') (A') (A') (A') (A') (A') (A') (A')
                 (A') (A') (A') (A') (A") (A') (A") (A") (A') (A')
                 (A') (A") (A") (A') (A') (A') (A") (A') (A') (A")
                 (A') (A') (A') (A") (A') (A') (A') (A') (A") (A')
                 (A') (A') (A') (A') (A') (A") (A') (A') (A") (A")
                 (A') (A') (A") (A") (A') (A") (A") (A') (A") (A")
                 (A") (A") (A") (A') (A") (A') (A') (A') (A') (A")
                 (A') (A') (A') (A') (A') (A") (A') (A") (A') (A')
                 (A') (A') (A') (A") (A') (A') (A') (A') (A') (A')
                 (A') (A') (A') (A') (A') (A') (A') (A') (A') (A')
                 (A') (A') (A') (A') (A') (A') (A') (A') (A') (A')
                 (A') (A') (A") (A") (A') (A') (A") (A") (A') (A")
                 (A') (A") (A') (A") (A") (A') (A") (A") (A") (A")
                 (A') (A") (A") (A") (A") (A") (A") (A') (A") (A')
                 (A") (A") (A') (A') (A') (A') (A') (A') (A') (A')
                 (A') (A') (A') (A') (A') (A') (A') (A') (A') (A")
                 (A') (A") (A') (A') (A") (A') (A") (A') (A") (A')
                 (A') (A') (A") (A') (A') (A') (A') (A') (A') (A")
                 (A') (A') (A') (A') (A') (A') (A") (A') (A') (A')
                 (A") (A') (A") (A') (A") (A') (A") (A') (A') (A")
                 (A') (A') (A') (A') (A") (A') (A") (A') (A') (A")
                 (A") (A") (A') (A") (A") (A") (A") (A") (A') (A')
                 (A") (A') (A") (A') (A') (A') (A') (A") (A") (A')
                 (A') (A") (A") (A") (A') (A') (A") (A') (A") (A')
                 (A') (A') (A') (A") (A') (A') (A") (A') (A') (A")
                 (A") (A') (A") (A') (A") (A") (A') (A") (A') (A")
                 (A') (A') (A') (A') (A") (A") (A') (A') (A") (A")
                 (A') (A') (A") (A") (A') (A') (A') (A') (A') (A')
                 (A') (A') (A') (A') (A') (A') (A') (A') (A') (A')
                 (A') (A') (A') (A') (A') (A') (A') (A') (A') (A')
                 (A') (A') (A') (A') (A') (A') (A') (A') (A') (A')
                 (A') (A') (A') (A') (A') (A') (A') (A') (A') (A')
                 (A') (A') (A') (A') (A') (A') (A') (A') (A') (A')
                 (A') (A') (A') (A') (A') (A') (A') (A') (A') (A')
                 (A') (A') (A') (A')
 The electronic state is 1-A'.
 Alpha  occ. eigenvalues --  -10.20266 -10.20229 -10.20222 -10.20145 -10.20134
 Alpha  occ. eigenvalues --  -10.20089 -10.19846 -10.19841 -10.19783 -10.19732
 Alpha  occ. eigenvalues --  -10.19209 -10.19173 -10.19142 -10.19118 -10.19118
 Alpha  occ. eigenvalues --  -10.19113 -10.19102 -10.19101 -10.19085 -10.19065
 Alpha  occ. eigenvalues --  -10.19060 -10.19051 -10.19045 -10.19033 -10.19014
 Alpha  occ. eigenvalues --  -10.18985  -0.88770  -0.87538  -0.85624  -0.83125
 Alpha  occ. eigenvalues --   -0.80794  -0.79818  -0.78186  -0.76367  -0.75679
 Alpha  occ. eigenvalues --   -0.73872  -0.72696  -0.71246  -0.70169  -0.64726
 Alpha  occ. eigenvalues --   -0.62932  -0.62743  -0.61832  -0.59897  -0.59398
 Alpha  occ. eigenvalues --   -0.58971  -0.54572  -0.53400  -0.52434  -0.51884
 Alpha  occ. eigenvalues --   -0.49876  -0.49580  -0.48542  -0.46476  -0.46068
 Alpha  occ. eigenvalues --   -0.45027  -0.44695  -0.43607  -0.43039  -0.42269
 Alpha  occ. eigenvalues --   -0.41808  -0.41470  -0.40830  -0.40487  -0.40011
 Alpha  occ. eigenvalues --   -0.39347  -0.39292  -0.38859  -0.37961  -0.36950
 Alpha  occ. eigenvalues --   -0.36357  -0.35090  -0.33928  -0.33923  -0.33221
 Alpha  occ. eigenvalues --   -0.32767  -0.31721  -0.31302  -0.30154  -0.29419
 Alpha  occ. eigenvalues --   -0.27213  -0.25995  -0.24091  -0.22706  -0.20821
 Alpha  occ. eigenvalues --   -0.19290
 Alpha virt. eigenvalues --   -0.06212  -0.04526  -0.02713  -0.01420   0.00965
 Alpha virt. eigenvalues --    0.01949   0.04362   0.06272   0.08648   0.09023
 Alpha virt. eigenvalues --    0.09552   0.09923   0.10995   0.11276   0.11850
 Alpha virt. eigenvalues --    0.12933   0.13846   0.14966   0.16216   0.16789
 Alpha virt. eigenvalues --    0.16840   0.17441   0.18064   0.18416   0.20837
 Alpha virt. eigenvalues --    0.21324   0.22088   0.22432   0.23566   0.24441
 Alpha virt. eigenvalues --    0.24454   0.25568   0.26543   0.27372   0.28026
 Alpha virt. eigenvalues --    0.28943   0.29420   0.30030   0.30572   0.30692
 Alpha virt. eigenvalues --    0.32483   0.33323   0.35143   0.35847   0.37167
 Alpha virt. eigenvalues --    0.38604   0.39917   0.41122   0.46525   0.47135
 Alpha virt. eigenvalues --    0.47822   0.48636   0.49056   0.49752   0.49889
 Alpha virt. eigenvalues --    0.50519   0.50943   0.52462   0.52737   0.52899
 Alpha virt. eigenvalues --    0.53566   0.53833   0.54426   0.54581   0.54974
 Alpha virt. eigenvalues --    0.55471   0.55700   0.55970   0.56427   0.56864
 Alpha virt. eigenvalues --    0.57104   0.57784   0.58143   0.58782   0.58782
 Alpha virt. eigenvalues --    0.59252   0.59390   0.59854   0.60012   0.60393
 Alpha virt. eigenvalues --    0.60782   0.61491   0.61549   0.61848   0.61902
 Alpha virt. eigenvalues --    0.62205   0.62405   0.62783   0.63390   0.63725
 Alpha virt. eigenvalues --    0.63854   0.64883   0.64933   0.65654   0.66101
 Alpha virt. eigenvalues --    0.67353   0.68723   0.68962   0.69307   0.72331
 Alpha virt. eigenvalues --    0.73623   0.74843   0.77242   0.77938   0.78435
 Alpha virt. eigenvalues --    0.79058   0.80408   0.81173   0.81587   0.81663
 Alpha virt. eigenvalues --    0.81768   0.82002   0.82724   0.83186   0.84221
 Alpha virt. eigenvalues --    0.84327   0.84884   0.86314   0.87340   0.88145
 Alpha virt. eigenvalues --    0.89339   0.89573   0.90204   0.91933   0.91977
 Alpha virt. eigenvalues --    0.92643   0.93468   0.93814   0.94622   0.95156
 Alpha virt. eigenvalues --    0.95560   0.96618   0.97728   0.98226   0.98399
 Alpha virt. eigenvalues --    1.01706   1.01948   1.03356   1.04048   1.04481
 Alpha virt. eigenvalues --    1.06519   1.07333   1.07462   1.10129   1.12531
 Alpha virt. eigenvalues --    1.13487   1.14261   1.16378   1.17208   1.18198
 Alpha virt. eigenvalues --    1.19555   1.20784   1.21837   1.22069   1.22122
 Alpha virt. eigenvalues --    1.23522   1.24098   1.24392   1.24725   1.26206
 Alpha virt. eigenvalues --    1.26251   1.26619   1.30532   1.32127   1.33219
 Alpha virt. eigenvalues --    1.33308   1.34003   1.34723   1.35560   1.36456
 Alpha virt. eigenvalues --    1.36573   1.37183   1.38126   1.40050   1.40853
 Alpha virt. eigenvalues --    1.41150   1.41372   1.41375   1.42066   1.42175
 Alpha virt. eigenvalues --    1.43570   1.44750   1.45260   1.45858   1.48146
 Alpha virt. eigenvalues --    1.48904   1.50036   1.50798   1.52495   1.54056
 Alpha virt. eigenvalues --    1.55265   1.57205   1.60382   1.64359   1.69493
 Alpha virt. eigenvalues --    1.70449   1.71457   1.73161   1.73593   1.74653
 Alpha virt. eigenvalues --    1.75114   1.75144   1.76600   1.78302   1.79016
 Alpha virt. eigenvalues --    1.80075   1.81687   1.83094   1.83586   1.83664
 Alpha virt. eigenvalues --    1.85915   1.86399   1.86672   1.87341   1.87492
 Alpha virt. eigenvalues --    1.88044   1.88695   1.88905   1.90138   1.90943
 Alpha virt. eigenvalues --    1.91514   1.91709   1.92028   1.92534   1.93982
 Alpha virt. eigenvalues --    1.94674   1.94809   1.95903   1.96912   1.97439
 Alpha virt. eigenvalues --    1.97953   1.98152   1.99403   1.99734   1.99845
 Alpha virt. eigenvalues --    1.99861   2.01501   2.03853   2.04639   2.05426
 Alpha virt. eigenvalues --    2.08757   2.09343   2.10626   2.13233   2.15151
 Alpha virt. eigenvalues --    2.18968   2.20148   2.20938   2.20984   2.22178
 Alpha virt. eigenvalues --    2.23662   2.23969   2.24455   2.25620   2.26685
 Alpha virt. eigenvalues --    2.28137   2.28231   2.29266   2.29500   2.30367
 Alpha virt. eigenvalues --    2.30816   2.31658   2.32277   2.33076   2.33424
 Alpha virt. eigenvalues --    2.34742   2.36790   2.38360   2.38467   2.39238
 Alpha virt. eigenvalues --    2.39786   2.41403   2.41953   2.42825   2.43119
 Alpha virt. eigenvalues --    2.43907   2.44144   2.44885   2.45564   2.46320
 Alpha virt. eigenvalues --    2.47112   2.48662   2.50706   2.51264   2.52217
 Alpha virt. eigenvalues --    2.52889   2.53554   2.55113   2.55434   2.55674
 Alpha virt. eigenvalues --    2.56396   2.57080   2.58169   2.58755   2.59601
 Alpha virt. eigenvalues --    2.60065   2.60437   2.61279   2.61612   2.63483
 Alpha virt. eigenvalues --    2.63835   2.64689   2.65294   2.66237   2.66660
 Alpha virt. eigenvalues --    2.68289   2.69117   2.70605   2.72018   2.73529
 Alpha virt. eigenvalues --    2.74670   2.75159   2.75732   2.76249   2.78050
 Alpha virt. eigenvalues --    2.80503   2.81739   2.83385   2.84870   2.86546
 Alpha virt. eigenvalues --    2.88363   2.89643   2.90483   2.91559   2.96619
 Alpha virt. eigenvalues --    2.99522   3.01738   3.06345   3.09172   3.10421
 Alpha virt. eigenvalues --    3.11791   3.16202   3.17383   3.17894   3.18499
 Alpha virt. eigenvalues --    3.20353   3.21024   3.23036   3.24051   3.24299
 Alpha virt. eigenvalues --    3.26667   3.30142   3.30720   3.31979   3.33136
 Alpha virt. eigenvalues --    3.33994   3.35496   3.39760   3.43221   3.45252
 Alpha virt. eigenvalues --    3.47974   3.48102   3.62164   3.68414   3.70387
 Alpha virt. eigenvalues --    3.79657   3.86748   3.88684   4.08241   4.09504
 Alpha virt. eigenvalues --    4.10518   4.11692   4.13327   4.13899   4.14570
 Alpha virt. eigenvalues --    4.14593   4.15818   4.17908   4.18284   4.19522
 Alpha virt. eigenvalues --    4.21435   4.30315   4.32797   4.36284   4.38941
 Alpha virt. eigenvalues --    4.43267   4.46041   4.51307   4.53583   4.59314
 Alpha virt. eigenvalues --    4.66075   4.79586   4.92151   5.01103
          Condensed to atoms (all electrons):
               1          2          3          4          5          6
     1  C    5.343087   0.385378   0.420915  -0.082113  -0.018048  -0.014599
     2  C    0.385378   4.773234   0.002220   0.444569   0.469962  -0.035587
     3  C    0.420915   0.002220   4.806913   0.007188  -0.028833   0.422178
     4  C   -0.082113   0.444569   0.007188   5.006476  -0.031935  -0.000172
     5  C   -0.018048   0.469962  -0.028833  -0.031935   4.756863   0.006593
     6  C   -0.014599  -0.035587   0.422178  -0.000172   0.006593   5.038406
     7  C   -0.080703   0.007593   0.396842  -0.000199  -0.000321  -0.005892
     8  C    0.014735  -0.035517  -0.000051  -0.063967   0.441769   0.008689
     9  C    0.007717  -0.009302  -0.000318   0.529610  -0.036962   0.000034
    10  C   -0.111866  -0.018910  -0.061112   0.014276   0.401606   0.405934
    11  C    0.008649  -0.000384   0.004521   0.000002   0.000063  -0.067532
    12  C    0.014421  -0.000060   0.000228  -0.000003   0.007174   0.287704
    13  C   -0.000574  -0.036702   0.000023  -0.025581  -0.009534  -0.000359
    14  C   -0.000624   0.000030  -0.047068   0.000000  -0.000189   0.003840
    15  C   -0.000055  -0.000040   0.010797  -0.000000   0.000686  -0.082786
    16  C   -0.000011  -0.000000  -0.000408   0.000000  -0.000000   0.012670
    17  C   -0.000000   0.000000  -0.000251   0.000000  -0.000013   0.008775
    18  C   -0.000000   0.000000  -0.000028  -0.000000  -0.000000  -0.000067
    19  C    0.000000   0.000000   0.000017  -0.000000  -0.000000  -0.000164
    20  C    0.000000   0.000000   0.000000  -0.000000  -0.000000  -0.000001
    21  C    0.000000   0.000000   0.000000  -0.000000   0.000000  -0.000000
    22  C    0.000000  -0.000000   0.000000  -0.000000   0.000000  -0.000000
    23  C   -0.000000  -0.000000   0.000000   0.000000   0.000000   0.000000
    24  C   -0.000000  -0.000000  -0.000000  -0.000000  -0.000000   0.000000
    25  C   -0.000000  -0.000000   0.000000   0.000000   0.000000  -0.000000
    26  C    0.000000   0.000000  -0.000000   0.000000  -0.000000   0.000000
    27  H    0.356789  -0.039273  -0.039383  -0.008093   0.004343   0.003845
    28  H   -0.008522  -0.038949   0.000111   0.363515   0.004593   0.000020
    29  H   -0.007724   0.000115  -0.036882  -0.000005   0.000030   0.003788
    30  H   -0.000202   0.004771   0.000022   0.000552  -0.038824   0.000119
    31  H   -0.000207   0.002811   0.000004  -0.033933   0.001037  -0.000001
    32  H    0.000758   0.004461   0.004252  -0.000235  -0.039576  -0.029231
    33  H   -0.000248   0.000005   0.002314  -0.000000  -0.000001   0.001199
    34  H    0.000010   0.001029  -0.000001   0.004165   0.002888   0.000004
    35  H   -0.000001   0.000001  -0.000244  -0.000000   0.000549  -0.014470
    36  H    0.000000  -0.000000   0.000002  -0.000000   0.000000  -0.000295
    37  H   -0.000000   0.000000  -0.000012  -0.000000  -0.000000   0.000006
    38  H   -0.000000   0.000000  -0.000000  -0.000000  -0.000000   0.000000
    39  H   -0.000000   0.000000   0.000000  -0.000000   0.000000  -0.000000
    40  H   -0.000000  -0.000000   0.000000   0.000000   0.000000  -0.000000
    41  H    0.000000  -0.000000   0.000000   0.000000   0.000000  -0.000000
    42  H   -0.000000   0.000000  -0.000000   0.000000  -0.000000   0.000000
               7          8          9         10         11         12
     1  C   -0.080703   0.014735   0.007717  -0.111866   0.008649   0.014421
     2  C    0.007593  -0.035517  -0.009302  -0.018910  -0.000384  -0.000060
     3  C    0.396842  -0.000051  -0.000318  -0.061112   0.004521   0.000228
     4  C   -0.000199  -0.063967   0.529610   0.014276   0.000002  -0.000003
     5  C   -0.000321   0.441769  -0.036962   0.401606   0.000063   0.007174
     6  C   -0.005892   0.008689   0.000034   0.405934  -0.067532   0.287704
     7  C    5.074296  -0.000008   0.000002   0.016517   0.474556  -0.069455
     8  C   -0.000008   5.010431  -0.025259  -0.077164   0.000000  -0.000212
     9  C    0.000002  -0.025259   4.861636  -0.000535  -0.000000   0.000000
    10  C    0.016517  -0.077164  -0.000535   5.378863  -0.001959  -0.082424
    11  C    0.474556   0.000000  -0.000000  -0.001959   5.088978  -0.040763
    12  C   -0.069455  -0.000212   0.000000  -0.082424  -0.040763   5.032097
    13  C    0.000000   0.529440   0.482334   0.007276  -0.000000   0.000002
    14  C    0.007348  -0.000001   0.000000   0.011918   0.406869   0.410550
    15  C   -0.001719   0.000018   0.000000  -0.023869   0.015136   0.439736
    16  C    0.009599   0.000000   0.000000  -0.000027  -0.085172   0.000130
    17  C    0.000097   0.000000  -0.000000   0.000483  -0.001444   0.005529
    18  C    0.000577   0.000000  -0.000000   0.000001  -0.017972   0.010346
    19  C   -0.000246   0.000000  -0.000000  -0.000035   0.010023  -0.048029
    20  C   -0.000001  -0.000000  -0.000000  -0.000000  -0.000057  -0.000326
    21  C   -0.000018  -0.000000  -0.000000  -0.000000   0.000556  -0.000267
    22  C   -0.000000   0.000000   0.000000   0.000000   0.000001  -0.000039
    23  C    0.000000  -0.000000   0.000000   0.000000  -0.000028   0.000016
    24  C    0.000000   0.000000   0.000000   0.000000  -0.000000   0.000000
    25  C    0.000000   0.000000   0.000000   0.000000  -0.000000   0.000000
    26  C   -0.000000   0.000000   0.000000  -0.000000   0.000000   0.000000
    27  H   -0.008125  -0.000215   0.000101   0.000707   0.000195  -0.000211
    28  H   -0.000003   0.000561  -0.043346  -0.000203   0.000000   0.000000
    29  H    0.358973   0.000000   0.000000  -0.000254  -0.033988   0.001364
    30  H    0.000000   0.362562   0.004505  -0.009525   0.000000   0.000001
    31  H   -0.000000   0.004167   0.365744   0.000011  -0.000000  -0.000000
    32  H   -0.000217  -0.009030   0.000028   0.348769   0.000025  -0.013677
    33  H   -0.034841  -0.000000  -0.000000   0.000019   0.355247   0.004162
    34  H   -0.000000  -0.033892  -0.040168  -0.000206   0.000000  -0.000000
    35  H    0.000024  -0.000003   0.000000   0.003878  -0.000242  -0.025780
    36  H   -0.000001  -0.000000   0.000000   0.000016   0.000019   0.001846
    37  H    0.000481   0.000000  -0.000000   0.000000   0.002827  -0.000340
    38  H    0.000000   0.000000  -0.000000   0.000000   0.000016   0.000003
    39  H   -0.000000  -0.000000   0.000000   0.000000   0.000000  -0.000009
    40  H   -0.000000  -0.000000   0.000000   0.000000  -0.000000  -0.000000
    41  H   -0.000000  -0.000000   0.000000   0.000000   0.000000  -0.000000
    42  H    0.000000   0.000000   0.000000  -0.000000   0.000000   0.000000
              13         14         15         16         17         18
     1  C   -0.000574  -0.000624  -0.000055  -0.000011  -0.000000  -0.000000
     2  C   -0.036702   0.000030  -0.000040  -0.000000   0.000000   0.000000
     3  C    0.000023  -0.047068   0.010797  -0.000408  -0.000251  -0.000028
     4  C   -0.025581   0.000000  -0.000000   0.000000   0.000000  -0.000000
     5  C   -0.009534  -0.000189   0.000686  -0.000000  -0.000013  -0.000000
     6  C   -0.000359   0.003840  -0.082786   0.012670   0.008775  -0.000067
     7  C    0.000000   0.007348  -0.001719   0.009599   0.000097   0.000577
     8  C    0.529440  -0.000001   0.000018   0.000000   0.000000   0.000000
     9  C    0.482334   0.000000   0.000000   0.000000  -0.000000  -0.000000
    10  C    0.007276   0.011918  -0.023869  -0.000027   0.000483   0.000001
    11  C   -0.000000   0.406869   0.015136  -0.085172  -0.001444  -0.017972
    12  C    0.000002   0.410550   0.439736   0.000130   0.005529   0.010346
    13  C    4.861481   0.000000  -0.000000  -0.000000   0.000000  -0.000000
    14  C    0.000000   5.067281  -0.046321   0.326702  -0.069400  -0.086802
    15  C   -0.000000  -0.046321   5.096080  -0.068069   0.459047  -0.001478
    16  C   -0.000000   0.326702  -0.068069   5.054462  -0.043975   0.417928
    17  C    0.000000  -0.069400   0.459047  -0.043975   5.105556   0.015369
    18  C   -0.000000  -0.086802  -0.001478   0.417928   0.015369   5.091478
    19  C    0.000000  -0.000714   0.004849   0.403933   0.436774  -0.040794
    20  C    0.000000   0.012982   0.008811   0.002890  -0.085905  -0.069441
    21  C    0.000000   0.009774   0.000097   0.007935  -0.001558   0.463125
    22  C   -0.000000  -0.000025   0.000646   0.010840  -0.021211  -0.001608
    23  C   -0.000000  -0.000388  -0.000256  -0.046849   0.010814   0.003963
    24  C    0.000000  -0.000010   0.000000  -0.000457  -0.000095   0.008940
    25  C    0.000000   0.000000  -0.000011  -0.000232   0.000421   0.000077
    26  C    0.000000   0.000000   0.000000   0.000043  -0.000019  -0.000432
    27  H    0.000023   0.000026   0.000002   0.000000  -0.000000  -0.000000
    28  H    0.004498  -0.000000   0.000000  -0.000000  -0.000000   0.000000
    29  H   -0.000000   0.002077   0.000021  -0.000276  -0.000001   0.000016
    30  H   -0.043322   0.000000  -0.000002  -0.000000  -0.000000   0.000000
    31  H   -0.040062   0.000000   0.000000   0.000000   0.000000  -0.000000
    32  H    0.000118  -0.000333   0.003430   0.000003   0.000313   0.000000
    33  H    0.000000  -0.026998  -0.000231  -0.014485   0.000023   0.002879
    34  H    0.365830  -0.000000  -0.000000  -0.000000  -0.000000   0.000000
    35  H   -0.000000   0.004089   0.353732   0.001516  -0.035773   0.000018
    36  H   -0.000000   0.001543  -0.034359   0.003982   0.353555  -0.000247
    37  H    0.000000  -0.014457   0.000023  -0.026897  -0.000233   0.355320
    38  H   -0.000000  -0.000278  -0.000001   0.002011   0.000021  -0.034292
    39  H   -0.000000   0.000006   0.000400  -0.000322   0.003746   0.000019
    40  H    0.000000   0.000000  -0.000000   0.000013   0.000002   0.000270
    41  H    0.000000   0.000000   0.000000   0.000002   0.000012  -0.000001
    42  H    0.000000  -0.000000  -0.000000  -0.000001  -0.000000   0.000004
              19         20         21         22         23         24
     1  C    0.000000   0.000000   0.000000   0.000000  -0.000000  -0.000000
     2  C    0.000000   0.000000   0.000000  -0.000000  -0.000000  -0.000000
     3  C    0.000017   0.000000   0.000000   0.000000   0.000000  -0.000000
     4  C   -0.000000  -0.000000  -0.000000  -0.000000   0.000000  -0.000000
     5  C   -0.000000  -0.000000   0.000000   0.000000   0.000000  -0.000000
     6  C   -0.000164  -0.000001  -0.000000  -0.000000   0.000000   0.000000
     7  C   -0.000246  -0.000001  -0.000018  -0.000000   0.000000   0.000000
     8  C    0.000000  -0.000000  -0.000000   0.000000  -0.000000   0.000000
     9  C   -0.000000  -0.000000  -0.000000   0.000000   0.000000   0.000000
    10  C   -0.000035  -0.000000  -0.000000   0.000000   0.000000   0.000000
    11  C    0.010023  -0.000057   0.000556   0.000001  -0.000028  -0.000000
    12  C   -0.048029  -0.000326  -0.000267  -0.000039   0.000016   0.000000
    13  C    0.000000   0.000000   0.000000  -0.000000  -0.000000   0.000000
    14  C   -0.000714   0.012982   0.009774  -0.000025  -0.000388  -0.000010
    15  C    0.004849   0.008811   0.000097   0.000646  -0.000256   0.000000
    16  C    0.403933   0.002890   0.007935   0.010840  -0.046849  -0.000457
    17  C    0.436774  -0.085905  -0.001558  -0.021211   0.010814  -0.000095
    18  C   -0.040794  -0.069441   0.463125  -0.001608   0.003963   0.008940
    19  C    5.042354   0.298018  -0.070466  -0.089160  -0.002173   0.013388
    20  C    0.298018   4.988259  -0.008468   0.471289   0.452593  -0.026663
    21  C   -0.070466  -0.008468   5.089024   0.015068   0.405076  -0.084172
    22  C   -0.089160   0.471289   0.015068   5.042923  -0.066284  -0.066486
    23  C   -0.002173   0.452593   0.405076  -0.066284   4.768635   0.469787
    24  C    0.013388  -0.026663  -0.084172  -0.066486   0.469787   5.019875
    25  C    0.008455  -0.007618  -0.000596   0.517425  -0.035856  -0.024120
    26  C   -0.000568  -0.040096   0.008144  -0.024754  -0.012290   0.507065
    27  H   -0.000000  -0.000000  -0.000000   0.000000   0.000000  -0.000000
    28  H    0.000000   0.000000  -0.000000  -0.000000  -0.000000   0.000000
    29  H    0.000003   0.000000   0.000000   0.000000  -0.000000  -0.000000
    30  H    0.000000   0.000000  -0.000000  -0.000000  -0.000000  -0.000000
    31  H   -0.000000  -0.000000  -0.000000   0.000000   0.000000   0.000000
    32  H   -0.000006  -0.000000  -0.000000   0.000000   0.000000  -0.000000
    33  H   -0.000335   0.000005   0.000471   0.000000  -0.000012  -0.000000
    34  H    0.000000   0.000000  -0.000000  -0.000000  -0.000000   0.000000
    35  H    0.001898  -0.000283  -0.000001   0.000012   0.000003   0.000000
    36  H   -0.026657  -0.013492   0.000026   0.003310  -0.000213  -0.000003
    37  H    0.004187   0.001229  -0.035666   0.000017   0.002414  -0.000235
    38  H    0.001411   0.003868   0.359082  -0.000246  -0.037171  -0.007995
    39  H   -0.015291  -0.028428  -0.000203   0.357712   0.004922   0.000661
    40  H   -0.000185   0.004348  -0.008813   0.000580  -0.039954   0.364144
    41  H   -0.000242   0.002756   0.000010  -0.033959   0.001211   0.004195
    42  H    0.000016   0.001158  -0.000204   0.004111   0.002588  -0.034451
              25         26         27         28         29         30
     1  C   -0.000000   0.000000   0.356789  -0.008522  -0.007724  -0.000202
     2  C   -0.000000   0.000000  -0.039273  -0.038949   0.000115   0.004771
     3  C    0.000000  -0.000000  -0.039383   0.000111  -0.036882   0.000022
     4  C    0.000000   0.000000  -0.008093   0.363515  -0.000005   0.000552
     5  C    0.000000  -0.000000   0.004343   0.004593   0.000030  -0.038824
     6  C   -0.000000   0.000000   0.003845   0.000020   0.003788   0.000119
     7  C    0.000000  -0.000000  -0.008125  -0.000003   0.358973   0.000000
     8  C    0.000000   0.000000  -0.000215   0.000561   0.000000   0.362562
     9  C    0.000000   0.000000   0.000101  -0.043346   0.000000   0.004505
    10  C    0.000000  -0.000000   0.000707  -0.000203  -0.000254  -0.009525
    11  C   -0.000000   0.000000   0.000195   0.000000  -0.033988   0.000000
    12  C    0.000000   0.000000  -0.000211   0.000000   0.001364   0.000001
    13  C    0.000000   0.000000   0.000023   0.004498  -0.000000  -0.043322
    14  C    0.000000   0.000000   0.000026  -0.000000   0.002077   0.000000
    15  C   -0.000011   0.000000   0.000002   0.000000   0.000021  -0.000002
    16  C   -0.000232   0.000043   0.000000  -0.000000  -0.000276  -0.000000
    17  C    0.000421  -0.000019  -0.000000  -0.000000  -0.000001  -0.000000
    18  C    0.000077  -0.000432  -0.000000   0.000000   0.000016   0.000000
    19  C    0.008455  -0.000568  -0.000000   0.000000   0.000003   0.000000
    20  C   -0.007618  -0.040096  -0.000000   0.000000   0.000000   0.000000
    21  C   -0.000596   0.008144  -0.000000  -0.000000   0.000000  -0.000000
    22  C    0.517425  -0.024754   0.000000  -0.000000   0.000000  -0.000000
    23  C   -0.035856  -0.012290   0.000000  -0.000000  -0.000000  -0.000000
    24  C   -0.024120   0.507065  -0.000000   0.000000  -0.000000  -0.000000
    25  C    4.849759   0.505411   0.000000   0.000000  -0.000000  -0.000000
    26  C    0.505411   4.855475  -0.000000   0.000000   0.000000   0.000000
    27  H    0.000000  -0.000000   0.632210   0.006295   0.006697   0.000002
    28  H    0.000000   0.000000   0.006295   0.632817   0.000002   0.000020
    29  H   -0.000000   0.000000   0.006697   0.000002   0.626555   0.000000
    30  H   -0.000000   0.000000   0.000002   0.000020   0.000000   0.634558
    31  H    0.000000   0.000000  -0.000012  -0.006021   0.000000  -0.000192
    32  H    0.000000   0.000000   0.000026   0.000003   0.000002   0.007160
    33  H   -0.000000   0.000000  -0.000019   0.000000  -0.005513  -0.000000
    34  H    0.000000   0.000000  -0.000000  -0.000192  -0.000000  -0.006084
    35  H    0.000000  -0.000000   0.000000  -0.000000   0.000000   0.000003
    36  H    0.000269  -0.000003   0.000000  -0.000000  -0.000000   0.000000
    37  H   -0.000000   0.000004   0.000000   0.000000   0.000002  -0.000000
    38  H    0.000023   0.000154  -0.000000   0.000000   0.000000  -0.000000
    39  H   -0.044484   0.004536   0.000000  -0.000000   0.000000   0.000000
    40  H    0.004649  -0.043753   0.000000   0.000000  -0.000000  -0.000000
    41  H    0.365239  -0.040177   0.000000   0.000000   0.000000   0.000000
    42  H   -0.039252   0.365553  -0.000000   0.000000   0.000000   0.000000
              31         32         33         34         35         36
     1  C   -0.000207   0.000758  -0.000248   0.000010  -0.000001   0.000000
     2  C    0.002811   0.004461   0.000005   0.001029   0.000001  -0.000000
     3  C    0.000004   0.004252   0.002314  -0.000001  -0.000244   0.000002
     4  C   -0.033933  -0.000235  -0.000000   0.004165  -0.000000  -0.000000
     5  C    0.001037  -0.039576  -0.000001   0.002888   0.000549   0.000000
     6  C   -0.000001  -0.029231   0.001199   0.000004  -0.014470  -0.000295
     7  C   -0.000000  -0.000217  -0.034841  -0.000000   0.000024  -0.000001
     8  C    0.004167  -0.009030  -0.000000  -0.033892  -0.000003  -0.000000
     9  C    0.365744   0.000028  -0.000000  -0.040168   0.000000   0.000000
    10  C    0.000011   0.348769   0.000019  -0.000206   0.003878   0.000016
    11  C   -0.000000   0.000025   0.355247   0.000000  -0.000242   0.000019
    12  C   -0.000000  -0.013677   0.004162  -0.000000  -0.025780   0.001846
    13  C   -0.040062   0.000118   0.000000   0.365830  -0.000000  -0.000000
    14  C    0.000000  -0.000333  -0.026998  -0.000000   0.004089   0.001543
    15  C    0.000000   0.003430  -0.000231  -0.000000   0.353732  -0.034359
    16  C    0.000000   0.000003  -0.014485  -0.000000   0.001516   0.003982
    17  C    0.000000   0.000313   0.000023  -0.000000  -0.035773   0.353555
    18  C   -0.000000   0.000000   0.002879   0.000000   0.000018  -0.000247
    19  C   -0.000000  -0.000006  -0.000335   0.000000   0.001898  -0.026657
    20  C   -0.000000  -0.000000   0.000005   0.000000  -0.000283  -0.013492
    21  C   -0.000000  -0.000000   0.000471  -0.000000  -0.000001   0.000026
    22  C    0.000000   0.000000   0.000000  -0.000000   0.000012   0.003310
    23  C    0.000000   0.000000  -0.000012  -0.000000   0.000003  -0.000213
    24  C    0.000000  -0.000000  -0.000000   0.000000   0.000000  -0.000003
    25  C    0.000000   0.000000  -0.000000   0.000000   0.000000   0.000269
    26  C    0.000000   0.000000   0.000000   0.000000  -0.000000  -0.000003
    27  H   -0.000012   0.000026  -0.000019  -0.000000   0.000000   0.000000
    28  H   -0.006021   0.000003   0.000000  -0.000192  -0.000000  -0.000000
    29  H    0.000000   0.000002  -0.005513  -0.000000   0.000000  -0.000000
    30  H   -0.000192   0.007160  -0.000000  -0.006084   0.000003   0.000000
    31  H    0.625278   0.000000  -0.000000  -0.005271  -0.000000   0.000000
    32  H    0.000000   0.634315   0.000000  -0.000014   0.003420  -0.000003
    33  H   -0.000000   0.000000   0.628490   0.000000   0.000002   0.000000
    34  H   -0.005271  -0.000014   0.000000   0.625513   0.000000  -0.000000
    35  H   -0.000000   0.003420   0.000002   0.000000   0.627792  -0.005069
    36  H    0.000000  -0.000003   0.000000  -0.000000  -0.005069   0.627437
    37  H   -0.000000  -0.000000   0.002302   0.000000   0.000000   0.000002
    38  H    0.000000   0.000000   0.000002   0.000000  -0.000000   0.000000
    39  H   -0.000000   0.000000  -0.000000   0.000000  -0.000001   0.003255
    40  H    0.000000   0.000000   0.000000   0.000000   0.000000   0.000000
    41  H    0.000000  -0.000000   0.000000   0.000000   0.000000   0.000002
    42  H    0.000000  -0.000000  -0.000000   0.000000  -0.000000   0.000000
              37         38         39         40         41         42
     1  C   -0.000000  -0.000000  -0.000000  -0.000000   0.000000  -0.000000
     2  C    0.000000   0.000000   0.000000  -0.000000  -0.000000   0.000000
     3  C   -0.000012  -0.000000   0.000000   0.000000   0.000000  -0.000000
     4  C   -0.000000  -0.000000  -0.000000   0.000000   0.000000   0.000000
     5  C   -0.000000  -0.000000   0.000000   0.000000   0.000000  -0.000000
     6  C    0.000006   0.000000  -0.000000  -0.000000  -0.000000   0.000000
     7  C    0.000481   0.000000  -0.000000  -0.000000  -0.000000   0.000000
     8  C    0.000000   0.000000  -0.000000  -0.000000  -0.000000   0.000000
     9  C   -0.000000  -0.000000   0.000000   0.000000   0.000000   0.000000
    10  C    0.000000   0.000000   0.000000   0.000000   0.000000  -0.000000
    11  C    0.002827   0.000016   0.000000  -0.000000   0.000000   0.000000
    12  C   -0.000340   0.000003  -0.000009  -0.000000  -0.000000   0.000000
    13  C    0.000000  -0.000000  -0.000000   0.000000   0.000000   0.000000
    14  C   -0.014457  -0.000278   0.000006   0.000000   0.000000  -0.000000
    15  C    0.000023  -0.000001   0.000400  -0.000000   0.000000  -0.000000
    16  C   -0.026897   0.002011  -0.000322   0.000013   0.000002  -0.000001
    17  C   -0.000233   0.000021   0.003746   0.000002   0.000012  -0.000000
    18  C    0.355320  -0.034292   0.000019   0.000270  -0.000001   0.000004
    19  C    0.004187   0.001411  -0.015291  -0.000185  -0.000242   0.000016
    20  C    0.001229   0.003868  -0.028428   0.004348   0.002756   0.001158
    21  C   -0.035666   0.359082  -0.000203  -0.008813   0.000010  -0.000204
    22  C    0.000017  -0.000246   0.357712   0.000580  -0.033959   0.004111
    23  C    0.002414  -0.037171   0.004922  -0.039954   0.001211   0.002588
    24  C   -0.000235  -0.007995   0.000661   0.364144   0.004195  -0.034451
    25  C   -0.000000   0.000023  -0.044484   0.004649   0.365239  -0.039252
    26  C    0.000004   0.000154   0.004536  -0.043753  -0.040177   0.365553
    27  H    0.000000  -0.000000   0.000000   0.000000   0.000000  -0.000000
    28  H    0.000000   0.000000  -0.000000   0.000000   0.000000   0.000000
    29  H    0.000002   0.000000   0.000000  -0.000000   0.000000   0.000000
    30  H   -0.000000  -0.000000   0.000000  -0.000000   0.000000   0.000000
    31  H   -0.000000   0.000000  -0.000000   0.000000   0.000000   0.000000
    32  H   -0.000000   0.000000   0.000000   0.000000  -0.000000  -0.000000
    33  H    0.002302   0.000002  -0.000000   0.000000   0.000000  -0.000000
    34  H    0.000000   0.000000   0.000000   0.000000   0.000000   0.000000
    35  H    0.000000  -0.000000  -0.000001   0.000000   0.000000  -0.000000
    36  H    0.000002   0.000000   0.003255   0.000000   0.000002   0.000000
    37  H    0.628957  -0.005430   0.000000  -0.000015  -0.000000  -0.000000
    38  H   -0.005430   0.627502   0.000002   0.006483   0.000000  -0.000013
    39  H    0.000000   0.000002   0.634077   0.000019  -0.006075  -0.000209
    40  H   -0.000015   0.006483   0.000019   0.633230  -0.000201  -0.005739
    41  H   -0.000000   0.000000  -0.006075  -0.000201   0.626651  -0.005266
    42  H   -0.000000  -0.000013  -0.000209  -0.005739  -0.005266   0.625444
 Mulliken charges:
               1
     1  C   -0.226963
     2  C    0.118543
     3  C    0.136045
     4  C   -0.124114
     5  C    0.106080
     6  C    0.047352
     7  C   -0.145154
     8  C   -0.127055
     9  C   -0.095820
    10  C   -0.202182
    11  C   -0.118143
    12  C    0.066282
    13  C   -0.094890
    14  C    0.028575
    15  C   -0.134314
    16  C    0.032517
    17  C   -0.140658
    18  C   -0.117171
    19  C    0.069740
    20  C    0.032572
    21  C   -0.147956
    22  C   -0.120161
    23  C    0.119452
    24  C   -0.143367
    25  C   -0.099557
    26  C   -0.084295
    27  H    0.084071
    28  H    0.084803
    29  H    0.084996
    30  H    0.083876
    31  H    0.086648
    32  H    0.085240
    33  H    0.085564
    34  H    0.086389
    35  H    0.084928
    36  H    0.085077
    37  H    0.085514
    38  H    0.084846
    39  H    0.085665
    40  H    0.084923
    41  H    0.085843
    42  H    0.086261
 Sum of Mulliken charges =  -0.00000
 Mulliken charges with hydrogens summed into heavy atoms:
               1
     1  C   -0.142892
     2  C    0.118543
     3  C    0.136045
     4  C   -0.039311
     5  C    0.106080
     6  C    0.047352
     7  C   -0.060158
     8  C   -0.043179
     9  C   -0.009172
    10  C   -0.116942
    11  C   -0.032579
    12  C    0.066282
    13  C   -0.008501
    14  C    0.028575
    15  C   -0.049386
    16  C    0.032517
    17  C   -0.055580
    18  C   -0.031657
    19  C    0.069740
    20  C    0.032572
    21  C   -0.063110
    22  C   -0.034496
    23  C    0.119452
    24  C   -0.058444
    25  C   -0.013714
    26  C    0.001966
 APT charges:
               1
     1  C   -0.003214
     2  C   -0.012870
     3  C   -0.013113
     4  C    0.010705
     5  C    0.010227
     6  C    0.058950
     7  C    0.009943
     8  C   -0.015483
     9  C   -0.032807
    10  C   -0.065680
    11  C   -0.070978
    12  C    0.053232
    13  C   -0.043221
    14  C    0.042983
    15  C   -0.091712
    16  C    0.047286
    17  C   -0.065949
    18  C   -0.064430
    19  C    0.025497
    20  C    0.063806
    21  C   -0.004941
    22  C   -0.073726
    23  C   -0.018696
    24  C    0.006790
    25  C   -0.025548
    26  C   -0.035499
    27  H    0.013193
    28  H    0.015380
    29  H    0.007352
    30  H    0.023743
    31  H    0.004603
    32  H    0.035637
    33  H    0.031649
    34  H    0.006516
    35  H    0.032352
    36  H    0.026953
    37  H    0.038444
    38  H    0.005047
    39  H    0.039374
    40  H    0.013197
    41  H    0.008129
    42  H    0.006878
 Sum of APT charges =   0.00000
 APT charges with hydrogens summed into heavy atoms:
               1
     1  C    0.009980
     2  C   -0.012870
     3  C   -0.013113
     4  C    0.026086
     5  C    0.010227
     6  C    0.058950
     7  C    0.017294
     8  C    0.008260
     9  C   -0.028204
    10  C   -0.030043
    11  C   -0.039329
    12  C    0.053232
    13  C   -0.036705
    14  C    0.042983
    15  C   -0.059360
    16  C    0.047286
    17  C   -0.038996
    18  C   -0.025986
    19  C    0.025497
    20  C    0.063806
    21  C    0.000106
    22  C   -0.034352
    23  C   -0.018696
    24  C    0.019987
    25  C   -0.017420
    26  C   -0.028620
 Electronic spatial extent (au):  <R**2>=          12475.9991
 Charge=              0.0000 electrons
 Dipole moment (field-independent basis, Debye):
    X=              0.0783    Y=              0.0139    Z=              0.0000  Tot=              0.0795
 Quadrupole moment (field-independent basis, Debye-Ang):
   XX=           -128.4779   YY=           -126.8182   ZZ=           -156.3186
   XY=             -0.6768   XZ=              0.0000   YZ=              0.0000
 Traceless Quadrupole moment (field-independent basis, Debye-Ang):
   XX=              8.7270   YY=             10.3867   ZZ=            -19.1137
   XY=             -0.6768   XZ=              0.0000   YZ=              0.0000
 Octapole moment (field-independent basis, Debye-Ang**2):
  XXX=              2.3467  YYY=              2.7693  ZZZ=              0.0000  XYY=              2.0201
  XXY=             -2.5158  XXZ=              0.0000  XZZ=             -0.1608  YZZ=             -0.1847
  YYZ=              0.0000  XYZ=              0.0000
 Hexadecapole moment (field-independent basis, Debye-Ang**3):
 XXXX=          -3156.6694 YYYY=         -12280.9199 ZZZZ=           -162.0412 XXXY=           1833.8540
 XXXZ=              0.0000 YYYX=           1818.5510 YYYZ=              0.0000 ZZZX=              0.0000
 ZZZY=              0.0000 XXYY=          -2583.7734 XXZZ=           -666.1348 YYZZ=          -2537.6893
 XXYZ=              0.0000 YYXZ=              0.0000 ZZXY=            748.7550
 N-N= 1.950189310305D+03 E-N=-6.216719239527D+03  KE= 9.908113418694D+02
 Symmetry A'   KE= 9.630642078112D+02
 Symmetry A"   KE= 2.774713405821D+01
  Exact polarizability:     321.338    -100.652     585.837       0.000       0.000      79.219
 Approx polarizability:     595.403     -93.430     868.121      -0.000      -0.000     132.534
 No NMR shielding tensors so no spin-rotation constants.
 Leave Link  601 at Thu Sep  8 15:08:12 2022, MaxMem=  1342177280 cpu:              59.4 elap:               1.4
 (Enter /mnt/opt/groups/app-gaussian/g16-avx2/l701.exe)
 ... and contract with generalized density number  0.
 Compute integral second derivatives.
 R6Disp: Adding Grimme-D3 dispersion energy 2nd derivatives to the Hessian.
 Leave Link  701 at Thu Sep  8 15:08:14 2022, MaxMem=  1342177280 cpu:              80.8 elap:               1.8
 (Enter /mnt/opt/groups/app-gaussian/g16-avx2/l702.exe)
 L702 exits ... SP integral derivatives will be done elsewhere.
 Leave Link  702 at Thu Sep  8 15:08:14 2022, MaxMem=  1342177280 cpu:               2.0 elap:               0.1
 (Enter /mnt/opt/groups/app-gaussian/g16-avx2/l703.exe)
 Integral derivatives from FoFJK, PRISM(SPDF).
 Compute integral second derivatives, UseDBF=F ICtDFT=           0.
 Calling FoFJK, ICntrl=    100127 FMM=F ISym2X=1 I1Cent= 0 IOpClX= 0 NMat=1 NMatS=1 NMatT=0.
 FoFJK:  IHMeth= 1 ICntrl=  100127 DoSepK=F KAlg= 0 I1Cent=           0 FoldK=F
 IRaf=         0 NMat=       1 IRICut=       1 DoRegI=T DoRafI=F ISym2E= 1 IDoP0=0 IntGTp=1.
 FoFCou: FMM=F IPFlag=           0 FMFlag=      100000 FMFlg1=         800
         NFxFlg=           0 DoJE=F BraDBF=F KetDBF=F FulRan=T
         wScrn=  0.000000 ICntrl=    100127 IOpCl=  0 I1Cent=           0 NGrid=           0
         NMat0=    1 NMatS0=      1 NMatT0=    0 NMatD0=    1 NMtDS0=    0 NMtDT0=    0
 Petite list used in FoFCou.
 Leave Link  703 at Thu Sep  8 15:09:46 2022, MaxMem=  1342177280 cpu:            4261.2 elap:              91.3
 (Enter /mnt/opt/groups/app-gaussian/g16-avx2/l716.exe)
 Dipole        = 3.08001477D-02 5.48359874D-03 0.00000000D+00
 Polarizability= 3.21337768D+02-1.00652115D+02 5.85837420D+02
                 0.00000000D+00 0.00000000D+00 7.92190589D+01
 Full mass-weighted force constant matrix:
 Low frequencies ---   -3.1153   -0.0002   -0.0002    0.0006    1.7898    2.5628
 Low frequencies ---   28.4461   36.9807   74.6154
 Diagonal vibrational polarizability:
        2.5914086       5.2704730      15.0060780
 Harmonic frequencies (cm**-1), IR intensities (KM/Mole), Raman scattering
 activities (A**4/AMU), depolarization ratios for plane and unpolarized
 incident light, reduced masses (AMU), force constants (mDyne/A),
 and normal coordinates:
                      1                      2                      3
                     A"                     A"                     A"
 Frequencies --     28.4459                36.9804                74.6154
 Red. masses --      5.3095                 4.3973                 4.2061
 Frc consts  --      0.0025                 0.0035                 0.0138
 IR Inten    --      0.0749                 0.0449                 0.0086
  Atom  AN      X      Y      Z        X      Y      Z        X      Y      Z
     1   6     0.00  -0.00   0.04     0.00  -0.00   0.14    -0.00   0.00   0.02
     2   6     0.00  -0.00  -0.02    -0.00  -0.00   0.09    -0.00   0.00   0.04
     3   6     0.00   0.00   0.09     0.00  -0.00   0.07    -0.00   0.00  -0.06
     4   6    -0.00  -0.00  -0.11    -0.00  -0.00   0.16    -0.00  -0.00   0.19
     5   6     0.00   0.00  -0.02    -0.00   0.00  -0.06     0.00   0.00  -0.11
     6   6     0.00   0.00   0.11     0.00   0.00  -0.04    -0.00   0.00  -0.08
     7   6     0.00   0.00   0.12     0.00  -0.00   0.11     0.00  -0.00  -0.12
     8   6    -0.00   0.00  -0.10    -0.00   0.00  -0.14    -0.00   0.00  -0.17
     9   6    -0.00  -0.00  -0.18    -0.00   0.00   0.08    -0.00   0.00   0.17
    10   6     0.00   0.00   0.05     0.00   0.00  -0.12    -0.00   0.00  -0.17
    11   6     0.00   0.00   0.11     0.00   0.00   0.04     0.00   0.00  -0.15
    12   6     0.00   0.00   0.15     0.00   0.00  -0.07     0.00   0.00  -0.01
    13   6    -0.00   0.00  -0.18    -0.00   0.00  -0.07    -0.00   0.00  -0.03
    14   6     0.00   0.00   0.10     0.00   0.00  -0.05     0.00   0.00  -0.05
    15   6     0.00  -0.00   0.22     0.00   0.00  -0.08     0.00   0.00   0.16
    16   6     0.00   0.00   0.05     0.00   0.00  -0.09     0.00   0.00   0.03
    17   6     0.00  -0.00   0.20     0.00  -0.00  -0.06     0.00   0.00   0.20
    18   6     0.00   0.00  -0.08     0.00   0.00  -0.18     0.00   0.00   0.05
    19   6     0.00   0.00   0.10     0.00  -0.00  -0.05     0.00   0.00   0.09
    20   6    -0.00  -0.00   0.02     0.00  -0.00   0.01     0.00  -0.00   0.05
    21   6    -0.00   0.00  -0.16    -0.00   0.00  -0.18     0.00   0.00   0.08
    22   6    -0.00  -0.00   0.07     0.00  -0.00   0.15     0.00  -0.00  -0.02
    23   6    -0.00  -0.00  -0.11    -0.00   0.00  -0.06     0.00   0.00   0.05
    24   6    -0.00  -0.00  -0.21    -0.00  -0.00  -0.00    -0.00  -0.00  -0.00
    25   6    -0.00  -0.00  -0.02    -0.00  -0.00   0.22    -0.00  -0.00  -0.09
    26   6    -0.00  -0.00  -0.16    -0.00  -0.00   0.14    -0.00  -0.00  -0.08
    27   1     0.00  -0.00   0.03     0.00  -0.00   0.24    -0.00   0.00   0.08
    28   1    -0.00  -0.00  -0.11    -0.00  -0.00   0.28    -0.00  -0.00   0.32
    29   1     0.00  -0.00   0.13     0.00  -0.00   0.21     0.00   0.00  -0.17
    30   1    -0.00   0.00  -0.10    -0.00   0.00  -0.26    -0.00   0.00  -0.31
    31   1    -0.00  -0.00  -0.25    -0.00  -0.00   0.14    -0.00  -0.00   0.29
    32   1     0.00   0.00   0.04     0.00   0.00  -0.23     0.00   0.00  -0.27
    33   1     0.00   0.00   0.12     0.00  -0.00   0.08     0.00  -0.00  -0.23
    34   1    -0.00   0.00  -0.24    -0.00   0.00  -0.13    -0.00   0.00  -0.06
    35   1     0.00  -0.00   0.30     0.00   0.00  -0.09     0.00   0.00   0.29
    36   1     0.00   0.00   0.27     0.00  -0.00  -0.06     0.00  -0.00   0.35
    37   1     0.00   0.00  -0.13     0.00   0.00  -0.27     0.00  -0.00   0.05
    38   1    -0.00   0.00  -0.27    -0.00   0.00  -0.25     0.00   0.00   0.10
    39   1    -0.00  -0.00   0.17     0.00  -0.00   0.23     0.00  -0.00  -0.06
    40   1    -0.00  -0.00  -0.31    -0.00   0.00  -0.06    -0.00   0.00  -0.00
    41   1    -0.00  -0.00   0.01    -0.00  -0.00   0.33    -0.00  -0.00  -0.16
    42   1    -0.00  -0.00  -0.24    -0.00  -0.00   0.19    -0.00  -0.00  -0.13
                      4                      5                      6
                     A"                     A'                     A"
 Frequencies --     92.3168               101.8737               122.7994
 Red. masses --      4.3934                 5.6248                 3.9944
 Frc consts  --      0.0221                 0.0344                 0.0355
 IR Inten    --      0.0237                 0.1789                 0.5263
  Atom  AN      X      Y      Z        X      Y      Z        X      Y      Z
     1   6     0.00  -0.00  -0.13    -0.04   0.03  -0.00     0.00   0.00  -0.13
     2   6    -0.00   0.00  -0.10     0.03   0.00  -0.00     0.00   0.00  -0.14
     3   6     0.00   0.00  -0.09    -0.10  -0.00  -0.00     0.00   0.00  -0.04
     4   6    -0.00  -0.00  -0.02     0.12   0.05   0.00    -0.00  -0.00  -0.07
     5   6    -0.00   0.00  -0.09     0.03  -0.07  -0.00     0.00   0.00  -0.11
     6   6     0.00   0.00  -0.11    -0.10  -0.05  -0.00     0.00   0.00  -0.06
     7   6     0.00  -0.00   0.03    -0.11  -0.01   0.00     0.00   0.00   0.14
     8   6    -0.00   0.00   0.02     0.12  -0.13  -0.00    -0.00   0.00   0.02
     9   6    -0.00   0.00   0.11     0.21  -0.00   0.00    -0.00  -0.00   0.10
    10   6     0.00   0.00  -0.12    -0.05  -0.09  -0.00     0.00   0.00  -0.12
    11   6     0.00   0.00   0.14    -0.12  -0.02   0.00     0.00   0.00   0.19
    12   6     0.00   0.00  -0.05    -0.13  -0.05  -0.00     0.00   0.00   0.02
    13   6    -0.00   0.00   0.13     0.20  -0.09   0.00    -0.00   0.00   0.15
    14   6     0.00   0.00   0.08    -0.12  -0.05   0.00     0.00   0.00   0.05
    15   6     0.00   0.00  -0.13    -0.13  -0.00  -0.00     0.00  -0.00   0.10
    16   6     0.00   0.00   0.13    -0.09  -0.04   0.00     0.00  -0.00  -0.03
    17   6     0.00  -0.00  -0.04    -0.10   0.02   0.00     0.00  -0.00   0.11
    18   6     0.00   0.00   0.13    -0.03  -0.07   0.00    -0.00  -0.00  -0.14
    19   6     0.00  -0.00   0.09    -0.08   0.01   0.00    -0.00  -0.00  -0.01
    20   6     0.00  -0.00   0.10    -0.02   0.05   0.00    -0.00  -0.00  -0.05
    21   6    -0.00   0.00   0.01     0.04  -0.05  -0.00    -0.00  -0.00  -0.09
    22   6     0.00  -0.00   0.20    -0.00   0.15   0.00    -0.00  -0.00  -0.15
    23   6    -0.00  -0.00  -0.03     0.05   0.01  -0.00    -0.00  -0.00   0.01
    24   6    -0.00  -0.00  -0.20     0.13   0.05  -0.00    -0.00  -0.00   0.12
    25   6    -0.00  -0.00   0.07     0.08   0.18   0.00    -0.00  -0.00  -0.07
    26   6    -0.00  -0.00  -0.16     0.14   0.14  -0.00    -0.00  -0.00   0.11
    27   1     0.00  -0.00  -0.12    -0.03   0.09  -0.00     0.00  -0.00  -0.13
    28   1    -0.00  -0.00  -0.03     0.13   0.13   0.00    -0.00  -0.00  -0.11
    29   1     0.00  -0.00   0.06    -0.11   0.00   0.00     0.00   0.00   0.26
    30   1    -0.00   0.00   0.04     0.11  -0.21  -0.00    -0.00   0.00   0.05
    31   1    -0.00  -0.00   0.20     0.27   0.03   0.00    -0.00  -0.00   0.19
    32   1     0.00   0.00  -0.10    -0.05  -0.14  -0.00     0.00   0.00  -0.14
    33   1     0.00   0.00   0.26    -0.13  -0.02   0.00     0.00   0.00   0.37
    34   1    -0.00   0.00   0.24     0.26  -0.12   0.00    -0.00   0.00   0.30
    35   1     0.00  -0.00  -0.28    -0.14   0.01  -0.00     0.00  -0.00   0.18
    36   1     0.00  -0.00  -0.14    -0.10   0.04  -0.00     0.00  -0.00   0.21
    37   1     0.00   0.00   0.17    -0.03  -0.12   0.00    -0.00   0.00  -0.26
    38   1    -0.00   0.00  -0.05     0.08  -0.08  -0.00    -0.00  -0.00  -0.14
    39   1     0.00  -0.00   0.39    -0.06   0.18   0.00    -0.00  -0.00  -0.28
    40   1    -0.00  -0.00  -0.34     0.19   0.01  -0.00    -0.00  -0.00   0.21
    41   1    -0.00  -0.00   0.15     0.08   0.25   0.00    -0.00  -0.00  -0.13
    42   1    -0.00  -0.00  -0.29     0.20   0.16  -0.00    -0.00  -0.00   0.21
                      7                      8                      9
                     A"                     A"                     A'
 Frequencies --    183.2052               213.3845               217.6265
 Red. masses --      4.6172                 3.5999                 5.7012
 Frc consts  --      0.0913                 0.0966                 0.1591
 IR Inten    --      0.2184                 1.3813                 0.0567
  Atom  AN      X      Y      Z        X      Y      Z        X      Y      Z
     1   6    -0.00   0.00   0.12    -0.00  -0.00  -0.12     0.10   0.06  -0.00
     2   6    -0.00   0.00   0.05    -0.00  -0.00   0.02     0.07   0.07   0.00
     3   6    -0.00   0.00   0.05    -0.00  -0.00  -0.12     0.10   0.06  -0.00
     4   6    -0.00   0.00  -0.07     0.00  -0.00   0.13    -0.02   0.03   0.00
     5   6    -0.00   0.00   0.05    -0.00  -0.00   0.06     0.08   0.10   0.00
     6   6    -0.00   0.00  -0.10    -0.00  -0.00   0.04     0.09   0.04  -0.00
     7   6     0.00   0.00   0.11    -0.00  -0.00  -0.11     0.04   0.09  -0.00
     8   6    -0.00   0.00   0.12     0.00  -0.00  -0.07    -0.02   0.18  -0.00
     9   6    -0.00   0.00  -0.11     0.00  -0.00   0.06    -0.12   0.08  -0.00
    10   6    -0.00   0.00  -0.06    -0.00  -0.00   0.15     0.09   0.08   0.00
    11   6     0.00   0.00  -0.02     0.00  -0.00   0.10    -0.04   0.05   0.00
    12   6     0.00   0.00  -0.18     0.00   0.00   0.04    -0.01  -0.04  -0.00
    13   6    -0.00   0.00   0.04     0.00  -0.00  -0.12    -0.11   0.15  -0.00
    14   6     0.00   0.00  -0.15     0.00   0.00   0.11    -0.05  -0.04   0.00
    15   6     0.00   0.00  -0.10     0.00   0.00  -0.11    -0.02  -0.11  -0.00
    16   6     0.00  -0.00  -0.09     0.00   0.00   0.07    -0.11  -0.10   0.00
    17   6     0.00   0.00   0.10     0.00   0.00  -0.04    -0.09  -0.14   0.00
    18   6     0.00  -0.00  -0.15     0.00   0.00  -0.14    -0.06  -0.16  -0.00
    19   6     0.00  -0.00   0.11     0.00   0.00   0.10    -0.12  -0.12   0.00
    20   6     0.00  -0.00   0.19     0.00   0.00   0.11    -0.07  -0.09   0.00
    21   6     0.00  -0.00   0.05     0.00   0.00  -0.10    -0.01  -0.15  -0.00
    22   6     0.00  -0.00   0.09     0.00  -0.00   0.01    -0.06   0.03  -0.00
    23   6     0.00  -0.00   0.18     0.00   0.00   0.09     0.00  -0.14   0.00
    24   6    -0.00  -0.00   0.08    -0.00   0.00   0.10     0.13  -0.09   0.00
    25   6    -0.00  -0.00  -0.13    -0.00  -0.00  -0.11     0.06   0.09  -0.00
    26   6    -0.00  -0.00  -0.14    -0.00  -0.00  -0.03     0.15   0.03   0.00
    27   1    -0.00  -0.00   0.19    -0.00  -0.00  -0.19     0.10   0.05  -0.00
    28   1    -0.00   0.00  -0.15     0.00   0.00   0.22    -0.03  -0.07   0.00
    29   1    -0.00  -0.00   0.27    -0.00  -0.00  -0.18     0.05   0.16  -0.00
    30   1    -0.00   0.00   0.21     0.00  -0.00  -0.15    -0.02   0.28  -0.00
    31   1    -0.00   0.00  -0.24     0.00  -0.00   0.11    -0.18   0.05  -0.00
    32   1    -0.00   0.00  -0.12    -0.00  -0.00   0.29     0.10   0.08   0.00
    33   1     0.00   0.00   0.05     0.00  -0.00   0.23    -0.09   0.08   0.00
    34   1    -0.00   0.00   0.08     0.00  -0.00  -0.26    -0.16   0.18  -0.00
    35   1     0.00  -0.00  -0.12    -0.00   0.00  -0.30     0.02  -0.14  -0.00
    36   1     0.00   0.00   0.25     0.00   0.00  -0.14    -0.09  -0.17   0.00
    37   1     0.00  -0.00  -0.38     0.00   0.00  -0.37    -0.07  -0.19  -0.00
    38   1     0.00  -0.00  -0.00     0.00   0.00  -0.27     0.00  -0.16  -0.00
    39   1     0.00  -0.00   0.09     0.00  -0.00  -0.02    -0.13   0.09  -0.00
    40   1    -0.00  -0.00   0.07    -0.00   0.00   0.14     0.22  -0.16  -0.00
    41   1    -0.00  -0.00  -0.30    -0.00  -0.00  -0.25     0.07   0.19  -0.00
    42   1    -0.00  -0.00  -0.32    -0.00  -0.00  -0.08     0.23   0.07   0.00
                     10                     11                     12
                     A'                     A"                     A"
 Frequencies --    232.9689               251.0975               277.9251
 Red. masses --      6.6299                 5.0979                 3.7636
 Frc consts  --      0.2120                 0.1894                 0.1713
 IR Inten    --      0.2044                 0.0309                 1.9602
  Atom  AN      X      Y      Z        X      Y      Z        X      Y      Z
     1   6    -0.12   0.12  -0.00     0.00  -0.00  -0.05    -0.00   0.00   0.16
     2   6    -0.12   0.15  -0.00     0.00  -0.00  -0.17    -0.00   0.00  -0.01
     3   6    -0.13   0.09   0.00     0.00  -0.00   0.15    -0.00   0.00   0.12
     4   6    -0.01   0.23  -0.00     0.00  -0.00  -0.10    -0.00   0.00  -0.10
     5   6    -0.12   0.08  -0.00     0.00   0.00  -0.13     0.00   0.00  -0.10
     6   6    -0.12   0.05   0.00     0.00   0.00   0.22    -0.00   0.00   0.04
     7   6    -0.06   0.03   0.00     0.00   0.00   0.08     0.00  -0.00  -0.09
     8   6    -0.03   0.03  -0.00     0.00   0.00  -0.16    -0.00   0.00  -0.01
     9   6     0.08   0.18   0.00    -0.00  -0.00   0.15    -0.00   0.00  -0.03
    10   6    -0.14   0.06   0.00     0.00   0.00   0.09     0.00   0.00  -0.12
    11   6    -0.03   0.02   0.00    -0.00   0.00  -0.10     0.00  -0.00  -0.13
    12   6    -0.07   0.02   0.00     0.00  -0.00   0.15     0.00   0.00   0.09
    13   6     0.08   0.09   0.00    -0.00   0.00   0.07    -0.00   0.00   0.12
    14   6    -0.02  -0.02   0.00    -0.00  -0.00  -0.06     0.00  -0.00   0.13
    15   6    -0.06   0.00   0.00    -0.00  -0.00   0.05     0.00  -0.00  -0.07
    16   6     0.05  -0.04  -0.00    -0.00  -0.00  -0.14    -0.00  -0.00   0.18
    17   6    -0.01   0.01  -0.00    -0.00  -0.00  -0.16    -0.00  -0.00  -0.06
    18   6     0.09  -0.07  -0.00    -0.00  -0.00  -0.10    -0.00  -0.00   0.00
    19   6     0.07  -0.05  -0.00    -0.00  -0.00  -0.10    -0.00  -0.00   0.13
    20   6     0.11  -0.09  -0.00    -0.00  -0.00   0.07     0.00  -0.00   0.06
    21   6     0.11  -0.07   0.00    -0.00  -0.00   0.10    -0.00  -0.00  -0.17
    22   6     0.11  -0.18  -0.00    -0.00   0.00   0.13     0.00  -0.00  -0.04
    23   6     0.11  -0.09  -0.00    -0.00  -0.00   0.13    -0.00  -0.00  -0.02
    24   6     0.06  -0.13  -0.00     0.00  -0.00   0.06    -0.00   0.00   0.06
    25   6     0.07  -0.21   0.00     0.00   0.00  -0.03     0.00  -0.00  -0.08
    26   6     0.05  -0.20   0.00     0.00   0.00  -0.13    -0.00   0.00   0.06
    27   1    -0.12   0.12  -0.00     0.00  -0.00  -0.10    -0.00   0.00   0.23
    28   1    -0.00   0.33   0.00     0.00  -0.00  -0.10    -0.00   0.00  -0.18
    29   1    -0.07  -0.03  -0.00     0.00   0.00   0.05    -0.00  -0.00  -0.30
    30   1    -0.03  -0.06  -0.00     0.00   0.00  -0.23    -0.00   0.00   0.02
    31   1     0.15   0.21   0.00    -0.00  -0.00   0.36     0.00   0.00  -0.05
    32   1    -0.14   0.06   0.00     0.00   0.00   0.13     0.00  -0.00  -0.19
    33   1    -0.04   0.02  -0.00    -0.00   0.00  -0.27     0.00  -0.00  -0.39
    34   1     0.15   0.04   0.00    -0.00   0.00   0.19    -0.00   0.00   0.27
    35   1    -0.07   0.01  -0.00    -0.00  -0.00   0.09     0.00  -0.00  -0.25
    36   1    -0.00   0.06  -0.00    -0.00  -0.00  -0.29     0.00  -0.00  -0.24
    37   1     0.09  -0.09  -0.00    -0.00  -0.00  -0.16    -0.00  -0.00  -0.06
    38   1     0.10  -0.06   0.00    -0.00  -0.00   0.16     0.00  -0.00  -0.37
    39   1     0.16  -0.20   0.00    -0.00   0.00   0.24    -0.00   0.00  -0.07
    40   1     0.01  -0.09  -0.00     0.00  -0.00   0.06     0.00  -0.00   0.10
    41   1     0.07  -0.24   0.00     0.00   0.00  -0.07     0.00  -0.00  -0.16
    42   1     0.01  -0.22   0.00     0.00   0.00  -0.30    -0.00   0.00   0.12
                     13                     14                     15
                     A"                     A'                     A"
 Frequencies --    331.2069               337.0825               394.8618
 Red. masses --      4.1020                 5.1575                 3.5360
 Frc consts  --      0.2651                 0.3453                 0.3248
 IR Inten    --      0.1647                 1.3727                 0.0272
  Atom  AN      X      Y      Z        X      Y      Z        X      Y      Z
     1   6     0.00   0.00   0.01     0.10   0.02   0.00     0.00  -0.00  -0.19
     2   6     0.00  -0.00  -0.11     0.18  -0.05   0.00    -0.00   0.00  -0.05
     3   6    -0.00  -0.00   0.07    -0.02  -0.00  -0.00     0.00   0.00   0.07
     4   6     0.00  -0.00  -0.09     0.05  -0.14   0.00    -0.00   0.00   0.09
     5   6     0.00  -0.00  -0.01     0.18   0.01   0.00    -0.00   0.00   0.06
     6   6    -0.00  -0.00   0.04    -0.04   0.00  -0.00     0.00   0.00   0.01
     7   6    -0.00   0.00   0.09    -0.10   0.03  -0.00     0.00   0.00   0.19
     8   6     0.00   0.00  -0.13     0.07   0.10   0.00    -0.00  -0.00   0.10
     9   6    -0.00  -0.00   0.12    -0.09  -0.07  -0.00     0.00   0.00   0.00
    10   6     0.00  -0.00   0.22     0.09  -0.04  -0.00     0.00   0.00  -0.05
    11   6    -0.00  -0.00  -0.07    -0.17  -0.01   0.00    -0.00   0.00  -0.14
    12   6    -0.00  -0.00  -0.16    -0.15  -0.02   0.00    -0.00   0.00  -0.01
    13   6    -0.00   0.00   0.00    -0.09   0.04   0.00     0.00   0.00  -0.10
    14   6    -0.00  -0.00  -0.12    -0.15  -0.03   0.00    -0.00  -0.00  -0.11
    15   6    -0.00   0.00  -0.17    -0.16   0.03   0.00    -0.00   0.00   0.04
    16   6    -0.00   0.00   0.03    -0.02   0.02  -0.00    -0.00  -0.00   0.06
    17   6    -0.00   0.00   0.17    -0.06   0.09  -0.00    -0.00   0.00  -0.05
    18   6     0.00   0.00   0.07     0.03   0.00  -0.00    -0.00  -0.00   0.13
    19   6     0.00   0.00   0.15     0.02   0.05  -0.00    -0.00   0.00   0.03
    20   6     0.00   0.00   0.02     0.11   0.07  -0.00     0.00   0.00   0.05
    21   6     0.00   0.00  -0.02     0.10   0.05   0.00     0.00  -0.00  -0.15
    22   6     0.00  -0.00  -0.11     0.12  -0.07   0.00     0.00  -0.00   0.08
    23   6     0.00   0.00  -0.08     0.10   0.08   0.00     0.00  -0.00  -0.08
    24   6    -0.00   0.00  -0.09    -0.02   0.04   0.00     0.00  -0.00   0.09
    25   6     0.00  -0.00   0.02     0.02  -0.14  -0.00     0.00  -0.00  -0.11
    26   6    -0.00  -0.00   0.10    -0.05  -0.09  -0.00     0.00  -0.00   0.03
    27   1     0.00   0.00   0.05     0.10   0.15   0.00    -0.00  -0.00  -0.35
    28   1     0.00  -0.00  -0.11     0.04  -0.29   0.00    -0.00   0.00   0.22
    29   1    -0.00   0.00   0.16    -0.10   0.12  -0.00     0.00   0.00   0.33
    30   1     0.00   0.00  -0.23     0.07   0.25   0.00    -0.00  -0.00   0.17
    31   1    -0.00  -0.00   0.29    -0.18  -0.11  -0.00     0.00   0.00   0.04
    32   1     0.00  -0.00   0.41     0.08  -0.14  -0.00     0.00   0.00  -0.17
    33   1    -0.00   0.00  -0.12    -0.20   0.01   0.00    -0.00   0.00  -0.28
    34   1    -0.00   0.00   0.01    -0.18   0.10  -0.00     0.00   0.00  -0.21
    35   1    -0.00   0.00  -0.32    -0.22   0.07   0.00    -0.00   0.00   0.11
    36   1    -0.00   0.00   0.33    -0.06   0.15  -0.00    -0.00   0.00  -0.13
    37   1     0.00   0.00   0.13     0.03  -0.04  -0.00    -0.00  -0.00   0.29
    38   1     0.00   0.00  -0.01     0.15   0.02  -0.00     0.00  -0.00  -0.25
    39   1     0.00  -0.00  -0.24     0.20  -0.12   0.00     0.00  -0.00   0.17
    40   1    -0.00   0.00  -0.14    -0.12   0.11   0.00    -0.00   0.00   0.22
    41   1    -0.00  -0.00   0.02     0.01  -0.21  -0.00     0.00  -0.00  -0.22
    42   1    -0.00  -0.00   0.22    -0.12  -0.13  -0.00     0.00  -0.00   0.09
                     16                     17                     18
                     A"                     A'                     A'
 Frequencies --    414.7824               423.7531               443.1398
 Red. masses --      3.2385                 6.3271                 5.4831
 Frc consts  --      0.3283                 0.6694                 0.6344
 IR Inten    --      2.3443                 1.0254                 2.6925
  Atom  AN      X      Y      Z        X      Y      Z        X      Y      Z
     1   6     0.00  -0.00   0.13    -0.03   0.06   0.00     0.04  -0.03   0.00
     2   6     0.00   0.00   0.02    -0.06  -0.01   0.00    -0.09   0.06  -0.00
     3   6    -0.00  -0.00  -0.10     0.09   0.16  -0.00     0.14   0.00  -0.00
     4   6     0.00   0.00  -0.09    -0.10  -0.07  -0.00    -0.05   0.12   0.00
     5   6     0.00   0.00   0.00    -0.07  -0.12   0.00    -0.09  -0.02  -0.00
     6   6    -0.00  -0.00  -0.10     0.08   0.04  -0.00     0.12  -0.06  -0.00
     7   6     0.00  -0.00  -0.05    -0.00   0.30  -0.00     0.10   0.03   0.00
     8   6     0.00   0.00  -0.10    -0.03  -0.22  -0.00    -0.08  -0.04   0.00
     9   6     0.00   0.00   0.04    -0.03  -0.14   0.00     0.01   0.10  -0.00
    10   6    -0.00   0.00   0.11     0.06  -0.01   0.00     0.02   0.00   0.00
    11   6     0.00  -0.00   0.07    -0.08   0.28   0.00    -0.03  -0.03   0.00
    12   6    -0.00  -0.00  -0.08     0.03   0.05  -0.00     0.01  -0.13   0.00
    13   6     0.00   0.00   0.05    -0.03  -0.24   0.00     0.01   0.00  -0.00
    14   6     0.00  -0.00  -0.03    -0.07   0.13  -0.00    -0.04  -0.11  -0.00
    15   6    -0.00   0.00   0.07     0.03  -0.02   0.00    -0.00  -0.13   0.00
    16   6     0.00  -0.00   0.00    -0.08   0.08   0.00    -0.09  -0.11   0.00
    17   6     0.00   0.00   0.00    -0.02  -0.04  -0.00    -0.03  -0.12  -0.00
    18   6     0.00  -0.00   0.12    -0.02   0.05   0.00    -0.12  -0.09   0.00
    19   6     0.00   0.00  -0.10    -0.05  -0.01  -0.00    -0.05  -0.05  -0.00
    20   6    -0.00   0.00  -0.05     0.02  -0.02  -0.00     0.14   0.11  -0.00
    21   6    -0.00  -0.00  -0.12     0.03   0.05  -0.00     0.06   0.03  -0.00
    22   6    -0.00   0.00   0.15     0.04  -0.06   0.00     0.17   0.05   0.00
    23   6    -0.00   0.00  -0.10     0.04  -0.03  -0.00     0.06   0.21  -0.00
    24   6    -0.00   0.00   0.16     0.08  -0.05   0.00    -0.09   0.20   0.00
    25   6    -0.00   0.00  -0.11     0.07  -0.06  -0.00     0.01  -0.03  -0.00
    26   6    -0.00   0.00  -0.04     0.08  -0.08  -0.00    -0.13   0.07  -0.00
    27   1     0.00   0.00   0.30    -0.03  -0.04   0.00     0.03  -0.17   0.00
    28   1     0.00   0.00  -0.21    -0.10  -0.08  -0.00    -0.04   0.18   0.00
    29   1    -0.00  -0.00   0.01     0.01   0.41   0.00     0.11   0.12   0.00
    30   1     0.00   0.00  -0.21    -0.04  -0.25  -0.00    -0.08  -0.09   0.00
    31   1    -0.00   0.00   0.05     0.07  -0.09   0.00     0.07   0.13   0.00
    32   1    -0.00  -0.00   0.28     0.06   0.08   0.00     0.03   0.12   0.00
    33   1     0.00  -0.00   0.21    -0.14   0.31   0.00    -0.12   0.03   0.00
    34   1     0.00   0.00   0.08    -0.01  -0.26   0.00     0.09  -0.05   0.00
    35   1    -0.00   0.00   0.21     0.07  -0.04   0.00    -0.02  -0.12   0.00
    36   1     0.00   0.00   0.06    -0.02  -0.09   0.00    -0.04  -0.18  -0.00
    37   1     0.00  -0.00   0.29    -0.02   0.01   0.00    -0.12  -0.14   0.00
    38   1    -0.00  -0.00  -0.13     0.01   0.07  -0.00     0.24  -0.10  -0.00
    39   1    -0.00   0.00   0.39     0.05  -0.07   0.00     0.26  -0.02   0.00
    40   1    -0.00   0.00   0.40     0.08  -0.05   0.00    -0.19   0.27   0.00
    41   1    -0.00   0.00  -0.17     0.07  -0.03  -0.00    -0.00  -0.19  -0.00
    42   1    -0.00   0.00  -0.03     0.08  -0.08  -0.00    -0.25   0.01  -0.00
                     19                     20                     21
                     A"                     A"                     A'
 Frequencies --    471.2902               479.2499               491.2115
 Red. masses --      3.2028                 2.5539                 6.1934
 Frc consts  --      0.4191                 0.3456                 0.8805
 IR Inten    --      2.2666                 6.1711                 0.0213
  Atom  AN      X      Y      Z        X      Y      Z        X      Y      Z
     1   6    -0.00  -0.00  -0.03     0.00  -0.00  -0.10    -0.00  -0.04   0.00
     2   6     0.00  -0.00  -0.06    -0.00   0.00   0.18    -0.06  -0.03  -0.00
     3   6     0.00   0.00   0.10     0.00  -0.00   0.07     0.12   0.03  -0.00
     4   6    -0.00  -0.00   0.08    -0.00   0.00  -0.12    -0.03  -0.03  -0.00
     5   6     0.00  -0.00  -0.08    -0.00  -0.00   0.20    -0.04   0.01  -0.00
     6   6     0.00   0.00   0.11     0.00  -0.00   0.07     0.07   0.09  -0.00
     7   6     0.00   0.00  -0.06     0.00   0.00  -0.02     0.19   0.01   0.00
     8   6     0.00  -0.00   0.07    -0.00  -0.00  -0.11     0.01  -0.05   0.00
     9   6     0.00  -0.00  -0.04     0.00   0.00   0.06     0.03  -0.07   0.00
    10   6     0.00   0.00  -0.04     0.00   0.00  -0.09     0.06   0.10   0.00
    11   6     0.00   0.00   0.04    -0.00  -0.00   0.03     0.11  -0.03  -0.00
    12   6    -0.00   0.00   0.01    -0.00  -0.00  -0.02    -0.05   0.08  -0.00
    13   6     0.00  -0.00  -0.02     0.00   0.00   0.05     0.04  -0.06  -0.00
    14   6     0.00   0.00   0.09    -0.00  -0.00   0.01     0.04  -0.04   0.00
    15   6    -0.00   0.00  -0.17    -0.00  -0.00  -0.05    -0.09   0.25   0.00
    16   6    -0.00   0.00  -0.09    -0.00  -0.00  -0.02    -0.05  -0.10   0.00
    17   6    -0.00   0.00   0.18    -0.00  -0.00   0.04    -0.13   0.23  -0.00
    18   6     0.00  -0.00  -0.03    -0.00  -0.00  -0.00     0.03  -0.23  -0.00
    19   6    -0.00   0.00  -0.03    -0.00  -0.00  -0.00    -0.06   0.13   0.00
    20   6    -0.00   0.00  -0.14     0.00   0.00  -0.02    -0.05   0.10   0.00
    21   6     0.00  -0.00   0.04     0.00   0.00   0.00     0.10  -0.20  -0.00
    22   6    -0.00  -0.00   0.10     0.00   0.00   0.02    -0.09   0.03  -0.00
    23   6     0.00  -0.00  -0.13     0.00   0.00  -0.02     0.08  -0.01   0.00
    24   6     0.00  -0.00   0.10    -0.00   0.00   0.01    -0.02  -0.05  -0.00
    25   6    -0.00   0.00  -0.04    -0.00  -0.00  -0.01    -0.15  -0.02   0.00
    26   6     0.00  -0.00  -0.05    -0.00   0.00  -0.01    -0.05  -0.09   0.00
    27   1     0.00  -0.00  -0.09     0.00  -0.00  -0.45    -0.00  -0.13   0.00
    28   1    -0.00  -0.00   0.24    -0.00   0.00  -0.45    -0.03   0.03   0.00
    29   1     0.00   0.00  -0.30     0.00   0.00  -0.10     0.20   0.03   0.00
    30   1    -0.00  -0.00   0.24    -0.00  -0.00  -0.44     0.01  -0.11   0.00
    31   1     0.00  -0.00  -0.01     0.00   0.00  -0.05     0.06  -0.06   0.00
    32   1     0.00   0.00  -0.07     0.00   0.00  -0.47     0.06   0.20   0.00
    33   1     0.00   0.00  -0.12    -0.00   0.00   0.00     0.07  -0.00  -0.00
    34   1    -0.00  -0.00   0.04     0.00  -0.00  -0.08     0.03  -0.05  -0.00
    35   1    -0.00   0.00  -0.34    -0.00  -0.00  -0.01    -0.13   0.27   0.00
    36   1    -0.00   0.00   0.35    -0.00  -0.00   0.11    -0.13   0.23  -0.00
    37   1     0.00  -0.00   0.16    -0.00  -0.00   0.03     0.02  -0.30  -0.00
    38   1     0.00  -0.00   0.28     0.00  -0.00   0.04     0.19  -0.27  -0.00
    39   1    -0.00  -0.00   0.34     0.00  -0.00   0.04    -0.03  -0.02  -0.00
    40   1     0.00  -0.00   0.35    -0.00   0.00   0.05    -0.11   0.01  -0.00
    41   1    -0.00   0.00   0.02    -0.00  -0.00  -0.01    -0.15   0.01   0.00
    42   1     0.00  -0.00  -0.01    -0.00   0.00   0.00     0.01  -0.06  -0.00
                     22                     23                     24
                     A'                     A"                     A'
 Frequencies --    510.6485               519.0948               532.5269
 Red. masses --      5.8689                 3.9438                 5.6814
 Frc consts  --      0.9017                 0.6261                 0.9493
 IR Inten    --     10.5823                 0.1361                 7.6909
  Atom  AN      X      Y      Z        X      Y      Z        X      Y      Z
     1   6     0.09   0.03   0.00    -0.00   0.00  -0.02    -0.03   0.19  -0.00
     2   6    -0.01   0.08   0.00     0.00   0.00   0.08     0.12   0.08  -0.00
     3   6     0.12   0.03  -0.00    -0.00   0.00  -0.03    -0.17   0.10   0.00
     4   6    -0.04   0.11   0.00     0.00  -0.00   0.08    -0.00   0.01  -0.00
     5   6    -0.02  -0.07  -0.00     0.00  -0.00  -0.11     0.10  -0.08   0.00
     6   6     0.08  -0.10  -0.00    -0.00  -0.00   0.16    -0.14  -0.09   0.00
     7   6     0.02   0.09   0.00     0.00   0.00  -0.08    -0.09   0.08  -0.00
     8   6    -0.07  -0.06  -0.00     0.00  -0.00  -0.06     0.01  -0.03   0.00
     9   6    -0.04   0.11   0.00    -0.00  -0.00  -0.12    -0.10   0.04   0.00
    10   6     0.05  -0.08  -0.00    -0.00  -0.00   0.00    -0.06  -0.17  -0.00
    11   6    -0.17  -0.03  -0.00     0.00   0.00   0.11     0.11   0.15   0.00
    12   6    -0.08  -0.18   0.00    -0.00   0.00   0.03     0.11  -0.02  -0.00
    13   6    -0.05  -0.04   0.00    -0.00  -0.00   0.11    -0.10  -0.07   0.00
    14   6    -0.12  -0.13   0.00     0.00  -0.00  -0.11     0.11  -0.01  -0.00
    15   6    -0.07  -0.05   0.00    -0.00   0.00  -0.01     0.17   0.02  -0.00
    16   6     0.17   0.02  -0.00     0.00  -0.00  -0.18    -0.00  -0.11   0.00
    17   6     0.21   0.10  -0.00    -0.00   0.00  -0.03     0.08  -0.02   0.00
    18   6     0.22   0.03  -0.00    -0.00  -0.00   0.07     0.02  -0.17   0.00
    19   6     0.18   0.08   0.00     0.00   0.00   0.00     0.00   0.01  -0.00
    20   6    -0.07  -0.01  -0.00     0.00   0.00   0.22     0.02   0.06  -0.00
    21   6     0.02  -0.05   0.00    -0.00  -0.00  -0.03     0.08  -0.14  -0.00
    22   6    -0.12   0.06   0.00     0.00  -0.00   0.05    -0.01   0.08  -0.00
    23   6    -0.03  -0.08  -0.00    -0.00   0.00  -0.06     0.05   0.04   0.00
    24   6    -0.04  -0.08  -0.00    -0.00   0.00  -0.12    -0.07   0.02   0.00
    25   6    -0.12   0.08  -0.00     0.00  -0.00  -0.14    -0.12   0.04   0.00
    26   6    -0.04   0.03   0.00    -0.00   0.00   0.17    -0.10   0.03  -0.00
    27   1     0.08  -0.06   0.00    -0.00   0.00  -0.10    -0.02   0.36  -0.00
    28   1    -0.04   0.08  -0.00     0.00  -0.00   0.10    -0.01  -0.15   0.00
    29   1     0.03   0.24   0.00     0.00   0.00  -0.07    -0.10  -0.11  -0.00
    30   1    -0.07  -0.02  -0.00     0.00  -0.00   0.03     0.02   0.11  -0.00
    31   1     0.03   0.15  -0.00    -0.00  -0.00  -0.28    -0.07   0.05   0.00
    32   1     0.05   0.02   0.00    -0.00  -0.00  -0.06    -0.06  -0.30  -0.00
    33   1    -0.30   0.06  -0.00    -0.00   0.00   0.29     0.16   0.11   0.00
    34   1     0.04  -0.09  -0.00    -0.00  -0.00   0.31    -0.10  -0.07  -0.00
    35   1    -0.26   0.09  -0.00     0.00   0.00   0.05     0.21  -0.01   0.00
    36   1     0.21   0.25  -0.00    -0.00   0.00   0.04     0.08  -0.11   0.00
    37   1     0.23   0.17  -0.00    -0.00   0.00   0.31     0.02  -0.20  -0.00
    38   1    -0.09   0.02   0.00    -0.00  -0.00   0.08     0.19  -0.21  -0.00
    39   1    -0.15   0.08   0.00    -0.00   0.00  -0.13     0.05   0.04  -0.00
    40   1    -0.02  -0.09   0.00    -0.00   0.00  -0.23    -0.13   0.07   0.00
    41   1    -0.12   0.12  -0.00    -0.00  -0.00  -0.42    -0.13  -0.01   0.00
    42   1     0.06   0.08   0.00    -0.00  -0.00   0.32    -0.07   0.05  -0.00
                     25                     26                     27
                     A"                     A'                     A"
 Frequencies --    540.5008               552.4321               554.5009
 Red. masses --      2.9207                 6.6111                 3.6033
 Frc consts  --      0.5027                 1.1887                 0.6528
 IR Inten    --      0.6989                 1.9601                 0.0210
  Atom  AN      X      Y      Z        X      Y      Z        X      Y      Z
     1   6    -0.00   0.00  -0.02     0.02  -0.14   0.00    -0.00   0.00   0.09
     2   6     0.00   0.00   0.09    -0.05  -0.06   0.00     0.00   0.00  -0.11
     3   6    -0.00   0.00  -0.13     0.01  -0.13  -0.00    -0.00   0.00   0.02
     4   6    -0.00  -0.00   0.02     0.04  -0.02   0.00    -0.00   0.00  -0.13
     5   6     0.00  -0.00  -0.00    -0.06   0.06  -0.00     0.00  -0.00   0.11
     6   6    -0.00  -0.00  -0.08     0.06  -0.02  -0.00    -0.00  -0.00  -0.09
     7   6    -0.00   0.00   0.11    -0.19  -0.03   0.00    -0.00   0.00  -0.04
     8   6     0.00  -0.00  -0.06    -0.02   0.06  -0.00     0.00  -0.00   0.13
     9   6    -0.00   0.00  -0.05     0.06  -0.00  -0.00    -0.00   0.00   0.17
    10   6     0.00  -0.00   0.02    -0.04   0.06   0.00     0.00  -0.00  -0.07
    11   6     0.00   0.00  -0.10    -0.16   0.00  -0.00     0.00   0.00   0.04
    12   6     0.00   0.00   0.14     0.13   0.02   0.00     0.00   0.00   0.05
    13   6    -0.00  -0.00   0.07     0.06   0.10   0.00    -0.00  -0.00  -0.17
    14   6     0.00   0.00  -0.00    -0.09   0.13   0.00     0.00   0.00   0.07
    15   6     0.00   0.00   0.01     0.18  -0.07  -0.00     0.00  -0.00   0.03
    16   6    -0.00  -0.00   0.01    -0.11   0.12  -0.00    -0.00  -0.00  -0.10
    17   6    -0.00   0.00  -0.00     0.06  -0.11  -0.00     0.00  -0.00  -0.03
    18   6    -0.00  -0.00  -0.11     0.13  -0.01   0.00    -0.00  -0.00  -0.06
    19   6    -0.00  -0.00   0.15    -0.13   0.05   0.00    -0.00   0.00   0.01
    20   6     0.00   0.00  -0.08    -0.04   0.10   0.00    -0.00   0.00   0.09
    21   6    -0.00  -0.00   0.13     0.27   0.05  -0.00    -0.00  -0.00   0.08
    22   6     0.00   0.00   0.04    -0.09   0.09   0.00     0.00   0.00   0.08
    23   6     0.00   0.00  -0.15     0.18  -0.01  -0.00    -0.00   0.00  -0.09
    24   6    -0.00   0.00  -0.01    -0.01  -0.11  -0.00    -0.00   0.00  -0.10
    25   6     0.00  -0.00  -0.07    -0.21   0.03  -0.00     0.00  -0.00  -0.13
    26   6    -0.00   0.00   0.04    -0.04  -0.10   0.00    -0.00   0.00   0.13
    27   1    -0.00   0.00   0.05     0.02  -0.18   0.00    -0.00   0.00   0.21
    28   1    -0.00  -0.00  -0.09     0.05   0.07   0.00    -0.00  -0.00  -0.11
    29   1    -0.00  -0.00   0.36    -0.18   0.09   0.00    -0.00  -0.00  -0.16
    30   1     0.00   0.00  -0.15    -0.02  -0.02   0.00     0.00   0.00   0.08
    31   1     0.00   0.00  -0.20    -0.00  -0.03  -0.00     0.00   0.00   0.42
    32   1     0.00  -0.00   0.18    -0.03   0.09   0.00     0.00  -0.00  -0.09
    33   1     0.00   0.00  -0.06    -0.03  -0.09  -0.00     0.00  -0.00  -0.05
    34   1    -0.00  -0.00   0.11     0.06   0.10   0.00    -0.00  -0.00  -0.43
    35   1     0.00   0.00  -0.33     0.22  -0.10  -0.00     0.00   0.00  -0.03
    36   1    -0.00  -0.00  -0.36     0.05  -0.28  -0.00     0.00  -0.00  -0.10
    37   1    -0.00  -0.00  -0.11     0.11  -0.24   0.00    -0.00  -0.00   0.07
    38   1     0.00  -0.00   0.37     0.28   0.04   0.00     0.00  -0.00   0.29
    39   1     0.00  -0.00   0.30     0.03  -0.01  -0.00     0.00   0.00   0.08
    40   1    -0.00   0.00   0.19    -0.13  -0.02  -0.00    -0.00   0.00  -0.10
    41   1     0.00  -0.00   0.01    -0.21   0.08  -0.00     0.00   0.00  -0.30
    42   1    -0.00   0.00   0.23     0.11  -0.04   0.00    -0.00   0.00   0.32
                     28                     29                     30
                     A'                     A"                     A'
 Frequencies --    586.3015               598.9744               609.8273
 Red. masses --      7.5577                 3.2306                 6.7686
 Frc consts  --      1.5307                 0.6829                 1.4831
 IR Inten    --      0.7760                 2.3790                 3.5909
  Atom  AN      X      Y      Z        X      Y      Z        X      Y      Z
     1   6     0.12  -0.07  -0.00    -0.00   0.00  -0.02     0.06   0.04   0.00
     2   6     0.02   0.01   0.00     0.00  -0.00   0.04     0.08   0.05  -0.00
     3   6     0.04  -0.11   0.00    -0.00   0.00  -0.09     0.02  -0.02   0.00
     4   6     0.05   0.08   0.00    -0.00   0.00   0.01     0.07   0.14  -0.00
     5   6    -0.01  -0.07  -0.00     0.00  -0.00   0.02     0.05  -0.19   0.00
     6   6     0.05  -0.14   0.00    -0.00   0.00  -0.13    -0.01  -0.06   0.00
     7   6    -0.13  -0.01   0.00     0.00  -0.00   0.12     0.12  -0.11  -0.00
     8   6    -0.10  -0.01  -0.00    -0.00  -0.00  -0.02    -0.17  -0.10  -0.00
     9   6    -0.02   0.15  -0.00    -0.00   0.00  -0.01    -0.08   0.25   0.00
    10   6    -0.02  -0.10   0.00     0.00  -0.00   0.00     0.11  -0.18  -0.00
    11   6    -0.10   0.01   0.00     0.00   0.00  -0.08     0.15  -0.08   0.00
    12   6     0.13  -0.05  -0.00     0.00   0.00   0.16    -0.03   0.03  -0.00
    13   6    -0.03   0.05   0.00    -0.00  -0.00   0.03    -0.11  -0.05  -0.00
    14   6    -0.05   0.01   0.00     0.00   0.00   0.18     0.06   0.05  -0.00
    15   6     0.19   0.20  -0.00    -0.00  -0.00  -0.09    -0.10   0.02   0.00
    16   6    -0.12  -0.01  -0.00     0.00  -0.00  -0.14    -0.06   0.10  -0.00
    17   6     0.12   0.17   0.00    -0.00  -0.00   0.10    -0.22  -0.02  -0.00
    18   6    -0.18  -0.08   0.00    -0.00  -0.00   0.05     0.00   0.15   0.00
    19   6    -0.04   0.19  -0.00     0.00  -0.00  -0.17    -0.14  -0.01   0.00
    20   6    -0.08   0.09  -0.00     0.00  -0.00   0.09    -0.03   0.02   0.00
    21   6    -0.16  -0.09  -0.00    -0.00  -0.00  -0.10     0.11   0.20  -0.00
    22   6    -0.07  -0.18  -0.00     0.00  -0.00   0.00    -0.06   0.01  -0.00
    23   6    -0.07   0.07   0.00    -0.00   0.00   0.08     0.09  -0.02  -0.00
    24   6     0.16   0.14   0.00    -0.00   0.00   0.00     0.05  -0.10   0.00
    25   6     0.14  -0.13   0.00     0.00  -0.00   0.03    -0.07  -0.01  -0.00
    26   6     0.16  -0.12  -0.00    -0.00   0.00   0.01     0.06  -0.11  -0.00
    27   1     0.11  -0.11  -0.00    -0.00   0.00   0.10     0.06   0.05   0.00
    28   1     0.05   0.06   0.00    -0.00   0.00  -0.09     0.07   0.01   0.00
    29   1    -0.13   0.08  -0.00     0.00  -0.00   0.08     0.11  -0.20  -0.00
    30   1    -0.10   0.03  -0.00     0.00   0.00  -0.13    -0.16   0.03   0.00
    31   1    -0.03   0.14  -0.00     0.00   0.00  -0.11    -0.04   0.27   0.00
    32   1    -0.02  -0.05  -0.00     0.00  -0.00   0.24     0.10  -0.21  -0.00
    33   1    -0.05  -0.02  -0.00     0.00  -0.00  -0.44     0.20  -0.10   0.00
    34   1     0.08  -0.02   0.00     0.00  -0.00  -0.02     0.11  -0.19   0.00
    35   1     0.10   0.27   0.00    -0.00   0.00  -0.28    -0.01  -0.05   0.00
    36   1     0.12  -0.00   0.00    -0.00   0.00   0.29    -0.22  -0.05  -0.00
    37   1    -0.18  -0.05   0.00    -0.00  -0.00   0.39    -0.00   0.01   0.00
    38   1    -0.09  -0.14  -0.00     0.00  -0.00  -0.04     0.05   0.25  -0.00
    39   1    -0.05  -0.20  -0.00     0.00   0.00  -0.28    -0.02  -0.02   0.00
    40   1     0.16   0.13  -0.00     0.00   0.00  -0.20     0.00  -0.06   0.00
    41   1     0.16   0.04   0.00     0.00   0.00  -0.15    -0.06   0.08   0.00
    42   1    -0.01  -0.19  -0.00    -0.00   0.00  -0.17     0.15  -0.07   0.00
                     31                     32                     33
                     A'                     A"                     A'
 Frequencies --    636.7308               638.9526               685.2943
 Red. masses --      6.6744                 3.7372                 6.3357
 Frc consts  --      1.5943                 0.8990                 1.7531
 IR Inten    --      3.6067                 0.2622                11.9783
  Atom  AN      X      Y      Z        X      Y      Z        X      Y      Z
     1   6    -0.26  -0.08  -0.00    -0.00   0.00   0.07     0.18  -0.08  -0.00
     2   6    -0.01  -0.23  -0.00    -0.00  -0.00   0.01     0.02   0.02   0.00
     3   6    -0.04   0.07   0.00    -0.00   0.00  -0.13     0.06  -0.11   0.00
     4   6     0.34  -0.12   0.00     0.00  -0.00  -0.07    -0.00   0.05   0.00
     5   6    -0.05  -0.14   0.00     0.00  -0.00   0.00    -0.02  -0.02   0.00
     6   6     0.02   0.04  -0.00    -0.00  -0.00   0.11     0.03  -0.03  -0.00
     7   6     0.02   0.11   0.00    -0.00   0.00  -0.05    -0.14  -0.00   0.00
     8   6    -0.30   0.04  -0.00    -0.00   0.00   0.07    -0.04  -0.04  -0.00
     9   6     0.08   0.08  -0.00    -0.00   0.00   0.08    -0.01   0.07  -0.00
    10   6     0.15  -0.05   0.00     0.00  -0.00  -0.09    -0.03  -0.01   0.00
    11   6     0.01   0.12   0.00     0.00   0.00   0.02    -0.07   0.03   0.00
    12   6    -0.02   0.00  -0.00     0.00  -0.00   0.20     0.05   0.07  -0.00
    13   6     0.01   0.23   0.00     0.00   0.00  -0.08    -0.01  -0.03   0.00
    14   6     0.00   0.00   0.00     0.00  -0.00  -0.19    -0.00   0.08   0.00
    15   6    -0.02  -0.00   0.00    -0.00  -0.00  -0.04     0.05   0.19   0.00
    16   6     0.03  -0.03   0.00     0.00  -0.00  -0.13    -0.03  -0.01  -0.00
    17   6     0.02   0.02  -0.00     0.00   0.00   0.04    -0.09   0.11   0.00
    18   6     0.02  -0.04  -0.00    -0.00  -0.00   0.10    -0.08  -0.02   0.00
    19   6     0.05  -0.02  -0.00     0.00  -0.00   0.13     0.02  -0.05   0.00
    20   6     0.03  -0.02  -0.00     0.00  -0.00   0.01     0.16  -0.12   0.00
    21   6    -0.02  -0.06   0.00    -0.00  -0.00  -0.10    -0.07  -0.03  -0.00
    22   6     0.04   0.02   0.00     0.00  -0.00  -0.10     0.28   0.15  -0.00
    23   6    -0.02  -0.02  -0.00    -0.00  -0.00  -0.01    -0.03  -0.17   0.00
    24   6    -0.04  -0.01  -0.00    -0.00   0.00   0.10    -0.16  -0.26  -0.00
    25   6     0.01   0.02  -0.00     0.00  -0.00   0.11     0.06   0.07   0.00
    26   6    -0.04   0.05   0.00    -0.00   0.00  -0.11    -0.12   0.13  -0.00
    27   1    -0.26  -0.09   0.00    -0.00   0.00   0.16     0.18  -0.13  -0.00
    28   1     0.34  -0.08   0.00     0.00   0.00  -0.12    -0.00   0.03   0.00
    29   1     0.02   0.11  -0.00    -0.00  -0.00   0.26    -0.13   0.09  -0.00
    30   1    -0.30  -0.02  -0.00    -0.00   0.00   0.09    -0.04  -0.04   0.00
    31   1    -0.25  -0.08  -0.00     0.00   0.00   0.15     0.03   0.09   0.00
    32   1     0.15  -0.03  -0.00     0.00   0.00  -0.12    -0.04   0.03  -0.00
    33   1    -0.04   0.15  -0.00     0.00   0.00   0.40     0.01  -0.02  -0.00
    34   1     0.19   0.11   0.00     0.00   0.00  -0.18     0.06  -0.07   0.00
    35   1    -0.02  -0.00   0.00    -0.00   0.00  -0.37     0.08   0.17  -0.00
    36   1     0.02   0.07   0.00     0.00   0.00  -0.23    -0.08   0.12  -0.00
    37   1     0.02   0.02  -0.00    -0.00  -0.00   0.28    -0.08  -0.02   0.00
    38   1    -0.02  -0.07   0.00     0.00  -0.00  -0.04    -0.11  -0.01  -0.00
    39   1     0.02   0.04   0.00     0.00   0.00  -0.13     0.23   0.19  -0.00
    40   1    -0.01  -0.03  -0.00     0.00  -0.00   0.13    -0.02  -0.36   0.00
    41   1     0.01  -0.05  -0.00     0.00   0.00   0.22     0.03  -0.27   0.00
    42   1    -0.04   0.05  -0.00     0.00   0.00  -0.22     0.05   0.21   0.00
                     34                     35                     36
                     A"                     A'                     A"
 Frequencies --    702.5487               716.5446               748.1938
 Red. masses --      2.8714                 6.4176                 1.8384
 Frc consts  --      0.8350                 1.9414                 0.6063
 IR Inten    --      0.3103                 6.0003                 5.6406
  Atom  AN      X      Y      Z        X      Y      Z        X      Y      Z
     1   6     0.00  -0.00  -0.04    -0.12   0.06  -0.00    -0.00   0.00  -0.02
     2   6     0.00  -0.00  -0.03     0.01   0.03  -0.00    -0.00   0.00  -0.03
     3   6     0.00  -0.00   0.12    -0.09   0.01   0.00     0.00   0.00   0.10
     4   6     0.00  -0.00   0.04    -0.03   0.08   0.00     0.00   0.00   0.04
     5   6    -0.00   0.00   0.03     0.08  -0.05   0.00     0.00   0.00   0.01
     6   6    -0.00  -0.00  -0.13     0.09   0.23  -0.00     0.00   0.00  -0.08
     7   6     0.00   0.00  -0.00    -0.13  -0.16  -0.00    -0.00  -0.00  -0.02
     8   6     0.00   0.00  -0.03    -0.02  -0.11  -0.00     0.00  -0.00   0.01
     9   6     0.00  -0.00  -0.04    -0.04   0.09  -0.00     0.00  -0.00  -0.00
    10   6    -0.00  -0.00   0.03     0.34   0.11   0.00     0.00   0.00  -0.02
    11   6     0.00   0.00   0.10    -0.14  -0.20   0.00    -0.00  -0.00   0.05
    12   6     0.00  -0.00  -0.07     0.01   0.16  -0.00    -0.00   0.00   0.04
    13   6     0.00   0.00   0.04    -0.07  -0.16   0.00    -0.00  -0.00   0.04
    14   6     0.00  -0.00   0.04    -0.05   0.10  -0.00    -0.00   0.00  -0.07
    15   6    -0.00  -0.00   0.10     0.07  -0.02   0.00     0.00  -0.00   0.04
    16   6     0.00  -0.00  -0.14     0.00   0.04  -0.00    -0.00   0.00  -0.07
    17   6    -0.00   0.00  -0.07     0.06  -0.04  -0.00     0.00  -0.00   0.07
    18   6    -0.00   0.00  -0.04     0.07  -0.08  -0.00    -0.00  -0.00   0.08
    19   6     0.00  -0.00   0.17     0.01  -0.01   0.00     0.00  -0.00  -0.01
    20   6    -0.00   0.00   0.09    -0.01  -0.02  -0.00     0.00   0.00  -0.06
    21   6     0.00   0.00  -0.05    -0.02  -0.13  -0.00     0.00  -0.00  -0.01
    22   6    -0.00   0.00  -0.08     0.01  -0.03  -0.00    -0.00   0.00  -0.02
    23   6     0.00   0.00  -0.09    -0.04   0.01  -0.00     0.00   0.00   0.12
    24   6     0.00  -0.00   0.08    -0.03   0.08   0.00     0.00   0.00  -0.06
    25   6    -0.00   0.00   0.09     0.05  -0.01   0.00    -0.00   0.00  -0.07
    26   6     0.00  -0.00  -0.08    -0.04   0.07  -0.00     0.00  -0.00   0.02
    27   1     0.00  -0.00  -0.07    -0.12   0.17  -0.00    -0.00  -0.00  -0.02
    28   1     0.00  -0.00   0.07    -0.03   0.03   0.00     0.00  -0.00  -0.08
    29   1     0.00   0.00  -0.41    -0.14  -0.13  -0.00    -0.00  -0.00  -0.21
    30   1     0.00   0.00  -0.10    -0.02  -0.02  -0.00     0.00  -0.00  -0.21
    31   1    -0.00  -0.00  -0.07     0.11   0.17  -0.00    -0.00  -0.00  -0.18
    32   1    -0.00  -0.00   0.13     0.35   0.15   0.00     0.00   0.00   0.23
    33   1     0.00   0.00  -0.34    -0.01  -0.29  -0.00    -0.00  -0.00  -0.04
    34   1    -0.00   0.00   0.04     0.03  -0.23   0.00     0.00  -0.00  -0.18
    35   1    -0.00   0.00  -0.01     0.16  -0.08  -0.00     0.00  -0.00  -0.35
    36   1    -0.00   0.00  -0.28     0.06  -0.07  -0.00     0.00  -0.00  -0.31
    37   1    -0.00   0.00   0.47     0.07  -0.11   0.00    -0.00  -0.00  -0.19
    38   1     0.00   0.00   0.35    -0.00  -0.14   0.00     0.00  -0.00  -0.37
    39   1     0.00  -0.00  -0.16    -0.01  -0.01  -0.00     0.00  -0.00   0.41
    40   1     0.00  -0.00   0.14    -0.01   0.07  -0.00    -0.00   0.00   0.03
    41   1    -0.00   0.00   0.12     0.05  -0.06  -0.00    -0.00  -0.00   0.28
    42   1     0.00  -0.00  -0.14    -0.13   0.03  -0.00    -0.00  -0.00   0.29
                     37                     38                     39
                     A'                     A"                     A"
 Frequencies --    753.5606               759.1195               765.1758
 Red. masses --      6.2384                 1.3381                 1.4447
 Frc consts  --      2.0872                 0.4543                 0.4984
 IR Inten    --      0.0847                25.4093                39.7543
  Atom  AN      X      Y      Z        X      Y      Z        X      Y      Z
     1   6     0.24  -0.08   0.00    -0.00   0.00   0.02    -0.00   0.00   0.00
     2   6     0.06  -0.00   0.00    -0.00   0.00   0.02    -0.00   0.00   0.00
     3   6     0.06  -0.10  -0.00    -0.00   0.00   0.01    -0.00   0.00  -0.06
     4   6     0.06  -0.00  -0.00    -0.00   0.00  -0.06    -0.00   0.00  -0.00
     5   6    -0.07   0.00   0.00     0.00  -0.00   0.08     0.00  -0.00   0.00
     6   6    -0.03   0.00   0.00     0.00   0.00  -0.05     0.00   0.00   0.04
     7   6    -0.10   0.04   0.00     0.00  -0.00  -0.01     0.00  -0.00   0.03
     8   6    -0.10  -0.05  -0.00     0.00   0.00  -0.08     0.00  -0.00  -0.00
     9   6     0.00   0.04  -0.00    -0.00  -0.00  -0.07    -0.00  -0.00   0.00
    10   6    -0.13   0.02   0.00     0.00  -0.00   0.03     0.00   0.00   0.01
    11   6     0.05   0.12  -0.00    -0.00  -0.00  -0.01    -0.00  -0.00  -0.01
    12   6    -0.02   0.11   0.00     0.00  -0.00   0.02     0.00  -0.00  -0.01
    13   6    -0.01  -0.01  -0.00    -0.00  -0.00  -0.03    -0.00  -0.00  -0.01
    14   6     0.05   0.12   0.00    -0.00  -0.00   0.01    -0.00  -0.00   0.05
    15   6    -0.10  -0.04  -0.00     0.00   0.00   0.01     0.00   0.00  -0.04
    16   6     0.09   0.05  -0.00    -0.00  -0.00  -0.03    -0.00  -0.00  -0.04
    17   6    -0.18  -0.07  -0.00     0.00   0.00   0.03     0.00   0.00  -0.04
    18   6     0.29  -0.06   0.00    -0.00   0.00   0.02    -0.00   0.00   0.01
    19   6    -0.01  -0.08  -0.00    -0.00   0.00  -0.00     0.00   0.00  -0.00
    20   6    -0.06  -0.06   0.00     0.00   0.00  -0.01     0.00   0.00   0.11
    21   6     0.05  -0.15   0.00    -0.00   0.00  -0.01    -0.00   0.00   0.01
    22   6    -0.09  -0.13  -0.00     0.00   0.00  -0.01     0.00   0.00  -0.08
    23   6    -0.05   0.05   0.00     0.00  -0.00   0.03     0.00  -0.00  -0.01
    24   6    -0.02   0.23  -0.00     0.00  -0.00  -0.01     0.00  -0.00  -0.04
    25   6     0.09  -0.04  -0.00    -0.00   0.00  -0.02    -0.00   0.00  -0.02
    26   6    -0.06   0.12  -0.00     0.00  -0.00   0.01     0.00  -0.00  -0.08
    27   1     0.24  -0.11   0.00    -0.00   0.00  -0.20    -0.00   0.00   0.11
    28   1     0.06  -0.05   0.00    -0.00   0.00   0.44    -0.00   0.00  -0.01
    29   1    -0.10   0.07   0.00     0.00  -0.00   0.07     0.00  -0.00  -0.01
    30   1    -0.10  -0.10   0.00     0.00   0.00   0.32     0.00   0.00   0.04
    31   1    -0.02   0.02   0.00     0.00  -0.00   0.51     0.00   0.00   0.02
    32   1    -0.13   0.01  -0.00     0.00  -0.00  -0.19     0.00   0.00  -0.11
    33   1     0.17   0.03  -0.00    -0.00  -0.00   0.06    -0.00  -0.00  -0.13
    34   1     0.09  -0.07   0.00    -0.00   0.00   0.52    -0.00   0.00   0.02
    35   1     0.02  -0.13   0.00    -0.00   0.00  -0.13     0.00   0.00   0.29
    36   1    -0.18  -0.00   0.00     0.00  -0.00  -0.13     0.00   0.00   0.26
    37   1     0.29  -0.01  -0.00    -0.00   0.00   0.00    -0.00  -0.00  -0.05
    38   1     0.01  -0.12  -0.00    -0.00   0.00  -0.06     0.00   0.00  -0.12
    39   1    -0.21  -0.04   0.00     0.00  -0.00   0.10     0.00   0.00   0.25
    40   1    -0.01   0.23   0.00    -0.00  -0.00  -0.01    -0.00  -0.00   0.44
    41   1     0.09  -0.02   0.00    -0.00   0.00   0.06    -0.00   0.00   0.50
    42   1    -0.30   0.02   0.00     0.00  -0.00   0.05     0.00   0.00   0.49
                     40                     41                     42
                     A"                     A"                     A'
 Frequencies --    769.0585               794.9882               806.7179
 Red. masses --      3.1035                 2.1478                 5.0800
 Frc consts  --      1.0815                 0.7998                 1.9478
 IR Inten    --      0.3018                 0.1523                 0.4081
  Atom  AN      X      Y      Z        X      Y      Z        X      Y      Z
     1   6    -0.00   0.00  -0.04     0.00   0.00   0.00     0.18   0.13  -0.00
     2   6     0.00   0.00   0.28     0.00   0.00   0.01     0.16   0.04  -0.00
     3   6    -0.00   0.00   0.03     0.00   0.00   0.14    -0.01   0.06  -0.00
     4   6     0.00  -0.00  -0.08     0.00  -0.00   0.00     0.21  -0.10  -0.00
     5   6     0.00   0.00  -0.25    -0.00   0.00  -0.02    -0.13   0.06   0.00
     6   6     0.00   0.00  -0.03     0.00   0.00  -0.12    -0.04   0.12   0.00
     7   6    -0.00  -0.00   0.02     0.00  -0.00  -0.08     0.06  -0.05   0.00
     8   6    -0.00  -0.00   0.05    -0.00  -0.00   0.00    -0.20  -0.11   0.00
     9   6     0.00   0.00   0.12     0.00  -0.00  -0.01     0.01  -0.03   0.00
    10   6     0.00   0.00   0.03    -0.00   0.00  -0.00    -0.18   0.16  -0.00
    11   6    -0.00  -0.00   0.01    -0.00  -0.00  -0.05    -0.04  -0.11  -0.00
    12   6     0.00   0.00  -0.06    -0.00   0.00   0.09    -0.02   0.05  -0.00
    13   6    -0.00  -0.00  -0.14    -0.00  -0.00   0.01    -0.05  -0.09  -0.00
    14   6    -0.00  -0.00   0.02    -0.00  -0.00  -0.02    -0.02  -0.01   0.00
    15   6     0.00   0.00   0.04     0.00   0.00  -0.02     0.00  -0.06  -0.00
    16   6    -0.00  -0.00  -0.02    -0.00  -0.00   0.02    -0.02  -0.01   0.00
    17   6     0.00  -0.00   0.00    -0.00  -0.00  -0.00     0.13  -0.03   0.00
    18   6     0.00  -0.00  -0.00     0.00   0.00   0.04    -0.12  -0.01  -0.00
    19   6    -0.00  -0.00   0.00    -0.00  -0.00  -0.08     0.04   0.01  -0.00
    20   6     0.00   0.00   0.00     0.00   0.00   0.11     0.02   0.03   0.00
    21   6     0.00  -0.00  -0.01     0.00   0.00   0.06    -0.02   0.02  -0.00
    22   6     0.00   0.00  -0.01    -0.00  -0.00   0.00     0.01   0.04  -0.00
    23   6    -0.00   0.00   0.02     0.00   0.00  -0.13     0.02   0.01   0.00
    24   6     0.00   0.00  -0.01     0.00  -0.00   0.01     0.03  -0.03   0.00
    25   6    -0.00  -0.00  -0.01    -0.00   0.00   0.06    -0.06   0.01  -0.00
    26   6    -0.00  -0.00  -0.00     0.00  -0.00  -0.06     0.03  -0.06   0.00
    27   1    -0.00   0.00  -0.41     0.00  -0.00  -0.32     0.19   0.35   0.00
    28   1     0.00  -0.00  -0.37     0.00  -0.00   0.04     0.21  -0.28   0.00
    29   1    -0.00   0.00  -0.07     0.00   0.00   0.24     0.06  -0.03   0.00
    30   1    -0.00  -0.00   0.53    -0.00  -0.00  -0.07    -0.22  -0.24  -0.00
    31   1    -0.00  -0.00   0.11    -0.00  -0.00  -0.01    -0.10  -0.10  -0.00
    32   1     0.00   0.00   0.36    -0.00   0.00   0.27    -0.18   0.26  -0.00
    33   1    -0.00  -0.00  -0.13    -0.00  -0.00   0.46    -0.08  -0.08  -0.00
    34   1    -0.00  -0.00   0.13    -0.00  -0.00  -0.05     0.10  -0.19   0.00
    35   1     0.00  -0.00  -0.09     0.00  -0.00  -0.08    -0.04  -0.02   0.00
    36   1    -0.00  -0.00  -0.11    -0.00  -0.00   0.17     0.13  -0.00  -0.00
    37   1     0.00   0.00   0.06     0.00  -0.00  -0.38    -0.12  -0.04   0.00
    38   1    -0.00   0.00   0.00    -0.00   0.00  -0.16     0.04  -0.03   0.00
    39   1     0.00  -0.00   0.09    -0.00   0.00  -0.34     0.06  -0.00   0.00
    40   1    -0.00   0.00   0.00    -0.00  -0.00   0.35    -0.00  -0.01  -0.00
    41   1    -0.00  -0.00   0.08    -0.00  -0.00  -0.08    -0.06   0.05   0.00
    42   1    -0.00  -0.00   0.06    -0.00  -0.00   0.09     0.10  -0.03  -0.00
                     43                     44                     45
                     A"                     A"                     A"
 Frequencies --    812.8125               829.2016               835.9507
 Red. masses --      1.5466                 2.0810                 2.9328
 Frc consts  --      0.6020                 0.8430                 1.2075
 IR Inten    --     15.6449                15.8156                15.5438
  Atom  AN      X      Y      Z        X      Y      Z        X      Y      Z
     1   6    -0.00  -0.00   0.02    -0.00  -0.00   0.01    -0.00   0.00  -0.01
     2   6    -0.00  -0.00  -0.03    -0.00   0.00   0.01     0.00  -0.00   0.02
     3   6    -0.00  -0.00   0.04     0.00   0.00   0.07     0.00   0.00   0.02
     4   6    -0.00   0.00   0.01     0.00   0.00   0.00     0.00  -0.00  -0.02
     5   6     0.00  -0.00  -0.02     0.00  -0.00  -0.02     0.00  -0.00   0.02
     6   6     0.00  -0.00   0.02    -0.00  -0.00  -0.10    -0.00  -0.00  -0.04
     7   6    -0.00   0.00  -0.07     0.00   0.00  -0.04     0.00   0.00   0.01
     8   6     0.00   0.00   0.02     0.00  -0.00   0.01     0.00   0.00  -0.00
     9   6    -0.00   0.00   0.00    -0.00   0.00   0.00    -0.00   0.00  -0.02
    10   6     0.00  -0.00   0.01    -0.00  -0.00   0.03    -0.00  -0.00  -0.04
    11   6     0.00   0.00  -0.09    -0.00  -0.00  -0.01    -0.00  -0.00   0.09
    12   6    -0.00   0.00  -0.07     0.00   0.00   0.12     0.00   0.00   0.12
    13   6    -0.00   0.00   0.02    -0.00   0.00   0.00    -0.00   0.00   0.00
    14   6     0.00   0.00   0.09    -0.00  -0.00  -0.01    -0.00   0.00  -0.20
    15   6    -0.00  -0.00   0.04     0.00   0.00  -0.11     0.00   0.00  -0.05
    16   6     0.00   0.00   0.01    -0.00   0.00  -0.04    -0.00   0.00   0.23
    17   6    -0.00  -0.00   0.03    -0.00  -0.00  -0.11    -0.00  -0.00   0.04
    18   6     0.00  -0.00  -0.06     0.00   0.00   0.01     0.00   0.00  -0.14
    19   6    -0.00   0.00  -0.04    -0.00  -0.00   0.13    -0.00   0.00  -0.13
    20   6     0.00   0.00   0.03     0.00  -0.00  -0.11    -0.00  -0.00   0.07
    21   6    -0.00  -0.00  -0.06    -0.00  -0.00  -0.04     0.00  -0.00  -0.05
    22   6     0.00   0.00  -0.04     0.00  -0.00   0.01     0.00  -0.00  -0.02
    23   6    -0.00   0.00   0.06    -0.00  -0.00   0.07    -0.00  -0.00   0.03
    24   6    -0.00   0.00  -0.00    -0.00   0.00   0.01    -0.00   0.00  -0.01
    25   6    -0.00  -0.00  -0.03     0.00  -0.00  -0.04     0.00  -0.00  -0.03
    26   6     0.00  -0.00  -0.00    -0.00   0.00   0.04    -0.00   0.00  -0.02
    27   1    -0.00  -0.00  -0.19    -0.00  -0.00  -0.19    -0.00   0.00  -0.01
    28   1    -0.00   0.00  -0.01     0.00  -0.00   0.01     0.00  -0.00   0.10
    29   1    -0.00   0.00   0.48     0.00   0.00   0.13     0.00   0.00  -0.26
    30   1     0.00   0.00  -0.10     0.00   0.00  -0.03     0.00   0.00  -0.05
    31   1     0.00   0.00  -0.10    -0.00   0.00  -0.01     0.00   0.00   0.12
    32   1     0.00  -0.00  -0.05    -0.00  -0.00   0.08    -0.00  -0.00   0.27
    33   1     0.00   0.00   0.46    -0.00   0.00   0.16    -0.00  -0.00  -0.18
    34   1     0.00   0.00  -0.13     0.00  -0.00  -0.04    -0.00   0.00   0.04
    35   1    -0.00  -0.00  -0.13     0.00  -0.00   0.59     0.00   0.00  -0.02
    36   1    -0.00  -0.00  -0.19    -0.00  -0.00   0.56    -0.00  -0.00   0.13
    37   1     0.00   0.00   0.40     0.00   0.00   0.13     0.00  -0.00   0.49
    38   1    -0.00  -0.00   0.34    -0.00  -0.00   0.09    -0.00   0.00   0.52
    39   1     0.00  -0.00   0.21    -0.00   0.00   0.21    -0.00  -0.00   0.07
    40   1    -0.00   0.00  -0.08     0.00   0.00  -0.24     0.00  -0.00   0.03
    41   1    -0.00  -0.00   0.21     0.00  -0.00   0.09     0.00  -0.00   0.23
    42   1    -0.00  -0.00   0.09    -0.00  -0.00  -0.09    -0.00   0.00   0.17
                     46                     47                     48
                     A'                     A"                     A'
 Frequencies --    840.3253               857.7112               873.0367
 Red. masses --      5.5122                 1.4484                 6.2559
 Frc consts  --      2.2933                 0.6278                 2.8094
 IR Inten    --      1.6200                 0.9890                14.9441
  Atom  AN      X      Y      Z        X      Y      Z        X      Y      Z
     1   6    -0.09   0.11  -0.00    -0.00  -0.00   0.03    -0.03  -0.07  -0.00
     2   6     0.02   0.02  -0.00    -0.00  -0.00   0.05    -0.01  -0.04   0.00
     3   6     0.03   0.11  -0.00     0.00  -0.00  -0.04     0.04  -0.02   0.00
     4   6     0.05  -0.04  -0.00     0.00   0.00  -0.08     0.01   0.03   0.00
     5   6    -0.01  -0.01   0.00    -0.00   0.00  -0.03     0.05  -0.03  -0.00
     6   6    -0.04  -0.06   0.00     0.00  -0.00   0.06    -0.10  -0.00  -0.00
     7   6     0.24   0.00  -0.00     0.00   0.00   0.02     0.23  -0.01   0.00
     8   6     0.00   0.02   0.00     0.00   0.00   0.07     0.09   0.02   0.00
     9   6    -0.00  -0.04   0.00    -0.00   0.00  -0.07    -0.05   0.08  -0.00
    10   6    -0.12  -0.05  -0.00    -0.00   0.00  -0.08    -0.12  -0.08   0.00
    11   6    -0.15  -0.19  -0.00     0.00   0.00  -0.00     0.06  -0.02  -0.00
    12   6     0.07  -0.03  -0.00    -0.00   0.00  -0.05    -0.07   0.09   0.00
    13   6    -0.00   0.02  -0.00    -0.00  -0.00   0.05    -0.02  -0.01   0.00
    14   6    -0.10  -0.04   0.00    -0.00   0.00   0.03    -0.10   0.21   0.00
    15   6     0.19   0.16   0.00    -0.00  -0.00   0.02    -0.08  -0.19   0.00
    16   6    -0.07   0.06  -0.00    -0.00   0.00  -0.02    -0.12   0.21  -0.00
    17   6    -0.08   0.00   0.00     0.00   0.00  -0.02     0.18  -0.05  -0.00
    18   6     0.15   0.02   0.00    -0.00  -0.00   0.01     0.08  -0.05   0.00
    19   6    -0.12   0.02   0.00     0.00  -0.00   0.02    -0.08   0.16  -0.00
    20   6    -0.05  -0.07  -0.00    -0.00  -0.00  -0.01    -0.00   0.13   0.00
    21   6     0.10   0.04  -0.00     0.00   0.00   0.00    -0.13  -0.21   0.00
    22   6    -0.02  -0.10  -0.00    -0.00  -0.00   0.01     0.15   0.08  -0.00
    23   6    -0.02  -0.05  -0.00     0.00  -0.00   0.01    -0.05  -0.03  -0.00
    24   6    -0.08  -0.01   0.00     0.00  -0.00  -0.00    -0.01  -0.05   0.00
    25   6     0.17  -0.02  -0.00    -0.00   0.00  -0.00     0.04  -0.03  -0.00
    26   6    -0.08   0.16   0.00    -0.00   0.00   0.00    -0.01  -0.03   0.00
    27   1    -0.08   0.16   0.00    -0.00  -0.00  -0.22    -0.04  -0.17   0.00
    28   1     0.05  -0.08   0.00     0.00  -0.00   0.50     0.01  -0.00  -0.00
    29   1     0.25   0.16   0.00     0.00   0.00   0.02     0.24   0.02  -0.00
    30   1     0.00   0.02  -0.00     0.00   0.00  -0.48     0.10   0.10  -0.00
    31   1    -0.08  -0.08  -0.00    -0.00   0.00   0.37    -0.03   0.09   0.00
    32   1    -0.13  -0.07   0.00    -0.00   0.00   0.46    -0.13  -0.30  -0.00
    33   1    -0.31  -0.08  -0.00     0.00  -0.00  -0.08     0.11  -0.03   0.00
    34   1    -0.04   0.05   0.00     0.00  -0.00  -0.26    -0.02  -0.00  -0.00
    35   1     0.26   0.11   0.00    -0.00  -0.00  -0.01    -0.14  -0.15  -0.00
    36   1    -0.09  -0.27  -0.00     0.00   0.00   0.08     0.17  -0.02   0.00
    37   1     0.15  -0.10  -0.00    -0.00  -0.00  -0.01     0.07  -0.06  -0.00
    38   1     0.01   0.11  -0.00     0.00  -0.00  -0.05    -0.21  -0.16  -0.00
    39   1    -0.13  -0.01   0.00    -0.00   0.00  -0.01     0.30  -0.02   0.00
    40   1     0.02  -0.08  -0.00     0.00  -0.00   0.01     0.01  -0.07  -0.00
    41   1     0.16  -0.12  -0.00     0.00   0.00  -0.01     0.03  -0.19   0.00
    42   1    -0.20   0.10  -0.00     0.00   0.00   0.00    -0.00  -0.03  -0.00
                     49                     50                     51
                     A"                     A"                     A'
 Frequencies --    876.0449               882.0642               888.3040
 Red. masses --      1.6752                 1.5788                 4.0808
 Frc consts  --      0.7575                 0.7237                 1.8972
 IR Inten    --      2.8658                41.2374                 0.6789
  Atom  AN      X      Y      Z        X      Y      Z        X      Y      Z
     1   6    -0.00  -0.00  -0.01     0.00  -0.00  -0.08     0.01  -0.04  -0.00
     2   6    -0.00   0.00   0.01    -0.00  -0.00   0.00    -0.00  -0.02   0.00
     3   6     0.00   0.00  -0.00     0.00  -0.00   0.04    -0.00  -0.03   0.00
     4   6     0.00   0.00  -0.01    -0.00   0.00   0.03     0.00   0.01   0.00
     5   6     0.00   0.00  -0.01     0.00  -0.00   0.09     0.01   0.00  -0.00
     6   6     0.00  -0.00  -0.00    -0.00   0.00   0.06    -0.01   0.02  -0.00
     7   6    -0.00   0.00   0.01    -0.00  -0.00  -0.02     0.00  -0.01   0.00
     8   6     0.00  -0.00   0.01     0.00   0.00  -0.05     0.02  -0.00   0.00
     9   6     0.00  -0.00  -0.01     0.00   0.00  -0.00    -0.01   0.03  -0.00
    10   6     0.00   0.00   0.00     0.00  -0.00  -0.14     0.00   0.01   0.00
    11   6    -0.00  -0.00  -0.00     0.00   0.00  -0.03     0.09   0.06  -0.00
    12   6     0.00  -0.00   0.01    -0.00   0.00  -0.03    -0.06   0.01   0.00
    13   6    -0.00  -0.00   0.00    -0.00   0.00  -0.05    -0.01  -0.02   0.00
    14   6     0.00  -0.00  -0.00     0.00   0.00   0.03    -0.01   0.05  -0.00
    15   6     0.00   0.00  -0.02    -0.00  -0.00   0.03    -0.09  -0.05   0.00
    16   6     0.00  -0.00   0.01     0.00   0.00  -0.01    -0.11   0.01   0.00
    17   6    -0.00  -0.00   0.02     0.00  -0.00  -0.04     0.20   0.06  -0.00
    18   6     0.00   0.00   0.03    -0.00  -0.00   0.00    -0.15  -0.06   0.00
    19   6     0.00  -0.00  -0.05     0.00  -0.00   0.02     0.03   0.03  -0.00
    20   6     0.00   0.00   0.10     0.00  -0.00  -0.01    -0.06  -0.09   0.00
    21   6    -0.00  -0.00   0.04     0.00  -0.00  -0.01     0.20   0.11   0.00
    22   6     0.00   0.00  -0.12    -0.00   0.00  -0.00    -0.11  -0.14  -0.00
    23   6    -0.00   0.00  -0.11     0.00   0.00   0.00     0.05  -0.03  -0.00
    24   6     0.00   0.00   0.11     0.00   0.00   0.01    -0.08  -0.05   0.00
    25   6    -0.00   0.00  -0.03    -0.00  -0.00  -0.01     0.14   0.01  -0.00
    26   6     0.00  -0.00   0.06    -0.00  -0.00   0.00    -0.07   0.16   0.00
    27   1    -0.00  -0.00   0.02     0.00  -0.00   0.45     0.01  -0.07   0.00
    28   1     0.00   0.00   0.04    -0.00   0.00  -0.21     0.00   0.01  -0.00
    29   1    -0.00   0.00  -0.08    -0.00  -0.00   0.06    -0.00  -0.09  -0.00
    30   1     0.00   0.00  -0.04     0.00   0.00   0.18     0.02   0.02   0.00
    31   1    -0.00  -0.00   0.04     0.00   0.00   0.04     0.01   0.05   0.00
    32   1     0.00   0.00   0.01     0.00  -0.00   0.66     0.00  -0.00  -0.00
    33   1    -0.00   0.00   0.00     0.00   0.00   0.19     0.18   0.00   0.00
    34   1    -0.00   0.00  -0.02     0.00  -0.00   0.36     0.01  -0.03  -0.00
    35   1     0.00  -0.00   0.08     0.00  -0.00  -0.07    -0.26   0.07  -0.00
    36   1    -0.00  -0.00  -0.05     0.00   0.00   0.20     0.22   0.24   0.00
    37   1     0.00   0.00  -0.26    -0.00  -0.00   0.01    -0.18  -0.41  -0.00
    38   1    -0.00   0.00  -0.03     0.00  -0.00   0.03     0.37  -0.00  -0.00
    39   1     0.00   0.00   0.56    -0.00   0.00   0.04    -0.30  -0.00   0.00
    40   1    -0.00   0.00  -0.51     0.00  -0.00  -0.06     0.00  -0.11  -0.00
    41   1    -0.00   0.00   0.24    -0.00  -0.00   0.06     0.14   0.00   0.00
    42   1     0.00  -0.00  -0.46    -0.00  -0.00  -0.01    -0.14   0.14  -0.00
                     52                     53                     54
                     A"                     A'                     A"
 Frequencies --    906.1739               914.6277               933.9621
 Red. masses --      1.6166                 4.8203                 1.3215
 Frc consts  --      0.7821                 2.3758                 0.6792
 IR Inten    --      8.9312                 0.3399                 1.4351
  Atom  AN      X      Y      Z        X      Y      Z        X      Y      Z
     1   6     0.00   0.00  -0.15    -0.10  -0.16  -0.00    -0.00  -0.00   0.01
     2   6    -0.00   0.00   0.09    -0.00  -0.11   0.00    -0.00  -0.00  -0.01
     3   6     0.00   0.00   0.07     0.05  -0.05  -0.00     0.00  -0.00   0.00
     4   6    -0.00   0.00  -0.05     0.14   0.03  -0.00     0.00   0.00   0.01
     5   6    -0.00  -0.00  -0.06     0.06   0.04  -0.00     0.00   0.00   0.02
     6   6     0.00  -0.00  -0.03    -0.07   0.07  -0.00    -0.00   0.00   0.00
     7   6    -0.00  -0.00  -0.01     0.08   0.08  -0.00     0.00   0.00   0.01
     8   6    -0.00  -0.00   0.05     0.19  -0.02  -0.00     0.00  -0.00  -0.00
     9   6     0.00  -0.00  -0.04    -0.11   0.22   0.00    -0.00   0.00  -0.00
    10   6     0.00  -0.00   0.07    -0.14   0.05   0.00    -0.00   0.00  -0.04
    11   6    -0.00  -0.00  -0.04    -0.11   0.00   0.00    -0.00   0.00  -0.01
    12   6     0.00  -0.00   0.01     0.00   0.10  -0.00    -0.00   0.00   0.00
    13   6     0.00   0.00   0.01    -0.10  -0.15   0.00    -0.00  -0.00  -0.01
    14   6     0.00  -0.00   0.00     0.00  -0.02  -0.00    -0.00   0.00   0.01
    15   6     0.00   0.00  -0.02     0.05   0.06   0.00     0.00   0.00  -0.10
    16   6     0.00  -0.00  -0.00     0.07  -0.07   0.00     0.00  -0.00  -0.01
    17   6    -0.00  -0.00   0.02    -0.02  -0.02  -0.00     0.00  -0.00   0.09
    18   6     0.00   0.00   0.01    -0.07  -0.01   0.00    -0.00  -0.00  -0.00
    19   6     0.00  -0.00  -0.00     0.09  -0.11   0.00     0.00  -0.00  -0.01
    20   6     0.00   0.00  -0.00     0.04  -0.07  -0.00     0.00  -0.00   0.01
    21   6    -0.00  -0.00  -0.02     0.02   0.04   0.00     0.00   0.00  -0.01
    22   6    -0.00   0.00   0.00    -0.05  -0.00   0.00    -0.00  -0.00  -0.04
    23   6    -0.00   0.00   0.01     0.02   0.03  -0.00     0.00   0.00   0.02
    24   6     0.00  -0.00  -0.01     0.04   0.06   0.00     0.00   0.00  -0.05
    25   6    -0.00   0.00   0.01    -0.09   0.02  -0.00    -0.00   0.00   0.06
    26   6     0.00  -0.00  -0.01     0.02  -0.03  -0.00    -0.00   0.00   0.01
    27   1    -0.00  -0.00   0.78    -0.11  -0.32   0.00    -0.00  -0.00  -0.06
    28   1    -0.00   0.00   0.15     0.13  -0.11   0.00     0.00  -0.00  -0.05
    29   1    -0.00  -0.00  -0.08     0.10   0.32   0.00     0.00   0.00  -0.04
    30   1    -0.00  -0.00  -0.20     0.21   0.18   0.00     0.00   0.00  -0.02
    31   1    -0.00  -0.00   0.28    -0.04   0.26  -0.00    -0.00   0.00   0.02
    32   1     0.00  -0.00  -0.28    -0.15  -0.11  -0.00    -0.00  -0.00   0.23
    33   1    -0.00  -0.00   0.25    -0.28   0.12  -0.00    -0.00   0.00   0.05
    34   1    -0.00   0.00  -0.11    -0.05  -0.19  -0.00    -0.00  -0.00   0.08
    35   1     0.00  -0.00   0.07     0.17  -0.02  -0.00     0.00  -0.00   0.60
    36   1    -0.00  -0.00  -0.12    -0.02   0.03   0.00     0.00   0.00  -0.53
    37   1     0.00   0.00  -0.01    -0.07   0.04  -0.00    -0.00  -0.00   0.03
    38   1    -0.00   0.00   0.09     0.12  -0.03  -0.00     0.00  -0.00   0.03
    39   1    -0.00   0.00  -0.03    -0.08   0.01  -0.00    -0.00   0.00   0.19
    40   1     0.00  -0.00   0.04    -0.01   0.09  -0.00    -0.00   0.00   0.28
    41   1    -0.00   0.00  -0.04    -0.09   0.11   0.00    -0.00   0.00  -0.36
    42   1     0.00  -0.00   0.04     0.05  -0.01   0.00     0.00   0.00  -0.09
                     55                     56                     57
                     A"                     A'                     A"
 Frequencies --    947.7484               950.1733               957.8801
 Red. masses --      1.3199                 4.6658                 1.3366
 Frc consts  --      0.6985                 2.4819                 0.7226
 IR Inten    --      0.5710                 0.1983                 0.6450
  Atom  AN      X      Y      Z        X      Y      Z        X      Y      Z
     1   6     0.00   0.00   0.02     0.10   0.01  -0.00    -0.00  -0.00  -0.01
     2   6    -0.00   0.00  -0.01    -0.02   0.02   0.00     0.00  -0.00  -0.00
     3   6     0.00   0.00  -0.02     0.04   0.01   0.00    -0.00  -0.00   0.02
     4   6    -0.00   0.00   0.00    -0.16   0.02  -0.00     0.00  -0.00   0.03
     5   6     0.00  -0.00   0.01     0.03  -0.11   0.00    -0.00   0.00  -0.01
     6   6    -0.00   0.00   0.00    -0.13   0.04   0.00     0.00  -0.00  -0.00
     7   6     0.00   0.00   0.06     0.10   0.02  -0.00    -0.00  -0.00  -0.06
     8   6    -0.00   0.00  -0.00    -0.10   0.02  -0.00     0.00  -0.00   0.03
     9   6     0.00  -0.00   0.00     0.05  -0.09   0.00    -0.00   0.00  -0.03
    10   6     0.00  -0.00  -0.01     0.03  -0.16  -0.00    -0.00   0.00   0.00
    11   6    -0.00  -0.00  -0.04    -0.11  -0.10   0.00     0.00   0.00   0.05
    12   6    -0.00   0.00  -0.00    -0.04   0.21   0.00     0.00  -0.00   0.00
    13   6     0.00   0.00  -0.00     0.10   0.16   0.00    -0.00  -0.00  -0.03
    14   6    -0.00   0.00   0.01    -0.00   0.11   0.00    -0.00  -0.00   0.00
    15   6     0.00   0.00  -0.03     0.02   0.03  -0.00    -0.00  -0.00  -0.04
    16   6     0.00   0.00  -0.01     0.05   0.01  -0.00    -0.00  -0.00  -0.00
    17   6     0.00  -0.00   0.03     0.04  -0.02   0.00    -0.00   0.00   0.04
    18   6    -0.00  -0.00   0.07    -0.12  -0.04  -0.00     0.00   0.00  -0.03
    19   6     0.00  -0.00   0.00     0.12  -0.12  -0.00    -0.00   0.00  -0.00
    20   6     0.00  -0.00  -0.01     0.05  -0.10  -0.00    -0.00   0.00  -0.00
    21   6     0.00   0.00  -0.07     0.02  -0.01   0.00    -0.00   0.00   0.06
    22   6    -0.00  -0.00   0.06    -0.04  -0.00   0.00     0.00   0.00   0.05
    23   6     0.00   0.00  -0.00     0.03   0.02  -0.00    -0.00  -0.00  -0.03
    24   6     0.00   0.00   0.05     0.04   0.07   0.00    -0.00  -0.00   0.06
    25   6    -0.00   0.00  -0.04    -0.10   0.02  -0.00     0.00  -0.00  -0.05
    26   6     0.00   0.00  -0.05     0.01  -0.02  -0.00    -0.00   0.00  -0.03
    27   1     0.00  -0.00  -0.11     0.10  -0.05   0.00    -0.00   0.00   0.04
    28   1    -0.00   0.00   0.01    -0.16   0.15   0.00     0.00  -0.00  -0.20
    29   1     0.00   0.00  -0.35     0.12   0.26   0.00    -0.00  -0.00   0.39
    30   1    -0.00  -0.00   0.02    -0.11  -0.07   0.00     0.00   0.00  -0.20
    31   1     0.00  -0.00  -0.03     0.02  -0.10  -0.00    -0.00   0.00   0.18
    32   1     0.00  -0.00   0.07     0.02  -0.46   0.00    -0.00   0.00   0.02
    33   1    -0.00  -0.00   0.21    -0.18  -0.05  -0.00     0.00   0.00  -0.28
    34   1     0.00   0.00   0.01     0.09   0.17  -0.00    -0.00  -0.00   0.17
    35   1     0.00  -0.00   0.18     0.22  -0.11   0.00    -0.00   0.00   0.24
    36   1     0.00   0.00  -0.22     0.06   0.14  -0.00    -0.00  -0.00  -0.28
    37   1    -0.00  -0.00  -0.38    -0.13  -0.12   0.00     0.00   0.00   0.18
    38   1     0.00  -0.00   0.45     0.19  -0.13  -0.00    -0.00   0.00  -0.34
    39   1    -0.00  -0.00  -0.32    -0.08   0.02  -0.00     0.00  -0.00  -0.32
    40   1    -0.00   0.00  -0.32    -0.00   0.11  -0.00     0.00  -0.00  -0.31
    41   1    -0.00   0.00   0.24    -0.10   0.09   0.00     0.00  -0.00   0.30
    42   1     0.00   0.00   0.31     0.04  -0.00   0.00    -0.00   0.00   0.16
                     58                     59                     60
                     A"                     A"                     A"
 Frequencies --    962.6552               971.9359               988.3931
 Red. masses --      1.3467                 1.2869                 1.2807
 Frc consts  --      0.7353                 0.7162                 0.7371
 IR Inten    --      1.9729                 1.0165                 0.1310
  Atom  AN      X      Y      Z        X      Y      Z        X      Y      Z
     1   6    -0.00   0.00  -0.03     0.00  -0.00  -0.02     0.00   0.00   0.00
     2   6     0.00  -0.00   0.02    -0.00   0.00   0.01    -0.00  -0.00  -0.00
     3   6    -0.00  -0.00   0.01     0.00   0.00   0.01     0.00   0.00  -0.00
     4   6     0.00  -0.00  -0.09    -0.00   0.00  -0.01    -0.00  -0.00   0.00
     5   6    -0.00   0.00   0.02     0.00  -0.00   0.00    -0.00  -0.00  -0.00
     6   6     0.00  -0.00   0.00     0.00   0.00   0.00    -0.00  -0.00  -0.00
     7   6    -0.00  -0.00  -0.02    -0.00  -0.00  -0.09     0.00   0.00   0.01
     8   6     0.00  -0.00  -0.09    -0.00   0.00  -0.01    -0.00   0.00   0.00
     9   6    -0.00   0.00   0.06     0.00  -0.00   0.00    -0.00  -0.00  -0.00
    10   6    -0.00   0.00  -0.02     0.00  -0.00  -0.00    -0.00  -0.00   0.00
    11   6     0.00   0.00   0.01     0.00  -0.00   0.08    -0.00  -0.00  -0.01
    12   6     0.00  -0.00  -0.00    -0.00   0.00  -0.01     0.00   0.00   0.00
    13   6    -0.00  -0.00   0.07    -0.00   0.00   0.01     0.00   0.00  -0.00
    14   6    -0.00  -0.00   0.00     0.00   0.00  -0.00     0.00   0.00  -0.00
    15   6    -0.00  -0.00  -0.02    -0.00  -0.00   0.00     0.00   0.00   0.01
    16   6    -0.00   0.00  -0.00    -0.00   0.00   0.00     0.00  -0.00   0.00
    17   6    -0.00   0.00   0.02     0.00   0.00  -0.00    -0.00   0.00  -0.01
    18   6     0.00   0.00  -0.02    -0.00  -0.00   0.07    -0.00  -0.00  -0.02
    19   6    -0.00   0.00   0.00     0.00  -0.00  -0.01     0.00  -0.00  -0.00
    20   6    -0.00   0.00  -0.00     0.00  -0.00   0.00     0.00  -0.00  -0.01
    21   6    -0.00   0.00   0.03     0.00   0.00  -0.07     0.00   0.00   0.03
    22   6     0.00  -0.00   0.02    -0.00  -0.00  -0.02    -0.00  -0.00  -0.04
    23   6    -0.00  -0.00  -0.01    -0.00   0.00   0.01     0.00  -0.00  -0.00
    24   6    -0.00  -0.00   0.02    -0.00  -0.00  -0.01     0.00   0.00   0.07
    25   6     0.00  -0.00  -0.02    -0.00   0.00   0.03    -0.00   0.00   0.08
    26   6    -0.00   0.00  -0.01     0.00   0.00  -0.01     0.00   0.00  -0.10
    27   1    -0.00   0.00   0.14    -0.00  -0.00   0.09     0.00   0.00  -0.01
    28   1     0.00  -0.00   0.49    -0.00   0.00   0.04    -0.00  -0.00  -0.00
    29   1    -0.00  -0.00   0.11    -0.00   0.00   0.53     0.00   0.00  -0.05
    30   1     0.00   0.00   0.50    -0.00  -0.00   0.05    -0.00  -0.00  -0.00
    31   1    -0.00   0.00  -0.39    -0.00  -0.00  -0.01    -0.00  -0.00   0.00
    32   1    -0.00   0.00   0.13     0.00  -0.00   0.00    -0.00  -0.00  -0.01
    33   1     0.00   0.00  -0.04     0.00  -0.00  -0.49    -0.00  -0.00   0.05
    34   1    -0.00  -0.00  -0.40    -0.00   0.00  -0.05     0.00   0.00   0.00
    35   1    -0.00   0.00   0.14     0.00  -0.00  -0.02     0.00  -0.00  -0.05
    36   1    -0.00  -0.00  -0.14     0.00   0.00   0.02    -0.00   0.00   0.09
    37   1     0.00   0.00   0.12    -0.00  -0.00  -0.43    -0.00  -0.00   0.12
    38   1    -0.00   0.00  -0.18     0.00   0.00   0.45     0.00   0.00  -0.15
    39   1     0.00  -0.00  -0.12    -0.00   0.00   0.11    -0.00   0.00   0.29
    40   1     0.00  -0.00  -0.10    -0.00  -0.00   0.00     0.00   0.00  -0.44
    41   1     0.00  -0.00   0.10    -0.00  -0.00  -0.16    -0.00  -0.00  -0.53
    42   1    -0.00   0.00   0.05    -0.00   0.00   0.10    -0.00   0.00   0.61
                     61                     62                     63
                     A"                     A'                     A'
 Frequencies --    992.1055              1042.9181              1052.0714
 Red. masses --      1.2791                 2.4214                 3.6611
 Frc consts  --      0.7418                 1.5518                 2.3876
 IR Inten    --      0.0054                 1.7375                 1.6263
  Atom  AN      X      Y      Z        X      Y      Z        X      Y      Z
     1   6    -0.00   0.00   0.01     0.02   0.00  -0.00     0.09  -0.09   0.00
     2   6     0.00  -0.00  -0.00     0.03  -0.04   0.00    -0.00  -0.04   0.00
     3   6    -0.00  -0.00  -0.00    -0.02  -0.00   0.00    -0.04  -0.04  -0.00
     4   6     0.00  -0.00   0.06    -0.10  -0.06  -0.00    -0.04   0.04   0.00
     5   6    -0.00  -0.00   0.00    -0.03  -0.03  -0.00     0.06   0.01   0.00
     6   6    -0.00  -0.00   0.00    -0.02   0.04   0.00    -0.16   0.14   0.00
     7   6     0.00   0.00   0.00    -0.00   0.01  -0.00     0.02   0.04  -0.00
     8   6     0.00  -0.00  -0.06     0.07  -0.07   0.00    -0.09   0.01  -0.00
     9   6    -0.00   0.00  -0.09    -0.17   0.12   0.00     0.07  -0.02  -0.00
    10   6    -0.00   0.00  -0.01     0.02   0.03   0.00     0.05   0.02  -0.00
    11   6    -0.00  -0.00  -0.00     0.01   0.01   0.00    -0.00   0.04   0.00
    12   6     0.00  -0.00  -0.00    -0.02   0.01  -0.00    -0.07   0.06   0.00
    13   6     0.00   0.00   0.09     0.19   0.10  -0.00    -0.03  -0.03   0.00
    14   6    -0.00  -0.00   0.00     0.00  -0.04  -0.00     0.04  -0.14   0.00
    15   6     0.00   0.00  -0.00     0.02  -0.00   0.00     0.06  -0.02  -0.00
    16   6     0.00  -0.00  -0.00     0.01  -0.03   0.00     0.04  -0.12  -0.00
    17   6    -0.00  -0.00   0.00     0.01  -0.01  -0.00     0.02  -0.05  -0.00
    18   6     0.00   0.00  -0.00     0.01   0.01   0.00     0.03   0.02  -0.00
    19   6     0.00  -0.00   0.00    -0.02   0.02  -0.00    -0.05   0.09   0.00
    20   6    -0.00  -0.00  -0.00    -0.02   0.03   0.00    -0.06   0.15  -0.00
    21   6    -0.00  -0.00   0.00     0.00   0.01  -0.00     0.01   0.03   0.00
    22   6     0.00   0.00   0.00    -0.00  -0.00  -0.00    -0.02  -0.00   0.00
    23   6     0.00  -0.00   0.00    -0.00   0.01  -0.00    -0.00   0.04   0.00
    24   6     0.00   0.00  -0.00    -0.02  -0.03  -0.00    -0.10  -0.13   0.00
    25   6    -0.00  -0.00  -0.00     0.03   0.00   0.00     0.16   0.02   0.00
    26   6     0.00  -0.00   0.00    -0.00  -0.01   0.00    -0.00  -0.04  -0.00
    27   1     0.00   0.00  -0.04     0.02   0.08  -0.00     0.09  -0.16   0.00
    28   1    -0.00  -0.00  -0.42    -0.13  -0.47   0.00    -0.04   0.22  -0.00
    29   1     0.00  -0.00  -0.02    -0.00  -0.01   0.00     0.03   0.08   0.00
    30   1     0.00  -0.00   0.41     0.05  -0.50  -0.00    -0.09   0.13   0.00
    31   1    -0.00   0.00   0.57    -0.39   0.03  -0.00     0.26   0.07   0.00
    32   1    -0.00   0.00   0.03     0.02   0.05  -0.00     0.04  -0.29   0.00
    33   1    -0.00   0.00   0.01    -0.05   0.04  -0.00    -0.27   0.22  -0.00
    34   1     0.00  -0.00  -0.56     0.45  -0.05   0.00     0.01  -0.07  -0.00
    35   1    -0.00   0.00   0.01     0.04  -0.02  -0.00     0.26  -0.15   0.00
    36   1    -0.00  -0.00  -0.01     0.00  -0.08   0.00     0.00  -0.30   0.00
    37   1     0.00   0.00   0.00     0.02   0.06  -0.00     0.05   0.26   0.00
    38   1     0.00  -0.00  -0.00    -0.02   0.02   0.00    -0.02   0.05  -0.00
    39   1     0.00   0.00  -0.00     0.01  -0.01   0.00    -0.03   0.01  -0.00
    40   1    -0.00   0.00   0.00    -0.03  -0.02   0.00    -0.18  -0.08  -0.00
    41   1    -0.00   0.00   0.00     0.04   0.02  -0.00     0.19   0.17  -0.00
    42   1     0.00   0.00  -0.00    -0.00  -0.01  -0.00    -0.01  -0.06   0.00
                     64                     65                     66
                     A'                     A'                     A'
 Frequencies --   1069.1621              1098.9660              1163.9541
 Red. masses --      2.2201                 4.1329                 1.8711
 Frc consts  --      1.4952                 2.9408                 1.4936
 IR Inten    --      3.4325                 0.0014                 1.5887
  Atom  AN      X      Y      Z        X      Y      Z        X      Y      Z
     1   6     0.03  -0.03  -0.00    -0.05   0.05   0.00    -0.05  -0.02  -0.00
     2   6     0.01  -0.02   0.00    -0.02   0.05  -0.00     0.08  -0.05   0.00
     3   6    -0.02  -0.02   0.00     0.06   0.05  -0.00    -0.04  -0.03   0.00
     4   6    -0.02   0.01   0.00     0.05  -0.01   0.00    -0.10  -0.03  -0.00
     5   6     0.01   0.01  -0.00    -0.03  -0.02   0.00     0.06   0.05  -0.00
     6   6    -0.05   0.04   0.00     0.09  -0.04  -0.00     0.03  -0.04   0.00
     7   6     0.01   0.01  -0.00    -0.06  -0.00   0.00     0.05  -0.00  -0.00
     8   6    -0.02  -0.00  -0.00     0.06  -0.01  -0.00    -0.09   0.04   0.00
     9   6     0.01   0.00  -0.00    -0.02  -0.01   0.00     0.04   0.02   0.00
    10   6     0.02   0.02  -0.00    -0.05  -0.06  -0.00    -0.03   0.03   0.00
    11   6     0.02   0.03   0.00    -0.08  -0.08  -0.00     0.00   0.02   0.00
    12   6    -0.03  -0.01  -0.00     0.10   0.06   0.00     0.04  -0.05  -0.00
    13   6     0.00  -0.01   0.00    -0.01   0.02   0.00     0.03  -0.03  -0.00
    14   6    -0.01  -0.05  -0.00     0.11   0.06   0.00    -0.04   0.03  -0.00
    15   6     0.02   0.01   0.00    -0.08  -0.11  -0.00    -0.00   0.00   0.00
    16   6    -0.01  -0.02   0.00     0.12   0.02  -0.00     0.00   0.07   0.00
    17   6     0.01  -0.01  -0.00    -0.13  -0.02   0.00    -0.04  -0.00  -0.00
    18   6     0.01   0.02   0.00    -0.10  -0.03  -0.00    -0.01  -0.00   0.00
    19   6    -0.03   0.04  -0.00     0.09   0.12   0.00     0.03  -0.01  -0.00
    20   6     0.03   0.03   0.00     0.05   0.17  -0.00     0.06  -0.02   0.00
    21   6    -0.01   0.01   0.00    -0.04  -0.05   0.00    -0.03  -0.04  -0.00
    22   6     0.00  -0.11   0.00    -0.09  -0.13   0.00    -0.02  -0.04  -0.00
    23   6     0.01  -0.04  -0.00     0.06   0.07   0.00     0.03   0.03  -0.00
    24   6     0.09   0.01  -0.00    -0.09  -0.16  -0.00    -0.05  -0.01   0.00
    25   6    -0.16  -0.07  -0.00     0.05  -0.01  -0.00    -0.01   0.01   0.00
    26   6    -0.00   0.20   0.00     0.02   0.10   0.00     0.02   0.01   0.00
    27   1     0.03  -0.03   0.00    -0.06  -0.02  -0.00    -0.05   0.19   0.00
    28   1    -0.02   0.03  -0.00     0.05  -0.05  -0.00    -0.12  -0.27   0.00
    29   1     0.01  -0.05   0.00    -0.06   0.23  -0.00     0.05  -0.09   0.00
    30   1    -0.02   0.00   0.00     0.06  -0.06   0.00    -0.09   0.25  -0.00
    31   1     0.06   0.03   0.00    -0.16  -0.08  -0.00     0.48   0.24  -0.00
    32   1     0.02  -0.05   0.00    -0.05  -0.07   0.00    -0.03   0.09  -0.00
    33   1    -0.07   0.09  -0.00    -0.00  -0.14  -0.00    -0.07   0.08  -0.00
    34   1     0.04  -0.03  -0.00    -0.15   0.11  -0.00     0.38  -0.25   0.00
    35   1     0.02   0.02  -0.00     0.15  -0.28   0.00    -0.07   0.05   0.00
    36   1     0.00  -0.23   0.00    -0.14   0.07  -0.00    -0.04   0.03   0.00
    37   1     0.01   0.09  -0.00    -0.09   0.15   0.00    -0.01   0.07  -0.00
    38   1    -0.08   0.06  -0.00     0.20  -0.22   0.00     0.08  -0.11   0.00
    39   1     0.33  -0.37  -0.00     0.00  -0.20  -0.00    -0.07  -0.01   0.00
    40   1     0.43  -0.23   0.00    -0.03  -0.20   0.00    -0.21   0.11  -0.00
    41   1    -0.20  -0.33   0.00     0.06   0.14   0.00     0.01   0.17  -0.00
    42   1     0.24   0.32  -0.00     0.37   0.26  -0.00     0.25   0.11  -0.00
                     67                     68                     69
                     A'                     A'                     A'
 Frequencies --   1173.1132              1186.0569              1193.6522
 Red. masses --      1.7268                 1.4025                 1.3320
 Frc consts  --      1.4002                 1.1624                 1.1182
 IR Inten    --      1.8325                 0.4005                 2.3548
  Atom  AN      X      Y      Z        X      Y      Z        X      Y      Z
     1   6     0.04   0.01  -0.00    -0.01   0.04  -0.00     0.02  -0.01  -0.00
     2   6    -0.03  -0.00   0.00    -0.01  -0.06   0.00     0.01  -0.00   0.00
     3   6    -0.02  -0.02   0.00     0.02  -0.05   0.00    -0.05  -0.04   0.00
     4   6     0.05   0.03   0.00    -0.01   0.03  -0.00     0.01   0.01  -0.00
     5   6    -0.03  -0.04  -0.00     0.02  -0.05  -0.00    -0.02  -0.00  -0.00
     6   6    -0.02  -0.02   0.00    -0.00  -0.05   0.00     0.01  -0.03   0.00
     7   6     0.03  -0.01  -0.00    -0.00   0.02  -0.00     0.05  -0.02  -0.00
     8   6     0.05  -0.01   0.00    -0.01   0.04   0.00     0.02  -0.01   0.00
     9   6    -0.03  -0.02   0.00    -0.03  -0.03   0.00    -0.00   0.00   0.00
    10   6     0.03   0.01  -0.00    -0.02   0.04   0.00     0.02   0.01   0.00
    11   6     0.04   0.03  -0.00     0.01  -0.02   0.00     0.00   0.04   0.00
    12   6    -0.07   0.00   0.00    -0.02   0.03  -0.00    -0.00  -0.00  -0.00
    13   6    -0.01   0.00  -0.00     0.04  -0.04  -0.00    -0.01   0.01  -0.00
    14   6    -0.09   0.02  -0.00    -0.01   0.03  -0.00    -0.05   0.02  -0.00
    15   6     0.04   0.05  -0.00     0.01  -0.02   0.00     0.02  -0.00   0.00
    16   6    -0.02   0.01   0.00     0.02  -0.04   0.00     0.03   0.04   0.00
    17   6     0.03  -0.02  -0.00     0.00   0.01  -0.00    -0.03  -0.00  -0.00
    18   6     0.02   0.01  -0.00    -0.00   0.01   0.00    -0.05   0.03   0.00
    19   6    -0.00  -0.05   0.00    -0.00  -0.02  -0.00     0.02   0.00  -0.00
    20   6     0.07  -0.03   0.00    -0.03   0.04   0.00    -0.01   0.00   0.00
    21   6    -0.03  -0.03   0.00     0.02   0.00  -0.00     0.01  -0.05   0.00
    22   6    -0.01  -0.08  -0.00     0.01  -0.00  -0.00    -0.01   0.01  -0.00
    23   6     0.01   0.05  -0.00    -0.03   0.01  -0.00     0.03   0.00  -0.00
    24   6    -0.07  -0.02   0.00     0.02  -0.02   0.00     0.04  -0.02   0.00
    25   6    -0.01   0.04   0.00     0.00   0.01  -0.00     0.01   0.00   0.00
    26   6     0.04   0.00  -0.00    -0.02  -0.00   0.00    -0.04   0.00  -0.00
    27   1     0.05   0.05   0.00     0.00   0.33  -0.00     0.02   0.12  -0.00
    28   1     0.06   0.27  -0.00     0.01   0.35   0.00     0.01   0.05   0.00
    29   1     0.02  -0.23  -0.00     0.01   0.26   0.00     0.03  -0.34   0.00
    30   1     0.05  -0.04  -0.00     0.01   0.43  -0.00     0.01  -0.13  -0.00
    31   1    -0.29  -0.15  -0.00    -0.27  -0.15  -0.00     0.01   0.01  -0.00
    32   1     0.04   0.17   0.00    -0.02   0.22  -0.00     0.03   0.11  -0.00
    33   1     0.02   0.05   0.00     0.11  -0.09   0.00    -0.29   0.25  -0.00
    34   1    -0.14   0.09   0.00     0.37  -0.25   0.00    -0.16   0.10   0.00
    35   1    -0.05   0.12  -0.00     0.01  -0.02   0.00     0.10  -0.06   0.00
    36   1     0.02  -0.22   0.00     0.00   0.03   0.00    -0.03   0.04   0.00
    37   1     0.03   0.10   0.00     0.00   0.05  -0.00    -0.03   0.39  -0.00
    38   1     0.01  -0.05  -0.00     0.08  -0.04   0.00     0.37  -0.30   0.00
    39   1     0.10  -0.16   0.00     0.10  -0.07   0.00    -0.09   0.07   0.00
    40   1    -0.34   0.18   0.00     0.20  -0.15  -0.00     0.25  -0.17  -0.00
    41   1     0.02   0.41  -0.00     0.01   0.08   0.00     0.00  -0.03   0.00
    42   1     0.41   0.17   0.00    -0.17  -0.07   0.00    -0.33  -0.13   0.00
                     70                     71                     72
                     A'                     A'                     A'
 Frequencies --   1200.6135              1212.4461              1227.4182
 Red. masses --      1.2221                 1.3188                 1.4256
 Frc consts  --      1.0379                 1.1422                 1.2654
 IR Inten    --      2.4732                 1.4857                 1.3082
  Atom  AN      X      Y      Z        X      Y      Z        X      Y      Z
     1   6    -0.01  -0.00  -0.00    -0.00   0.01  -0.00    -0.00  -0.02   0.00
     2   6     0.01   0.01  -0.00     0.03  -0.08   0.00     0.02  -0.03   0.00
     3   6     0.02   0.02  -0.00    -0.03  -0.07   0.00    -0.04  -0.05   0.00
     4   6    -0.01  -0.02   0.00    -0.02   0.03  -0.00    -0.00   0.02  -0.00
     5   6    -0.01  -0.00   0.00    -0.04  -0.05  -0.00     0.02   0.05  -0.00
     6   6     0.01  -0.00  -0.00     0.00  -0.03   0.00     0.01   0.01   0.00
     7   6    -0.01   0.00   0.00     0.02   0.03  -0.00     0.04   0.00  -0.00
     8   6    -0.00  -0.00  -0.00     0.02   0.00   0.00    -0.01  -0.02   0.00
     9   6     0.02   0.02   0.00    -0.00   0.02   0.00    -0.01  -0.00   0.00
    10   6    -0.01  -0.01  -0.00     0.00   0.02   0.00     0.01   0.01  -0.00
    11   6     0.00  -0.01  -0.00     0.01  -0.01   0.00    -0.01   0.03   0.00
    12   6    -0.03   0.00   0.00    -0.01   0.03  -0.00     0.07  -0.01  -0.00
    13   6    -0.01   0.02   0.00    -0.01   0.02  -0.00    -0.01  -0.00  -0.00
    14   6    -0.01   0.03   0.00     0.00   0.01  -0.00    -0.02  -0.03  -0.00
    15   6     0.00   0.02  -0.00     0.00  -0.02   0.00    -0.01  -0.04  -0.00
    16   6    -0.01  -0.03  -0.00     0.00  -0.04   0.00    -0.05   0.02   0.00
    17   6     0.01   0.00  -0.00     0.01   0.01  -0.00    -0.04   0.02   0.00
    18   6     0.02   0.01  -0.00     0.01  -0.00   0.00     0.01  -0.03   0.00
    19   6     0.01  -0.04   0.00    -0.01  -0.01  -0.00     0.05   0.04  -0.00
    20   6     0.01   0.03  -0.00    -0.03   0.01   0.00     0.07   0.01  -0.00
    21   6     0.01   0.00   0.00     0.01   0.01  -0.00    -0.01   0.02  -0.00
    22   6     0.02  -0.04   0.00     0.00   0.01  -0.00    -0.01  -0.02  -0.00
    23   6    -0.05   0.02   0.00    -0.01   0.01  -0.00     0.01  -0.04   0.00
    24   6     0.01  -0.02  -0.00    -0.00  -0.00   0.00    -0.01   0.01  -0.00
    25   6    -0.01   0.05   0.00     0.01  -0.02  -0.00    -0.02   0.01  -0.00
    26   6    -0.03  -0.01   0.00     0.01   0.00   0.00    -0.00   0.01   0.00
    27   1    -0.02  -0.06   0.00     0.02   0.50   0.00     0.01   0.26  -0.00
    28   1    -0.02  -0.27  -0.00    -0.02   0.03   0.00     0.01   0.31   0.00
    29   1    -0.01   0.08   0.00     0.04   0.34   0.00     0.04  -0.07  -0.00
    30   1    -0.01  -0.09  -0.00     0.01  -0.25  -0.00    -0.02  -0.24  -0.00
    31   1     0.29   0.15  -0.00     0.32   0.18  -0.00    -0.14  -0.07  -0.00
    32   1    -0.01   0.02   0.00     0.01   0.20  -0.00     0.01  -0.18   0.00
    33   1     0.15  -0.11   0.00     0.03  -0.02  -0.00    -0.14   0.12   0.00
    34   1    -0.17   0.12  -0.00    -0.41   0.28   0.00    -0.01  -0.01   0.00
    35   1    -0.07   0.07  -0.00     0.01  -0.02   0.00     0.21  -0.20   0.00
    36   1     0.01  -0.11   0.00     0.01   0.09   0.00    -0.03   0.30  -0.00
    37   1     0.02  -0.05   0.00     0.01  -0.02  -0.00    -0.01  -0.32   0.00
    38   1     0.02  -0.00  -0.00    -0.04   0.05   0.00    -0.35   0.25  -0.00
    39   1     0.31  -0.26  -0.00    -0.05   0.05   0.00     0.05  -0.07   0.00
    40   1     0.23  -0.19   0.00    -0.07   0.05  -0.00     0.06  -0.03   0.00
    41   1     0.04   0.57  -0.00    -0.01  -0.22   0.00     0.01   0.36   0.00
    42   1    -0.29  -0.13  -0.00     0.19   0.08  -0.00    -0.20  -0.08  -0.00
                     73                     74                     75
                     A'                     A'                     A'
 Frequencies --   1233.4607              1248.0072              1261.9207
 Red. masses --      1.7185                 1.5482                 1.8652
 Frc consts  --      1.5405                 1.4208                 1.7500
 IR Inten    --      1.2622                 0.4515                 3.2284
  Atom  AN      X      Y      Z        X      Y      Z        X      Y      Z
     1   6     0.00   0.01   0.00     0.03   0.03  -0.00    -0.02  -0.01   0.00
     2   6    -0.02   0.03  -0.00    -0.03  -0.01   0.00     0.02   0.04   0.00
     3   6     0.01   0.01  -0.00    -0.00   0.02   0.00    -0.01  -0.02   0.00
     4   6     0.01  -0.01   0.00     0.01  -0.00  -0.00    -0.01   0.00  -0.00
     5   6    -0.01   0.01   0.00    -0.07  -0.12  -0.00     0.02  -0.00  -0.00
     6   6     0.03  -0.03  -0.00     0.00  -0.03   0.00     0.04   0.01  -0.00
     7   6     0.01  -0.01   0.00    -0.00  -0.01  -0.00     0.01  -0.02   0.00
     8   6    -0.00   0.01  -0.00     0.04   0.03   0.00    -0.01  -0.01   0.00
     9   6     0.01  -0.00  -0.00     0.01   0.01   0.00     0.01  -0.01  -0.00
    10   6    -0.00   0.00  -0.00    -0.00  -0.00   0.00    -0.02  -0.03  -0.00
    11   6     0.02   0.02  -0.00    -0.01   0.01   0.00    -0.05  -0.01  -0.00
    12   6    -0.03   0.03   0.00    -0.02   0.08  -0.00     0.09   0.06  -0.00
    13   6     0.00  -0.01   0.00     0.03   0.00  -0.00    -0.00   0.01  -0.00
    14   6    -0.10   0.02   0.00    -0.00  -0.02  -0.00     0.10   0.04  -0.00
    15   6     0.05  -0.03  -0.00    -0.00  -0.01   0.00    -0.05  -0.03   0.00
    16   6    -0.04  -0.08  -0.00     0.00  -0.02   0.00    -0.08  -0.10  -0.00
    17   6    -0.02   0.05   0.00     0.01  -0.01  -0.00     0.06   0.03   0.00
    18   6     0.05   0.01  -0.00    -0.01  -0.03   0.00     0.04   0.02  -0.00
    19   6     0.03  -0.06   0.00     0.01   0.03  -0.00    -0.09  -0.08   0.00
    20   6    -0.05   0.05  -0.00     0.04   0.02   0.00    -0.04   0.01   0.00
    21   6     0.04   0.03   0.00    -0.02   0.01  -0.00     0.02  -0.01  -0.00
    22   6     0.03  -0.02   0.00    -0.03   0.01  -0.00     0.03  -0.03   0.00
    23   6    -0.11   0.07   0.00     0.07  -0.06  -0.00     0.02  -0.00  -0.00
    24   6    -0.00  -0.02  -0.00     0.00   0.01   0.00     0.01   0.00  -0.00
    25   6    -0.00  -0.00  -0.00     0.00  -0.01  -0.00    -0.00   0.02   0.00
    26   6     0.01  -0.02  -0.00    -0.00   0.02   0.00    -0.01   0.01   0.00
    27   1    -0.01  -0.16  -0.00     0.03  -0.08   0.00    -0.03  -0.02   0.00
    28   1     0.01  -0.20  -0.00    -0.01  -0.30   0.00    -0.00   0.01   0.00
    29   1    -0.01  -0.33  -0.00    -0.02  -0.28   0.00     0.00  -0.08   0.00
    30   1    -0.00   0.08   0.00     0.07   0.48  -0.00    -0.00   0.03  -0.00
    31   1     0.05   0.02   0.00     0.15   0.08  -0.00    -0.09  -0.06   0.00
    32   1    -0.00  -0.06  -0.00     0.00   0.40  -0.00    -0.02  -0.02   0.00
    33   1     0.06  -0.01   0.00    -0.18   0.12  -0.00    -0.44   0.25  -0.00
    34   1     0.04  -0.04  -0.00    -0.06   0.06   0.00     0.04  -0.01   0.00
    35   1     0.45  -0.32  -0.00     0.13  -0.11   0.00    -0.32   0.17   0.00
    36   1     0.01   0.51  -0.00     0.01  -0.01   0.00     0.08   0.43   0.00
    37   1     0.04  -0.11   0.00    -0.02  -0.08  -0.00     0.07   0.46   0.00
    38   1     0.07   0.02  -0.00    -0.38   0.26   0.00    -0.11   0.08  -0.00
    39   1    -0.01   0.02  -0.00    -0.05   0.02   0.00     0.17  -0.14  -0.00
    40   1     0.10  -0.10  -0.00    -0.07   0.07  -0.00    -0.13   0.11   0.00
    41   1    -0.01  -0.16  -0.00     0.01   0.04   0.00     0.01   0.08  -0.00
    42   1     0.32   0.12   0.00    -0.19  -0.06  -0.00     0.06   0.05  -0.00
                     76                     77                     78
                     A'                     A'                     A'
 Frequencies --   1269.7036              1293.9583              1297.4665
 Red. masses --      1.8293                 1.8347                 1.8630
 Frc consts  --      1.7376                 1.8099                 1.8478
 IR Inten    --      0.2539                14.3792                 0.4449
  Atom  AN      X      Y      Z        X      Y      Z        X      Y      Z
     1   6    -0.02   0.02   0.00     0.02   0.00  -0.00    -0.04   0.02   0.00
     2   6    -0.01   0.02  -0.00    -0.08   0.08   0.00     0.04  -0.06   0.00
     3   6     0.04  -0.01  -0.00    -0.06  -0.07   0.00     0.09   0.04   0.00
     4   6     0.01  -0.01   0.00     0.04  -0.02  -0.00    -0.02   0.00   0.00
     5   6     0.02   0.04   0.00    -0.06   0.06  -0.00     0.03   0.00  -0.00
     6   6     0.01  -0.01  -0.00    -0.05  -0.04   0.00     0.10  -0.01   0.00
     7   6    -0.02   0.00   0.00     0.02   0.01  -0.00    -0.04  -0.01  -0.00
     8   6    -0.02  -0.00  -0.00     0.01   0.01   0.00    -0.01   0.01  -0.00
     9   6     0.00  -0.00  -0.00     0.02   0.00  -0.00    -0.02  -0.00   0.00
    10   6    -0.01   0.01  -0.00     0.09   0.00   0.00    -0.07  -0.00   0.00
    11   6     0.05  -0.01  -0.00     0.02  -0.01   0.00     0.00   0.01  -0.00
    12   6    -0.06  -0.01   0.00    -0.03  -0.03  -0.00    -0.06   0.05   0.00
    13   6    -0.01  -0.01   0.00    -0.00  -0.03   0.00    -0.00   0.01  -0.00
    14   6    -0.09   0.03   0.00     0.04  -0.03  -0.00    -0.03   0.00   0.00
    15   6     0.04  -0.00  -0.00     0.01  -0.02   0.00    -0.01   0.00   0.00
    16   6    -0.03  -0.07  -0.00     0.02   0.06   0.00     0.07  -0.03  -0.00
    17   6     0.02   0.03   0.00    -0.01   0.04   0.00     0.00   0.02  -0.00
    18   6    -0.01   0.04  -0.00    -0.03   0.01   0.00    -0.05  -0.00  -0.00
    19   6    -0.05  -0.03   0.00    -0.03   0.03  -0.00     0.01   0.03   0.00
    20   6     0.08   0.02  -0.00    -0.07  -0.05   0.00    -0.11  -0.02   0.00
    21   6    -0.04  -0.04   0.00     0.02  -0.01  -0.00     0.03   0.01  -0.00
    22   6    -0.05  -0.02   0.00     0.04  -0.00  -0.00     0.02   0.02   0.00
    23   6     0.15  -0.03   0.00     0.01  -0.07  -0.00     0.02  -0.09  -0.00
    24   6     0.02  -0.01  -0.00     0.01   0.03   0.00     0.02   0.02  -0.00
    25   6    -0.00  -0.01  -0.00    -0.01   0.02   0.00     0.02   0.02   0.00
    26   6    -0.03   0.04  -0.00     0.00   0.02  -0.00     0.01   0.02   0.00
    27   1    -0.03  -0.02   0.00     0.02   0.07   0.00    -0.03   0.16   0.00
    28   1     0.01  -0.07  -0.00     0.03  -0.37  -0.00    -0.01   0.24   0.00
    29   1    -0.00   0.21  -0.00     0.05   0.45   0.00    -0.07  -0.39   0.00
    30   1    -0.03  -0.14   0.00     0.02   0.12   0.00    -0.02  -0.15  -0.00
    31   1     0.02   0.00   0.00    -0.06  -0.04   0.00     0.09   0.05   0.00
    32   1    -0.01  -0.23   0.00     0.10  -0.02  -0.00    -0.08  -0.22  -0.00
    33   1     0.39  -0.25   0.00    -0.05   0.04   0.00     0.01  -0.00  -0.00
    34   1     0.02  -0.02  -0.00     0.06  -0.07  -0.00     0.02  -0.01   0.00
    35   1     0.20  -0.11  -0.00     0.29  -0.23  -0.00     0.20  -0.14  -0.00
    36   1     0.04   0.19  -0.00    -0.00   0.17  -0.00    -0.01  -0.22   0.00
    37   1     0.02   0.54   0.00    -0.03   0.05  -0.00    -0.05   0.06   0.00
    38   1    -0.24   0.09  -0.00     0.16  -0.12   0.00     0.03   0.01  -0.00
    39   1    -0.26   0.12  -0.00     0.35  -0.23   0.00     0.42  -0.27   0.00
    40   1    -0.08   0.08   0.00    -0.28   0.25  -0.00    -0.35   0.30   0.00
    41   1    -0.00   0.01   0.00     0.00   0.12  -0.00     0.01  -0.08  -0.00
    42   1    -0.21  -0.04   0.00    -0.02   0.01   0.00    -0.08  -0.02  -0.00
                     79                     80                     81
                     A'                     A'                     A'
 Frequencies --   1311.3661              1321.5079              1337.7874
 Red. masses --      2.6990                 1.5541                 3.0241
 Frc consts  --      2.7347                 1.5991                 3.1888
 IR Inten    --      7.9415                 1.3299                 0.5076
  Atom  AN      X      Y      Z        X      Y      Z        X      Y      Z
     1   6    -0.07  -0.02   0.00     0.00  -0.01  -0.00    -0.11   0.01   0.00
     2   6     0.03   0.15  -0.00     0.09  -0.03   0.00     0.11   0.10  -0.00
     3   6    -0.07  -0.13  -0.00    -0.04   0.06   0.00     0.02  -0.10  -0.00
     4   6     0.01   0.01   0.00    -0.02   0.02   0.00    -0.03   0.07   0.00
     5   6     0.06   0.10   0.00     0.07  -0.03  -0.00     0.11  -0.08   0.00
     6   6     0.05  -0.12  -0.00    -0.09  -0.04   0.00     0.06  -0.00  -0.00
     7   6     0.07   0.01   0.00     0.01   0.02  -0.00    -0.03  -0.01   0.00
     8   6    -0.04  -0.02  -0.00    -0.02  -0.01   0.00    -0.05  -0.05  -0.00
     9   6     0.03  -0.03  -0.00    -0.02  -0.01   0.00     0.02  -0.05  -0.00
    10   6     0.03  -0.02  -0.00    -0.00   0.05   0.00    -0.08   0.03  -0.00
    11   6    -0.00   0.03  -0.00    -0.02  -0.02   0.00     0.06   0.01  -0.00
    12   6    -0.07   0.07   0.00     0.00  -0.05  -0.00     0.00   0.11   0.00
    13   6    -0.03  -0.00   0.00     0.00   0.01  -0.00     0.02   0.03   0.00
    14   6    -0.05   0.11   0.00     0.03   0.01  -0.00    -0.04  -0.10   0.00
    15   6     0.01   0.02  -0.00     0.04  -0.02  -0.00    -0.05  -0.02  -0.00
    16   6     0.09  -0.06  -0.00     0.02   0.04   0.00    -0.06  -0.03  -0.00
    17   6    -0.00  -0.01   0.00    -0.02   0.01   0.00     0.02  -0.00   0.00
    18   6    -0.03  -0.04  -0.00    -0.02   0.01   0.00     0.03  -0.01  -0.00
    19   6     0.06  -0.06   0.00    -0.01  -0.04  -0.00    -0.01   0.15   0.00
    20   6    -0.03   0.10  -0.00    -0.04   0.03  -0.00     0.07  -0.11  -0.00
    21   6     0.01   0.01   0.00    -0.01  -0.02  -0.00     0.02   0.04   0.00
    22   6    -0.04   0.02   0.00     0.00  -0.01  -0.00     0.03   0.01   0.00
    23   6     0.01   0.00   0.00     0.04  -0.02   0.00    -0.07  -0.04   0.00
    24   6     0.01  -0.02  -0.00     0.01  -0.01  -0.00    -0.03   0.05   0.00
    25   6     0.03  -0.00  -0.00     0.01   0.01   0.00    -0.04  -0.02   0.00
    26   6     0.00   0.01  -0.00    -0.01   0.02   0.00     0.03  -0.02  -0.00
    27   1    -0.09  -0.12   0.00    -0.02  -0.56  -0.00    -0.14  -0.33   0.00
    28   1     0.01  -0.18  -0.00    -0.01   0.27   0.00    -0.03  -0.12  -0.00
    29   1     0.08   0.09  -0.00     0.01   0.04   0.00    -0.01   0.28  -0.00
    30   1    -0.06  -0.27   0.00    -0.03  -0.23   0.00    -0.05  -0.02   0.00
    31   1    -0.18  -0.14   0.00     0.03   0.01  -0.00    -0.19  -0.15   0.00
    32   1     0.04   0.20   0.00     0.02   0.56  -0.00    -0.08   0.32   0.00
    33   1    -0.15   0.14  -0.00     0.08  -0.09  -0.00    -0.03   0.08   0.00
    34   1     0.09  -0.08  -0.00    -0.05   0.04   0.00    -0.16   0.14  -0.00
    35   1    -0.17   0.15  -0.00     0.08  -0.05   0.00     0.25  -0.23  -0.00
    36   1    -0.02  -0.41  -0.00    -0.01   0.32  -0.00     0.01  -0.19  -0.00
    37   1    -0.05  -0.28   0.00    -0.03  -0.05   0.00     0.05   0.23   0.00
    38   1    -0.33   0.25  -0.00    -0.03  -0.01   0.00     0.27  -0.12  -0.00
    39   1     0.00  -0.01  -0.00     0.14  -0.11   0.00    -0.10   0.10  -0.00
    40   1    -0.02  -0.00   0.00    -0.12   0.09  -0.00     0.08  -0.03   0.00
    41   1     0.01  -0.26  -0.00     0.01  -0.02  -0.00    -0.01   0.22  -0.00
    42   1    -0.07  -0.03  -0.00    -0.05  -0.00   0.00     0.09   0.01   0.00
                     82                     83                     84
                     A'                     A'                     A'
 Frequencies --   1363.9782              1381.5477              1395.2810
 Red. masses --      2.6112                 4.6013                 3.6488
 Frc consts  --      2.8622                 5.1744                 4.1853
 IR Inten    --      0.1014                 1.7894                 1.5644
  Atom  AN      X      Y      Z        X      Y      Z        X      Y      Z
     1   6    -0.01  -0.04  -0.00    -0.08   0.03   0.00     0.06  -0.04  -0.00
     2   6     0.03   0.05   0.00     0.02   0.03  -0.00    -0.00  -0.00   0.00
     3   6    -0.03  -0.05   0.00     0.14  -0.06  -0.00    -0.13   0.08   0.00
     4   6    -0.03   0.05   0.00    -0.00   0.04   0.00     0.00  -0.09  -0.00
     5   6     0.01  -0.09  -0.00     0.06  -0.03   0.00    -0.06   0.06  -0.00
     6   6     0.00   0.16   0.00     0.03  -0.01  -0.00     0.06  -0.05   0.00
     7   6     0.03  -0.01  -0.00    -0.08  -0.03   0.00     0.01   0.04  -0.00
     8   6    -0.01  -0.07   0.00    -0.03  -0.01  -0.00     0.05   0.02   0.00
     9   6     0.04  -0.00   0.00     0.01  -0.02  -0.00    -0.01   0.02  -0.00
    10   6    -0.05   0.02   0.00    -0.04   0.05  -0.00     0.02  -0.11   0.00
    11   6     0.02   0.05   0.00     0.05   0.02  -0.00     0.03  -0.04   0.00
    12   6     0.12  -0.07  -0.00    -0.12   0.02   0.00     0.08   0.13  -0.00
    13   6     0.04   0.02  -0.00     0.02  -0.00   0.00    -0.06   0.03  -0.00
    14   6    -0.12  -0.03  -0.00     0.09  -0.16   0.00    -0.06  -0.09  -0.00
    15   6     0.00   0.02   0.00    -0.00   0.10  -0.00    -0.10   0.05   0.00
    16   6    -0.03   0.00   0.00    -0.01   0.20  -0.00    -0.15  -0.02   0.00
    17   6    -0.07  -0.04   0.00     0.06  -0.05   0.00     0.00  -0.07  -0.00
    18   6    -0.02   0.03  -0.00     0.00   0.01  -0.00     0.02   0.02   0.00
    19   6     0.14  -0.04  -0.00    -0.03  -0.10   0.00     0.16   0.07  -0.00
    20   6    -0.08   0.06  -0.00    -0.11  -0.04  -0.00    -0.08  -0.06   0.00
    21   6     0.01  -0.02   0.00    -0.09  -0.07   0.00     0.00  -0.02  -0.00
    22   6    -0.02   0.00  -0.00     0.07  -0.09   0.00     0.05  -0.06  -0.00
    23   6     0.02  -0.01  -0.00     0.15   0.21   0.00     0.03   0.09  -0.00
    24   6     0.04  -0.04   0.00     0.10  -0.10  -0.00     0.10  -0.06   0.00
    25   6     0.02   0.04   0.00     0.01   0.11  -0.00    -0.00   0.12  -0.00
    26   6    -0.01   0.02  -0.00    -0.13  -0.03  -0.00    -0.08  -0.02   0.00
    27   1    -0.02   0.05  -0.00    -0.09   0.16  -0.00     0.06  -0.11   0.00
    28   1    -0.04  -0.22  -0.00    -0.01  -0.17  -0.00     0.02   0.34   0.00
    29   1     0.05   0.09   0.00    -0.08   0.08  -0.00     0.02   0.17  -0.00
    30   1     0.02   0.41  -0.00    -0.03  -0.01   0.00     0.05  -0.12  -0.00
    31   1    -0.26  -0.15  -0.00    -0.08  -0.07   0.00     0.19   0.12   0.00
    32   1    -0.06  -0.15   0.00    -0.05  -0.11  -0.00     0.04   0.31  -0.00
    33   1     0.26  -0.12  -0.00    -0.28   0.25  -0.00     0.21  -0.16   0.00
    34   1    -0.26   0.21   0.00    -0.10   0.07  -0.00     0.29  -0.19   0.00
    35   1    -0.20   0.16  -0.00     0.27  -0.08  -0.00     0.10  -0.09  -0.00
    36   1    -0.06   0.11   0.00     0.08   0.16  -0.00    -0.01  -0.28   0.00
    37   1    -0.02   0.02   0.00    -0.03  -0.41   0.00     0.04   0.26  -0.00
    38   1    -0.02  -0.01  -0.00    -0.28   0.05  -0.00    -0.11   0.06  -0.00
    39   1     0.21  -0.17  -0.00    -0.12   0.05  -0.00    -0.05   0.01   0.00
    40   1    -0.22   0.15  -0.00     0.11  -0.10   0.00    -0.12   0.10  -0.00
    41   1    -0.00  -0.25  -0.00    -0.01  -0.08  -0.00    -0.04  -0.19   0.00
    42   1    -0.14  -0.05   0.00     0.06   0.07   0.00    -0.04  -0.00   0.00
                     85                     86                     87
                     A'                     A'                     A'
 Frequencies --   1401.3040              1408.9497              1436.0546
 Red. masses --      4.6680                 4.5478                 5.4863
 Frc consts  --      5.4006                 5.3191                 6.6661
 IR Inten    --      1.7047                 4.1914                 0.0946
  Atom  AN      X      Y      Z        X      Y      Z        X      Y      Z
     1   6     0.01  -0.16  -0.00    -0.01  -0.15   0.00     0.07   0.02  -0.00
     2   6     0.14   0.04   0.00     0.09   0.06  -0.00    -0.30   0.02   0.00
     3   6    -0.14   0.07   0.00    -0.07   0.08  -0.00     0.02  -0.01   0.00
     4   6    -0.07   0.00  -0.00    -0.05  -0.06   0.00    -0.03  -0.21  -0.00
     5   6    -0.09   0.02  -0.00    -0.05   0.05   0.00     0.31  -0.00  -0.00
     6   6     0.12   0.12   0.00     0.16   0.06  -0.00    -0.04  -0.02   0.00
     7   6     0.06   0.01  -0.00    -0.03  -0.00   0.00     0.00   0.05  -0.00
     8   6     0.02  -0.08   0.00     0.04  -0.07  -0.00     0.00  -0.23   0.00
     9   6     0.05   0.03   0.00     0.05   0.04  -0.00     0.16   0.14   0.00
    10   6    -0.04  -0.10   0.00    -0.05  -0.15  -0.00    -0.07   0.04   0.00
    11   6    -0.06   0.01   0.00     0.03  -0.01  -0.00    -0.01  -0.01   0.00
    12   6    -0.08  -0.12  -0.00    -0.15   0.04   0.00     0.03   0.05  -0.00
    13   6     0.01   0.03   0.00    -0.05   0.05   0.00    -0.13   0.15  -0.00
    14   6     0.02   0.12  -0.00     0.05  -0.12   0.00    -0.05  -0.04  -0.00
    15   6     0.05  -0.08   0.00     0.02   0.10  -0.00     0.02  -0.03   0.00
    16   6     0.17  -0.06   0.00    -0.06   0.10  -0.00     0.08  -0.00   0.00
    17   6    -0.01   0.12   0.00     0.07  -0.06   0.00    -0.01  -0.02  -0.00
    18   6    -0.02  -0.07   0.00     0.02   0.07  -0.00    -0.00  -0.04   0.00
    19   6    -0.15   0.08  -0.00    -0.03  -0.16   0.00    -0.06   0.04  -0.00
    20   6    -0.05  -0.14   0.00     0.08   0.14  -0.00    -0.03  -0.04   0.00
    21   6    -0.02   0.04   0.00    -0.02  -0.03   0.00    -0.03   0.03  -0.00
    22   6     0.10  -0.06  -0.00    -0.11   0.08   0.00     0.02   0.01  -0.00
    23   6     0.06   0.09  -0.00    -0.02  -0.09   0.00     0.03   0.02   0.00
    24   6     0.05  -0.01   0.00    -0.09   0.03  -0.00    -0.01   0.00  -0.00
    25   6    -0.03   0.05  -0.00     0.03  -0.10   0.00    -0.00  -0.01   0.00
    26   6    -0.09  -0.03  -0.00     0.10   0.04  -0.00    -0.00   0.00   0.00
    27   1     0.02   0.13  -0.00     0.01   0.26   0.00     0.09   0.42   0.00
    28   1    -0.07   0.14   0.00    -0.04   0.26  -0.00    -0.04   0.02   0.00
    29   1     0.06   0.02   0.00    -0.02   0.23  -0.00    -0.01  -0.22   0.00
    30   1     0.05   0.44  -0.00     0.06   0.22   0.00     0.03   0.06  -0.00
    31   1    -0.25  -0.12  -0.00    -0.10  -0.03   0.00    -0.09   0.03  -0.00
    32   1    -0.04   0.16   0.00    -0.05   0.27   0.00    -0.06   0.47   0.00
    33   1     0.14  -0.12  -0.00     0.01   0.01   0.00     0.15  -0.11   0.00
    34   1    -0.10   0.10  -0.00     0.10  -0.04  -0.00     0.01   0.07   0.00
    35   1     0.16  -0.16   0.00     0.26  -0.05  -0.00    -0.09   0.06   0.00
    36   1    -0.03  -0.10  -0.00     0.10   0.27  -0.00     0.00   0.23   0.00
    37   1    -0.02  -0.03   0.00     0.00  -0.17   0.00    -0.00  -0.01  -0.00
    38   1    -0.19   0.15   0.00     0.24  -0.22  -0.00     0.03  -0.00   0.00
    39   1    -0.17   0.14   0.00     0.13  -0.10  -0.00     0.06  -0.02   0.00
    40   1     0.12  -0.05  -0.00     0.01  -0.06   0.00     0.06  -0.05  -0.00
    41   1    -0.01   0.20  -0.00     0.04  -0.04  -0.00     0.01   0.08  -0.00
    42   1     0.16   0.09   0.00    -0.10  -0.06   0.00     0.03   0.01  -0.00
                     88                     89                     90
                     A'                     A'                     A'
 Frequencies --   1442.1305              1465.2914              1471.6459
 Red. masses --      3.4816                 2.2282                 2.0584
 Frc consts  --      4.2662                 2.8187                 2.6265
 IR Inten    --      0.2252                 0.6666                 3.8316
  Atom  AN      X      Y      Z        X      Y      Z        X      Y      Z
     1   6     0.03   0.03  -0.00     0.00   0.06  -0.00    -0.00  -0.04  -0.00
     2   6     0.01  -0.02   0.00    -0.02   0.06   0.00     0.02  -0.03   0.00
     3   6    -0.13  -0.04   0.00    -0.01  -0.03   0.00     0.02   0.03   0.00
     4   6     0.02   0.04  -0.00     0.03  -0.09  -0.00    -0.02   0.05  -0.00
     5   6    -0.05  -0.02  -0.00    -0.01  -0.09  -0.00    -0.01   0.05  -0.00
     6   6     0.09  -0.03   0.00     0.04   0.10   0.00    -0.03  -0.04   0.00
     7   6     0.02   0.12  -0.00    -0.03  -0.09  -0.00     0.01   0.03  -0.00
     8   6     0.00   0.06   0.00     0.05   0.01   0.00    -0.02   0.01   0.00
     9   6    -0.04  -0.03   0.00    -0.07  -0.03   0.00     0.03   0.01   0.00
    10   6     0.00   0.01   0.00    -0.04  -0.01   0.00     0.02  -0.01   0.00
    11   6     0.04  -0.04   0.00     0.10   0.01   0.00    -0.03  -0.00   0.00
    12   6     0.09   0.15  -0.00    -0.01  -0.05  -0.00     0.01   0.02  -0.00
    13   6     0.02  -0.03  -0.00    -0.04   0.07  -0.00     0.02  -0.04  -0.00
    14   6    -0.14  -0.13  -0.00    -0.08   0.02  -0.00     0.00  -0.04  -0.00
    15   6     0.00  -0.00   0.00     0.05  -0.01  -0.00    -0.02   0.05   0.00
    16   6     0.16   0.03   0.00     0.05   0.04  -0.00    -0.00   0.05   0.00
    17   6     0.02  -0.05  -0.00    -0.04  -0.00   0.00     0.00  -0.07  -0.00
    18   6     0.01  -0.06   0.00    -0.05  -0.04   0.00    -0.06  -0.04   0.00
    19   6    -0.15  -0.01  -0.00     0.02  -0.01  -0.00     0.06  -0.01  -0.00
    20   6    -0.03  -0.06   0.00    -0.05   0.02   0.00    -0.10   0.02   0.00
    21   6    -0.10   0.07  -0.00     0.06  -0.02  -0.00     0.09  -0.03  -0.00
    22   6    -0.02   0.05  -0.00     0.03   0.02  -0.00     0.03   0.05  -0.00
    23   6     0.10   0.05  -0.00     0.00  -0.03   0.00     0.04  -0.05  -0.00
    24   6    -0.05  -0.01   0.00    -0.02   0.05  -0.00    -0.05   0.10   0.00
    25   6     0.01  -0.04  -0.00     0.02  -0.04  -0.00     0.04  -0.09   0.00
    26   6     0.03   0.01   0.00    -0.04  -0.02   0.00    -0.07  -0.04  -0.00
    27   1     0.02  -0.30  -0.00    -0.01  -0.20   0.00     0.00   0.12  -0.00
    28   1     0.02  -0.02   0.00     0.06   0.30   0.00    -0.03  -0.15   0.00
    29   1    -0.00  -0.09   0.00     0.00   0.39   0.00    -0.01  -0.13   0.00
    30   1    -0.01  -0.06  -0.00     0.06  -0.06  -0.00    -0.03   0.01  -0.00
    31   1     0.07   0.02  -0.00     0.37   0.19  -0.00    -0.19  -0.10  -0.00
    32   1    -0.01  -0.34  -0.00    -0.05  -0.07  -0.00     0.03   0.05  -0.00
    33   1     0.20  -0.15  -0.00    -0.24   0.26  -0.00     0.20  -0.16   0.00
    34   1     0.02  -0.03   0.00     0.26  -0.11   0.00    -0.12   0.04   0.00
    35   1    -0.30   0.22   0.00    -0.07   0.08   0.00     0.01   0.03   0.00
    36   1     0.05   0.41   0.00    -0.04   0.06  -0.00     0.01   0.04   0.00
    37   1     0.01  -0.19  -0.00    -0.05   0.11  -0.00    -0.04   0.40  -0.00
    38   1     0.13  -0.09   0.00    -0.18   0.14   0.00    -0.25   0.20   0.00
    39   1     0.23  -0.14   0.00    -0.00   0.05  -0.00     0.04   0.06   0.00
    40   1     0.14  -0.15  -0.00     0.16  -0.08  -0.00     0.33  -0.17  -0.00
    41   1     0.03   0.04  -0.00     0.04   0.18   0.00     0.09   0.31  -0.00
    42   1    -0.03  -0.02   0.00     0.22   0.10  -0.00     0.42   0.18   0.00
                     91                     92                     93
                     A'                     A'                     A'
 Frequencies --   1480.4560              1491.3939              1520.2709
 Red. masses --      2.5355                 2.1438                 2.7391
 Frc consts  --      3.2741                 2.8094                 3.7299
 IR Inten    --      1.0127                 7.1712                 6.9750
  Atom  AN      X      Y      Z        X      Y      Z        X      Y      Z
     1   6    -0.06  -0.06  -0.00    -0.02  -0.03  -0.00     0.03  -0.03   0.00
     2   6     0.03   0.10   0.00     0.00   0.05   0.00    -0.01  -0.10  -0.00
     3   6     0.13  -0.04   0.00     0.02  -0.04   0.00     0.03   0.12  -0.00
     4   6     0.03   0.03   0.00     0.02   0.03  -0.00    -0.04   0.09   0.00
     5   6    -0.04  -0.04  -0.00    -0.01  -0.04  -0.00     0.01   0.03   0.00
     6   6    -0.11   0.08   0.00    -0.01   0.04   0.00     0.01   0.00  -0.00
     7   6     0.02  -0.05  -0.00     0.01   0.04  -0.00    -0.07  -0.06   0.00
     8   6     0.04   0.08   0.00     0.02   0.06   0.00     0.00   0.08  -0.00
     9   6    -0.01  -0.06  -0.00     0.00  -0.04   0.00     0.11   0.02  -0.00
    10   6     0.02  -0.09   0.00    -0.01  -0.04   0.00    -0.02  -0.07  -0.00
    11   6    -0.07   0.09   0.00    -0.04   0.02   0.00     0.13  -0.05  -0.00
    12   6     0.02  -0.03  -0.00    -0.00   0.05  -0.00    -0.05   0.03   0.00
    13   6    -0.07   0.02   0.00    -0.05   0.01  -0.00    -0.06  -0.05   0.00
    14   6    -0.00  -0.00  -0.00     0.00  -0.05  -0.00    -0.08   0.00   0.00
    15   6    -0.00   0.02   0.00     0.04  -0.03   0.00     0.11  -0.03  -0.00
    16   6     0.01  -0.01  -0.00     0.02  -0.04   0.00     0.04   0.02  -0.00
    17   6     0.00  -0.05   0.00    -0.02  -0.03  -0.00    -0.05  -0.07   0.00
    18   6     0.02  -0.09   0.00    -0.00   0.12   0.00    -0.02  -0.07  -0.00
    19   6    -0.02   0.04  -0.00    -0.01   0.02  -0.00     0.01   0.07   0.00
    20   6    -0.00  -0.08   0.00    -0.03   0.09   0.00     0.02  -0.00  -0.00
    21   6    -0.03   0.05   0.00    -0.02  -0.02  -0.00     0.05   0.02   0.00
    22   6    -0.05   0.04  -0.00     0.10  -0.05  -0.00     0.04  -0.04   0.00
    23   6     0.03   0.07  -0.00    -0.01  -0.10  -0.00    -0.08   0.02   0.00
    24   6    -0.05  -0.01  -0.00     0.09   0.00   0.00     0.03  -0.04  -0.00
    25   6     0.01   0.02   0.00    -0.03  -0.06   0.00    -0.04   0.03   0.00
    26   6     0.06  -0.01  -0.00    -0.08   0.03  -0.00     0.04   0.03  -0.00
    27   1    -0.05   0.33   0.00    -0.02   0.14  -0.00     0.04   0.09   0.00
[truncated: 169,733 more chars]
