# Supplementary material for: HOMA Index Establishes Similarity to a Reference Molecule
Source: J Chem Inf Model. 2023 Dec 6;63(24):7744–54. doi: 10.1021/acs.jcim.3c01551 (PMC10751799; doi:10.1021/acs.jcim.3c01551)
Supplement: Supplementary file 7 — ci3c01551_si_007.zip [file ci3c01551_si_007.zip › ad-Fig4-hexacene-Gaussian16-output/18-0220.log]

 Set GAUSS_PDEF to "48".
 Set GAUSS_MDEF to "10240MB".
 Entering Gaussian System, Link 0=g16
 Initial command:
 /mnt/opt/groups/app-gaussian/g16-avx2/l1.exe "/scratch/9832356.torquesrv1.cis.gov.pl/Gau-170521.inp" -scrdir="/scratch/9832356.torquesrv1.cis.gov.pl/"
 Default is to use a total of  48 processors:
                               48 via shared-memory
                                1 via Linda
 Entering Link 1 = /mnt/opt/groups/app-gaussian/g16-avx2/l1.exe PID=    170522.
  
 Copyright (c) 1988-2019, Gaussian, Inc.  All Rights Reserved.
  
 This is part of the Gaussian(R) 16 program.  It is based on
 the Gaussian(R) 09 system (copyright 2009, Gaussian, Inc.),
 the Gaussian(R) 03 system (copyright 2003, Gaussian, Inc.),
 the Gaussian(R) 98 system (copyright 1998, Gaussian, Inc.),
 the Gaussian(R) 94 system (copyright 1995, Gaussian, Inc.),
 the Gaussian 92(TM) system (copyright 1992, Gaussian, Inc.),
 the Gaussian 90(TM) system (copyright 1990, Gaussian, Inc.),
 the Gaussian 88(TM) system (copyright 1988, Gaussian, Inc.),
 the Gaussian 86(TM) system (copyright 1986, Carnegie Mellon
 University), and the Gaussian 82(TM) system (copyright 1983,
 Carnegie Mellon University). Gaussian is a federally registered
 trademark of Gaussian, Inc.
  
 This software contains proprietary and confidential information,
 including trade secrets, belonging to Gaussian, Inc.
  
 This software is provided under written license and may be
 used, copied, transmitted, or stored only in accord with that
 written license.
  
 The following legend is applicable only to US Government
 contracts under FAR:
  
                    RESTRICTED RIGHTS LEGEND
  
 Use, reproduction and disclosure by the US Government is
 subject to restrictions as set forth in subparagraphs (a)
 and (c) of the Commercial Computer Software - Restricted
 Rights clause in FAR 52.227-19.
  
 Gaussian, Inc.
 340 Quinnipiac St., Bldg. 40, Wallingford CT 06492
  
  
 ---------------------------------------------------------------
 Warning -- This program may not be used in any manner that
 competes with the business of Gaussian, Inc. or will provide
 assistance to any competitor of Gaussian, Inc.  The licensee
 of this program is prohibited from giving any competitor of
 Gaussian, Inc. access to this program.  By using this program,
 the user acknowledges that Gaussian, Inc. is engaged in the
 business of creating and licensing software in the field of
 computational chemistry and represents and warrants to the
 licensee that it is not a competitor of Gaussian, Inc. and that
 it will not use this program in any manner prohibited above.
 ---------------------------------------------------------------
  

 Cite this work as:
 Gaussian 16, Revision C.01,
 M. J. Frisch, G. W. Trucks, H. B. Schlegel, G. E. Scuseria, 
 M. A. Robb, J. R. Cheeseman, G. Scalmani, V. Barone, 
 G. A. Petersson, H. Nakatsuji, X. Li, M. Caricato, A. V. Marenich, 
 J. Bloino, B. G. Janesko, R. Gomperts, B. Mennucci, H. P. Hratchian, 
 J. V. Ortiz, A. F. Izmaylov, J. L. Sonnenberg, D. Williams-Young, 
 F. Ding, F. Lipparini, F. Egidi, J. Goings, B. Peng, A. Petrone, 
 T. Henderson, D. Ranasinghe, V. G. Zakrzewski, J. Gao, N. Rega, 
 G. Zheng, W. Liang, M. Hada, M. Ehara, K. Toyota, R. Fukuda, 
 J. Hasegawa, M. Ishida, T. Nakajima, Y. Honda, O. Kitao, H. Nakai, 
 T. Vreven, K. Throssell, J. A. Montgomery, Jr., J. E. Peralta, 
 F. Ogliaro, M. J. Bearpark, J. J. Heyd, E. N. Brothers, K. N. Kudin, 
 V. N. Staroverov, T. A. Keith, R. Kobayashi, J. Normand, 
 K. Raghavachari, A. P. Rendell, J. C. Burant, S. S. Iyengar, 
 J. Tomasi, M. Cossi, J. M. Millam, M. Klene, C. Adamo, R. Cammi, 
 J. W. Ochterski, R. L. Martin, K. Morokuma, O. Farkas, 
 J. B. Foresman, and D. J. Fox, Gaussian, Inc., Wallingford CT, 2019.
 
 ******************************************
 Gaussian 16:  ES64L-G16RevC.01  3-Jul-2019
                 8-Sep-2022 
 ******************************************
 ----------------------------------------------------------------------
 #p opt freq b3lyp/6-31g(d,p) empiricaldispersion=gd3 int=(grid=ultrafi
 ne,acc2e=12) scf=(maxcyc=500,ferm,novaracc,noincfoc,intrep)
 ----------------------------------------------------------------------
 1/18=20,19=15,26=4,38=1/1,3;
 2/9=110,12=2,17=6,18=5,40=1/2;
 3/5=1,6=6,7=101,11=2,25=1,27=12,30=1,71=1,74=-5,75=-5,124=31/1,2,3;
 4//1;
 5/5=100002,7=500,17=20,22=13,38=1,87=12/2;
 6/7=2,8=2,9=2,10=2,28=1,87=12/1;
 7/87=12/1,2,3,16;
 1/18=20,19=15,26=4/3(2);
 2/9=110/2;
 99//99;
 2/9=110/2;
 3/5=1,6=6,7=101,11=2,25=1,27=12,30=1,71=1,74=-5,75=-5,124=31/1,2,3;
 4/5=5,16=3,69=1/1;
 5/5=100002,7=500,17=20,22=13,38=1,87=12/2;
 7/87=12/1,2,3,16;
 1/18=20,19=15,26=4/3(-5);
 2/9=110/2;
 6/7=2,8=2,9=2,10=2,19=2,28=1,87=12/1;
 99/9=1/99;
 Leave Link    1 at Thu Sep  8 15:01:22 2022, MaxMem=           0 cpu:              14.4 elap:               0.3
 (Enter /mnt/opt/groups/app-gaussian/g16-avx2/l101.exe)
 ---------
 peri symm
 ---------
 Symbolic Z-matrix:
 Charge =  0 Multiplicity = 1
 C                     0.        0.        0.71912 
 C                     0.        0.        2.13936 
 C                    -0.12468   1.27776   0.0431 
 C                     0.12468  -1.27776   0.0431 
 C                    -0.57031   1.3836   -1.3178 
 C                     0.0773    2.48546   0.76881 
 C                     0.12241   1.22806   2.84673 
 C                     0.57031  -1.3836   -1.3178 
 C                    -0.12241  -1.22806   2.84673 
 C                    -0.0773   -2.48546   0.76881 
 C                     0.06266   3.7612    0.07306 
 C                    -0.66262   2.58416  -1.95717 
 C                     0.22437   2.41816   2.18513 
 C                    -0.06266  -3.7612    0.07306 
 C                     0.66262  -2.58416  -1.95717 
 C                    -0.22437  -2.41816   2.18513 
 C                    -0.30119   3.80123  -1.30601 
 C                     0.39864   4.98691   0.7009 
 C                    -0.39864  -4.98691   0.7009 
 C                     0.30119  -3.80123  -1.30601 
 C                    -0.33097   5.0389   -1.99217 
 C                     0.37292   6.18185   0.00828 
 C                     0.33097  -5.0389   -1.99217 
 C                    -0.37292  -6.18185   0.00828 
 C                     0.        6.21371  -1.35049 
 C                     0.       -6.21371  -1.35049 
 H                    -0.90398   0.49165  -1.83099 
 H                     0.15239   1.20038   3.93258 
 H                     0.90398  -0.49165  -1.83099 
 H                    -0.15239  -1.20038   3.93258 
 H                    -1.0316    2.62918  -2.97836 
 H                     0.34528   3.32853   2.75949 
 H                    -0.34528  -3.32853   2.75949 
 H                     1.0316   -2.62918  -2.97836 
 H                     0.7068    4.99789   1.73991 
 H                    -0.7068   -4.99789   1.73991 
 H                    -0.61778   5.04526  -3.04054 
 H                     0.64601   7.10264   0.51518 
 H                     0.61778  -5.04526  -3.04054 
 H                    -0.64601  -7.10264   0.51518 
 H                    -0.02148   7.15753  -1.88695 
 H                     0.02148  -7.15753  -1.88695 
 
 ITRead=  0  0  0  0  0  0  0  0  0  0  0  0  0  0  0  0  0  0  0  0
 ITRead=  0  0  0  0  0  0  0  0  0  0  0  0  0  0  0  0  0  0  0  0
 ITRead=  0  0
 MicOpt= -1 -1 -1 -1 -1 -1 -1 -1 -1 -1 -1 -1 -1 -1 -1 -1 -1 -1 -1 -1
 MicOpt= -1 -1 -1 -1 -1 -1 -1 -1 -1 -1 -1 -1 -1 -1 -1 -1 -1 -1 -1 -1
 MicOpt= -1 -1
 NAtoms=     42 NQM=       42 NQMF=       0 NMMI=      0 NMMIF=      0
                NMic=       0 NMicF=      0.
                    Isotopes and Nuclear Properties:
 (Nuclear quadrupole moments (NQMom) in fm**2, nuclear magnetic moments (NMagM)
  in nuclear magnetons)

  Atom         1           2           3           4           5           6           7           8           9          10
 IAtWgt=          12          12          12          12          12          12          12          12          12          12
 AtmWgt=  12.0000000  12.0000000  12.0000000  12.0000000  12.0000000  12.0000000  12.0000000  12.0000000  12.0000000  12.0000000
 NucSpn=           0           0           0           0           0           0           0           0           0           0
 AtZEff=  -0.0000000  -0.0000000  -0.0000000  -0.0000000  -0.0000000  -0.0000000  -0.0000000  -0.0000000  -0.0000000  -0.0000000
 NQMom=    0.0000000   0.0000000   0.0000000   0.0000000   0.0000000   0.0000000   0.0000000   0.0000000   0.0000000   0.0000000
 NMagM=    0.0000000   0.0000000   0.0000000   0.0000000   0.0000000   0.0000000   0.0000000   0.0000000   0.0000000   0.0000000
 AtZNuc=   6.0000000   6.0000000   6.0000000   6.0000000   6.0000000   6.0000000   6.0000000   6.0000000   6.0000000   6.0000000

  Atom        11          12          13          14          15          16          17          18          19          20
 IAtWgt=          12          12          12          12          12          12          12          12          12          12
 AtmWgt=  12.0000000  12.0000000  12.0000000  12.0000000  12.0000000  12.0000000  12.0000000  12.0000000  12.0000000  12.0000000
 NucSpn=           0           0           0           0           0           0           0           0           0           0
 AtZEff=  -0.0000000  -0.0000000  -0.0000000  -0.0000000  -0.0000000  -0.0000000  -0.0000000  -0.0000000  -0.0000000  -0.0000000
 NQMom=    0.0000000   0.0000000   0.0000000   0.0000000   0.0000000   0.0000000   0.0000000   0.0000000   0.0000000   0.0000000
 NMagM=    0.0000000   0.0000000   0.0000000   0.0000000   0.0000000   0.0000000   0.0000000   0.0000000   0.0000000   0.0000000
 AtZNuc=   6.0000000   6.0000000   6.0000000   6.0000000   6.0000000   6.0000000   6.0000000   6.0000000   6.0000000   6.0000000

  Atom        21          22          23          24          25          26          27          28          29          30
 IAtWgt=          12          12          12          12          12          12           1           1           1           1
 AtmWgt=  12.0000000  12.0000000  12.0000000  12.0000000  12.0000000  12.0000000   1.0078250   1.0078250   1.0078250   1.0078250
 NucSpn=           0           0           0           0           0           0           1           1           1           1
 AtZEff=  -0.0000000  -0.0000000  -0.0000000  -0.0000000  -0.0000000  -0.0000000  -0.0000000  -0.0000000  -0.0000000  -0.0000000
 NQMom=    0.0000000   0.0000000   0.0000000   0.0000000   0.0000000   0.0000000   0.0000000   0.0000000   0.0000000   0.0000000
 NMagM=    0.0000000   0.0000000   0.0000000   0.0000000   0.0000000   0.0000000   2.7928460   2.7928460   2.7928460   2.7928460
 AtZNuc=   6.0000000   6.0000000   6.0000000   6.0000000   6.0000000   6.0000000   1.0000000   1.0000000   1.0000000   1.0000000

  Atom        31          32          33          34          35          36          37          38          39          40
 IAtWgt=           1           1           1           1           1           1           1           1           1           1
 AtmWgt=   1.0078250   1.0078250   1.0078250   1.0078250   1.0078250   1.0078250   1.0078250   1.0078250   1.0078250   1.0078250
 NucSpn=           1           1           1           1           1           1           1           1           1           1
 AtZEff=  -0.0000000  -0.0000000  -0.0000000  -0.0000000  -0.0000000  -0.0000000  -0.0000000  -0.0000000  -0.0000000  -0.0000000
 NQMom=    0.0000000   0.0000000   0.0000000   0.0000000   0.0000000   0.0000000   0.0000000   0.0000000   0.0000000   0.0000000
 NMagM=    2.7928460   2.7928460   2.7928460   2.7928460   2.7928460   2.7928460   2.7928460   2.7928460   2.7928460   2.7928460
 AtZNuc=   1.0000000   1.0000000   1.0000000   1.0000000   1.0000000   1.0000000   1.0000000   1.0000000   1.0000000   1.0000000

  Atom        41          42
 IAtWgt=           1           1
 AtmWgt=   1.0078250   1.0078250
 NucSpn=           1           1
 AtZEff=  -0.0000000  -0.0000000
 NQMom=    0.0000000   0.0000000
 NMagM=    2.7928460   2.7928460
 AtZNuc=   1.0000000   1.0000000
 Leave Link  101 at Thu Sep  8 15:01:23 2022, MaxMem=  1342177280 cpu:              36.3 elap:               0.8
 (Enter /mnt/opt/groups/app-gaussian/g16-avx2/l103.exe)

 GradGradGradGradGradGradGradGradGradGradGradGradGradGradGradGradGradGrad
 Berny optimization.
 Initialization pass.
                           ----------------------------
                           !    Initial Parameters    !
                           ! (Angstroms and Degrees)  !
 --------------------------                            --------------------------
 ! Name  Definition              Value          Derivative Info.                !
 --------------------------------------------------------------------------------
 ! R1    R(1,2)                  1.4202         estimate D2E/DX2                !
 ! R2    R(1,3)                  1.4509         estimate D2E/DX2                !
 ! R3    R(1,4)                  1.4509         estimate D2E/DX2                !
 ! R4    R(2,7)                  1.4225         estimate D2E/DX2                !
 ! R5    R(2,9)                  1.4225         estimate D2E/DX2                !
 ! R6    R(3,5)                  1.4359         estimate D2E/DX2                !
 ! R7    R(3,6)                  1.4234         estimate D2E/DX2                !
 ! R8    R(4,8)                  1.4359         estimate D2E/DX2                !
 ! R9    R(4,10)                 1.4234         estimate D2E/DX2                !
 ! R10   R(5,12)                 1.3633         estimate D2E/DX2                !
 ! R11   R(5,27)                 1.0818         estimate D2E/DX2                !
 ! R12   R(6,11)                 1.4532         estimate D2E/DX2                !
 ! R13   R(6,13)                 1.4255         estimate D2E/DX2                !
 ! R14   R(7,13)                 1.3654         estimate D2E/DX2                !
 ! R15   R(7,28)                 1.0866         estimate D2E/DX2                !
 ! R16   R(8,15)                 1.3633         estimate D2E/DX2                !
 ! R17   R(8,29)                 1.0818         estimate D2E/DX2                !
 ! R18   R(9,16)                 1.3654         estimate D2E/DX2                !
 ! R19   R(9,30)                 1.0866         estimate D2E/DX2                !
 ! R20   R(10,14)                1.4532         estimate D2E/DX2                !
 ! R21   R(10,16)                1.4255         estimate D2E/DX2                !
 ! R22   R(11,17)                1.4268         estimate D2E/DX2                !
 ! R23   R(11,18)                1.4175         estimate D2E/DX2                !
 ! R24   R(12,17)                1.4268         estimate D2E/DX2                !
 ! R25   R(12,31)                1.0867         estimate D2E/DX2                !
 ! R26   R(13,32)                1.0832         estimate D2E/DX2                !
 ! R27   R(14,19)                1.4175         estimate D2E/DX2                !
 ! R28   R(14,20)                1.4268         estimate D2E/DX2                !
 ! R29   R(15,20)                1.4268         estimate D2E/DX2                !
 ! R30   R(15,34)                1.0867         estimate D2E/DX2                !
 ! R31   R(16,33)                1.0832         estimate D2E/DX2                !
 ! R32   R(17,21)                1.4155         estimate D2E/DX2                !
 ! R33   R(18,22)                1.3814         estimate D2E/DX2                !
 ! R34   R(18,35)                1.0838         estimate D2E/DX2                !
 ! R35   R(19,24)                1.3814         estimate D2E/DX2                !
 ! R36   R(19,36)                1.0838         estimate D2E/DX2                !
 ! R37   R(20,23)                1.4155         estimate D2E/DX2                !
 ! R38   R(21,25)                1.3789         estimate D2E/DX2                !
 ! R39   R(21,37)                1.0869         estimate D2E/DX2                !
 ! R40   R(22,25)                1.4094         estimate D2E/DX2                !
 ! R41   R(22,38)                1.086          estimate D2E/DX2                !
 ! R42   R(23,26)                1.3789         estimate D2E/DX2                !
 ! R43   R(23,39)                1.0869         estimate D2E/DX2                !
 ! R44   R(24,26)                1.4094         estimate D2E/DX2                !
 ! R45   R(24,40)                1.086          estimate D2E/DX2                !
 ! R46   R(25,41)                1.0858         estimate D2E/DX2                !
 ! R47   R(26,42)                1.0858         estimate D2E/DX2                !
 ! A1    A(2,1,3)              117.7697         estimate D2E/DX2                !
 ! A2    A(2,1,4)              117.7697         estimate D2E/DX2                !
 ! A3    A(3,1,4)              124.4605         estimate D2E/DX2                !
 ! A4    A(1,2,7)              119.8198         estimate D2E/DX2                !
 ! A5    A(1,2,9)              119.8198         estimate D2E/DX2                !
 ! A6    A(7,2,9)              120.3604         estimate D2E/DX2                !
 ! A7    A(1,3,5)              122.2194         estimate D2E/DX2                !
 ! A8    A(1,3,6)              119.8325         estimate D2E/DX2                !
 ! A9    A(5,3,6)              117.6916         estimate D2E/DX2                !
 ! A10   A(1,4,8)              122.2194         estimate D2E/DX2                !
 ! A11   A(1,4,10)             119.8325         estimate D2E/DX2                !
 ! A12   A(8,4,10)             117.6916         estimate D2E/DX2                !
 ! A13   A(3,5,12)             122.0325         estimate D2E/DX2                !
 ! A14   A(3,5,27)             118.9835         estimate D2E/DX2                !
 ! A15   A(12,5,27)            118.8627         estimate D2E/DX2                !
 ! A16   A(3,6,11)             119.9561         estimate D2E/DX2                !
 ! A17   A(3,6,13)             118.7599         estimate D2E/DX2                !
 ! A18   A(11,6,13)            121.209          estimate D2E/DX2                !
 ! A19   A(2,7,13)             121.1938         estimate D2E/DX2                !
 ! A20   A(2,7,28)             118.5091         estimate D2E/DX2                !
 ! A21   A(13,7,28)            120.2872         estimate D2E/DX2                !
 ! A22   A(4,8,15)             122.0325         estimate D2E/DX2                !
 ! A23   A(4,8,29)             118.9835         estimate D2E/DX2                !
 ! A24   A(15,8,29)            118.8627         estimate D2E/DX2                !
 ! A25   A(2,9,16)             121.1938         estimate D2E/DX2                !
 ! A26   A(2,9,30)             118.5091         estimate D2E/DX2                !
 ! A27   A(16,9,30)            120.2872         estimate D2E/DX2                !
 ! A28   A(4,10,14)            119.9561         estimate D2E/DX2                !
 ! A29   A(4,10,16)            118.7599         estimate D2E/DX2                !
 ! A30   A(14,10,16)           121.209          estimate D2E/DX2                !
 ! A31   A(6,11,17)            119.3371         estimate D2E/DX2                !
 ! A32   A(6,11,18)            123.0004         estimate D2E/DX2                !
 ! A33   A(17,11,18)           117.6624         estimate D2E/DX2                !
 ! A34   A(5,12,17)            121.3305         estimate D2E/DX2                !
 ! A35   A(5,12,31)            120.0102         estimate D2E/DX2                !
 ! A36   A(17,12,31)           118.653          estimate D2E/DX2                !
 ! A37   A(6,13,7)             120.987          estimate D2E/DX2                !
 ! A38   A(6,13,32)            119.9118         estimate D2E/DX2                !
 ! A39   A(7,13,32)            118.9433         estimate D2E/DX2                !
 ! A40   A(10,14,19)           123.0004         estimate D2E/DX2                !
 ! A41   A(10,14,20)           119.3371         estimate D2E/DX2                !
 ! A42   A(19,14,20)           117.6624         estimate D2E/DX2                !
 ! A43   A(8,15,20)            121.3305         estimate D2E/DX2                !
 ! A44   A(8,15,34)            120.0102         estimate D2E/DX2                !
 ! A45   A(20,15,34)           118.653          estimate D2E/DX2                !
 ! A46   A(9,16,10)            120.987          estimate D2E/DX2                !
 ! A47   A(9,16,33)            118.9433         estimate D2E/DX2                !
 ! A48   A(10,16,33)           119.9118         estimate D2E/DX2                !
 ! A49   A(11,17,12)           118.7995         estimate D2E/DX2                !
 ! A50   A(11,17,21)           119.8966         estimate D2E/DX2                !
 ! A51   A(12,17,21)           121.2844         estimate D2E/DX2                !
 ! A52   A(11,18,22)           121.4316         estimate D2E/DX2                !
 ! A53   A(11,18,35)           120.0501         estimate D2E/DX2                !
 ! A54   A(22,18,35)           118.5022         estimate D2E/DX2                !
 ! A55   A(14,19,24)           121.4316         estimate D2E/DX2                !
 ! A56   A(14,19,36)           120.0501         estimate D2E/DX2                !
 ! A57   A(24,19,36)           118.5022         estimate D2E/DX2                !
 ! A58   A(14,20,15)           118.7995         estimate D2E/DX2                !
 ! A59   A(14,20,23)           119.8966         estimate D2E/DX2                !
 ! A60   A(15,20,23)           121.2844         estimate D2E/DX2                !
 ! A61   A(17,21,25)           120.9522         estimate D2E/DX2                !
 ! A62   A(17,21,37)           118.5703         estimate D2E/DX2                !
 ! A63   A(25,21,37)           120.4772         estimate D2E/DX2                !
 ! A64   A(18,22,25)           120.522          estimate D2E/DX2                !
 ! A65   A(18,22,38)           119.6516         estimate D2E/DX2                !
 ! A66   A(25,22,38)           119.8261         estimate D2E/DX2                !
 ! A67   A(20,23,26)           120.9522         estimate D2E/DX2                !
 ! A68   A(20,23,39)           118.5703         estimate D2E/DX2                !
 ! A69   A(26,23,39)           120.4772         estimate D2E/DX2                !
 ! A70   A(19,24,26)           120.522          estimate D2E/DX2                !
 ! A71   A(19,24,40)           119.6516         estimate D2E/DX2                !
 ! A72   A(26,24,40)           119.8261         estimate D2E/DX2                !
 ! A73   A(21,25,22)           119.5303         estimate D2E/DX2                !
 ! A74   A(21,25,41)           120.3899         estimate D2E/DX2                !
 ! A75   A(22,25,41)           120.0793         estimate D2E/DX2                !
 ! A76   A(23,26,24)           119.5303         estimate D2E/DX2                !
 ! A77   A(23,26,42)           120.3899         estimate D2E/DX2                !
 ! A78   A(24,26,42)           120.0793         estimate D2E/DX2                !
 ! D1    D(3,1,2,7)            -11.2652         estimate D2E/DX2                !
 ! D2    D(3,1,2,9)            168.7348         estimate D2E/DX2                !
 ! D3    D(4,1,2,7)            168.7348         estimate D2E/DX2                !
 ! D4    D(4,1,2,9)            -11.2652         estimate D2E/DX2                !
 ! D5    D(2,1,3,5)           -159.1058         estimate D2E/DX2                !
 ! D6    D(2,1,3,6)             14.9392         estimate D2E/DX2                !
 ! D7    D(4,1,3,5)             20.8942         estimate D2E/DX2                !
 ! D8    D(4,1,3,6)           -165.0608         estimate D2E/DX2                !
 ! D9    D(2,1,4,8)           -159.1058         estimate D2E/DX2                !
 ! D10   D(2,1,4,10)            14.9392         estimate D2E/DX2                !
 ! D11   D(3,1,4,8)             20.8942         estimate D2E/DX2                !
 ! D12   D(3,1,4,10)          -165.0608         estimate D2E/DX2                !
 ! D13   D(1,2,7,13)             0.8132         estimate D2E/DX2                !
 ! D14   D(1,2,7,28)          -178.0443         estimate D2E/DX2                !
 ! D15   D(9,2,7,13)          -179.1868         estimate D2E/DX2                !
 ! D16   D(9,2,7,28)             1.9557         estimate D2E/DX2                !
 ! D17   D(1,2,9,16)             0.8132         estimate D2E/DX2                !
 ! D18   D(1,2,9,30)          -178.0443         estimate D2E/DX2                !
 ! D19   D(7,2,9,16)          -179.1868         estimate D2E/DX2                !
 ! D20   D(7,2,9,30)             1.9557         estimate D2E/DX2                !
 ! D21   D(1,3,5,12)          -178.7693         estimate D2E/DX2                !
 ! D22   D(1,3,5,27)             5.2812         estimate D2E/DX2                !
 ! D23   D(6,3,5,12)             7.0643         estimate D2E/DX2                !
 ! D24   D(6,3,5,27)          -168.8851         estimate D2E/DX2                !
 ! D25   D(1,3,6,11)           174.9124         estimate D2E/DX2                !
 ! D26   D(1,3,6,13)            -8.1981         estimate D2E/DX2                !
 ! D27   D(5,3,6,11)           -10.7763         estimate D2E/DX2                !
 ! D28   D(5,3,6,13)           166.1131         estimate D2E/DX2                !
 ! D29   D(1,4,8,15)          -178.7693         estimate D2E/DX2                !
 ! D30   D(1,4,8,29)             5.2812         estimate D2E/DX2                !
 ! D31   D(10,4,8,15)            7.0643         estimate D2E/DX2                !
 ! D32   D(10,4,8,29)         -168.8851         estimate D2E/DX2                !
 ! D33   D(1,4,10,14)          174.9124         estimate D2E/DX2                !
 ! D34   D(1,4,10,16)           -8.1981         estimate D2E/DX2                !
 ! D35   D(8,4,10,14)          -10.7763         estimate D2E/DX2                !
 ! D36   D(8,4,10,16)          166.1131         estimate D2E/DX2                !
 ! D37   D(3,5,12,17)            0.8539         estimate D2E/DX2                !
 ! D38   D(3,5,12,31)         -178.2139         estimate D2E/DX2                !
 ! D39   D(27,5,12,17)         176.8081         estimate D2E/DX2                !
 ! D40   D(27,5,12,31)          -2.2597         estimate D2E/DX2                !
 ! D41   D(3,6,11,17)            6.9067         estimate D2E/DX2                !
 ! D42   D(3,6,11,18)         -172.9565         estimate D2E/DX2                !
 ! D43   D(13,6,11,17)        -169.905          estimate D2E/DX2                !
 ! D44   D(13,6,11,18)          10.2318         estimate D2E/DX2                !
 ! D45   D(3,6,13,7)            -2.5447         estimate D2E/DX2                !
 ! D46   D(3,6,13,32)         -177.9285         estimate D2E/DX2                !
 ! D47   D(11,6,13,7)          174.3042         estimate D2E/DX2                !
 ! D48   D(11,6,13,32)          -1.0796         estimate D2E/DX2                !
 ! D49   D(2,7,13,6)             6.3511         estimate D2E/DX2                !
 ! D50   D(2,7,13,32)         -178.2212         estimate D2E/DX2                !
 ! D51   D(28,7,13,6)         -174.8114         estimate D2E/DX2                !
 ! D52   D(28,7,13,32)           0.6163         estimate D2E/DX2                !
 ! D53   D(4,8,15,20)            0.8539         estimate D2E/DX2                !
 ! D54   D(4,8,15,34)         -178.2139         estimate D2E/DX2                !
 ! D55   D(29,8,15,20)         176.8081         estimate D2E/DX2                !
 ! D56   D(29,8,15,34)          -2.2597         estimate D2E/DX2                !
 ! D57   D(2,9,16,10)            6.3511         estimate D2E/DX2                !
 ! D58   D(2,9,16,33)         -178.2212         estimate D2E/DX2                !
 ! D59   D(30,9,16,10)        -174.8114         estimate D2E/DX2                !
 ! D60   D(30,9,16,33)           0.6163         estimate D2E/DX2                !
 ! D61   D(4,10,14,19)        -172.9565         estimate D2E/DX2                !
 ! D62   D(4,10,14,20)           6.9067         estimate D2E/DX2                !
 ! D63   D(16,10,14,19)         10.2318         estimate D2E/DX2                !
 ! D64   D(16,10,14,20)       -169.905          estimate D2E/DX2                !
 ! D65   D(4,10,16,9)           -2.5447         estimate D2E/DX2                !
 ! D66   D(4,10,16,33)        -177.9285         estimate D2E/DX2                !
 ! D67   D(14,10,16,9)         174.3042         estimate D2E/DX2                !
 ! D68   D(14,10,16,33)         -1.0796         estimate D2E/DX2                !
 ! D69   D(6,11,17,12)           1.0241         estimate D2E/DX2                !
 ! D70   D(6,11,17,21)         179.4372         estimate D2E/DX2                !
 ! D71   D(18,11,17,12)       -179.1054         estimate D2E/DX2                !
 ! D72   D(18,11,17,21)         -0.6923         estimate D2E/DX2                !
 ! D73   D(6,11,18,22)        -179.9557         estimate D2E/DX2                !
 ! D74   D(6,11,18,35)           1.5265         estimate D2E/DX2                !
 ! D75   D(17,11,18,22)          0.179          estimate D2E/DX2                !
 ! D76   D(17,11,18,35)       -178.3388         estimate D2E/DX2                !
 ! D77   D(5,12,17,11)          -4.9397         estimate D2E/DX2                !
 ! D78   D(5,12,17,21)         176.6701         estimate D2E/DX2                !
 ! D79   D(31,12,17,11)        174.1404         estimate D2E/DX2                !
 ! D80   D(31,12,17,21)         -4.2498         estimate D2E/DX2                !
 ! D81   D(10,14,19,24)       -179.9557         estimate D2E/DX2                !
 ! D82   D(10,14,19,36)          1.5265         estimate D2E/DX2                !
 ! D83   D(20,14,19,24)          0.179          estimate D2E/DX2                !
 ! D84   D(20,14,19,36)       -178.3388         estimate D2E/DX2                !
 ! D85   D(10,14,20,15)          1.0241         estimate D2E/DX2                !
 ! D86   D(10,14,20,23)        179.4372         estimate D2E/DX2                !
 ! D87   D(19,14,20,15)       -179.1054         estimate D2E/DX2                !
 ! D88   D(19,14,20,23)         -0.6923         estimate D2E/DX2                !
 ! D89   D(8,15,20,14)          -4.9397         estimate D2E/DX2                !
 ! D90   D(8,15,20,23)         176.6701         estimate D2E/DX2                !
 ! D91   D(34,15,20,14)        174.1404         estimate D2E/DX2                !
 ! D92   D(34,15,20,23)         -4.2498         estimate D2E/DX2                !
 ! D93   D(11,17,21,25)          0.6243         estimate D2E/DX2                !
 ! D94   D(11,17,21,37)       -179.5846         estimate D2E/DX2                !
 ! D95   D(12,17,21,25)        178.997          estimate D2E/DX2                !
 ! D96   D(12,17,21,37)         -1.2118         estimate D2E/DX2                !
 ! D97   D(11,18,22,25)          0.4213         estimate D2E/DX2                !
 ! D98   D(11,18,22,38)       -179.3517         estimate D2E/DX2                !
 ! D99   D(35,18,22,25)        178.9613         estimate D2E/DX2                !
 ! D100  D(35,18,22,38)         -0.8116         estimate D2E/DX2                !
 ! D101  D(14,19,24,26)          0.4213         estimate D2E/DX2                !
 ! D102  D(14,19,24,40)       -179.3517         estimate D2E/DX2                !
 ! D103  D(36,19,24,26)        178.9613         estimate D2E/DX2                !
 ! D104  D(36,19,24,40)         -0.8116         estimate D2E/DX2                !
 ! D105  D(14,20,23,26)          0.6243         estimate D2E/DX2                !
 ! D106  D(14,20,23,39)       -179.5846         estimate D2E/DX2                !
 ! D107  D(15,20,23,26)        178.997          estimate D2E/DX2                !
 ! D108  D(15,20,23,39)         -1.2118         estimate D2E/DX2                !
 ! D109  D(17,21,25,22)         -0.0204         estimate D2E/DX2                !
 ! D110  D(17,21,25,41)        179.7134         estimate D2E/DX2                !
 ! D111  D(37,21,25,22)       -179.8076         estimate D2E/DX2                !
 ! D112  D(37,21,25,41)         -0.0738         estimate D2E/DX2                !
 ! D113  D(18,22,25,21)         -0.5045         estimate D2E/DX2                !
 ! D114  D(18,22,25,41)        179.7609         estimate D2E/DX2                !
 ! D115  D(38,22,25,21)        179.2681         estimate D2E/DX2                !
 ! D116  D(38,22,25,41)         -0.4666         estimate D2E/DX2                !
 ! D117  D(20,23,26,24)         -0.0204         estimate D2E/DX2                !
 ! D118  D(20,23,26,42)        179.7134         estimate D2E/DX2                !
 ! D119  D(39,23,26,24)       -179.8076         estimate D2E/DX2                !
 ! D120  D(39,23,26,42)         -0.0738         estimate D2E/DX2                !
 ! D121  D(19,24,26,23)         -0.5045         estimate D2E/DX2                !
 ! D122  D(19,24,26,42)        179.7609         estimate D2E/DX2                !
 ! D123  D(40,24,26,23)        179.2681         estimate D2E/DX2                !
 ! D124  D(40,24,26,42)         -0.4666         estimate D2E/DX2                !
 --------------------------------------------------------------------------------
 Trust Radius=3.00D-01 FncErr=1.00D-07 GrdErr=1.00D-06 EigMax=2.50D+02 EigMin=1.00D-04
 Number of steps in this run=    252 maximum allowed number of steps=    252.
 GradGradGradGradGradGradGradGradGradGradGradGradGradGradGradGradGradGrad

 Leave Link  103 at Thu Sep  8 15:01:23 2022, MaxMem=  1342177280 cpu:               3.7 elap:               0.1
 (Enter /mnt/opt/groups/app-gaussian/g16-avx2/l202.exe)
                          Input orientation:                          
 ---------------------------------------------------------------------
 Center     Atomic      Atomic             Coordinates (Angstroms)
 Number     Number       Type             X           Y           Z
 ---------------------------------------------------------------------
      1          6           0        0.000000    0.000000    0.719115
      2          6           0        0.000000    0.000000    2.139356
      3          6           0       -0.124679    1.277755    0.043098
      4          6           0        0.124679   -1.277755    0.043098
      5          6           0       -0.570314    1.383600   -1.317799
      6          6           0        0.077302    2.485458    0.768806
      7          6           0        0.122406    1.228064    2.846726
      8          6           0        0.570314   -1.383600   -1.317799
      9          6           0       -0.122406   -1.228064    2.846726
     10          6           0       -0.077302   -2.485458    0.768806
     11          6           0        0.062661    3.761197    0.073062
     12          6           0       -0.662617    2.584164   -1.957166
     13          6           0        0.224367    2.418157    2.185134
     14          6           0       -0.062661   -3.761197    0.073062
     15          6           0        0.662617   -2.584164   -1.957166
     16          6           0       -0.224367   -2.418157    2.185134
     17          6           0       -0.301194    3.801234   -1.306011
     18          6           0        0.398637    4.986907    0.700900
     19          6           0       -0.398637   -4.986907    0.700900
     20          6           0        0.301194   -3.801234   -1.306011
     21          6           0       -0.330972    5.038903   -1.992168
     22          6           0        0.372916    6.181845    0.008284
     23          6           0        0.330972   -5.038903   -1.992168
     24          6           0       -0.372916   -6.181845    0.008284
     25          6           0        0.000000    6.213708   -1.350486
     26          6           0        0.000000   -6.213708   -1.350486
     27          1           0       -0.903981    0.491652   -1.830993
     28          1           0        0.152393    1.200375    3.932576
     29          1           0        0.903981   -0.491652   -1.830993
     30          1           0       -0.152393   -1.200375    3.932576
     31          1           0       -1.031595    2.629181   -2.978362
     32          1           0        0.345277    3.328526    2.759493
     33          1           0       -0.345277   -3.328526    2.759493
     34          1           0        1.031595   -2.629181   -2.978362
     35          1           0        0.706803    4.997893    1.739908
     36          1           0       -0.706803   -4.997893    1.739908
     37          1           0       -0.617780    5.045262   -3.040539
     38          1           0        0.646013    7.102638    0.515182
     39          1           0        0.617780   -5.045262   -3.040539
     40          1           0       -0.646013   -7.102638    0.515182
     41          1           0       -0.021478    7.157534   -1.886951
     42          1           0        0.021478   -7.157534   -1.886951
 ---------------------------------------------------------------------
                    Distance matrix (angstroms):
                    1          2          3          4          5
     1  C    0.000000
     2  C    1.420241   0.000000
     3  C    1.450931   2.458150   0.000000
     4  C    1.450931   2.458150   2.567647   0.000000
     5  C    2.527573   3.767164   1.435909   3.068854   0.000000
     6  C    2.487156   2.839346   1.423374   3.832841   2.446920
     7  C    2.459645   1.422497   2.814933   3.760248   4.224609
     8  C    2.527573   3.767164   3.068854   1.435909   2.993063
     9  C    2.459645   1.422497   3.760248   2.814933   4.936059
    10  C    2.487156   2.839346   3.832841   1.423374   4.423414
    11  C    3.816794   4.291864   2.490678   5.039423   2.826326
    12  C    3.778815   4.888605   2.448905   4.419877   1.363328
    13  C    2.836730   2.428975   2.451666   4.272941   3.737963
    14  C    3.816794   4.291864   5.039423   2.490678   5.353610
    15  C    3.778815   4.888605   4.419877   2.448905   4.203815
    16  C    2.836730   2.428975   4.272941   2.451666   5.181079
    17  C    4.317549   5.139129   2.866915   5.272342   2.432595
    18  C    5.002848   5.205508   3.803205   6.305057   4.242385
    19  C    5.002848   5.205508   6.305057   3.803205   6.684907
    20  C    4.317549   5.139129   5.272342   2.866915   5.257582
    21  C    5.731592   6.524536   4.281483   6.652074   3.724688
    22  C    6.233743   6.549484   4.929393   7.463810   5.066689
    23  C    5.731592   6.524536   6.652074   4.281483   6.520401
    24  C    6.233743   6.549484   7.463810   4.929393   7.683321
    25  C    6.549306   7.126652   5.130424   7.621000   4.863771
    26  C    6.549306   7.126652   7.621000   5.130424   7.618754
    27  H    2.749901   4.101533   2.176577   2.775096   1.081792
    28  H    3.433723   2.163276   3.900102   4.611934   5.303048
    29  H    2.749901   4.101533   2.775096   2.176577   2.439976
    30  H    3.433723   2.163276   4.611934   3.900102   5.866688
    31  H    4.652754   5.845324   3.431919   5.072508   2.126434
    32  H    3.919368   3.403362   3.435887   5.352129   4.609268
    33  H    3.919368   3.403362   5.352129   3.435887   6.235309
    34  H    4.652754   5.845324   5.072508   3.431919   4.628822
    35  H    5.149808   5.063404   4.172524   6.527005   4.903439
    36  H    5.149808   5.063404   6.527005   4.172524   7.077546
    37  H    6.322287   7.257247   4.893473   7.073939   4.046956
    38  H    7.134871   7.314557   5.894582   8.409854   6.127533
    39  H    6.322287   7.257247   7.073939   4.893473   6.760892
    40  H    7.134871   7.314557   8.409854   5.894582   8.682268
    41  H    7.617239   8.212302   6.189309   8.654510   5.827819
    42  H    7.617239   8.212302   8.654510   6.189309   8.580508
                    6          7          8          9         10
     6  C    0.000000
     7  C    2.429161   0.000000
     8  C    4.423414   4.936059   0.000000
     9  C    4.260033   2.468299   4.224609   0.000000
    10  C    4.973320   4.260033   2.446920   2.429161   0.000000
    11  C    1.453198   3.756800   5.353610   5.711409   6.286839
    12  C    2.826331   5.052984   4.203815   6.156483   5.785722
    13  C    1.425532   1.365438   5.181079   3.721946   5.112967
    14  C    6.286839   5.711409   2.826326   3.756800   1.453198
    15  C    5.785722   6.156483   1.363328   5.052984   2.826331
    16  C    5.112967   3.721946   3.737963   1.365438   1.425532
    17  C    2.485838   4.903658   5.257582   6.524648   6.624009
    18  C    2.522918   4.337024   6.684907   6.595598   7.487815
    19  C    7.487815   6.595598   4.242385   4.337024   2.522918
    20  C    6.624009   6.524648   2.432595   4.903658   2.485838
    21  C    3.782823   6.175997   6.520401   7.920434   8.018936
    22  C    3.785374   5.714845   7.683321   7.950399   8.712246
    23  C    8.018936   7.920434   3.724688   6.175997   3.782823
    24  C    8.712246   7.950399   5.066689   5.714845   3.785374
    25  C    4.289198   6.518299   7.618754   8.544679   8.953930
    26  C    8.953930   8.544679   4.863771   6.518299   4.289198
    27  H    3.420107   4.845289   2.439976   5.044734   4.038012
    28  H    3.415628   1.086617   5.866688   2.674304   4.862876
    29  H    4.038012   5.044734   1.081792   4.845289   3.420107
    30  H    4.862876   2.674304   5.303048   1.086617   3.415628
    31  H    3.910445   6.101352   4.628822   7.045326   6.411823
    32  H    2.178396   2.114053   6.235309   4.581359   6.159855
    33  H    6.159855   4.581359   4.609268   2.114053   2.178396
    34  H    6.411823   7.045326   2.126434   6.101352   3.910445
    35  H    2.766160   3.972175   7.077546   6.377709   7.586725
    36  H    7.586725   6.377709   4.903439   3.972175   2.766160
    37  H    4.641858   7.055407   6.760892   8.617419   8.456652
    38  H    4.658981   6.341993   8.682268   8.684881   9.618685
    39  H    8.456652   8.617419   4.046956   7.055407   4.641858
    40  H    9.618685   8.684881   6.127533   6.341993   4.658981
    41  H    5.375044   7.588611   8.580508   9.629960  10.002173
    42  H   10.002173   9.629960   5.827819   7.588611   5.375044
                   11         12         13         14         15
    11  C    0.000000
    12  C    2.456270   0.000000
    13  C    2.508137   4.239451   0.000000
    14  C    7.523438   6.689199   6.536639   0.000000
    15  C    6.689199   5.335528   6.509526   2.456270   0.000000
    16  C    6.536639   6.509526   4.857087   2.508137   4.239451
    17  C    1.426827   1.426846   3.791729   7.690845   6.490473
    18  C    1.417542   3.736944   2.971834   8.782727   8.028457
    19  C    8.782727   8.028457   7.577998   1.417542   3.736944
    20  C    7.690845   6.490473   7.132659   1.426827   1.426846
    21  C    2.460214   2.477288   4.962516   9.043170   7.687626
    22  C    2.441309   4.228313   4.350413   9.952789   8.988317
    23  C    9.043170   7.687626   8.548038   2.460214   2.477288
    24  C    9.952789   8.988317   8.891314   2.441309   4.228313
    25  C    2.836411   3.739079   5.192028  10.076167   8.843623
    26  C   10.076167   8.843623   9.330597   2.836411   3.739079
    27  H    3.905092   2.110162   4.594983   4.734973   3.454098
    28  H    4.632678   6.104767   2.131133   6.289618   7.019411
    29  H    4.734973   3.454098   5.005811   3.905092   2.110162
    30  H    6.289618   7.019411   4.035997   4.632678   6.104767
    31  H    3.433663   1.086744   5.318239   7.147514   5.576035
    32  H    2.735688   4.880246   1.083180   7.592595   7.570170
    33  H    7.592595   7.570170   5.803339   2.735688   4.880246
    34  H    7.147514   5.576035   7.265599   3.433663   1.086744
    35  H    2.173180   4.622743   2.661956   8.949419   8.435514
    36  H    8.949419   8.435514   7.487530   2.173180   4.622743
    37  H    3.436035   2.689370   5.909192   9.357157   7.811610
    38  H    3.420672   5.314285   4.991081  10.895898   9.997345
    39  H    9.357157   7.811610   9.119488   3.436035   2.689370
    40  H   10.895898   9.997345   9.705248   3.420672   5.314285
    41  H    3.922223   4.618626   6.253320  11.093333   9.765941
    42  H   11.093333   9.765941  10.407540   3.922223   4.618626
                   16         17         18         19         20
    16  C    0.000000
    17  C    7.132659   0.000000
    18  C    7.577998   2.433778   0.000000
    19  C    2.971834   9.014910  10.005629   0.000000
    20  C    3.791729   7.626296   9.014910   2.433778   0.000000
    21  C    8.548038   1.415458   2.790636  10.381429   8.889233
    22  C    8.891314   2.801625   1.381396  11.216775  10.069478
    23  C    4.962516   8.889233  10.381429   2.790636   1.415458
    24  C    4.350413  10.069478  11.216775   1.381396   2.801625
    25  C    9.330597   2.431610   2.423249  11.393896  10.019569
    26  C    5.192028  10.019569  11.393896   2.423249   2.431610
    27  H    5.005811   3.404745   5.321148   6.056440   4.489646
    28  H    4.035997   5.866260   4.984194   7.002130   7.244379
    29  H    4.594983   4.489646   6.056440   5.321148   3.404745
    30  H    2.131133   7.244379   7.002130   4.984194   5.866260
    31  H    7.265599   2.168860   4.597978   8.481887   6.776675
    32  H    5.803339   4.143634   2.644027   8.598700   8.207542
    33  H    1.083180   8.207542   8.598700   2.644027   4.143634
    34  H    5.318239   6.776675   8.481887   4.597978   2.168860
    35  H    7.487530   3.424277   1.083801  10.099394   9.320235
    36  H    2.661956   9.320235  10.099394   1.083801   3.424277
    37  H    9.119488   2.157874   3.877483  10.709379   9.061655
    38  H    9.705248   3.887572   2.138224  12.136016  11.060292
    39  H    5.909192   9.061655  10.709379   3.877483   2.157874
    40  H    4.991081  11.060292  12.136016   2.138224   3.887572
    41  H   10.407540   3.417672   3.403688  12.422829  10.978898
    42  H    6.253320  10.978898  12.422829   3.403688   3.417672
                   21         22         23         24         25
    21  C    0.000000
    22  C    2.409063   0.000000
    23  C   10.099522  11.397752   0.000000
    24  C   11.397752  12.386165   2.409063   0.000000
    25  C    1.378936   1.409375  11.275751  12.475378   0.000000
    26  C   11.275751  12.475378   1.378936   1.409375  12.427416
    27  H    4.586045   6.114875   5.669050   6.942660   5.812916
    28  H    7.076053   6.345372   8.605990   8.376944   7.284743
    29  H    5.669050   6.942660   4.586045   6.114875   6.783061
    30  H    8.605990   8.376944   7.076053   6.345372   9.105086
    31  H    2.696333   4.849137   7.850394   9.326741   4.069767
    32  H    5.095192   3.963754   9.622492   9.926334   5.033430
    33  H    9.622492   9.926334   5.095192   3.963754  10.395450
    34  H    7.850394   9.326741   2.696333   4.849137   9.050462
    35  H    3.873893   2.124087  10.714799  11.364456   3.395337
    36  H   10.714799  11.364456   3.873893   2.124087  11.651185
    37  H    1.086914   3.401268  10.182809  11.636289   2.145506
    38  H    3.391210   1.085996  12.401737  13.333141   2.165236
    39  H   10.182809  11.636289   1.086914   3.401268  11.401857
    40  H   12.401737  13.333141   3.391210   1.085996  13.461914
    41  H    2.143701   2.167817  12.201982  13.477925   1.085847
    42  H   12.201982  13.477925   2.143701   2.167817  13.382017
                   26         27         28         29         30
    26  C    0.000000
    27  H    6.783061   0.000000
    28  H    9.105086   5.902283   0.000000
    29  H    5.812916   2.058061   6.053641   0.000000
    30  H    7.284743   6.053641   2.420020   5.902283   0.000000
    31  H    9.050462   2.429356   7.155723   3.847403   7.949815
    32  H   10.395450   5.539049   2.437695   5.998206   4.704758
    33  H    5.033430   5.998206   4.704758   5.539049   2.437695
    34  H    4.069767   3.847403   7.949815   2.429356   7.155723
    35  H   11.651185   5.970944   4.419989   6.551742   6.630576
    36  H    3.395337   6.551742   6.630576   5.970944   4.419989
    37  H   11.401857   4.720199   8.000041   5.868234   9.372774
    38  H   13.461914   7.184160   6.838052   7.952630   9.014214
    39  H    2.145506   5.868234   9.372774   4.720199   8.000041
    40  H    2.165236   7.952630   9.014214   7.184160   6.838052
    41  H   13.382017   6.724279   8.329758   7.705170  10.185219
    42  H    1.085847   7.705170  10.185219   6.724279   8.329758
                   31         32         33         34         35
    31  H    0.000000
    32  H    5.942040   0.000000
    33  H    8.299897   6.692773   0.000000
    34  H    5.648639   8.299897   5.942040   0.000000
    35  H    5.558318   1.989231   8.454329   8.974398   0.000000
    36  H    8.974398   8.454329   1.989231   5.558318  10.095247
    37  H    2.452051   6.124952  10.189944   7.849929   4.960790
    38  H    5.918702   4.401283  10.715819  10.347068   2.435898
    39  H    7.849929  10.189944   6.124952   2.452051  11.123199
    40  H   10.347068  10.715819   4.401283   5.918702  12.237357
    41  H    4.766287   6.032019  11.473959   9.903531   4.283521
    42  H    9.903531  11.473959   6.032019   4.766287  12.703471
                   36         37         38         39         40
    36  H    0.000000
    37  H   11.123199   0.000000
    38  H   12.237357   4.298037   0.000000
    39  H    4.960790  10.165888  12.657623   0.000000
    40  H    2.435898  12.657623  14.263912   4.298037   0.000000
    41  H   12.703471   2.479523   2.493752  12.273860  14.474557
    42  H    4.283521  12.273860  14.474557   2.479523   2.493752
                   41         42
    41  H    0.000000
    42  H   14.315132   0.000000
 Stoichiometry    C26H16
 Framework group  C2[C2(CC),X(C24H16)]
 Deg. of freedom    60
 Full point group                 C2      NOp   2
 Largest Abelian subgroup         C2      NOp   2
 Largest concise Abelian subgroup C2      NOp   2
                         Standard orientation:                         
 ---------------------------------------------------------------------
 Center     Atomic      Atomic             Coordinates (Angstroms)
 Number     Number       Type             X           Y           Z
 ---------------------------------------------------------------------
      1          6           0        0.000000   -0.000000    0.719115
      2          6           0        0.000000   -0.000000    2.139356
      3          6           0       -0.124679    1.277755    0.043098
      4          6           0        0.124679   -1.277755    0.043098
      5          6           0       -0.570314    1.383600   -1.317799
      6          6           0        0.077302    2.485458    0.768806
      7          6           0        0.122406    1.228064    2.846726
      8          6           0        0.570314   -1.383600   -1.317799
      9          6           0       -0.122406   -1.228064    2.846726
     10          6           0       -0.077302   -2.485458    0.768806
     11          6           0        0.062661    3.761197    0.073062
     12          6           0       -0.662617    2.584164   -1.957166
     13          6           0        0.224367    2.418157    2.185134
     14          6           0       -0.062661   -3.761197    0.073062
     15          6           0        0.662617   -2.584164   -1.957166
     16          6           0       -0.224367   -2.418157    2.185134
     17          6           0       -0.301194    3.801234   -1.306011
     18          6           0        0.398637    4.986907    0.700900
     19          6           0       -0.398637   -4.986907    0.700900
     20          6           0        0.301194   -3.801234   -1.306011
     21          6           0       -0.330972    5.038903   -1.992168
     22          6           0        0.372916    6.181845    0.008284
     23          6           0        0.330972   -5.038903   -1.992168
     24          6           0       -0.372916   -6.181845    0.008284
     25          6           0       -0.000000    6.213708   -1.350486
     26          6           0       -0.000000   -6.213708   -1.350486
     27          1           0       -0.903981    0.491652   -1.830993
     28          1           0        0.152393    1.200375    3.932576
     29          1           0        0.903981   -0.491652   -1.830993
     30          1           0       -0.152393   -1.200375    3.932576
     31          1           0       -1.031595    2.629181   -2.978362
     32          1           0        0.345277    3.328526    2.759493
     33          1           0       -0.345277   -3.328526    2.759493
     34          1           0        1.031595   -2.629181   -2.978362
     35          1           0        0.706803    4.997893    1.739908
     36          1           0       -0.706803   -4.997893    1.739908
     37          1           0       -0.617780    5.045262   -3.040539
     38          1           0        0.646013    7.102638    0.515182
     39          1           0        0.617780   -5.045262   -3.040539
     40          1           0       -0.646013   -7.102638    0.515182
     41          1           0       -0.021478    7.157534   -1.886951
     42          1           0        0.021478   -7.157534   -1.886951
 ---------------------------------------------------------------------
 Rotational constants (GHZ):           0.5926773           0.1077113           0.0924530
 Leave Link  202 at Thu Sep  8 15:01:23 2022, MaxMem=  1342177280 cpu:               6.2 elap:               0.2
 (Enter /mnt/opt/groups/app-gaussian/g16-avx2/l301.exe)
 Standard basis: 6-31G(d,p) (6D, 7F)
 Ernie: Thresh=  0.10000D-02 Tol=  0.10000D-05 Strict=F.
 There are   238 symmetry adapted cartesian basis functions of A   symmetry.
 There are   232 symmetry adapted cartesian basis functions of B   symmetry.
 There are   238 symmetry adapted basis functions of A   symmetry.
 There are   232 symmetry adapted basis functions of B   symmetry.
   470 basis functions,   840 primitive gaussians,   470 cartesian basis functions
    86 alpha electrons       86 beta electrons
       nuclear repulsion energy      1991.0073982742 Hartrees.
 IExCor=  402 DFT=T Ex+Corr=B3LYP ExCW=0 ScaHFX=  0.200000
 ScaDFX=  0.800000  0.720000  1.000000  0.810000 ScalE2=  1.000000  1.000000
 IRadAn=      5 IRanWt=     -1 IRanGd=            0 ICorTp=0 IEmpDi=131
 NAtoms=   42 NActive=   42 NUniq=   22 SFac= 3.64D+00 NAtFMM=   60 NAOKFM=F Big=F
 Integral buffers will be    131072 words long.
 Raffenetti 2 integral format.
 Two-electron integral symmetry is turned on.
 R6Disp:  Grimme-D3 Dispersion energy=       -0.0394887948 Hartrees.
 Nuclear repulsion after empirical dispersion term =     1990.9679094794 Hartrees.
 Leave Link  301 at Thu Sep  8 15:01:24 2022, MaxMem=  1342177280 cpu:               9.4 elap:               0.2
 (Enter /mnt/opt/groups/app-gaussian/g16-avx2/l302.exe)
 NPDir=0 NMtPBC=     1 NCelOv=     1 NCel=       1 NClECP=     1 NCelD=      1
         NCelK=      1 NCelE2=     1 NClLst=     1 CellRange=     0.0.
 One-electron integrals computed using PRISM.
 One-electron integral symmetry used in STVInt
 NBasis=   470 RedAO= T EigKep=  1.64D-04  NBF=   238   232
 NBsUse=   470 1.00D-06 EigRej= -1.00D+00 NBFU=   238   232
 Precomputing XC quadrature grid using
 IXCGrd= 4 IRadAn=           5 IRanWt=          -1 IRanGd=           0 AccXCQ= 1.00D-12.
 Generated NRdTot=       0 NPtTot=           0 NUsed=           0 NTot=          32
 NSgBfM=   458   458   458   458   458 MxSgAt=    42 MxSgA2=    42.
 Leave Link  302 at Thu Sep  8 15:01:26 2022, MaxMem=  1342177280 cpu:             122.6 elap:               2.7
 (Enter /mnt/opt/groups/app-gaussian/g16-avx2/l303.exe)
 DipDrv:  MaxL=1.
 Leave Link  303 at Thu Sep  8 15:01:27 2022, MaxMem=  1342177280 cpu:               7.5 elap:               0.2
 (Enter /mnt/opt/groups/app-gaussian/g16-avx2/l401.exe)
 ExpMin= 1.61D-01 ExpMax= 3.05D+03 ExpMxC= 4.57D+02 IAcc=3 IRadAn=         5 AccDes= 0.00D+00
 Harris functional with IExCor=  402 and IRadAn=       5 diagonalized for initial guess.
 HarFok:  IExCor=  402 AccDes= 0.00D+00 IRadAn=         5 IDoV= 1 UseB2=F ITyADJ=14
 ICtDFT=  3500011 ScaDFX=  1.000000  1.000000  1.000000  1.000000
 FoFCou: FMM=F IPFlag=           0 FMFlag=      100000 FMFlg1=           0
         NFxFlg=           0 DoJE=T BraDBF=F KetDBF=T FulRan=T
         wScrn=  0.000000 ICntrl=       500 IOpCl=  0 I1Cent=   200000004 NGrid=           0
         NMat0=    1 NMatS0=      1 NMatT0=    0 NMatD0=    1 NMtDS0=    0 NMtDT0=    0
 Petite list used in FoFCou.
 Harris En= -1000.52883507423    
 JPrj=0 DoOrth=F DoCkMO=F.
 Initial guess orbital symmetries:
       Occupied  (A) (B) (A) (B) (A) (B) (A) (B) (A) (B) (B) (A)
                 (B) (A) (B) (A) (A) (B) (A) (A) (B) (A) (B) (A)
                 (B) (A) (A) (B) (A) (B) (A) (B) (A) (A) (B) (B)
                 (A) (A) (B) (A) (B) (A) (B) (B) (A) (A) (B) (A)
                 (B) (A) (B) (A) (B) (B) (A) (A) (A) (B) (B) (A)
                 (B) (A) (B) (A) (B) (A) (B) (B) (A) (B) (A) (A)
                 (B) (B) (B) (A) (A) (B) (A) (B) (B) (A) (A) (B)
                 (B) (A)
       Virtual   (A) (B) (B) (A) (A) (B) (B) (A) (B) (A) (B) (A)
                 (B) (A) (B) (A) (A) (B) (B) (A) (A) (B) (A) (B)
                 (A) (B) (B) (A) (A) (A) (B) (B) (B) (A) (B) (A)
                 (A) (B) (B) (A) (A) (A) (B) (B) (A) (B) (A) (B)
                 (A) (B) (B) (A) (A) (A) (B) (A) (B) (B) (A) (B)
                 (A) (B) (B) (A) (B) (A) (A) (B) (A) (B) (B) (A)
                 (A) (B) (A) (A) (B) (B) (A) (A) (B) (B) (B) (A)
                 (A) (B) (A) (B) (B) (A) (B) (A) (A) (A) (B) (A)
                 (B) (B) (B) (A) (A) (A) (B) (A) (B) (A) (B) (A)
                 (B) (A) (B) (A) (A) (B) (B) (B) (A) (B) (A) (B)
                 (A) (A) (B) (B) (B) (A) (A) (B) (A) (B) (A) (B)
                 (B) (A) (B) (B) (A) (A) (A) (B) (A) (B) (A) (B)
                 (B) (A) (A) (A) (B) (B) (B) (A) (A) (B) (A) (B)
                 (A) (B) (B) (A) (A) (B) (A) (B) (A) (B) (B) (A)
                 (A) (B) (B) (A) (A) (B) (A) (B) (A) (B) (A) (B)
                 (A) (B) (A) (B) (A) (A) (B) (A) (B) (B) (B) (A)
                 (A) (B) (A) (B) (A) (A) (B) (A) (B) (B) (A) (B)
                 (A) (B) (A) (A) (B) (B) (A) (B) (A) (B) (B) (A)
                 (A) (A) (B) (B) (B) (A) (B) (A) (A) (B) (A) (B)
                 (A) (B) (A) (B) (A) (B) (A) (B) (A) (B) (A) (A)
                 (B) (B) (A) (B) (A) (A) (B) (B) (A) (A) (B) (B)
                 (A) (A) (B) (B) (A) (B) (A) (A) (B) (B) (A) (B)
                 (A) (B) (A) (B) (A) (B) (A) (B) (B) (A) (A) (B)
                 (A) (B) (A) (A) (B) (A) (B) (B) (A) (B) (A) (A)
                 (B) (B) (A) (A) (B) (B) (A) (A) (B) (B) (A) (B)
                 (A) (B) (A) (A) (B) (B) (A) (B) (A) (B) (A) (A)
                 (B) (B) (A) (B) (A) (B) (A) (A) (B) (B) (A) (B)
                 (A) (B) (A) (B) (A) (A) (B) (B) (A) (A) (B) (A)
                 (A) (B) (B) (A) (B) (A) (A) (B) (B) (A) (B) (A)
                 (B) (A) (A) (B) (B) (A) (A) (B) (A) (B) (A) (B)
                 (A) (B) (A) (B) (A) (A) (B) (B) (A) (B) (A) (B)
                 (A) (A) (B) (B) (A) (A) (B) (A) (B) (A) (B) (A)
 The electronic state of the initial guess is 1-A.
 Leave Link  401 at Thu Sep  8 15:01:29 2022, MaxMem=  1342177280 cpu:              94.6 elap:               2.1
 (Enter /mnt/opt/groups/app-gaussian/g16-avx2/l502.exe)
 Two-electron integrals replicated using symmetry.
 Closed shell SCF:
 Using DIIS extrapolation, IDIIS=    10.
 NGot=  1342177280 LenX=  1341706032 LenY=  1341484662
 Requested convergence on RMS density matrix=1.00D-08 within 500 cycles.
 Requested convergence on MAX density matrix=1.00D-06.
 Requested convergence on             energy=1.00D-06.
 Level shift goal  0.100 maximum shift  0.100.
 No special actions if energy rises.
 Dynamic level shift is on during FON iterations.

 Cycle   1  Pass 1  IDiag  1:
 FoFJK:  IHMeth= 1 ICntrl=       0 DoSepK=F KAlg= 0 I1Cent=           0 FoldK=F
 IRaf= 650000000 NMat=       1 IRICut=       1 DoRegI=T DoRafI=F ISym2E= 2 IDoP0=0 IntGTp=1.
 FoFCou: FMM=F IPFlag=           0 FMFlag=      100000 FMFlg1=           0
         NFxFlg=           0 DoJE=F BraDBF=F KetDBF=F FulRan=T
         wScrn=  0.000000 ICntrl=         0 IOpCl=  0 I1Cent=           0 NGrid=           0
         NMat0=    1 NMatS0=      1 NMatT0=    0 NMatD0=    1 NMtDS0=    0 NMtDT0=    0
 Integrals replicated using symmetry in FoFCou.
 E= -1000.04470113786    
 DIIS: error= 3.78D-02 at cycle   1 NSaved=   1.
 NSaved= 1 IEnMin= 1 EnMin= -1000.04470113786     IErMin= 1 ErrMin= 3.78D-02
 ErrMax= 3.78D-02  0.00D+00 EMaxC= 1.00D+00 BMatC= 4.31D-01 BMatP= 4.31D-01
 IDIUse=1 WtCom= 1.00D+00 WtEn= 0.00D+00
 Coeff-Com:  0.100D+01
 Coeff:      0.100D+01
 Gap=     0.146 Goal=     0.100 Shift=    0.000
 T= 1635. Gap= 0.140 NK=0 IS=   86 IE=  470 IFin=   87
          NO(<0.9)=   0  NV(>0.1)=   0     86.00e < EF      0.00e >EF  Err=0.0D+00
 GapD=    0.146 DampG=1.000 DampE=0.500 DampFc=0.5000 IDamp=-1.
 Damping current iteration by 5.00D-01
 RMSDP=3.89D-03 MaxDP=1.10D-01              OVMax= 1.25D-01

 Cycle   2  Pass 1  IDiag  1:
 E= -1000.28663954947     Delta-E=       -0.241938411616 Rises=F Damp=T
 DIIS: error= 7.65D-03 at cycle   2 NSaved=   2.
 NSaved= 2 IEnMin= 2 EnMin= -1000.28663954947     IErMin= 2 ErrMin= 7.65D-03
 ErrMax= 7.65D-03  0.00D+00 EMaxC= 1.00D+00 BMatC= 2.73D-02 BMatP= 4.31D-01
 IDIUse=1 WtCom= 1.00D+00 WtEn= 0.00D+00
 Coeff-Com: -0.781D-01 0.108D+01
 Coeff:     -0.781D-01 0.108D+01
 Gap=     0.148 Goal=     0.100 Shift=    0.000
 T= 1450. Gap= 0.144 NK=4 IS=   87 IE=   94 IFin=   86
          NO(<0.9)=   0  NV(>0.1)=   0     86.00e < EF      0.00e >EF  Err=0.0D+00
 GapD=    0.148 DampG=1.000 DampE=1.000 DampFc=1.0000 IDamp=-1.
 RMSDP=1.27D-03 MaxDP=4.33D-02 DE=-2.42D-01 OVMax= 8.63D-02

 Cycle   3  Pass 1  IDiag  1:
 E= -1000.50707205042     Delta-E=       -0.220432500947 Rises=F Damp=F
 DIIS: error= 5.66D-03 at cycle   3 NSaved=   3.
 NSaved= 3 IEnMin= 3 EnMin= -1000.50707205042     IErMin= 3 ErrMin= 5.66D-03
 ErrMax= 5.66D-03  0.00D+00 EMaxC= 1.00D+00 BMatC= 1.57D-02 BMatP= 2.73D-02
 IDIUse=1 WtCom= 1.00D+00 WtEn= 0.00D+00
 Coeff-Com: -0.820D-01 0.480D+00 0.602D+00
 Coeff:     -0.820D-01 0.480D+00 0.602D+00
 Gap=     0.146 Goal=     0.100 Shift=    0.000
 T= 1157. Gap= 0.143 NK=4 IS=   87 IE=   94 IFin=   86
          NO(<0.9)=   0  NV(>0.1)=   0     86.00e < EF      0.00e >EF  Err=0.0D+00
 GapD=    0.146 DampG=1.000 DampE=1.000 DampFc=1.0000 IDamp=-1.
 RMSDP=5.59D-04 MaxDP=2.78D-02 DE=-2.20D-01 OVMax= 7.09D-02

 Cycle   4  Pass 1  IDiag  1:
 E= -1000.51238823537     Delta-E=       -0.005316184947 Rises=F Damp=F
 DIIS: error= 5.38D-03 at cycle   4 NSaved=   4.
 NSaved= 4 IEnMin= 4 EnMin= -1000.51238823537     IErMin= 4 ErrMin= 5.38D-03
 ErrMax= 5.38D-03  0.00D+00 EMaxC= 1.00D+00 BMatC= 9.96D-03 BMatP= 1.57D-02
 IDIUse=1 WtCom= 1.00D+00 WtEn= 0.00D+00
 Coeff-Com: -0.444D-01 0.161D+00 0.447D+00 0.436D+00
 Coeff:     -0.444D-01 0.161D+00 0.447D+00 0.436D+00
 Gap=     0.145 Goal=     0.100 Shift=    0.000
 T=  553. Gap= 0.144 NK=4 IS=   87 IE=   94 IFin=   86
          NO(<0.9)=   0  NV(>0.1)=   0     86.00e < EF      0.00e >EF  Err=0.0D+00
 GapD=    0.145 DampG=1.000 DampE=1.000 DampFc=1.0000 IDamp=-1.
 RMSDP=3.03D-04 MaxDP=1.29D-02 DE=-5.32D-03 OVMax= 4.03D-02

 Cycle   5  Pass 1  IDiag  1:
 E= -1000.52444862827     Delta-E=       -0.012060392902 Rises=F Damp=F
 DIIS: error= 5.73D-04 at cycle   5 NSaved=   5.
 NSaved= 5 IEnMin= 5 EnMin= -1000.52444862827     IErMin= 5 ErrMin= 5.73D-04
 ErrMax= 5.73D-04  0.00D+00 EMaxC= 1.00D+00 BMatC= 2.42D-04 BMatP= 9.96D-03
 IDIUse=1 WtCom= 1.00D+00 WtEn= 0.00D+00
 Coeff-Com: -0.149D-01 0.397D-01 0.161D+00 0.209D+00 0.605D+00
 Coeff:     -0.149D-01 0.397D-01 0.161D+00 0.209D+00 0.605D+00
 Gap=     0.144 Goal=     0.100 Shift=    0.000
 RMSDP=5.28D-05 MaxDP=2.20D-03 DE=-1.21D-02 OVMax= 6.35D-03

 Cycle   6  Pass 1  IDiag  1:
 E= -1000.52464681595     Delta-E=       -0.000198187683 Rises=F Damp=F
 DIIS: error= 2.62D-04 at cycle   6 NSaved=   6.
 NSaved= 6 IEnMin= 6 EnMin= -1000.52464681595     IErMin= 6 ErrMin= 2.62D-04
 ErrMax= 2.62D-04  0.00D+00 EMaxC= 1.00D+00 BMatC= 5.55D-05 BMatP= 2.42D-04
 IDIUse=1 WtCom= 1.00D+00 WtEn= 0.00D+00
 Coeff-Com: -0.522D-02 0.103D-01 0.570D-01 0.900D-01 0.381D+00 0.467D+00
 Coeff:     -0.522D-02 0.103D-01 0.570D-01 0.900D-01 0.381D+00 0.467D+00
 Gap=     0.144 Goal=     0.100 Shift=    0.000
 RMSDP=2.26D-05 MaxDP=7.73D-04 DE=-1.98D-04 OVMax= 2.48D-03

 Cycle   7  Pass 1  IDiag  1:
 E= -1000.52470495401     Delta-E=       -0.000058138053 Rises=F Damp=F
 DIIS: error= 6.16D-05 at cycle   7 NSaved=   7.
 NSaved= 7 IEnMin= 7 EnMin= -1000.52470495401     IErMin= 7 ErrMin= 6.16D-05
 ErrMax= 6.16D-05  0.00D+00 EMaxC= 1.00D+00 BMatC= 2.80D-06 BMatP= 5.55D-05
 IDIUse=1 WtCom= 1.00D+00 WtEn= 0.00D+00
 Coeff-Com: -0.232D-02 0.394D-02 0.257D-01 0.428D-01 0.195D+00 0.273D+00
 Coeff-Com:  0.461D+00
 Coeff:     -0.232D-02 0.394D-02 0.257D-01 0.428D-01 0.195D+00 0.273D+00
 Coeff:      0.461D+00
 Gap=     0.144 Goal=     0.100 Shift=    0.000
 RMSDP=4.98D-06 MaxDP=2.07D-04 DE=-5.81D-05 OVMax= 5.60D-04

 Cycle   8  Pass 1  IDiag  1:
 E= -1000.52470773093     Delta-E=       -0.000002776926 Rises=F Damp=F
 DIIS: error= 1.61D-05 at cycle   8 NSaved=   8.
 NSaved= 8 IEnMin= 8 EnMin= -1000.52470773093     IErMin= 8 ErrMin= 1.61D-05
 ErrMax= 1.61D-05  0.00D+00 EMaxC= 1.00D+00 BMatC= 2.29D-07 BMatP= 2.80D-06
 IDIUse=1 WtCom= 1.00D+00 WtEn= 0.00D+00
 Coeff-Com: -0.348D-03 0.337D-03 0.387D-02 0.708D-02 0.390D-01 0.639D-01
 Coeff-Com:  0.246D+00 0.640D+00
 Coeff:     -0.348D-03 0.337D-03 0.387D-02 0.708D-02 0.390D-01 0.639D-01
 Coeff:      0.246D+00 0.640D+00
 Gap=     0.144 Goal=     0.100 Shift=    0.000
 RMSDP=1.63D-06 MaxDP=6.19D-05 DE=-2.78D-06 OVMax= 1.60D-04

 Cycle   9  Pass 1  IDiag  1:
 E= -1000.52470794396     Delta-E=       -0.000000213027 Rises=F Damp=F
 DIIS: error= 7.40D-06 at cycle   9 NSaved=   9.
 NSaved= 9 IEnMin= 9 EnMin= -1000.52470794396     IErMin= 9 ErrMin= 7.40D-06
 ErrMax= 7.40D-06  0.00D+00 EMaxC= 1.00D+00 BMatC= 3.81D-08 BMatP= 2.29D-07
 IDIUse=1 WtCom= 1.00D+00 WtEn= 0.00D+00
 Coeff-Com: -0.405D-04-0.803D-04 0.382D-03 0.969D-03 0.895D-02 0.184D-01
 Coeff-Com:  0.115D+00 0.390D+00 0.467D+00
 Coeff:     -0.405D-04-0.803D-04 0.382D-03 0.969D-03 0.895D-02 0.184D-01
 Coeff:      0.115D+00 0.390D+00 0.467D+00
 Gap=     0.144 Goal=     0.100 Shift=    0.000
 RMSDP=5.86D-07 MaxDP=3.89D-05 DE=-2.13D-07 OVMax= 6.42D-05

 Cycle  10  Pass 1  IDiag  1:
 E= -1000.52470798280     Delta-E=       -0.000000038844 Rises=F Damp=F
 DIIS: error= 1.82D-06 at cycle  10 NSaved=  10.
 NSaved=10 IEnMin=10 EnMin= -1000.52470798280     IErMin=10 ErrMin= 1.82D-06
 ErrMax= 1.82D-06  0.00D+00 EMaxC= 1.00D+00 BMatC= 2.33D-09 BMatP= 3.81D-08
 IDIUse=1 WtCom= 1.00D+00 WtEn= 0.00D+00
 Coeff-Com:  0.162D-04-0.660D-04-0.256D-03-0.382D-03-0.230D-03 0.139D-02
 Coeff-Com:  0.228D-01 0.104D+00 0.237D+00 0.635D+00
 Coeff:      0.162D-04-0.660D-04-0.256D-03-0.382D-03-0.230D-03 0.139D-02
 Coeff:      0.228D-01 0.104D+00 0.237D+00 0.635D+00
 Gap=     0.144 Goal=     0.100 Shift=    0.000
 RMSDP=1.56D-07 MaxDP=7.29D-06 DE=-3.88D-08 OVMax= 1.82D-05

 Cycle  11  Pass 1  IDiag  1:
 E= -1000.52470798518     Delta-E=       -0.000000002374 Rises=F Damp=F
 DIIS: error= 6.03D-07 at cycle  11 NSaved=  11.
 NSaved=11 IEnMin=11 EnMin= -1000.52470798518     IErMin=11 ErrMin= 6.03D-07
 ErrMax= 6.03D-07  0.00D+00 EMaxC= 1.00D+00 BMatC= 3.24D-10 BMatP= 2.33D-09
 IDIUse=1 WtCom= 1.00D+00 WtEn= 0.00D+00
 Coeff-Com:  0.110D-04-0.304D-04-0.170D-03-0.284D-03-0.697D-03-0.362D-03
 Coeff-Com:  0.505D-02 0.322D-01 0.106D+00 0.375D+00 0.483D+00
 Coeff:      0.110D-04-0.304D-04-0.170D-03-0.284D-03-0.697D-03-0.362D-03
 Coeff:      0.505D-02 0.322D-01 0.106D+00 0.375D+00 0.483D+00
 Gap=     0.144 Goal=     0.100 Shift=    0.000
 RMSDP=4.99D-08 MaxDP=3.47D-06 DE=-2.37D-09 OVMax= 6.92D-06

 Cycle  12  Pass 1  IDiag  1:
 E= -1000.52470798551     Delta-E=       -0.000000000336 Rises=F Damp=F
 DIIS: error= 1.84D-07 at cycle  12 NSaved=  12.
 NSaved=12 IEnMin=12 EnMin= -1000.52470798551     IErMin=12 ErrMin= 1.84D-07
 ErrMax= 1.84D-07  0.00D+00 EMaxC= 1.00D+00 BMatC= 1.87D-11 BMatP= 3.24D-10
 IDIUse=1 WtCom= 1.00D+00 WtEn= 0.00D+00
 Coeff-Com:  0.347D-05-0.674D-05-0.572D-04-0.101D-03-0.335D-03-0.363D-03
 Coeff-Com: -0.372D-03 0.294D-02 0.251D-01 0.114D+00 0.242D+00 0.618D+00
 Coeff:      0.347D-05-0.674D-05-0.572D-04-0.101D-03-0.335D-03-0.363D-03
 Coeff:     -0.372D-03 0.294D-02 0.251D-01 0.114D+00 0.242D+00 0.618D+00
 Gap=     0.144 Goal=     0.100 Shift=    0.000
 RMSDP=1.59D-08 MaxDP=6.07D-07 DE=-3.36D-10 OVMax= 1.94D-06

 Cycle  13  Pass 1  IDiag  1:
 E= -1000.52470798553     Delta-E=       -0.000000000019 Rises=F Damp=F
 DIIS: error= 8.69D-08 at cycle  13 NSaved=  13.
 NSaved=13 IEnMin=13 EnMin= -1000.52470798553     IErMin=13 ErrMin= 8.69D-08
 ErrMax= 8.69D-08  0.00D+00 EMaxC= 1.00D+00 BMatC= 3.97D-12 BMatP= 1.87D-11
 IDIUse=1 WtCom= 1.00D+00 WtEn= 0.00D+00
 Coeff-Com:  0.121D-05-0.138D-05-0.205D-04-0.376D-04-0.154D-03-0.211D-03
 Coeff-Com: -0.826D-03-0.168D-02 0.520D-02 0.362D-01 0.107D+00 0.380D+00
 Coeff-Com:  0.474D+00
 Coeff:      0.121D-05-0.138D-05-0.205D-04-0.376D-04-0.154D-03-0.211D-03
 Coeff:     -0.826D-03-0.168D-02 0.520D-02 0.362D-01 0.107D+00 0.380D+00
 Coeff:      0.474D+00
 Gap=     0.144 Goal=     0.100 Shift=    0.000
 RMSDP=6.50D-09 MaxDP=2.71D-07 DE=-1.91D-11 OVMax= 8.23D-07

 SCF Done:  E(RB3LYP) =  -1000.52470799     A.U. after   13 cycles
            NFock= 13  Conv=0.65D-08     -V/T= 2.0098
 KE= 9.907916640673D+02 PE=-6.298331809688D+03 EE= 2.316047528155D+03
 Leave Link  502 at Thu Sep  8 15:02:10 2022, MaxMem=  1342177280 cpu:            1935.1 elap:              41.6
 (Enter /mnt/opt/groups/app-gaussian/g16-avx2/l601.exe)
 Copying SCF densities to generalized density rwf, IOpCl= 0 IROHF=0.

 **********************************************************************

            Population analysis using the SCF Density.

 **********************************************************************

 Orbital symmetries:
       Occupied  (A) (B) (A) (B) (A) (B) (A) (A) (B) (A) (B) (A)
                 (B) (A) (B) (A) (B) (A) (B) (A) (B) (A) (A) (B)
                 (A) (B) (A) (B) (A) (B) (A) (B) (A) (A) (B) (B)
                 (A) (A) (B) (A) (B) (A) (B) (B) (A) (A) (B) (A)
                 (B) (A) (B) (A) (B) (B) (A) (A) (B) (A) (B) (A)
                 (B) (A) (B) (A) (B) (A) (B) (A) (B) (B) (B) (A)
                 (A) (A) (B) (B) (A) (B) (A) (B) (B) (A) (A) (B)
                 (B) (A)
       Virtual   (A) (B) (B) (A) (A) (B) (B) (A) (B) (A) (B) (A)
                 (A) (B) (A) (B) (A) (B) (A) (B) (B) (A) (B) (A)
                 (B) (A) (A) (B) (A) (A) (B) (B) (A) (B) (B) (A)
                 (A) (B) (A) (B) (A) (B) (A) (B) (A) (B) (A) (B)
                 (A) (B) (A) (B) (A) (B) (A) (A) (B) (A) (B) (B)
                 (B) (A) (A) (B) (A) (B) (A) (B) (A) (B) (A) (B)
                 (B) (A) (A) (B) (B) (A) (B) (A) (A) (B) (A) (A)
                 (B) (A) (B) (B) (A) (B) (A) (A) (B) (B) (A) (B)
                 (A) (B) (B) (A) (A) (A) (B) (A) (B) (A) (B) (A)
                 (B) (A) (B) (A) (A) (B) (B) (B) (A) (A) (B) (A)
                 (B) (B) (A) (B) (B) (A) (A) (B) (A) (A) (B) (B)
                 (B) (A) (B) (B) (A) (A) (A) (B) (B) (A) (A) (B)
                 (B) (A) (A) (A) (B) (B) (B) (A) (A) (B) (A) (B)
                 (B) (A) (A) (B) (A) (A) (B) (A) (B) (B) (A) (B)
                 (B) (A) (B) (A) (A) (B) (A) (B) (A) (B) (A) (A)
                 (B) (B) (A) (B) (A) (A) (A) (B) (B) (B) (B) (A)
                 (A) (B) (A) (B) (A) (A) (B) (A) (B) (A) (B) (B)
                 (B) (A) (A) (B) (A) (B) (A) (B) (A) (A) (B) (B)
                 (A) (B) (A) (B) (B) (A) (B) (A) (B) (A) (A) (A)
                 (B) (A) (B) (B) (A) (B) (A) (B) (B) (A) (A) (A)
                 (B) (B) (A) (B) (A) (A) (B) (B) (A) (A) (B) (B)
                 (A) (A) (B) (B) (A) (B) (A) (A) (B) (A) (B) (B)
                 (A) (B) (A) (B) (A) (B) (A) (B) (B) (A) (B) (A)
                 (A) (B) (A) (A) (B) (B) (A) (B) (A) (B) (A) (A)
                 (B) (B) (A) (B) (A) (B) (A) (A) (B) (B) (B) (A)
                 (A) (B) (A) (A) (B) (B) (A) (A) (B) (A) (B) (A)
                 (B) (B) (A) (B) (A) (B) (A) (A) (B) (B) (A) (B)
                 (A) (B) (A) (B) (A) (A) (B) (A) (B) (A) (B) (A)
                 (A) (B) (B) (A) (B) (A) (A) (B) (B) (A) (B) (A)
                 (B) (A) (A) (B) (B) (A) (A) (B) (A) (B) (A) (B)
                 (A) (B) (A) (A) (B) (A) (B) (B) (A) (B) (A) (B)
                 (A) (A) (B) (B) (A) (A) (B) (A) (B) (A) (B) (A)
 The electronic state is 1-A.
 Alpha  occ. eigenvalues --  -10.20429 -10.20365 -10.20355 -10.20228 -10.20227
 Alpha  occ. eigenvalues --  -10.20067 -10.20067 -10.19772 -10.19683 -10.19683
 Alpha  occ. eigenvalues --  -10.19103 -10.19103 -10.19091 -10.19090 -10.19063
 Alpha  occ. eigenvalues --  -10.19063 -10.19028 -10.19028 -10.19022 -10.19021
 Alpha  occ. eigenvalues --  -10.18989 -10.18989 -10.18935 -10.18935 -10.18840
 Alpha  occ. eigenvalues --  -10.18840  -0.88857  -0.87426  -0.85577  -0.82751
 Alpha  occ. eigenvalues --   -0.81448  -0.79737  -0.77647  -0.76645  -0.75235
 Alpha  occ. eigenvalues --   -0.73659  -0.72396  -0.71428  -0.70633  -0.63818
 Alpha  occ. eigenvalues --   -0.63204  -0.63056  -0.61363  -0.60515  -0.59897
 Alpha  occ. eigenvalues --   -0.57692  -0.54845  -0.53347  -0.52500  -0.51247
 Alpha  occ. eigenvalues --   -0.50070  -0.49603  -0.48040  -0.46737  -0.46628
 Alpha  occ. eigenvalues --   -0.45735  -0.43693  -0.43448  -0.42869  -0.42695
 Alpha  occ. eigenvalues --   -0.41626  -0.41212  -0.40982  -0.40187  -0.39605
 Alpha  occ. eigenvalues --   -0.39537  -0.39512  -0.39209  -0.37262  -0.36924
 Alpha  occ. eigenvalues --   -0.35825  -0.35479  -0.34402  -0.33619  -0.33308
 Alpha  occ. eigenvalues --   -0.32432  -0.31606  -0.31265  -0.30643  -0.28347
 Alpha  occ. eigenvalues --   -0.27233  -0.25508  -0.24344  -0.22243  -0.20830
 Alpha  occ. eigenvalues --   -0.19895
 Alpha virt. eigenvalues --   -0.05449  -0.04488  -0.03012  -0.01241   0.00194
 Alpha virt. eigenvalues --    0.02071   0.03749   0.06571   0.08880   0.09347
 Alpha virt. eigenvalues --    0.09772   0.10197   0.10604   0.11476   0.12227
 Alpha virt. eigenvalues --    0.13273   0.14642   0.15271   0.15566   0.16395
 Alpha virt. eigenvalues --    0.17128   0.17536   0.17893   0.19309   0.19817
 Alpha virt. eigenvalues --    0.20419   0.22554   0.22802   0.23255   0.24190
 Alpha virt. eigenvalues --    0.24378   0.24848   0.25465   0.27595   0.28384
 Alpha virt. eigenvalues --    0.28637   0.29541   0.29600   0.30835   0.31208
 Alpha virt. eigenvalues --    0.31714   0.34017   0.34235   0.34971   0.35821
 Alpha virt. eigenvalues --    0.36467   0.40327   0.40601   0.45061   0.45969
 Alpha virt. eigenvalues --    0.46100   0.47993   0.48089   0.50094   0.50944
 Alpha virt. eigenvalues --    0.51019   0.51284   0.51653   0.52651   0.53226
 Alpha virt. eigenvalues --    0.53290   0.54124   0.54547   0.55147   0.55156
 Alpha virt. eigenvalues --    0.55586   0.55845   0.56541   0.56645   0.56726
 Alpha virt. eigenvalues --    0.56897   0.57333   0.58380   0.58660   0.59025
 Alpha virt. eigenvalues --    0.59111   0.59509   0.59728   0.59794   0.60715
 Alpha virt. eigenvalues --    0.60886   0.61444   0.61518   0.61772   0.61851
 Alpha virt. eigenvalues --    0.61961   0.62655   0.62751   0.63566   0.63822
 Alpha virt. eigenvalues --    0.64316   0.65100   0.65318   0.66007   0.66899
 Alpha virt. eigenvalues --    0.67221   0.67892   0.69989   0.71373   0.71463
 Alpha virt. eigenvalues --    0.72269   0.74827   0.76119   0.78774   0.79569
 Alpha virt. eigenvalues --    0.79726   0.79894   0.80899   0.81117   0.81917
 Alpha virt. eigenvalues --    0.82087   0.82556   0.83176   0.83273   0.83754
 Alpha virt. eigenvalues --    0.84791   0.86215   0.87238   0.87331   0.87682
 Alpha virt. eigenvalues --    0.88109   0.89069   0.89072   0.90438   0.93239
 Alpha virt. eigenvalues --    0.93453   0.94241   0.94320   0.95176   0.95759
 Alpha virt. eigenvalues --    0.96134   0.96498   0.98226   0.99613   1.00099
 Alpha virt. eigenvalues --    1.00225   1.01056   1.03220   1.03974   1.05540
 Alpha virt. eigenvalues --    1.05943   1.05981   1.07194   1.07649   1.10762
 Alpha virt. eigenvalues --    1.11444   1.12116   1.14005   1.14608   1.15595
 Alpha virt. eigenvalues --    1.17169   1.17238   1.18629   1.19921   1.21268
 Alpha virt. eigenvalues --    1.22112   1.22696   1.24075   1.25532   1.25726
 Alpha virt. eigenvalues --    1.26223   1.27070   1.27807   1.29105   1.29522
 Alpha virt. eigenvalues --    1.30628   1.33912   1.34153   1.34276   1.35524
 Alpha virt. eigenvalues --    1.36900   1.37612   1.38055   1.39326   1.39863
 Alpha virt. eigenvalues --    1.40301   1.40803   1.41604   1.41992   1.42344
 Alpha virt. eigenvalues --    1.43375   1.45055   1.46197   1.46634   1.47050
 Alpha virt. eigenvalues --    1.47982   1.51009   1.51262   1.52935   1.55437
 Alpha virt. eigenvalues --    1.56249   1.57692   1.62616   1.62879   1.66752
 Alpha virt. eigenvalues --    1.70827   1.71312   1.73682   1.73778   1.74643
 Alpha virt. eigenvalues --    1.75361   1.75510   1.76117   1.77280   1.78407
 Alpha virt. eigenvalues --    1.79088   1.80550   1.82381   1.82861   1.84327
 Alpha virt. eigenvalues --    1.84645   1.84905   1.85233   1.86361   1.86643
 Alpha virt. eigenvalues --    1.87276   1.88042   1.88214   1.88891   1.89491
 Alpha virt. eigenvalues --    1.89984   1.90570   1.91693   1.91835   1.92332
 Alpha virt. eigenvalues --    1.93489   1.94888   1.95916   1.96127   1.97452
 Alpha virt. eigenvalues --    1.97683   1.98279   1.98857   1.99808   1.99941
 Alpha virt. eigenvalues --    2.01033   2.02749   2.02856   2.04126   2.06899
 Alpha virt. eigenvalues --    2.07866   2.08463   2.11147   2.16291   2.16734
 Alpha virt. eigenvalues --    2.17364   2.17546   2.19573   2.20714   2.21529
 Alpha virt. eigenvalues --    2.22850   2.24493   2.24955   2.26289   2.26776
 Alpha virt. eigenvalues --    2.27770   2.27884   2.28840   2.30374   2.31067
 Alpha virt. eigenvalues --    2.31284   2.31427   2.31934   2.33680   2.34390
 Alpha virt. eigenvalues --    2.35051   2.37440   2.37861   2.38461   2.38740
 Alpha virt. eigenvalues --    2.40884   2.41252   2.41642   2.42262   2.43186
 Alpha virt. eigenvalues --    2.43581   2.44437   2.44671   2.45701   2.46112
 Alpha virt. eigenvalues --    2.46837   2.46922   2.47327   2.49786   2.52147
 Alpha virt. eigenvalues --    2.52835   2.52878   2.54770   2.56379   2.56981
 Alpha virt. eigenvalues --    2.57080   2.57580   2.58119   2.58294   2.58713
 Alpha virt. eigenvalues --    2.59562   2.60551   2.61347   2.61992   2.62516
 Alpha virt. eigenvalues --    2.62913   2.63060   2.65411   2.67181   2.67295
 Alpha virt. eigenvalues --    2.67999   2.68842   2.69788   2.69964   2.72546
 Alpha virt. eigenvalues --    2.72826   2.74701   2.74914   2.75742   2.76175
 Alpha virt. eigenvalues --    2.77545   2.79080   2.81939   2.83178   2.84580
 Alpha virt. eigenvalues --    2.86785   2.87546   2.87830   2.91544   2.92620
 Alpha virt. eigenvalues --    3.01012   3.01537   3.06045   3.07400   3.10216
 Alpha virt. eigenvalues --    3.13100   3.15018   3.15256   3.17052   3.18573
 Alpha virt. eigenvalues --    3.18819   3.22070   3.22525   3.24249   3.24288
 Alpha virt. eigenvalues --    3.26388   3.28283   3.30233   3.31310   3.33070
 Alpha virt. eigenvalues --    3.34147   3.34944   3.35731   3.39815   3.42209
 Alpha virt. eigenvalues --    3.47977   3.48035   3.67267   3.68638   3.71944
 Alpha virt. eigenvalues --    3.76766   3.87065   3.88588   4.08744   4.09323
 Alpha virt. eigenvalues --    4.10996   4.13143   4.13590   4.13992   4.14281
 Alpha virt. eigenvalues --    4.15016   4.16966   4.18261   4.18760   4.20120
 Alpha virt. eigenvalues --    4.20520   4.32194   4.33816   4.36243   4.40254
 Alpha virt. eigenvalues --    4.42127   4.46831   4.49236   4.56906   4.62020
 Alpha virt. eigenvalues --    4.64256   4.78745   4.91223   4.99155
          Condensed to atoms (all electrons):
               1          2          3          4          5          6
     1  C    5.187103   0.441130   0.335866   0.335866  -0.070476  -0.002771
     2  C    0.441130   4.763235  -0.034649  -0.034649   0.007918  -0.036470
     3  C    0.335866  -0.034649   5.076531  -0.088259   0.416851   0.425291
     4  C    0.335866  -0.034649  -0.088259   5.076531  -0.019664   0.008171
     5  C   -0.070476   0.007918   0.416851  -0.019664   5.090181  -0.026056
     6  C   -0.002771  -0.036470   0.425291   0.008171  -0.026056   5.023282
     7  C   -0.018378   0.437814  -0.061674   0.013213  -0.000941  -0.001980
     8  C   -0.070476   0.007918  -0.019664   0.416851  -0.006862   0.000026
     9  C   -0.018378   0.437814   0.013213  -0.061674  -0.000091  -0.000341
    10  C   -0.002771  -0.036470   0.008171   0.425291   0.000026  -0.000224
    11  C    0.012208   0.000101   0.001468  -0.000038  -0.068074   0.306586
    12  C    0.008174  -0.000208  -0.003068   0.000892   0.464503  -0.068268
    13  C   -0.060489  -0.007274  -0.055441  -0.001127   0.013222   0.443338
    14  C    0.012208   0.000101  -0.000038   0.001468   0.000006  -0.000001
    15  C    0.008174  -0.000208   0.000892  -0.003068  -0.000504   0.000005
    16  C   -0.060489  -0.007274  -0.001127  -0.055441  -0.000005   0.000065
    17  C   -0.000210  -0.000008  -0.042772  -0.000014   0.001565  -0.008315
    18  C   -0.000081  -0.000021   0.010305   0.000000  -0.001476  -0.087276
    19  C   -0.000081  -0.000021   0.000000   0.010305   0.000000  -0.000000
    20  C   -0.000210  -0.000008  -0.000014  -0.042772  -0.000004   0.000000
    21  C   -0.000014   0.000000  -0.000634   0.000000   0.009217   0.013650
    22  C    0.000000   0.000000  -0.000235  -0.000000   0.000078   0.008335
    23  C   -0.000014   0.000000   0.000000  -0.000634   0.000000   0.000000
    24  C    0.000000   0.000000  -0.000000  -0.000235  -0.000000   0.000000
    25  C    0.000000   0.000000   0.000054  -0.000000  -0.000451  -0.000620
    26  C    0.000000   0.000000  -0.000000   0.000054   0.000000  -0.000000
    27  H   -0.006081  -0.000025  -0.037940   0.000577   0.360114   0.003180
    28  H    0.004122  -0.038169   0.001193  -0.000213   0.000017   0.002432
    29  H   -0.006081  -0.000025   0.000577  -0.037940   0.006642  -0.000383
    30  H    0.004122  -0.038169  -0.000213   0.001193   0.000002   0.000016
    31  H   -0.000240   0.000002   0.002504   0.000001  -0.035611   0.001212
    32  H    0.001109   0.002468   0.004419   0.000018  -0.000217  -0.029812
    33  H    0.001109   0.002468   0.000018   0.004419  -0.000000  -0.000001
    34  H   -0.000240   0.000002   0.000001   0.002504   0.000003   0.000000
    35  H    0.000009  -0.000015  -0.000258   0.000000   0.000012  -0.014036
    36  H    0.000009  -0.000015   0.000000  -0.000258  -0.000000  -0.000000
    37  H    0.000000  -0.000000   0.000013  -0.000000   0.000265  -0.000183
    38  H    0.000000  -0.000000   0.000002   0.000000  -0.000000  -0.000233
    39  H    0.000000  -0.000000  -0.000000   0.000013   0.000000  -0.000000
    40  H    0.000000  -0.000000   0.000000   0.000002   0.000000  -0.000000
    41  H   -0.000000   0.000000  -0.000001  -0.000000   0.000004   0.000016
    42  H   -0.000000   0.000000  -0.000000  -0.000001   0.000000   0.000000
               7          8          9         10         11         12
     1  C   -0.018378  -0.070476  -0.018378  -0.002771   0.012208   0.008174
     2  C    0.437814   0.007918   0.437814  -0.036470   0.000101  -0.000208
     3  C   -0.061674  -0.019664   0.013213   0.008171   0.001468  -0.003068
     4  C    0.013213   0.416851  -0.061674   0.425291  -0.000038   0.000892
     5  C   -0.000941  -0.006862  -0.000091   0.000026  -0.068074   0.464503
     6  C   -0.001980   0.000026  -0.000341  -0.000224   0.306586  -0.068268
     7  C    5.052110  -0.000091  -0.074616  -0.000341   0.008497   0.000076
     8  C   -0.000091   5.090181  -0.000941  -0.026056   0.000006  -0.000504
     9  C   -0.074616  -0.000941   5.052110  -0.001980  -0.000010  -0.000001
    10  C   -0.000341  -0.026056  -0.001980   5.023282  -0.000001   0.000005
    11  C    0.008497   0.000006  -0.000010  -0.000001   4.972743  -0.013528
    12  C    0.000076  -0.000504  -0.000001   0.000005  -0.013528   5.082239
    13  C    0.471117  -0.000005   0.008516   0.000065  -0.076259  -0.001243
    14  C   -0.000010  -0.068074   0.008497   0.306586  -0.000000  -0.000000
    15  C   -0.000001   0.464503   0.000076  -0.068268  -0.000000  -0.000045
    16  C    0.008516   0.013222   0.471117   0.443338   0.000000   0.000000
    17  C   -0.000230  -0.000004   0.000000   0.000000   0.458699   0.415038
    18  C    0.000573   0.000000   0.000000  -0.000000   0.468385   0.014668
    19  C    0.000000  -0.001476   0.000573  -0.087276   0.000000  -0.000000
    20  C    0.000000   0.001565  -0.000230  -0.008315   0.000000   0.000000
    21  C    0.000000   0.000000   0.000000   0.000000  -0.027401  -0.085017
    22  C   -0.000012  -0.000000   0.000000   0.000000  -0.009549  -0.000543
    23  C    0.000000   0.009217   0.000000   0.013650  -0.000000   0.000000
    24  C    0.000000   0.000078  -0.000012   0.008335  -0.000000   0.000000
    25  C    0.000000   0.000000  -0.000000  -0.000000  -0.039954   0.008235
    26  C   -0.000000  -0.000451   0.000000  -0.000620  -0.000000   0.000000
    27  H    0.000016   0.006642   0.000001  -0.000383   0.001241  -0.028936
    28  H    0.360518   0.000002  -0.008466   0.000016  -0.000254  -0.000000
    29  H    0.000001   0.360114   0.000016   0.003180   0.000011   0.001826
    30  H   -0.008466   0.000017   0.360518   0.002432   0.000000  -0.000000
    31  H   -0.000000   0.000003  -0.000000   0.000000   0.004045   0.360557
    32  H   -0.035074  -0.000000  -0.000228  -0.000001  -0.013594   0.000017
    33  H   -0.000228  -0.000217  -0.035074  -0.029812  -0.000000   0.000000
    34  H   -0.000000  -0.035611  -0.000000   0.001212  -0.000000  -0.000000
    35  H    0.000332  -0.000000  -0.000000  -0.000000  -0.030733  -0.000200
    36  H   -0.000000   0.000012   0.000332  -0.014036  -0.000000  -0.000000
    37  H   -0.000000   0.000000  -0.000000  -0.000000   0.004412  -0.008863
    38  H    0.000000   0.000000  -0.000000  -0.000000   0.002883   0.000009
    39  H   -0.000000   0.000265  -0.000000  -0.000183   0.000000   0.000000
    40  H   -0.000000  -0.000000   0.000000  -0.000233   0.000000   0.000000
    41  H   -0.000000   0.000000  -0.000000   0.000000   0.001137  -0.000203
    42  H   -0.000000   0.000004  -0.000000   0.000016   0.000000  -0.000000
              13         14         15         16         17         18
     1  C   -0.060489   0.012208   0.008174  -0.060489  -0.000210  -0.000081
     2  C   -0.007274   0.000101  -0.000208  -0.007274  -0.000008  -0.000021
     3  C   -0.055441  -0.000038   0.000892  -0.001127  -0.042772   0.010305
     4  C   -0.001127   0.001468  -0.003068  -0.055441  -0.000014   0.000000
     5  C    0.013222   0.000006  -0.000504  -0.000005   0.001565  -0.001476
     6  C    0.443338  -0.000001   0.000005   0.000065  -0.008315  -0.087276
     7  C    0.471117  -0.000010  -0.000001   0.008516  -0.000230   0.000573
     8  C   -0.000005  -0.068074   0.464503   0.013222  -0.000004   0.000000
     9  C    0.008516   0.008497   0.000076   0.471117   0.000000   0.000000
    10  C    0.000065   0.306586  -0.068268   0.443338   0.000000  -0.000000
    11  C   -0.076259  -0.000000  -0.000000   0.000000   0.458699   0.468385
    12  C   -0.001243  -0.000000  -0.000045   0.000000   0.415038   0.014668
    13  C    5.066349   0.000000   0.000000  -0.000455   0.009952  -0.019749
    14  C    0.000000   4.972743  -0.013528  -0.076259   0.000000   0.000000
    15  C    0.000000  -0.013528   5.082239  -0.001243   0.000000  -0.000000
    16  C   -0.000455  -0.076259  -0.001243   5.066349   0.000000   0.000000
    17  C    0.009952   0.000000   0.000000   0.000000   4.760334  -0.060345
    18  C   -0.019749   0.000000  -0.000000   0.000000  -0.060345   5.037361
    19  C    0.000000   0.468385   0.014668  -0.019749   0.000000  -0.000000
    20  C    0.000000   0.458699   0.415038   0.009952  -0.000000   0.000000
    21  C   -0.000090  -0.000000   0.000000  -0.000000   0.466432  -0.067046
    22  C    0.000424  -0.000000   0.000000  -0.000000  -0.036075   0.518646
    23  C   -0.000000  -0.027401  -0.085017  -0.000090  -0.000000  -0.000000
    24  C   -0.000000  -0.009549  -0.000543   0.000424   0.000000   0.000000
    25  C   -0.000020  -0.000000   0.000000   0.000000  -0.011300  -0.024308
    26  C    0.000000  -0.039954   0.008235  -0.000020   0.000000   0.000000
    27  H   -0.000208   0.000011   0.001826  -0.000002   0.002287   0.000017
    28  H   -0.035872   0.000000  -0.000000   0.000221   0.000002   0.000010
    29  H   -0.000002   0.001241  -0.028936  -0.000208  -0.000073   0.000000
    30  H    0.000221  -0.000254  -0.000000  -0.035872  -0.000000  -0.000000
    31  H    0.000019  -0.000000  -0.000000  -0.000000  -0.037695  -0.000238
    32  H    0.356257  -0.000000   0.000000   0.000004  -0.000217   0.003640
    33  H    0.000004  -0.013594   0.000017   0.356257   0.000000  -0.000000
    34  H   -0.000000   0.004045   0.360557   0.000019  -0.000000  -0.000000
    35  H    0.003515  -0.000000  -0.000000   0.000000   0.004845   0.358442
    36  H    0.000000  -0.030733  -0.000200   0.003515   0.000000   0.000000
    37  H    0.000002   0.000000   0.000000   0.000000  -0.039993   0.000573
    38  H    0.000011   0.000000   0.000000   0.000000   0.001176  -0.034214
    39  H    0.000000   0.004412  -0.008863   0.000002   0.000000  -0.000000
    40  H    0.000000   0.002883   0.000009   0.000011   0.000000  -0.000000
    41  H   -0.000000   0.000000  -0.000000  -0.000000   0.002643   0.004161
    42  H   -0.000000   0.001137  -0.000203  -0.000000  -0.000000  -0.000000
              19         20         21         22         23         24
     1  C   -0.000081  -0.000210  -0.000014   0.000000  -0.000014   0.000000
     2  C   -0.000021  -0.000008   0.000000   0.000000   0.000000   0.000000
     3  C    0.000000  -0.000014  -0.000634  -0.000235   0.000000  -0.000000
     4  C    0.010305  -0.042772   0.000000  -0.000000  -0.000634  -0.000235
     5  C    0.000000  -0.000004   0.009217   0.000078   0.000000  -0.000000
     6  C   -0.000000   0.000000   0.013650   0.008335   0.000000   0.000000
     7  C    0.000000   0.000000   0.000000  -0.000012   0.000000   0.000000
     8  C   -0.001476   0.001565   0.000000  -0.000000   0.009217   0.000078
     9  C    0.000573  -0.000230   0.000000   0.000000   0.000000  -0.000012
    10  C   -0.087276  -0.008315   0.000000   0.000000   0.013650   0.008335
    11  C    0.000000   0.000000  -0.027401  -0.009549  -0.000000  -0.000000
    12  C   -0.000000   0.000000  -0.085017  -0.000543   0.000000   0.000000
    13  C    0.000000   0.000000  -0.000090   0.000424  -0.000000  -0.000000
    14  C    0.468385   0.458699  -0.000000  -0.000000  -0.027401  -0.009549
    15  C    0.014668   0.415038   0.000000   0.000000  -0.085017  -0.000543
    16  C   -0.019749   0.009952  -0.000000  -0.000000  -0.000090   0.000424
    17  C    0.000000  -0.000000   0.466432  -0.036075  -0.000000   0.000000
    18  C   -0.000000   0.000000  -0.067046   0.518646  -0.000000   0.000000
    19  C    5.037361  -0.060345  -0.000000   0.000000  -0.067046   0.518646
    20  C   -0.060345   4.760334  -0.000000   0.000000   0.466432  -0.036075
    21  C   -0.000000  -0.000000   5.021709  -0.024211   0.000000   0.000000
    22  C    0.000000   0.000000  -0.024211   4.850195   0.000000   0.000000
    23  C   -0.067046   0.466432   0.000000   0.000000   5.021709  -0.024211
    24  C    0.518646  -0.036075   0.000000   0.000000  -0.024211   4.850195
    25  C    0.000000   0.000000   0.507204   0.504491   0.000000   0.000000
    26  C   -0.024308  -0.011300   0.000000   0.000000   0.507204   0.504491
    27  H    0.000000  -0.000073  -0.000220  -0.000000  -0.000001   0.000000
    28  H   -0.000000  -0.000000  -0.000000   0.000000  -0.000000  -0.000000
    29  H    0.000017   0.002287  -0.000001   0.000000  -0.000220  -0.000000
    30  H    0.000010   0.000002  -0.000000  -0.000000  -0.000000   0.000000
    31  H   -0.000000  -0.000000  -0.008146   0.000022   0.000000   0.000000
    32  H   -0.000000   0.000000  -0.000001   0.000268   0.000000   0.000000
    33  H    0.003640  -0.000217   0.000000   0.000000  -0.000001   0.000268
    34  H   -0.000238  -0.037695   0.000000   0.000000  -0.008146   0.000022
    35  H    0.000000   0.000000   0.000647  -0.043602   0.000000   0.000000
    36  H    0.358442   0.004845   0.000000   0.000000   0.000647  -0.043602
    37  H   -0.000000   0.000000   0.364425   0.004648  -0.000000   0.000000
    38  H   -0.000000   0.000000   0.004238   0.365337   0.000000   0.000000
    39  H    0.000573  -0.039993  -0.000000   0.000000   0.364425   0.004648
    40  H   -0.034214   0.001176   0.000000   0.000000   0.004238   0.365337
    41  H   -0.000000  -0.000000  -0.034555  -0.039434  -0.000000   0.000000
    42  H    0.004161   0.002643  -0.000000   0.000000  -0.034555  -0.039434
              25         26         27         28         29         30
     1  C    0.000000   0.000000  -0.006081   0.004122  -0.006081   0.004122
     2  C    0.000000   0.000000  -0.000025  -0.038169  -0.000025  -0.038169
     3  C    0.000054  -0.000000  -0.037940   0.001193   0.000577  -0.000213
     4  C   -0.000000   0.000054   0.000577  -0.000213  -0.037940   0.001193
     5  C   -0.000451   0.000000   0.360114   0.000017   0.006642   0.000002
     6  C   -0.000620  -0.000000   0.003180   0.002432  -0.000383   0.000016
     7  C    0.000000  -0.000000   0.000016   0.360518   0.000001  -0.008466
     8  C    0.000000  -0.000451   0.006642   0.000002   0.360114   0.000017
     9  C   -0.000000   0.000000   0.000001  -0.008466   0.000016   0.360518
    10  C   -0.000000  -0.000620  -0.000383   0.000016   0.003180   0.002432
    11  C   -0.039954  -0.000000   0.001241  -0.000254   0.000011   0.000000
    12  C    0.008235   0.000000  -0.028936  -0.000000   0.001826  -0.000000
    13  C   -0.000020   0.000000  -0.000208  -0.035872  -0.000002   0.000221
    14  C   -0.000000  -0.039954   0.000011   0.000000   0.001241  -0.000254
    15  C    0.000000   0.008235   0.001826  -0.000000  -0.028936  -0.000000
    16  C    0.000000  -0.000020  -0.000002   0.000221  -0.000208  -0.035872
    17  C   -0.011300   0.000000   0.002287   0.000002  -0.000073  -0.000000
    18  C   -0.024308   0.000000   0.000017   0.000010   0.000000  -0.000000
    19  C    0.000000  -0.024308   0.000000  -0.000000   0.000017   0.000010
    20  C    0.000000  -0.011300  -0.000073  -0.000000   0.002287   0.000002
    21  C    0.507204   0.000000  -0.000220  -0.000000  -0.000001  -0.000000
    22  C    0.504491   0.000000  -0.000000   0.000000   0.000000  -0.000000
    23  C    0.000000   0.507204  -0.000001  -0.000000  -0.000220  -0.000000
    24  C    0.000000   0.504491   0.000000  -0.000000  -0.000000   0.000000
    25  C    4.856151   0.000000   0.000004  -0.000000   0.000000   0.000000
    26  C    0.000000   4.856151   0.000000   0.000000   0.000004  -0.000000
    27  H    0.000004   0.000000   0.600971   0.000000  -0.005903  -0.000000
    28  H   -0.000000   0.000000   0.000000   0.627663  -0.000000   0.006489
    29  H    0.000000   0.000004  -0.005903  -0.000000   0.600971   0.000000
    30  H    0.000000  -0.000000  -0.000000   0.006489   0.000000   0.627663
    31  H    0.000161   0.000000  -0.005366   0.000000   0.000041   0.000000
    32  H   -0.000005  -0.000000   0.000002  -0.005200   0.000000  -0.000015
    33  H   -0.000000  -0.000005   0.000000  -0.000015   0.000002  -0.005200
    34  H    0.000000   0.000161   0.000041   0.000000  -0.005366   0.000000
    35  H    0.004558  -0.000000   0.000000   0.000007   0.000000   0.000000
    36  H   -0.000000   0.004558   0.000000   0.000000   0.000000   0.000007
    37  H   -0.043940   0.000000  -0.000013   0.000000   0.000000   0.000000
    38  H   -0.040317   0.000000  -0.000000   0.000000  -0.000000  -0.000000
    39  H    0.000000  -0.043940   0.000000   0.000000  -0.000013   0.000000
    40  H    0.000000  -0.040317  -0.000000  -0.000000  -0.000000   0.000000
    41  H    0.365527   0.000000  -0.000000  -0.000000   0.000000   0.000000
    42  H    0.000000   0.365527   0.000000   0.000000  -0.000000  -0.000000
              31         32         33         34         35         36
     1  C   -0.000240   0.001109   0.001109  -0.000240   0.000009   0.000009
     2  C    0.000002   0.002468   0.002468   0.000002  -0.000015  -0.000015
     3  C    0.002504   0.004419   0.000018   0.000001  -0.000258   0.000000
     4  C    0.000001   0.000018   0.004419   0.002504   0.000000  -0.000258
     5  C   -0.035611  -0.000217  -0.000000   0.000003   0.000012  -0.000000
     6  C    0.001212  -0.029812  -0.000001   0.000000  -0.014036  -0.000000
     7  C   -0.000000  -0.035074  -0.000228  -0.000000   0.000332  -0.000000
     8  C    0.000003  -0.000000  -0.000217  -0.035611  -0.000000   0.000012
     9  C   -0.000000  -0.000228  -0.035074  -0.000000  -0.000000   0.000332
    10  C    0.000000  -0.000001  -0.029812   0.001212  -0.000000  -0.014036
    11  C    0.004045  -0.013594  -0.000000  -0.000000  -0.030733  -0.000000
    12  C    0.360557   0.000017   0.000000  -0.000000  -0.000200  -0.000000
    13  C    0.000019   0.356257   0.000004  -0.000000   0.003515   0.000000
    14  C   -0.000000  -0.000000  -0.013594   0.004045  -0.000000  -0.030733
    15  C   -0.000000   0.000000   0.000017   0.360557  -0.000000  -0.000200
    16  C   -0.000000   0.000004   0.356257   0.000019   0.000000   0.003515
    17  C   -0.037695  -0.000217   0.000000  -0.000000   0.004845   0.000000
    18  C   -0.000238   0.003640  -0.000000  -0.000000   0.358442   0.000000
    19  C   -0.000000  -0.000000   0.003640  -0.000238   0.000000   0.358442
    20  C   -0.000000   0.000000  -0.000217  -0.037695   0.000000   0.004845
    21  C   -0.008146  -0.000001   0.000000   0.000000   0.000647   0.000000
    22  C    0.000022   0.000268   0.000000   0.000000  -0.043602   0.000000
    23  C    0.000000   0.000000  -0.000001  -0.008146   0.000000   0.000647
    24  C    0.000000   0.000000   0.000268   0.000022   0.000000  -0.043602
    25  C    0.000161  -0.000005  -0.000000   0.000000   0.004558  -0.000000
    26  C    0.000000  -0.000000  -0.000005   0.000161  -0.000000   0.004558
    27  H   -0.005366   0.000002   0.000000   0.000041   0.000000   0.000000
    28  H    0.000000  -0.005200  -0.000015   0.000000   0.000007   0.000000
    29  H    0.000041   0.000000   0.000002  -0.005366   0.000000   0.000000
    30  H    0.000000  -0.000015  -0.005200   0.000000   0.000000   0.000007
    31  H    0.627187   0.000000  -0.000000   0.000000   0.000002  -0.000000
    32  H    0.000000   0.627562  -0.000000  -0.000000   0.002700  -0.000000
    33  H   -0.000000  -0.000000   0.627562   0.000000  -0.000000   0.002700
    34  H    0.000000  -0.000000   0.000000   0.627187  -0.000000   0.000002
    35  H    0.000002   0.002700  -0.000000  -0.000000   0.634279  -0.000000
    36  H   -0.000000  -0.000000   0.002700   0.000002  -0.000000   0.634279
    37  H    0.006317   0.000000   0.000000  -0.000000   0.000019   0.000000
    38  H    0.000000   0.000003   0.000000  -0.000000  -0.006163  -0.000000
    39  H   -0.000000   0.000000   0.000000   0.006317   0.000000   0.000019
    40  H   -0.000000   0.000000   0.000003   0.000000  -0.000000  -0.006163
    41  H   -0.000012  -0.000000  -0.000000   0.000000  -0.000207   0.000000
    42  H    0.000000  -0.000000  -0.000000  -0.000012   0.000000  -0.000207
              37         38         39         40         41         42
     1  C    0.000000   0.000000   0.000000   0.000000  -0.000000  -0.000000
     2  C   -0.000000  -0.000000  -0.000000  -0.000000   0.000000   0.000000
     3  C    0.000013   0.000002  -0.000000   0.000000  -0.000001  -0.000000
     4  C   -0.000000   0.000000   0.000013   0.000002  -0.000000  -0.000001
     5  C    0.000265  -0.000000   0.000000   0.000000   0.000004   0.000000
     6  C   -0.000183  -0.000233  -0.000000  -0.000000   0.000016   0.000000
     7  C   -0.000000   0.000000  -0.000000  -0.000000  -0.000000  -0.000000
     8  C    0.000000   0.000000   0.000265  -0.000000   0.000000   0.000004
     9  C   -0.000000  -0.000000  -0.000000   0.000000  -0.000000  -0.000000
    10  C   -0.000000  -0.000000  -0.000183  -0.000233   0.000000   0.000016
    11  C    0.004412   0.002883   0.000000   0.000000   0.001137   0.000000
    12  C   -0.008863   0.000009   0.000000   0.000000  -0.000203  -0.000000
    13  C    0.000002   0.000011   0.000000   0.000000  -0.000000  -0.000000
    14  C    0.000000   0.000000   0.004412   0.002883   0.000000   0.001137
    15  C    0.000000   0.000000  -0.008863   0.000009  -0.000000  -0.000203
    16  C    0.000000   0.000000   0.000002   0.000011  -0.000000  -0.000000
    17  C   -0.039993   0.001176   0.000000   0.000000   0.002643  -0.000000
    18  C    0.000573  -0.034214  -0.000000  -0.000000   0.004161  -0.000000
    19  C   -0.000000  -0.000000   0.000573  -0.034214  -0.000000   0.004161
    20  C    0.000000   0.000000  -0.039993   0.001176  -0.000000   0.002643
    21  C    0.364425   0.004238  -0.000000   0.000000  -0.034555  -0.000000
    22  C    0.004648   0.365337   0.000000   0.000000  -0.039434   0.000000
    23  C   -0.000000   0.000000   0.364425   0.004238  -0.000000  -0.034555
    24  C    0.000000   0.000000   0.004648   0.365337   0.000000  -0.039434
    25  C   -0.043940  -0.040317   0.000000   0.000000   0.365527   0.000000
    26  C    0.000000   0.000000  -0.043940  -0.040317   0.000000   0.365527
    27  H   -0.000013  -0.000000   0.000000  -0.000000  -0.000000   0.000000
    28  H    0.000000   0.000000   0.000000  -0.000000  -0.000000   0.000000
    29  H    0.000000  -0.000000  -0.000013  -0.000000   0.000000  -0.000000
    30  H    0.000000  -0.000000   0.000000   0.000000   0.000000  -0.000000
    31  H    0.006317   0.000000  -0.000000  -0.000000  -0.000012   0.000000
    32  H    0.000000   0.000003   0.000000   0.000000  -0.000000  -0.000000
    33  H    0.000000   0.000000   0.000000   0.000003  -0.000000  -0.000000
    34  H   -0.000000  -0.000000   0.006317   0.000000   0.000000  -0.000012
    35  H    0.000019  -0.006163   0.000000  -0.000000  -0.000207   0.000000
    36  H    0.000000  -0.000000   0.000019  -0.006163   0.000000  -0.000207
    37  H    0.633597  -0.000201   0.000000   0.000000  -0.005768  -0.000000
    38  H   -0.000201   0.627155   0.000000   0.000000  -0.005295   0.000000
    39  H    0.000000   0.000000   0.633597  -0.000201  -0.000000  -0.005768
    40  H    0.000000   0.000000  -0.000201   0.627155   0.000000  -0.005295
    41  H   -0.005768  -0.005295  -0.000000   0.000000   0.625914   0.000000
    42  H   -0.000000   0.000000  -0.005768  -0.005295   0.000000   0.625914
 Mulliken charges:
               1
     1  C   -0.033732
     2  C    0.132706
     3  C    0.048616
     4  C    0.048616
     5  C   -0.140196
     6  C    0.041364
     7  C   -0.150743
     8  C   -0.140196
     9  C   -0.150743
    10  C    0.041364
    11  C    0.036974
    12  C   -0.145610
    13  C   -0.114779
    14  C    0.036974
    15  C   -0.145610
    16  C   -0.114779
    17  C    0.114280
    18  C   -0.122026
    19  C   -0.122026
    20  C    0.114280
    21  C   -0.140186
    22  C   -0.098781
    23  C   -0.140186
    24  C   -0.098781
    25  C   -0.085470
    26  C   -0.085470
    27  H    0.108222
    28  H    0.085496
    29  H    0.108222
    30  H    0.085496
    31  H    0.085236
    32  H    0.085896
    33  H    0.085896
    34  H    0.085236
    35  H    0.085846
    36  H    0.085846
    37  H    0.084691
    38  H    0.085608
    39  H    0.084691
    40  H    0.085608
    41  H    0.086076
    42  H    0.086076
 Sum of Mulliken charges =  -0.00000
 Mulliken charges with hydrogens summed into heavy atoms:
               1
     1  C   -0.033732
     2  C    0.132706
     3  C    0.048616
     4  C    0.048616
     5  C   -0.031974
     6  C    0.041364
     7  C   -0.065248
     8  C   -0.031974
     9  C   -0.065248
    10  C    0.041364
    11  C    0.036974
    12  C   -0.060375
    13  C   -0.028884
    14  C    0.036974
    15  C   -0.060375
    16  C   -0.028884
    17  C    0.114280
    18  C   -0.036180
    19  C   -0.036180
    20  C    0.114280
    21  C   -0.055495
    22  C   -0.013173
    23  C   -0.055495
    24  C   -0.013173
    25  C    0.000606
    26  C    0.000606
 Electronic spatial extent (au):  <R**2>=          10939.2327
 Charge=             -0.0000 electrons
 Dipole moment (field-independent basis, Debye):
    X=             -0.0000    Y=             -0.0000    Z=              0.0583  Tot=              0.0583
 Quadrupole moment (field-independent basis, Debye-Ang):
   XX=           -154.1279   YY=           -127.7209   ZZ=           -130.2715
   XY=              2.3223   XZ=              0.0000   YZ=              0.0000
 Traceless Quadrupole moment (field-independent basis, Debye-Ang):
   XX=            -16.7545   YY=              9.6525   ZZ=              7.1019
   XY=              2.3223   XZ=              0.0000   YZ=              0.0000
 Octapole moment (field-independent basis, Debye-Ang**2):
  XXX=              0.0000  YYY=             -0.0000  ZZZ=              5.5686  XYY=              0.0000
  XXY=              0.0000  XXZ=             -3.1678  XZZ=              0.0000  YZZ=              0.0000
  YYZ=             -6.3671  XYZ=             21.0724
 Hexadecapole moment (field-independent basis, Debye-Ang**3):
 XXXX=           -281.5079 YYYY=         -11289.6434 ZZZZ=          -2195.5833 XXXY=            -13.5733
 XXXZ=             -0.0000 YYYX=            143.8102 YYYZ=             -0.0000 ZZZX=             -0.0000
 ZZZY=             -0.0000 XXYY=          -2305.2514 XXZZ=           -466.3318 YYZZ=          -2276.3292
 XXYZ=             -0.0000 YYXZ=             -0.0000 ZZXY=            -26.7072
 N-N= 1.990967909479D+03 E-N=-6.298331801873D+03  KE= 9.907916640673D+02
 Symmetry A    KE= 5.273556853158D+02
 Symmetry B    KE= 4.634359787516D+02
 No NMR shielding tensors so no spin-rotation constants.
 Leave Link  601 at Thu Sep  8 15:02:12 2022, MaxMem=  1342177280 cpu:              62.5 elap:               1.4
 (Enter /mnt/opt/groups/app-gaussian/g16-avx2/l701.exe)
 ... and contract with generalized density number  0.
 Compute integral first derivatives.
 R6Disp: Adding Grimme-D3 dispersion energy 1st derivatives to the gradient.
 Leave Link  701 at Thu Sep  8 15:02:13 2022, MaxMem=  1342177280 cpu:              73.2 elap:               1.6
 (Enter /mnt/opt/groups/app-gaussian/g16-avx2/l702.exe)
 L702 exits ... SP integral derivatives will be done elsewhere.
 Leave Link  702 at Thu Sep  8 15:02:13 2022, MaxMem=  1342177280 cpu:               2.1 elap:               0.1
 (Enter /mnt/opt/groups/app-gaussian/g16-avx2/l703.exe)
 Integral derivatives from FoFJK, PRISM(SPDF).
 Compute integral first derivatives, UseDBF=F ICtDFT=           0.
 Calling FoFJK, ICntrl=      2127 FMM=F ISym2X=1 I1Cent= 0 IOpClX= 0 NMat=1 NMatS=1 NMatT=0.
 FoFJK:  IHMeth= 1 ICntrl=    2127 DoSepK=F KAlg= 0 I1Cent=           0 FoldK=F
 IRaf=         0 NMat=       1 IRICut=       1 DoRegI=T DoRafI=F ISym2E= 1 IDoP0=0 IntGTp=1.
 FoFCou: FMM=F IPFlag=           0 FMFlag=      100000 FMFlg1=         800
         NFxFlg=           0 DoJE=F BraDBF=F KetDBF=F FulRan=T
         wScrn=  0.000000 ICntrl=      2127 IOpCl=  0 I1Cent=           0 NGrid=           0
         NMat0=    1 NMatS0=      1 NMatT0=    0 NMatD0=    1 NMtDS0=    0 NMtDT0=    0
 Petite list used in FoFCou.
 Leave Link  703 at Thu Sep  8 15:02:19 2022, MaxMem=  1342177280 cpu:             262.4 elap:               5.7
 (Enter /mnt/opt/groups/app-gaussian/g16-avx2/l716.exe)
 Dipole        =-6.31439345D-16-1.42108547D-14 2.29231716D-02
 ***** Axes restored to original set *****
 -------------------------------------------------------------------
 Center     Atomic                   Forces (Hartrees/Bohr)
 Number     Number              X              Y              Z
 -------------------------------------------------------------------
      1        6          -0.000000000   -0.000000000    0.000013022
      2        6          -0.000000000   -0.000000000   -0.000001273
      3        6           0.000003794   -0.000005457    0.000001137
      4        6          -0.000003794    0.000005457    0.000001137
      5        6          -0.000002095   -0.000003836    0.000001144
      6        6          -0.000000760   -0.000002964   -0.000008280
      7        6           0.000000401   -0.000004679    0.000005746
      8        6           0.000002095    0.000003836    0.000001144
      9        6          -0.000000401    0.000004679    0.000005746
     10        6           0.000000760    0.000002964   -0.000008280
     11        6          -0.000008279   -0.000002363   -0.000014076
     12        6          -0.000001213    0.000002400   -0.000004443
     13        6           0.000001606    0.000001871    0.000007369
     14        6           0.000008279    0.000002363   -0.000014076
     15        6           0.000001213   -0.000002400   -0.000004443
     16        6          -0.000001606   -0.000001871    0.000007369
     17        6           0.000002646    0.000005640   -0.000000499
     18        6           0.000005036    0.000005120    0.000010755
     19        6          -0.000005036   -0.000005120    0.000010755
     20        6          -0.000002646   -0.000005640   -0.000000499
     21        6          -0.000001541   -0.000002298   -0.000002922
     22        6           0.000003579    0.000008204    0.000007459
     23        6           0.000001541    0.000002298   -0.000002922
     24        6          -0.000003579   -0.000008204    0.000007459
     25        6          -0.000000703    0.000005520   -0.000005162
     26        6           0.000000703   -0.000005520   -0.000005162
     27        1          -0.000001338    0.000006137   -0.000001422
     28        1          -0.000000023    0.000000941    0.000001180
     29        1           0.000001338   -0.000006137   -0.000001422
     30        1           0.000000023   -0.000000941    0.000001180
     31        1          -0.000000733   -0.000002177   -0.000000174
     32        1          -0.000001908   -0.000005441    0.000002624
     33        1           0.000001908    0.000005441    0.000002624
     34        1           0.000000733    0.000002177   -0.000000174
     35        1           0.000000670    0.000001581   -0.000003841
     36        1          -0.000000670   -0.000001581   -0.000003841
     37        1           0.000000471   -0.000000129   -0.000001358
     38        1           0.000000206   -0.000000194    0.000001095
     39        1          -0.000000471    0.000000129   -0.000001358
     40        1          -0.000000206    0.000000194    0.000001095
     41        1          -0.000000669   -0.000001279   -0.000002204
     42        1           0.000000669    0.000001279   -0.000002204
 -------------------------------------------------------------------
 Cartesian Forces:  Max     0.000014076 RMS     0.000004323
 Leave Link  716 at Thu Sep  8 15:02:19 2022, MaxMem=  1342177280 cpu:               2.7 elap:               0.1
 (Enter /mnt/opt/groups/app-gaussian/g16-avx2/l103.exe)

 GradGradGradGradGradGradGradGradGradGradGradGradGradGradGradGradGradGrad
 Berny optimization.
 FormGI is forming the generalized inverse of G from B-inverse, IUseBI=4.
 GSVD:  received Info=                   1 from GESDD.
 Internal  Forces:  Max     0.000018923 RMS     0.000003858
 Search for a local minimum.
 Step number   1 out of a maximum of  252
 All quantities printed in internal units (Hartrees-Bohrs-Radians)
 RMS Force = .38576D-05 SwitMx=.10000D-02 MixMth= 2
 Mixed Optimization -- En-DIIS/RFO-DIIS
 Second derivative matrix not updated -- first step.
 ITU=  0
     Eigenvalues ---    0.01525   0.01527   0.01599   0.01666   0.01669
     Eigenvalues ---    0.01680   0.01682   0.01699   0.01703   0.01738
     Eigenvalues ---    0.01739   0.01785   0.01793   0.01797   0.01798
     Eigenvalues ---    0.02020   0.02022   0.02035   0.02037   0.02044
     Eigenvalues ---    0.02044   0.02064   0.02069   0.02088   0.02089
     Eigenvalues ---    0.02112   0.02112   0.02119   0.02125   0.02150
     Eigenvalues ---    0.02150   0.02178   0.02178   0.02240   0.02240
     Eigenvalues ---    0.02249   0.02251   0.02269   0.02277   0.15949
     Eigenvalues ---    0.15951   0.15963   0.15964   0.15995   0.15995
     Eigenvalues ---    0.15997   0.15997   0.15998   0.15998   0.16000
     Eigenvalues ---    0.16000   0.16000   0.16000   0.16000   0.16000
     Eigenvalues ---    0.22000   0.22000   0.22313   0.22356   0.22455
     Eigenvalues ---    0.22633   0.22676   0.22689   0.24053   0.24268
     Eigenvalues ---    0.24286   0.24452   0.24455   0.24554   0.24604
     Eigenvalues ---    0.24694   0.24882   0.24904   0.35172   0.35172
     Eigenvalues ---    0.35192   0.35192   0.35207   0.35207   0.35279
     Eigenvalues ---    0.35279   0.35297   0.35297   0.35539   0.35539
     Eigenvalues ---    0.35613   0.35613   0.35779   0.35779   0.35895
     Eigenvalues ---    0.35987   0.36121   0.36305   0.36474   0.37214
     Eigenvalues ---    0.37836   0.38969   0.39757   0.39857   0.40048
     Eigenvalues ---    0.40433   0.40481   0.40667   0.41021   0.41174
     Eigenvalues ---    0.41855   0.41878   0.41925   0.42414   0.42414
     Eigenvalues ---    0.43558   0.43558   0.47390   0.47390   0.48598
     Eigenvalues ---    0.48598   0.50357   0.50460   0.50828   0.50835
 RFO step:  Lambda=-1.49475717D-08 EMin= 1.52461856D-02
 Linear search not attempted -- first point.
 Iteration  1 RMS(Cart)=  0.00011703 RMS(Int)=  0.00000000
 Iteration  2 RMS(Cart)=  0.00000001 RMS(Int)=  0.00000000
 ITry= 1 IFail=0 DXMaxC= 5.46D-04 DCOld= 1.00D+10 DXMaxT= 3.00D-01 DXLimC= 3.00D+00 Rises=F
 ClnCor:  largest displacement from symmetrization is 1.79D-11 for atom    29.
 Variable       Old X    -DE/DX   Delta X   Delta X   Delta X     New X
                                 (Linear)    (Quad)   (Total)
    R1        2.68387   0.00000   0.00000  -0.00000  -0.00000   2.68387
    R2        2.74186   0.00001   0.00000   0.00003   0.00003   2.74189
    R3        2.74186   0.00001   0.00000   0.00003   0.00003   2.74189
    R4        2.68813  -0.00000   0.00000  -0.00000  -0.00000   2.68813
    R5        2.68813  -0.00000   0.00000  -0.00000  -0.00000   2.68813
    R6        2.71347   0.00001   0.00000   0.00002   0.00002   2.71349
    R7        2.68979   0.00000   0.00000   0.00001   0.00001   2.68980
    R8        2.71347   0.00001   0.00000   0.00002   0.00002   2.71349
    R9        2.68979   0.00000   0.00000   0.00001   0.00001   2.68980
   R10        2.57632   0.00001   0.00000   0.00001   0.00001   2.57633
   R11        2.04429  -0.00000   0.00000  -0.00001  -0.00001   2.04428
   R12        2.74615   0.00002   0.00000   0.00005   0.00005   2.74620
   R13        2.69387   0.00002   0.00000   0.00004   0.00004   2.69391
   R14        2.58030   0.00000   0.00000   0.00001   0.00001   2.58031
   R15        2.05341   0.00000   0.00000   0.00000   0.00000   2.05341
   R16        2.57632   0.00001   0.00000   0.00001   0.00001   2.57633
   R17        2.04429  -0.00000   0.00000  -0.00001  -0.00001   2.04428
   R18        2.58030   0.00000   0.00000   0.00001   0.00001   2.58031
   R19        2.05341   0.00000   0.00000   0.00000   0.00000   2.05341
   R20        2.74615   0.00002   0.00000   0.00005   0.00005   2.74620
   R21        2.69387   0.00002   0.00000   0.00004   0.00004   2.69391
   R22        2.69631   0.00000   0.00000   0.00000   0.00000   2.69631
   R23        2.67877   0.00002   0.00000   0.00004   0.00004   2.67880
   R24        2.69635   0.00000   0.00000   0.00001   0.00001   2.69636
   R25        2.05365   0.00000   0.00000   0.00000   0.00000   2.05365
   R26        2.04691  -0.00000   0.00000  -0.00001  -0.00001   2.04690
   R27        2.67877   0.00002   0.00000   0.00004   0.00004   2.67880
   R28        2.69631   0.00000   0.00000   0.00000   0.00000   2.69631
   R29        2.69635   0.00000   0.00000   0.00001   0.00001   2.69636
   R30        2.05365   0.00000   0.00000   0.00000   0.00000   2.05365
   R31        2.04691  -0.00000   0.00000  -0.00001  -0.00001   2.04690
   R32        2.67483   0.00000   0.00000   0.00001   0.00001   2.67483
   R33        2.61046   0.00001   0.00000   0.00002   0.00002   2.61048
   R34        2.04809  -0.00000   0.00000  -0.00001  -0.00001   2.04808
   R35        2.61046   0.00001   0.00000   0.00002   0.00002   2.61048
   R36        2.04809  -0.00000   0.00000  -0.00001  -0.00001   2.04808
   R37        2.67483   0.00000   0.00000   0.00001   0.00001   2.67483
   R38        2.60581   0.00001   0.00000   0.00001   0.00001   2.60582
   R39        2.05397   0.00000   0.00000   0.00000   0.00000   2.05397
   R40        2.66333   0.00001   0.00000   0.00002   0.00002   2.66336
   R41        2.05224   0.00000   0.00000   0.00000   0.00000   2.05224
   R42        2.60581   0.00001   0.00000   0.00001   0.00001   2.60582
   R43        2.05397   0.00000   0.00000   0.00000   0.00000   2.05397
   R44        2.66333   0.00001   0.00000   0.00002   0.00002   2.66336
   R45        2.05224   0.00000   0.00000   0.00000   0.00000   2.05224
   R46        2.05195  -0.00000   0.00000  -0.00000  -0.00000   2.05195
   R47        2.05195  -0.00000   0.00000  -0.00000  -0.00000   2.05195
    A1        2.05547   0.00000   0.00000   0.00000   0.00000   2.05547
    A2        2.05547   0.00000   0.00000   0.00000   0.00000   2.05547
    A3        2.17225  -0.00000   0.00000  -0.00000  -0.00000   2.17224
    A4        2.09125   0.00000   0.00000   0.00000   0.00000   2.09125
    A5        2.09125   0.00000   0.00000   0.00000   0.00000   2.09125
    A6        2.10069  -0.00000   0.00000  -0.00000  -0.00000   2.10068
    A7        2.13313   0.00001   0.00000   0.00002   0.00002   2.13315
    A8        2.09147   0.00000   0.00000   0.00000   0.00000   2.09148
    A9        2.05411  -0.00001   0.00000  -0.00003  -0.00003   2.05407
   A10        2.13313   0.00001   0.00000   0.00002   0.00002   2.13315
   A11        2.09147   0.00000   0.00000   0.00000   0.00000   2.09148
   A12        2.05411  -0.00001   0.00000  -0.00003  -0.00003   2.05407
   A13        2.12987   0.00001   0.00000   0.00002   0.00002   2.12989
   A14        2.07665   0.00000   0.00000   0.00002   0.00002   2.07667
   A15        2.07455  -0.00001   0.00000  -0.00004  -0.00004   2.07451
   A16        2.09363   0.00000   0.00000   0.00000   0.00000   2.09363
   A17        2.07275  -0.00001   0.00000  -0.00003  -0.00003   2.07272
   A18        2.11550   0.00001   0.00000   0.00002   0.00002   2.11552
   A19        2.11523  -0.00000   0.00000  -0.00000  -0.00000   2.11523
   A20        2.06837   0.00000   0.00000   0.00001   0.00001   2.06838
   A21        2.09941  -0.00000   0.00000  -0.00000  -0.00000   2.09940
   A22        2.12987   0.00001   0.00000   0.00002   0.00002   2.12989
   A23        2.07665   0.00000   0.00000   0.00002   0.00002   2.07667
   A24        2.07455  -0.00001   0.00000  -0.00004  -0.00004   2.07451
   A25        2.11523  -0.00000   0.00000  -0.00000  -0.00000   2.11523
   A26        2.06837   0.00000   0.00000   0.00001   0.00001   2.06838
   A27        2.09941  -0.00000   0.00000  -0.00000  -0.00000   2.09940
   A28        2.09363   0.00000   0.00000   0.00000   0.00000   2.09363
   A29        2.07275  -0.00001   0.00000  -0.00003  -0.00003   2.07272
   A30        2.11550   0.00001   0.00000   0.00002   0.00002   2.11552
   A31        2.08282   0.00000   0.00000   0.00001   0.00001   2.08283
   A32        2.14676   0.00000   0.00000   0.00001   0.00001   2.14677
   A33        2.05360  -0.00000   0.00000  -0.00001  -0.00001   2.05358
   A34        2.11762   0.00000   0.00000   0.00001   0.00001   2.11762
   A35        2.09457  -0.00000   0.00000  -0.00002  -0.00002   2.09456
   A36        2.07088   0.00000   0.00000   0.00001   0.00001   2.07090
   A37        2.11162   0.00000   0.00000   0.00002   0.00002   2.11164
   A38        2.09285   0.00000   0.00000   0.00002   0.00002   2.09288
   A39        2.07595  -0.00001   0.00000  -0.00004  -0.00004   2.07591
   A40        2.14676   0.00000   0.00000   0.00001   0.00001   2.14677
   A41        2.08282   0.00000   0.00000   0.00001   0.00001   2.08283
   A42        2.05360  -0.00000   0.00000  -0.00001  -0.00001   2.05358
   A43        2.11762   0.00000   0.00000   0.00001   0.00001   2.11762
   A44        2.09457  -0.00000   0.00000  -0.00002  -0.00002   2.09456
   A45        2.07088   0.00000   0.00000   0.00001   0.00001   2.07090
   A46        2.11162   0.00000   0.00000   0.00002   0.00002   2.11164
   A47        2.07595  -0.00001   0.00000  -0.00004  -0.00004   2.07591
   A48        2.09285   0.00000   0.00000   0.00002   0.00002   2.09288
   A49        2.07344  -0.00000   0.00000  -0.00002  -0.00002   2.07343
   A50        2.09259   0.00000   0.00000   0.00001   0.00001   2.09260
   A51        2.11681   0.00000   0.00000   0.00001   0.00001   2.11682
   A52        2.11938   0.00000   0.00000   0.00001   0.00001   2.11939
   A53        2.09527   0.00000   0.00000   0.00001   0.00001   2.09528
   A54        2.06825  -0.00000   0.00000  -0.00002  -0.00002   2.06824
   A55        2.11938   0.00000   0.00000   0.00001   0.00001   2.11939
   A56        2.09527   0.00000   0.00000   0.00001   0.00001   2.09528
   A57        2.06825  -0.00000   0.00000  -0.00002  -0.00002   2.06824
   A58        2.07344  -0.00000   0.00000  -0.00002  -0.00002   2.07343
   A59        2.09259   0.00000   0.00000   0.00001   0.00001   2.09260
   A60        2.11681   0.00000   0.00000   0.00001   0.00001   2.11682
   A61        2.11101   0.00000   0.00000   0.00000   0.00000   2.11102
   A62        2.06944  -0.00000   0.00000  -0.00000  -0.00000   2.06944
   A63        2.10272  -0.00000   0.00000  -0.00000  -0.00000   2.10272
   A64        2.10351  -0.00000   0.00000  -0.00001  -0.00001   2.10350
   A65        2.08831   0.00000   0.00000  -0.00000  -0.00000   2.08831
   A66        2.09136   0.00000   0.00000   0.00001   0.00001   2.09137
   A67        2.11101   0.00000   0.00000   0.00000   0.00000   2.11102
   A68        2.06944  -0.00000   0.00000  -0.00000  -0.00000   2.06944
   A69        2.10272  -0.00000   0.00000  -0.00000  -0.00000   2.10272
   A70        2.10351  -0.00000   0.00000  -0.00001  -0.00001   2.10350
   A71        2.08831   0.00000   0.00000  -0.00000  -0.00000   2.08831
   A72        2.09136   0.00000   0.00000   0.00001   0.00001   2.09137
   A73        2.08620  -0.00000   0.00000   0.00000   0.00000   2.08620
   A74        2.10120  -0.00000   0.00000  -0.00002  -0.00002   2.10118
   A75        2.09578   0.00000   0.00000   0.00002   0.00002   2.09580
   A76        2.08620  -0.00000   0.00000   0.00000   0.00000   2.08620
   A77        2.10120  -0.00000   0.00000  -0.00002  -0.00002   2.10118
   A78        2.09578   0.00000   0.00000   0.00002   0.00002   2.09580
    D1       -0.19661  -0.00000   0.00000  -0.00002  -0.00002  -0.19663
    D2        2.94498  -0.00000   0.00000  -0.00002  -0.00002   2.94496
    D3        2.94498  -0.00000   0.00000  -0.00002  -0.00002   2.94496
    D4       -0.19661  -0.00000   0.00000  -0.00002  -0.00002  -0.19663
    D5       -2.77692   0.00000   0.00000   0.00011   0.00011  -2.77681
    D6        0.26074   0.00000   0.00000   0.00004   0.00004   0.26078
    D7        0.36467   0.00000   0.00000   0.00011   0.00011   0.36478
    D8       -2.88085   0.00000   0.00000   0.00004   0.00004  -2.88081
    D9       -2.77692   0.00000   0.00000   0.00011   0.00011  -2.77681
   D10        0.26074   0.00000   0.00000   0.00004   0.00004   0.26078
   D11        0.36467   0.00000   0.00000   0.00011   0.00011   0.36478
   D12       -2.88085   0.00000   0.00000   0.00004   0.00004  -2.88081
   D13        0.01419   0.00000   0.00000  -0.00000  -0.00000   0.01419
   D14       -3.10746  -0.00000   0.00000  -0.00001  -0.00001  -3.10747
   D15       -3.12740   0.00000   0.00000  -0.00000  -0.00000  -3.12740
   D16        0.03413  -0.00000   0.00000  -0.00001  -0.00001   0.03412
   D17        0.01419   0.00000   0.00000  -0.00000  -0.00000   0.01419
   D18       -3.10746  -0.00000   0.00000  -0.00001  -0.00001  -3.10747
   D19       -3.12740   0.00000   0.00000  -0.00000  -0.00000  -3.12740
   D20        0.03413  -0.00000   0.00000  -0.00001  -0.00001   0.03412
   D21       -3.12011   0.00000   0.00000   0.00001   0.00001  -3.12010
   D22        0.09218   0.00000   0.00000   0.00003   0.00003   0.09220
   D23        0.12330   0.00000   0.00000   0.00008   0.00008   0.12337
   D24       -2.94760   0.00000   0.00000   0.00009   0.00009  -2.94751
   D25        3.05280  -0.00000   0.00000  -0.00003  -0.00003   3.05277
   D26       -0.14308  -0.00000   0.00000  -0.00004  -0.00004  -0.14312
   D27       -0.18808  -0.00000   0.00000  -0.00009  -0.00009  -0.18817
   D28        2.89922  -0.00000   0.00000  -0.00010  -0.00010   2.89912
   D29       -3.12011   0.00000   0.00000   0.00001   0.00001  -3.12010
   D30        0.09218   0.00000   0.00000   0.00003   0.00003   0.09220
   D31        0.12330   0.00000   0.00000   0.00008   0.00008   0.12337
   D32       -2.94760   0.00000   0.00000   0.00009   0.00009  -2.94751
   D33        3.05280  -0.00000   0.00000  -0.00003  -0.00003   3.05277
   D34       -0.14308  -0.00000   0.00000  -0.00004  -0.00004  -0.14312
   D35       -0.18808  -0.00000   0.00000  -0.00009  -0.00009  -0.18817
   D36        2.89922  -0.00000   0.00000  -0.00010  -0.00010   2.89912
   D37        0.01490  -0.00000   0.00000  -0.00001  -0.00001   0.01490
   D38       -3.11042  -0.00000   0.00000  -0.00001  -0.00001  -3.11042
   D39        3.08588  -0.00000   0.00000  -0.00002  -0.00002   3.08586
   D40       -0.03944  -0.00000   0.00000  -0.00002  -0.00002  -0.03946
   D41        0.12054   0.00000   0.00000   0.00004   0.00004   0.12058
   D42       -3.01866   0.00000   0.00000   0.00010   0.00010  -3.01856
   D43       -2.96540   0.00000   0.00000   0.00005   0.00005  -2.96535
   D44        0.17858   0.00000   0.00000   0.00012   0.00012   0.17870
   D45       -0.04441   0.00000   0.00000   0.00002   0.00002  -0.04440
   D46       -3.10544   0.00000   0.00000   0.00005   0.00005  -3.10538
   D47        3.04218   0.00000   0.00000   0.00000   0.00000   3.04218
   D48       -0.01884   0.00000   0.00000   0.00004   0.00004  -0.01880
   D49        0.11085   0.00000   0.00000   0.00001   0.00001   0.11085
   D50       -3.11055  -0.00000   0.00000  -0.00003  -0.00003  -3.11058
   D51       -3.05103   0.00000   0.00000   0.00002   0.00002  -3.05102
   D52        0.01076  -0.00000   0.00000  -0.00002  -0.00002   0.01074
   D53        0.01490  -0.00000   0.00000  -0.00001  -0.00001   0.01490
   D54       -3.11042  -0.00000   0.00000  -0.00001  -0.00001  -3.11042
   D55        3.08588  -0.00000   0.00000  -0.00002  -0.00002   3.08586
   D56       -0.03944  -0.00000   0.00000  -0.00002  -0.00002  -0.03946
   D57        0.11085   0.00000   0.00000   0.00001   0.00001   0.11085
   D58       -3.11055  -0.00000   0.00000  -0.00003  -0.00003  -3.11058
   D59       -3.05103   0.00000   0.00000   0.00002   0.00002  -3.05102
   D60        0.01076  -0.00000   0.00000  -0.00002  -0.00002   0.01074
   D61       -3.01866   0.00000   0.00000   0.00010   0.00010  -3.01856
   D62        0.12054   0.00000   0.00000   0.00004   0.00004   0.12058
   D63        0.17858   0.00000   0.00000   0.00012   0.00012   0.17870
   D64       -2.96540   0.00000   0.00000   0.00005   0.00005  -2.96535
   D65       -0.04441   0.00000   0.00000   0.00002   0.00002  -0.04440
   D66       -3.10544   0.00000   0.00000   0.00005   0.00005  -3.10538
   D67        3.04218   0.00000   0.00000   0.00000   0.00000   3.04218
   D68       -0.01884   0.00000   0.00000   0.00004   0.00004  -0.01880
   D69        0.01787   0.00000   0.00000   0.00003   0.00003   0.01791
   D70        3.13177   0.00000   0.00000   0.00002   0.00002   3.13179
   D71       -3.12598  -0.00000   0.00000  -0.00003  -0.00003  -3.12601
   D72       -0.01208  -0.00000   0.00000  -0.00005  -0.00005  -0.01213
   D73       -3.14082  -0.00000   0.00000  -0.00002  -0.00002  -3.14084
   D74        0.02664   0.00000   0.00000  -0.00000  -0.00000   0.02664
   D75        0.00312   0.00000   0.00000   0.00005   0.00005   0.00317
   D76       -3.11260   0.00000   0.00000   0.00006   0.00006  -3.11254
   D77       -0.08621  -0.00000   0.00000  -0.00005  -0.00005  -0.08626
   D78        3.08348  -0.00000   0.00000  -0.00003  -0.00003   3.08344
   D79        3.03932  -0.00000   0.00000  -0.00005  -0.00005   3.03927
   D80       -0.07417  -0.00000   0.00000  -0.00003  -0.00003  -0.07421
   D81       -3.14082  -0.00000   0.00000  -0.00002  -0.00002  -3.14084
   D82        0.02664   0.00000   0.00000  -0.00000  -0.00000   0.02664
   D83        0.00312   0.00000   0.00000   0.00005   0.00005   0.00317
   D84       -3.11260   0.00000   0.00000   0.00006   0.00006  -3.11254
   D85        0.01787   0.00000   0.00000   0.00003   0.00003   0.01791
   D86        3.13177   0.00000   0.00000   0.00002   0.00002   3.13179
   D87       -3.12598  -0.00000   0.00000  -0.00003  -0.00003  -3.12601
   D88       -0.01208  -0.00000   0.00000  -0.00005  -0.00005  -0.01213
   D89       -0.08621  -0.00000   0.00000  -0.00005  -0.00005  -0.08626
   D90        3.08348  -0.00000   0.00000  -0.00003  -0.00003   3.08344
   D91        3.03932  -0.00000   0.00000  -0.00005  -0.00005   3.03927
   D92       -0.07417  -0.00000   0.00000  -0.00003  -0.00003  -0.07421
   D93        0.01090   0.00000   0.00000   0.00002   0.00002   0.01091
   D94       -3.13434  -0.00000   0.00000   0.00000   0.00000  -3.13434
   D95        3.12409  -0.00000   0.00000   0.00000   0.00000   3.12409
   D96       -0.02115  -0.00000   0.00000  -0.00002  -0.00002  -0.02117
   D97        0.00735  -0.00000   0.00000  -0.00002  -0.00002   0.00734
   D98       -3.13028  -0.00000   0.00000  -0.00001  -0.00001  -3.13029
   D99        3.12346  -0.00000   0.00000  -0.00003  -0.00003   3.12343
   D100      -0.01416  -0.00000   0.00000  -0.00003  -0.00003  -0.01419
   D101       0.00735  -0.00000   0.00000  -0.00002  -0.00002   0.00734
   D102      -3.13028  -0.00000   0.00000  -0.00001  -0.00001  -3.13029
   D103       3.12346  -0.00000   0.00000  -0.00003  -0.00003   3.12343
   D104      -0.01416  -0.00000   0.00000  -0.00003  -0.00003  -0.01419
   D105       0.01090   0.00000   0.00000   0.00002   0.00002   0.01091
   D106      -3.13434  -0.00000   0.00000   0.00000   0.00000  -3.13434
   D107       3.12409  -0.00000   0.00000   0.00000   0.00000   3.12409
   D108      -0.02115  -0.00000   0.00000  -0.00002  -0.00002  -0.02117
   D109      -0.00036   0.00000   0.00000   0.00001   0.00001  -0.00034
   D110       3.13659  -0.00000   0.00000  -0.00001  -0.00001   3.13658
   D111      -3.13823   0.00000   0.00000   0.00003   0.00003  -3.13820
   D112      -0.00129   0.00000   0.00000   0.00001   0.00001  -0.00128
   D113      -0.00880  -0.00000   0.00000  -0.00001  -0.00001  -0.00882
   D114       3.13742   0.00000   0.00000   0.00000   0.00000   3.13742
   D115       3.12882  -0.00000   0.00000  -0.00002  -0.00002   3.12880
   D116      -0.00814  -0.00000   0.00000  -0.00000  -0.00000  -0.00815
   D117      -0.00036   0.00000   0.00000   0.00001   0.00001  -0.00034
   D118       3.13659  -0.00000   0.00000  -0.00001  -0.00001   3.13658
   D119      -3.13823   0.00000   0.00000   0.00003   0.00003  -3.13820
   D120      -0.00129   0.00000   0.00000   0.00001   0.00001  -0.00128
   D121      -0.00880  -0.00000   0.00000  -0.00001  -0.00001  -0.00882
   D122       3.13742   0.00000   0.00000   0.00000   0.00000   3.13742
   D123       3.12882  -0.00000   0.00000  -0.00002  -0.00002   3.12880
   D124      -0.00814  -0.00000   0.00000  -0.00000  -0.00000  -0.00815
         Item               Value     Threshold  Converged?
 Maximum Force            0.000019     0.000450     YES
 RMS     Force            0.000004     0.000300     YES
 Maximum Displacement     0.000546     0.001800     YES
 RMS     Displacement     0.000117     0.001200     YES
 Predicted change in Energy=-7.473788D-09
 Optimization completed.
    -- Stationary point found.
                           ----------------------------
                           !   Optimized Parameters   !
                           ! (Angstroms and Degrees)  !
 --------------------------                            --------------------------
 ! Name  Definition              Value          Derivative Info.                !
 --------------------------------------------------------------------------------
 ! R1    R(1,2)                  1.4202         -DE/DX =    0.0                 !
 ! R2    R(1,3)                  1.4509         -DE/DX =    0.0                 !
 ! R3    R(1,4)                  1.4509         -DE/DX =    0.0                 !
 ! R4    R(2,7)                  1.4225         -DE/DX =    0.0                 !
 ! R5    R(2,9)                  1.4225         -DE/DX =    0.0                 !
 ! R6    R(3,5)                  1.4359         -DE/DX =    0.0                 !
 ! R7    R(3,6)                  1.4234         -DE/DX =    0.0                 !
 ! R8    R(4,8)                  1.4359         -DE/DX =    0.0                 !
 ! R9    R(4,10)                 1.4234         -DE/DX =    0.0                 !
 ! R10   R(5,12)                 1.3633         -DE/DX =    0.0                 !
 ! R11   R(5,27)                 1.0818         -DE/DX =    0.0                 !
 ! R12   R(6,11)                 1.4532         -DE/DX =    0.0                 !
 ! R13   R(6,13)                 1.4255         -DE/DX =    0.0                 !
 ! R14   R(7,13)                 1.3654         -DE/DX =    0.0                 !
 ! R15   R(7,28)                 1.0866         -DE/DX =    0.0                 !
 ! R16   R(8,15)                 1.3633         -DE/DX =    0.0                 !
 ! R17   R(8,29)                 1.0818         -DE/DX =    0.0                 !
 ! R18   R(9,16)                 1.3654         -DE/DX =    0.0                 !
 ! R19   R(9,30)                 1.0866         -DE/DX =    0.0                 !
 ! R20   R(10,14)                1.4532         -DE/DX =    0.0                 !
 ! R21   R(10,16)                1.4255         -DE/DX =    0.0                 !
 ! R22   R(11,17)                1.4268         -DE/DX =    0.0                 !
 ! R23   R(11,18)                1.4175         -DE/DX =    0.0                 !
 ! R24   R(12,17)                1.4268         -DE/DX =    0.0                 !
 ! R25   R(12,31)                1.0867         -DE/DX =    0.0                 !
 ! R26   R(13,32)                1.0832         -DE/DX =    0.0                 !
 ! R27   R(14,19)                1.4175         -DE/DX =    0.0                 !
 ! R28   R(14,20)                1.4268         -DE/DX =    0.0                 !
 ! R29   R(15,20)                1.4268         -DE/DX =    0.0                 !
 ! R30   R(15,34)                1.0867         -DE/DX =    0.0                 !
 ! R31   R(16,33)                1.0832         -DE/DX =    0.0                 !
 ! R32   R(17,21)                1.4155         -DE/DX =    0.0                 !
 ! R33   R(18,22)                1.3814         -DE/DX =    0.0                 !
 ! R34   R(18,35)                1.0838         -DE/DX =    0.0                 !
 ! R35   R(19,24)                1.3814         -DE/DX =    0.0                 !
 ! R36   R(19,36)                1.0838         -DE/DX =    0.0                 !
 ! R37   R(20,23)                1.4155         -DE/DX =    0.0                 !
 ! R38   R(21,25)                1.3789         -DE/DX =    0.0                 !
 ! R39   R(21,37)                1.0869         -DE/DX =    0.0                 !
 ! R40   R(22,25)                1.4094         -DE/DX =    0.0                 !
 ! R41   R(22,38)                1.086          -DE/DX =    0.0                 !
 ! R42   R(23,26)                1.3789         -DE/DX =    0.0                 !
 ! R43   R(23,39)                1.0869         -DE/DX =    0.0                 !
 ! R44   R(24,26)                1.4094         -DE/DX =    0.0                 !
 ! R45   R(24,40)                1.086          -DE/DX =    0.0                 !
 ! R46   R(25,41)                1.0858         -DE/DX =    0.0                 !
 ! R47   R(26,42)                1.0858         -DE/DX =    0.0                 !
 ! A1    A(2,1,3)              117.7697         -DE/DX =    0.0                 !
 ! A2    A(2,1,4)              117.7697         -DE/DX =    0.0                 !
 ! A3    A(3,1,4)              124.4605         -DE/DX =    0.0                 !
 ! A4    A(1,2,7)              119.8198         -DE/DX =    0.0                 !
 ! A5    A(1,2,9)              119.8198         -DE/DX =    0.0                 !
 ! A6    A(7,2,9)              120.3604         -DE/DX =    0.0                 !
 ! A7    A(1,3,5)              122.2194         -DE/DX =    0.0                 !
 ! A8    A(1,3,6)              119.8325         -DE/DX =    0.0                 !
 ! A9    A(5,3,6)              117.6916         -DE/DX =    0.0                 !
 ! A10   A(1,4,8)              122.2194         -DE/DX =    0.0                 !
 ! A11   A(1,4,10)             119.8325         -DE/DX =    0.0                 !
 ! A12   A(8,4,10)             117.6916         -DE/DX =    0.0                 !
 ! A13   A(3,5,12)             122.0325         -DE/DX =    0.0                 !
 ! A14   A(3,5,27)             118.9835         -DE/DX =    0.0                 !
 ! A15   A(12,5,27)            118.8627         -DE/DX =    0.0                 !
 ! A16   A(3,6,11)             119.9561         -DE/DX =    0.0                 !
 ! A17   A(3,6,13)             118.7599         -DE/DX =    0.0                 !
 ! A18   A(11,6,13)            121.209          -DE/DX =    0.0                 !
 ! A19   A(2,7,13)             121.1938         -DE/DX =    0.0                 !
 ! A20   A(2,7,28)             118.5091         -DE/DX =    0.0                 !
 ! A21   A(13,7,28)            120.2872         -DE/DX =    0.0                 !
 ! A22   A(4,8,15)             122.0325         -DE/DX =    0.0                 !
 ! A23   A(4,8,29)             118.9835         -DE/DX =    0.0                 !
 ! A24   A(15,8,29)            118.8627         -DE/DX =    0.0                 !
 ! A25   A(2,9,16)             121.1938         -DE/DX =    0.0                 !
 ! A26   A(2,9,30)             118.5091         -DE/DX =    0.0                 !
 ! A27   A(16,9,30)            120.2872         -DE/DX =    0.0                 !
 ! A28   A(4,10,14)            119.9561         -DE/DX =    0.0                 !
 ! A29   A(4,10,16)            118.7599         -DE/DX =    0.0                 !
 ! A30   A(14,10,16)           121.209          -DE/DX =    0.0                 !
 ! A31   A(6,11,17)            119.3371         -DE/DX =    0.0                 !
 ! A32   A(6,11,18)            123.0004         -DE/DX =    0.0                 !
 ! A33   A(17,11,18)           117.6624         -DE/DX =    0.0                 !
 ! A34   A(5,12,17)            121.3305         -DE/DX =    0.0                 !
 ! A35   A(5,12,31)            120.0102         -DE/DX =    0.0                 !
 ! A36   A(17,12,31)           118.653          -DE/DX =    0.0                 !
 ! A37   A(6,13,7)             120.987          -DE/DX =    0.0                 !
 ! A38   A(6,13,32)            119.9118         -DE/DX =    0.0                 !
 ! A39   A(7,13,32)            118.9433         -DE/DX =    0.0                 !
 ! A40   A(10,14,19)           123.0004         -DE/DX =    0.0                 !
 ! A41   A(10,14,20)           119.3371         -DE/DX =    0.0                 !
 ! A42   A(19,14,20)           117.6624         -DE/DX =    0.0                 !
 ! A43   A(8,15,20)            121.3305         -DE/DX =    0.0                 !
 ! A44   A(8,15,34)            120.0102         -DE/DX =    0.0                 !
 ! A45   A(20,15,34)           118.653          -DE/DX =    0.0                 !
 ! A46   A(9,16,10)            120.987          -DE/DX =    0.0                 !
 ! A47   A(9,16,33)            118.9433         -DE/DX =    0.0                 !
 ! A48   A(10,16,33)           119.9118         -DE/DX =    0.0                 !
 ! A49   A(11,17,12)           118.7995         -DE/DX =    0.0                 !
 ! A50   A(11,17,21)           119.8966         -DE/DX =    0.0                 !
 ! A51   A(12,17,21)           121.2844         -DE/DX =    0.0                 !
 ! A52   A(11,18,22)           121.4316         -DE/DX =    0.0                 !
 ! A53   A(11,18,35)           120.0501         -DE/DX =    0.0                 !
 ! A54   A(22,18,35)           118.5022         -DE/DX =    0.0                 !
 ! A55   A(14,19,24)           121.4316         -DE/DX =    0.0                 !
 ! A56   A(14,19,36)           120.0501         -DE/DX =    0.0                 !
 ! A57   A(24,19,36)           118.5022         -DE/DX =    0.0                 !
 ! A58   A(14,20,15)           118.7995         -DE/DX =    0.0                 !
 ! A59   A(14,20,23)           119.8966         -DE/DX =    0.0                 !
 ! A60   A(15,20,23)           121.2844         -DE/DX =    0.0                 !
 ! A61   A(17,21,25)           120.9522         -DE/DX =    0.0                 !
 ! A62   A(17,21,37)           118.5703         -DE/DX =    0.0                 !
 ! A63   A(25,21,37)           120.4772         -DE/DX =    0.0                 !
 ! A64   A(18,22,25)           120.522          -DE/DX =    0.0                 !
 ! A65   A(18,22,38)           119.6516         -DE/DX =    0.0                 !
 ! A66   A(25,22,38)           119.8261         -DE/DX =    0.0                 !
 ! A67   A(20,23,26)           120.9522         -DE/DX =    0.0                 !
 ! A68   A(20,23,39)           118.5703         -DE/DX =    0.0                 !
 ! A69   A(26,23,39)           120.4772         -DE/DX =    0.0                 !
 ! A70   A(19,24,26)           120.522          -DE/DX =    0.0                 !
 ! A71   A(19,24,40)           119.6516         -DE/DX =    0.0                 !
 ! A72   A(26,24,40)           119.8261         -DE/DX =    0.0                 !
 ! A73   A(21,25,22)           119.5303         -DE/DX =    0.0                 !
 ! A74   A(21,25,41)           120.3899         -DE/DX =    0.0                 !
 ! A75   A(22,25,41)           120.0793         -DE/DX =    0.0                 !
 ! A76   A(23,26,24)           119.5303         -DE/DX =    0.0                 !
 ! A77   A(23,26,42)           120.3899         -DE/DX =    0.0                 !
 ! A78   A(24,26,42)           120.0793         -DE/DX =    0.0                 !
 ! D1    D(3,1,2,7)            -11.2652         -DE/DX =    0.0                 !
 ! D2    D(3,1,2,9)            168.7348         -DE/DX =    0.0                 !
 ! D3    D(4,1,2,7)            168.7348         -DE/DX =    0.0                 !
 ! D4    D(4,1,2,9)            -11.2652         -DE/DX =    0.0                 !
 ! D5    D(2,1,3,5)           -159.1058         -DE/DX =    0.0                 !
 ! D6    D(2,1,3,6)             14.9392         -DE/DX =    0.0                 !
 ! D7    D(4,1,3,5)             20.8942         -DE/DX =    0.0                 !
 ! D8    D(4,1,3,6)           -165.0608         -DE/DX =    0.0                 !
 ! D9    D(2,1,4,8)           -159.1058         -DE/DX =    0.0                 !
 ! D10   D(2,1,4,10)            14.9392         -DE/DX =    0.0                 !
 ! D11   D(3,1,4,8)             20.8942         -DE/DX =    0.0                 !
 ! D12   D(3,1,4,10)          -165.0608         -DE/DX =    0.0                 !
 ! D13   D(1,2,7,13)             0.8132         -DE/DX =    0.0                 !
 ! D14   D(1,2,7,28)          -178.0443         -DE/DX =    0.0                 !
 ! D15   D(9,2,7,13)          -179.1868         -DE/DX =    0.0                 !
 ! D16   D(9,2,7,28)             1.9557         -DE/DX =    0.0                 !
 ! D17   D(1,2,9,16)             0.8132         -DE/DX =    0.0                 !
 ! D18   D(1,2,9,30)          -178.0443         -DE/DX =    0.0                 !
 ! D19   D(7,2,9,16)          -179.1868         -DE/DX =    0.0                 !
 ! D20   D(7,2,9,30)             1.9557         -DE/DX =    0.0                 !
 ! D21   D(1,3,5,12)          -178.7693         -DE/DX =    0.0                 !
 ! D22   D(1,3,5,27)             5.2812         -DE/DX =    0.0                 !
 ! D23   D(6,3,5,12)             7.0643         -DE/DX =    0.0                 !
 ! D24   D(6,3,5,27)          -168.8851         -DE/DX =    0.0                 !
 ! D25   D(1,3,6,11)           174.9124         -DE/DX =    0.0                 !
 ! D26   D(1,3,6,13)            -8.1981         -DE/DX =    0.0                 !
 ! D27   D(5,3,6,11)           -10.7763         -DE/DX =    0.0                 !
 ! D28   D(5,3,6,13)           166.1131         -DE/DX =    0.0                 !
 ! D29   D(1,4,8,15)          -178.7693         -DE/DX =    0.0                 !
 ! D30   D(1,4,8,29)             5.2812         -DE/DX =    0.0                 !
 ! D31   D(10,4,8,15)            7.0643         -DE/DX =    0.0                 !
 ! D32   D(10,4,8,29)         -168.8851         -DE/DX =    0.0                 !
 ! D33   D(1,4,10,14)          174.9124         -DE/DX =    0.0                 !
 ! D34   D(1,4,10,16)           -8.1981         -DE/DX =    0.0                 !
 ! D35   D(8,4,10,14)          -10.7763         -DE/DX =    0.0                 !
 ! D36   D(8,4,10,16)          166.1131         -DE/DX =    0.0                 !
 ! D37   D(3,5,12,17)            0.8539         -DE/DX =    0.0                 !
 ! D38   D(3,5,12,31)         -178.2139         -DE/DX =    0.0                 !
 ! D39   D(27,5,12,17)         176.8081         -DE/DX =    0.0                 !
 ! D40   D(27,5,12,31)          -2.2597         -DE/DX =    0.0                 !
 ! D41   D(3,6,11,17)            6.9067         -DE/DX =    0.0                 !
 ! D42   D(3,6,11,18)         -172.9565         -DE/DX =    0.0                 !
 ! D43   D(13,6,11,17)        -169.905          -DE/DX =    0.0                 !
 ! D44   D(13,6,11,18)          10.2318         -DE/DX =    0.0                 !
 ! D45   D(3,6,13,7)            -2.5447         -DE/DX =    0.0                 !
 ! D46   D(3,6,13,32)         -177.9285         -DE/DX =    0.0                 !
 ! D47   D(11,6,13,7)          174.3042         -DE/DX =    0.0                 !
 ! D48   D(11,6,13,32)          -1.0796         -DE/DX =    0.0                 !
 ! D49   D(2,7,13,6)             6.3511         -DE/DX =    0.0                 !
 ! D50   D(2,7,13,32)         -178.2212         -DE/DX =    0.0                 !
 ! D51   D(28,7,13,6)         -174.8114         -DE/DX =    0.0                 !
 ! D52   D(28,7,13,32)           0.6163         -DE/DX =    0.0                 !
 ! D53   D(4,8,15,20)            0.8539         -DE/DX =    0.0                 !
 ! D54   D(4,8,15,34)         -178.2139         -DE/DX =    0.0                 !
 ! D55   D(29,8,15,20)         176.8081         -DE/DX =    0.0                 !
 ! D56   D(29,8,15,34)          -2.2597         -DE/DX =    0.0                 !
 ! D57   D(2,9,16,10)            6.3511         -DE/DX =    0.0                 !
 ! D58   D(2,9,16,33)         -178.2212         -DE/DX =    0.0                 !
 ! D59   D(30,9,16,10)        -174.8114         -DE/DX =    0.0                 !
 ! D60   D(30,9,16,33)           0.6163         -DE/DX =    0.0                 !
 ! D61   D(4,10,14,19)        -172.9565         -DE/DX =    0.0                 !
 ! D62   D(4,10,14,20)           6.9067         -DE/DX =    0.0                 !
 ! D63   D(16,10,14,19)         10.2318         -DE/DX =    0.0                 !
 ! D64   D(16,10,14,20)       -169.905          -DE/DX =    0.0                 !
 ! D65   D(4,10,16,9)           -2.5447         -DE/DX =    0.0                 !
 ! D66   D(4,10,16,33)        -177.9285         -DE/DX =    0.0                 !
 ! D67   D(14,10,16,9)         174.3042         -DE/DX =    0.0                 !
 ! D68   D(14,10,16,33)         -1.0796         -DE/DX =    0.0                 !
 ! D69   D(6,11,17,12)           1.0241         -DE/DX =    0.0                 !
 ! D70   D(6,11,17,21)         179.4372         -DE/DX =    0.0                 !
 ! D71   D(18,11,17,12)       -179.1054         -DE/DX =    0.0                 !
 ! D72   D(18,11,17,21)         -0.6923         -DE/DX =    0.0                 !
 ! D73   D(6,11,18,22)        -179.9557         -DE/DX =    0.0                 !
 ! D74   D(6,11,18,35)           1.5265         -DE/DX =    0.0                 !
 ! D75   D(17,11,18,22)          0.179          -DE/DX =    0.0                 !
 ! D76   D(17,11,18,35)       -178.3388         -DE/DX =    0.0                 !
 ! D77   D(5,12,17,11)          -4.9397         -DE/DX =    0.0                 !
 ! D78   D(5,12,17,21)         176.6701         -DE/DX =    0.0                 !
 ! D79   D(31,12,17,11)        174.1404         -DE/DX =    0.0                 !
 ! D80   D(31,12,17,21)         -4.2498         -DE/DX =    0.0                 !
 ! D81   D(10,14,19,24)       -179.9557         -DE/DX =    0.0                 !
 ! D82   D(10,14,19,36)          1.5265         -DE/DX =    0.0                 !
 ! D83   D(20,14,19,24)          0.179          -DE/DX =    0.0                 !
 ! D84   D(20,14,19,36)       -178.3388         -DE/DX =    0.0                 !
 ! D85   D(10,14,20,15)          1.0241         -DE/DX =    0.0                 !
 ! D86   D(10,14,20,23)        179.4372         -DE/DX =    0.0                 !
 ! D87   D(19,14,20,15)       -179.1054         -DE/DX =    0.0                 !
 ! D88   D(19,14,20,23)         -0.6923         -DE/DX =    0.0                 !
 ! D89   D(8,15,20,14)          -4.9397         -DE/DX =    0.0                 !
 ! D90   D(8,15,20,23)         176.6701         -DE/DX =    0.0                 !
 ! D91   D(34,15,20,14)        174.1404         -DE/DX =    0.0                 !
 ! D92   D(34,15,20,23)         -4.2498         -DE/DX =    0.0                 !
 ! D93   D(11,17,21,25)          0.6243         -DE/DX =    0.0                 !
 ! D94   D(11,17,21,37)       -179.5846         -DE/DX =    0.0                 !
 ! D95   D(12,17,21,25)        178.997          -DE/DX =    0.0                 !
 ! D96   D(12,17,21,37)         -1.2118         -DE/DX =    0.0                 !
 ! D97   D(11,18,22,25)          0.4213         -DE/DX =    0.0                 !
 ! D98   D(11,18,22,38)       -179.3517         -DE/DX =    0.0                 !
 ! D99   D(35,18,22,25)        178.9613         -DE/DX =    0.0                 !
 ! D100  D(35,18,22,38)         -0.8116         -DE/DX =    0.0                 !
 ! D101  D(14,19,24,26)          0.4213         -DE/DX =    0.0                 !
 ! D102  D(14,19,24,40)       -179.3517         -DE/DX =    0.0                 !
 ! D103  D(36,19,24,26)        178.9613         -DE/DX =    0.0                 !
 ! D104  D(36,19,24,40)         -0.8116         -DE/DX =    0.0                 !
 ! D105  D(14,20,23,26)          0.6243         -DE/DX =    0.0                 !
 ! D106  D(14,20,23,39)       -179.5846         -DE/DX =    0.0                 !
 ! D107  D(15,20,23,26)        178.997          -DE/DX =    0.0                 !
 ! D108  D(15,20,23,39)         -1.2118         -DE/DX =    0.0                 !
 ! D109  D(17,21,25,22)         -0.0204         -DE/DX =    0.0                 !
 ! D110  D(17,21,25,41)        179.7134         -DE/DX =    0.0                 !
 ! D111  D(37,21,25,22)       -179.8076         -DE/DX =    0.0                 !
 ! D112  D(37,21,25,41)         -0.0738         -DE/DX =    0.0                 !
 ! D113  D(18,22,25,21)         -0.5045         -DE/DX =    0.0                 !
 ! D114  D(18,22,25,41)        179.7609         -DE/DX =    0.0                 !
 ! D115  D(38,22,25,21)        179.2681         -DE/DX =    0.0                 !
 ! D116  D(38,22,25,41)         -0.4666         -DE/DX =    0.0                 !
 ! D117  D(20,23,26,24)         -0.0204         -DE/DX =    0.0                 !
 ! D118  D(20,23,26,42)        179.7134         -DE/DX =    0.0                 !
 ! D119  D(39,23,26,24)       -179.8076         -DE/DX =    0.0                 !
 ! D120  D(39,23,26,42)         -0.0738         -DE/DX =    0.0                 !
 ! D121  D(19,24,26,23)         -0.5045         -DE/DX =    0.0                 !
 ! D122  D(19,24,26,42)        179.7609         -DE/DX =    0.0                 !
 ! D123  D(40,24,26,23)        179.2681         -DE/DX =    0.0                 !
 ! D124  D(40,24,26,42)         -0.4666         -DE/DX =    0.0                 !
 --------------------------------------------------------------------------------
 Lowest energy point so far.  Saving SCF results.
 Largest change from initial coordinates is atom   38       0.000 Angstoms.
 GradGradGradGradGradGradGradGradGradGradGradGradGradGradGradGradGradGrad

 Leave Link  103 at Thu Sep  8 15:02:22 2022, MaxMem=  1342177280 cpu:             116.0 elap:               2.6
 (Enter /mnt/opt/groups/app-gaussian/g16-avx2/l202.exe)
                          Input orientation:                          
 ---------------------------------------------------------------------
 Center     Atomic      Atomic             Coordinates (Angstroms)
 Number     Number       Type             X           Y           Z
 ---------------------------------------------------------------------
      1          6           0       -0.000000   -0.000000    0.719115
      2          6           0       -0.000000   -0.000000    2.139356
      3          6           0       -0.124679    1.277755    0.043098
      4          6           0        0.124679   -1.277755    0.043098
      5          6           0       -0.570314    1.383600   -1.317799
      6          6           0        0.077302    2.485458    0.768806
      7          6           0        0.122406    1.228064    2.846726
      8          6           0        0.570314   -1.383600   -1.317799
      9          6           0       -0.122406   -1.228064    2.846726
     10          6           0       -0.077302   -2.485458    0.768806
     11          6           0        0.062661    3.761197    0.073062
     12          6           0       -0.662617    2.584164   -1.957166
     13          6           0        0.224367    2.418157    2.185134
     14          6           0       -0.062661   -3.761197    0.073062
     15          6           0        0.662617   -2.584164   -1.957166
     16          6           0       -0.224367   -2.418157    2.185134
     17          6           0       -0.301194    3.801234   -1.306011
     18          6           0        0.398637    4.986907    0.700900
     19          6           0       -0.398637   -4.986907    0.700900
     20          6           0        0.301194   -3.801234   -1.306011
     21          6           0       -0.330972    5.038903   -1.992168
     22          6           0        0.372916    6.181845    0.008284
     23          6           0        0.330972   -5.038903   -1.992168
     24          6           0       -0.372916   -6.181845    0.008284
     25          6           0       -0.000000    6.213708   -1.350486
     26          6           0       -0.000000   -6.213708   -1.350486
     27          1           0       -0.903981    0.491652   -1.830993
     28          1           0        0.152393    1.200375    3.932576
     29          1           0        0.903981   -0.491652   -1.830993
     30          1           0       -0.152393   -1.200375    3.932576
     31          1           0       -1.031595    2.629181   -2.978362
     32          1           0        0.345277    3.328526    2.759493
     33          1           0       -0.345277   -3.328526    2.759493
     34          1           0        1.031595   -2.629181   -2.978362
     35          1           0        0.706803    4.997893    1.739908
     36          1           0       -0.706803   -4.997893    1.739908
     37          1           0       -0.617780    5.045262   -3.040539
     38          1           0        0.646013    7.102638    0.515182
     39          1           0        0.617780   -5.045262   -3.040539
     40          1           0       -0.646013   -7.102638    0.515182
     41          1           0       -0.021478    7.157534   -1.886951
     42          1           0        0.021478   -7.157534   -1.886951
 ---------------------------------------------------------------------
                    Distance matrix (angstroms):
                    1          2          3          4          5
     1  C    0.000000
     2  C    1.420241   0.000000
     3  C    1.450931   2.458150   0.000000
     4  C    1.450931   2.458150   2.567647   0.000000
     5  C    2.527573   3.767164   1.435909   3.068854   0.000000
     6  C    2.487156   2.839346   1.423374   3.832841   2.446920
     7  C    2.459645   1.422497   2.814933   3.760248   4.224609
     8  C    2.527573   3.767164   3.068854   1.435909   2.993063
     9  C    2.459645   1.422497   3.760248   2.814933   4.936059
    10  C    2.487156   2.839346   3.832841   1.423374   4.423414
    11  C    3.816794   4.291864   2.490678   5.039423   2.826326
    12  C    3.778815   4.888605   2.448905   4.419877   1.363328
    13  C    2.836730   2.428975   2.451666   4.272941   3.737963
    14  C    3.816794   4.291864   5.039423   2.490678   5.353610
    15  C    3.778815   4.888605   4.419877   2.448905   4.203815
    16  C    2.836730   2.428975   4.272941   2.451666   5.181079
    17  C    4.317549   5.139129   2.866915   5.272342   2.432595
    18  C    5.002848   5.205508   3.803205   6.305057   4.242385
    19  C    5.002848   5.205508   6.305057   3.803205   6.684907
    20  C    4.317549   5.139129   5.272342   2.866915   5.257582
    21  C    5.731592   6.524536   4.281483   6.652074   3.724688
    22  C    6.233743   6.549484   4.929393   7.463810   5.066689
    23  C    5.731592   6.524536   6.652074   4.281483   6.520401
    24  C    6.233743   6.549484   7.463810   4.929393   7.683321
    25  C    6.549306   7.126652   5.130424   7.621000   4.863771
    26  C    6.549306   7.126652   7.621000   5.130424   7.618754
    27  H    2.749901   4.101533   2.176577   2.775096   1.081792
    28  H    3.433723   2.163276   3.900102   4.611934   5.303048
    29  H    2.749901   4.101533   2.775096   2.176577   2.439976
    30  H    3.433723   2.163276   4.611934   3.900102   5.866688
    31  H    4.652754   5.845324   3.431919   5.072508   2.126434
    32  H    3.919368   3.403362   3.435887   5.352129   4.609268
    33  H    3.919368   3.403362   5.352129   3.435887   6.235309
    34  H    4.652754   5.845324   5.072508   3.431919   4.628822
    35  H    5.149808   5.063404   4.172524   6.527005   4.903439
    36  H    5.149808   5.063404   6.527005   4.172524   7.077546
    37  H    6.322287   7.257247   4.893473   7.073939   4.046956
    38  H    7.134871   7.314557   5.894582   8.409854   6.127533
    39  H    6.322287   7.257247   7.073939   4.893473   6.760892
    40  H    7.134871   7.314557   8.409854   5.894582   8.682268
    41  H    7.617239   8.212302   6.189309   8.654510   5.827819
    42  H    7.617239   8.212302   8.654510   6.189309   8.580508
                    6          7          8          9         10
     6  C    0.000000
     7  C    2.429161   0.000000
     8  C    4.423414   4.936059   0.000000
     9  C    4.260033   2.468299   4.224609   0.000000
    10  C    4.973320   4.260033   2.446920   2.429161   0.000000
    11  C    1.453198   3.756800   5.353610   5.711409   6.286839
    12  C    2.826331   5.052984   4.203815   6.156483   5.785722
    13  C    1.425532   1.365438   5.181079   3.721946   5.112967
    14  C    6.286839   5.711409   2.826326   3.756800   1.453198
    15  C    5.785722   6.156483   1.363328   5.052984   2.826331
    16  C    5.112967   3.721946   3.737963   1.365438   1.425532
    17  C    2.485838   4.903658   5.257582   6.524648   6.624009
    18  C    2.522918   4.337024   6.684907   6.595598   7.487815
    19  C    7.487815   6.595598   4.242385   4.337024   2.522918
    20  C    6.624009   6.524648   2.432595   4.903658   2.485838
    21  C    3.782823   6.175997   6.520401   7.920434   8.018936
    22  C    3.785374   5.714845   7.683321   7.950399   8.712246
    23  C    8.018936   7.920434   3.724688   6.175997   3.782823
    24  C    8.712246   7.950399   5.066689   5.714845   3.785374
    25  C    4.289198   6.518299   7.618754   8.544679   8.953930
    26  C    8.953930   8.544679   4.863771   6.518299   4.289198
    27  H    3.420107   4.845289   2.439976   5.044734   4.038012
    28  H    3.415628   1.086617   5.866688   2.674304   4.862876
    29  H    4.038012   5.044734   1.081792   4.845289   3.420107
    30  H    4.862876   2.674304   5.303048   1.086617   3.415628
    31  H    3.910445   6.101352   4.628822   7.045326   6.411823
    32  H    2.178396   2.114053   6.235309   4.581359   6.159855
    33  H    6.159855   4.581359   4.609268   2.114053   2.178396
    34  H    6.411823   7.045326   2.126434   6.101352   3.910445
    35  H    2.766160   3.972175   7.077546   6.377709   7.586725
    36  H    7.586725   6.377709   4.903439   3.972175   2.766160
    37  H    4.641858   7.055407   6.760892   8.617419   8.456652
    38  H    4.658981   6.341993   8.682268   8.684881   9.618685
    39  H    8.456652   8.617419   4.046956   7.055407   4.641858
    40  H    9.618685   8.684881   6.127533   6.341993   4.658981
    41  H    5.375044   7.588611   8.580508   9.629960  10.002173
    42  H   10.002173   9.629960   5.827819   7.588611   5.375044
                   11         12         13         14         15
    11  C    0.000000
    12  C    2.456270   0.000000
    13  C    2.508137   4.239451   0.000000
    14  C    7.523438   6.689199   6.536639   0.000000
    15  C    6.689199   5.335528   6.509526   2.456270   0.000000
    16  C    6.536639   6.509526   4.857087   2.508137   4.239451
    17  C    1.426827   1.426846   3.791729   7.690845   6.490473
    18  C    1.417542   3.736944   2.971834   8.782727   8.028457
    19  C    8.782727   8.028457   7.577998   1.417542   3.736944
    20  C    7.690845   6.490473   7.132659   1.426827   1.426846
    21  C    2.460214   2.477288   4.962516   9.043170   7.687626
    22  C    2.441309   4.228313   4.350413   9.952789   8.988317
    23  C    9.043170   7.687626   8.548038   2.460214   2.477288
    24  C    9.952789   8.988317   8.891314   2.441309   4.228313
    25  C    2.836411   3.739079   5.192028  10.076167   8.843623
    26  C   10.076167   8.843623   9.330597   2.836411   3.739079
    27  H    3.905092   2.110162   4.594983   4.734973   3.454098
    28  H    4.632678   6.104767   2.131133   6.289618   7.019411
    29  H    4.734973   3.454098   5.005811   3.905092   2.110162
    30  H    6.289618   7.019411   4.035997   4.632678   6.104767
    31  H    3.433663   1.086744   5.318239   7.147514   5.576035
    32  H    2.735688   4.880246   1.083180   7.592595   7.570170
    33  H    7.592595   7.570170   5.803339   2.735688   4.880246
    34  H    7.147514   5.576035   7.265599   3.433663   1.086744
    35  H    2.173180   4.622743   2.661956   8.949419   8.435514
    36  H    8.949419   8.435514   7.487530   2.173180   4.622743
    37  H    3.436035   2.689370   5.909192   9.357157   7.811610
    38  H    3.420672   5.314285   4.991081  10.895898   9.997345
    39  H    9.357157   7.811610   9.119488   3.436035   2.689370
    40  H   10.895898   9.997345   9.705248   3.420672   5.314285
    41  H    3.922223   4.618626   6.253320  11.093333   9.765941
    42  H   11.093333   9.765941  10.407540   3.922223   4.618626
                   16         17         18         19         20
    16  C    0.000000
    17  C    7.132659   0.000000
    18  C    7.577998   2.433778   0.000000
    19  C    2.971834   9.014910  10.005629   0.000000
    20  C    3.791729   7.626296   9.014910   2.433778   0.000000
    21  C    8.548038   1.415458   2.790636  10.381429   8.889233
    22  C    8.891314   2.801625   1.381396  11.216775  10.069478
    23  C    4.962516   8.889233  10.381429   2.790636   1.415458
    24  C    4.350413  10.069478  11.216775   1.381396   2.801625
    25  C    9.330597   2.431610   2.423249  11.393896  10.019569
    26  C    5.192028  10.019569  11.393896   2.423249   2.431610
    27  H    5.005811   3.404745   5.321148   6.056440   4.489646
    28  H    4.035997   5.866260   4.984194   7.002130   7.244379
    29  H    4.594983   4.489646   6.056440   5.321148   3.404745
    30  H    2.131133   7.244379   7.002130   4.984194   5.866260
    31  H    7.265599   2.168860   4.597978   8.481887   6.776675
    32  H    5.803339   4.143634   2.644027   8.598700   8.207542
    33  H    1.083180   8.207542   8.598700   2.644027   4.143634
    34  H    5.318239   6.776675   8.481887   4.597978   2.168860
    35  H    7.487530   3.424277   1.083801  10.099394   9.320235
    36  H    2.661956   9.320235  10.099394   1.083801   3.424277
    37  H    9.119488   2.157874   3.877483  10.709379   9.061655
    38  H    9.705248   3.887572   2.138224  12.136016  11.060292
    39  H    5.909192   9.061655  10.709379   3.877483   2.157874
    40  H    4.991081  11.060292  12.136016   2.138224   3.887572
    41  H   10.407540   3.417672   3.403688  12.422829  10.978898
    42  H    6.253320  10.978898  12.422829   3.403688   3.417672
                   21         22         23         24         25
    21  C    0.000000
    22  C    2.409063   0.000000
    23  C   10.099522  11.397752   0.000000
    24  C   11.397752  12.386165   2.409063   0.000000
    25  C    1.378936   1.409375  11.275751  12.475378   0.000000
    26  C   11.275751  12.475378   1.378936   1.409375  12.427416
    27  H    4.586045   6.114875   5.669050   6.942660   5.812916
    28  H    7.076053   6.345372   8.605990   8.376944   7.284743
    29  H    5.669050   6.942660   4.586045   6.114875   6.783061
    30  H    8.605990   8.376944   7.076053   6.345372   9.105086
    31  H    2.696333   4.849137   7.850394   9.326741   4.069767
    32  H    5.095192   3.963754   9.622492   9.926334   5.033430
    33  H    9.622492   9.926334   5.095192   3.963754  10.395450
    34  H    7.850394   9.326741   2.696333   4.849137   9.050462
    35  H    3.873893   2.124087  10.714799  11.364456   3.395337
    36  H   10.714799  11.364456   3.873893   2.124087  11.651185
    37  H    1.086914   3.401268  10.182809  11.636289   2.145506
    38  H    3.391210   1.085996  12.401737  13.333141   2.165236
    39  H   10.182809  11.636289   1.086914   3.401268  11.401857
    40  H   12.401737  13.333141   3.391210   1.085996  13.461914
    41  H    2.143701   2.167817  12.201982  13.477925   1.085847
    42  H   12.201982  13.477925   2.143701   2.167817  13.382017
                   26         27         28         29         30
    26  C    0.000000
    27  H    6.783061   0.000000
    28  H    9.105086   5.902283   0.000000
    29  H    5.812916   2.058061   6.053641   0.000000
    30  H    7.284743   6.053641   2.420020   5.902283   0.000000
    31  H    9.050462   2.429356   7.155723   3.847403   7.949815
    32  H   10.395450   5.539049   2.437695   5.998206   4.704758
    33  H    5.033430   5.998206   4.704758   5.539049   2.437695
    34  H    4.069767   3.847403   7.949815   2.429356   7.155723
    35  H   11.651185   5.970944   4.419989   6.551742   6.630576
    36  H    3.395337   6.551742   6.630576   5.970944   4.419989
    37  H   11.401857   4.720199   8.000041   5.868234   9.372774
    38  H   13.461914   7.184160   6.838052   7.952630   9.014214
    39  H    2.145506   5.868234   9.372774   4.720199   8.000041
    40  H    2.165236   7.952630   9.014214   7.184160   6.838052
    41  H   13.382017   6.724279   8.329758   7.705170  10.185219
    42  H    1.085847   7.705170  10.185219   6.724279   8.329758
                   31         32         33         34         35
    31  H    0.000000
    32  H    5.942040   0.000000
    33  H    8.299897   6.692773   0.000000
    34  H    5.648639   8.299897   5.942040   0.000000
    35  H    5.558318   1.989231   8.454329   8.974398   0.000000
    36  H    8.974398   8.454329   1.989231   5.558318  10.095247
    37  H    2.452051   6.124952  10.189944   7.849929   4.960790
    38  H    5.918702   4.401283  10.715819  10.347068   2.435898
    39  H    7.849929  10.189944   6.124952   2.452051  11.123199
    40  H   10.347068  10.715819   4.401283   5.918702  12.237357
    41  H    4.766287   6.032019  11.473959   9.903531   4.283521
    42  H    9.903531  11.473959   6.032019   4.766287  12.703471
                   36         37         38         39         40
    36  H    0.000000
    37  H   11.123199   0.000000
    38  H   12.237357   4.298037   0.000000
    39  H    4.960790  10.165888  12.657623   0.000000
    40  H    2.435898  12.657623  14.263912   4.298037   0.000000
    41  H   12.703471   2.479523   2.493752  12.273860  14.474557
    42  H    4.283521  12.273860  14.474557   2.479523   2.493752
                   41         42
    41  H    0.000000
    42  H   14.315132   0.000000
 Stoichiometry    C26H16
 Framework group  C2[C2(CC),X(C24H16)]
 Deg. of freedom    60
 Full point group                 C2      NOp   2
 RotChk:  IX=0 Diff= 1.87D-16
 Largest Abelian subgroup         C2      NOp   2
 Largest concise Abelian subgroup C2      NOp   2
                         Standard orientation:                         
 ---------------------------------------------------------------------
 Center     Atomic      Atomic             Coordinates (Angstroms)
 Number     Number       Type             X           Y           Z
 ---------------------------------------------------------------------
      1          6           0        0.000000   -0.000000    0.719115
      2          6           0        0.000000   -0.000000    2.139356
      3          6           0       -0.124679    1.277755    0.043098
      4          6           0        0.124679   -1.277755    0.043098
      5          6           0       -0.570314    1.383600   -1.317799
      6          6           0        0.077302    2.485458    0.768806
      7          6           0        0.122406    1.228064    2.846726
      8          6           0        0.570314   -1.383600   -1.317799
      9          6           0       -0.122406   -1.228064    2.846726
     10          6           0       -0.077302   -2.485458    0.768806
     11          6           0        0.062661    3.761197    0.073062
     12          6           0       -0.662617    2.584164   -1.957166
     13          6           0        0.224367    2.418157    2.185134
     14          6           0       -0.062661   -3.761197    0.073062
     15          6           0        0.662617   -2.584164   -1.957166
     16          6           0       -0.224367   -2.418157    2.185134
     17          6           0       -0.301194    3.801234   -1.306011
     18          6           0        0.398637    4.986907    0.700900
     19          6           0       -0.398637   -4.986907    0.700900
     20          6           0        0.301194   -3.801234   -1.306011
     21          6           0       -0.330972    5.038903   -1.992168
     22          6           0        0.372916    6.181845    0.008284
     23          6           0        0.330972   -5.038903   -1.992168
     24          6           0       -0.372916   -6.181845    0.008284
     25          6           0       -0.000000    6.213708   -1.350486
     26          6           0       -0.000000   -6.213708   -1.350486
     27          1           0       -0.903981    0.491652   -1.830993
     28          1           0        0.152393    1.200375    3.932576
     29          1           0        0.903981   -0.491652   -1.830993
     30          1           0       -0.152393   -1.200375    3.932576
     31          1           0       -1.031595    2.629181   -2.978362
     32          1           0        0.345277    3.328526    2.759493
     33          1           0       -0.345277   -3.328526    2.759493
     34          1           0        1.031595   -2.629181   -2.978362
     35          1           0        0.706803    4.997893    1.739908
     36          1           0       -0.706803   -4.997893    1.739908
     37          1           0       -0.617780    5.045262   -3.040539
     38          1           0        0.646013    7.102638    0.515182
     39          1           0        0.617780   -5.045262   -3.040539
     40          1           0       -0.646013   -7.102638    0.515182
     41          1           0       -0.021478    7.157534   -1.886951
     42          1           0        0.021478   -7.157534   -1.886951
 ---------------------------------------------------------------------
 Rotational constants (GHZ):           0.5926773           0.1077113           0.0924530
 Leave Link  202 at Thu Sep  8 15:02:22 2022, MaxMem=  1342177280 cpu:               3.9 elap:               0.1
 (Enter /mnt/opt/groups/app-gaussian/g16-avx2/l9999.exe)
 Unable to Open any file for archive entry.
 1\1\GINC-WN41039\FOpt\RB3LYP\6-31G(d,p)\C26H16\PWASIUK\08-Sep-2022\0\\
 #p opt freq b3lyp/6-31g(d,p) empiricaldispersion=gd3 int=(grid=ultrafi
 ne,acc2e=12) scf=(maxcyc=500,ferm,novaracc,noincfoc,intrep)\\peri symm
 \\0,1\C,0.,0.,0.719115\C,0.,0.,2.139356\C,-0.124679,1.277755,0.043098\
 C,0.124679,-1.277755,0.043098\C,-0.570314,1.3836,-1.317799\C,0.077302,
 2.485458,0.768806\C,0.122406,1.228064,2.846726\C,0.570314,-1.3836,-1.3
 17799\C,-0.122406,-1.228064,2.846726\C,-0.077302,-2.485458,0.768806\C,
 0.062661,3.761197,0.073062\C,-0.662617,2.584164,-1.957166\C,0.224367,2
 .418157,2.185134\C,-0.062661,-3.761197,0.073062\C,0.662617,-2.584164,-
 1.957166\C,-0.224367,-2.418157,2.185134\C,-0.301194,3.801234,-1.306011
 \C,0.398637,4.986907,0.7009\C,-0.398637,-4.986907,0.7009\C,0.301194,-3
 .801234,-1.306011\C,-0.330972,5.038903,-1.992168\C,0.372916,6.181845,0
 .008284\C,0.330972,-5.038903,-1.992168\C,-0.372916,-6.181845,0.008284\
 C,0.,6.213708,-1.350486\C,0.,-6.213708,-1.350486\H,-0.903981,0.491652,
 -1.830993\H,0.152393,1.200375,3.932576\H,0.903981,-0.491652,-1.830993\
 H,-0.152393,-1.200375,3.932576\H,-1.031595,2.629181,-2.978362\H,0.3452
 77,3.328526,2.759493\H,-0.345277,-3.328526,2.759493\H,1.031595,-2.6291
 81,-2.978362\H,0.706803,4.997893,1.739908\H,-0.706803,-4.997893,1.7399
 08\H,-0.61778,5.045262,-3.040539\H,0.646013,7.102638,0.515182\H,0.6177
 8,-5.045262,-3.040539\H,-0.646013,-7.102638,0.515182\H,-0.021478,7.157
 534,-1.886951\H,0.021478,-7.157534,-1.886951\\Version=ES64L-G16RevC.01
 \State=1-A\HF=-1000.524708\RMSD=6.498e-09\RMSF=4.323e-06\Dipole=0.,0.,
 0.0229232\Quadrupole=-12.456535,7.1764257,5.2801093,1.7265739,0.,0.\PG
 =C02 [C2(C1C1),X(C24H16)]\\@
 The archive entry for this job was punched.


 A leading authority is anyone who has guessed right more than once.
 -- Frank A. Clark
 Leave Link 9999 at Thu Sep  8 15:02:22 2022, MaxMem=  1342177280 cpu:               4.0 elap:               0.1
 Job cpu time:       0 days  0 hours 45 minutes 57.0 seconds.
 Elapsed time:       0 days  0 hours  0 minutes 59.8 seconds.
 File lengths (MBytes):  RWF=     69 Int=      0 D2E=      0 Chk=     17 Scr=      1
 Normal termination of Gaussian 16 at Thu Sep  8 15:02:22 2022.
 (Enter /mnt/opt/groups/app-gaussian/g16-avx2/l1.exe)
 Link1:  Proceeding to internal job step number  2.
 ----------------------------------------------------------------------
 #P Geom=AllCheck Guess=TCheck SCRF=Check GenChk RB3LYP/6-31G(d,p) Freq
 ----------------------------------------------------------------------
 1/10=4,29=7,30=1,38=1,40=1/1,3;
 2/12=2,40=1/2;
 3/5=1,6=6,7=101,11=2,14=-4,25=1,27=12,30=1,70=2,71=2,74=-5,75=-5,116=1,124=31,140=1/1,2,3;
 4/5=101/1;
 5/5=100002,7=500,17=20,22=13,38=6,87=12,98=1/2;
 8/6=4,10=90,11=11,87=12/1;
 11/6=1,8=1,9=11,15=111,16=1,87=12/1,2,10;
 10/6=1,87=12/2;
 6/7=2,8=2,9=2,10=2,28=1,87=12/1;
 7/8=1,10=1,25=1,87=12/1,2,3,16;
 1/10=4,30=1/3;
 99//99;
 Leave Link    1 at Thu Sep  8 15:02:22 2022, MaxMem=  1342177280 cpu:               3.1 elap:               0.1
 (Enter /mnt/opt/groups/app-gaussian/g16-avx2/l101.exe)
 Structure from the checkpoint file:  "/scratch/9832356.torquesrv1.cis.gov.pl/Gau-170522.chk"
 ---------
 peri symm
 ---------
 Charge =  0 Multiplicity = 1
 Redundant internal coordinates found in file.  (old form).
 C,0,0.,0.,0.719115
 C,0,0.,0.,2.139356
 C,0,-0.124679,1.277755,0.043098
 C,0,0.124679,-1.277755,0.043098
 C,0,-0.570314,1.3836,-1.317799
 C,0,0.077302,2.485458,0.768806
 C,0,0.122406,1.228064,2.846726
 C,0,0.570314,-1.3836,-1.317799
 C,0,-0.122406,-1.228064,2.846726
 C,0,-0.077302,-2.485458,0.768806
 C,0,0.062661,3.761197,0.073062
 C,0,-0.662617,2.584164,-1.957166
 C,0,0.224367,2.418157,2.185134
 C,0,-0.062661,-3.761197,0.073062
 C,0,0.662617,-2.584164,-1.957166
 C,0,-0.224367,-2.418157,2.185134
 C,0,-0.301194,3.801234,-1.306011
 C,0,0.398637,4.986907,0.7009
 C,0,-0.398637,-4.986907,0.7009
 C,0,0.301194,-3.801234,-1.306011
 C,0,-0.330972,5.038903,-1.992168
 C,0,0.372916,6.181845,0.008284
 C,0,0.330972,-5.038903,-1.992168
 C,0,-0.372916,-6.181845,0.008284
 C,0,0.,6.213708,-1.350486
 C,0,0.,-6.213708,-1.350486
 H,0,-0.903981,0.491652,-1.830993
 H,0,0.152393,1.200375,3.932576
 H,0,0.903981,-0.491652,-1.830993
 H,0,-0.152393,-1.200375,3.932576
 H,0,-1.031595,2.629181,-2.978362
 H,0,0.345277,3.328526,2.759493
 H,0,-0.345277,-3.328526,2.759493
 H,0,1.031595,-2.629181,-2.978362
 H,0,0.706803,4.997893,1.739908
 H,0,-0.706803,-4.997893,1.739908
 H,0,-0.61778,5.045262,-3.040539
 H,0,0.646013,7.102638,0.515182
 H,0,0.61778,-5.045262,-3.040539
 H,0,-0.646013,-7.102638,0.515182
 H,0,-0.021478,7.157534,-1.886951
 H,0,0.021478,-7.157534,-1.886951
 Recover connectivity data from disk.
 ITRead=  0  0  0  0  0  0  0  0  0  0  0  0  0  0  0  0  0  0  0  0
 ITRead=  0  0  0  0  0  0  0  0  0  0  0  0  0  0  0  0  0  0  0  0
 ITRead=  0  0
 MicOpt= -1 -1 -1 -1 -1 -1 -1 -1 -1 -1 -1 -1 -1 -1 -1 -1 -1 -1 -1 -1
 MicOpt= -1 -1 -1 -1 -1 -1 -1 -1 -1 -1 -1 -1 -1 -1 -1 -1 -1 -1 -1 -1
 MicOpt= -1 -1
 NAtoms=     42 NQM=       42 NQMF=       0 NMMI=      0 NMMIF=      0
                NMic=       0 NMicF=      0.
                    Isotopes and Nuclear Properties:
 (Nuclear quadrupole moments (NQMom) in fm**2, nuclear magnetic moments (NMagM)
  in nuclear magnetons)

  Atom         1           2           3           4           5           6           7           8           9          10
 IAtWgt=          12          12          12          12          12          12          12          12          12          12
 AtmWgt=  12.0000000  12.0000000  12.0000000  12.0000000  12.0000000  12.0000000  12.0000000  12.0000000  12.0000000  12.0000000
 NucSpn=           0           0           0           0           0           0           0           0           0           0
 AtZEff=   3.6000000   3.6000000   3.6000000   3.6000000   3.6000000   3.6000000   3.6000000   3.6000000   3.6000000   3.6000000
 NQMom=    0.0000000   0.0000000   0.0000000   0.0000000   0.0000000   0.0000000   0.0000000   0.0000000   0.0000000   0.0000000
 NMagM=    0.0000000   0.0000000   0.0000000   0.0000000   0.0000000   0.0000000   0.0000000   0.0000000   0.0000000   0.0000000
 AtZNuc=   6.0000000   6.0000000   6.0000000   6.0000000   6.0000000   6.0000000   6.0000000   6.0000000   6.0000000   6.0000000

  Atom        11          12          13          14          15          16          17          18          19          20
 IAtWgt=          12          12          12          12          12          12          12          12          12          12
 AtmWgt=  12.0000000  12.0000000  12.0000000  12.0000000  12.0000000  12.0000000  12.0000000  12.0000000  12.0000000  12.0000000
 NucSpn=           0           0           0           0           0           0           0           0           0           0
 AtZEff=   3.6000000   3.6000000   3.6000000   3.6000000   3.6000000   3.6000000   3.6000000   3.6000000   3.6000000   3.6000000
 NQMom=    0.0000000   0.0000000   0.0000000   0.0000000   0.0000000   0.0000000   0.0000000   0.0000000   0.0000000   0.0000000
 NMagM=    0.0000000   0.0000000   0.0000000   0.0000000   0.0000000   0.0000000   0.0000000   0.0000000   0.0000000   0.0000000
 AtZNuc=   6.0000000   6.0000000   6.0000000   6.0000000   6.0000000   6.0000000   6.0000000   6.0000000   6.0000000   6.0000000

  Atom        21          22          23          24          25          26          27          28          29          30
 IAtWgt=          12          12          12          12          12          12           1           1           1           1
 AtmWgt=  12.0000000  12.0000000  12.0000000  12.0000000  12.0000000  12.0000000   1.0078250   1.0078250   1.0078250   1.0078250
 NucSpn=           0           0           0           0           0           0           1           1           1           1
 AtZEff=   3.6000000   3.6000000   3.6000000   3.6000000   3.6000000   3.6000000   1.0000000   1.0000000   1.0000000   1.0000000
 NQMom=    0.0000000   0.0000000   0.0000000   0.0000000   0.0000000   0.0000000   0.0000000   0.0000000   0.0000000   0.0000000
 NMagM=    0.0000000   0.0000000   0.0000000   0.0000000   0.0000000   0.0000000   2.7928460   2.7928460   2.7928460   2.7928460
 AtZNuc=   6.0000000   6.0000000   6.0000000   6.0000000   6.0000000   6.0000000   1.0000000   1.0000000   1.0000000   1.0000000

  Atom        31          32          33          34          35          36          37          38          39          40
 IAtWgt=           1           1           1           1           1           1           1           1           1           1
 AtmWgt=   1.0078250   1.0078250   1.0078250   1.0078250   1.0078250   1.0078250   1.0078250   1.0078250   1.0078250   1.0078250
 NucSpn=           1           1           1           1           1           1           1           1           1           1
 AtZEff=   1.0000000   1.0000000   1.0000000   1.0000000   1.0000000   1.0000000   1.0000000   1.0000000   1.0000000   1.0000000
 NQMom=    0.0000000   0.0000000   0.0000000   0.0000000   0.0000000   0.0000000   0.0000000   0.0000000   0.0000000   0.0000000
 NMagM=    2.7928460   2.7928460   2.7928460   2.7928460   2.7928460   2.7928460   2.7928460   2.7928460   2.7928460   2.7928460
 AtZNuc=   1.0000000   1.0000000   1.0000000   1.0000000   1.0000000   1.0000000   1.0000000   1.0000000   1.0000000   1.0000000

  Atom        41          42
 IAtWgt=           1           1
 AtmWgt=   1.0078250   1.0078250
 NucSpn=           1           1
 AtZEff=   1.0000000   1.0000000
 NQMom=    0.0000000   0.0000000
 NMagM=    2.7928460   2.7928460
 AtZNuc=   1.0000000   1.0000000
 Leave Link  101 at Thu Sep  8 15:02:22 2022, MaxMem=  1342177280 cpu:              12.9 elap:               0.3
 (Enter /mnt/opt/groups/app-gaussian/g16-avx2/l103.exe)

 GradGradGradGradGradGradGradGradGradGradGradGradGradGradGradGradGradGrad
 Berny optimization.
 Initialization pass.
                           ----------------------------
                           !    Initial Parameters    !
                           ! (Angstroms and Degrees)  !
 --------------------------                            --------------------------
 ! Name  Definition              Value          Derivative Info.                !
 --------------------------------------------------------------------------------
 ! R1    R(1,2)                  1.4202         calculate D2E/DX2 analytically  !
 ! R2    R(1,3)                  1.4509         calculate D2E/DX2 analytically  !
 ! R3    R(1,4)                  1.4509         calculate D2E/DX2 analytically  !
 ! R4    R(2,7)                  1.4225         calculate D2E/DX2 analytically  !
 ! R5    R(2,9)                  1.4225         calculate D2E/DX2 analytically  !
 ! R6    R(3,5)                  1.4359         calculate D2E/DX2 analytically  !
 ! R7    R(3,6)                  1.4234         calculate D2E/DX2 analytically  !
 ! R8    R(4,8)                  1.4359         calculate D2E/DX2 analytically  !
 ! R9    R(4,10)                 1.4234         calculate D2E/DX2 analytically  !
 ! R10   R(5,12)                 1.3633         calculate D2E/DX2 analytically  !
 ! R11   R(5,27)                 1.0818         calculate D2E/DX2 analytically  !
 ! R12   R(6,11)                 1.4532         calculate D2E/DX2 analytically  !
 ! R13   R(6,13)                 1.4255         calculate D2E/DX2 analytically  !
 ! R14   R(7,13)                 1.3654         calculate D2E/DX2 analytically  !
 ! R15   R(7,28)                 1.0866         calculate D2E/DX2 analytically  !
 ! R16   R(8,15)                 1.3633         calculate D2E/DX2 analytically  !
 ! R17   R(8,29)                 1.0818         calculate D2E/DX2 analytically  !
 ! R18   R(9,16)                 1.3654         calculate D2E/DX2 analytically  !
 ! R19   R(9,30)                 1.0866         calculate D2E/DX2 analytically  !
 ! R20   R(10,14)                1.4532         calculate D2E/DX2 analytically  !
 ! R21   R(10,16)                1.4255         calculate D2E/DX2 analytically  !
 ! R22   R(11,17)                1.4268         calculate D2E/DX2 analytically  !
 ! R23   R(11,18)                1.4175         calculate D2E/DX2 analytically  !
 ! R24   R(12,17)                1.4268         calculate D2E/DX2 analytically  !
 ! R25   R(12,31)                1.0867         calculate D2E/DX2 analytically  !
 ! R26   R(13,32)                1.0832         calculate D2E/DX2 analytically  !
 ! R27   R(14,19)                1.4175         calculate D2E/DX2 analytically  !
 ! R28   R(14,20)                1.4268         calculate D2E/DX2 analytically  !
 ! R29   R(15,20)                1.4268         calculate D2E/DX2 analytically  !
 ! R30   R(15,34)                1.0867         calculate D2E/DX2 analytically  !
 ! R31   R(16,33)                1.0832         calculate D2E/DX2 analytically  !
 ! R32   R(17,21)                1.4155         calculate D2E/DX2 analytically  !
 ! R33   R(18,22)                1.3814         calculate D2E/DX2 analytically  !
 ! R34   R(18,35)                1.0838         calculate D2E/DX2 analytically  !
 ! R35   R(19,24)                1.3814         calculate D2E/DX2 analytically  !
 ! R36   R(19,36)                1.0838         calculate D2E/DX2 analytically  !
 ! R37   R(20,23)                1.4155         calculate D2E/DX2 analytically  !
 ! R38   R(21,25)                1.3789         calculate D2E/DX2 analytically  !
 ! R39   R(21,37)                1.0869         calculate D2E/DX2 analytically  !
 ! R40   R(22,25)                1.4094         calculate D2E/DX2 analytically  !
 ! R41   R(22,38)                1.086          calculate D2E/DX2 analytically  !
 ! R42   R(23,26)                1.3789         calculate D2E/DX2 analytically  !
 ! R43   R(23,39)                1.0869         calculate D2E/DX2 analytically  !
 ! R44   R(24,26)                1.4094         calculate D2E/DX2 analytically  !
 ! R45   R(24,40)                1.086          calculate D2E/DX2 analytically  !
 ! R46   R(25,41)                1.0858         calculate D2E/DX2 analytically  !
 ! R47   R(26,42)                1.0858         calculate D2E/DX2 analytically  !
 ! A1    A(2,1,3)              117.7697         calculate D2E/DX2 analytically  !
 ! A2    A(2,1,4)              117.7697         calculate D2E/DX2 analytically  !
 ! A3    A(3,1,4)              124.4605         calculate D2E/DX2 analytically  !
 ! A4    A(1,2,7)              119.8198         calculate D2E/DX2 analytically  !
 ! A5    A(1,2,9)              119.8198         calculate D2E/DX2 analytically  !
 ! A6    A(7,2,9)              120.3604         calculate D2E/DX2 analytically  !
 ! A7    A(1,3,5)              122.2194         calculate D2E/DX2 analytically  !
 ! A8    A(1,3,6)              119.8325         calculate D2E/DX2 analytically  !
 ! A9    A(5,3,6)              117.6916         calculate D2E/DX2 analytically  !
 ! A10   A(1,4,8)              122.2194         calculate D2E/DX2 analytically  !
 ! A11   A(1,4,10)             119.8325         calculate D2E/DX2 analytically  !
 ! A12   A(8,4,10)             117.6916         calculate D2E/DX2 analytically  !
 ! A13   A(3,5,12)             122.0325         calculate D2E/DX2 analytically  !
 ! A14   A(3,5,27)             118.9835         calculate D2E/DX2 analytically  !
 ! A15   A(12,5,27)            118.8627         calculate D2E/DX2 analytically  !
 ! A16   A(3,6,11)             119.9561         calculate D2E/DX2 analytically  !
 ! A17   A(3,6,13)             118.7599         calculate D2E/DX2 analytically  !
 ! A18   A(11,6,13)            121.209          calculate D2E/DX2 analytically  !
 ! A19   A(2,7,13)             121.1938         calculate D2E/DX2 analytically  !
 ! A20   A(2,7,28)             118.5091         calculate D2E/DX2 analytically  !
 ! A21   A(13,7,28)            120.2872         calculate D2E/DX2 analytically  !
 ! A22   A(4,8,15)             122.0325         calculate D2E/DX2 analytically  !
 ! A23   A(4,8,29)             118.9835         calculate D2E/DX2 analytically  !
 ! A24   A(15,8,29)            118.8627         calculate D2E/DX2 analytically  !
 ! A25   A(2,9,16)             121.1938         calculate D2E/DX2 analytically  !
 ! A26   A(2,9,30)             118.5091         calculate D2E/DX2 analytically  !
 ! A27   A(16,9,30)            120.2872         calculate D2E/DX2 analytically  !
 ! A28   A(4,10,14)            119.9561         calculate D2E/DX2 analytically  !
 ! A29   A(4,10,16)            118.7599         calculate D2E/DX2 analytically  !
 ! A30   A(14,10,16)           121.209          calculate D2E/DX2 analytically  !
 ! A31   A(6,11,17)            119.3371         calculate D2E/DX2 analytically  !
 ! A32   A(6,11,18)            123.0004         calculate D2E/DX2 analytically  !
 ! A33   A(17,11,18)           117.6624         calculate D2E/DX2 analytically  !
 ! A34   A(5,12,17)            121.3305         calculate D2E/DX2 analytically  !
 ! A35   A(5,12,31)            120.0102         calculate D2E/DX2 analytically  !
 ! A36   A(17,12,31)           118.653          calculate D2E/DX2 analytically  !
 ! A37   A(6,13,7)             120.987          calculate D2E/DX2 analytically  !
 ! A38   A(6,13,32)            119.9118         calculate D2E/DX2 analytically  !
 ! A39   A(7,13,32)            118.9433         calculate D2E/DX2 analytically  !
 ! A40   A(10,14,19)           123.0004         calculate D2E/DX2 analytically  !
 ! A41   A(10,14,20)           119.3371         calculate D2E/DX2 analytically  !
 ! A42   A(19,14,20)           117.6624         calculate D2E/DX2 analytically  !
 ! A43   A(8,15,20)            121.3305         calculate D2E/DX2 analytically  !
 ! A44   A(8,15,34)            120.0102         calculate D2E/DX2 analytically  !
 ! A45   A(20,15,34)           118.653          calculate D2E/DX2 analytically  !
 ! A46   A(9,16,10)            120.987          calculate D2E/DX2 analytically  !
 ! A47   A(9,16,33)            118.9433         calculate D2E/DX2 analytically  !
 ! A48   A(10,16,33)           119.9118         calculate D2E/DX2 analytically  !
 ! A49   A(11,17,12)           118.7995         calculate D2E/DX2 analytically  !
 ! A50   A(11,17,21)           119.8966         calculate D2E/DX2 analytically  !
 ! A51   A(12,17,21)           121.2844         calculate D2E/DX2 analytically  !
 ! A52   A(11,18,22)           121.4316         calculate D2E/DX2 analytically  !
 ! A53   A(11,18,35)           120.0501         calculate D2E/DX2 analytically  !
 ! A54   A(22,18,35)           118.5022         calculate D2E/DX2 analytically  !
 ! A55   A(14,19,24)           121.4316         calculate D2E/DX2 analytically  !
 ! A56   A(14,19,36)           120.0501         calculate D2E/DX2 analytically  !
 ! A57   A(24,19,36)           118.5022         calculate D2E/DX2 analytically  !
 ! A58   A(14,20,15)           118.7995         calculate D2E/DX2 analytically  !
 ! A59   A(14,20,23)           119.8966         calculate D2E/DX2 analytically  !
 ! A60   A(15,20,23)           121.2844         calculate D2E/DX2 analytically  !
 ! A61   A(17,21,25)           120.9522         calculate D2E/DX2 analytically  !
 ! A62   A(17,21,37)           118.5703         calculate D2E/DX2 analytically  !
 ! A63   A(25,21,37)           120.4772         calculate D2E/DX2 analytically  !
 ! A64   A(18,22,25)           120.522          calculate D2E/DX2 analytically  !
 ! A65   A(18,22,38)           119.6516         calculate D2E/DX2 analytically  !
 ! A66   A(25,22,38)           119.8261         calculate D2E/DX2 analytically  !
 ! A67   A(20,23,26)           120.9522         calculate D2E/DX2 analytically  !
 ! A68   A(20,23,39)           118.5703         calculate D2E/DX2 analytically  !
 ! A69   A(26,23,39)           120.4772         calculate D2E/DX2 analytically  !
 ! A70   A(19,24,26)           120.522          calculate D2E/DX2 analytically  !
 ! A71   A(19,24,40)           119.6516         calculate D2E/DX2 analytically  !
 ! A72   A(26,24,40)           119.8261         calculate D2E/DX2 analytically  !
 ! A73   A(21,25,22)           119.5303         calculate D2E/DX2 analytically  !
 ! A74   A(21,25,41)           120.3899         calculate D2E/DX2 analytically  !
 ! A75   A(22,25,41)           120.0793         calculate D2E/DX2 analytically  !
 ! A76   A(23,26,24)           119.5303         calculate D2E/DX2 analytically  !
 ! A77   A(23,26,42)           120.3899         calculate D2E/DX2 analytically  !
 ! A78   A(24,26,42)           120.0793         calculate D2E/DX2 analytically  !
 ! D1    D(3,1,2,7)            -11.2652         calculate D2E/DX2 analytically  !
 ! D2    D(3,1,2,9)            168.7348         calculate D2E/DX2 analytically  !
 ! D3    D(4,1,2,7)            168.7348         calculate D2E/DX2 analytically  !
 ! D4    D(4,1,2,9)            -11.2652         calculate D2E/DX2 analytically  !
 ! D5    D(2,1,3,5)           -159.1058         calculate D2E/DX2 analytically  !
 ! D6    D(2,1,3,6)             14.9392         calculate D2E/DX2 analytically  !
 ! D7    D(4,1,3,5)             20.8942         calculate D2E/DX2 analytically  !
 ! D8    D(4,1,3,6)           -165.0608         calculate D2E/DX2 analytically  !
 ! D9    D(2,1,4,8)           -159.1058         calculate D2E/DX2 analytically  !
 ! D10   D(2,1,4,10)            14.9392         calculate D2E/DX2 analytically  !
 ! D11   D(3,1,4,8)             20.8942         calculate D2E/DX2 analytically  !
 ! D12   D(3,1,4,10)          -165.0608         calculate D2E/DX2 analytically  !
 ! D13   D(1,2,7,13)             0.8132         calculate D2E/DX2 analytically  !
 ! D14   D(1,2,7,28)          -178.0443         calculate D2E/DX2 analytically  !
 ! D15   D(9,2,7,13)          -179.1868         calculate D2E/DX2 analytically  !
 ! D16   D(9,2,7,28)             1.9557         calculate D2E/DX2 analytically  !
 ! D17   D(1,2,9,16)             0.8132         calculate D2E/DX2 analytically  !
 ! D18   D(1,2,9,30)          -178.0443         calculate D2E/DX2 analytically  !
 ! D19   D(7,2,9,16)          -179.1868         calculate D2E/DX2 analytically  !
 ! D20   D(7,2,9,30)             1.9557         calculate D2E/DX2 analytically  !
 ! D21   D(1,3,5,12)          -178.7693         calculate D2E/DX2 analytically  !
 ! D22   D(1,3,5,27)             5.2812         calculate D2E/DX2 analytically  !
 ! D23   D(6,3,5,12)             7.0643         calculate D2E/DX2 analytically  !
 ! D24   D(6,3,5,27)          -168.8851         calculate D2E/DX2 analytically  !
 ! D25   D(1,3,6,11)           174.9124         calculate D2E/DX2 analytically  !
 ! D26   D(1,3,6,13)            -8.1981         calculate D2E/DX2 analytically  !
 ! D27   D(5,3,6,11)           -10.7763         calculate D2E/DX2 analytically  !
 ! D28   D(5,3,6,13)           166.1131         calculate D2E/DX2 analytically  !
 ! D29   D(1,4,8,15)          -178.7693         calculate D2E/DX2 analytically  !
 ! D30   D(1,4,8,29)             5.2812         calculate D2E/DX2 analytically  !
 ! D31   D(10,4,8,15)            7.0643         calculate D2E/DX2 analytically  !
 ! D32   D(10,4,8,29)         -168.8851         calculate D2E/DX2 analytically  !
 ! D33   D(1,4,10,14)          174.9124         calculate D2E/DX2 analytically  !
 ! D34   D(1,4,10,16)           -8.1981         calculate D2E/DX2 analytically  !
 ! D35   D(8,4,10,14)          -10.7763         calculate D2E/DX2 analytically  !
 ! D36   D(8,4,10,16)          166.1131         calculate D2E/DX2 analytically  !
 ! D37   D(3,5,12,17)            0.8539         calculate D2E/DX2 analytically  !
 ! D38   D(3,5,12,31)         -178.2139         calculate D2E/DX2 analytically  !
 ! D39   D(27,5,12,17)         176.8081         calculate D2E/DX2 analytically  !
 ! D40   D(27,5,12,31)          -2.2597         calculate D2E/DX2 analytically  !
 ! D41   D(3,6,11,17)            6.9067         calculate D2E/DX2 analytically  !
 ! D42   D(3,6,11,18)         -172.9565         calculate D2E/DX2 analytically  !
 ! D43   D(13,6,11,17)        -169.905          calculate D2E/DX2 analytically  !
 ! D44   D(13,6,11,18)          10.2318         calculate D2E/DX2 analytically  !
 ! D45   D(3,6,13,7)            -2.5447         calculate D2E/DX2 analytically  !
 ! D46   D(3,6,13,32)         -177.9285         calculate D2E/DX2 analytically  !
 ! D47   D(11,6,13,7)          174.3042         calculate D2E/DX2 analytically  !
 ! D48   D(11,6,13,32)          -1.0796         calculate D2E/DX2 analytically  !
 ! D49   D(2,7,13,6)             6.3511         calculate D2E/DX2 analytically  !
 ! D50   D(2,7,13,32)         -178.2212         calculate D2E/DX2 analytically  !
 ! D51   D(28,7,13,6)         -174.8114         calculate D2E/DX2 analytically  !
 ! D52   D(28,7,13,32)           0.6163         calculate D2E/DX2 analytically  !
 ! D53   D(4,8,15,20)            0.8539         calculate D2E/DX2 analytically  !
 ! D54   D(4,8,15,34)         -178.2139         calculate D2E/DX2 analytically  !
 ! D55   D(29,8,15,20)         176.8081         calculate D2E/DX2 analytically  !
 ! D56   D(29,8,15,34)          -2.2597         calculate D2E/DX2 analytically  !
 ! D57   D(2,9,16,10)            6.3511         calculate D2E/DX2 analytically  !
 ! D58   D(2,9,16,33)         -178.2212         calculate D2E/DX2 analytically  !
 ! D59   D(30,9,16,10)        -174.8114         calculate D2E/DX2 analytically  !
 ! D60   D(30,9,16,33)           0.6163         calculate D2E/DX2 analytically  !
 ! D61   D(4,10,14,19)        -172.9565         calculate D2E/DX2 analytically  !
 ! D62   D(4,10,14,20)           6.9067         calculate D2E/DX2 analytically  !
 ! D63   D(16,10,14,19)         10.2318         calculate D2E/DX2 analytically  !
 ! D64   D(16,10,14,20)       -169.905          calculate D2E/DX2 analytically  !
 ! D65   D(4,10,16,9)           -2.5447         calculate D2E/DX2 analytically  !
 ! D66   D(4,10,16,33)        -177.9285         calculate D2E/DX2 analytically  !
 ! D67   D(14,10,16,9)         174.3042         calculate D2E/DX2 analytically  !
 ! D68   D(14,10,16,33)         -1.0796         calculate D2E/DX2 analytically  !
 ! D69   D(6,11,17,12)           1.0241         calculate D2E/DX2 analytically  !
 ! D70   D(6,11,17,21)         179.4372         calculate D2E/DX2 analytically  !
 ! D71   D(18,11,17,12)       -179.1054         calculate D2E/DX2 analytically  !
 ! D72   D(18,11,17,21)         -0.6923         calculate D2E/DX2 analytically  !
 ! D73   D(6,11,18,22)        -179.9557         calculate D2E/DX2 analytically  !
 ! D74   D(6,11,18,35)           1.5265         calculate D2E/DX2 analytically  !
 ! D75   D(17,11,18,22)          0.179          calculate D2E/DX2 analytically  !
 ! D76   D(17,11,18,35)       -178.3388         calculate D2E/DX2 analytically  !
 ! D77   D(5,12,17,11)          -4.9397         calculate D2E/DX2 analytically  !
 ! D78   D(5,12,17,21)         176.6701         calculate D2E/DX2 analytically  !
 ! D79   D(31,12,17,11)        174.1404         calculate D2E/DX2 analytically  !
 ! D80   D(31,12,17,21)         -4.2498         calculate D2E/DX2 analytically  !
 ! D81   D(10,14,19,24)       -179.9557         calculate D2E/DX2 analytically  !
 ! D82   D(10,14,19,36)          1.5265         calculate D2E/DX2 analytically  !
 ! D83   D(20,14,19,24)          0.179          calculate D2E/DX2 analytically  !
 ! D84   D(20,14,19,36)       -178.3388         calculate D2E/DX2 analytically  !
 ! D85   D(10,14,20,15)          1.0241         calculate D2E/DX2 analytically  !
 ! D86   D(10,14,20,23)        179.4372         calculate D2E/DX2 analytically  !
 ! D87   D(19,14,20,15)       -179.1054         calculate D2E/DX2 analytically  !
 ! D88   D(19,14,20,23)         -0.6923         calculate D2E/DX2 analytically  !
 ! D89   D(8,15,20,14)          -4.9397         calculate D2E/DX2 analytically  !
 ! D90   D(8,15,20,23)         176.6701         calculate D2E/DX2 analytically  !
 ! D91   D(34,15,20,14)        174.1404         calculate D2E/DX2 analytically  !
 ! D92   D(34,15,20,23)         -4.2498         calculate D2E/DX2 analytically  !
 ! D93   D(11,17,21,25)          0.6243         calculate D2E/DX2 analytically  !
 ! D94   D(11,17,21,37)       -179.5846         calculate D2E/DX2 analytically  !
 ! D95   D(12,17,21,25)        178.997          calculate D2E/DX2 analytically  !
 ! D96   D(12,17,21,37)         -1.2118         calculate D2E/DX2 analytically  !
 ! D97   D(11,18,22,25)          0.4213         calculate D2E/DX2 analytically  !
 ! D98   D(11,18,22,38)       -179.3517         calculate D2E/DX2 analytically  !
 ! D99   D(35,18,22,25)        178.9613         calculate D2E/DX2 analytically  !
 ! D100  D(35,18,22,38)         -0.8116         calculate D2E/DX2 analytically  !
 ! D101  D(14,19,24,26)          0.4213         calculate D2E/DX2 analytically  !
 ! D102  D(14,19,24,40)       -179.3517         calculate D2E/DX2 analytically  !
 ! D103  D(36,19,24,26)        178.9613         calculate D2E/DX2 analytically  !
 ! D104  D(36,19,24,40)         -0.8116         calculate D2E/DX2 analytically  !
 ! D105  D(14,20,23,26)          0.6243         calculate D2E/DX2 analytically  !
 ! D106  D(14,20,23,39)       -179.5846         calculate D2E/DX2 analytically  !
 ! D107  D(15,20,23,26)        178.997          calculate D2E/DX2 analytically  !
 ! D108  D(15,20,23,39)         -1.2118         calculate D2E/DX2 analytically  !
 ! D109  D(17,21,25,22)         -0.0204         calculate D2E/DX2 analytically  !
 ! D110  D(17,21,25,41)        179.7134         calculate D2E/DX2 analytically  !
 ! D111  D(37,21,25,22)       -179.8076         calculate D2E/DX2 analytically  !
 ! D112  D(37,21,25,41)         -0.0738         calculate D2E/DX2 analytically  !
 ! D113  D(18,22,25,21)         -0.5045         calculate D2E/DX2 analytically  !
 ! D114  D(18,22,25,41)        179.7609         calculate D2E/DX2 analytically  !
 ! D115  D(38,22,25,21)        179.2681         calculate D2E/DX2 analytically  !
 ! D116  D(38,22,25,41)         -0.4666         calculate D2E/DX2 analytically  !
 ! D117  D(20,23,26,24)         -0.0204         calculate D2E/DX2 analytically  !
 ! D118  D(20,23,26,42)        179.7134         calculate D2E/DX2 analytically  !
 ! D119  D(39,23,26,24)       -179.8076         calculate D2E/DX2 analytically  !
 ! D120  D(39,23,26,42)         -0.0738         calculate D2E/DX2 analytically  !
 ! D121  D(19,24,26,23)         -0.5045         calculate D2E/DX2 analytically  !
 ! D122  D(19,24,26,42)        179.7609         calculate D2E/DX2 analytically  !
 ! D123  D(40,24,26,23)        179.2681         calculate D2E/DX2 analytically  !
 ! D124  D(40,24,26,42)         -0.4666         calculate D2E/DX2 analytically  !
 --------------------------------------------------------------------------------
 Trust Radius=3.00D-01 FncErr=1.00D-07 GrdErr=1.00D-07 EigMax=2.50D+02 EigMin=1.00D-04
 Number of steps in this run=      2 maximum allowed number of steps=      2.
 GradGradGradGradGradGradGradGradGradGradGradGradGradGradGradGradGradGrad

 Leave Link  103 at Thu Sep  8 15:02:22 2022, MaxMem=  1342177280 cpu:               1.6 elap:               0.1
 (Enter /mnt/opt/groups/app-gaussian/g16-avx2/l202.exe)
                          Input orientation:                          
 ---------------------------------------------------------------------
 Center     Atomic      Atomic             Coordinates (Angstroms)
 Number     Number       Type             X           Y           Z
 ---------------------------------------------------------------------
      1          6           0       -0.000000   -0.000000    0.719115
      2          6           0       -0.000000   -0.000000    2.139356
      3          6           0       -0.124679    1.277755    0.043098
      4          6           0        0.124679   -1.277755    0.043098
      5          6           0       -0.570314    1.383600   -1.317799
      6          6           0        0.077302    2.485458    0.768806
      7          6           0        0.122406    1.228064    2.846726
      8          6           0        0.570314   -1.383600   -1.317799
      9          6           0       -0.122406   -1.228064    2.846726
     10          6           0       -0.077302   -2.485458    0.768806
     11          6           0        0.062661    3.761197    0.073062
     12          6           0       -0.662617    2.584164   -1.957166
     13          6           0        0.224367    2.418157    2.185134
     14          6           0       -0.062661   -3.761197    0.073062
     15          6           0        0.662617   -2.584164   -1.957166
     16          6           0       -0.224367   -2.418157    2.185134
     17          6           0       -0.301194    3.801234   -1.306011
     18          6           0        0.398637    4.986907    0.700900
     19          6           0       -0.398637   -4.986907    0.700900
     20          6           0        0.301194   -3.801234   -1.306011
     21          6           0       -0.330972    5.038903   -1.992168
     22          6           0        0.372916    6.181845    0.008284
     23          6           0        0.330972   -5.038903   -1.992168
     24          6           0       -0.372916   -6.181845    0.008284
     25          6           0       -0.000000    6.213708   -1.350486
     26          6           0       -0.000000   -6.213708   -1.350486
     27          1           0       -0.903981    0.491652   -1.830993
     28          1           0        0.152393    1.200375    3.932576
     29          1           0        0.903981   -0.491652   -1.830993
     30          1           0       -0.152393   -1.200375    3.932576
     31          1           0       -1.031595    2.629181   -2.978362
     32          1           0        0.345277    3.328526    2.759493
     33          1           0       -0.345277   -3.328526    2.759493
     34          1           0        1.031595   -2.629181   -2.978362
     35          1           0        0.706803    4.997893    1.739908
     36          1           0       -0.706803   -4.997893    1.739908
     37          1           0       -0.617780    5.045262   -3.040539
     38          1           0        0.646013    7.102638    0.515182
     39          1           0        0.617780   -5.045262   -3.040539
     40          1           0       -0.646013   -7.102638    0.515182
     41          1           0       -0.021478    7.157534   -1.886951
     42          1           0        0.021478   -7.157534   -1.886951
 ---------------------------------------------------------------------
                    Distance matrix (angstroms):
                    1          2          3          4          5
     1  C    0.000000
     2  C    1.420241   0.000000
     3  C    1.450931   2.458150   0.000000
     4  C    1.450931   2.458150   2.567647   0.000000
     5  C    2.527573   3.767164   1.435909   3.068854   0.000000
     6  C    2.487156   2.839346   1.423374   3.832841   2.446920
     7  C    2.459645   1.422497   2.814933   3.760248   4.224609
     8  C    2.527573   3.767164   3.068854   1.435909   2.993063
     9  C    2.459645   1.422497   3.760248   2.814933   4.936059
    10  C    2.487156   2.839346   3.832841   1.423374   4.423414
    11  C    3.816794   4.291864   2.490678   5.039423   2.826326
    12  C    3.778815   4.888605   2.448905   4.419877   1.363328
    13  C    2.836730   2.428975   2.451666   4.272941   3.737963
    14  C    3.816794   4.291864   5.039423   2.490678   5.353610
    15  C    3.778815   4.888605   4.419877   2.448905   4.203815
    16  C    2.836730   2.428975   4.272941   2.451666   5.181079
    17  C    4.317549   5.139129   2.866915   5.272342   2.432595
    18  C    5.002848   5.205508   3.803205   6.305057   4.242385
    19  C    5.002848   5.205508   6.305057   3.803205   6.684907
    20  C    4.317549   5.139129   5.272342   2.866915   5.257582
    21  C    5.731592   6.524536   4.281483   6.652074   3.724688
    22  C    6.233743   6.549484   4.929393   7.463810   5.066689
    23  C    5.731592   6.524536   6.652074   4.281483   6.520401
    24  C    6.233743   6.549484   7.463810   4.929393   7.683321
    25  C    6.549306   7.126652   5.130424   7.621000   4.863771
    26  C    6.549306   7.126652   7.621000   5.130424   7.618754
    27  H    2.749901   4.101533   2.176577   2.775096   1.081792
    28  H    3.433723   2.163276   3.900102   4.611934   5.303048
    29  H    2.749901   4.101533   2.775096   2.176577   2.439976
    30  H    3.433723   2.163276   4.611934   3.900102   5.866688
    31  H    4.652754   5.845324   3.431919   5.072508   2.126434
    32  H    3.919368   3.403362   3.435887   5.352129   4.609268
    33  H    3.919368   3.403362   5.352129   3.435887   6.235309
    34  H    4.652754   5.845324   5.072508   3.431919   4.628822
    35  H    5.149808   5.063404   4.172524   6.527005   4.903439
    36  H    5.149808   5.063404   6.527005   4.172524   7.077546
    37  H    6.322287   7.257247   4.893473   7.073939   4.046956
    38  H    7.134871   7.314557   5.894582   8.409854   6.127533
    39  H    6.322287   7.257247   7.073939   4.893473   6.760892
    40  H    7.134871   7.314557   8.409854   5.894582   8.682268
    41  H    7.617239   8.212302   6.189309   8.654510   5.827819
    42  H    7.617239   8.212302   8.654510   6.189309   8.580508
                    6          7          8          9         10
     6  C    0.000000
     7  C    2.429161   0.000000
     8  C    4.423414   4.936059   0.000000
     9  C    4.260033   2.468299   4.224609   0.000000
    10  C    4.973320   4.260033   2.446920   2.429161   0.000000
    11  C    1.453198   3.756800   5.353610   5.711409   6.286839
    12  C    2.826331   5.052984   4.203815   6.156483   5.785722
    13  C    1.425532   1.365438   5.181079   3.721946   5.112967
    14  C    6.286839   5.711409   2.826326   3.756800   1.453198
    15  C    5.785722   6.156483   1.363328   5.052984   2.826331
    16  C    5.112967   3.721946   3.737963   1.365438   1.425532
    17  C    2.485838   4.903658   5.257582   6.524648   6.624009
    18  C    2.522918   4.337024   6.684907   6.595598   7.487815
    19  C    7.487815   6.595598   4.242385   4.337024   2.522918
    20  C    6.624009   6.524648   2.432595   4.903658   2.485838
    21  C    3.782823   6.175997   6.520401   7.920434   8.018936
    22  C    3.785374   5.714845   7.683321   7.950399   8.712246
    23  C    8.018936   7.920434   3.724688   6.175997   3.782823
    24  C    8.712246   7.950399   5.066689   5.714845   3.785374
    25  C    4.289198   6.518299   7.618754   8.544679   8.953930
    26  C    8.953930   8.544679   4.863771   6.518299   4.289198
    27  H    3.420107   4.845289   2.439976   5.044734   4.038012
    28  H    3.415628   1.086617   5.866688   2.674304   4.862876
    29  H    4.038012   5.044734   1.081792   4.845289   3.420107
    30  H    4.862876   2.674304   5.303048   1.086617   3.415628
    31  H    3.910445   6.101352   4.628822   7.045326   6.411823
    32  H    2.178396   2.114053   6.235309   4.581359   6.159855
    33  H    6.159855   4.581359   4.609268   2.114053   2.178396
    34  H    6.411823   7.045326   2.126434   6.101352   3.910445
    35  H    2.766160   3.972175   7.077546   6.377709   7.586725
    36  H    7.586725   6.377709   4.903439   3.972175   2.766160
    37  H    4.641858   7.055407   6.760892   8.617419   8.456652
    38  H    4.658981   6.341993   8.682268   8.684881   9.618685
    39  H    8.456652   8.617419   4.046956   7.055407   4.641858
    40  H    9.618685   8.684881   6.127533   6.341993   4.658981
    41  H    5.375044   7.588611   8.580508   9.629960  10.002173
    42  H   10.002173   9.629960   5.827819   7.588611   5.375044
                   11         12         13         14         15
    11  C    0.000000
    12  C    2.456270   0.000000
    13  C    2.508137   4.239451   0.000000
    14  C    7.523438   6.689199   6.536639   0.000000
    15  C    6.689199   5.335528   6.509526   2.456270   0.000000
    16  C    6.536639   6.509526   4.857087   2.508137   4.239451
    17  C    1.426827   1.426846   3.791729   7.690845   6.490473
    18  C    1.417542   3.736944   2.971834   8.782727   8.028457
    19  C    8.782727   8.028457   7.577998   1.417542   3.736944
    20  C    7.690845   6.490473   7.132659   1.426827   1.426846
    21  C    2.460214   2.477288   4.962516   9.043170   7.687626
    22  C    2.441309   4.228313   4.350413   9.952789   8.988317
    23  C    9.043170   7.687626   8.548038   2.460214   2.477288
    24  C    9.952789   8.988317   8.891314   2.441309   4.228313
    25  C    2.836411   3.739079   5.192028  10.076167   8.843623
    26  C   10.076167   8.843623   9.330597   2.836411   3.739079
    27  H    3.905092   2.110162   4.594983   4.734973   3.454098
    28  H    4.632678   6.104767   2.131133   6.289618   7.019411
    29  H    4.734973   3.454098   5.005811   3.905092   2.110162
    30  H    6.289618   7.019411   4.035997   4.632678   6.104767
    31  H    3.433663   1.086744   5.318239   7.147514   5.576035
    32  H    2.735688   4.880246   1.083180   7.592595   7.570170
    33  H    7.592595   7.570170   5.803339   2.735688   4.880246
    34  H    7.147514   5.576035   7.265599   3.433663   1.086744
    35  H    2.173180   4.622743   2.661956   8.949419   8.435514
    36  H    8.949419   8.435514   7.487530   2.173180   4.622743
    37  H    3.436035   2.689370   5.909192   9.357157   7.811610
    38  H    3.420672   5.314285   4.991081  10.895898   9.997345
    39  H    9.357157   7.811610   9.119488   3.436035   2.689370
    40  H   10.895898   9.997345   9.705248   3.420672   5.314285
    41  H    3.922223   4.618626   6.253320  11.093333   9.765941
    42  H   11.093333   9.765941  10.407540   3.922223   4.618626
                   16         17         18         19         20
    16  C    0.000000
    17  C    7.132659   0.000000
    18  C    7.577998   2.433778   0.000000
    19  C    2.971834   9.014910  10.005629   0.000000
    20  C    3.791729   7.626296   9.014910   2.433778   0.000000
    21  C    8.548038   1.415458   2.790636  10.381429   8.889233
    22  C    8.891314   2.801625   1.381396  11.216775  10.069478
    23  C    4.962516   8.889233  10.381429   2.790636   1.415458
    24  C    4.350413  10.069478  11.216775   1.381396   2.801625
    25  C    9.330597   2.431610   2.423249  11.393896  10.019569
    26  C    5.192028  10.019569  11.393896   2.423249   2.431610
    27  H    5.005811   3.404745   5.321148   6.056440   4.489646
    28  H    4.035997   5.866260   4.984194   7.002130   7.244379
    29  H    4.594983   4.489646   6.056440   5.321148   3.404745
    30  H    2.131133   7.244379   7.002130   4.984194   5.866260
    31  H    7.265599   2.168860   4.597978   8.481887   6.776675
    32  H    5.803339   4.143634   2.644027   8.598700   8.207542
    33  H    1.083180   8.207542   8.598700   2.644027   4.143634
    34  H    5.318239   6.776675   8.481887   4.597978   2.168860
    35  H    7.487530   3.424277   1.083801  10.099394   9.320235
    36  H    2.661956   9.320235  10.099394   1.083801   3.424277
    37  H    9.119488   2.157874   3.877483  10.709379   9.061655
    38  H    9.705248   3.887572   2.138224  12.136016  11.060292
    39  H    5.909192   9.061655  10.709379   3.877483   2.157874
    40  H    4.991081  11.060292  12.136016   2.138224   3.887572
    41  H   10.407540   3.417672   3.403688  12.422829  10.978898
    42  H    6.253320  10.978898  12.422829   3.403688   3.417672
                   21         22         23         24         25
    21  C    0.000000
    22  C    2.409063   0.000000
    23  C   10.099522  11.397752   0.000000
    24  C   11.397752  12.386165   2.409063   0.000000
    25  C    1.378936   1.409375  11.275751  12.475378   0.000000
    26  C   11.275751  12.475378   1.378936   1.409375  12.427416
    27  H    4.586045   6.114875   5.669050   6.942660   5.812916
    28  H    7.076053   6.345372   8.605990   8.376944   7.284743
    29  H    5.669050   6.942660   4.586045   6.114875   6.783061
    30  H    8.605990   8.376944   7.076053   6.345372   9.105086
    31  H    2.696333   4.849137   7.850394   9.326741   4.069767
    32  H    5.095192   3.963754   9.622492   9.926334   5.033430
    33  H    9.622492   9.926334   5.095192   3.963754  10.395450
    34  H    7.850394   9.326741   2.696333   4.849137   9.050462
    35  H    3.873893   2.124087  10.714799  11.364456   3.395337
    36  H   10.714799  11.364456   3.873893   2.124087  11.651185
    37  H    1.086914   3.401268  10.182809  11.636289   2.145506
    38  H    3.391210   1.085996  12.401737  13.333141   2.165236
    39  H   10.182809  11.636289   1.086914   3.401268  11.401857
    40  H   12.401737  13.333141   3.391210   1.085996  13.461914
    41  H    2.143701   2.167817  12.201982  13.477925   1.085847
    42  H   12.201982  13.477925   2.143701   2.167817  13.382017
                   26         27         28         29         30
    26  C    0.000000
    27  H    6.783061   0.000000
    28  H    9.105086   5.902283   0.000000
    29  H    5.812916   2.058061   6.053641   0.000000
    30  H    7.284743   6.053641   2.420020   5.902283   0.000000
    31  H    9.050462   2.429356   7.155723   3.847403   7.949815
    32  H   10.395450   5.539049   2.437695   5.998206   4.704758
    33  H    5.033430   5.998206   4.704758   5.539049   2.437695
    34  H    4.069767   3.847403   7.949815   2.429356   7.155723
    35  H   11.651185   5.970944   4.419989   6.551742   6.630576
    36  H    3.395337   6.551742   6.630576   5.970944   4.419989
    37  H   11.401857   4.720199   8.000041   5.868234   9.372774
    38  H   13.461914   7.184160   6.838052   7.952630   9.014214
    39  H    2.145506   5.868234   9.372774   4.720199   8.000041
    40  H    2.165236   7.952630   9.014214   7.184160   6.838052
    41  H   13.382017   6.724279   8.329758   7.705170  10.185219
    42  H    1.085847   7.705170  10.185219   6.724279   8.329758
                   31         32         33         34         35
    31  H    0.000000
    32  H    5.942040   0.000000
    33  H    8.299897   6.692773   0.000000
    34  H    5.648639   8.299897   5.942040   0.000000
    35  H    5.558318   1.989231   8.454329   8.974398   0.000000
    36  H    8.974398   8.454329   1.989231   5.558318  10.095247
    37  H    2.452051   6.124952  10.189944   7.849929   4.960790
    38  H    5.918702   4.401283  10.715819  10.347068   2.435898
    39  H    7.849929  10.189944   6.124952   2.452051  11.123199
    40  H   10.347068  10.715819   4.401283   5.918702  12.237357
    41  H    4.766287   6.032019  11.473959   9.903531   4.283521
    42  H    9.903531  11.473959   6.032019   4.766287  12.703471
                   36         37         38         39         40
    36  H    0.000000
    37  H   11.123199   0.000000
    38  H   12.237357   4.298037   0.000000
    39  H    4.960790  10.165888  12.657623   0.000000
    40  H    2.435898  12.657623  14.263912   4.298037   0.000000
    41  H   12.703471   2.479523   2.493752  12.273860  14.474557
    42  H    4.283521  12.273860  14.474557   2.479523   2.493752
                   41         42
    41  H    0.000000
    42  H   14.315132   0.000000
 Stoichiometry    C26H16
 Framework group  C2[C2(CC),X(C24H16)]
 Deg. of freedom    60
 Full point group                 C2      NOp   2
 RotChk:  IX=0 Diff= 5.32D-16
 Largest Abelian subgroup         C2      NOp   2
 Largest concise Abelian subgroup C2      NOp   2
                         Standard orientation:                         
 ---------------------------------------------------------------------
 Center     Atomic      Atomic             Coordinates (Angstroms)
 Number     Number       Type             X           Y           Z
 ---------------------------------------------------------------------
      1          6           0       -0.000000   -0.000000    0.719115
      2          6           0       -0.000000   -0.000000    2.139356
      3          6           0       -0.124679    1.277755    0.043098
      4          6           0        0.124679   -1.277755    0.043098
      5          6           0       -0.570314    1.383600   -1.317799
      6          6           0        0.077302    2.485458    0.768806
      7          6           0        0.122406    1.228064    2.846726
      8          6           0        0.570314   -1.383600   -1.317799
      9          6           0       -0.122406   -1.228064    2.846726
     10          6           0       -0.077302   -2.485458    0.768806
     11          6           0        0.062661    3.761197    0.073062
     12          6           0       -0.662617    2.584164   -1.957166
     13          6           0        0.224367    2.418157    2.185134
     14          6           0       -0.062661   -3.761197    0.073062
     15          6           0        0.662617   -2.584164   -1.957166
     16          6           0       -0.224367   -2.418157    2.185134
     17          6           0       -0.301194    3.801234   -1.306011
     18          6           0        0.398637    4.986907    0.700900
     19          6           0       -0.398637   -4.986907    0.700900
     20          6           0        0.301194   -3.801234   -1.306011
     21          6           0       -0.330972    5.038903   -1.992168
     22          6           0        0.372916    6.181845    0.008284
     23          6           0        0.330972   -5.038903   -1.992168
     24          6           0       -0.372916   -6.181845    0.008284
     25          6           0       -0.000000    6.213708   -1.350486
     26          6           0       -0.000000   -6.213708   -1.350486
     27          1           0       -0.903981    0.491652   -1.830993
     28          1           0        0.152393    1.200375    3.932576
     29          1           0        0.903981   -0.491652   -1.830993
     30          1           0       -0.152393   -1.200375    3.932576
     31          1           0       -1.031595    2.629181   -2.978362
     32          1           0        0.345277    3.328526    2.759493
     33          1           0       -0.345277   -3.328526    2.759493
     34          1           0        1.031595   -2.629181   -2.978362
     35          1           0        0.706803    4.997893    1.739908
     36          1           0       -0.706803   -4.997893    1.739908
     37          1           0       -0.617780    5.045262   -3.040539
     38          1           0        0.646013    7.102638    0.515182
     39          1           0        0.617780   -5.045262   -3.040539
     40          1           0       -0.646013   -7.102638    0.515182
     41          1           0       -0.021478    7.157534   -1.886951
     42          1           0        0.021478   -7.157534   -1.886951
 ---------------------------------------------------------------------
 Rotational constants (GHZ):           0.5926773           0.1077113           0.0924530
 Leave Link  202 at Thu Sep  8 15:02:23 2022, MaxMem=  1342177280 cpu:               5.8 elap:               0.1
 (Enter /mnt/opt/groups/app-gaussian/g16-avx2/l301.exe)
 Standard basis: 6-31G(d,p) (6D, 7F)
 Ernie: Thresh=  0.10000D-02 Tol=  0.10000D-05 Strict=F.
 There are   238 symmetry adapted cartesian basis functions of A   symmetry.
 There are   232 symmetry adapted cartesian basis functions of B   symmetry.
 There are   238 symmetry adapted basis functions of A   symmetry.
 There are   232 symmetry adapted basis functions of B   symmetry.
   470 basis functions,   840 primitive gaussians,   470 cartesian basis functions
    86 alpha electrons       86 beta electrons
       nuclear repulsion energy      1991.0073982742 Hartrees.
 IExCor=  402 DFT=T Ex+Corr=B3LYP ExCW=0 ScaHFX=  0.200000
 ScaDFX=  0.800000  0.720000  1.000000  0.810000 ScalE2=  1.000000  1.000000
 IRadAn=      5 IRanWt=     -1 IRanGd=            0 ICorTp=0 IEmpDi=131
 NAtoms=   42 NActive=   42 NUniq=   22 SFac= 3.64D+00 NAtFMM=   60 NAOKFM=F Big=F
 Integral buffers will be    131072 words long.
 Raffenetti 2 integral format.
 Two-electron integral symmetry is turned on.
 R6Disp:  Grimme-D3 Dispersion energy=       -0.0394887948 Hartrees.
 Nuclear repulsion after empirical dispersion term =     1990.9679094794 Hartrees.
 Leave Link  301 at Thu Sep  8 15:02:23 2022, MaxMem=  1342177280 cpu:               4.7 elap:               0.1
 (Enter /mnt/opt/groups/app-gaussian/g16-avx2/l302.exe)
 NPDir=0 NMtPBC=     1 NCelOv=     1 NCel=       1 NClECP=     1 NCelD=      1
         NCelK=      1 NCelE2=     1 NClLst=     1 CellRange=     0.0.
 One-electron integrals computed using PRISM.
 One-electron integral symmetry used in STVInt
 NBasis=   470 RedAO= T EigKep=  1.64D-04  NBF=   238   232
 NBsUse=   470 1.00D-06 EigRej= -1.00D+00 NBFU=   238   232
 Precomputing XC quadrature grid using
 IXCGrd= 4 IRadAn=           5 IRanWt=          -1 IRanGd=           0 AccXCQ= 1.00D-12.
 Generated NRdTot=       0 NPtTot=           0 NUsed=           0 NTot=          32
 NSgBfM=   458   458   458   458   458 MxSgAt=    42 MxSgA2=    42.
 Leave Link  302 at Thu Sep  8 15:02:25 2022, MaxMem=  1342177280 cpu:             107.0 elap:               2.3
 (Enter /mnt/opt/groups/app-gaussian/g16-avx2/l303.exe)
 DipDrv:  MaxL=1.
 Leave Link  303 at Thu Sep  8 15:02:25 2022, MaxMem=  1342177280 cpu:              10.3 elap:               0.3
 (Enter /mnt/opt/groups/app-gaussian/g16-avx2/l401.exe)
 Initial guess from the checkpoint file:  "/scratch/9832356.torquesrv1.cis.gov.pl/Gau-170522.chk"
 B after Tr=    -0.000000   -0.000000   -0.000000
         Rot=    1.000000   -0.000000    0.000000    0.000000 Ang=   0.00 deg.
 Guess basis will be translated and rotated to current coordinates.
 JPrj=2 DoOrth=T DoCkMO=T.
 Initial guess orbital symmetries:
       Occupied  (A) (B) (A) (B) (A) (B) (A) (A) (B) (A) (B) (A)
                 (B) (A) (B) (A) (B) (A) (B) (A) (B) (A) (A) (B)
                 (A) (B) (A) (B) (A) (B) (A) (B) (A) (A) (B) (B)
                 (A) (A) (B) (A) (B) (A) (B) (B) (A) (A) (B) (A)
                 (B) (A) (B) (A) (B) (B) (A) (A) (B) (A) (B) (A)
                 (B) (A) (B) (A) (B) (A) (B) (A) (B) (B) (B) (A)
                 (A) (A) (B) (B) (A) (B) (A) (B) (B) (A) (A) (B)
                 (B) (A)
       Virtual   (A) (B) (B) (A) (A) (B) (B) (A) (B) (A) (B) (A)
                 (A) (B) (A) (B) (A) (B) (A) (B) (B) (A) (B) (A)
                 (B) (A) (A) (B) (A) (A) (B) (B) (A) (B) (B) (A)
                 (A) (B) (A) (B) (A) (B) (A) (B) (A) (B) (A) (B)
                 (A) (B) (A) (B) (A) (B) (A) (A) (B) (A) (B) (B)
                 (B) (A) (A) (B) (A) (B) (A) (B) (A) (B) (A) (B)
                 (B) (A) (A) (B) (B) (A) (B) (A) (A) (B) (A) (A)
                 (B) (A) (B) (B) (A) (B) (A) (A) (B) (B) (A) (B)
                 (A) (B) (B) (A) (A) (A) (B) (A) (B) (A) (B) (A)
                 (B) (A) (B) (A) (A) (B) (B) (B) (A) (A) (B) (A)
                 (B) (B) (A) (B) (B) (A) (A) (B) (A) (A) (B) (B)
                 (B) (A) (B) (B) (A) (A) (A) (B) (B) (A) (A) (B)
                 (B) (A) (A) (A) (B) (B) (B) (A) (A) (B) (A) (B)
                 (B) (A) (A) (B) (A) (A) (B) (A) (B) (B) (A) (B)
                 (B) (A) (B) (A) (A) (B) (A) (B) (A) (B) (A) (A)
                 (B) (B) (A) (B) (A) (A) (A) (B) (B) (B) (B) (A)
                 (A) (B) (A) (B) (A) (A) (B) (A) (B) (A) (B) (B)
                 (B) (A) (A) (B) (A) (B) (A) (B) (A) (A) (B) (B)
                 (A) (B) (A) (B) (B) (A) (B) (A) (B) (A) (A) (A)
                 (B) (A) (B) (B) (A) (B) (A) (B) (B) (A) (A) (A)
                 (B) (B) (A) (B) (A) (A) (B) (B) (A) (A) (B) (B)
                 (A) (A) (B) (B) (A) (B) (A) (A) (B) (A) (B) (B)
                 (A) (B) (A) (B) (A) (B) (A) (B) (B) (A) (B) (A)
                 (A) (B) (A) (A) (B) (B) (A) (B) (A) (B) (A) (A)
                 (B) (B) (A) (B) (A) (B) (A) (A) (B) (B) (B) (A)
                 (A) (B) (A) (A) (B) (B) (A) (A) (B) (A) (B) (A)
                 (B) (B) (A) (B) (A) (B) (A) (A) (B) (B) (A) (B)
                 (A) (B) (A) (B) (A) (A) (B) (A) (B) (A) (B) (A)
                 (A) (B) (B) (A) (B) (A) (A) (B) (B) (A) (B) (A)
                 (B) (A) (A) (B) (B) (A) (A) (B) (A) (B) (A) (B)
                 (A) (B) (A) (A) (B) (A) (B) (B) (A) (B) (A) (B)
                 (A) (A) (B) (B) (A) (A) (B) (A) (B) (A) (B) (A)
 The electronic state of the initial guess is 1-A.
 Leave Link  401 at Thu Sep  8 15:02:27 2022, MaxMem=  1342177280 cpu:              75.6 elap:               1.6
 (Enter /mnt/opt/groups/app-gaussian/g16-avx2/l502.exe)
 Two-electron integrals replicated using symmetry.
 Closed shell SCF:
 Using DIIS extrapolation, IDIIS=    10.
 NGot=  1342177280 LenX=  1341706032 LenY=  1341484662
 Requested convergence on RMS density matrix=1.00D-08 within 500 cycles.
 Requested convergence on MAX density matrix=1.00D-06.
 Requested convergence on             energy=1.00D-06.
 Level shift goal  0.100 maximum shift  0.100.
 No special actions if energy rises.
 Dynamic level shift is on during FON iterations.

 Cycle   1  Pass 1  IDiag  1:
 FoFJK:  IHMeth= 1 ICntrl=       0 DoSepK=F KAlg= 0 I1Cent=           0 FoldK=F
 IRaf= 650000000 NMat=       1 IRICut=       1 DoRegI=T DoRafI=F ISym2E= 2 IDoP0=0 IntGTp=1.
 FoFCou: FMM=F IPFlag=           0 FMFlag=      100000 FMFlg1=           0
         NFxFlg=           0 DoJE=F BraDBF=F KetDBF=F FulRan=T
         wScrn=  0.000000 ICntrl=         0 IOpCl=  0 I1Cent=           0 NGrid=           0
         NMat0=    1 NMatS0=      1 NMatT0=    0 NMatD0=    1 NMtDS0=    0 NMtDT0=    0
 Integrals replicated using symmetry in FoFCou.
 E= -1000.52470798551    
 DIIS: error= 3.20D-08 at cycle   1 NSaved=   1.
 NSaved= 1 IEnMin= 1 EnMin= -1000.52470798551     IErMin= 1 ErrMin= 3.20D-08
 ErrMax= 3.20D-08  0.00D+00 EMaxC= 1.00D+00 BMatC= 3.36D-13 BMatP= 3.36D-13
 IDIUse=1 WtCom= 1.00D+00 WtEn= 0.00D+00
 Coeff-Com:  0.100D+01
 Coeff:      0.100D+01
 Gap=     0.144 Goal=     0.100 Shift=    0.000
 RMSDP=4.82D-09 MaxDP=1.52D-07              OVMax= 6.82D-07

 SCF Done:  E(RB3LYP) =  -1000.52470799     A.U. after    1 cycles
            NFock=  1  Conv=0.48D-08     -V/T= 2.0098
 KE= 9.907916646436D+02 PE=-6.298331802450D+03 EE= 2.316047520341D+03
 Leave Link  502 at Thu Sep  8 15:02:30 2022, MaxMem=  1342177280 cpu:             152.8 elap:               3.3
 (Enter /mnt/opt/groups/app-gaussian/g16-avx2/l801.exe)
 DoSCS=F DFT=T ScalE2(SS,OS)=  1.000000  1.000000
 Range of M.O.s used for correlation:     1   470
 NBasis=   470 NAE=    86 NBE=    86 NFC=     0 NFV=     0
 NROrb=    470 NOA=    86 NOB=    86 NVA=   384 NVB=   384
 Leave Link  801 at Thu Sep  8 15:02:30 2022, MaxMem=  1342177280 cpu:               2.5 elap:               0.1
 (Enter /mnt/opt/groups/app-gaussian/g16-avx2/l1101.exe)
 Using compressed storage, NAtomX=    42.
 Will process     43 centers per pass.
 R6Disp: Adding Grimme-D3 dispersion energy 1st derivatives to the gradient.
 Leave Link 1101 at Thu Sep  8 15:02:32 2022, MaxMem=  1342177280 cpu:              69.3 elap:               1.5
 (Enter /mnt/opt/groups/app-gaussian/g16-avx2/l1102.exe)
 Symmetrizing basis deriv contribution to polar:
 IMax=3 JMax=2 DiffMx= 0.00D+00
 Leave Link 1102 at Thu Sep  8 15:02:32 2022, MaxMem=  1342177280 cpu:               7.5 elap:               0.2
 (Enter /mnt/opt/groups/app-gaussian/g16-avx2/l1110.exe)
 Forming Gx(P) for the SCF density, NAtomX=    42.
 Integral derivatives from FoFJK, PRISM(SPDF).
 Do as many integral derivatives as possible in FoFJK.
 G2DrvN: MDV=    1342172902.
 G2DrvN: will do    43 centers at a time, making    1 passes.
 Calling FoFCou, ICntrl=  3107 FMM=F I1Cent=   0 AccDes= 1.00D-12.
 FoFJK:  IHMeth= 1 ICntrl=    3107 DoSepK=F KAlg= 0 I1Cent=           0 FoldK=F
 IRaf=         0 NMat=       1 IRICut=       1 DoRegI=T DoRafI=F ISym2E= 1 IDoP0=0 IntGTp=1.
 FoFCou: FMM=F IPFlag=           0 FMFlag=      100000 FMFlg1=           0
         NFxFlg=           0 DoJE=F BraDBF=F KetDBF=F FulRan=T
         wScrn=  0.000000 ICntrl=      3107 IOpCl=  0 I1Cent=           0 NGrid=           0
         NMat0=    1 NMatS0=      1 NMatT0=    0 NMatD0=    1 NMtDS0=    0 NMtDT0=    0
 Petite list used in FoFCou.
 End of G2Drv F.D. properties file   721 does not exist.
 End of G2Drv F.D. properties file   722 does not exist.
 End of G2Drv F.D. properties file   788 does not exist.
 Leave Link 1110 at Thu Sep  8 15:03:21 2022, MaxMem=  1342177280 cpu:            2282.3 elap:              49.1
 (Enter /mnt/opt/groups/app-gaussian/g16-avx2/l1002.exe)
 Minotr:  Closed shell wavefunction.
          IDoAtm=111111111111111111111111111111111111111111
          Direct CPHF calculation.
          Differentiating once with respect to electric field.
                with respect to dipole field.
          Differentiating once with respect to nuclear coordinates.
          Using symmetry in CPHF.
          Requested convergence is 1.0D-08 RMS, and 1.0D-07 maximum.
          Secondary convergence is 1.0D-12 RMS, and 1.0D-12 maximum.
          NewPWx=T KeepS1=F KeepF1=F KeepIn=T MapXYZ=F SortEE=F KeepMc=T.
        12783 words used for storage of precomputed grid.
 Two-electron integrals replicated using symmetry.
          MDV=    1342177280 using IRadAn=       1.
          Solving linear equations simultaneously, MaxMat=     384.
 FoF2E skips out because all densities are zero.
 CalDSu exits because no D1Ps are significant.
 FoFJK:  IHMeth= 1 ICntrl=       0 DoSepK=F KAlg= 0 I1Cent=           0 FoldK=F
 IRaf= 650000000 NMat=      66 IRICut=     165 DoRegI=T DoRafI=T ISym2E= 2 IDoP0=0 IntGTp=1.
 FoFCou: FMM=F IPFlag=           0 FMFlag=      100000 FMFlg1=           0
         NFxFlg=           0 DoJE=F BraDBF=F KetDBF=F FulRan=T
         wScrn=  0.000000 ICntrl=         0 IOpCl=  0 I1Cent=           0 NGrid=           0
         NMat0=   66 NMatS0=     66 NMatT0=    0 NMatD0=   66 NMtDS0=    0 NMtDT0=    0
 Integrals replicated using symmetry in FoFCou.
 Raff kept on since  60.23% of shell-pairs survive, threshold=   0.20 IRatSp=60.
          There are    69 degrees of freedom in the 1st order CPHF.  IDoFFX=4 NUNeed=    69.
     69 vectors produced by pass  0 Test12= 4.79D-14 1.45D-09 XBig12= 9.55D+02 1.83D+01.
 AX will form    69 AO Fock derivatives at one time.
     69 vectors produced by pass  1 Test12= 4.79D-14 1.45D-09 XBig12= 1.29D+02 1.55D+00.
     69 vectors produced by pass  2 Test12= 4.79D-14 1.45D-09 XBig12= 6.35D+00 3.09D-01.
     69 vectors produced by pass  3 Test12= 4.79D-14 1.45D-09 XBig12= 3.64D-01 5.33D-02.
     69 vectors produced by pass  4 Test12= 4.79D-14 1.45D-09 XBig12= 7.88D-03 9.55D-03.
     67 vectors produced by pass  5 Test12= 4.79D-14 1.45D-09 XBig12= 5.35D-05 6.94D-04.
     39 vectors produced by pass  6 Test12= 4.79D-14 1.45D-09 XBig12= 2.11D-07 3.16D-05.
     11 vectors produced by pass  7 Test12= 4.79D-14 1.45D-09 XBig12= 7.55D-10 1.83D-06.
      3 vectors produced by pass  8 Test12= 4.79D-14 1.45D-09 XBig12= 3.07D-12 1.07D-07.
      3 vectors produced by pass  9 Test12= 4.79D-14 1.45D-09 XBig12= 1.57D-14 1.01D-08.
 InvSVY:  IOpt=1 It=  1 EMax= 3.91D-14
 Solved reduced A of dimension   468 with    69 vectors.
 FullF1:  Do perturbations      1 to      69.
 Isotropic polarizability for W=    0.000000      315.31 Bohr**3.
 End of Minotr F.D. properties file   721 does not exist.
 End of Minotr F.D. properties file   722 does not exist.
 End of Minotr F.D. properties file   788 does not exist.
 Leave Link 1002 at Thu Sep  8 15:07:27 2022, MaxMem=  1342177280 cpu:           11571.3 elap:             245.4
 (Enter /mnt/opt/groups/app-gaussian/g16-avx2/l601.exe)
 Copying SCF densities to generalized density rwf, IOpCl= 0 IROHF=0.

 **********************************************************************

            Population analysis using the SCF Density.

 **********************************************************************

 Orbital symmetries:
       Occupied  (A) (B) (A) (B) (A) (B) (A) (A) (B) (A) (B) (A)
                 (B) (A) (B) (A) (B) (A) (B) (A) (B) (A) (A) (B)
                 (A) (B) (A) (B) (A) (B) (A) (B) (A) (A) (B) (B)
                 (A) (A) (B) (A) (B) (A) (B) (B) (A) (A) (B) (A)
                 (B) (A) (B) (A) (B) (B) (A) (A) (B) (A) (B) (A)
                 (B) (A) (B) (A) (B) (A) (B) (A) (B) (B) (B) (A)
                 (A) (A) (B) (B) (A) (B) (A) (B) (B) (A) (A) (B)
                 (B) (A)
       Virtual   (A) (B) (B) (A) (A) (B) (B) (A) (B) (A) (B) (A)
                 (A) (B) (A) (B) (A) (B) (A) (B) (B) (A) (B) (A)
                 (B) (A) (A) (B) (A) (A) (B) (B) (A) (B) (B) (A)
                 (A) (B) (A) (B) (A) (B) (A) (B) (A) (B) (A) (B)
                 (A) (B) (A) (B) (A) (B) (A) (A) (B) (A) (B) (B)
                 (B) (A) (A) (B) (A) (B) (A) (B) (A) (B) (A) (B)
                 (B) (A) (A) (B) (B) (A) (B) (A) (A) (B) (A) (A)
                 (B) (A) (B) (B) (A) (B) (A) (A) (B) (B) (A) (B)
                 (A) (B) (B) (A) (A) (A) (B) (A) (B) (A) (B) (A)
                 (B) (A) (B) (A) (A) (B) (B) (B) (A) (A) (B) (A)
                 (B) (B) (A) (B) (B) (A) (A) (B) (A) (A) (B) (B)
                 (B) (A) (B) (B) (A) (A) (A) (B) (B) (A) (A) (B)
                 (B) (A) (A) (A) (B) (B) (B) (A) (A) (B) (A) (B)
                 (B) (A) (A) (B) (A) (A) (B) (A) (B) (B) (A) (B)
                 (B) (A) (B) (A) (A) (B) (A) (B) (A) (B) (A) (A)
                 (B) (B) (A) (B) (A) (A) (A) (B) (B) (B) (B) (A)
                 (A) (B) (A) (B) (A) (A) (B) (A) (B) (A) (B) (B)
                 (B) (A) (A) (B) (A) (B) (A) (B) (A) (A) (B) (B)
                 (A) (B) (A) (B) (B) (A) (B) (A) (B) (A) (A) (A)
                 (B) (A) (B) (B) (A) (B) (A) (B) (B) (A) (A) (A)
                 (B) (B) (A) (B) (A) (A) (B) (B) (A) (A) (B) (B)
                 (A) (A) (B) (B) (A) (B) (A) (A) (B) (A) (B) (B)
                 (A) (B) (A) (B) (A) (B) (A) (B) (B) (A) (B) (A)
                 (A) (B) (A) (A) (B) (B) (A) (B) (A) (B) (A) (A)
                 (B) (B) (A) (B) (A) (B) (A) (A) (B) (B) (B) (A)
                 (A) (B) (A) (A) (B) (B) (A) (A) (B) (A) (B) (A)
                 (B) (B) (A) (B) (A) (B) (A) (A) (B) (B) (A) (B)
                 (A) (B) (A) (B) (A) (A) (B) (A) (B) (A) (B) (A)
                 (A) (B) (B) (A) (B) (A) (A) (B) (B) (A) (B) (A)
                 (B) (A) (A) (B) (B) (A) (A) (B) (A) (B) (A) (B)
                 (A) (B) (A) (A) (B) (A) (B) (B) (A) (B) (A) (B)
                 (A) (A) (B) (B) (A) (A) (B) (A) (B) (A) (B) (A)
 The electronic state is 1-A.
 Alpha  occ. eigenvalues --  -10.20429 -10.20365 -10.20355 -10.20228 -10.20227
 Alpha  occ. eigenvalues --  -10.20067 -10.20067 -10.19772 -10.19683 -10.19683
 Alpha  occ. eigenvalues --  -10.19103 -10.19103 -10.19091 -10.19090 -10.19063
 Alpha  occ. eigenvalues --  -10.19063 -10.19028 -10.19028 -10.19022 -10.19021
 Alpha  occ. eigenvalues --  -10.18989 -10.18989 -10.18935 -10.18935 -10.18840
 Alpha  occ. eigenvalues --  -10.18840  -0.88857  -0.87426  -0.85577  -0.82751
 Alpha  occ. eigenvalues --   -0.81448  -0.79737  -0.77647  -0.76645  -0.75235
 Alpha  occ. eigenvalues --   -0.73659  -0.72396  -0.71428  -0.70633  -0.63818
 Alpha  occ. eigenvalues --   -0.63204  -0.63056  -0.61363  -0.60515  -0.59897
 Alpha  occ. eigenvalues --   -0.57692  -0.54845  -0.53347  -0.52500  -0.51247
 Alpha  occ. eigenvalues --   -0.50070  -0.49603  -0.48040  -0.46737  -0.46628
 Alpha  occ. eigenvalues --   -0.45735  -0.43693  -0.43448  -0.42869  -0.42695
 Alpha  occ. eigenvalues --   -0.41626  -0.41212  -0.40982  -0.40187  -0.39605
 Alpha  occ. eigenvalues --   -0.39537  -0.39512  -0.39209  -0.37262  -0.36924
 Alpha  occ. eigenvalues --   -0.35825  -0.35479  -0.34402  -0.33619  -0.33308
 Alpha  occ. eigenvalues --   -0.32432  -0.31606  -0.31265  -0.30643  -0.28347
 Alpha  occ. eigenvalues --   -0.27233  -0.25508  -0.24344  -0.22243  -0.20830
 Alpha  occ. eigenvalues --   -0.19895
 Alpha virt. eigenvalues --   -0.05449  -0.04488  -0.03012  -0.01241   0.00194
 Alpha virt. eigenvalues --    0.02071   0.03749   0.06571   0.08880   0.09347
 Alpha virt. eigenvalues --    0.09772   0.10197   0.10604   0.11476   0.12227
 Alpha virt. eigenvalues --    0.13273   0.14642   0.15271   0.15566   0.16395
 Alpha virt. eigenvalues --    0.17128   0.17536   0.17893   0.19309   0.19817
 Alpha virt. eigenvalues --    0.20419   0.22554   0.22802   0.23255   0.24190
 Alpha virt. eigenvalues --    0.24378   0.24848   0.25465   0.27595   0.28384
 Alpha virt. eigenvalues --    0.28637   0.29541   0.29600   0.30835   0.31208
 Alpha virt. eigenvalues --    0.31714   0.34017   0.34235   0.34971   0.35821
 Alpha virt. eigenvalues --    0.36467   0.40327   0.40601   0.45061   0.45969
 Alpha virt. eigenvalues --    0.46100   0.47993   0.48089   0.50094   0.50944
 Alpha virt. eigenvalues --    0.51019   0.51284   0.51653   0.52651   0.53226
 Alpha virt. eigenvalues --    0.53290   0.54124   0.54547   0.55147   0.55156
 Alpha virt. eigenvalues --    0.55586   0.55845   0.56541   0.56645   0.56726
 Alpha virt. eigenvalues --    0.56897   0.57333   0.58380   0.58660   0.59025
 Alpha virt. eigenvalues --    0.59111   0.59509   0.59728   0.59794   0.60715
 Alpha virt. eigenvalues --    0.60886   0.61444   0.61518   0.61772   0.61851
 Alpha virt. eigenvalues --    0.61961   0.62655   0.62751   0.63566   0.63822
 Alpha virt. eigenvalues --    0.64316   0.65100   0.65318   0.66007   0.66899
 Alpha virt. eigenvalues --    0.67221   0.67892   0.69989   0.71373   0.71463
 Alpha virt. eigenvalues --    0.72269   0.74827   0.76119   0.78774   0.79569
 Alpha virt. eigenvalues --    0.79726   0.79894   0.80899   0.81117   0.81917
 Alpha virt. eigenvalues --    0.82087   0.82556   0.83176   0.83273   0.83754
 Alpha virt. eigenvalues --    0.84791   0.86215   0.87238   0.87331   0.87682
 Alpha virt. eigenvalues --    0.88109   0.89069   0.89072   0.90438   0.93239
 Alpha virt. eigenvalues --    0.93453   0.94241   0.94320   0.95176   0.95759
 Alpha virt. eigenvalues --    0.96134   0.96498   0.98226   0.99613   1.00099
 Alpha virt. eigenvalues --    1.00225   1.01056   1.03220   1.03974   1.05540
 Alpha virt. eigenvalues --    1.05943   1.05981   1.07194   1.07649   1.10762
 Alpha virt. eigenvalues --    1.11444   1.12116   1.14005   1.14608   1.15595
 Alpha virt. eigenvalues --    1.17169   1.17238   1.18629   1.19921   1.21268
 Alpha virt. eigenvalues --    1.22112   1.22696   1.24075   1.25532   1.25726
 Alpha virt. eigenvalues --    1.26223   1.27070   1.27807   1.29105   1.29522
 Alpha virt. eigenvalues --    1.30628   1.33912   1.34153   1.34276   1.35524
 Alpha virt. eigenvalues --    1.36900   1.37612   1.38055   1.39326   1.39863
 Alpha virt. eigenvalues --    1.40301   1.40803   1.41604   1.41992   1.42344
 Alpha virt. eigenvalues --    1.43375   1.45055   1.46197   1.46634   1.47050
 Alpha virt. eigenvalues --    1.47982   1.51009   1.51262   1.52935   1.55437
 Alpha virt. eigenvalues --    1.56249   1.57692   1.62616   1.62879   1.66752
 Alpha virt. eigenvalues --    1.70827   1.71312   1.73682   1.73778   1.74643
 Alpha virt. eigenvalues --    1.75361   1.75510   1.76117   1.77280   1.78407
 Alpha virt. eigenvalues --    1.79088   1.80550   1.82381   1.82861   1.84327
 Alpha virt. eigenvalues --    1.84645   1.84905   1.85233   1.86361   1.86643
 Alpha virt. eigenvalues --    1.87276   1.88042   1.88214   1.88891   1.89491
 Alpha virt. eigenvalues --    1.89984   1.90570   1.91693   1.91835   1.92332
 Alpha virt. eigenvalues --    1.93489   1.94888   1.95916   1.96127   1.97452
 Alpha virt. eigenvalues --    1.97683   1.98279   1.98857   1.99808   1.99941
 Alpha virt. eigenvalues --    2.01033   2.02749   2.02856   2.04126   2.06899
 Alpha virt. eigenvalues --    2.07866   2.08463   2.11147   2.16291   2.16734
 Alpha virt. eigenvalues --    2.17364   2.17546   2.19573   2.20714   2.21529
 Alpha virt. eigenvalues --    2.22850   2.24493   2.24955   2.26289   2.26776
 Alpha virt. eigenvalues --    2.27770   2.27884   2.28840   2.30374   2.31067
 Alpha virt. eigenvalues --    2.31284   2.31427   2.31934   2.33680   2.34390
 Alpha virt. eigenvalues --    2.35051   2.37440   2.37861   2.38461   2.38740
 Alpha virt. eigenvalues --    2.40884   2.41252   2.41642   2.42262   2.43186
 Alpha virt. eigenvalues --    2.43581   2.44437   2.44671   2.45701   2.46112
 Alpha virt. eigenvalues --    2.46837   2.46922   2.47327   2.49786   2.52147
 Alpha virt. eigenvalues --    2.52835   2.52878   2.54770   2.56379   2.56981
 Alpha virt. eigenvalues --    2.57080   2.57580   2.58119   2.58294   2.58713
 Alpha virt. eigenvalues --    2.59562   2.60551   2.61347   2.61992   2.62516
 Alpha virt. eigenvalues --    2.62913   2.63060   2.65411   2.67181   2.67295
 Alpha virt. eigenvalues --    2.67999   2.68842   2.69788   2.69964   2.72546
 Alpha virt. eigenvalues --    2.72826   2.74701   2.74914   2.75742   2.76175
 Alpha virt. eigenvalues --    2.77545   2.79080   2.81939   2.83178   2.84580
 Alpha virt. eigenvalues --    2.86785   2.87546   2.87830   2.91544   2.92620
 Alpha virt. eigenvalues --    3.01012   3.01537   3.06045   3.07400   3.10216
 Alpha virt. eigenvalues --    3.13100   3.15018   3.15256   3.17052   3.18573
 Alpha virt. eigenvalues --    3.18819   3.22070   3.22525   3.24249   3.24288
 Alpha virt. eigenvalues --    3.26388   3.28283   3.30233   3.31310   3.33070
 Alpha virt. eigenvalues --    3.34147   3.34944   3.35731   3.39815   3.42209
 Alpha virt. eigenvalues --    3.47977   3.48035   3.67267   3.68638   3.71944
 Alpha virt. eigenvalues --    3.76766   3.87065   3.88588   4.08744   4.09323
 Alpha virt. eigenvalues --    4.10996   4.13143   4.13590   4.13992   4.14281
 Alpha virt. eigenvalues --    4.15016   4.16966   4.18261   4.18760   4.20120
 Alpha virt. eigenvalues --    4.20520   4.32194   4.33816   4.36243   4.40254
 Alpha virt. eigenvalues --    4.42127   4.46831   4.49236   4.56906   4.62020
 Alpha virt. eigenvalues --    4.64256   4.78745   4.91223   4.99155
          Condensed to atoms (all electrons):
               1          2          3          4          5          6
     1  C    5.187102   0.441130   0.335866   0.335866  -0.070476  -0.002771
     2  C    0.441130   4.763233  -0.034649  -0.034649   0.007918  -0.036470
     3  C    0.335866  -0.034649   5.076532  -0.088259   0.416851   0.425291
     4  C    0.335866  -0.034649  -0.088259   5.076532  -0.019664   0.008171
     5  C   -0.070476   0.007918   0.416851  -0.019664   5.090181  -0.026056
     6  C   -0.002771  -0.036470   0.425291   0.008171  -0.026056   5.023282
     7  C   -0.018378   0.437814  -0.061674   0.013213  -0.000941  -0.001980
     8  C   -0.070476   0.007918  -0.019664   0.416851  -0.006862   0.000026
     9  C   -0.018378   0.437814   0.013213  -0.061674  -0.000091  -0.000341
    10  C   -0.002771  -0.036470   0.008171   0.425291   0.000026  -0.000224
    11  C    0.012208   0.000101   0.001468  -0.000038  -0.068074   0.306586
    12  C    0.008174  -0.000208  -0.003068   0.000892   0.464503  -0.068268
    13  C   -0.060489  -0.007274  -0.055441  -0.001127   0.013222   0.443338
    14  C    0.012208   0.000101  -0.000038   0.001468   0.000006  -0.000001
    15  C    0.008174  -0.000208   0.000892  -0.003068  -0.000504   0.000005
    16  C   -0.060489  -0.007274  -0.001127  -0.055441  -0.000005   0.000065
    17  C   -0.000210  -0.000008  -0.042772  -0.000014   0.001565  -0.008315
    18  C   -0.000081  -0.000021   0.010305   0.000000  -0.001476  -0.087276
    19  C   -0.000081  -0.000021   0.000000   0.010305   0.000000  -0.000000
    20  C   -0.000210  -0.000008  -0.000014  -0.042772  -0.000004   0.000000
    21  C   -0.000014   0.000000  -0.000634   0.000000   0.009217   0.013650
    22  C    0.000000   0.000000  -0.000235  -0.000000   0.000078   0.008335
    23  C   -0.000014   0.000000   0.000000  -0.000634   0.000000   0.000000
    24  C    0.000000   0.000000  -0.000000  -0.000235  -0.000000   0.000000
    25  C    0.000000   0.000000   0.000054  -0.000000  -0.000451  -0.000620
    26  C    0.000000   0.000000  -0.000000   0.000054   0.000000  -0.000000
    27  H   -0.006081  -0.000025  -0.037940   0.000577   0.360114   0.003180
    28  H    0.004122  -0.038169   0.001193  -0.000213   0.000017   0.002432
    29  H   -0.006081  -0.000025   0.000577  -0.037940   0.006642  -0.000383
    30  H    0.004122  -0.038169  -0.000213   0.001193   0.000002   0.000016
    31  H   -0.000240   0.000002   0.002504   0.000001  -0.035611   0.001212
    32  H    0.001109   0.002468   0.004419   0.000018  -0.000217  -0.029812
    33  H    0.001109   0.002468   0.000018   0.004419  -0.000000  -0.000001
    34  H   -0.000240   0.000002   0.000001   0.002504   0.000003   0.000000
    35  H    0.000009  -0.000015  -0.000258   0.000000   0.000012  -0.014036
    36  H    0.000009  -0.000015   0.000000  -0.000258  -0.000000  -0.000000
    37  H    0.000000  -0.000000   0.000013  -0.000000   0.000265  -0.000183
    38  H    0.000000  -0.000000   0.000002   0.000000  -0.000000  -0.000233
    39  H    0.000000  -0.000000  -0.000000   0.000013   0.000000  -0.000000
    40  H    0.000000  -0.000000   0.000000   0.000002   0.000000  -0.000000
    41  H   -0.000000   0.000000  -0.000001  -0.000000   0.000004   0.000016
    42  H   -0.000000   0.000000  -0.000000  -0.000001   0.000000   0.000000
               7          8          9         10         11         12
     1  C   -0.018378  -0.070476  -0.018378  -0.002771   0.012208   0.008174
     2  C    0.437814   0.007918   0.437814  -0.036470   0.000101  -0.000208
     3  C   -0.061674  -0.019664   0.013213   0.008171   0.001468  -0.003068
     4  C    0.013213   0.416851  -0.061674   0.425291  -0.000038   0.000892
     5  C   -0.000941  -0.006862  -0.000091   0.000026  -0.068074   0.464503
     6  C   -0.001980   0.000026  -0.000341  -0.000224   0.306586  -0.068268
     7  C    5.052110  -0.000091  -0.074616  -0.000341   0.008497   0.000076
     8  C   -0.000091   5.090181  -0.000941  -0.026056   0.000006  -0.000504
     9  C   -0.074616  -0.000941   5.052110  -0.001980  -0.000010  -0.000001
    10  C   -0.000341  -0.026056  -0.001980   5.023282  -0.000001   0.000005
    11  C    0.008497   0.000006  -0.000010  -0.000001   4.972744  -0.013528
    12  C    0.000076  -0.000504  -0.000001   0.000005  -0.013528   5.082240
    13  C    0.471117  -0.000005   0.008516   0.000065  -0.076259  -0.001243
    14  C   -0.000010  -0.068074   0.008497   0.306586  -0.000000  -0.000000
    15  C   -0.000001   0.464503   0.000076  -0.068268  -0.000000  -0.000045
    16  C    0.008516   0.013222   0.471117   0.443338   0.000000   0.000000
    17  C   -0.000230  -0.000004   0.000000   0.000000   0.458699   0.415037
    18  C    0.000573   0.000000   0.000000  -0.000000   0.468385   0.014668
    19  C    0.000000  -0.001476   0.000573  -0.087276   0.000000  -0.000000
    20  C    0.000000   0.001565  -0.000230  -0.008315   0.000000   0.000000
    21  C    0.000000   0.000000   0.000000   0.000000  -0.027401  -0.085017
    22  C   -0.000012  -0.000000   0.000000   0.000000  -0.009549  -0.000543
    23  C    0.000000   0.009217   0.000000   0.013650  -0.000000   0.000000
    24  C    0.000000   0.000078  -0.000012   0.008335  -0.000000   0.000000
    25  C    0.000000   0.000000  -0.000000  -0.000000  -0.039954   0.008235
    26  C   -0.000000  -0.000451   0.000000  -0.000620  -0.000000   0.000000
    27  H    0.000016   0.006642   0.000001  -0.000383   0.001241  -0.028936
    28  H    0.360518   0.000002  -0.008466   0.000016  -0.000254  -0.000000
    29  H    0.000001   0.360114   0.000016   0.003180   0.000011   0.001826
    30  H   -0.008466   0.000017   0.360518   0.002432   0.000000  -0.000000
    31  H   -0.000000   0.000003  -0.000000   0.000000   0.004045   0.360557
    32  H   -0.035074  -0.000000  -0.000228  -0.000001  -0.013594   0.000017
    33  H   -0.000228  -0.000217  -0.035074  -0.029812  -0.000000   0.000000
    34  H   -0.000000  -0.035611  -0.000000   0.001212  -0.000000  -0.000000
    35  H    0.000332  -0.000000  -0.000000  -0.000000  -0.030733  -0.000200
    36  H   -0.000000   0.000012   0.000332  -0.014036  -0.000000  -0.000000
    37  H   -0.000000   0.000000  -0.000000  -0.000000   0.004412  -0.008863
    38  H    0.000000   0.000000  -0.000000  -0.000000   0.002883   0.000009
    39  H   -0.000000   0.000265  -0.000000  -0.000183   0.000000   0.000000
    40  H   -0.000000  -0.000000   0.000000  -0.000233   0.000000   0.000000
    41  H   -0.000000   0.000000  -0.000000   0.000000   0.001137  -0.000203
    42  H   -0.000000   0.000004  -0.000000   0.000016   0.000000  -0.000000
              13         14         15         16         17         18
     1  C   -0.060489   0.012208   0.008174  -0.060489  -0.000210  -0.000081
     2  C   -0.007274   0.000101  -0.000208  -0.007274  -0.000008  -0.000021
     3  C   -0.055441  -0.000038   0.000892  -0.001127  -0.042772   0.010305
     4  C   -0.001127   0.001468  -0.003068  -0.055441  -0.000014   0.000000
     5  C    0.013222   0.000006  -0.000504  -0.000005   0.001565  -0.001476
     6  C    0.443338  -0.000001   0.000005   0.000065  -0.008315  -0.087276
     7  C    0.471117  -0.000010  -0.000001   0.008516  -0.000230   0.000573
     8  C   -0.000005  -0.068074   0.464503   0.013222  -0.000004   0.000000
     9  C    0.008516   0.008497   0.000076   0.471117   0.000000   0.000000
    10  C    0.000065   0.306586  -0.068268   0.443338   0.000000  -0.000000
    11  C   -0.076259  -0.000000  -0.000000   0.000000   0.458699   0.468385
    12  C   -0.001243  -0.000000  -0.000045   0.000000   0.415037   0.014668
    13  C    5.066348   0.000000   0.000000  -0.000455   0.009952  -0.019749
    14  C    0.000000   4.972744  -0.013528  -0.076259   0.000000   0.000000
    15  C    0.000000  -0.013528   5.082240  -0.001243   0.000000  -0.000000
    16  C   -0.000455  -0.076259  -0.001243   5.066348   0.000000   0.000000
    17  C    0.009952   0.000000   0.000000   0.000000   4.760335  -0.060346
    18  C   -0.019749   0.000000  -0.000000   0.000000  -0.060346   5.037360
    19  C    0.000000   0.468385   0.014668  -0.019749   0.000000  -0.000000
    20  C    0.000000   0.458699   0.415037   0.009952  -0.000000   0.000000
    21  C   -0.000090  -0.000000   0.000000  -0.000000   0.466432  -0.067046
    22  C    0.000424  -0.000000   0.000000  -0.000000  -0.036075   0.518646
    23  C   -0.000000  -0.027401  -0.085017  -0.000090  -0.000000  -0.000000
    24  C   -0.000000  -0.009549  -0.000543   0.000424   0.000000   0.000000
    25  C   -0.000020  -0.000000   0.000000   0.000000  -0.011300  -0.024308
    26  C    0.000000  -0.039954   0.008235  -0.000020   0.000000   0.000000
    27  H   -0.000208   0.000011   0.001826  -0.000002   0.002287   0.000017
    28  H   -0.035872   0.000000  -0.000000   0.000221   0.000002   0.000010
    29  H   -0.000002   0.001241  -0.028936  -0.000208  -0.000073   0.000000
    30  H    0.000221  -0.000254  -0.000000  -0.035872  -0.000000  -0.000000
    31  H    0.000019  -0.000000  -0.000000  -0.000000  -0.037695  -0.000238
    32  H    0.356257  -0.000000   0.000000   0.000004  -0.000217   0.003640
    33  H    0.000004  -0.013594   0.000017   0.356257   0.000000  -0.000000
    34  H   -0.000000   0.004045   0.360557   0.000019  -0.000000  -0.000000
    35  H    0.003515  -0.000000  -0.000000   0.000000   0.004845   0.358442
    36  H    0.000000  -0.030733  -0.000200   0.003515   0.000000   0.000000
    37  H    0.000002   0.000000   0.000000   0.000000  -0.039993   0.000573
    38  H    0.000011   0.000000   0.000000   0.000000   0.001176  -0.034214
    39  H    0.000000   0.004412  -0.008863   0.000002   0.000000  -0.000000
    40  H    0.000000   0.002883   0.000009   0.000011   0.000000  -0.000000
    41  H   -0.000000   0.000000  -0.000000  -0.000000   0.002643   0.004161
    42  H   -0.000000   0.001137  -0.000203  -0.000000  -0.000000  -0.000000
              19         20         21         22         23         24
     1  C   -0.000081  -0.000210  -0.000014   0.000000  -0.000014   0.000000
     2  C   -0.000021  -0.000008   0.000000   0.000000   0.000000   0.000000
     3  C    0.000000  -0.000014  -0.000634  -0.000235   0.000000  -0.000000
     4  C    0.010305  -0.042772   0.000000  -0.000000  -0.000634  -0.000235
     5  C    0.000000  -0.000004   0.009217   0.000078   0.000000  -0.000000
     6  C   -0.000000   0.000000   0.013650   0.008335   0.000000   0.000000
     7  C    0.000000   0.000000   0.000000  -0.000012   0.000000   0.000000
     8  C   -0.001476   0.001565   0.000000  -0.000000   0.009217   0.000078
     9  C    0.000573  -0.000230   0.000000   0.000000   0.000000  -0.000012
    10  C   -0.087276  -0.008315   0.000000   0.000000   0.013650   0.008335
    11  C    0.000000   0.000000  -0.027401  -0.009549  -0.000000  -0.000000
    12  C   -0.000000   0.000000  -0.085017  -0.000543   0.000000   0.000000
    13  C    0.000000   0.000000  -0.000090   0.000424  -0.000000  -0.000000
    14  C    0.468385   0.458699  -0.000000  -0.000000  -0.027401  -0.009549
    15  C    0.014668   0.415037   0.000000   0.000000  -0.085017  -0.000543
    16  C   -0.019749   0.009952  -0.000000  -0.000000  -0.000090   0.000424
    17  C    0.000000  -0.000000   0.466432  -0.036075  -0.000000   0.000000
    18  C   -0.000000   0.000000  -0.067046   0.518646  -0.000000   0.000000
    19  C    5.037360  -0.060346  -0.000000   0.000000  -0.067046   0.518646
    20  C   -0.060346   4.760335  -0.000000   0.000000   0.466432  -0.036075
    21  C   -0.000000  -0.000000   5.021710  -0.024211   0.000000   0.000000
    22  C    0.000000   0.000000  -0.024211   4.850194   0.000000   0.000000
    23  C   -0.067046   0.466432   0.000000   0.000000   5.021710  -0.024211
    24  C    0.518646  -0.036075   0.000000   0.000000  -0.024211   4.850194
    25  C    0.000000   0.000000   0.507204   0.504491   0.000000   0.000000
    26  C   -0.024308  -0.011300   0.000000   0.000000   0.507204   0.504491
    27  H    0.000000  -0.000073  -0.000220  -0.000000  -0.000001   0.000000
    28  H   -0.000000  -0.000000  -0.000000   0.000000  -0.000000  -0.000000
    29  H    0.000017   0.002287  -0.000001   0.000000  -0.000220  -0.000000
    30  H    0.000010   0.000002  -0.000000  -0.000000  -0.000000   0.000000
    31  H   -0.000000  -0.000000  -0.008146   0.000022   0.000000   0.000000
    32  H   -0.000000   0.000000  -0.000001   0.000268   0.000000   0.000000
    33  H    0.003640  -0.000217   0.000000   0.000000  -0.000001   0.000268
    34  H   -0.000238  -0.037695   0.000000   0.000000  -0.008146   0.000022
    35  H    0.000000   0.000000   0.000647  -0.043602   0.000000   0.000000
    36  H    0.358442   0.004845   0.000000   0.000000   0.000647  -0.043602
    37  H   -0.000000   0.000000   0.364425   0.004648  -0.000000   0.000000
    38  H   -0.000000   0.000000   0.004238   0.365337   0.000000   0.000000
    39  H    0.000573  -0.039993  -0.000000   0.000000   0.364425   0.004648
    40  H   -0.034214   0.001176   0.000000   0.000000   0.004238   0.365337
    41  H   -0.000000  -0.000000  -0.034555  -0.039434  -0.000000   0.000000
    42  H    0.004161   0.002643  -0.000000   0.000000  -0.034555  -0.039434
              25         26         27         28         29         30
     1  C    0.000000   0.000000  -0.006081   0.004122  -0.006081   0.004122
     2  C    0.000000   0.000000  -0.000025  -0.038169  -0.000025  -0.038169
     3  C    0.000054  -0.000000  -0.037940   0.001193   0.000577  -0.000213
     4  C   -0.000000   0.000054   0.000577  -0.000213  -0.037940   0.001193
     5  C   -0.000451   0.000000   0.360114   0.000017   0.006642   0.000002
     6  C   -0.000620  -0.000000   0.003180   0.002432  -0.000383   0.000016
     7  C    0.000000  -0.000000   0.000016   0.360518   0.000001  -0.008466
     8  C    0.000000  -0.000451   0.006642   0.000002   0.360114   0.000017
     9  C   -0.000000   0.000000   0.000001  -0.008466   0.000016   0.360518
    10  C   -0.000000  -0.000620  -0.000383   0.000016   0.003180   0.002432
    11  C   -0.039954  -0.000000   0.001241  -0.000254   0.000011   0.000000
    12  C    0.008235   0.000000  -0.028936  -0.000000   0.001826  -0.000000
    13  C   -0.000020   0.000000  -0.000208  -0.035872  -0.000002   0.000221
    14  C   -0.000000  -0.039954   0.000011   0.000000   0.001241  -0.000254
    15  C    0.000000   0.008235   0.001826  -0.000000  -0.028936  -0.000000
    16  C    0.000000  -0.000020  -0.000002   0.000221  -0.000208  -0.035872
    17  C   -0.011300   0.000000   0.002287   0.000002  -0.000073  -0.000000
    18  C   -0.024308   0.000000   0.000017   0.000010   0.000000  -0.000000
    19  C    0.000000  -0.024308   0.000000  -0.000000   0.000017   0.000010
    20  C    0.000000  -0.011300  -0.000073  -0.000000   0.002287   0.000002
    21  C    0.507204   0.000000  -0.000220  -0.000000  -0.000001  -0.000000
    22  C    0.504491   0.000000  -0.000000   0.000000   0.000000  -0.000000
    23  C    0.000000   0.507204  -0.000001  -0.000000  -0.000220  -0.000000
    24  C    0.000000   0.504491   0.000000  -0.000000  -0.000000   0.000000
    25  C    4.856150   0.000000   0.000004  -0.000000   0.000000   0.000000
    26  C    0.000000   4.856150   0.000000   0.000000   0.000004  -0.000000
    27  H    0.000004   0.000000   0.600971   0.000000  -0.005903  -0.000000
    28  H   -0.000000   0.000000   0.000000   0.627663  -0.000000   0.006489
    29  H    0.000000   0.000004  -0.005903  -0.000000   0.600971   0.000000
    30  H    0.000000  -0.000000  -0.000000   0.006489   0.000000   0.627663
    31  H    0.000161   0.000000  -0.005366   0.000000   0.000041   0.000000
    32  H   -0.000005  -0.000000   0.000002  -0.005200   0.000000  -0.000015
    33  H   -0.000000  -0.000005   0.000000  -0.000015   0.000002  -0.005200
    34  H    0.000000   0.000161   0.000041   0.000000  -0.005366   0.000000
    35  H    0.004558  -0.000000   0.000000   0.000007   0.000000   0.000000
    36  H   -0.000000   0.004558   0.000000   0.000000   0.000000   0.000007
    37  H   -0.043940   0.000000  -0.000013   0.000000   0.000000   0.000000
    38  H   -0.040317   0.000000  -0.000000   0.000000  -0.000000  -0.000000
    39  H    0.000000  -0.043940   0.000000   0.000000  -0.000013   0.000000
    40  H    0.000000  -0.040317  -0.000000  -0.000000  -0.000000   0.000000
    41  H    0.365527   0.000000  -0.000000  -0.000000   0.000000   0.000000
    42  H    0.000000   0.365527   0.000000   0.000000  -0.000000  -0.000000
              31         32         33         34         35         36
     1  C   -0.000240   0.001109   0.001109  -0.000240   0.000009   0.000009
     2  C    0.000002   0.002468   0.002468   0.000002  -0.000015  -0.000015
     3  C    0.002504   0.004419   0.000018   0.000001  -0.000258   0.000000
     4  C    0.000001   0.000018   0.004419   0.002504   0.000000  -0.000258
     5  C   -0.035611  -0.000217  -0.000000   0.000003   0.000012  -0.000000
     6  C    0.001212  -0.029812  -0.000001   0.000000  -0.014036  -0.000000
     7  C   -0.000000  -0.035074  -0.000228  -0.000000   0.000332  -0.000000
     8  C    0.000003  -0.000000  -0.000217  -0.035611  -0.000000   0.000012
     9  C   -0.000000  -0.000228  -0.035074  -0.000000  -0.000000   0.000332
    10  C    0.000000  -0.000001  -0.029812   0.001212  -0.000000  -0.014036
    11  C    0.004045  -0.013594  -0.000000  -0.000000  -0.030733  -0.000000
    12  C    0.360557   0.000017   0.000000  -0.000000  -0.000200  -0.000000
    13  C    0.000019   0.356257   0.000004  -0.000000   0.003515   0.000000
    14  C   -0.000000  -0.000000  -0.013594   0.004045  -0.000000  -0.030733
    15  C   -0.000000   0.000000   0.000017   0.360557  -0.000000  -0.000200
    16  C   -0.000000   0.000004   0.356257   0.000019   0.000000   0.003515
    17  C   -0.037695  -0.000217   0.000000  -0.000000   0.004845   0.000000
    18  C   -0.000238   0.003640  -0.000000  -0.000000   0.358442   0.000000
    19  C   -0.000000  -0.000000   0.003640  -0.000238   0.000000   0.358442
    20  C   -0.000000   0.000000  -0.000217  -0.037695   0.000000   0.004845
    21  C   -0.008146  -0.000001   0.000000   0.000000   0.000647   0.000000
    22  C    0.000022   0.000268   0.000000   0.000000  -0.043602   0.000000
    23  C    0.000000   0.000000  -0.000001  -0.008146   0.000000   0.000647
    24  C    0.000000   0.000000   0.000268   0.000022   0.000000  -0.043602
    25  C    0.000161  -0.000005  -0.000000   0.000000   0.004558  -0.000000
    26  C    0.000000  -0.000000  -0.000005   0.000161  -0.000000   0.004558
    27  H   -0.005366   0.000002   0.000000   0.000041   0.000000   0.000000
    28  H    0.000000  -0.005200  -0.000015   0.000000   0.000007   0.000000
    29  H    0.000041   0.000000   0.000002  -0.005366   0.000000   0.000000
    30  H    0.000000  -0.000015  -0.005200   0.000000   0.000000   0.000007
    31  H    0.627187   0.000000  -0.000000   0.000000   0.000002  -0.000000
    32  H    0.000000   0.627562  -0.000000  -0.000000   0.002700  -0.000000
    33  H   -0.000000  -0.000000   0.627562   0.000000  -0.000000   0.002700
    34  H    0.000000  -0.000000   0.000000   0.627187  -0.000000   0.000002
    35  H    0.000002   0.002700  -0.000000  -0.000000   0.634279  -0.000000
    36  H   -0.000000  -0.000000   0.002700   0.000002  -0.000000   0.634279
    37  H    0.006317   0.000000   0.000000  -0.000000   0.000019   0.000000
    38  H    0.000000   0.000003   0.000000  -0.000000  -0.006163  -0.000000
    39  H   -0.000000   0.000000   0.000000   0.006317   0.000000   0.000019
    40  H   -0.000000   0.000000   0.000003   0.000000  -0.000000  -0.006163
    41  H   -0.000012  -0.000000  -0.000000   0.000000  -0.000207   0.000000
    42  H    0.000000  -0.000000  -0.000000  -0.000012   0.000000  -0.000207
              37         38         39         40         41         42
     1  C    0.000000   0.000000   0.000000   0.000000  -0.000000  -0.000000
     2  C   -0.000000  -0.000000  -0.000000  -0.000000   0.000000   0.000000
     3  C    0.000013   0.000002  -0.000000   0.000000  -0.000001  -0.000000
     4  C   -0.000000   0.000000   0.000013   0.000002  -0.000000  -0.000001
     5  C    0.000265  -0.000000   0.000000   0.000000   0.000004   0.000000
     6  C   -0.000183  -0.000233  -0.000000  -0.000000   0.000016   0.000000
     7  C   -0.000000   0.000000  -0.000000  -0.000000  -0.000000  -0.000000
     8  C    0.000000   0.000000   0.000265  -0.000000   0.000000   0.000004
     9  C   -0.000000  -0.000000  -0.000000   0.000000  -0.000000  -0.000000
    10  C   -0.000000  -0.000000  -0.000183  -0.000233   0.000000   0.000016
    11  C    0.004412   0.002883   0.000000   0.000000   0.001137   0.000000
    12  C   -0.008863   0.000009   0.000000   0.000000  -0.000203  -0.000000
    13  C    0.000002   0.000011   0.000000   0.000000  -0.000000  -0.000000
    14  C    0.000000   0.000000   0.004412   0.002883   0.000000   0.001137
    15  C    0.000000   0.000000  -0.008863   0.000009  -0.000000  -0.000203
    16  C    0.000000   0.000000   0.000002   0.000011  -0.000000  -0.000000
    17  C   -0.039993   0.001176   0.000000   0.000000   0.002643  -0.000000
    18  C    0.000573  -0.034214  -0.000000  -0.000000   0.004161  -0.000000
    19  C   -0.000000  -0.000000   0.000573  -0.034214  -0.000000   0.004161
    20  C    0.000000   0.000000  -0.039993   0.001176  -0.000000   0.002643
    21  C    0.364425   0.004238  -0.000000   0.000000  -0.034555  -0.000000
    22  C    0.004648   0.365337   0.000000   0.000000  -0.039434   0.000000
    23  C   -0.000000   0.000000   0.364425   0.004238  -0.000000  -0.034555
    24  C    0.000000   0.000000   0.004648   0.365337   0.000000  -0.039434
    25  C   -0.043940  -0.040317   0.000000   0.000000   0.365527   0.000000
    26  C    0.000000   0.000000  -0.043940  -0.040317   0.000000   0.365527
    27  H   -0.000013  -0.000000   0.000000  -0.000000  -0.000000   0.000000
    28  H    0.000000   0.000000   0.000000  -0.000000  -0.000000   0.000000
    29  H    0.000000  -0.000000  -0.000013  -0.000000   0.000000  -0.000000
    30  H    0.000000  -0.000000   0.000000   0.000000   0.000000  -0.000000
    31  H    0.006317   0.000000  -0.000000  -0.000000  -0.000012   0.000000
    32  H    0.000000   0.000003   0.000000   0.000000  -0.000000  -0.000000
    33  H    0.000000   0.000000   0.000000   0.000003  -0.000000  -0.000000
    34  H   -0.000000  -0.000000   0.006317   0.000000   0.000000  -0.000012
    35  H    0.000019  -0.006163   0.000000  -0.000000  -0.000207   0.000000
    36  H    0.000000  -0.000000   0.000019  -0.006163   0.000000  -0.000207
    37  H    0.633597  -0.000201   0.000000   0.000000  -0.005768  -0.000000
    38  H   -0.000201   0.627156   0.000000   0.000000  -0.005295   0.000000
    39  H    0.000000   0.000000   0.633597  -0.000201  -0.000000  -0.005768
    40  H    0.000000   0.000000  -0.000201   0.627156   0.000000  -0.005295
    41  H   -0.005768  -0.005295  -0.000000   0.000000   0.625914   0.000000
    42  H   -0.000000   0.000000  -0.005768  -0.005295   0.000000   0.625914
 Mulliken charges:
               1
     1  C   -0.033732
     2  C    0.132707
     3  C    0.048615
     4  C    0.048615
     5  C   -0.140196
     6  C    0.041364
     7  C   -0.150743
     8  C   -0.140196
     9  C   -0.150743
    10  C    0.041364
    11  C    0.036974
    12  C   -0.145611
    13  C   -0.114779
    14  C    0.036974
    15  C   -0.145611
    16  C   -0.114779
    17  C    0.114279
    18  C   -0.122025
    19  C   -0.122025
    20  C    0.114279
    21  C   -0.140187
    22  C   -0.098780
    23  C   -0.140187
    24  C   -0.098780
    25  C   -0.085469
    26  C   -0.085469
    27  H    0.108222
    28  H    0.085495
    29  H    0.108222
    30  H    0.085495
    31  H    0.085236
    32  H    0.085896
    33  H    0.085896
    34  H    0.085236
    35  H    0.085846
    36  H    0.085846
    37  H    0.084691
    38  H    0.085607
    39  H    0.084691
    40  H    0.085607
    41  H    0.086076
    42  H    0.086076
 Sum of Mulliken charges =  -0.00000
 Mulliken charges with hydrogens summed into heavy atoms:
               1
     1  C   -0.033732
     2  C    0.132707
     3  C    0.048615
     4  C    0.048615
     5  C   -0.031974
     6  C    0.041364
     7  C   -0.065248
     8  C   -0.031974
     9  C   -0.065248
    10  C    0.041364
    11  C    0.036974
    12  C   -0.060375
    13  C   -0.028883
    14  C    0.036974
    15  C   -0.060375
    16  C   -0.028883
    17  C    0.114279
    18  C   -0.036179
    19  C   -0.036179
    20  C    0.114279
    21  C   -0.055495
    22  C   -0.013173
    23  C   -0.055495
    24  C   -0.013173
    25  C    0.000607
    26  C    0.000607
 APT charges:
               1
     1  C    0.075545
     2  C   -0.025421
     3  C    0.017924
     4  C    0.017924
     5  C   -0.085550
     6  C    0.023356
     7  C    0.008295
     8  C   -0.085550
     9  C    0.008295
    10  C    0.023356
    11  C    0.045112
    12  C    0.001708
    13  C   -0.077933
    14  C    0.045112
    15  C    0.001708
    16  C   -0.077933
    17  C   -0.012580
    18  C   -0.051230
    19  C   -0.051230
    20  C   -0.012580
    21  C   -0.000059
    22  C   -0.026356
    23  C   -0.000059
    24  C   -0.026356
    25  C   -0.035687
    26  C   -0.035687
    27  H    0.049041
    28  H    0.011564
    29  H    0.049041
    30  H    0.011564
    31  H    0.010825
    32  H    0.028080
    33  H    0.028080
    34  H    0.010825
    35  H    0.037779
    36  H    0.037779
    37  H    0.017727
    38  H    0.005654
    39  H    0.017727
    40  H    0.005654
    41  H    0.007266
    42  H    0.007266
 Sum of APT charges =   0.00000
 APT charges with hydrogens summed into heavy atoms:
               1
     1  C    0.075545
     2  C   -0.025421
     3  C    0.017924
     4  C    0.017924
     5  C   -0.036509
     6  C    0.023356
     7  C    0.019859
     8  C   -0.036509
     9  C    0.019859
    10  C    0.023356
    11  C    0.045112
    12  C    0.012534
    13  C   -0.049853
    14  C    0.045112
    15  C    0.012534
    16  C   -0.049852
    17  C   -0.012580
    18  C   -0.013451
    19  C   -0.013451
    20  C   -0.012580
    21  C    0.017668
    22  C   -0.020702
    23  C    0.017668
    24  C   -0.020702
    25  C   -0.028421
    26  C   -0.028421
 Electronic spatial extent (au):  <R**2>=          10939.2325
 Charge=              0.0000 electrons
 Dipole moment (field-independent basis, Debye):
    X=             -0.0000    Y=             -0.0000    Z=              0.0583  Tot=              0.0583
 Quadrupole moment (field-independent basis, Debye-Ang):
   XX=           -154.1279   YY=           -127.7206   ZZ=           -130.2715
   XY=              2.3224   XZ=             -0.0000   YZ=             -0.0000
 Traceless Quadrupole moment (field-independent basis, Debye-Ang):
   XX=            -16.7545   YY=              9.6527   ZZ=              7.1019
   XY=              2.3224   XZ=             -0.0000   YZ=             -0.0000
 Octapole moment (field-independent basis, Debye-Ang**2):
  XXX=              0.0000  YYY=             -0.0000  ZZZ=              5.5687  XYY=              0.0000
  XXY=              0.0000  XXZ=             -3.1678  XZZ=             -0.0000  YZZ=             -0.0000
  YYZ=             -6.3668  XYZ=             21.0723
 Hexadecapole moment (field-independent basis, Debye-Ang**3):
 XXXX=           -281.5079 YYYY=         -11289.6295 ZZZZ=          -2195.5832 XXXY=            -13.5732
 XXXZ=             -0.0000 YYYX=            143.8115 YYYZ=              0.0000 ZZZX=              0.0000
 ZZZY=             -0.0000 XXYY=          -2305.2513 XXZZ=           -466.3318 YYZZ=          -2276.3294
 XXYZ=             -0.0000 YYXZ=             -0.0000 ZZXY=            -26.7071
 N-N= 1.990967909479D+03 E-N=-6.298331813635D+03  KE= 9.907916646436D+02
 Symmetry A    KE= 5.273556854974D+02
 Symmetry B    KE= 4.634359791462D+02
  Exact polarizability:      94.429      17.949     557.090       0.000       0.000     294.425
 Approx polarizability:     161.698      40.294     827.156       0.000      -0.000     572.086
 No NMR shielding tensors so no spin-rotation constants.
 Leave Link  601 at Thu Sep  8 15:07:28 2022, MaxMem=  1342177280 cpu:              60.6 elap:               1.4
 (Enter /mnt/opt/groups/app-gaussian/g16-avx2/l701.exe)
 ... and contract with generalized density number  0.
 Compute integral second derivatives.
 R6Disp: Adding Grimme-D3 dispersion energy 2nd derivatives to the Hessian.
 Leave Link  701 at Thu Sep  8 15:07:30 2022, MaxMem=  1342177280 cpu:              77.4 elap:               1.7
 (Enter /mnt/opt/groups/app-gaussian/g16-avx2/l702.exe)
 L702 exits ... SP integral derivatives will be done elsewhere.
 Leave Link  702 at Thu Sep  8 15:07:30 2022, MaxMem=  1342177280 cpu:               2.3 elap:               0.1
 (Enter /mnt/opt/groups/app-gaussian/g16-avx2/l703.exe)
 Integral derivatives from FoFJK, PRISM(SPDF).
 Compute integral second derivatives, UseDBF=F ICtDFT=           0.
 Calling FoFJK, ICntrl=    100127 FMM=F ISym2X=1 I1Cent= 0 IOpClX= 0 NMat=1 NMatS=1 NMatT=0.
 FoFJK:  IHMeth= 1 ICntrl=  100127 DoSepK=F KAlg= 0 I1Cent=           0 FoldK=F
 IRaf=         0 NMat=       1 IRICut=       1 DoRegI=T DoRafI=F ISym2E= 1 IDoP0=0 IntGTp=1.
 FoFCou: FMM=F IPFlag=           0 FMFlag=      100000 FMFlg1=         800
         NFxFlg=           0 DoJE=F BraDBF=F KetDBF=F FulRan=T
         wScrn=  0.000000 ICntrl=    100127 IOpCl=  0 I1Cent=           0 NGrid=           0
         NMat0=    1 NMatS0=      1 NMatT0=    0 NMatD0=    1 NMtDS0=    0 NMtDT0=    0
 Petite list used in FoFCou.
 Leave Link  703 at Thu Sep  8 15:08:47 2022, MaxMem=  1342177280 cpu:            3603.3 elap:              77.3
 (Enter /mnt/opt/groups/app-gaussian/g16-avx2/l716.exe)
 Dipole        =-3.96350986D-16-1.16268950D-14 2.29424273D-02
 Polarizability= 9.44292488D+01 1.79486793D+01 5.57090194D+02
                 5.37274747D-07 2.77137824D-07 2.94425369D+02
 Full mass-weighted force constant matrix:
 Low frequencies ---   -3.5428   -1.6152   -0.3768    0.0005    0.0008    0.0018
 Low frequencies ---   32.5689   63.0787   64.5047
 Diagonal vibrational polarizability:
       13.5652215       7.5124885       2.8986742
 Harmonic frequencies (cm**-1), IR intensities (KM/Mole), Raman scattering
 activities (A**4/AMU), depolarization ratios for plane and unpolarized
 incident light, reduced masses (AMU), force constants (mDyne/A),
 and normal coordinates:
                      1                      2                      3
                      B                      A                      A
 Frequencies --     32.5633                63.0785                64.5047
 Red. masses --      5.2176                 4.2507                 5.5260
 Frc consts  --      0.0033                 0.0100                 0.0135
 IR Inten    --      0.0888                 0.0009                 0.0714
  Atom  AN      X      Y      Z        X      Y      Z        X      Y      Z
     1   6    -0.12   0.00  -0.00    -0.00   0.00  -0.01    -0.00   0.00  -0.08
     2   6    -0.08  -0.00  -0.00     0.00   0.00  -0.01     0.00   0.00  -0.08
     3   6    -0.11   0.01   0.01    -0.01   0.01  -0.01     0.07   0.02  -0.07
     4   6    -0.11   0.01  -0.01     0.01  -0.01  -0.01    -0.07  -0.02  -0.07
     5   6    -0.17   0.03   0.03     0.07   0.02  -0.04     0.09   0.07  -0.07
     6   6    -0.04  -0.00   0.01    -0.07   0.01   0.01     0.10   0.01  -0.05
     7   6    -0.06  -0.01   0.00    -0.08   0.00  -0.00     0.09  -0.02  -0.07
     8   6    -0.17   0.03  -0.03    -0.07  -0.02  -0.04    -0.09  -0.07  -0.07
     9   6    -0.06  -0.01  -0.00     0.08  -0.00  -0.00    -0.09   0.02  -0.07
    10   6    -0.04  -0.00  -0.01     0.07  -0.01   0.01    -0.10  -0.01  -0.05
    11   6     0.02  -0.01  -0.00    -0.05   0.02   0.02     0.07   0.03   0.00
    12   6    -0.13   0.03   0.03     0.14   0.02  -0.05     0.09   0.09  -0.03
    13   6    -0.03  -0.01   0.00    -0.13   0.01   0.01     0.14  -0.02  -0.05
    14   6     0.02  -0.01   0.00     0.05  -0.02   0.02    -0.07  -0.03   0.00
    15   6    -0.13   0.03  -0.03    -0.14  -0.02  -0.05    -0.09  -0.09  -0.03
    16   6    -0.03  -0.01  -0.00     0.13  -0.01   0.01    -0.14   0.02  -0.05
    17   6    -0.02   0.01   0.01     0.10   0.02  -0.02     0.04   0.08   0.01
    18   6     0.15  -0.03  -0.02    -0.15   0.02   0.06     0.01   0.02   0.06
    19   6     0.15  -0.03   0.02     0.15  -0.02   0.06    -0.01  -0.02   0.06
    20   6    -0.02   0.01  -0.01    -0.10  -0.02  -0.02    -0.04  -0.08   0.01
    21   6     0.05   0.01   0.00     0.17   0.01  -0.03    -0.05   0.11   0.07
    22   6     0.23  -0.03  -0.03    -0.10   0.02   0.06    -0.09   0.06   0.12
    23   6     0.05   0.01  -0.00    -0.17  -0.01  -0.03     0.05  -0.11   0.07
    24   6     0.23  -0.03   0.03     0.10  -0.02   0.06     0.09  -0.06   0.12
    25   6     0.18  -0.01  -0.02     0.08   0.02   0.01    -0.12   0.10   0.13
    26   6     0.18  -0.01   0.02    -0.08  -0.02   0.01     0.12  -0.10   0.13
    27   1    -0.23   0.04   0.05     0.08   0.03  -0.06     0.09   0.09  -0.11
    28   1    -0.04  -0.01   0.00    -0.10  -0.01  -0.00     0.12  -0.03  -0.07
    29   1    -0.23   0.04  -0.05    -0.08  -0.03  -0.06    -0.09  -0.09  -0.11
    30   1    -0.04  -0.01  -0.00     0.10   0.01  -0.00    -0.12   0.03  -0.07
    31   1    -0.17   0.05   0.05     0.22   0.02  -0.08     0.09   0.11  -0.03
    32   1     0.00  -0.01   0.00    -0.18   0.01   0.02     0.21  -0.03  -0.04
    33   1     0.00  -0.01  -0.00     0.18  -0.01   0.02    -0.21   0.03  -0.04
    34   1    -0.17   0.05  -0.05    -0.22  -0.02  -0.08    -0.09  -0.11  -0.03
    35   1     0.19  -0.05  -0.03    -0.29   0.03   0.10     0.02  -0.00   0.05
    36   1     0.19  -0.05   0.03     0.29  -0.03   0.10    -0.02   0.00   0.05
    37   1     0.02   0.03   0.01     0.29   0.01  -0.06    -0.07   0.15   0.08
    38   1     0.33  -0.05  -0.05    -0.18   0.03   0.10    -0.15   0.05   0.16
    39   1     0.02   0.03  -0.01    -0.29  -0.01  -0.06     0.07  -0.15   0.08
    40   1     0.33  -0.05   0.05     0.18  -0.03   0.10     0.15  -0.05   0.16
    41   1     0.24  -0.02  -0.02     0.13   0.02   0.01    -0.21   0.13   0.18
    42   1     0.24  -0.02   0.02    -0.13  -0.02   0.01     0.21  -0.13   0.18
                      4                      5                      6
                      B                      A                      A
 Frequencies --     99.6308               101.9105               161.8475
 Red. masses --      3.9444                 4.5952                 4.5302
 Frc consts  --      0.0231                 0.0281                 0.0699
 IR Inten    --      0.2635                 0.0051                 0.0065
  Atom  AN      X      Y      Z        X      Y      Z        X      Y      Z
     1   6     0.05  -0.00   0.00    -0.00   0.00   0.07     0.00   0.00  -0.05
     2   6    -0.07   0.01   0.00     0.00  -0.00   0.06     0.00   0.00  -0.05
     3   6     0.08  -0.01  -0.02     0.03  -0.01   0.06    -0.05   0.01  -0.03
     4   6     0.08  -0.01   0.02    -0.03   0.01   0.06     0.05  -0.01  -0.03
     5   6     0.10  -0.01  -0.03     0.01  -0.05   0.06    -0.11   0.03  -0.01
     6   6     0.06  -0.01  -0.02     0.09  -0.00   0.03    -0.04   0.00  -0.01
     7   6    -0.14   0.02  -0.00     0.13   0.00   0.04     0.13  -0.02  -0.04
     8   6     0.10  -0.01   0.03    -0.01   0.05   0.06     0.11  -0.03  -0.01
     9   6    -0.14   0.02   0.00    -0.13  -0.00   0.04    -0.13   0.02  -0.04
    10   6     0.06  -0.01   0.02    -0.09   0.00   0.03     0.04  -0.00  -0.01
    11   6     0.07  -0.01  -0.02     0.04  -0.02  -0.00    -0.12   0.02   0.03
    12   6     0.00  -0.00   0.00     0.07  -0.08   0.01    -0.14   0.05   0.02
    13   6    -0.06   0.01  -0.01     0.18  -0.01   0.02     0.12  -0.02  -0.03
    14   6     0.07  -0.01   0.02    -0.04   0.02  -0.00     0.12  -0.02   0.03
    15   6     0.00  -0.00  -0.00    -0.07   0.08   0.01     0.14  -0.05   0.02
    16   6    -0.06   0.01   0.01    -0.18   0.01   0.02    -0.12   0.02  -0.03
    17   6    -0.03   0.00   0.01     0.08  -0.07  -0.02    -0.10   0.04   0.02
    18   6     0.16  -0.03  -0.04    -0.09   0.03  -0.03    -0.13   0.01   0.06
    19   6     0.16  -0.03   0.04     0.09  -0.03  -0.03     0.13  -0.01   0.06
    20   6    -0.03   0.00  -0.01    -0.08   0.07  -0.02     0.10  -0.04   0.02
    21   6    -0.15   0.02   0.04     0.06  -0.10  -0.07     0.06   0.04   0.01
    22   6     0.07  -0.01  -0.01    -0.13   0.00  -0.06     0.02   0.01   0.04
    23   6    -0.15   0.02  -0.04    -0.06   0.10  -0.07    -0.06  -0.04   0.01
    24   6     0.07  -0.01   0.01     0.13  -0.00  -0.06    -0.02  -0.01   0.04
    25   6    -0.12   0.01   0.04    -0.04  -0.06  -0.09     0.16   0.01   0.00
    26   6    -0.12   0.01  -0.04     0.04   0.06  -0.09    -0.16  -0.01   0.00
    27   1     0.14  -0.02  -0.04    -0.04  -0.06   0.11    -0.08   0.03  -0.02
    28   1    -0.26   0.03   0.00     0.19   0.02   0.04     0.22  -0.04  -0.05
    29   1     0.14  -0.02   0.04     0.04   0.06   0.11     0.08  -0.03  -0.02
    30   1    -0.26   0.03  -0.00    -0.19  -0.02   0.04    -0.22   0.04  -0.05
    31   1    -0.04  -0.01   0.02     0.07  -0.10   0.01    -0.16   0.07   0.03
    32   1    -0.13   0.02  -0.01     0.31  -0.02   0.01     0.24  -0.04  -0.03
    33   1    -0.13   0.02   0.01    -0.31   0.02   0.01    -0.24   0.04  -0.03
    34   1    -0.04  -0.01  -0.02    -0.07   0.10   0.01     0.16  -0.07   0.03
    35   1     0.31  -0.06  -0.08    -0.17   0.09  -0.00    -0.23   0.01   0.08
    36   1     0.31  -0.06   0.08     0.17  -0.09  -0.00     0.23  -0.01   0.08
    37   1    -0.27   0.04   0.08     0.11  -0.15  -0.08     0.12   0.05  -0.01
    38   1     0.15  -0.02  -0.03    -0.24   0.04  -0.07     0.04  -0.01   0.06
    39   1    -0.27   0.04  -0.08    -0.11   0.15  -0.08    -0.12  -0.05  -0.01
    40   1     0.15  -0.02   0.03     0.24  -0.04  -0.07    -0.04   0.01   0.06
    41   1    -0.21   0.03   0.07    -0.06  -0.08  -0.12     0.32   0.00  -0.02
    42   1    -0.21   0.03  -0.07     0.06   0.08  -0.12    -0.32  -0.00  -0.02
                      7                      8                      9
                      B                      B                      A
 Frequencies --    174.3757               211.6115               220.8671
 Red. masses --      5.0888                 4.3394                 6.1575
 Frc consts  --      0.0912                 0.1145                 0.1770
 IR Inten    --      1.2440                 2.5464                 0.2081
  Atom  AN      X      Y      Z        X      Y      Z        X      Y      Z
     1   6     0.20   0.01   0.00    -0.07  -0.00   0.00    -0.00  -0.00   0.03
     2   6     0.16  -0.01   0.00     0.07   0.01  -0.00     0.00  -0.00   0.03
     3   6     0.12   0.02   0.03    -0.08  -0.03  -0.06     0.05   0.06   0.06
     4   6     0.12   0.02  -0.03    -0.08  -0.03   0.06    -0.05  -0.06   0.06
     5   6     0.11  -0.02   0.03     0.07  -0.00  -0.12     0.09   0.09   0.05
     6   6    -0.07   0.03   0.07    -0.12  -0.02  -0.06     0.01   0.10   0.05
     7   6     0.03  -0.01   0.03     0.13   0.02  -0.03     0.00   0.02   0.03
     8   6     0.11  -0.02  -0.03     0.07  -0.00   0.12    -0.09  -0.09   0.05
     9   6     0.03  -0.01  -0.03     0.13   0.02   0.03    -0.00  -0.02   0.03
    10   6    -0.07   0.03  -0.07    -0.12  -0.02   0.06    -0.01  -0.10   0.05
    11   6    -0.13   0.03   0.06    -0.10  -0.02  -0.04    -0.02   0.14   0.04
    12   6    -0.06  -0.02   0.06     0.08   0.02  -0.11     0.02   0.09   0.06
    13   6    -0.13   0.02   0.07    -0.03   0.01  -0.07    -0.01   0.05   0.06
    14   6    -0.13   0.03  -0.06    -0.10  -0.02   0.04     0.02  -0.14   0.04
    15   6    -0.06  -0.02  -0.06     0.08   0.02   0.11    -0.02  -0.09   0.06
    16   6    -0.13   0.02  -0.07    -0.03   0.01   0.07     0.01  -0.05   0.06
    17   6    -0.13   0.00   0.06    -0.06   0.03  -0.05    -0.04   0.11   0.04
    18   6    -0.07   0.03   0.01     0.00  -0.07   0.00    -0.02   0.20  -0.05
    19   6    -0.07   0.03  -0.01     0.00  -0.07  -0.00     0.02  -0.20  -0.05
    20   6    -0.13   0.00  -0.06    -0.06   0.03   0.05     0.04  -0.11   0.04
    21   6    -0.05  -0.03   0.01    -0.06   0.07   0.02    -0.05   0.07  -0.04
    22   6     0.09  -0.00  -0.06     0.09  -0.05   0.05     0.03   0.16  -0.15
    23   6    -0.05  -0.03  -0.01    -0.06   0.07  -0.02     0.05  -0.07  -0.04
    24   6     0.09  -0.00   0.06     0.09  -0.05  -0.05    -0.03  -0.16  -0.15
    25   6     0.11  -0.04  -0.07     0.02   0.03   0.07     0.02   0.11  -0.15
    26   6     0.11  -0.04   0.07     0.02   0.03  -0.07    -0.02  -0.11  -0.15
    27   1     0.23  -0.05   0.02     0.20  -0.00  -0.20     0.14   0.09   0.02
    28   1    -0.03  -0.04   0.03     0.26   0.05  -0.04     0.00   0.01   0.03
    29   1     0.23  -0.05  -0.02     0.20  -0.00   0.20    -0.14  -0.09   0.02
    30   1    -0.03  -0.04  -0.03     0.26   0.05   0.04    -0.00  -0.01   0.03
    31   1    -0.08  -0.05   0.07     0.21   0.01  -0.15     0.04   0.06   0.06
    32   1    -0.30   0.03   0.09    -0.05   0.02  -0.10    -0.02   0.04   0.08
    33   1    -0.30   0.03  -0.09    -0.05   0.02   0.10     0.02  -0.04   0.08
    34   1    -0.08  -0.05  -0.07     0.21   0.01   0.15    -0.04  -0.06   0.06
    35   1    -0.07   0.05   0.02     0.04  -0.13  -0.01    -0.02   0.27  -0.05
    36   1    -0.07   0.05  -0.02     0.04  -0.13   0.01     0.02  -0.27  -0.05
    37   1    -0.04  -0.06   0.00    -0.07   0.14   0.03    -0.08  -0.01  -0.04
    38   1     0.20  -0.01  -0.12     0.20  -0.09   0.07     0.08   0.18  -0.21
    39   1    -0.04  -0.06  -0.00    -0.07   0.14  -0.03     0.08   0.01  -0.04
    40   1     0.20  -0.01   0.12     0.20  -0.09  -0.07    -0.08  -0.18  -0.21
    41   1     0.24  -0.07  -0.13     0.05   0.05   0.11     0.05   0.07  -0.21
    42   1     0.24  -0.07   0.13     0.05   0.05  -0.11    -0.05  -0.07  -0.21
                     10                     11                     12
                      B                      A                      B
 Frequencies --    254.2946               262.0606               276.5454
 Red. masses --      4.6177                 4.1978                 4.0461
 Frc consts  --      0.1759                 0.1699                 0.1823
 IR Inten    --      1.0075                 0.0240                 1.7239
  Atom  AN      X      Y      Z        X      Y      Z        X      Y      Z
     1   6     0.16  -0.01   0.00    -0.00  -0.00   0.01     0.07   0.02   0.00
     2   6     0.05   0.05   0.00    -0.00  -0.00   0.01     0.22   0.02   0.00
     3   6     0.13  -0.04  -0.08     0.00  -0.01   0.01    -0.03   0.00   0.02
     4   6     0.13  -0.04   0.08    -0.00   0.01   0.01    -0.03   0.00  -0.02
     5   6    -0.04  -0.01  -0.04     0.17  -0.03  -0.05    -0.08  -0.00   0.04
     6   6     0.08  -0.03  -0.11    -0.08  -0.02   0.02    -0.07   0.01   0.02
     7   6    -0.05   0.08  -0.04     0.10  -0.01   0.02     0.08   0.02   0.02
     8   6    -0.04  -0.01   0.04    -0.17   0.03  -0.05    -0.08  -0.00  -0.04
     9   6    -0.05   0.08   0.04    -0.10   0.01   0.02     0.08   0.02  -0.02
    10   6     0.08  -0.03   0.11     0.08   0.02   0.02    -0.07   0.01  -0.02
    11   6     0.00  -0.03  -0.07    -0.13  -0.02   0.03     0.05  -0.01  -0.02
    12   6    -0.16   0.01  -0.01     0.15  -0.04  -0.06     0.00  -0.02   0.00
    13   6    -0.01   0.04  -0.10     0.03  -0.01   0.01    -0.20   0.05   0.03
    14   6     0.00  -0.03   0.07     0.13   0.02   0.03     0.05  -0.01   0.02
    15   6    -0.16   0.01   0.01    -0.15   0.04  -0.06     0.00  -0.02  -0.00
    16   6    -0.01   0.04   0.10    -0.03   0.01   0.01    -0.20   0.05  -0.03
    17   6    -0.04   0.01  -0.05    -0.08  -0.02   0.02     0.10  -0.02  -0.03
    18   6    -0.07  -0.07   0.03    -0.05  -0.04   0.01     0.10  -0.03  -0.02
    19   6    -0.07  -0.07  -0.03     0.05   0.04   0.01     0.10  -0.03   0.02
    20   6    -0.04   0.01   0.05     0.08   0.02   0.02     0.10  -0.02   0.03
    21   6     0.06   0.05  -0.00    -0.12  -0.02   0.03     0.08  -0.02  -0.02
    22   6    -0.05  -0.04   0.11     0.11  -0.06  -0.03    -0.04  -0.01   0.03
    23   6     0.06   0.05   0.00     0.12   0.02   0.03     0.08  -0.02   0.02
    24   6    -0.05  -0.04  -0.11    -0.11   0.06  -0.03    -0.04  -0.01  -0.03
    25   6     0.09   0.01   0.07     0.02  -0.04   0.00    -0.09  -0.00   0.04
    26   6     0.09   0.01  -0.07    -0.02   0.04   0.00    -0.09  -0.00  -0.04
    27   1    -0.10  -0.00  -0.02     0.27  -0.03  -0.10    -0.17   0.00   0.08
    28   1    -0.18   0.14  -0.04     0.20  -0.02   0.01     0.05   0.02   0.02
    29   1    -0.10  -0.00   0.02    -0.27   0.03  -0.10    -0.17   0.00  -0.08
    30   1    -0.18   0.14   0.04    -0.20   0.02   0.01     0.05   0.02  -0.02
    31   1    -0.31   0.02   0.05     0.29  -0.07  -0.11    -0.03  -0.02   0.01
    32   1    -0.10   0.07  -0.13     0.08  -0.01   0.00    -0.45   0.09   0.03
    33   1    -0.10   0.07   0.13    -0.08   0.01   0.00    -0.45   0.09  -0.03
    34   1    -0.31   0.02  -0.05    -0.29   0.07  -0.11    -0.03  -0.02  -0.01
    35   1    -0.11  -0.13   0.04    -0.04  -0.05   0.01     0.19  -0.06  -0.05
    36   1    -0.11  -0.13  -0.04     0.04   0.05   0.01     0.19  -0.06   0.05
    37   1     0.12   0.12  -0.02    -0.16  -0.01   0.04     0.11  -0.01  -0.02
    38   1    -0.10  -0.06   0.17     0.26  -0.09  -0.06    -0.09  -0.00   0.05
    39   1     0.12   0.12   0.02     0.16   0.01   0.04     0.11  -0.01   0.02
    40   1    -0.10  -0.06  -0.17    -0.26   0.09  -0.06    -0.09  -0.00  -0.05
    41   1     0.17   0.02   0.10     0.08  -0.05  -0.01    -0.21   0.02   0.08
    42   1     0.17   0.02  -0.10    -0.08   0.05  -0.01    -0.21   0.02  -0.08
                     13                     14                     15
                      A                      B                      A
 Frequencies --    326.7449               350.5070               403.6820
 Red. masses --      5.1809                 6.5890                 5.1052
 Frc consts  --      0.3259                 0.4769                 0.4902
 IR Inten    --      0.0600                 0.3937                 0.8925
  Atom  AN      X      Y      Z        X      Y      Z        X      Y      Z
     1   6     0.00  -0.00  -0.03    -0.03   0.09   0.00    -0.00   0.00   0.15
     2   6     0.00  -0.00  -0.04    -0.06   0.23   0.00     0.00  -0.00   0.17
     3   6     0.22  -0.01  -0.05    -0.04   0.06   0.06     0.07  -0.01   0.08
     4   6    -0.22   0.01  -0.05    -0.04   0.06  -0.06    -0.07   0.01   0.08
     5   6     0.15  -0.02  -0.03    -0.01  -0.06   0.07     0.05  -0.00   0.07
     6   6     0.19  -0.03  -0.03    -0.01   0.06   0.05     0.05   0.02  -0.03
     7   6    -0.11  -0.01  -0.02    -0.02   0.23   0.04     0.01   0.09   0.09
     8   6    -0.15   0.02  -0.03    -0.01  -0.06  -0.07    -0.05   0.00   0.07
     9   6     0.11   0.01  -0.02    -0.02   0.23  -0.04    -0.01  -0.09   0.09
    10   6    -0.19   0.03  -0.03    -0.01   0.06  -0.05    -0.05  -0.02  -0.03
    11   6     0.04  -0.02   0.02    -0.03  -0.03   0.03    -0.03  -0.02  -0.15
    12   6    -0.09  -0.01   0.05     0.06  -0.10   0.00    -0.03  -0.04  -0.04
    13   6    -0.01  -0.02  -0.01     0.08   0.20   0.04     0.02   0.06  -0.00
    14   6    -0.04   0.02   0.02    -0.03  -0.03  -0.03     0.03   0.02  -0.15
    15   6     0.09   0.01   0.05     0.06  -0.10  -0.00     0.03   0.04  -0.04
    16   6     0.01   0.02  -0.01     0.08   0.20  -0.04    -0.02  -0.06  -0.00
    17   6    -0.08  -0.03   0.05    -0.01  -0.10   0.03    -0.05   0.05  -0.16
    18   6    -0.10  -0.01   0.05    -0.02  -0.07   0.07    -0.05  -0.08  -0.08
    19   6     0.10   0.01   0.05    -0.02  -0.07  -0.07     0.05   0.08  -0.08
    20   6     0.08   0.03   0.05    -0.01  -0.10  -0.03     0.05  -0.05  -0.16
    21   6    -0.05  -0.05   0.03    -0.03  -0.11   0.06    -0.01   0.15  -0.06
    22   6    -0.03  -0.03   0.01     0.04  -0.09   0.07     0.00  -0.01   0.06
    23   6     0.05   0.05   0.03    -0.03  -0.11  -0.06     0.01  -0.15  -0.06
    24   6     0.03   0.03   0.01     0.04  -0.09  -0.07    -0.00   0.01   0.06
    25   6     0.10  -0.07  -0.03     0.00  -0.13   0.08     0.05   0.09   0.05
    26   6    -0.10   0.07  -0.03     0.00  -0.13  -0.08    -0.05  -0.09   0.05
    27   1     0.14  -0.02  -0.01     0.01  -0.10   0.14     0.02  -0.02   0.12
    28   1    -0.28  -0.00  -0.02    -0.01   0.20   0.03    -0.01   0.20   0.09
    29   1    -0.14   0.02  -0.01     0.01  -0.10  -0.14    -0.02   0.02   0.12
    30   1     0.28   0.00  -0.02    -0.01   0.20  -0.03     0.01  -0.20   0.09
    31   1    -0.24   0.00   0.11     0.14  -0.12  -0.03    -0.10  -0.19  -0.03
    32   1    -0.14  -0.01  -0.00     0.18   0.22  -0.02    -0.02   0.08  -0.02
    33   1     0.14   0.01  -0.00     0.18   0.22   0.02     0.02  -0.08  -0.02
    34   1     0.24  -0.00   0.11     0.14  -0.12   0.03     0.10   0.19  -0.03
    35   1    -0.18   0.02   0.07    -0.02  -0.08   0.07    -0.07  -0.18  -0.07
    36   1     0.18  -0.02   0.07    -0.02  -0.08  -0.07     0.07   0.18  -0.07
    37   1    -0.07  -0.07   0.03    -0.04  -0.08   0.07    -0.00   0.27  -0.06
    38   1    -0.05  -0.02  -0.00     0.07  -0.09   0.03     0.01  -0.07   0.16
    39   1     0.07   0.07   0.03    -0.04  -0.08  -0.07     0.00  -0.27  -0.06
    40   1     0.05   0.02  -0.00     0.07  -0.09  -0.03    -0.01   0.07   0.16
    41   1     0.24  -0.10  -0.08     0.01  -0.14   0.07     0.11   0.14   0.12
    42   1    -0.24   0.10  -0.08     0.01  -0.14  -0.07    -0.11  -0.14   0.12
                     16                     17                     18
                      A                      B                      B
 Frequencies --    409.8671               420.4897               446.2319
 Red. masses --      3.5283                 3.2750                 4.6877
 Frc consts  --      0.3492                 0.3412                 0.5500
 IR Inten    --      0.0010                 4.4450                12.0679
  Atom  AN      X      Y      Z        X      Y      Z        X      Y      Z
     1   6     0.00  -0.00  -0.01    -0.08   0.02   0.00    -0.08  -0.03  -0.00
     2   6     0.00   0.00  -0.01    -0.08   0.03  -0.00     0.06   0.04   0.00
     3   6     0.08   0.01  -0.01    -0.01   0.01  -0.01    -0.05  -0.07  -0.09
     4   6    -0.08  -0.01  -0.01    -0.01   0.01   0.01    -0.05  -0.07   0.09
     5   6     0.13   0.01  -0.03     0.12  -0.00  -0.06    -0.01  -0.06  -0.10
     6   6    -0.07   0.01   0.03    -0.05   0.01   0.02     0.01  -0.05  -0.09
     7   6     0.14  -0.02   0.00     0.03   0.01   0.01     0.03   0.06  -0.05
     8   6    -0.13  -0.01  -0.03     0.12  -0.00   0.06    -0.01  -0.06   0.10
     9   6    -0.14   0.02   0.00     0.03   0.01  -0.01     0.03   0.06   0.05
    10   6     0.07  -0.01   0.03    -0.05   0.01  -0.02     0.01  -0.05   0.09
    11   6    -0.04  -0.01   0.01    -0.02   0.00   0.03     0.11   0.03   0.09
    12   6    -0.10   0.02   0.03    -0.11   0.02   0.03     0.01   0.03   0.07
    13   6    -0.08   0.01   0.03     0.02   0.01   0.01    -0.08   0.02  -0.12
    14   6     0.04   0.01   0.01    -0.02   0.00  -0.03     0.11   0.03  -0.09
    15   6     0.10  -0.02   0.03    -0.11   0.02  -0.03     0.01   0.03  -0.07
    16   6     0.08  -0.01   0.03     0.02   0.01  -0.01    -0.08   0.02   0.12
    17   6    -0.06   0.01   0.01    -0.10   0.00   0.05     0.04  -0.02   0.14
    18   6     0.11  -0.04  -0.03     0.13  -0.01  -0.02    -0.00   0.11   0.09
    19   6    -0.11   0.04  -0.03     0.13  -0.01   0.02    -0.00   0.11  -0.09
    20   6     0.06  -0.01   0.01    -0.10   0.00  -0.05     0.04  -0.02  -0.14
    21   6     0.12  -0.02  -0.04     0.12  -0.04  -0.03    -0.04  -0.09   0.09
    22   6    -0.08  -0.01   0.02    -0.10   0.01   0.02    -0.01   0.06  -0.02
    23   6    -0.12   0.02  -0.04     0.12  -0.04   0.03    -0.04  -0.09  -0.09
    24   6     0.08   0.01   0.02    -0.10   0.01  -0.02    -0.01   0.06   0.02
    25   6    -0.04  -0.01   0.00    -0.02  -0.02  -0.00     0.03  -0.05  -0.04
    26   6     0.04   0.01   0.00    -0.02  -0.02   0.00     0.03  -0.05   0.04
    27   1     0.18   0.01  -0.05     0.29  -0.03  -0.12     0.01  -0.01  -0.20
    28   1     0.26  -0.05   0.00     0.13  -0.01   0.01     0.03   0.12  -0.05
    29   1    -0.18  -0.01  -0.05     0.29  -0.03   0.12     0.01  -0.01   0.20
    30   1    -0.26   0.05   0.00     0.13  -0.01  -0.01     0.03   0.12   0.05
    31   1    -0.19   0.01   0.06    -0.11   0.04   0.04     0.02   0.18   0.07
    32   1    -0.16   0.02   0.04     0.10   0.01  -0.01    -0.17   0.07  -0.18
    33   1     0.16  -0.02   0.04     0.10   0.01   0.01    -0.17   0.07   0.18
    34   1     0.19  -0.01   0.06    -0.11   0.04  -0.04     0.02   0.18  -0.07
    35   1     0.29  -0.07  -0.09     0.31  -0.03  -0.07    -0.07   0.21   0.11
    36   1    -0.29   0.07  -0.09     0.31  -0.03   0.07    -0.07   0.21  -0.11
    37   1     0.29  -0.05  -0.09     0.32  -0.09  -0.08    -0.12  -0.17   0.11
    38   1    -0.13  -0.00   0.03    -0.18   0.03   0.03    -0.07   0.12  -0.09
    39   1    -0.29   0.05  -0.09     0.32  -0.09   0.08    -0.12  -0.17  -0.11
    40   1     0.13   0.00   0.03    -0.18   0.03  -0.03    -0.07   0.12   0.09
    41   1    -0.03  -0.00   0.01     0.01  -0.03  -0.02     0.04  -0.10  -0.13
    42   1     0.03   0.00   0.01     0.01  -0.03   0.02     0.04  -0.10   0.13
                     19                     20                     21
                      A                      B                      A
 Frequencies --    479.5591               488.6909               504.8893
 Red. masses --      3.3225                 4.6698                 5.5364
 Frc consts  --      0.4502                 0.6571                 0.8315
 IR Inten    --      0.6344                 4.3113                 0.6049
  Atom  AN      X      Y      Z        X      Y      Z        X      Y      Z
     1   6    -0.00   0.00  -0.02    -0.14   0.07  -0.00     0.00   0.00  -0.06
     2   6     0.00   0.00  -0.03     0.00   0.03  -0.00     0.00   0.00  -0.03
     3   6     0.08   0.00  -0.01    -0.01   0.07  -0.01    -0.02   0.04  -0.00
     4   6    -0.08  -0.00  -0.01    -0.01   0.07   0.01     0.02  -0.04  -0.00
     5   6    -0.03  -0.02   0.03     0.07   0.09  -0.06     0.00   0.16  -0.03
     6   6    -0.02   0.03  -0.01     0.06   0.00   0.06     0.00  -0.05   0.12
     7   6     0.16  -0.01  -0.04     0.06  -0.02   0.09     0.00  -0.09   0.09
     8   6     0.03   0.02   0.03     0.07   0.09   0.06    -0.00  -0.16  -0.03
     9   6    -0.16   0.01  -0.04     0.06  -0.02  -0.09    -0.00   0.09   0.09
    10   6     0.02  -0.03  -0.01     0.06   0.00  -0.06    -0.00   0.05   0.12
    11   6     0.07   0.01  -0.03     0.17  -0.07  -0.05     0.08  -0.11  -0.01
    12   6    -0.02  -0.03   0.02    -0.07   0.08  -0.05    -0.04   0.15  -0.05
    13   6    -0.14   0.03  -0.01    -0.07   0.01   0.11     0.00  -0.06   0.17
    14   6    -0.07  -0.01  -0.03     0.17  -0.07   0.05    -0.08   0.11  -0.01
    15   6     0.02   0.03   0.02    -0.07   0.08   0.05     0.04  -0.15  -0.05
    16   6     0.14  -0.03  -0.01    -0.07   0.01  -0.11    -0.00   0.06   0.17
    17   6     0.13  -0.03  -0.04     0.03   0.00  -0.03     0.08   0.05  -0.04
    18   6    -0.08   0.03   0.03    -0.04  -0.07   0.00    -0.06  -0.12  -0.03
    19   6     0.08  -0.03   0.03    -0.04  -0.07  -0.00     0.06   0.12  -0.03
    20   6    -0.13   0.03  -0.04     0.03   0.00   0.03    -0.08  -0.05  -0.04
    21   6    -0.06   0.00   0.03    -0.10  -0.01  -0.01    -0.05   0.04  -0.06
    22   6     0.07   0.01  -0.00    -0.06  -0.09  -0.01    -0.02  -0.14  -0.07
    23   6     0.06  -0.00   0.03    -0.10  -0.01   0.01     0.05  -0.04  -0.06
    24   6    -0.07  -0.01  -0.00    -0.06  -0.09   0.01     0.02   0.14  -0.07
    25   6     0.00  -0.01   0.02     0.09  -0.06  -0.04     0.00   0.01  -0.07
    26   6    -0.00   0.01   0.02     0.09  -0.06   0.04    -0.00  -0.01  -0.07
    27   1    -0.15  -0.03   0.11     0.11   0.07  -0.05     0.02   0.16  -0.04
    28   1     0.31  -0.04  -0.05     0.13  -0.08   0.08     0.01  -0.22   0.09
    29   1     0.15   0.03   0.11     0.11   0.07   0.05    -0.02  -0.16  -0.04
    30   1    -0.31   0.04  -0.05     0.13  -0.08  -0.08    -0.01   0.22   0.09
    31   1    -0.19  -0.02   0.09    -0.17   0.11  -0.02    -0.11   0.16  -0.02
    32   1    -0.26   0.03   0.02    -0.12   0.01   0.11     0.05  -0.08   0.19
    33   1     0.26  -0.03   0.02    -0.12   0.01  -0.11    -0.05   0.08   0.19
    34   1     0.19   0.02   0.09    -0.17   0.11   0.02     0.11  -0.16  -0.02
    35   1    -0.25   0.04   0.08    -0.25  -0.04   0.06    -0.21  -0.05   0.01
    36   1     0.25  -0.04   0.08    -0.25  -0.04  -0.06     0.21   0.05   0.01
    37   1    -0.24   0.04   0.08    -0.27   0.00   0.04    -0.20   0.00  -0.02
    38   1     0.07   0.02  -0.01    -0.21  -0.07   0.05    -0.08  -0.16   0.00
    39   1     0.24  -0.04   0.08    -0.27   0.00  -0.04     0.20  -0.00  -0.02
    40   1    -0.07  -0.02  -0.01    -0.21  -0.07  -0.05     0.08   0.16   0.00
    41   1    -0.09  -0.00   0.03     0.14  -0.04  -0.01    -0.02   0.06   0.03
    42   1     0.09   0.00   0.03     0.14  -0.04   0.01     0.02  -0.06   0.03
                     22                     23                     24
                      B                      A                      B
 Frequencies --    505.6511               521.6182               534.9981
 Red. masses --      4.8389                 4.3745                 3.0914
 Frc consts  --      0.7289                 0.7013                 0.5213
 IR Inten    --      2.9965                 1.3239                 0.9680
  Atom  AN      X      Y      Z        X      Y      Z        X      Y      Z
     1   6     0.15   0.07   0.00    -0.00  -0.00   0.10    -0.01   0.01   0.00
     2   6     0.07   0.05   0.00     0.00  -0.00   0.17    -0.14   0.01   0.00
     3   6     0.02   0.03  -0.10    -0.12  -0.08  -0.03     0.08   0.00  -0.03
     4   6     0.02   0.03   0.10     0.12   0.08  -0.03     0.08   0.00   0.03
     5   6    -0.09   0.12  -0.11     0.04  -0.04  -0.12     0.06   0.00  -0.02
     6   6     0.01  -0.05   0.01    -0.06  -0.08  -0.06    -0.10   0.01   0.00
     7   6    -0.05   0.01   0.09     0.05   0.05   0.11     0.04   0.00  -0.02
     8   6    -0.09   0.12   0.11    -0.04   0.04  -0.12     0.06   0.00   0.02
     9   6    -0.05   0.01  -0.09    -0.05  -0.05   0.11     0.04   0.00   0.02
    10   6     0.01  -0.05  -0.01     0.06   0.08  -0.06    -0.10   0.01  -0.00
    11   6    -0.10  -0.03   0.09     0.15  -0.03  -0.01    -0.01   0.01   0.01
    12   6     0.04   0.14  -0.07    -0.03   0.03   0.02    -0.09   0.02   0.04
    13   6     0.07  -0.04   0.03    -0.05  -0.03  -0.07    -0.02   0.00  -0.01
    14   6    -0.10  -0.03  -0.09    -0.15   0.03  -0.01    -0.01   0.01  -0.01
    15   6     0.04   0.14   0.07     0.03  -0.03   0.02    -0.09   0.02  -0.04
    16   6     0.07  -0.04  -0.03     0.05   0.03  -0.07    -0.02   0.00   0.01
    17   6     0.01   0.03   0.07     0.00   0.02   0.05     0.14  -0.02  -0.03
    18   6     0.00  -0.05   0.03     0.03   0.03  -0.00    -0.06   0.01   0.03
    19   6     0.00  -0.05  -0.03    -0.03  -0.03  -0.00    -0.06   0.01  -0.03
    20   6     0.01   0.03  -0.07    -0.00  -0.02   0.05     0.14  -0.02   0.03
    21   6     0.04  -0.06  -0.03    -0.07   0.01   0.05     0.05  -0.02  -0.01
    22   6     0.01  -0.11  -0.06    -0.08   0.04  -0.00     0.11  -0.02  -0.03
    23   6     0.04  -0.06   0.03     0.07  -0.01   0.05     0.05  -0.02   0.01
    24   6     0.01  -0.11   0.06     0.08  -0.04  -0.00     0.11  -0.02   0.03
    25   6    -0.09  -0.06  -0.03     0.10   0.02  -0.05    -0.09  -0.00   0.03
    26   6    -0.09  -0.06   0.03    -0.10  -0.02  -0.05    -0.09  -0.00  -0.03
    27   1    -0.13   0.16  -0.16     0.11   0.01  -0.25    -0.04   0.01   0.02
    28   1    -0.20   0.01   0.09     0.14   0.18   0.11     0.27  -0.02  -0.02
    29   1    -0.13   0.16   0.16    -0.11  -0.01  -0.25    -0.04   0.01  -0.02
    30   1    -0.20   0.01  -0.09    -0.14  -0.18   0.11     0.27  -0.02   0.02
    31   1     0.12   0.26  -0.10    -0.02   0.12   0.02    -0.33   0.06   0.13
    32   1     0.03  -0.00  -0.02     0.01   0.03  -0.18     0.17  -0.02  -0.02
    33   1     0.03  -0.00   0.02    -0.01  -0.03  -0.18     0.17  -0.02   0.02
    34   1     0.12   0.26   0.10     0.02  -0.12   0.02    -0.33   0.06  -0.13
    35   1     0.13   0.01  -0.00    -0.10   0.10   0.04    -0.19   0.04   0.07
    36   1     0.13   0.01   0.00     0.10  -0.10   0.04    -0.19   0.04  -0.07
    37   1     0.11  -0.16  -0.05    -0.17  -0.02   0.08    -0.07  -0.01   0.02
    38   1     0.12  -0.10  -0.12    -0.26   0.07   0.05     0.16  -0.02  -0.06
    39   1     0.11  -0.16   0.05     0.17   0.02   0.08    -0.07  -0.01  -0.02
    40   1     0.12  -0.10   0.12     0.26  -0.07   0.05     0.16  -0.02   0.06
    41   1    -0.12  -0.04  -0.00     0.16  -0.01  -0.09    -0.29   0.02   0.08
    42   1    -0.12  -0.04   0.00    -0.16   0.01  -0.09    -0.29   0.02  -0.08
                     25                     26                     27
                      B                      A                      A
 Frequencies --    554.0721               555.5803               574.0666
 Red. masses --      7.4939                 4.1430                 5.9669
 Frc consts  --      1.3555                 0.7535                 1.1586
 IR Inten    --      0.7177                 0.0849                 1.6711
  Atom  AN      X      Y      Z        X      Y      Z        X      Y      Z
     1   6    -0.06  -0.18   0.00    -0.00  -0.00  -0.07     0.00   0.00  -0.06
     2   6    -0.03   0.03   0.00     0.00   0.00  -0.13    -0.00  -0.00  -0.04
     3   6    -0.01  -0.15   0.10    -0.07   0.07   0.06     0.01   0.00  -0.04
     4   6    -0.01  -0.15  -0.10     0.07  -0.07   0.06    -0.01  -0.00  -0.04
     5   6     0.06   0.08   0.16    -0.00   0.01   0.07     0.02  -0.10  -0.10
     6   6    -0.02  -0.09  -0.01    -0.00   0.08   0.05    -0.01  -0.03   0.09
     7   6     0.01   0.09  -0.07     0.02  -0.03  -0.09    -0.03  -0.12   0.08
     8   6     0.06   0.08  -0.16     0.00  -0.01   0.07    -0.02   0.10  -0.10
     9   6     0.01   0.09   0.07    -0.02   0.03  -0.09     0.03   0.12   0.08
    10   6    -0.02  -0.09   0.01     0.00  -0.08   0.05     0.01   0.03   0.09
    11   6    -0.01  -0.08   0.02     0.10   0.01  -0.06     0.00  -0.03  -0.02
    12   6     0.08   0.12   0.22     0.04  -0.05  -0.04    -0.08  -0.12  -0.13
    13   6    -0.02   0.08  -0.06    -0.02   0.06   0.06     0.02  -0.10   0.13
    14   6    -0.01  -0.08  -0.02    -0.10  -0.01  -0.06    -0.00   0.03  -0.02
    15   6     0.08   0.12  -0.22    -0.04   0.05  -0.04     0.08   0.12  -0.13
    16   6    -0.02   0.08   0.06     0.02  -0.06   0.06    -0.02   0.10   0.13
    17   6     0.02   0.14   0.06    -0.09  -0.02  -0.02    -0.01  -0.11  -0.05
    18   6    -0.01  -0.12   0.01     0.08  -0.01  -0.02    -0.02   0.08  -0.12
    19   6    -0.01  -0.12  -0.01    -0.08   0.01  -0.02     0.02  -0.08  -0.12
    20   6     0.02   0.14  -0.06     0.09   0.02  -0.02     0.01   0.11  -0.05
    21   6    -0.02   0.08  -0.10    -0.10  -0.01   0.02     0.05   0.01   0.13
    22   6    -0.05  -0.17  -0.07    -0.11   0.02   0.07     0.04   0.18   0.01
    23   6    -0.02   0.08   0.10     0.10   0.01   0.02    -0.05  -0.01   0.13
    24   6    -0.05  -0.17   0.07     0.11  -0.02   0.07    -0.04  -0.18   0.01
    25   6    -0.01   0.05  -0.09     0.14  -0.05  -0.00     0.02   0.11   0.04
    26   6    -0.01   0.05   0.09    -0.14   0.05  -0.00    -0.02  -0.11   0.04
    27   1     0.03   0.18   0.00     0.10  -0.04   0.10    -0.00  -0.15   0.00
    28   1     0.06   0.10  -0.07     0.05  -0.14  -0.10    -0.04  -0.25   0.08
    29   1     0.03   0.18  -0.00    -0.10   0.04   0.10     0.00   0.15   0.00
    30   1     0.06   0.10   0.07    -0.05   0.14  -0.10     0.04   0.25   0.08
    31   1     0.10   0.04   0.21     0.19  -0.13  -0.10    -0.17  -0.11  -0.10
    32   1    -0.02   0.11  -0.10    -0.01   0.00   0.15     0.11  -0.12   0.15
    33   1    -0.02   0.11   0.10     0.01  -0.00   0.15    -0.11   0.12   0.15
    34   1     0.10   0.04  -0.21    -0.19   0.13  -0.10     0.17   0.11  -0.10
    35   1     0.02  -0.01  -0.01     0.04  -0.05  -0.00    -0.08   0.03  -0.09
    36   1     0.02  -0.01   0.01    -0.04   0.05  -0.00     0.08  -0.03  -0.09
    37   1    -0.02  -0.04  -0.10    -0.12   0.05   0.02     0.03   0.09   0.13
    38   1    -0.04  -0.20  -0.02    -0.30   0.06   0.10     0.03   0.14   0.09
    39   1    -0.02  -0.04   0.10     0.12  -0.05   0.02    -0.03  -0.09   0.13
    40   1    -0.04  -0.20   0.02     0.30  -0.06   0.10    -0.03  -0.14   0.09
    41   1     0.06   0.12   0.04     0.29  -0.08  -0.05    -0.07   0.04  -0.08
    42   1     0.06   0.12  -0.04    -0.29   0.08  -0.05     0.07  -0.04  -0.08
                     28                     29                     30
                      A                      B                      B
 Frequencies --    583.5093               583.5298               614.5399
 Red. masses --      3.4722                 6.5253                 4.2799
 Frc consts  --      0.6965                 1.3091                 0.9523
 IR Inten    --      0.4020                 1.5731                 0.6946
  Atom  AN      X      Y      Z        X      Y      Z        X      Y      Z
     1   6     0.00  -0.00  -0.01     0.09  -0.07   0.00     0.26   0.04   0.00
     2   6     0.00   0.00  -0.03     0.06   0.14   0.00     0.10  -0.04  -0.00
     3   6    -0.07   0.03   0.05    -0.07  -0.13  -0.01    -0.10   0.03   0.03
     4   6     0.07  -0.03   0.05    -0.07  -0.13   0.01    -0.10   0.03  -0.03
     5   6     0.15  -0.01  -0.01     0.01  -0.09  -0.07     0.02   0.00  -0.01
     6   6    -0.14   0.06   0.02    -0.08  -0.14   0.08    -0.20   0.05   0.00
     7   6    -0.10   0.04  -0.06    -0.04   0.08   0.18    -0.09  -0.02  -0.05
     8   6    -0.15   0.01  -0.01     0.01  -0.09   0.07     0.02   0.00   0.01
     9   6     0.10  -0.04  -0.06    -0.04   0.08  -0.18    -0.09  -0.02   0.05
    10   6     0.14  -0.06   0.02    -0.08  -0.14  -0.08    -0.20   0.05  -0.00
    11   6     0.05   0.02  -0.03     0.03  -0.12   0.01     0.08   0.03  -0.03
    12   6    -0.10  -0.01   0.05    -0.05  -0.03   0.01    -0.02   0.02   0.03
    13   6     0.08   0.05  -0.02     0.06   0.04   0.11     0.08  -0.03  -0.05
    14   6    -0.05  -0.02  -0.03     0.03  -0.12  -0.01     0.08   0.03   0.03
    15   6     0.10   0.01   0.05    -0.05  -0.03  -0.01    -0.02   0.02  -0.03
    16   6    -0.08  -0.05  -0.02     0.06   0.04  -0.11     0.08  -0.03   0.05
    17   6     0.08  -0.02  -0.04     0.05  -0.03   0.02     0.05   0.02  -0.02
    18   6    -0.02   0.01   0.03    -0.04   0.00  -0.14     0.06  -0.01   0.04
    19   6     0.02  -0.01   0.03    -0.04   0.00   0.14     0.06  -0.01  -0.04
    20   6    -0.08   0.02  -0.04     0.05  -0.03  -0.02     0.05   0.02   0.02
    21   6     0.02  -0.02  -0.02     0.04   0.08   0.11    -0.06  -0.00  -0.04
    22   6     0.05  -0.01   0.01     0.01   0.09  -0.05    -0.04  -0.03   0.02
    23   6    -0.02   0.02  -0.02     0.04   0.08  -0.11    -0.06  -0.00   0.04
    24   6    -0.05   0.01   0.01     0.01   0.09   0.05    -0.04  -0.03  -0.02
    25   6    -0.02  -0.03   0.03     0.02   0.18  -0.03     0.06  -0.06  -0.01
    26   6     0.02   0.03   0.03     0.02   0.18   0.03     0.06  -0.06   0.01
    27   1     0.22  -0.02  -0.03     0.09  -0.07  -0.16     0.19  -0.01  -0.09
    28   1     0.00   0.02  -0.06    -0.09  -0.00   0.18    -0.13   0.02  -0.05
    29   1    -0.22   0.02  -0.03     0.09  -0.07   0.16     0.19  -0.01   0.09
    30   1    -0.00  -0.02  -0.06    -0.09  -0.00  -0.18    -0.13   0.02   0.05
    31   1    -0.24  -0.03   0.10    -0.06   0.00   0.01     0.03   0.01   0.01
    32   1     0.39  -0.01   0.01     0.20   0.11  -0.04     0.34  -0.08  -0.02
    33   1    -0.39   0.01   0.01     0.20   0.11   0.04     0.34  -0.08   0.02
    34   1     0.24   0.03   0.10    -0.06   0.00  -0.01     0.03   0.01  -0.01
    35   1    -0.22   0.02   0.08    -0.15   0.08  -0.10    -0.15   0.02   0.10
    36   1     0.22  -0.02   0.08    -0.15   0.08   0.10    -0.15   0.02  -0.10
    37   1    -0.12   0.03   0.02    -0.06   0.05   0.13    -0.23   0.03   0.01
    38   1    -0.04   0.01   0.01    -0.04   0.02   0.11    -0.26   0.03   0.04
    39   1     0.12  -0.03   0.02    -0.06   0.05  -0.13    -0.23   0.03  -0.01
    40   1     0.04  -0.01   0.01    -0.04   0.02  -0.11    -0.26   0.03  -0.04
    41   1    -0.18  -0.01   0.08    -0.07   0.15  -0.08    -0.02  -0.02   0.05
    42   1     0.18   0.01   0.08    -0.07   0.15   0.08    -0.02  -0.02  -0.05
                     31                     32                     33
                      A                      B                      A
 Frequencies --    621.5902               641.1647               687.1286
 Red. masses --      6.5346                 3.5642                 5.8070
 Frc consts  --      1.4876                 0.8633                 1.6154
 IR Inten    --      0.2580                 4.6465                 0.0873
  Atom  AN      X      Y      Z        X      Y      Z        X      Y      Z
     1   6    -0.00  -0.00  -0.03    -0.11   0.00   0.00     0.00  -0.00  -0.02
     2   6     0.00   0.00  -0.13     0.22  -0.03   0.00     0.00  -0.00  -0.03
     3   6    -0.01  -0.10   0.05    -0.14   0.01   0.05    -0.02   0.01   0.02
     4   6     0.01   0.10   0.05    -0.14   0.01  -0.05     0.02  -0.01   0.02
     5   6     0.05  -0.10   0.14     0.09  -0.01  -0.01     0.01   0.07   0.02
     6   6    -0.06  -0.10  -0.02     0.09   0.01  -0.01     0.02  -0.02   0.03
     7   6    -0.03  -0.13  -0.11    -0.05  -0.00  -0.02     0.02   0.13  -0.09
     8   6    -0.05   0.10   0.14     0.09  -0.01   0.01    -0.01  -0.07   0.02
     9   6     0.03   0.13  -0.11    -0.05  -0.00   0.02    -0.02  -0.13  -0.09
    10   6     0.06   0.10  -0.02     0.09   0.01   0.01    -0.02   0.02   0.03
    11   6    -0.00  -0.08   0.00     0.02   0.01  -0.01    -0.01  -0.13  -0.00
    12   6     0.07  -0.06   0.22    -0.09  -0.00   0.04    -0.00   0.05   0.01
    13   6    -0.02  -0.15  -0.07     0.06  -0.00  -0.01     0.01   0.19  -0.01
    14   6     0.00   0.08   0.00     0.02   0.01   0.01     0.01   0.13  -0.00
    15   6    -0.07   0.06   0.22    -0.09  -0.00  -0.04     0.00  -0.05   0.01
    16   6     0.02   0.15  -0.07     0.06  -0.00   0.01    -0.01  -0.19  -0.01
    17   6     0.01   0.06   0.04    -0.00   0.00  -0.02     0.02  -0.07   0.11
    18   6    -0.00  -0.06  -0.08    -0.08   0.01   0.03    -0.08  -0.08  -0.19
    19   6     0.00   0.06  -0.08    -0.08   0.01  -0.03     0.08   0.08  -0.19
    20   6    -0.01  -0.06   0.04    -0.00   0.00   0.02    -0.02   0.07   0.11
    21   6    -0.00   0.12  -0.01     0.07  -0.00  -0.05     0.06  -0.04   0.22
    22   6    -0.04  -0.03  -0.04     0.09  -0.02  -0.02    -0.01   0.00  -0.06
    23   6     0.00  -0.12  -0.01     0.07  -0.00   0.05    -0.06   0.04   0.22
    24   6     0.04   0.03  -0.04     0.09  -0.02   0.02     0.01  -0.00  -0.06
    25   6     0.03   0.16  -0.06    -0.08   0.00   0.03    -0.00   0.09  -0.02
    26   6    -0.03  -0.16  -0.06    -0.08   0.00  -0.03     0.00  -0.09  -0.02
    27   1     0.01  -0.04   0.08     0.29  -0.04  -0.09     0.07   0.06  -0.01
    28   1     0.02  -0.21  -0.11    -0.39   0.04  -0.01    -0.03   0.15  -0.09
    29   1    -0.01   0.04   0.08     0.29  -0.04   0.09    -0.07  -0.06  -0.01
    30   1    -0.02   0.21  -0.11    -0.39   0.04   0.01     0.03  -0.15  -0.09
    31   1     0.05  -0.16   0.22    -0.02  -0.04   0.01     0.05   0.10  -0.01
    32   1     0.06  -0.17  -0.06    -0.17   0.01   0.03    -0.07   0.22  -0.05
    33   1    -0.06   0.17  -0.06    -0.17   0.01  -0.03     0.07  -0.22  -0.05
    34   1    -0.05   0.16   0.22    -0.02  -0.04  -0.01    -0.05  -0.10  -0.01
    35   1    -0.02  -0.01  -0.07    -0.14   0.00   0.05    -0.05  -0.04  -0.20
    36   1     0.02   0.01  -0.07    -0.14   0.00  -0.05     0.05   0.04  -0.20
    37   1    -0.02   0.05  -0.00     0.08   0.01  -0.05     0.05  -0.16   0.23
    38   1    -0.05  -0.09   0.09     0.15  -0.02  -0.04     0.05  -0.11   0.12
    39   1     0.02  -0.05  -0.00     0.08   0.01   0.05    -0.05   0.16   0.23
    40   1     0.05   0.09   0.09     0.15  -0.02   0.04    -0.05   0.11   0.12
    41   1     0.06   0.19  -0.01    -0.19   0.03   0.08    -0.05   0.02  -0.14
    42   1    -0.06  -0.19  -0.01    -0.19   0.03  -0.08     0.05  -0.02  -0.14
                     34                     35                     36
                      B                      A                      B
 Frequencies --    704.6661               709.8103               741.2691
 Red. masses --      5.9347                 3.9415                 2.2166
 Frc consts  --      1.7363                 1.1700                 0.7176
 IR Inten    --     21.3088                 2.3136                 6.0372
  Atom  AN      X      Y      Z        X      Y      Z        X      Y      Z
     1   6     0.01   0.00  -0.00    -0.00   0.00  -0.00     0.12  -0.01   0.00
     2   6     0.03  -0.09   0.00    -0.00   0.00   0.03    -0.10   0.00   0.00
     3   6     0.00   0.06   0.05     0.18  -0.00  -0.05    -0.01  -0.00   0.00
     4   6     0.00   0.06  -0.05    -0.18   0.00  -0.05    -0.01  -0.00  -0.00
     5   6     0.03   0.15   0.04    -0.05   0.02   0.00    -0.06   0.01   0.02
     6   6    -0.02   0.03   0.02    -0.16   0.01   0.02     0.04  -0.00  -0.01
     7   6    -0.02  -0.02  -0.19    -0.07   0.04   0.02     0.02  -0.00  -0.00
     8   6     0.03   0.15  -0.04     0.05  -0.02   0.00    -0.06   0.01  -0.02
     9   6    -0.02  -0.02   0.19     0.07  -0.04   0.02     0.02  -0.00   0.00
    10   6    -0.02   0.03  -0.02     0.16  -0.01   0.02     0.04  -0.00   0.01
    11   6    -0.02  -0.09  -0.02    -0.10   0.01   0.03     0.09  -0.02  -0.02
    12   6    -0.01   0.07  -0.05     0.05   0.01  -0.02    -0.01   0.01  -0.00
    13   6     0.01   0.04  -0.07     0.05   0.01  -0.02    -0.07   0.01   0.01
    14   6    -0.02  -0.09   0.02     0.10  -0.01   0.03     0.09  -0.02   0.02
    15   6    -0.01   0.07   0.05    -0.05  -0.01  -0.02    -0.01   0.01   0.00
    16   6     0.01   0.04   0.07    -0.05  -0.01  -0.02    -0.07   0.01  -0.01
    17   6     0.02  -0.08   0.08     0.11  -0.01  -0.01    -0.11   0.01   0.03
    18   6    -0.05  -0.06  -0.19     0.08  -0.02  -0.03    -0.02   0.00  -0.00
    19   6    -0.05  -0.06   0.19    -0.08   0.02  -0.03    -0.02   0.00   0.00
    20   6     0.02  -0.08  -0.08    -0.11   0.01  -0.01    -0.11   0.01  -0.03
    21   6     0.05  -0.09   0.23    -0.07  -0.00   0.04     0.06  -0.01  -0.01
    22   6    -0.01   0.03  -0.04    -0.09   0.01   0.02     0.07  -0.01  -0.02
    23   6     0.05  -0.09  -0.23     0.07   0.00   0.04     0.06  -0.01   0.01
    24   6    -0.01   0.03   0.04     0.09  -0.01   0.02     0.07  -0.01   0.02
    25   6     0.01   0.02   0.01     0.09  -0.01  -0.03    -0.04   0.01   0.01
    26   6     0.01   0.02  -0.01    -0.09   0.01  -0.03    -0.04   0.01  -0.01
    27   1     0.06   0.13   0.07    -0.30   0.04   0.12     0.25  -0.03  -0.10
    28   1    -0.08   0.04  -0.19     0.09   0.05   0.02     0.22  -0.02  -0.01
    29   1     0.06   0.13  -0.07     0.30  -0.04   0.12     0.25  -0.03   0.10
    30   1    -0.08   0.04   0.19    -0.09  -0.05   0.02     0.22  -0.02   0.01
    31   1    -0.00   0.10  -0.05    -0.23   0.08   0.08     0.37  -0.04  -0.14
    32   1    -0.04  -0.01   0.01     0.28   0.01  -0.06     0.10  -0.01   0.00
    33   1    -0.04  -0.01  -0.01    -0.28  -0.01  -0.06     0.10  -0.01  -0.00
    34   1    -0.00   0.10   0.05     0.23  -0.08   0.08     0.37  -0.04   0.14
    35   1    -0.08  -0.09  -0.19     0.17  -0.02  -0.06    -0.29   0.05   0.08
    36   1    -0.08  -0.09   0.19    -0.17   0.02  -0.06    -0.29   0.05  -0.08
    37   1    -0.00  -0.17   0.25    -0.18  -0.01   0.07     0.04  -0.00  -0.00
    38   1    -0.02  -0.05   0.12    -0.13   0.01   0.03    -0.13   0.01   0.04
    39   1    -0.00  -0.17  -0.25     0.18   0.01   0.07     0.04  -0.00   0.00
    40   1    -0.02  -0.05  -0.12     0.13  -0.01   0.03    -0.13   0.01  -0.04
    41   1    -0.09  -0.07  -0.15     0.11  -0.02  -0.05    -0.20   0.02   0.05
    42   1    -0.09  -0.07   0.15    -0.11   0.02  -0.05    -0.20   0.02  -0.05
                     37                     38                     39
                      A                      B                      A
 Frequencies --    758.5365               768.7601               769.7426
 Red. masses --      1.5122                 1.5359                 1.5299
 Frc consts  --      0.5126                 0.5348                 0.5341
 IR Inten    --      4.4621                73.5458                 0.6735
  Atom  AN      X      Y      Z        X      Y      Z        X      Y      Z
     1   6    -0.00  -0.00  -0.01     0.08   0.03   0.00    -0.00   0.00   0.01
     2   6     0.00  -0.00  -0.01    -0.02  -0.00   0.00     0.00   0.00   0.01
     3   6    -0.06  -0.00   0.00    -0.04   0.02   0.01     0.04   0.00  -0.00
     4   6     0.06   0.00   0.00    -0.04   0.02  -0.01    -0.04  -0.00  -0.00
     5   6     0.03  -0.03  -0.03     0.00  -0.01  -0.01    -0.02   0.02   0.02
     6   6     0.01   0.00   0.01    -0.01   0.01  -0.00    -0.01   0.00  -0.01
     7   6     0.01   0.01  -0.01    -0.00  -0.01  -0.00    -0.05   0.00   0.01
     8   6    -0.03   0.03  -0.03     0.00  -0.01   0.01     0.02  -0.02   0.02
     9   6    -0.01  -0.01  -0.01    -0.00  -0.01   0.00     0.05  -0.00   0.01
    10   6    -0.01  -0.00   0.01    -0.01   0.01   0.00     0.01  -0.00  -0.01
    11   6     0.00  -0.00   0.01     0.08  -0.01  -0.02     0.08  -0.01  -0.02
    12   6    -0.00  -0.01   0.01     0.01  -0.00   0.01     0.02   0.01  -0.02
    13   6     0.02   0.03   0.02    -0.02  -0.01  -0.01    -0.06  -0.01  -0.01
    14   6    -0.00   0.00   0.01     0.08  -0.01   0.02    -0.08   0.01  -0.02
    15   6     0.00   0.01   0.01     0.01  -0.00  -0.01    -0.02  -0.01  -0.02
    16   6    -0.02  -0.03   0.02    -0.02  -0.01   0.01     0.06   0.01  -0.01
    17   6     0.07  -0.00  -0.02     0.00  -0.00   0.01    -0.05   0.00   0.02
    18   6    -0.04   0.01   0.03    -0.06  -0.00   0.01    -0.03   0.00  -0.00
    19   6     0.04  -0.01   0.03    -0.06  -0.00  -0.01     0.03  -0.00  -0.00
    20   6    -0.07   0.00  -0.02     0.00  -0.00  -0.01     0.05  -0.00   0.02
    21   6    -0.05   0.02  -0.00    -0.03   0.01   0.02    -0.01  -0.01   0.02
    22   6    -0.05  -0.00   0.01    -0.02  -0.01  -0.00     0.01   0.00  -0.00
    23   6     0.05  -0.02  -0.00    -0.03   0.01  -0.02     0.01   0.01   0.02
    24   6     0.05   0.00   0.01    -0.02  -0.01   0.00    -0.01  -0.00  -0.00
    25   6    -0.02   0.02  -0.00    -0.06   0.02   0.01    -0.05  -0.00   0.02
    26   6     0.02  -0.02  -0.00    -0.06   0.02  -0.01     0.05   0.00   0.02
    27   1    -0.07  -0.02   0.00     0.01  -0.01  -0.01    -0.04   0.02   0.04
    28   1    -0.10  -0.01  -0.00     0.10  -0.01  -0.01     0.39  -0.03  -0.01
    29   1     0.07   0.02   0.00     0.01  -0.01   0.01     0.04  -0.02   0.04
    30   1     0.10   0.01  -0.00     0.10  -0.01   0.01    -0.39   0.03  -0.01
    31   1    -0.21   0.03   0.08    -0.05   0.01   0.03    -0.00   0.00  -0.01
    32   1    -0.11   0.04   0.03     0.10  -0.02  -0.01     0.39  -0.05  -0.04
    33   1     0.11  -0.04   0.03     0.10  -0.02   0.01    -0.39   0.05  -0.04
    34   1     0.21  -0.03   0.08    -0.05   0.01  -0.03     0.00  -0.00  -0.01
    35   1     0.33  -0.04  -0.08     0.18  -0.03  -0.06    -0.01  -0.00  -0.01
    36   1    -0.33   0.04  -0.08     0.18  -0.03   0.06     0.01   0.00  -0.01
    37   1     0.16  -0.01  -0.06     0.32  -0.05  -0.08     0.27  -0.04  -0.06
    38   1     0.34  -0.06  -0.10     0.38  -0.08  -0.09     0.19  -0.02  -0.05
    39   1    -0.16   0.01  -0.06     0.32  -0.05   0.08    -0.27   0.04  -0.06
    40   1    -0.34   0.06  -0.10     0.38  -0.08   0.09    -0.19   0.02  -0.05
    41   1     0.34  -0.02  -0.08     0.37  -0.03  -0.10     0.21  -0.04  -0.07
    42   1    -0.34   0.02  -0.08     0.37  -0.03   0.10    -0.21   0.04  -0.07
                     40                     41                     42
                      A                      B                      B
 Frequencies --    780.2245               781.4781               805.4677
 Red. masses --      5.0314                 6.0396                 2.1831
 Frc consts  --      1.8046                 2.1732                 0.8345
 IR Inten    --      0.2042                20.6781                11.7163
  Atom  AN      X      Y      Z        X      Y      Z        X      Y      Z
     1   6    -0.00   0.00  -0.06    -0.02   0.29   0.00    -0.11   0.02  -0.00
     2   6    -0.00   0.00  -0.05    -0.02   0.05   0.00     0.12   0.01   0.00
     3   6     0.05  -0.02  -0.08    -0.01   0.18  -0.06     0.06   0.00  -0.01
     4   6    -0.05   0.02  -0.08    -0.01   0.18   0.06     0.06   0.00   0.01
     5   6    -0.06  -0.18  -0.11    -0.01  -0.13   0.00     0.03   0.01   0.01
     6   6     0.00  -0.00   0.06     0.03   0.06  -0.07    -0.07  -0.00  -0.00
     7   6    -0.02   0.08  -0.01     0.02  -0.03   0.07    -0.04   0.01   0.03
     8   6     0.06   0.18  -0.11    -0.01  -0.13  -0.00     0.03   0.01  -0.01
     9   6     0.02  -0.08  -0.01     0.02  -0.03  -0.07    -0.04   0.01  -0.03
    10   6    -0.00   0.00   0.06     0.03   0.06   0.07    -0.07  -0.00   0.00
    11   6     0.05  -0.01   0.06    -0.04  -0.01   0.02     0.06  -0.01  -0.02
    12   6     0.03  -0.08   0.02     0.04  -0.07   0.16     0.07  -0.01  -0.02
    13   6     0.00   0.18   0.13    -0.02  -0.12  -0.10    -0.00  -0.02  -0.02
    14   6    -0.05   0.01   0.06    -0.04  -0.01  -0.02     0.06  -0.01   0.02
    15   6    -0.03   0.08   0.02     0.04  -0.07  -0.16     0.07  -0.01   0.02
    16   6    -0.00  -0.18   0.13    -0.02  -0.12   0.10    -0.00  -0.02   0.02
    17   6    -0.06   0.04   0.04     0.03   0.01   0.08    -0.10   0.02   0.03
    18   6     0.03  -0.02   0.09    -0.00  -0.10  -0.06     0.02  -0.00  -0.01
    19   6    -0.03   0.02   0.09    -0.00  -0.10   0.06     0.02  -0.00   0.01
    20   6     0.06  -0.04   0.04     0.03   0.01  -0.08    -0.10   0.02  -0.03
    21   6     0.02   0.09  -0.07     0.03   0.05   0.05     0.00  -0.01   0.00
    22   6     0.01  -0.09  -0.04    -0.02  -0.12  -0.05     0.05  -0.00  -0.01
    23   6    -0.02  -0.09  -0.07     0.03   0.05  -0.05     0.00  -0.01  -0.00
    24   6    -0.01   0.09  -0.04    -0.02  -0.12   0.05     0.05  -0.00   0.01
    25   6    -0.01   0.11  -0.05     0.03   0.12  -0.06    -0.04  -0.00   0.02
    26   6     0.01  -0.11  -0.05     0.03   0.12   0.06    -0.04  -0.00  -0.02
    27   1    -0.13  -0.16  -0.09     0.01  -0.17   0.07    -0.33   0.05   0.16
    28   1     0.14  -0.05  -0.01    -0.00   0.09   0.07    -0.01   0.03   0.03
    29   1     0.13   0.16  -0.09     0.01  -0.17  -0.07    -0.33   0.05  -0.16
    30   1    -0.14   0.05  -0.01    -0.00   0.09  -0.07    -0.01   0.03  -0.03
    31   1     0.05   0.01   0.01     0.07  -0.02   0.15    -0.23   0.00   0.09
    32   1     0.19   0.17   0.11    -0.10  -0.09  -0.13     0.20  -0.03  -0.06
    33   1    -0.19  -0.17   0.11    -0.10  -0.09   0.13     0.20  -0.03   0.06
    34   1    -0.05  -0.01   0.01     0.07  -0.02  -0.15    -0.23   0.00  -0.09
    35   1    -0.15   0.15   0.14    -0.07  -0.06  -0.04    -0.31   0.05   0.08
    36   1     0.15  -0.15   0.14    -0.07  -0.06   0.04    -0.31   0.05  -0.08
    37   1     0.01   0.05  -0.08    -0.12  -0.04   0.09     0.26  -0.04  -0.07
    38   1    -0.17  -0.08   0.04    -0.15  -0.19   0.14    -0.15   0.02   0.04
    39   1    -0.01  -0.05  -0.08    -0.12  -0.04  -0.09     0.26  -0.04   0.07
    40   1     0.17   0.08   0.04    -0.15  -0.19  -0.14    -0.15   0.02  -0.04
    41   1    -0.07   0.20   0.12    -0.12   0.18   0.06     0.03  -0.01  -0.01
    42   1     0.07  -0.20   0.12    -0.12   0.18  -0.06     0.03  -0.01   0.01
                     43                     44                     45
                      A                      B                      B
 Frequencies --    818.5264               819.7508               844.0760
 Red. masses --      2.3124                 4.7963                 2.4475
 Frc consts  --      0.9128                 1.8990                 1.0274
 IR Inten    --      0.2597                 8.7594                 3.4868
  Atom  AN      X      Y      Z        X      Y      Z        X      Y      Z
     1   6    -0.00  -0.00   0.01    -0.01   0.02   0.00    -0.12   0.00   0.00
     2   6     0.00   0.00  -0.01     0.02   0.09   0.00    -0.01   0.00   0.00
     3   6    -0.07   0.00   0.02    -0.01  -0.01   0.02     0.13   0.01  -0.04
     4   6     0.07  -0.00   0.02    -0.01  -0.01  -0.02     0.13   0.01   0.04
     5   6     0.03  -0.01  -0.02     0.03   0.11   0.12    -0.07   0.00   0.03
     6   6     0.14  -0.00  -0.02    -0.00  -0.05  -0.08    -0.13   0.01   0.02
     7   6    -0.04   0.00  -0.00    -0.01   0.02   0.20     0.03  -0.00   0.00
     8   6    -0.03   0.01  -0.02     0.03   0.11  -0.12    -0.07   0.00  -0.03
     9   6     0.04  -0.00  -0.00    -0.01   0.02  -0.20     0.03  -0.00  -0.00
    10   6    -0.14   0.00  -0.02    -0.00  -0.05   0.08    -0.13   0.01  -0.02
    11   6    -0.11   0.01   0.03    -0.04   0.01  -0.08     0.08  -0.01  -0.02
    12   6    -0.03   0.00   0.01    -0.00   0.05   0.08    -0.03  -0.00   0.02
    13   6    -0.08   0.01   0.01    -0.03  -0.13  -0.09     0.09  -0.01  -0.01
    14   6     0.11  -0.01   0.03    -0.04   0.01   0.08     0.08  -0.01   0.02
    15   6     0.03  -0.00   0.01    -0.00   0.05  -0.08    -0.03  -0.00  -0.02
    16   6     0.08  -0.01   0.01    -0.03  -0.13   0.09     0.09  -0.01   0.01
    17   6     0.06  -0.01  -0.02     0.03  -0.00  -0.04    -0.00  -0.00   0.00
    18   6     0.01  -0.00  -0.00    -0.03   0.02  -0.09    -0.02   0.00   0.01
    19   6    -0.01   0.00  -0.00    -0.03   0.02   0.09    -0.02   0.00  -0.01
    20   6    -0.06   0.01  -0.02     0.03  -0.00   0.04    -0.00  -0.00  -0.00
    21   6     0.01   0.00  -0.00    -0.01  -0.06   0.00     0.00   0.00   0.00
    22   6    -0.03   0.00   0.01     0.01   0.11   0.06    -0.01  -0.00   0.00
    23   6    -0.01  -0.00  -0.00    -0.01  -0.06  -0.00     0.00   0.00  -0.00
    24   6     0.03  -0.00   0.01     0.01   0.11  -0.06    -0.01  -0.00  -0.00
    25   6     0.05  -0.00  -0.01     0.01  -0.12   0.06    -0.02   0.01  -0.00
    26   6    -0.05   0.00  -0.01     0.01  -0.12  -0.06    -0.02   0.01   0.00
    27   1     0.04  -0.01  -0.03     0.19   0.13   0.01     0.24  -0.05  -0.07
    28   1     0.45  -0.06  -0.02     0.11   0.11   0.20    -0.31   0.03   0.01
    29   1    -0.04   0.01  -0.03     0.19   0.13  -0.01     0.24  -0.05   0.07
    30   1    -0.45   0.06  -0.02     0.11   0.11  -0.20    -0.31   0.03  -0.01
    31   1    -0.00   0.01   0.00     0.16  -0.07   0.02     0.34  -0.05  -0.12
    32   1     0.30  -0.03  -0.01     0.09  -0.04  -0.26    -0.33   0.03   0.01
    33   1    -0.30   0.03  -0.01     0.09  -0.04   0.26    -0.33   0.03  -0.01
    34   1     0.00  -0.01   0.00     0.16  -0.07  -0.02     0.34  -0.05   0.12
    35   1     0.18  -0.03  -0.05     0.07  -0.13  -0.12     0.04  -0.01  -0.01
    36   1    -0.18   0.03  -0.05     0.07  -0.13   0.12     0.04  -0.01   0.01
    37   1    -0.26   0.04   0.07    -0.07   0.02   0.02     0.01  -0.00  -0.00
    38   1    -0.01  -0.01   0.01     0.12   0.11  -0.01     0.12  -0.02  -0.03
    39   1     0.26  -0.04   0.07    -0.07   0.02  -0.02     0.01  -0.00   0.00
    40   1     0.01   0.01   0.01     0.12   0.11   0.01     0.12  -0.02   0.03
    41   1    -0.15   0.03   0.05    -0.02  -0.18  -0.05     0.09  -0.00  -0.03
    42   1     0.15  -0.03   0.05    -0.02  -0.18   0.05     0.09  -0.00   0.03
                     46                     47                     48
                      A                      B                      A
 Frequencies --    845.4526               850.2002               879.0099
 Red. masses --      1.4187                 1.9286                 3.0416
 Frc consts  --      0.5975                 0.8214                 1.3847
 IR Inten    --      3.9812                59.7229                 0.0591
  Atom  AN      X      Y      Z        X      Y      Z        X      Y      Z
     1   6    -0.00   0.00  -0.01    -0.11  -0.01  -0.00    -0.00  -0.00  -0.04
     2   6    -0.00   0.00  -0.00     0.16  -0.02  -0.00     0.00  -0.00  -0.02
     3   6     0.06  -0.01  -0.02     0.07   0.00  -0.02     0.00  -0.03  -0.05
     4   6    -0.06   0.01  -0.02     0.07   0.00   0.02    -0.00   0.03  -0.05
     5   6    -0.04  -0.01   0.01    -0.04  -0.01   0.01    -0.03  -0.04  -0.04
     6   6    -0.04   0.00   0.01     0.02   0.01   0.01     0.03   0.01  -0.01
     7   6    -0.01   0.00   0.01    -0.09   0.01  -0.02     0.01  -0.00   0.04
     8   6     0.04   0.01   0.01    -0.04  -0.01  -0.01     0.03   0.04  -0.04
     9   6     0.01  -0.00   0.01    -0.09   0.01   0.02    -0.01   0.00   0.04
    10   6     0.04  -0.00   0.01     0.02   0.01  -0.01    -0.03  -0.01  -0.01
    11   6     0.03  -0.01  -0.01    -0.01   0.00   0.01    -0.06   0.02  -0.06
    12   6    -0.07   0.00   0.03    -0.04  -0.01   0.00     0.02   0.04   0.15
    13   6     0.01   0.00   0.01    -0.05   0.02   0.01     0.00   0.04   0.07
    14   6    -0.03   0.01  -0.01    -0.01   0.00  -0.01     0.06  -0.02  -0.06
    15   6     0.07  -0.00   0.03    -0.04  -0.01  -0.00    -0.02  -0.04   0.15
    16   6    -0.01  -0.00   0.01    -0.05   0.02  -0.01    -0.00  -0.04   0.07
    17   6     0.03  -0.01  -0.01     0.03  -0.01  -0.00     0.06   0.02  -0.02
    18   6    -0.04   0.01   0.01    -0.00  -0.00   0.01     0.02  -0.01  -0.12
    19   6     0.04  -0.01   0.01    -0.00  -0.00  -0.01    -0.02   0.01  -0.12
    20   6    -0.03   0.01  -0.01     0.03  -0.01   0.00    -0.06  -0.02  -0.02
    21   6     0.02   0.00  -0.01     0.01   0.01   0.00    -0.07  -0.02  -0.03
    22   6    -0.03   0.01   0.01    -0.03  -0.02  -0.00     0.04   0.06   0.04
    23   6    -0.02  -0.00  -0.01     0.01   0.01  -0.00     0.07   0.02  -0.03
    24   6     0.03  -0.01   0.01    -0.03  -0.02   0.00    -0.04  -0.06   0.04
    25   6     0.01   0.00  -0.00     0.01   0.02  -0.01    -0.03  -0.08   0.07
    26   6    -0.01  -0.00  -0.00     0.01   0.02   0.01     0.03   0.08   0.07
    27   1     0.27  -0.03  -0.14     0.15  -0.05  -0.05     0.07   0.04  -0.24
    28   1     0.02  -0.01   0.01     0.30  -0.04  -0.03    -0.03  -0.07   0.04
    29   1    -0.27   0.03  -0.14     0.15  -0.05   0.05    -0.07  -0.04  -0.24
    30   1    -0.02   0.01   0.01     0.30  -0.04   0.03     0.03   0.07   0.04
    31   1     0.46  -0.06  -0.16     0.22  -0.03  -0.09     0.19   0.11   0.09
    32   1     0.00   0.01  -0.00     0.47  -0.05   0.00     0.04   0.03   0.08
    33   1    -0.00  -0.01  -0.00     0.47  -0.05  -0.00    -0.04  -0.03   0.08
    34   1    -0.46   0.06  -0.16     0.22  -0.03   0.09    -0.19  -0.11   0.09
    35   1     0.22  -0.04  -0.07     0.12   0.00  -0.02    -0.31  -0.10  -0.03
    36   1    -0.22   0.04  -0.07     0.12   0.00   0.02     0.31   0.10  -0.03
    37   1    -0.19   0.04   0.05    -0.12   0.01   0.04     0.24   0.01  -0.11
    38   1     0.22  -0.03  -0.06     0.12  -0.04  -0.03    -0.10   0.07   0.09
    39   1     0.19  -0.04   0.05    -0.12   0.01  -0.04    -0.24  -0.01  -0.11
    40   1    -0.22   0.03  -0.06     0.12  -0.04   0.03     0.10  -0.07   0.09
    41   1    -0.01   0.00   0.01    -0.00   0.03   0.01     0.22  -0.14  -0.04
    42   1     0.01  -0.00   0.01    -0.00   0.03  -0.01    -0.22   0.14  -0.04
                     49                     50                     51
                      B                      A                      B
 Frequencies --    879.0735               886.2593               889.3604
 Red. masses --      1.7495                 2.0890                 3.6274
 Frc consts  --      0.7966                 0.9667                 1.6905
 IR Inten    --      7.0511                 1.2642                 4.0333
  Atom  AN      X      Y      Z        X      Y      Z        X      Y      Z
     1   6     0.02   0.00  -0.00    -0.00  -0.00  -0.02    -0.01   0.01  -0.00
     2   6    -0.00   0.01  -0.00    -0.00   0.00  -0.01     0.01  -0.03   0.00
     3   6    -0.01   0.00   0.02    -0.01  -0.02  -0.02     0.01  -0.01  -0.05
     4   6    -0.01   0.00  -0.02     0.01   0.02  -0.02     0.01  -0.01   0.05
     5   6     0.03   0.02   0.01    -0.00  -0.01  -0.02    -0.04  -0.08  -0.09
     6   6    -0.03  -0.01   0.00    -0.02  -0.00   0.00    -0.00   0.06   0.01
     7   6    -0.00   0.00   0.01    -0.00  -0.00   0.02    -0.01  -0.03  -0.03
     8   6     0.03   0.02  -0.01     0.00   0.01  -0.02    -0.04  -0.08   0.09
     9   6    -0.00   0.00  -0.01     0.00   0.00   0.02    -0.01  -0.03   0.03
    10   6    -0.03  -0.01  -0.00     0.02   0.00   0.00    -0.00   0.06  -0.01
    11   6     0.07  -0.01   0.00     0.05  -0.00  -0.05     0.02   0.02  -0.09
    12   6     0.02  -0.01  -0.05     0.09   0.02   0.05     0.08   0.05   0.15
    13   6     0.00  -0.02  -0.02     0.01   0.02   0.03     0.02   0.06   0.09
    14   6     0.07  -0.01  -0.00    -0.05   0.00  -0.05     0.02   0.02   0.09
    15   6     0.02  -0.01   0.05    -0.09  -0.02   0.05     0.08   0.05  -0.15
    16   6     0.00  -0.02   0.02    -0.01  -0.02   0.03     0.02   0.06  -0.09
    17   6    -0.08   0.00   0.02    -0.08   0.03   0.02    -0.04   0.05   0.03
    18   6    -0.07   0.02   0.05    -0.08   0.01  -0.04    -0.07  -0.02  -0.12
    19   6    -0.07   0.02  -0.05     0.08  -0.01  -0.04    -0.07  -0.02   0.12
    20   6    -0.08   0.00  -0.02     0.08  -0.03   0.02    -0.04   0.05  -0.03
    21   6     0.07  -0.01  -0.01     0.05  -0.02  -0.04     0.02  -0.03  -0.05
    22   6    -0.03  -0.00  -0.00    -0.00   0.04   0.03     0.01   0.04   0.05
    23   6     0.07  -0.01   0.01    -0.05   0.02  -0.04     0.02  -0.03   0.05
    24   6    -0.03  -0.00   0.00     0.00  -0.04   0.03     0.01   0.04  -0.05
    25   6     0.04   0.01  -0.02     0.04  -0.06   0.02     0.02  -0.09   0.05
    26   6     0.04   0.01   0.02    -0.04   0.06   0.02     0.02  -0.09  -0.05
    27   1    -0.15   0.02   0.12    -0.21   0.05  -0.01    -0.17   0.04  -0.23
    28   1     0.01   0.03   0.01    -0.00  -0.05   0.02    -0.02  -0.14  -0.03
    29   1    -0.15   0.02  -0.12     0.21  -0.05  -0.01    -0.17   0.04   0.23
    30   1     0.01   0.03  -0.01     0.00   0.05   0.02    -0.02  -0.14   0.03
    31   1    -0.11  -0.04   0.00    -0.23   0.09   0.17     0.01   0.22   0.18
    32   1    -0.01   0.01  -0.06     0.00   0.02   0.03     0.05  -0.00   0.20
    33   1    -0.01   0.01   0.06    -0.00  -0.02   0.03     0.05  -0.00  -0.20
    34   1    -0.11  -0.04  -0.00     0.23  -0.09   0.17     0.01   0.22  -0.18
    35   1     0.37  -0.02  -0.08     0.28  -0.13  -0.15     0.10  -0.21  -0.17
    36   1     0.37  -0.02   0.08    -0.28   0.13  -0.15     0.10  -0.21   0.17
    37   1    -0.34   0.04   0.10    -0.27   0.05   0.05    -0.14   0.04   0.00
    38   1     0.17  -0.03  -0.07     0.13   0.02  -0.01     0.09   0.01   0.05
    39   1    -0.34   0.04  -0.10     0.27  -0.05   0.05    -0.14   0.04  -0.00
    40   1     0.17  -0.03   0.07    -0.13  -0.02  -0.01     0.09   0.01  -0.05
    41   1    -0.30   0.06   0.07    -0.31  -0.03   0.09    -0.16  -0.08   0.07
    42   1    -0.30   0.06  -0.07     0.31   0.03   0.09    -0.16  -0.08  -0.07
                     52                     53                     54
                      A                      A                      B
 Frequencies --    929.1252               943.7351               948.5957
 Red. masses --      6.0481                 1.3270                 1.3527
 Frc consts  --      3.0762                 0.6964                 0.7172
 IR Inten    --      1.2925                 0.6528                 3.4848
  Atom  AN      X      Y      Z        X      Y      Z        X      Y      Z
     1   6     0.00  -0.00   0.00    -0.00  -0.00   0.01     0.00   0.00  -0.00
     2   6    -0.00   0.00   0.06     0.00  -0.00  -0.00    -0.02   0.00   0.00
     3   6    -0.00   0.18  -0.03    -0.00   0.01  -0.00    -0.00  -0.00   0.00
     4   6     0.00  -0.18  -0.03     0.00  -0.01  -0.00    -0.00  -0.00  -0.00
     5   6    -0.02  -0.09  -0.08    -0.00  -0.00  -0.00     0.01  -0.00  -0.01
     6   6     0.01   0.26  -0.06    -0.01   0.01  -0.00     0.01  -0.00   0.00
     7   6     0.01  -0.06   0.08    -0.06   0.00   0.00     0.04  -0.00  -0.00
     8   6     0.02   0.09  -0.08     0.00   0.00  -0.00     0.01  -0.00   0.01
     9   6    -0.01   0.06   0.08     0.06  -0.00   0.00     0.04  -0.00   0.00
    10   6    -0.01  -0.26  -0.06     0.01  -0.01  -0.00     0.01  -0.00  -0.00
    11   6     0.01   0.14  -0.07     0.01   0.00  -0.00    -0.01   0.00   0.00
    12   6     0.01  -0.02   0.07    -0.01   0.00   0.00     0.00   0.00   0.00
    13   6    -0.01  -0.10  -0.03     0.06  -0.01  -0.00    -0.02   0.00   0.00
    14   6    -0.01  -0.14  -0.07    -0.01  -0.00  -0.00    -0.01   0.00  -0.00
    15   6    -0.01   0.02   0.07     0.01  -0.00   0.00     0.00   0.00  -0.00
    16   6     0.01   0.10  -0.03    -0.06   0.01  -0.00    -0.02   0.00  -0.00
    17   6     0.01   0.00   0.06     0.01  -0.00  -0.00    -0.02   0.00   0.01
    18   6    -0.02  -0.07  -0.05    -0.04   0.00   0.01     0.06  -0.01  -0.02
    19   6     0.02   0.07  -0.05     0.04  -0.00   0.01     0.06  -0.01   0.02
    20   6    -0.01  -0.00   0.06    -0.01   0.00  -0.00    -0.02   0.00  -0.01
    21   6     0.04  -0.01   0.12    -0.04   0.00   0.01     0.06  -0.01  -0.02
    22   6    -0.04  -0.15  -0.06     0.05  -0.01  -0.01    -0.06   0.01   0.02
    23   6    -0.04   0.01   0.12     0.04  -0.00   0.01     0.06  -0.01   0.02
    24   6     0.04   0.15  -0.06    -0.05   0.01  -0.01    -0.06   0.01  -0.02
    25   6     0.00   0.06  -0.02     0.02   0.00  -0.01    -0.04   0.00   0.01
    26   6    -0.00  -0.06  -0.02    -0.02  -0.00  -0.01    -0.04   0.00  -0.01
    27   1    -0.07  -0.11  -0.01     0.02  -0.00  -0.01    -0.09   0.01   0.03
    28   1    -0.07   0.07   0.08     0.39  -0.04  -0.01    -0.20   0.02   0.00
    29   1     0.07   0.11  -0.01    -0.02   0.00  -0.01    -0.09   0.01  -0.03
    30   1     0.07  -0.07   0.08    -0.39   0.04  -0.01    -0.20   0.02  -0.00
    31   1     0.08   0.17   0.05     0.03   0.01  -0.01     0.03  -0.00  -0.01
    32   1     0.01  -0.20   0.14    -0.36   0.03   0.02     0.12  -0.02  -0.00
    33   1    -0.01   0.20   0.14     0.36  -0.03   0.02     0.12  -0.02   0.00
    34   1    -0.08  -0.17   0.05    -0.03  -0.01  -0.01     0.03  -0.00   0.01
    35   1    -0.03  -0.16  -0.06     0.21  -0.05  -0.06    -0.33   0.06   0.09
    36   1     0.03   0.16  -0.06    -0.21   0.05  -0.06    -0.33   0.06  -0.09
    37   1    -0.03  -0.11   0.14     0.23  -0.04  -0.06    -0.34   0.05   0.09
    38   1     0.03  -0.25   0.06    -0.27   0.04   0.08     0.34  -0.05  -0.10
    39   1     0.03   0.11   0.14    -0.23   0.04  -0.06    -0.34   0.05  -0.09
    40   1    -0.03   0.25   0.06     0.27  -0.04   0.08     0.34  -0.05   0.10
    41   1     0.02   0.08   0.03    -0.11   0.02   0.03     0.21  -0.03  -0.05
    42   1    -0.02  -0.08   0.03     0.11  -0.02   0.03     0.21  -0.03   0.05
                     55                     56                     57
                      A                      B                      B
 Frequencies --    957.1117               964.2984               974.3744
 Red. masses --      1.3121                 1.3157                 1.3052
 Frc consts  --      0.7082                 0.7208                 0.7301
 IR Inten    --      0.0946                 0.0094                 5.0691
  Atom  AN      X      Y      Z        X      Y      Z        X      Y      Z
     1   6    -0.00   0.00  -0.01     0.01  -0.00  -0.00     0.01   0.00  -0.00
     2   6     0.00   0.00  -0.00     0.02  -0.00   0.00    -0.01   0.00   0.00
     3   6     0.01  -0.00  -0.00    -0.01   0.00   0.00    -0.00  -0.00   0.00
     4   6    -0.01   0.00  -0.00    -0.01   0.00  -0.00    -0.00  -0.00  -0.00
     5   6    -0.00   0.00   0.01     0.03  -0.01  -0.02     0.06  -0.01  -0.03
     6   6     0.00   0.00  -0.00    -0.00  -0.00   0.00    -0.00  -0.00   0.00
     7   6     0.05  -0.00   0.00    -0.08   0.01   0.00     0.04  -0.01  -0.00
     8   6     0.00  -0.00   0.01     0.03  -0.01   0.02     0.06  -0.01   0.03
     9   6    -0.05   0.00   0.00    -0.08   0.01  -0.00     0.04  -0.01   0.00
    10   6    -0.00  -0.00  -0.00    -0.00  -0.00  -0.00    -0.00  -0.00  -0.00
    11   6     0.00  -0.00  -0.00     0.00  -0.00  -0.00     0.00   0.00  -0.00
    12   6    -0.01  -0.00   0.00    -0.03   0.01   0.01    -0.07   0.01   0.02
    13   6    -0.05   0.01   0.00     0.06  -0.01  -0.00    -0.03   0.00   0.00
    14   6    -0.00   0.00  -0.00     0.00  -0.00   0.00     0.00   0.00   0.00
    15   6     0.01   0.00   0.00    -0.03   0.01  -0.01    -0.07   0.01  -0.02
    16   6     0.05  -0.01   0.00     0.06  -0.01   0.00    -0.03   0.00  -0.00
    17   6     0.02  -0.00  -0.01    -0.00   0.00   0.00     0.01  -0.00  -0.00
    18   6    -0.05   0.01   0.02     0.01  -0.00  -0.01    -0.02   0.00   0.00
    19   6     0.05  -0.01   0.02     0.01  -0.00   0.01    -0.02   0.00  -0.00
    20   6    -0.02   0.00  -0.01    -0.00   0.00  -0.00     0.01  -0.00   0.00
    21   6    -0.05   0.01   0.02     0.02  -0.00  -0.01    -0.01   0.00   0.00
    22   6     0.04  -0.01  -0.01     0.00   0.00   0.00     0.02  -0.00  -0.01
    23   6     0.05  -0.01   0.02     0.02  -0.00   0.01    -0.01   0.00  -0.00
    24   6    -0.04   0.01  -0.01     0.00   0.00  -0.00     0.02  -0.00   0.01
    25   6     0.04  -0.00  -0.01    -0.03   0.00   0.01    -0.00  -0.00   0.00
    26   6    -0.04   0.00  -0.01    -0.03   0.00  -0.01    -0.00  -0.00  -0.00
    27   1     0.06  -0.01  -0.02    -0.22   0.03   0.08    -0.39   0.05   0.16
    28   1    -0.31   0.04   0.01     0.45  -0.05  -0.01    -0.21   0.02   0.00
    29   1    -0.06   0.01  -0.02    -0.22   0.03  -0.08    -0.39   0.05  -0.16
    30   1     0.31  -0.04   0.01     0.45  -0.05   0.01    -0.21   0.02  -0.00
    31   1     0.03  -0.01  -0.01     0.18  -0.01  -0.06     0.40  -0.03  -0.15
    32   1     0.33  -0.03  -0.03    -0.37   0.03   0.03     0.17  -0.01  -0.01
    33   1    -0.33   0.03  -0.03    -0.37   0.03  -0.03     0.17  -0.01   0.01
    34   1    -0.03   0.01  -0.01     0.18  -0.01   0.06     0.40  -0.03   0.15
    35   1     0.28  -0.03  -0.08    -0.09   0.00   0.02     0.13  -0.02  -0.04
    36   1    -0.28   0.03  -0.08    -0.09   0.00  -0.02     0.13  -0.02   0.04
    37   1     0.28  -0.04  -0.08    -0.13   0.02   0.03     0.05  -0.00  -0.01
    38   1    -0.22   0.03   0.06     0.01   0.00  -0.00    -0.14   0.02   0.04
    39   1    -0.28   0.04  -0.08    -0.13   0.02  -0.03     0.05  -0.00   0.01
    40   1     0.22  -0.03   0.06     0.01   0.00   0.00    -0.14   0.02  -0.04
    41   1    -0.21   0.03   0.06     0.15  -0.02  -0.04     0.03  -0.01  -0.01
    42   1     0.21  -0.03   0.06     0.15  -0.02   0.04     0.03  -0.01   0.01
                     58                     59                     60
                      A                      B                      A
 Frequencies --    987.7342               989.0580              1010.7946
 Red. masses --      1.2722                 1.2802                 1.2257
 Frc consts  --      0.7313                 0.7379                 0.7378
 IR Inten    --      0.0123                 0.2251                 0.1363
  Atom  AN      X      Y      Z        X      Y      Z        X      Y      Z
     1   6     0.00   0.00  -0.00    -0.01  -0.00   0.00    -0.00  -0.00   0.00
     2   6    -0.00   0.00  -0.00     0.00  -0.00   0.00     0.00  -0.00   0.00
     3   6    -0.00   0.00  -0.00     0.00  -0.00  -0.00     0.01  -0.00  -0.00
     4   6     0.00  -0.00  -0.00     0.00  -0.00   0.00    -0.01   0.00  -0.00
     5   6     0.01   0.00  -0.00    -0.02   0.00   0.01    -0.07   0.01   0.03
     6   6    -0.00  -0.00   0.00    -0.00   0.00  -0.00     0.01   0.01  -0.00
     7   6     0.01  -0.00   0.00     0.01  -0.00   0.00    -0.00  -0.00   0.00
     8   6    -0.01  -0.00  -0.00    -0.02   0.00  -0.01     0.07  -0.01   0.03
     9   6    -0.01   0.00   0.00     0.01  -0.00  -0.00     0.00   0.00   0.00
    10   6     0.00   0.00   0.00    -0.00   0.00   0.00    -0.01  -0.01  -0.00
    11   6    -0.00   0.00   0.00    -0.01   0.00   0.00    -0.01   0.01  -0.00
    12   6    -0.00   0.00   0.00     0.02  -0.00  -0.01     0.05  -0.02  -0.02
    13   6    -0.01   0.00   0.00    -0.01   0.00   0.00     0.00  -0.00   0.00
    14   6     0.00  -0.00   0.00    -0.01   0.00  -0.00     0.01  -0.01  -0.00
    15   6     0.00  -0.00   0.00     0.02  -0.00   0.01    -0.05   0.02  -0.02
    16   6     0.01  -0.00   0.00    -0.01   0.00  -0.00    -0.00   0.00   0.00
    17   6     0.00   0.00   0.00    -0.00   0.00   0.00     0.00  -0.01  -0.00
    18   6    -0.03   0.00   0.01    -0.03   0.00   0.01     0.00   0.00   0.01
    19   6     0.03  -0.00   0.01    -0.03   0.00  -0.01    -0.00  -0.00   0.01
    20   6    -0.00  -0.00   0.00    -0.00   0.00  -0.00    -0.00   0.01  -0.00
    21   6     0.04  -0.01  -0.01     0.05  -0.01  -0.01     0.01  -0.00   0.00
    22   6     0.06  -0.01  -0.02     0.06  -0.01  -0.02     0.00  -0.01  -0.00
    23   6    -0.04   0.01  -0.01     0.05  -0.01   0.01    -0.01   0.00   0.00
    24   6    -0.06   0.01  -0.02     0.06  -0.01   0.02    -0.00   0.01  -0.00
    25   6    -0.07   0.01   0.02    -0.07   0.01   0.02    -0.01   0.01  -0.00
    26   6     0.07  -0.01   0.02    -0.07   0.01  -0.02     0.01  -0.01  -0.00
    27   1    -0.08   0.01   0.04     0.10  -0.01  -0.04     0.52  -0.03  -0.27
    28   1    -0.04   0.00   0.00    -0.04   0.00   0.00     0.01  -0.00   0.00
    29   1     0.08  -0.01   0.04     0.10  -0.01   0.04    -0.52   0.03  -0.27
    30   1     0.04  -0.00   0.00    -0.04   0.00  -0.00    -0.01   0.00   0.00
    31   1     0.04  -0.00  -0.01    -0.11   0.01   0.04    -0.35   0.01   0.13
    32   1     0.06  -0.00  -0.01     0.06  -0.00  -0.01    -0.00  -0.01   0.01
    33   1    -0.06   0.00  -0.01     0.06  -0.00   0.01     0.00   0.01   0.01
    34   1    -0.04   0.00  -0.01    -0.11   0.01  -0.04     0.35  -0.01   0.13
    35   1     0.22  -0.04  -0.06     0.21  -0.03  -0.06     0.02  -0.00   0.00
    36   1    -0.22   0.04  -0.06     0.21  -0.03   0.06    -0.02   0.00   0.00
    37   1    -0.28   0.03   0.08    -0.29   0.03   0.08    -0.05   0.00   0.02
    38   1    -0.37   0.05   0.10    -0.35   0.05   0.10    -0.04  -0.00   0.01
    39   1     0.28  -0.03   0.08    -0.29   0.03  -0.08     0.05  -0.00   0.02
    40   1     0.37  -0.05   0.10    -0.35   0.05  -0.10     0.04   0.00   0.01
    41   1     0.41  -0.06  -0.11     0.40  -0.05  -0.11     0.06   0.00  -0.02
    42   1    -0.41   0.06  -0.11     0.40  -0.05   0.11    -0.06  -0.00  -0.02
                     61                     62                     63
                      A                      B                      A
 Frequencies --   1026.7983              1033.9076              1066.7636
 Red. masses --      3.9853                 7.0992                 2.2981
 Frc consts  --      2.4756                 4.4712                 1.5408
 IR Inten    --      0.0116                 2.2244                 0.1422
  Atom  AN      X      Y      Z        X      Y      Z        X      Y      Z
     1   6     0.00   0.00   0.30    -0.00  -0.22   0.00    -0.00  -0.00   0.00
     2   6     0.00   0.00   0.09    -0.01  -0.03   0.00     0.00  -0.00   0.01
     3   6     0.05  -0.10   0.10     0.00  -0.09   0.06     0.00   0.03  -0.00
     4   6    -0.05   0.10   0.10     0.00  -0.09  -0.06    -0.00  -0.03  -0.00
     5   6    -0.04  -0.04  -0.09     0.00  -0.01  -0.02    -0.00   0.01  -0.01
     6   6     0.00   0.03   0.03    -0.01   0.17  -0.11     0.00   0.02  -0.00
     7   6    -0.01  -0.07  -0.19     0.00  -0.01   0.14     0.00   0.01  -0.00
     8   6     0.04   0.04  -0.09     0.00  -0.01   0.02     0.00  -0.01  -0.01
     9   6     0.01   0.07  -0.19     0.00  -0.01  -0.14    -0.00  -0.01  -0.00
    10   6    -0.00  -0.03   0.03    -0.01   0.17   0.11    -0.00  -0.02  -0.00
    11   6     0.00   0.02  -0.01    -0.01   0.21  -0.13    -0.01  -0.03  -0.01
    12   6    -0.02   0.05  -0.05    -0.01   0.01  -0.02     0.00   0.01   0.00
    13   6    -0.00   0.00   0.03     0.02   0.01   0.03    -0.00  -0.01  -0.00
    14   6    -0.00  -0.02  -0.01    -0.01   0.21   0.13     0.01   0.03  -0.01
    15   6     0.02  -0.05  -0.05    -0.01   0.01   0.02    -0.00  -0.01   0.00
    16   6     0.00  -0.00   0.03     0.02   0.01  -0.03     0.00   0.01  -0.00
    17   6     0.01   0.02   0.01    -0.01   0.02  -0.03     0.00  -0.03   0.02
    18   6    -0.01  -0.01  -0.01     0.01   0.01   0.03     0.01  -0.05   0.05
    19   6     0.01   0.01  -0.01     0.01   0.01  -0.03    -0.01   0.05   0.05
    20   6    -0.01  -0.02   0.01    -0.01   0.02   0.03    -0.00   0.03   0.02
    21   6     0.00  -0.00   0.01     0.06  -0.01   0.23    -0.03  -0.05  -0.07
    22   6     0.00  -0.00  -0.01    -0.06  -0.18  -0.13     0.04   0.08   0.12
    23   6    -0.00   0.00   0.01     0.06  -0.01  -0.23     0.03   0.05  -0.07
    24   6    -0.00   0.00  -0.01    -0.06  -0.18   0.13    -0.04  -0.08   0.12
    25   6    -0.00  -0.01   0.00     0.01  -0.00   0.02    -0.02   0.08  -0.11
    26   6     0.00   0.01   0.00     0.01  -0.00  -0.02     0.02  -0.08  -0.11
    27   1    -0.07   0.03  -0.22    -0.07   0.08  -0.14    -0.00  -0.00   0.01
    28   1    -0.05  -0.12  -0.20    -0.01  -0.07   0.15    -0.00   0.06  -0.00
    29   1     0.07  -0.03  -0.22    -0.07   0.08   0.14     0.00   0.00   0.01
    30   1     0.05   0.12  -0.20    -0.01  -0.07  -0.15     0.00  -0.06  -0.00
    31   1     0.03   0.26  -0.07     0.00   0.06  -0.02     0.01   0.06   0.01
    32   1     0.04  -0.21   0.36    -0.03  -0.03   0.13     0.02  -0.06   0.07
    33   1    -0.04   0.21   0.36    -0.03  -0.03  -0.13    -0.02   0.06   0.07
    34   1    -0.03  -0.26  -0.07     0.00   0.06   0.02    -0.01  -0.06   0.01
    35   1     0.02  -0.08  -0.01     0.01   0.04   0.02    -0.04  -0.33   0.07
    36   1    -0.02   0.08  -0.01     0.01   0.04  -0.02     0.04   0.33   0.07
    37   1     0.00  -0.02   0.01     0.07   0.03   0.24    -0.06  -0.35  -0.07
    38   1    -0.02   0.02  -0.03    -0.08  -0.14  -0.22     0.09  -0.03   0.31
    39   1    -0.00   0.02   0.01     0.07   0.03  -0.24     0.06   0.35  -0.07
    40   1     0.02  -0.02  -0.03    -0.08  -0.14   0.22    -0.09   0.03   0.31
    41   1    -0.00  -0.02  -0.01     0.00  -0.01   0.03    -0.07   0.01  -0.27
    42   1     0.00   0.02  -0.01     0.00  -0.01  -0.03     0.07  -0.01  -0.27
                     64                     65                     66
                      B                      A                      B
 Frequencies --   1070.1414              1103.0350              1142.3000
 Red. masses --      2.2217                 3.2127                 2.3401
 Frc consts  --      1.4990                 2.3030                 1.7990
 IR Inten    --      5.4251                 0.0058                 0.8262
  Atom  AN      X      Y      Z        X      Y      Z        X      Y      Z
     1   6    -0.00   0.04  -0.00    -0.00  -0.00  -0.00     0.01   0.10  -0.00
     2   6    -0.00   0.01  -0.00    -0.00  -0.00  -0.04     0.01   0.01   0.00
     3   6     0.00   0.01  -0.00    -0.01  -0.11  -0.02    -0.02   0.01  -0.10
     4   6     0.00   0.01   0.00     0.01   0.11  -0.02    -0.02   0.01   0.10
     5   6    -0.00  -0.01   0.00     0.02   0.04   0.03     0.02   0.04   0.03
     6   6     0.00  -0.04   0.04    -0.01  -0.02  -0.09    -0.01  -0.06  -0.04
     7   6    -0.00  -0.01  -0.02    -0.00  -0.02   0.04    -0.00  -0.02  -0.03
     8   6    -0.00  -0.01  -0.00    -0.02  -0.04   0.03     0.02   0.04  -0.03
     9   6    -0.00  -0.01   0.02     0.00   0.02   0.04    -0.00  -0.02   0.03
    10   6     0.00  -0.04  -0.04     0.01   0.02  -0.09    -0.01  -0.06   0.04
    11   6     0.01  -0.01   0.06    -0.03   0.05  -0.12    -0.02  -0.06  -0.05
    12   6    -0.00  -0.01  -0.01     0.01   0.01   0.03     0.02  -0.01   0.07
    13   6    -0.00  -0.01  -0.02     0.02   0.06   0.07     0.01   0.04   0.05
    14   6     0.01  -0.01  -0.06     0.03  -0.05  -0.12    -0.02  -0.06   0.05
    15   6    -0.00  -0.01   0.01    -0.01  -0.01   0.03     0.02  -0.01  -0.07
    16   6    -0.00  -0.01   0.02    -0.02  -0.06   0.07     0.01   0.04  -0.05
    17   6     0.00   0.03  -0.00    -0.02   0.01  -0.07    -0.02  -0.00  -0.07
    18   6    -0.02   0.05  -0.08     0.03  -0.01   0.12     0.02  -0.00   0.08
    19   6    -0.02   0.05   0.08    -0.03   0.01   0.12     0.02  -0.00  -0.08
    20   6     0.00   0.03   0.00     0.02  -0.01  -0.07    -0.02  -0.00   0.07
    21   6     0.01   0.05   0.01     0.04  -0.02   0.14     0.03   0.03   0.08
    22   6    -0.03  -0.05  -0.09    -0.01  -0.03  -0.03    -0.01   0.01  -0.03
    23   6     0.01   0.05  -0.01    -0.04   0.02   0.14     0.03   0.03  -0.08
    24   6    -0.03  -0.05   0.09     0.01   0.03  -0.03    -0.01   0.01   0.03
    25   6     0.02  -0.09   0.12    -0.01   0.02  -0.06    -0.01  -0.01  -0.02
    26   6     0.02  -0.09  -0.12     0.01  -0.02  -0.06    -0.01  -0.01   0.02
    27   1     0.02  -0.04   0.04    -0.12   0.17  -0.12    -0.03   0.12  -0.07
    28   1     0.01   0.00  -0.03    -0.03  -0.29   0.04    -0.02  -0.24  -0.04
    29   1     0.02  -0.04  -0.04     0.12  -0.17  -0.12    -0.03   0.12   0.07
    30   1     0.01   0.00   0.03     0.03   0.29   0.04    -0.02  -0.24   0.04
    31   1    -0.00  -0.03  -0.01     0.02  -0.19   0.02    -0.01  -0.31   0.07
    32   1    -0.02   0.06  -0.11     0.02   0.04   0.11     0.02   0.02   0.08
    33   1    -0.02   0.06   0.11    -0.02  -0.04   0.11     0.02   0.02  -0.08
    34   1    -0.00  -0.03   0.01    -0.02   0.19   0.02    -0.01  -0.31  -0.07
    35   1     0.04   0.34  -0.10    -0.00  -0.11   0.13     0.02   0.03   0.09
    36   1     0.04   0.34   0.10     0.00   0.11   0.13     0.02   0.03  -0.09
    37   1     0.05   0.35   0.01     0.03  -0.05   0.14     0.05   0.22   0.08
    38   1    -0.07   0.04  -0.24    -0.03   0.06  -0.17    -0.05   0.14  -0.24
    39   1     0.05   0.35  -0.01    -0.03   0.05   0.14     0.05   0.22  -0.08
    40   1    -0.07   0.04   0.24     0.03  -0.06  -0.17    -0.05   0.14   0.24
    41   1     0.09   0.01   0.31    -0.10  -0.12  -0.31    -0.10  -0.16  -0.27
    42   1     0.09   0.01  -0.31     0.10   0.12  -0.31    -0.10  -0.16   0.27
                     67                     68                     69
                      B                      A                      B
 Frequencies --   1184.4792              1184.4822              1190.8035
 Red. masses --      1.3082                 1.3870                 1.7827
 Frc consts  --      1.0814                 1.1466                 1.4894
 IR Inten    --      0.0964                 1.1668                 0.8763
  Atom  AN      X      Y      Z        X      Y      Z        X      Y      Z
     1   6    -0.00  -0.03   0.00    -0.00  -0.00  -0.02     0.01  -0.07   0.00
     2   6    -0.00  -0.03  -0.00    -0.00  -0.00   0.02    -0.00  -0.09  -0.00
     3   6     0.01   0.02   0.03    -0.00   0.04  -0.01    -0.02   0.03  -0.07
     4   6     0.01   0.02  -0.03     0.00  -0.04  -0.01    -0.02   0.03   0.07
     5   6    -0.01  -0.04  -0.01    -0.00  -0.02  -0.00     0.02   0.01   0.04
     6   6     0.00   0.01   0.02     0.01   0.01   0.03    -0.01   0.03  -0.08
     7   6     0.00   0.03   0.00     0.00   0.02  -0.02     0.00   0.00   0.03
     8   6    -0.01  -0.04   0.01     0.00   0.02  -0.00     0.02   0.01  -0.04
     9   6     0.00   0.03  -0.00    -0.00  -0.02  -0.02     0.00   0.00  -0.03
    10   6     0.00   0.01  -0.02    -0.01  -0.01   0.03    -0.01   0.03   0.08
    11   6    -0.00  -0.04  -0.00    -0.01  -0.06   0.01     0.00  -0.03   0.02
    12   6     0.00   0.03  -0.01     0.01   0.01   0.02     0.01   0.02   0.00
    13   6    -0.01  -0.03  -0.00    -0.01  -0.03  -0.01     0.01   0.03   0.03
    14   6    -0.00  -0.04   0.00     0.01   0.06   0.01     0.00  -0.03  -0.02
    15   6     0.00   0.03   0.01    -0.01  -0.01   0.02     0.01   0.02  -0.00
    16   6    -0.01  -0.03   0.00     0.01   0.03  -0.01     0.01   0.03  -0.03
    17   6    -0.00   0.00  -0.00    -0.01  -0.00  -0.02    -0.01  -0.05   0.01
    18   6     0.00  -0.02   0.02     0.01  -0.02   0.03     0.00   0.05  -0.03
    19   6     0.00  -0.02  -0.02    -0.01   0.02   0.03     0.00   0.05   0.03
    20   6    -0.00   0.00   0.00     0.01   0.00  -0.02    -0.01  -0.05  -0.01
    21   6     0.01   0.04   0.02     0.01   0.05   0.02    -0.00   0.02  -0.02
    22   6     0.00   0.01  -0.00     0.00   0.02  -0.01     0.01  -0.03   0.04
    23   6     0.01   0.04  -0.02    -0.01  -0.05   0.02    -0.00   0.02   0.02
    24   6     0.00   0.01   0.00    -0.00  -0.02  -0.01     0.01  -0.03  -0.04
    25   6    -0.01  -0.03  -0.02    -0.01  -0.03  -0.03    -0.01  -0.01  -0.02
    26   6    -0.01  -0.03   0.02     0.01   0.03  -0.03    -0.01  -0.01   0.02
    27   1     0.03  -0.12   0.11     0.02  -0.06   0.04     0.03  -0.07   0.17
    28   1     0.02   0.31   0.01     0.02   0.24  -0.02    -0.02  -0.12   0.03
    29   1     0.03  -0.12  -0.11    -0.02   0.06   0.04     0.03  -0.07  -0.17
    30   1     0.02   0.31  -0.01    -0.02  -0.24  -0.02    -0.02  -0.12  -0.03
    31   1     0.02   0.30  -0.00     0.01   0.11   0.03     0.00   0.11   0.01
    32   1     0.00  -0.09   0.09    -0.00  -0.09   0.09     0.01   0.12  -0.09
    33   1     0.00  -0.09  -0.09     0.00   0.09   0.09     0.01   0.12   0.09
    34   1     0.02   0.30   0.00    -0.01  -0.11   0.03     0.00   0.11  -0.01
    35   1    -0.00  -0.09   0.03     0.00  -0.08   0.04     0.04   0.37  -0.04
    36   1    -0.00  -0.09  -0.03    -0.00   0.08   0.04     0.04   0.37   0.04
    37   1     0.04   0.33   0.01     0.06   0.42   0.01     0.01   0.17  -0.03
    38   1    -0.02   0.07  -0.10    -0.03   0.10  -0.14     0.07  -0.24   0.37
    39   1     0.04   0.34  -0.01    -0.06  -0.42   0.01     0.01   0.17   0.03
    40   1    -0.02   0.07   0.10     0.03  -0.10  -0.14     0.07  -0.24  -0.37
    41   1    -0.10  -0.18  -0.27    -0.12  -0.21  -0.34    -0.04  -0.06  -0.11
    42   1    -0.10  -0.18   0.27     0.12   0.21  -0.34    -0.04  -0.06   0.11
                     70                     71                     72
                      A                      B                      A
 Frequencies --   1202.4775              1212.8680              1216.1486
 Red. masses --      1.1749                 1.2770                 1.2945
 Frc consts  --      1.0009                 1.1068                 1.1281
 IR Inten    --      0.7665                 3.2744                 0.4576
  Atom  AN      X      Y      Z        X      Y      Z        X      Y      Z
     1   6    -0.00   0.00   0.04     0.00  -0.02  -0.00     0.00  -0.00   0.02
     2   6     0.00  -0.00  -0.02    -0.00  -0.02   0.00    -0.00  -0.00  -0.05
     3   6     0.00  -0.01   0.01    -0.01  -0.01  -0.04     0.01   0.02   0.05
     4   6    -0.00   0.01   0.01    -0.01  -0.01   0.04    -0.01  -0.02   0.05
     5   6     0.00  -0.01   0.01     0.00   0.03  -0.00    -0.00  -0.04   0.00
     6   6    -0.00   0.01  -0.03     0.00   0.03   0.01    -0.00  -0.02  -0.02
     7   6    -0.00  -0.02   0.02     0.00   0.03  -0.01     0.00  -0.00   0.03
     8   6    -0.00   0.01   0.01     0.00   0.03   0.00     0.00   0.04   0.00
     9   6     0.00   0.02   0.02     0.00   0.03   0.01    -0.00   0.00   0.03
    10   6     0.00  -0.01  -0.03     0.00   0.03  -0.01     0.00   0.02  -0.02
    11   6     0.00   0.01   0.01     0.01  -0.01   0.03    -0.01  -0.00  -0.03
    12   6    -0.00   0.01  -0.01     0.01  -0.01   0.03    -0.01   0.01  -0.03
    13   6     0.00   0.01   0.00    -0.00  -0.04   0.02     0.00   0.01  -0.01
    14   6    -0.00  -0.01   0.01     0.01  -0.01  -0.03     0.01   0.00  -0.03
    15   6     0.00  -0.01  -0.01     0.01  -0.01  -0.03     0.01  -0.01  -0.03
    16   6    -0.00  -0.01   0.00    -0.00  -0.04  -0.02    -0.00  -0.01  -0.01
    17   6    -0.00  -0.01   0.00    -0.01  -0.05  -0.02     0.01   0.02   0.03
    18   6     0.00   0.03  -0.02    -0.00   0.02  -0.01     0.00  -0.02   0.01
    19   6    -0.00  -0.03  -0.02    -0.00   0.02   0.01    -0.00   0.02   0.01
    20   6     0.00   0.01   0.00    -0.01  -0.05   0.02    -0.01  -0.02   0.03
    21   6    -0.00   0.01  -0.01    -0.00  -0.01  -0.01     0.00   0.01   0.00
    22   6     0.00  -0.03   0.03    -0.00  -0.01  -0.00     0.00   0.02  -0.00
    23   6     0.00  -0.01  -0.01    -0.00  -0.01   0.01    -0.00  -0.01   0.00
    24   6    -0.00   0.03   0.03    -0.00  -0.01   0.00    -0.00  -0.02  -0.00
    25   6    -0.01  -0.02  -0.02     0.00   0.01   0.00    -0.00  -0.00  -0.00
    26   6     0.01   0.02  -0.02     0.00   0.01  -0.00     0.00   0.00  -0.00
    27   1     0.02  -0.04   0.05    -0.08   0.19  -0.23     0.13  -0.21   0.21
    28   1    -0.03  -0.23   0.01     0.04   0.44  -0.00    -0.03  -0.23   0.03
    29   1    -0.02   0.04   0.05    -0.08   0.19   0.23    -0.13   0.21   0.21
    30   1     0.03   0.23   0.01     0.04   0.44   0.00     0.03   0.23   0.03
    31   1     0.00   0.14  -0.01    -0.02  -0.25   0.03     0.02   0.37  -0.02
    32   1    -0.00   0.10  -0.14    -0.01  -0.19   0.26     0.01   0.14  -0.22
    33   1     0.00  -0.10  -0.14    -0.01  -0.19  -0.26    -0.01  -0.14  -0.22
    34   1    -0.00  -0.14  -0.01    -0.02  -0.25  -0.03    -0.02  -0.37  -0.02
    35   1     0.03   0.28  -0.03     0.02   0.09  -0.02    -0.03  -0.18   0.02
    36   1    -0.03  -0.28  -0.03     0.02   0.09   0.02     0.03   0.18   0.02
    37   1     0.02   0.19  -0.01     0.00   0.04  -0.01    -0.00  -0.04   0.00
    38   1     0.07  -0.23   0.36     0.01  -0.07   0.09    -0.04   0.15  -0.23
    39   1    -0.02  -0.19  -0.01     0.00   0.04   0.01     0.00   0.04   0.00
    40   1    -0.07   0.23   0.36     0.01  -0.07  -0.09     0.04  -0.15  -0.23
    41   1    -0.08  -0.14  -0.23     0.03   0.05   0.07     0.01   0.02   0.03
    42   1     0.08   0.14  -0.23     0.03   0.05  -0.07    -0.01  -0.02   0.03
                     73                     74                     75
                      B                      A                      B
 Frequencies --   1216.4684              1246.8108              1254.0433
 Red. masses --      1.5168                 2.3859                 1.7633
 Frc consts  --      1.3225                 2.1852                 1.6338
 IR Inten    --      0.7673                 2.2423                 2.8661
  Atom  AN      X      Y      Z        X      Y      Z        X      Y      Z
     1   6     0.01  -0.05  -0.00    -0.00   0.00  -0.04     0.00  -0.01   0.00
     2   6    -0.00  -0.07   0.00     0.00   0.00  -0.01     0.01   0.10  -0.00
     3   6    -0.02   0.03  -0.05     0.01  -0.00   0.05    -0.03  -0.03  -0.07
     4   6    -0.02   0.03   0.05    -0.01   0.00   0.05    -0.03  -0.03   0.07
     5   6     0.01   0.00   0.03    -0.02  -0.03  -0.04     0.01  -0.00   0.03
     6   6    -0.01  -0.01  -0.07     0.01  -0.04   0.07    -0.01  -0.02  -0.03
     7   6     0.00   0.02   0.01    -0.00  -0.00  -0.00     0.00   0.02  -0.03
     8   6     0.01   0.00  -0.03     0.02   0.03  -0.04     0.01  -0.00  -0.03
     9   6     0.00   0.02  -0.01     0.00   0.00  -0.00     0.00   0.02   0.03
    10   6    -0.01  -0.01   0.07    -0.01   0.04   0.07    -0.01  -0.02   0.03
    11   6    -0.01  -0.05  -0.02     0.02   0.09   0.04     0.02   0.05   0.04
    12   6     0.01   0.02   0.01    -0.02  -0.03  -0.04    -0.01   0.00  -0.04
    13   6     0.00   0.01   0.04    -0.00  -0.00  -0.03     0.00  -0.02   0.02
    14   6    -0.01  -0.05   0.02    -0.02  -0.09   0.04     0.02   0.05  -0.04
    15   6     0.01   0.02  -0.01     0.02   0.03  -0.04    -0.01   0.00   0.04
    16   6     0.00   0.01  -0.04     0.00   0.00  -0.03     0.00  -0.02  -0.02
    17   6    -0.00  -0.04   0.02     0.03   0.17   0.00     0.02   0.08   0.03
    18   6     0.00   0.01   0.01    -0.02  -0.05  -0.03    -0.01  -0.00  -0.04
    19   6     0.00   0.01  -0.01     0.02   0.05  -0.03    -0.01  -0.00   0.04
    20   6    -0.00  -0.04  -0.02    -0.03  -0.17   0.00     0.02   0.08  -0.03
    21   6    -0.00   0.00  -0.01     0.00  -0.01   0.02     0.00   0.01   0.01
    22   6     0.00   0.02  -0.01    -0.00   0.01  -0.01    -0.00  -0.01  -0.01
    23   6    -0.00   0.00   0.01    -0.00   0.01   0.02     0.00   0.01  -0.01
    24   6     0.00   0.02   0.01     0.00  -0.01  -0.01    -0.00  -0.01   0.01
    25   6     0.00   0.02   0.01     0.00  -0.03   0.02    -0.00  -0.03   0.01
    26   6     0.00   0.02  -0.01    -0.00   0.03   0.02    -0.00  -0.03  -0.01
    27   1     0.06  -0.12   0.22     0.02  -0.06  -0.02     0.10  -0.21   0.34
    28   1    -0.00   0.09   0.02     0.01   0.04  -0.01    -0.00  -0.06  -0.04
    29   1     0.06  -0.12  -0.22    -0.02   0.06  -0.02     0.10  -0.21  -0.34
    30   1    -0.00   0.09  -0.02    -0.01  -0.04  -0.01    -0.00  -0.06   0.04
    31   1     0.01   0.16   0.01    -0.05  -0.38  -0.05    -0.04  -0.19  -0.04
    32   1     0.02  -0.04   0.14     0.00   0.10  -0.20    -0.00  -0.24   0.37
    33   1     0.02  -0.04  -0.14    -0.00  -0.10  -0.20    -0.00  -0.24  -0.37
    34   1     0.01   0.16  -0.01     0.05   0.38  -0.05    -0.04  -0.19   0.04
    35   1    -0.01  -0.11   0.02    -0.03  -0.17  -0.02    -0.02  -0.13  -0.04
    36   1    -0.01  -0.11  -0.02     0.03   0.17  -0.02    -0.02  -0.13   0.04
    37   1    -0.02  -0.18  -0.00    -0.01  -0.13   0.03    -0.00  -0.05   0.01
    38   1    -0.06   0.21  -0.31     0.03  -0.08   0.11     0.02  -0.09   0.12
    39   1    -0.02  -0.18   0.00     0.01   0.13   0.03    -0.00  -0.05  -0.01
    40   1    -0.06   0.21   0.31    -0.03   0.08   0.11     0.02  -0.09  -0.12
    41   1     0.12   0.20   0.33    -0.12  -0.23  -0.31    -0.04  -0.10  -0.10
    42   1     0.12   0.20  -0.33     0.12   0.23  -0.31    -0.04  -0.10   0.10
                     76                     77                     78
                      B                      A                      A
 Frequencies --   1261.6616              1276.3496              1284.1661
 Red. masses --      1.9873                 1.5787                 2.2222
 Frc consts  --      1.8638                 1.5153                 2.1591
 IR Inten    --      0.1825                10.2059                10.0050
  Atom  AN      X      Y      Z        X      Y      Z        X      Y      Z
     1   6    -0.00   0.02  -0.00     0.00   0.00  -0.02     0.00   0.00   0.15
     2   6     0.01   0.19   0.00    -0.00  -0.00   0.01    -0.00  -0.00   0.04
     3   6    -0.00  -0.05   0.00    -0.02  -0.05  -0.06    -0.01   0.10  -0.08
     4   6    -0.00  -0.05  -0.00     0.02   0.05  -0.06     0.01  -0.10  -0.08
     5   6     0.01   0.02   0.03     0.01  -0.01   0.04    -0.00   0.02  -0.01
     6   6     0.00   0.03   0.00    -0.01  -0.02  -0.07    -0.01   0.03  -0.08
     7   6     0.00  -0.01  -0.03     0.00   0.01  -0.00     0.00  -0.01  -0.01
     8   6     0.01   0.02  -0.03    -0.01   0.01   0.04     0.00  -0.02  -0.01
     9   6     0.00  -0.01   0.03    -0.00  -0.01  -0.00    -0.00   0.01  -0.01
    10   6     0.00   0.03  -0.00     0.01   0.02  -0.07     0.01  -0.03  -0.08
    11   6    -0.00  -0.00  -0.00     0.00   0.02   0.01     0.01  -0.08   0.06
    12   6     0.00   0.01   0.01    -0.01   0.01  -0.04     0.00  -0.00   0.01
    13   6    -0.00  -0.04  -0.03     0.01   0.01   0.04     0.00   0.02   0.01
    14   6    -0.00  -0.00   0.00    -0.00  -0.02   0.01    -0.01   0.08   0.06
    15   6     0.00   0.01  -0.01     0.01  -0.01  -0.04    -0.00   0.00   0.01
    16   6    -0.00  -0.04   0.03    -0.01  -0.01   0.04    -0.00  -0.02   0.01
    17   6    -0.02  -0.12   0.00     0.02   0.06   0.04     0.01   0.03   0.03
    18   6     0.01   0.03   0.01    -0.00   0.02  -0.03    -0.01  -0.03  -0.01
    19   6     0.01   0.03  -0.01     0.00  -0.02  -0.03     0.01   0.03  -0.01
    20   6    -0.02  -0.12  -0.00    -0.02  -0.06   0.04    -0.01  -0.03   0.03
    21   6    -0.01   0.00  -0.02     0.00   0.01   0.00    -0.00   0.03  -0.01
    22   6    -0.00  -0.01  -0.00    -0.00  -0.01   0.00     0.01   0.03   0.01
    23   6    -0.01   0.00   0.02    -0.00  -0.01   0.00     0.00  -0.03  -0.01
    24   6    -0.00  -0.01   0.00     0.00   0.01   0.00    -0.01  -0.03   0.01
    25   6    -0.00   0.02  -0.02    -0.00  -0.03   0.00    -0.00  -0.02   0.01
    26   6    -0.00   0.02   0.02     0.00   0.03   0.00     0.00   0.02   0.01
    27   1    -0.02   0.09  -0.06     0.17  -0.26   0.38     0.02  -0.03   0.06
    28   1    -0.03  -0.35  -0.05     0.02   0.14   0.00    -0.06  -0.43  -0.02
    29   1    -0.02   0.09   0.06    -0.17   0.26   0.38    -0.02   0.03   0.06
    30   1    -0.03  -0.35   0.05    -0.02  -0.14   0.00     0.06   0.43  -0.02
    31   1     0.04   0.34   0.02    -0.02   0.03  -0.04    -0.05  -0.45   0.01
    32   1    -0.02  -0.18   0.20     0.00  -0.20   0.39     0.01   0.03  -0.00
    33   1    -0.02  -0.18  -0.20    -0.00   0.20   0.39    -0.01  -0.03  -0.00
    34   1     0.04   0.34  -0.02     0.02  -0.03  -0.04     0.05   0.45   0.01
    35   1    -0.00  -0.06   0.01    -0.00  -0.02  -0.03    -0.01  -0.02  -0.01
    36   1    -0.00  -0.06  -0.01     0.00   0.02  -0.03     0.01   0.02  -0.01
    37   1     0.03   0.29  -0.03    -0.01  -0.09   0.01    -0.00   0.01  -0.01
    38   1    -0.00  -0.02   0.01     0.01  -0.06   0.08    -0.03   0.13  -0.16
    39   1     0.03   0.29   0.03     0.01   0.09   0.01     0.00  -0.01  -0.01
    40   1    -0.00  -0.02  -0.01    -0.01   0.06   0.08     0.03  -0.13  -0.16
    41   1     0.05   0.12   0.14    -0.01  -0.04  -0.01    -0.02  -0.04  -0.04
    42   1     0.05   0.12  -0.14     0.01   0.04  -0.01     0.02   0.04  -0.04
                     79                     80                     81
                      B                      A                      B
 Frequencies --   1296.5070              1301.4261              1338.5689
 Red. masses --      1.6698                 1.6428                 2.4772
 Frc consts  --      1.6537                 1.6394                 2.6151
 IR Inten    --      3.6174                 3.4800                 0.6288
  Atom  AN      X      Y      Z        X      Y      Z        X      Y      Z
     1   6    -0.01   0.08  -0.00    -0.00   0.00   0.01     0.01   0.08  -0.00
     2   6     0.00   0.06   0.00     0.00   0.00  -0.00    -0.00  -0.05   0.00
     3   6     0.01  -0.02   0.04     0.01   0.06   0.01    -0.02  -0.03  -0.06
     4   6     0.01  -0.02  -0.04    -0.01  -0.06   0.01    -0.02  -0.03   0.06
     5   6    -0.00  -0.02  -0.00    -0.01  -0.03  -0.02     0.01   0.04   0.02
     6   6     0.00  -0.04   0.01     0.00  -0.01   0.01     0.00  -0.12   0.06
     7   6    -0.00  -0.00  -0.03    -0.00  -0.00  -0.01    -0.00  -0.02  -0.03
     8   6    -0.00  -0.02   0.00     0.01   0.03  -0.02     0.01   0.04  -0.02
     9   6    -0.00  -0.00   0.03     0.00   0.00  -0.01    -0.00  -0.02   0.03
    10   6     0.00  -0.04  -0.01    -0.00   0.01   0.01     0.00  -0.12  -0.06
    11   6    -0.03  -0.03  -0.09    -0.03  -0.08  -0.07     0.01   0.14  -0.04
    12   6     0.00   0.02   0.01     0.01   0.02   0.02     0.01  -0.01   0.03
    13   6    -0.00  -0.03   0.01    -0.00  -0.02   0.01     0.00   0.02   0.04
    14   6    -0.03  -0.03   0.09     0.03   0.08  -0.07     0.01   0.14   0.04
    15   6     0.00   0.02  -0.01    -0.01  -0.02   0.02     0.01  -0.01  -0.03
    16   6    -0.00  -0.03  -0.01     0.00   0.02   0.01     0.00   0.02  -0.04
    17   6    -0.01   0.04  -0.06    -0.01   0.06  -0.05    -0.02  -0.04  -0.04
    18   6     0.01   0.04   0.03     0.01   0.01   0.03     0.01   0.02   0.01
    19   6     0.01   0.04  -0.03    -0.01  -0.01   0.03     0.01   0.02  -0.01
    20   6    -0.01   0.04   0.06     0.01  -0.06  -0.05    -0.02  -0.04   0.04
    21   6     0.01  -0.01   0.03     0.01   0.01   0.02    -0.00  -0.06   0.02
    22   6     0.00  -0.02   0.02     0.01  -0.00   0.02    -0.01  -0.02  -0.04
    23   6     0.01  -0.01  -0.03    -0.01  -0.01   0.02    -0.00  -0.06  -0.02
    24   6     0.00  -0.02  -0.02    -0.01   0.00   0.02    -0.01  -0.02   0.04
    25   6     0.00  -0.00   0.01     0.00  -0.01   0.02     0.00   0.03  -0.01
    26   6     0.00  -0.00  -0.01    -0.00   0.01   0.02     0.00   0.03   0.01
    27   1     0.03  -0.08   0.07     0.02  -0.08   0.04     0.07  -0.07   0.19
    28   1     0.02   0.11  -0.03     0.01   0.14  -0.01     0.04   0.32  -0.02
    29   1     0.03  -0.08  -0.07    -0.02   0.08   0.04     0.07  -0.07  -0.19
    30   1     0.02   0.11   0.03    -0.01  -0.14  -0.01     0.04   0.32   0.02
    31   1     0.03   0.23   0.01     0.01   0.02   0.02     0.04   0.23   0.04
    32   1    -0.01  -0.11   0.15    -0.01  -0.00  -0.02     0.01   0.13  -0.14
    33   1    -0.01  -0.11  -0.15     0.01   0.00  -0.02     0.01   0.13   0.14
    34   1     0.03   0.23  -0.01    -0.01  -0.02   0.02     0.04   0.23  -0.04
    35   1     0.08   0.46   0.01     0.08   0.49   0.01    -0.04  -0.26   0.03
    36   1     0.08   0.46  -0.01    -0.08  -0.49   0.01    -0.04  -0.26  -0.03
    37   1    -0.03  -0.35   0.04    -0.04  -0.42   0.04     0.03   0.18   0.01
    38   1     0.01  -0.06   0.09    -0.01   0.04  -0.04     0.04  -0.16   0.20
    39   1    -0.03  -0.35  -0.04     0.04   0.42   0.04     0.03   0.18  -0.01
    40   1     0.01  -0.06  -0.09     0.01  -0.04  -0.04     0.04  -0.16  -0.20
    41   1    -0.00  -0.01   0.00    -0.02  -0.05  -0.05     0.04   0.09   0.09
    42   1    -0.00  -0.01  -0.00     0.02   0.05  -0.05     0.04   0.09  -0.09
                     82                     83                     84
                      A                      B                      A
 Frequencies --   1372.1715              1378.7631              1393.9336
 Red. masses --      4.1949                 5.0634                 4.6907
 Frc consts  --      4.6536                 5.6712                 5.3700
 IR Inten    --      0.5718                 0.8468                 0.5024
  Atom  AN      X      Y      Z        X      Y      Z        X      Y      Z
     1   6     0.00  -0.00  -0.10    -0.02   0.25   0.00    -0.00  -0.00  -0.16
     2   6     0.00   0.00  -0.13    -0.01  -0.11  -0.00     0.00  -0.00   0.27
     3   6     0.03  -0.10   0.12     0.04  -0.07   0.14    -0.03  -0.15  -0.10
     4   6    -0.03   0.10   0.12     0.04  -0.07  -0.14     0.03   0.15  -0.10
     5   6     0.01  -0.05   0.02    -0.00   0.02   0.00     0.02  -0.03   0.06
     6   6    -0.00   0.15  -0.07    -0.03  -0.10  -0.15     0.03   0.16   0.11
     7   6     0.00   0.01   0.09    -0.00  -0.03   0.03    -0.01  -0.09  -0.02
     8   6    -0.01   0.05   0.02    -0.00   0.02  -0.00    -0.02   0.03   0.06
     9   6    -0.00  -0.01   0.09    -0.00  -0.03  -0.03     0.01   0.09  -0.02
    10   6     0.00  -0.15  -0.07    -0.03  -0.10   0.15    -0.03  -0.16   0.11
    11   6    -0.01  -0.11   0.02    -0.02  -0.01  -0.07     0.01  -0.03   0.08
    12   6    -0.03   0.01  -0.09    -0.03  -0.06  -0.07     0.00   0.05  -0.00
    13   6     0.00   0.00  -0.05     0.01   0.09   0.03     0.00   0.05  -0.09
    14   6     0.01   0.11   0.02    -0.02  -0.01   0.07    -0.01   0.03   0.08
    15   6     0.03  -0.01  -0.09    -0.03  -0.06   0.07    -0.00  -0.05  -0.00
    16   6    -0.00  -0.00  -0.05     0.01   0.09  -0.03    -0.00  -0.05  -0.09
    17   6     0.04   0.02   0.13     0.06   0.01   0.19    -0.03  -0.00  -0.09
    18   6    -0.01   0.02  -0.04     0.01   0.08  -0.01    -0.01  -0.06  -0.01
    19   6     0.01  -0.02  -0.04     0.01   0.08   0.01     0.01   0.06  -0.01
    20   6    -0.04  -0.02   0.13     0.06   0.01  -0.19     0.03   0.00  -0.09
    21   6     0.01   0.11  -0.03     0.00   0.05  -0.02     0.00   0.00  -0.00
    22   6     0.02  -0.02   0.07     0.00  -0.02   0.03     0.00   0.01   0.01
    23   6    -0.01  -0.11  -0.03     0.00   0.05   0.02    -0.00  -0.00  -0.00
    24   6    -0.02   0.02   0.07     0.00  -0.02  -0.03    -0.00  -0.01   0.01
    25   6    -0.01  -0.06  -0.03    -0.02  -0.06  -0.06     0.01   0.03   0.04
    26   6     0.01   0.06  -0.03    -0.02  -0.06   0.06    -0.01  -0.03   0.04
    27   1    -0.15   0.20  -0.35    -0.03   0.14  -0.21     0.06  -0.10   0.16
    28   1     0.00   0.05   0.10     0.02   0.14   0.05    -0.01  -0.36  -0.02
    29   1     0.15  -0.20  -0.35    -0.03   0.14   0.21    -0.06   0.10   0.16
    30   1    -0.00  -0.05   0.10     0.02   0.14  -0.05     0.01   0.36  -0.02
    31   1    -0.05  -0.15  -0.10    -0.03  -0.05  -0.08     0.01   0.15  -0.01
    32   1    -0.01  -0.10   0.14     0.02  -0.08   0.32    -0.01   0.06  -0.10
    33   1     0.01   0.10   0.14     0.02  -0.08  -0.32     0.01  -0.06  -0.10
    34   1     0.05   0.15  -0.10    -0.03  -0.05   0.08    -0.01  -0.15  -0.01
    35   1     0.00   0.07  -0.04    -0.02  -0.12  -0.00     0.01   0.11  -0.02
    36   1    -0.00  -0.07  -0.04    -0.02  -0.12   0.00    -0.01  -0.11  -0.02
    37   1    -0.02  -0.11  -0.02     0.03   0.26  -0.02    -0.03  -0.22   0.00
    38   1    -0.04   0.14  -0.20     0.02  -0.07   0.10    -0.03   0.12  -0.17
    39   1     0.02   0.11  -0.02     0.03   0.26   0.02     0.03   0.22   0.00
    40   1     0.04  -0.14  -0.20     0.02  -0.07  -0.10     0.03  -0.12  -0.17
    41   1    -0.03  -0.08  -0.07     0.04   0.04   0.11    -0.05  -0.07  -0.13
    42   1     0.03   0.08  -0.07     0.04   0.04  -0.11     0.05   0.07  -0.13
                     85                     86                     87
                      B                      A                      B
 Frequencies --   1394.4209              1399.3465              1409.3249
 Red. masses --      4.4495                 4.9040                 6.3795
 Frc consts  --      5.0974                 5.6579                 7.4655
 IR Inten    --      0.0583                 1.7013                 1.0844
  Atom  AN      X      Y      Z        X      Y      Z        X      Y      Z
     1   6     0.00   0.06  -0.00     0.00  -0.00   0.03    -0.01   0.26   0.00
     2   6    -0.00   0.04   0.00     0.00  -0.00  -0.16    -0.01  -0.10  -0.00
     3   6    -0.03  -0.13  -0.11     0.01   0.01   0.06    -0.02  -0.22  -0.04
     4   6    -0.03  -0.13   0.11    -0.01  -0.01   0.06    -0.02  -0.22   0.04
     5   6     0.01   0.00   0.03     0.01  -0.03   0.03     0.03  -0.03   0.10
     6   6     0.03   0.12   0.15    -0.02   0.03  -0.13     0.00   0.14  -0.06
     7   6    -0.01  -0.09   0.01     0.01   0.07   0.06    -0.01  -0.11   0.07
     8   6     0.01   0.00  -0.03    -0.01   0.03   0.03     0.03  -0.03  -0.10
     9   6    -0.01  -0.09  -0.01    -0.01  -0.07   0.06    -0.01  -0.11  -0.07
    10   6     0.03   0.12  -0.15     0.02  -0.03  -0.13     0.00   0.14   0.06
    11   6    -0.03  -0.04  -0.09     0.05  -0.01   0.18     0.04  -0.02   0.17
    12   6    -0.00   0.05  -0.02    -0.00   0.00  -0.00    -0.01   0.04  -0.04
    13   6    -0.00   0.02  -0.04     0.00  -0.00  -0.00     0.02   0.13  -0.05
    14   6    -0.03  -0.04   0.09    -0.05   0.01   0.18     0.04  -0.02  -0.17
    15   6    -0.00   0.05   0.02     0.00  -0.00  -0.00    -0.01   0.04   0.04
    16   6    -0.00   0.02   0.04    -0.00   0.00  -0.00     0.02   0.13   0.05
    17   6     0.02  -0.04   0.08    -0.04   0.04  -0.15    -0.03   0.02  -0.10
    18   6     0.01   0.09  -0.02    -0.02  -0.15   0.01    -0.02  -0.13  -0.01
    19   6     0.01   0.09   0.02     0.02   0.15   0.01    -0.02  -0.13   0.01
    20   6     0.02  -0.04  -0.08     0.04  -0.04  -0.15    -0.03   0.02   0.10
    21   6     0.02   0.12   0.01    -0.02  -0.12  -0.02    -0.01  -0.07  -0.02
    22   6     0.02  -0.08   0.10    -0.01   0.09  -0.09    -0.00   0.06  -0.04
    23   6     0.02   0.12  -0.01     0.02   0.12  -0.02    -0.01  -0.07   0.02
    24   6     0.02  -0.08  -0.10     0.01  -0.09  -0.09    -0.00   0.06   0.04
    25   6    -0.03  -0.06  -0.07     0.04   0.08   0.11     0.03   0.06   0.08
    26   6    -0.03  -0.06   0.07    -0.04  -0.08   0.11     0.03   0.06  -0.08
    27   1     0.04  -0.10   0.18    -0.07   0.10  -0.17     0.01   0.03   0.01
    28   1     0.04   0.24   0.01    -0.01  -0.01   0.07     0.04   0.21   0.10
    29   1     0.04  -0.10  -0.18     0.07  -0.10  -0.17     0.01   0.03  -0.01
    30   1     0.04   0.24  -0.01     0.01   0.01   0.07     0.04   0.21  -0.10
    31   1    -0.04  -0.23  -0.02     0.03   0.32  -0.01     0.02   0.32  -0.05
    32   1    -0.01   0.16  -0.28    -0.00  -0.18   0.29     0.00   0.02   0.16
    33   1    -0.01   0.16   0.28     0.00   0.18   0.29     0.00   0.02  -0.16
    34   1    -0.04  -0.23   0.02    -0.03  -0.32  -0.01     0.02   0.32   0.05
    35   1    -0.03  -0.09  -0.02     0.03   0.18  -0.00     0.01   0.15  -0.02
    36   1    -0.03  -0.09   0.02    -0.03  -0.18  -0.00     0.01   0.15   0.02
    37   1    -0.01  -0.17   0.02    -0.01  -0.00  -0.03    -0.02  -0.06  -0.03
    38   1    -0.04   0.09  -0.18     0.02   0.02   0.04    -0.01   0.10  -0.10
    39   1    -0.01  -0.17  -0.02     0.01   0.00  -0.03    -0.02  -0.06   0.03
    40   1    -0.04   0.09   0.18    -0.02  -0.02   0.04    -0.01   0.10   0.10
    41   1     0.00  -0.01   0.00    -0.04  -0.04  -0.10    -0.04  -0.05  -0.13
    42   1     0.00  -0.01  -0.00     0.04   0.04  -0.10    -0.04  -0.05   0.13
                     88                     89                     90
                      A                      B                      A
 Frequencies --   1447.0579              1464.8620              1469.1742
 Red. masses --      2.8222                 1.9885                 2.1995
 Frc consts  --      3.4818                 2.5140                 2.7972
 IR Inten    --      0.0584                 1.5854                 4.4738
  Atom  AN      X      Y      Z        X      Y      Z        X      Y      Z
     1   6     0.00  -0.00  -0.16     0.00  -0.01  -0.00    -0.00   0.00  -0.03
     2   6     0.00   0.00   0.17     0.00   0.01   0.00     0.00   0.00  -0.01
     3   6     0.02   0.06   0.09    -0.01   0.02  -0.04     0.01  -0.02   0.05
     4   6    -0.02  -0.06   0.09    -0.01   0.02   0.04    -0.01   0.02   0.05
     5   6    -0.01   0.05  -0.05     0.03   0.01   0.06    -0.02  -0.04  -0.04
     6   6    -0.01  -0.07  -0.02    -0.01  -0.04  -0.01     0.01   0.05   0.02
     7   6    -0.00   0.00   0.00     0.00   0.02  -0.02     0.00   0.01   0.02
     8   6     0.01  -0.05  -0.05     0.03   0.01  -0.06     0.02   0.04  -0.04
     9   6     0.00  -0.00   0.00     0.00   0.02   0.02    -0.00  -0.01   0.02
    10   6     0.01   0.07  -0.02    -0.01  -0.04   0.01    -0.01  -0.05   0.02
    11   6    -0.02  -0.00  -0.07     0.01   0.07   0.02    -0.01  -0.08  -0.01
    12   6    -0.01  -0.09   0.01    -0.02  -0.08  -0.02     0.01   0.09   0.01
    13   6    -0.00   0.05  -0.07     0.00  -0.02   0.04    -0.00   0.01  -0.04
    14   6     0.02   0.00  -0.07     0.01   0.07  -0.02     0.01   0.08  -0.01
    15   6     0.01   0.09   0.01    -0.02  -0.08   0.02    -0.01  -0.09   0.01
    16   6     0.00  -0.05  -0.07     0.00  -0.02  -0.04     0.00  -0.01  -0.04
    17   6     0.02   0.03   0.07     0.00  -0.03   0.02    -0.01   0.05  -0.04
    18   6     0.00  -0.04   0.02    -0.01  -0.00  -0.05     0.02   0.02   0.05
    19   6    -0.00   0.04   0.02    -0.01  -0.00   0.05    -0.02  -0.02   0.05
    20   6    -0.02  -0.03   0.07     0.00  -0.03  -0.02     0.01  -0.05  -0.04
    21   6    -0.01  -0.03  -0.03     0.00   0.08  -0.03     0.01  -0.06   0.05
    22   6    -0.00   0.03  -0.01     0.00  -0.06   0.04    -0.01   0.06  -0.05
    23   6     0.01   0.03  -0.03     0.00   0.08   0.03    -0.01   0.06   0.05
    24   6     0.00  -0.03  -0.01     0.00  -0.06  -0.04     0.01  -0.06  -0.05
    25   6     0.01   0.02   0.02     0.02   0.02   0.06    -0.02  -0.04  -0.06
    26   6    -0.01  -0.02   0.02     0.02   0.02  -0.06     0.02   0.04  -0.06
    27   1    -0.00   0.04  -0.03    -0.06   0.21  -0.22     0.05  -0.18   0.13
    28   1    -0.02  -0.36   0.00     0.00   0.02  -0.03    -0.01  -0.08   0.02
    29   1     0.00  -0.04  -0.03    -0.06   0.21   0.22    -0.05   0.18   0.13
    30   1     0.02   0.36   0.00     0.00   0.02   0.03     0.01   0.08   0.02
    31   1     0.02   0.06   0.01     0.02   0.29  -0.02    -0.03  -0.25   0.01
    32   1    -0.00  -0.22   0.36     0.00   0.03  -0.04    -0.00  -0.04   0.03
    33   1     0.00   0.22   0.36     0.00   0.03   0.04     0.00   0.04   0.03
    34   1    -0.02  -0.06   0.01     0.02   0.29   0.02     0.03   0.25   0.01
    35   1     0.05   0.26   0.01    -0.01   0.01  -0.05    -0.00  -0.12   0.06
    36   1    -0.05  -0.26   0.01    -0.01   0.01   0.05     0.00   0.12   0.06
    37   1     0.02   0.18  -0.04    -0.05  -0.28  -0.03     0.04   0.22   0.05
    38   1     0.01   0.01   0.02    -0.05   0.09  -0.22     0.06  -0.13   0.28
    39   1    -0.02  -0.18  -0.04    -0.05  -0.28   0.03    -0.04  -0.22   0.05
    40   1    -0.01  -0.01   0.02    -0.05   0.09   0.22    -0.06   0.13   0.28
    41   1    -0.01   0.00  -0.02    -0.10  -0.18  -0.29     0.12   0.18   0.33
    42   1     0.01  -0.00  -0.02    -0.10  -0.18   0.29    -0.12  -0.18   0.33
                     91                     92                     93
                      B                      A                      A
 Frequencies --   1480.2060              1489.8733              1519.5570
 Red. masses --      2.2886                 2.0536                 2.7777
 Frc consts  --      2.9544                 2.6858                 3.7789
 IR Inten    --      3.1963                 1.0115                 1.1099
  Atom  AN      X      Y      Z        X      Y      Z        X      Y      Z
     1   6     0.00  -0.03   0.00     0.00  -0.00  -0.00     0.00  -0.00  -0.05
     2   6    -0.00   0.03  -0.00     0.00   0.00   0.01     0.00   0.00   0.12
     3   6    -0.00  -0.01   0.01    -0.00   0.05  -0.02    -0.01   0.05  -0.04
     4   6    -0.00  -0.01  -0.01     0.00  -0.05  -0.02     0.01  -0.05  -0.04
     5   6    -0.02   0.08  -0.08     0.01  -0.03   0.04     0.03  -0.03   0.09
     6   6     0.00  -0.00   0.01     0.00  -0.04   0.05    -0.01   0.01  -0.07
     7   6    -0.00  -0.04   0.01     0.01   0.09   0.01    -0.01  -0.10  -0.04
     8   6    -0.02   0.08   0.08    -0.01   0.03   0.04    -0.03   0.03   0.09
     9   6    -0.00  -0.04  -0.01    -0.01  -0.09   0.01     0.01   0.10  -0.04
    10   6     0.00  -0.00  -0.01    -0.00   0.04   0.05     0.01  -0.01  -0.07
    11   6    -0.01   0.06  -0.06     0.00  -0.03   0.03    -0.01  -0.06   0.01
    12   6     0.01  -0.04   0.03    -0.00  -0.01  -0.00    -0.03  -0.08  -0.05
    13   6     0.00   0.02  -0.02    -0.01  -0.02  -0.06     0.01   0.03   0.07
    14   6    -0.01   0.06   0.06    -0.00   0.03   0.03     0.01   0.06   0.01
    15   6     0.01  -0.04  -0.03     0.00   0.01  -0.00     0.03   0.08  -0.05
    16   6     0.00   0.02   0.02     0.01   0.02  -0.06    -0.01  -0.03   0.07
    17   6     0.02  -0.04   0.08    -0.02   0.00  -0.06     0.02   0.10   0.01
    18   6    -0.01  -0.10  -0.00     0.01   0.10  -0.00     0.01  -0.01   0.03
    19   6    -0.01  -0.10   0.00    -0.01  -0.10  -0.00    -0.01   0.01   0.03
    20   6     0.02  -0.04  -0.08     0.02  -0.00  -0.06    -0.02  -0.10   0.01
    21   6    -0.02  -0.05  -0.05     0.02   0.08   0.02     0.01  -0.00   0.03
    22   6     0.01  -0.00   0.04    -0.01  -0.02  -0.03    -0.01   0.06  -0.05
    23   6    -0.02  -0.05   0.05    -0.02  -0.08   0.02    -0.01   0.00   0.03
    24   6     0.01  -0.00  -0.04     0.01   0.02  -0.03     0.01  -0.06  -0.05
    25   6     0.02   0.07   0.03    -0.00  -0.05   0.01    -0.02  -0.05  -0.03
    26   6     0.02   0.07  -0.03     0.00   0.05   0.01     0.02   0.05  -0.03
    27   1     0.08  -0.12   0.23    -0.07   0.12  -0.17    -0.10   0.23  -0.27
    28   1     0.01   0.08   0.02    -0.04  -0.33   0.00     0.03   0.20  -0.04
    29   1     0.08  -0.12  -0.23     0.07  -0.12  -0.17     0.10  -0.23  -0.27
    30   1     0.01   0.08  -0.02     0.04   0.33   0.00    -0.03  -0.20  -0.04
    31   1     0.01  -0.13   0.04     0.02   0.17  -0.01     0.02   0.28  -0.05
    32   1    -0.01  -0.04   0.09    -0.01  -0.17   0.18     0.02   0.18  -0.17
    33   1    -0.01  -0.04  -0.09     0.01   0.17   0.18    -0.02  -0.18  -0.17
    34   1     0.01  -0.13  -0.04    -0.02  -0.17  -0.01    -0.02  -0.28  -0.05
    35   1     0.06   0.42  -0.03    -0.04  -0.30   0.01    -0.01  -0.11   0.04
    36   1     0.06   0.42   0.03     0.04   0.30   0.01     0.01   0.11   0.04
    37   1     0.01   0.21  -0.07    -0.03  -0.28   0.04     0.01   0.03   0.03
    38   1    -0.04   0.16  -0.23     0.02  -0.13   0.13     0.04  -0.09   0.20
    39   1     0.01   0.21   0.07     0.03   0.28   0.04    -0.01  -0.03   0.03
    40   1    -0.04   0.16   0.23    -0.02   0.13   0.13    -0.04   0.09   0.20
    41   1    -0.05  -0.02  -0.15    -0.01  -0.06  -0.00     0.05   0.05   0.17
    42   1    -0.05  -0.02   0.15     0.01   0.06  -0.00    -0.05  -0.05   0.17
                     94                     95                     96
                      B                      B                      A
 Frequencies --   1533.9644              1559.0841              1563.7383
 Red. masses --      2.9317                 4.1496                 3.2872
 Frc consts  --      4.0645                 5.9429                 4.7359
[truncated: 200,238 more chars]
