# Supplementary material for: HOMA Index Establishes Similarity to a Reference Molecule
Source: J Chem Inf Model. 2023 Dec 6;63(24):7744–54. doi: 10.1021/acs.jcim.3c01551 (PMC10751799; doi:10.1021/acs.jcim.3c01551)
Supplement: Supplementary file 7 — ci3c01551_si_007.zip [file ci3c01551_si_007.zip › ad-Fig4-hexacene-Gaussian16-output/19-1001.log]

 Set GAUSS_PDEF to "48".
 Set GAUSS_MDEF to "10240MB".
 Entering Gaussian System, Link 0=g16
 Initial command:
 /mnt/opt/groups/app-gaussian/g16-avx2/l1.exe "/scratch/9832357.torquesrv1.cis.gov.pl/Gau-165503.inp" -scrdir="/scratch/9832357.torquesrv1.cis.gov.pl/"
 Default is to use a total of  48 processors:
                               48 via shared-memory
                                1 via Linda
 Entering Link 1 = /mnt/opt/groups/app-gaussian/g16-avx2/l1.exe PID=    165504.
  
 Copyright (c) 1988-2019, Gaussian, Inc.  All Rights Reserved.
  
 This is part of the Gaussian(R) 16 program.  It is based on
 the Gaussian(R) 09 system (copyright 2009, Gaussian, Inc.),
 the Gaussian(R) 03 system (copyright 2003, Gaussian, Inc.),
 the Gaussian(R) 98 system (copyright 1998, Gaussian, Inc.),
 the Gaussian(R) 94 system (copyright 1995, Gaussian, Inc.),
 the Gaussian 92(TM) system (copyright 1992, Gaussian, Inc.),
 the Gaussian 90(TM) system (copyright 1990, Gaussian, Inc.),
 the Gaussian 88(TM) system (copyright 1988, Gaussian, Inc.),
 the Gaussian 86(TM) system (copyright 1986, Carnegie Mellon
 University), and the Gaussian 82(TM) system (copyright 1983,
 Carnegie Mellon University). Gaussian is a federally registered
 trademark of Gaussian, Inc.
  
 This software contains proprietary and confidential information,
 including trade secrets, belonging to Gaussian, Inc.
  
 This software is provided under written license and may be
 used, copied, transmitted, or stored only in accord with that
 written license.
  
 The following legend is applicable only to US Government
 contracts under FAR:
  
                    RESTRICTED RIGHTS LEGEND
  
 Use, reproduction and disclosure by the US Government is
 subject to restrictions as set forth in subparagraphs (a)
 and (c) of the Commercial Computer Software - Restricted
 Rights clause in FAR 52.227-19.
  
 Gaussian, Inc.
 340 Quinnipiac St., Bldg. 40, Wallingford CT 06492
  
  
 ---------------------------------------------------------------
 Warning -- This program may not be used in any manner that
 competes with the business of Gaussian, Inc. or will provide
 assistance to any competitor of Gaussian, Inc.  The licensee
 of this program is prohibited from giving any competitor of
 Gaussian, Inc. access to this program.  By using this program,
 the user acknowledges that Gaussian, Inc. is engaged in the
 business of creating and licensing software in the field of
 computational chemistry and represents and warrants to the
 licensee that it is not a competitor of Gaussian, Inc. and that
 it will not use this program in any manner prohibited above.
 ---------------------------------------------------------------
  

 Cite this work as:
 Gaussian 16, Revision C.01,
 M. J. Frisch, G. W. Trucks, H. B. Schlegel, G. E. Scuseria, 
 M. A. Robb, J. R. Cheeseman, G. Scalmani, V. Barone, 
 G. A. Petersson, H. Nakatsuji, X. Li, M. Caricato, A. V. Marenich, 
 J. Bloino, B. G. Janesko, R. Gomperts, B. Mennucci, H. P. Hratchian, 
 J. V. Ortiz, A. F. Izmaylov, J. L. Sonnenberg, D. Williams-Young, 
 F. Ding, F. Lipparini, F. Egidi, J. Goings, B. Peng, A. Petrone, 
 T. Henderson, D. Ranasinghe, V. G. Zakrzewski, J. Gao, N. Rega, 
 G. Zheng, W. Liang, M. Hada, M. Ehara, K. Toyota, R. Fukuda, 
 J. Hasegawa, M. Ishida, T. Nakajima, Y. Honda, O. Kitao, H. Nakai, 
 T. Vreven, K. Throssell, J. A. Montgomery, Jr., J. E. Peralta, 
 F. Ogliaro, M. J. Bearpark, J. J. Heyd, E. N. Brothers, K. N. Kudin, 
 V. N. Staroverov, T. A. Keith, R. Kobayashi, J. Normand, 
 K. Raghavachari, A. P. Rendell, J. C. Burant, S. S. Iyengar, 
 J. Tomasi, M. Cossi, J. M. Millam, M. Klene, C. Adamo, R. Cammi, 
 J. W. Ochterski, R. L. Martin, K. Morokuma, O. Farkas, 
 J. B. Foresman, and D. J. Fox, Gaussian, Inc., Wallingford CT, 2019.
 
 ******************************************
 Gaussian 16:  ES64L-G16RevC.01  3-Jul-2019
                 8-Sep-2022 
 ******************************************
 ----------------------------------------------------------------------
 #p opt freq b3lyp/6-31g(d,p) empiricaldispersion=gd3 int=(grid=ultrafi
 ne,acc2e=12) scf=(maxcyc=500,ferm,novaracc,noincfoc,intrep)
 ----------------------------------------------------------------------
 1/18=20,19=15,26=4,38=1/1,3;
 2/9=110,12=2,17=6,18=5,40=1/2;
 3/5=1,6=6,7=101,11=2,25=1,27=12,30=1,71=1,74=-5,75=-5,124=31/1,2,3;
 4//1;
 5/5=100002,7=500,17=20,22=13,38=1,87=12/2;
 6/7=2,8=2,9=2,10=2,28=1,87=12/1;
 7/87=12/1,2,3,16;
 1/18=20,19=15,26=4/3(2);
 2/9=110/2;
 99//99;
 2/9=110/2;
 3/5=1,6=6,7=101,11=2,25=1,27=12,30=1,71=1,74=-5,75=-5,124=31/1,2,3;
 4/5=5,16=3,69=1/1;
 5/5=100002,7=500,17=20,22=13,38=1,87=12/2;
 7/87=12/1,2,3,16;
 1/18=20,19=15,26=4/3(-5);
 2/9=110/2;
 6/7=2,8=2,9=2,10=2,19=2,28=1,87=12/1;
 99/9=1/99;
 Leave Link    1 at Thu Sep  8 15:01:22 2022, MaxMem=           0 cpu:              12.1 elap:               0.3
 (Enter /mnt/opt/groups/app-gaussian/g16-avx2/l101.exe)
 ---------
 peri symm
 ---------
 Symbolic Z-matrix:
 Charge =  0 Multiplicity = 1
 C                     0.        0.        1.45573 
 C                    -0.02785   1.29088   0.77399 
 C                     0.        0.        2.86544 
 C                     0.02785  -1.29088   0.77399 
 C                    -0.41149   1.46251  -0.56155 
 C                     0.25936   2.49023   1.5354 
 C                    -0.2257   -1.21503   3.59495 
 C                     0.2257    1.21503   3.59495 
 C                    -0.25936  -2.49023   1.5354 
 C                     0.41149  -1.46251  -0.56155 
 C                     0.29982   3.73222   0.89878 
 C                    -0.40409   2.71435  -1.19935 
 C                     0.41721   2.39872   2.95639 
 C                     0.40409  -2.71435  -1.19935 
 C                    -0.41721  -2.39872   2.95639 
 C                    -0.29982  -3.73222   0.89878 
 C                    -0.78695   2.86659  -2.56605 
 C                     0.        3.8814   -0.4621 
 C                     0.       -3.8814   -0.4621 
 C                     0.78695  -2.86659  -2.56605 
 C                     0.02841   5.14317  -1.12782 
 C                    -0.02841  -5.14317  -1.12782 
 C                     0.74924  -4.0957   -3.17382 
 C                    -0.74924   4.0957   -3.17382 
 C                     0.33289  -5.2475   -2.44685 
 C                    -0.33289   5.2475   -2.44685 
 H                    -0.77476   0.61661  -1.13028 
 H                     0.77476  -0.61661  -1.13028 
 H                     0.27323   1.15937   4.67909 
 H                    -0.27323  -1.15937   4.67909 
 H                     0.53246   4.61589   1.48863 
 H                    -0.53246  -4.61589   1.48863 
 H                     0.63453   3.30489   3.51501 
 H                    -0.63453  -3.30489   3.51501 
 H                     1.10121  -1.98559  -3.11977 
 H                    -1.10121   1.98559  -3.11977 
 H                     1.03663  -4.19766  -4.21608 
 H                    -0.33841  -6.02114  -0.56715 
 H                     0.33841   6.02114  -0.56715 
 H                    -1.03663   4.19766  -4.21608 
 H                     0.3077   -6.21234  -2.94466 
 H                    -0.3077    6.21234  -2.94466 
 
 ITRead=  0  0  0  0  0  0  0  0  0  0  0  0  0  0  0  0  0  0  0  0
 ITRead=  0  0  0  0  0  0  0  0  0  0  0  0  0  0  0  0  0  0  0  0
 ITRead=  0  0
 MicOpt= -1 -1 -1 -1 -1 -1 -1 -1 -1 -1 -1 -1 -1 -1 -1 -1 -1 -1 -1 -1
 MicOpt= -1 -1 -1 -1 -1 -1 -1 -1 -1 -1 -1 -1 -1 -1 -1 -1 -1 -1 -1 -1
 MicOpt= -1 -1
 NAtoms=     42 NQM=       42 NQMF=       0 NMMI=      0 NMMIF=      0
                NMic=       0 NMicF=      0.
                    Isotopes and Nuclear Properties:
 (Nuclear quadrupole moments (NQMom) in fm**2, nuclear magnetic moments (NMagM)
  in nuclear magnetons)

  Atom         1           2           3           4           5           6           7           8           9          10
 IAtWgt=          12          12          12          12          12          12          12          12          12          12
 AtmWgt=  12.0000000  12.0000000  12.0000000  12.0000000  12.0000000  12.0000000  12.0000000  12.0000000  12.0000000  12.0000000
 NucSpn=           0           0           0           0           0           0           0           0           0           0
 AtZEff=  -0.0000000  -0.0000000  -0.0000000  -0.0000000  -0.0000000  -0.0000000  -0.0000000  -0.0000000  -0.0000000  -0.0000000
 NQMom=    0.0000000   0.0000000   0.0000000   0.0000000   0.0000000   0.0000000   0.0000000   0.0000000   0.0000000   0.0000000
 NMagM=    0.0000000   0.0000000   0.0000000   0.0000000   0.0000000   0.0000000   0.0000000   0.0000000   0.0000000   0.0000000
 AtZNuc=   6.0000000   6.0000000   6.0000000   6.0000000   6.0000000   6.0000000   6.0000000   6.0000000   6.0000000   6.0000000

  Atom        11          12          13          14          15          16          17          18          19          20
 IAtWgt=          12          12          12          12          12          12          12          12          12          12
 AtmWgt=  12.0000000  12.0000000  12.0000000  12.0000000  12.0000000  12.0000000  12.0000000  12.0000000  12.0000000  12.0000000
 NucSpn=           0           0           0           0           0           0           0           0           0           0
 AtZEff=  -0.0000000  -0.0000000  -0.0000000  -0.0000000  -0.0000000  -0.0000000  -0.0000000  -0.0000000  -0.0000000  -0.0000000
 NQMom=    0.0000000   0.0000000   0.0000000   0.0000000   0.0000000   0.0000000   0.0000000   0.0000000   0.0000000   0.0000000
 NMagM=    0.0000000   0.0000000   0.0000000   0.0000000   0.0000000   0.0000000   0.0000000   0.0000000   0.0000000   0.0000000
 AtZNuc=   6.0000000   6.0000000   6.0000000   6.0000000   6.0000000   6.0000000   6.0000000   6.0000000   6.0000000   6.0000000

  Atom        21          22          23          24          25          26          27          28          29          30
 IAtWgt=          12          12          12          12          12          12           1           1           1           1
 AtmWgt=  12.0000000  12.0000000  12.0000000  12.0000000  12.0000000  12.0000000   1.0078250   1.0078250   1.0078250   1.0078250
 NucSpn=           0           0           0           0           0           0           1           1           1           1
 AtZEff=  -0.0000000  -0.0000000  -0.0000000  -0.0000000  -0.0000000  -0.0000000  -0.0000000  -0.0000000  -0.0000000  -0.0000000
 NQMom=    0.0000000   0.0000000   0.0000000   0.0000000   0.0000000   0.0000000   0.0000000   0.0000000   0.0000000   0.0000000
 NMagM=    0.0000000   0.0000000   0.0000000   0.0000000   0.0000000   0.0000000   2.7928460   2.7928460   2.7928460   2.7928460
 AtZNuc=   6.0000000   6.0000000   6.0000000   6.0000000   6.0000000   6.0000000   1.0000000   1.0000000   1.0000000   1.0000000

  Atom        31          32          33          34          35          36          37          38          39          40
 IAtWgt=           1           1           1           1           1           1           1           1           1           1
 AtmWgt=   1.0078250   1.0078250   1.0078250   1.0078250   1.0078250   1.0078250   1.0078250   1.0078250   1.0078250   1.0078250
 NucSpn=           1           1           1           1           1           1           1           1           1           1
 AtZEff=  -0.0000000  -0.0000000  -0.0000000  -0.0000000  -0.0000000  -0.0000000  -0.0000000  -0.0000000  -0.0000000  -0.0000000
 NQMom=    0.0000000   0.0000000   0.0000000   0.0000000   0.0000000   0.0000000   0.0000000   0.0000000   0.0000000   0.0000000
 NMagM=    2.7928460   2.7928460   2.7928460   2.7928460   2.7928460   2.7928460   2.7928460   2.7928460   2.7928460   2.7928460
 AtZNuc=   1.0000000   1.0000000   1.0000000   1.0000000   1.0000000   1.0000000   1.0000000   1.0000000   1.0000000   1.0000000

  Atom        41          42
 IAtWgt=           1           1
 AtmWgt=   1.0078250   1.0078250
 NucSpn=           1           1
 AtZEff=  -0.0000000  -0.0000000
 NQMom=    0.0000000   0.0000000
 NMagM=    2.7928460   2.7928460
 AtZNuc=   1.0000000   1.0000000
 Leave Link  101 at Thu Sep  8 15:01:23 2022, MaxMem=  1342177280 cpu:              27.5 elap:               0.6
 (Enter /mnt/opt/groups/app-gaussian/g16-avx2/l103.exe)

 GradGradGradGradGradGradGradGradGradGradGradGradGradGradGradGradGradGrad
 Berny optimization.
 Initialization pass.
                           ----------------------------
                           !    Initial Parameters    !
                           ! (Angstroms and Degrees)  !
 --------------------------                            --------------------------
 ! Name  Definition              Value          Derivative Info.                !
 --------------------------------------------------------------------------------
 ! R1    R(1,2)                  1.4601         estimate D2E/DX2                !
 ! R2    R(1,3)                  1.4097         estimate D2E/DX2                !
 ! R3    R(1,4)                  1.4601         estimate D2E/DX2                !
 ! R4    R(2,5)                  1.4001         estimate D2E/DX2                !
 ! R5    R(2,6)                  1.4494         estimate D2E/DX2                !
 ! R6    R(3,7)                  1.4351         estimate D2E/DX2                !
 ! R7    R(3,8)                  1.4351         estimate D2E/DX2                !
 ! R8    R(4,9)                  1.4494         estimate D2E/DX2                !
 ! R9    R(4,10)                 1.4001         estimate D2E/DX2                !
 ! R10   R(5,12)                 1.405          estimate D2E/DX2                !
 ! R11   R(5,27)                 1.0821         estimate D2E/DX2                !
 ! R12   R(6,11)                 1.3962         estimate D2E/DX2                !
 ! R13   R(6,13)                 1.4327         estimate D2E/DX2                !
 ! R14   R(7,15)                 1.3585         estimate D2E/DX2                !
 ! R15   R(7,30)                 1.0866         estimate D2E/DX2                !
 ! R16   R(8,13)                 1.3585         estimate D2E/DX2                !
 ! R17   R(8,29)                 1.0866         estimate D2E/DX2                !
 ! R18   R(9,15)                 1.4327         estimate D2E/DX2                !
 ! R19   R(9,16)                 1.3962         estimate D2E/DX2                !
 ! R20   R(10,14)                1.405          estimate D2E/DX2                !
 ! R21   R(10,28)                1.0821         estimate D2E/DX2                !
 ! R22   R(11,18)                1.4015         estimate D2E/DX2                !
 ! R23   R(11,31)                1.0876         estimate D2E/DX2                !
 ! R24   R(12,17)                1.4275         estimate D2E/DX2                !
 ! R25   R(12,18)                1.4383         estimate D2E/DX2                !
 ! R26   R(13,33)                1.0865         estimate D2E/DX2                !
 ! R27   R(14,19)                1.4383         estimate D2E/DX2                !
 ! R28   R(14,20)                1.4275         estimate D2E/DX2                !
 ! R29   R(15,34)                1.0865         estimate D2E/DX2                !
 ! R30   R(16,19)                1.4015         estimate D2E/DX2                !
 ! R31   R(16,32)                1.0876         estimate D2E/DX2                !
 ! R32   R(17,24)                1.3717         estimate D2E/DX2                !
 ! R33   R(17,36)                1.087          estimate D2E/DX2                !
 ! R34   R(18,21)                1.4269         estimate D2E/DX2                !
 ! R35   R(19,22)                1.4269         estimate D2E/DX2                !
 ! R36   R(20,23)                1.3717         estimate D2E/DX2                !
 ! R37   R(20,35)                1.087          estimate D2E/DX2                !
 ! R38   R(21,26)                1.3716         estimate D2E/DX2                !
 ! R39   R(21,39)                1.0869         estimate D2E/DX2                !
 ! R40   R(22,25)                1.3716         estimate D2E/DX2                !
 ! R41   R(22,38)                1.0869         estimate D2E/DX2                !
 ! R42   R(23,25)                1.4242         estimate D2E/DX2                !
 ! R43   R(23,37)                1.086          estimate D2E/DX2                !
 ! R44   R(24,26)                1.4242         estimate D2E/DX2                !
 ! R45   R(24,40)                1.086          estimate D2E/DX2                !
 ! R46   R(25,41)                1.086          estimate D2E/DX2                !
 ! R47   R(26,42)                1.086          estimate D2E/DX2                !
 ! A1    A(2,1,3)              117.8342         estimate D2E/DX2                !
 ! A2    A(2,1,4)              124.3315         estimate D2E/DX2                !
 ! A3    A(3,1,4)              117.8342         estimate D2E/DX2                !
 ! A4    A(1,2,5)              123.9857         estimate D2E/DX2                !
 ! A5    A(1,2,6)              118.85           estimate D2E/DX2                !
 ! A6    A(5,2,6)              116.9988         estimate D2E/DX2                !
 ! A7    A(1,3,7)              120.5535         estimate D2E/DX2                !
 ! A8    A(1,3,8)              120.5535         estimate D2E/DX2                !
 ! A9    A(7,3,8)              118.893          estimate D2E/DX2                !
 ! A10   A(1,4,9)              118.85           estimate D2E/DX2                !
 ! A11   A(1,4,10)             123.9857         estimate D2E/DX2                !
 ! A12   A(9,4,10)             116.9988         estimate D2E/DX2                !
 ! A13   A(2,5,12)             122.7384         estimate D2E/DX2                !
 ! A14   A(2,5,27)             119.8345         estimate D2E/DX2                !
 ! A15   A(12,5,27)            117.3671         estimate D2E/DX2                !
 ! A16   A(2,6,11)             120.152          estimate D2E/DX2                !
 ! A17   A(2,6,13)             119.3431         estimate D2E/DX2                !
 ! A18   A(11,6,13)            120.3889         estimate D2E/DX2                !
 ! A19   A(3,7,15)             121.3955         estimate D2E/DX2                !
 ! A20   A(3,7,30)             118.0794         estimate D2E/DX2                !
 ! A21   A(15,7,30)            120.4938         estimate D2E/DX2                !
 ! A22   A(3,8,13)             121.3955         estimate D2E/DX2                !
 ! A23   A(3,8,29)             118.0794         estimate D2E/DX2                !
 ! A24   A(13,8,29)            120.4938         estimate D2E/DX2                !
 ! A25   A(4,9,15)             119.3431         estimate D2E/DX2                !
 ! A26   A(4,9,16)             120.152          estimate D2E/DX2                !
 ! A27   A(15,9,16)            120.3889         estimate D2E/DX2                !
 ! A28   A(4,10,14)            122.7384         estimate D2E/DX2                !
 ! A29   A(4,10,28)            119.8345         estimate D2E/DX2                !
 ! A30   A(14,10,28)           117.3671         estimate D2E/DX2                !
 ! A31   A(6,11,18)            122.0888         estimate D2E/DX2                !
 ! A32   A(6,11,31)            118.7929         estimate D2E/DX2                !
 ! A33   A(18,11,31)           119.0713         estimate D2E/DX2                !
 ! A34   A(5,12,17)            121.8877         estimate D2E/DX2                !
 ! A35   A(5,12,18)            119.4553         estimate D2E/DX2                !
 ! A36   A(17,12,18)           118.6571         estimate D2E/DX2                !
 ! A37   A(6,13,8)             120.4202         estimate D2E/DX2                !
 ! A38   A(6,13,33)            118.6026         estimate D2E/DX2                !
 ! A39   A(8,13,33)            120.8799         estimate D2E/DX2                !
 ! A40   A(10,14,19)           119.4553         estimate D2E/DX2                !
 ! A41   A(10,14,20)           121.8877         estimate D2E/DX2                !
 ! A42   A(19,14,20)           118.6571         estimate D2E/DX2                !
 ! A43   A(7,15,9)             120.4202         estimate D2E/DX2                !
 ! A44   A(7,15,34)            120.8799         estimate D2E/DX2                !
 ! A45   A(9,15,34)            118.6026         estimate D2E/DX2                !
 ! A46   A(9,16,19)            122.0888         estimate D2E/DX2                !
 ! A47   A(9,16,32)            118.7929         estimate D2E/DX2                !
 ! A48   A(19,16,32)           119.0713         estimate D2E/DX2                !
 ! A49   A(12,17,24)           120.825          estimate D2E/DX2                !
 ! A50   A(12,17,36)           118.6085         estimate D2E/DX2                !
 ! A51   A(24,17,36)           120.5642         estimate D2E/DX2                !
 ! A52   A(11,18,12)           118.1288         estimate D2E/DX2                !
 ! A53   A(11,18,21)           122.881          estimate D2E/DX2                !
 ! A54   A(12,18,21)           118.9432         estimate D2E/DX2                !
 ! A55   A(14,19,16)           118.1288         estimate D2E/DX2                !
 ! A56   A(14,19,22)           118.9432         estimate D2E/DX2                !
 ! A57   A(16,19,22)           122.881          estimate D2E/DX2                !
 ! A58   A(14,20,23)           120.825          estimate D2E/DX2                !
 ! A59   A(14,20,35)           118.6085         estimate D2E/DX2                !
 ! A60   A(23,20,35)           120.5642         estimate D2E/DX2                !
 ! A61   A(18,21,26)           120.7095         estimate D2E/DX2                !
 ! A62   A(18,21,39)           118.6411         estimate D2E/DX2                !
 ! A63   A(26,21,39)           120.6489         estimate D2E/DX2                !
 ! A64   A(19,22,25)           120.7095         estimate D2E/DX2                !
 ! A65   A(19,22,38)           118.6411         estimate D2E/DX2                !
 ! A66   A(25,22,38)           120.6489         estimate D2E/DX2                !
 ! A67   A(20,23,25)           120.4329         estimate D2E/DX2                !
 ! A68   A(20,23,37)           120.1391         estimate D2E/DX2                !
 ! A69   A(25,23,37)           119.428          estimate D2E/DX2                !
 ! A70   A(17,24,26)           120.4329         estimate D2E/DX2                !
 ! A71   A(17,24,40)           120.1391         estimate D2E/DX2                !
 ! A72   A(26,24,40)           119.428          estimate D2E/DX2                !
 ! A73   A(22,25,23)           120.4213         estimate D2E/DX2                !
 ! A74   A(22,25,41)           120.1523         estimate D2E/DX2                !
 ! A75   A(23,25,41)           119.4258         estimate D2E/DX2                !
 ! A76   A(21,26,24)           120.4213         estimate D2E/DX2                !
 ! A77   A(21,26,42)           120.1523         estimate D2E/DX2                !
 ! A78   A(24,26,42)           119.4258         estimate D2E/DX2                !
 ! D1    D(3,1,2,5)           -160.9017         estimate D2E/DX2                !
 ! D2    D(3,1,2,6)             14.2747         estimate D2E/DX2                !
 ! D3    D(4,1,2,5)             19.0983         estimate D2E/DX2                !
 ! D4    D(4,1,2,6)           -165.7253         estimate D2E/DX2                !
 ! D5    D(2,1,3,7)            168.2407         estimate D2E/DX2                !
 ! D6    D(2,1,3,8)            -11.7593         estimate D2E/DX2                !
 ! D7    D(4,1,3,7)            -11.7593         estimate D2E/DX2                !
 ! D8    D(4,1,3,8)            168.2407         estimate D2E/DX2                !
 ! D9    D(2,1,4,9)           -165.7253         estimate D2E/DX2                !
 ! D10   D(2,1,4,10)            19.0983         estimate D2E/DX2                !
 ! D11   D(3,1,4,9)             14.2747         estimate D2E/DX2                !
 ! D12   D(3,1,4,10)          -160.9017         estimate D2E/DX2                !
 ! D13   D(1,2,5,12)          -178.7456         estimate D2E/DX2                !
 ! D14   D(1,2,5,27)             4.147          estimate D2E/DX2                !
 ! D15   D(6,2,5,12)             5.9959         estimate D2E/DX2                !
 ! D16   D(6,2,5,27)          -171.1115         estimate D2E/DX2                !
 ! D17   D(1,2,6,11)           177.0981         estimate D2E/DX2                !
 ! D18   D(1,2,6,13)            -6.8007         estimate D2E/DX2                !
 ! D19   D(5,2,6,11)            -7.3899         estimate D2E/DX2                !
 ! D20   D(5,2,6,13)           168.7113         estimate D2E/DX2                !
 ! D21   D(1,3,7,15)             1.3782         estimate D2E/DX2                !
 ! D22   D(1,3,7,30)          -176.5979         estimate D2E/DX2                !
 ! D23   D(8,3,7,15)          -178.6218         estimate D2E/DX2                !
 ! D24   D(8,3,7,30)             3.4021         estimate D2E/DX2                !
 ! D25   D(1,3,8,13)             1.3782         estimate D2E/DX2                !
 ! D26   D(1,3,8,29)          -176.5979         estimate D2E/DX2                !
 ! D27   D(7,3,8,13)          -178.6218         estimate D2E/DX2                !
 ! D28   D(7,3,8,29)             3.4021         estimate D2E/DX2                !
 ! D29   D(1,4,9,15)            -6.8007         estimate D2E/DX2                !
 ! D30   D(1,4,9,16)           177.0981         estimate D2E/DX2                !
 ! D31   D(10,4,9,15)          168.7113         estimate D2E/DX2                !
 ! D32   D(10,4,9,16)           -7.3899         estimate D2E/DX2                !
 ! D33   D(1,4,10,14)         -178.7456         estimate D2E/DX2                !
 ! D34   D(1,4,10,28)            4.147          estimate D2E/DX2                !
 ! D35   D(9,4,10,14)            5.9959         estimate D2E/DX2                !
 ! D36   D(9,4,10,28)         -171.1115         estimate D2E/DX2                !
 ! D37   D(2,5,12,17)          179.3953         estimate D2E/DX2                !
 ! D38   D(2,5,12,18)           -0.5734         estimate D2E/DX2                !
 ! D39   D(27,5,12,17)          -3.4301         estimate D2E/DX2                !
 ! D40   D(27,5,12,18)         176.6012         estimate D2E/DX2                !
 ! D41   D(2,6,11,18)            3.4465         estimate D2E/DX2                !
 ! D42   D(2,6,11,31)         -179.071          estimate D2E/DX2                !
 ! D43   D(13,6,11,18)        -172.6135         estimate D2E/DX2                !
 ! D44   D(13,6,11,31)           4.869          estimate D2E/DX2                !
 ! D45   D(2,6,13,8)            -3.693          estimate D2E/DX2                !
 ! D46   D(2,6,13,33)          179.8624         estimate D2E/DX2                !
 ! D47   D(11,6,13,8)          172.3987         estimate D2E/DX2                !
 ! D48   D(11,6,13,33)          -4.0459         estimate D2E/DX2                !
 ! D49   D(3,7,15,9)             6.5853         estimate D2E/DX2                !
 ! D50   D(3,7,15,34)         -177.0519         estimate D2E/DX2                !
 ! D51   D(30,7,15,9)         -175.4871         estimate D2E/DX2                !
 ! D52   D(30,7,15,34)           0.8758         estimate D2E/DX2                !
 ! D53   D(3,8,13,6)             6.5853         estimate D2E/DX2                !
 ! D54   D(3,8,13,33)         -177.0519         estimate D2E/DX2                !
 ! D55   D(29,8,13,6)         -175.4871         estimate D2E/DX2                !
 ! D56   D(29,8,13,33)           0.8758         estimate D2E/DX2                !
 ! D57   D(4,9,15,7)            -3.693          estimate D2E/DX2                !
 ! D58   D(4,9,15,34)          179.8624         estimate D2E/DX2                !
 ! D59   D(16,9,15,7)          172.3987         estimate D2E/DX2                !
 ! D60   D(16,9,15,34)          -4.0459         estimate D2E/DX2                !
 ! D61   D(4,9,16,19)            3.4465         estimate D2E/DX2                !
 ! D62   D(4,9,16,32)         -179.071          estimate D2E/DX2                !
 ! D63   D(15,9,16,19)        -172.6135         estimate D2E/DX2                !
 ! D64   D(15,9,16,32)           4.869          estimate D2E/DX2                !
 ! D65   D(4,10,14,19)          -0.5734         estimate D2E/DX2                !
 ! D66   D(4,10,14,20)         179.3953         estimate D2E/DX2                !
 ! D67   D(28,10,14,19)        176.6012         estimate D2E/DX2                !
 ! D68   D(28,10,14,20)         -3.4301         estimate D2E/DX2                !
 ! D69   D(6,11,18,12)           2.1427         estimate D2E/DX2                !
 ! D70   D(6,11,18,21)         179.6232         estimate D2E/DX2                !
 ! D71   D(31,11,18,12)       -175.333          estimate D2E/DX2                !
 ! D72   D(31,11,18,21)          2.1474         estimate D2E/DX2                !
 ! D73   D(5,12,17,24)        -178.85           estimate D2E/DX2                !
 ! D74   D(5,12,17,36)           0.6037         estimate D2E/DX2                !
 ! D75   D(18,12,17,24)          1.119          estimate D2E/DX2                !
 ! D76   D(18,12,17,36)       -179.4274         estimate D2E/DX2                !
 ! D77   D(5,12,18,11)          -3.6254         estimate D2E/DX2                !
 ! D78   D(5,12,18,21)         178.7925         estimate D2E/DX2                !
 ! D79   D(17,12,18,11)        176.4049         estimate D2E/DX2                !
 ! D80   D(17,12,18,21)         -1.1772         estimate D2E/DX2                !
 ! D81   D(10,14,19,16)         -3.6254         estimate D2E/DX2                !
 ! D82   D(10,14,19,22)        178.7925         estimate D2E/DX2                !
 ! D83   D(20,14,19,16)        176.4049         estimate D2E/DX2                !
 ! D84   D(20,14,19,22)         -1.1772         estimate D2E/DX2                !
 ! D85   D(10,14,20,23)       -178.85           estimate D2E/DX2                !
 ! D86   D(10,14,20,35)          0.6037         estimate D2E/DX2                !
 ! D87   D(19,14,20,23)          1.119          estimate D2E/DX2                !
 ! D88   D(19,14,20,35)       -179.4274         estimate D2E/DX2                !
 ! D89   D(9,16,19,14)           2.1427         estimate D2E/DX2                !
 ! D90   D(9,16,19,22)         179.6232         estimate D2E/DX2                !
 ! D91   D(32,16,19,14)       -175.333          estimate D2E/DX2                !
 ! D92   D(32,16,19,22)          2.1474         estimate D2E/DX2                !
 ! D93   D(12,17,24,26)         -0.3539         estimate D2E/DX2                !
 ! D94   D(12,17,24,40)        179.5906         estimate D2E/DX2                !
 ! D95   D(36,17,24,26)       -179.7968         estimate D2E/DX2                !
 ! D96   D(36,17,24,40)          0.1477         estimate D2E/DX2                !
 ! D97   D(11,18,21,26)       -176.9668         estimate D2E/DX2                !
 ! D98   D(11,18,21,39)          2.7856         estimate D2E/DX2                !
 ! D99   D(12,18,21,26)          0.494          estimate D2E/DX2                !
 ! D100  D(12,18,21,39)       -179.7535         estimate D2E/DX2                !
 ! D101  D(14,19,22,25)          0.494          estimate D2E/DX2                !
 ! D102  D(14,19,22,38)       -179.7535         estimate D2E/DX2                !
 ! D103  D(16,19,22,25)       -176.9668         estimate D2E/DX2                !
 ! D104  D(16,19,22,38)          2.7856         estimate D2E/DX2                !
 ! D105  D(14,20,23,25)         -0.3539         estimate D2E/DX2                !
 ! D106  D(14,20,23,37)        179.5906         estimate D2E/DX2                !
 ! D107  D(35,20,23,25)       -179.7968         estimate D2E/DX2                !
 ! D108  D(35,20,23,37)          0.1477         estimate D2E/DX2                !
 ! D109  D(18,21,26,24)          0.2842         estimate D2E/DX2                !
 ! D110  D(18,21,26,42)       -179.9866         estimate D2E/DX2                !
 ! D111  D(39,21,26,24)       -179.4633         estimate D2E/DX2                !
 ! D112  D(39,21,26,42)          0.2659         estimate D2E/DX2                !
 ! D113  D(19,22,25,23)          0.2842         estimate D2E/DX2                !
 ! D114  D(19,22,25,41)       -179.9866         estimate D2E/DX2                !
 ! D115  D(38,22,25,23)       -179.4633         estimate D2E/DX2                !
 ! D116  D(38,22,25,41)          0.2659         estimate D2E/DX2                !
 ! D117  D(20,23,25,22)         -0.3654         estimate D2E/DX2                !
 ! D118  D(20,23,25,41)        179.9035         estimate D2E/DX2                !
 ! D119  D(37,23,25,22)        179.6898         estimate D2E/DX2                !
 ! D120  D(37,23,25,41)         -0.0414         estimate D2E/DX2                !
 ! D121  D(17,24,26,21)         -0.3654         estimate D2E/DX2                !
 ! D122  D(17,24,26,42)        179.9035         estimate D2E/DX2                !
 ! D123  D(40,24,26,21)        179.6898         estimate D2E/DX2                !
 ! D124  D(40,24,26,42)         -0.0414         estimate D2E/DX2                !
 --------------------------------------------------------------------------------
 Trust Radius=3.00D-01 FncErr=1.00D-07 GrdErr=1.00D-06 EigMax=2.50D+02 EigMin=1.00D-04
 Number of steps in this run=    252 maximum allowed number of steps=    252.
 GradGradGradGradGradGradGradGradGradGradGradGradGradGradGradGradGradGrad

 Leave Link  103 at Thu Sep  8 15:01:23 2022, MaxMem=  1342177280 cpu:               4.1 elap:               0.1
 (Enter /mnt/opt/groups/app-gaussian/g16-avx2/l202.exe)
                          Input orientation:                          
 ---------------------------------------------------------------------
 Center     Atomic      Atomic             Coordinates (Angstroms)
 Number     Number       Type             X           Y           Z
 ---------------------------------------------------------------------
      1          6           0        0.000000    0.000000    1.455731
      2          6           0       -0.027853    1.290875    0.773985
      3          6           0        0.000000    0.000000    2.865439
      4          6           0        0.027853   -1.290875    0.773985
      5          6           0       -0.411491    1.462506   -0.561554
      6          6           0        0.259361    2.490226    1.535396
      7          6           0       -0.225702   -1.215031    3.594946
      8          6           0        0.225702    1.215031    3.594946
      9          6           0       -0.259361   -2.490226    1.535396
     10          6           0        0.411491   -1.462506   -0.561554
     11          6           0        0.299819    3.732220    0.898777
     12          6           0       -0.404091    2.714348   -1.199354
     13          6           0        0.417214    2.398716    2.956388
     14          6           0        0.404091   -2.714348   -1.199354
     15          6           0       -0.417214   -2.398716    2.956388
     16          6           0       -0.299819   -3.732220    0.898777
     17          6           0       -0.786945    2.866593   -2.566053
     18          6           0        0.000000    3.881399   -0.462103
     19          6           0        0.000000   -3.881399   -0.462103
     20          6           0        0.786945   -2.866593   -2.566053
     21          6           0        0.028414    5.143166   -1.127816
     22          6           0       -0.028414   -5.143166   -1.127816
     23          6           0        0.749239   -4.095703   -3.173816
     24          6           0       -0.749239    4.095703   -3.173816
     25          6           0        0.332888   -5.247500   -2.446845
     26          6           0       -0.332888    5.247500   -2.446845
     27          1           0       -0.774759    0.616607   -1.130285
     28          1           0        0.774759   -0.616607   -1.130285
     29          1           0        0.273228    1.159367    4.679090
     30          1           0       -0.273228   -1.159367    4.679090
     31          1           0        0.532460    4.615891    1.488630
     32          1           0       -0.532460   -4.615891    1.488630
     33          1           0        0.634532    3.304893    3.515005
     34          1           0       -0.634532   -3.304893    3.515005
     35          1           0        1.101213   -1.985586   -3.119767
     36          1           0       -1.101213    1.985586   -3.119767
     37          1           0        1.036634   -4.197656   -4.216079
     38          1           0       -0.338414   -6.021135   -0.567146
     39          1           0        0.338414    6.021135   -0.567146
     40          1           0       -1.036634    4.197656   -4.216079
     41          1           0        0.307695   -6.212343   -2.944659
     42          1           0       -0.307695    6.212343   -2.944659
 ---------------------------------------------------------------------
                    Distance matrix (angstroms):
                    1          2          3          4          5
     1  C    0.000000
     2  C    1.460107   0.000000
     3  C    1.409708   2.457908   0.000000
     4  C    1.460107   2.582351   2.457908   0.000000
     5  C    2.525408   1.400107   3.748670   3.091568   0.000000
     6  C    2.504963   1.449373   2.835050   3.863945   2.429702
     7  C    2.470523   3.778430   1.435069   2.833348   4.947748
     8  C    2.470523   2.833348   1.435069   3.778430   4.212333
     9  C    2.504963   3.863945   2.835050   1.449373   4.477101
    10  C    2.525408   3.091568   3.748670   1.400107   3.038584
    11  C    3.785440   2.466396   4.229316   5.032000   2.791080
    12  C    3.818436   2.462092   4.904438   4.485806   1.404974
    13  C    2.860048   2.487625   2.436427   4.304366   3.733518
    14  C    3.818436   4.485806   4.904438   2.462092   4.303263
    15  C    2.860048   4.304366   2.436427   2.487625   5.223503
    16  C    3.785440   5.032000   4.229316   2.466396   5.397241
    17  C    5.001138   3.770273   6.191748   5.394839   2.475973
    18  C    4.329359   2.870454   5.112513   5.317998   2.455659
    19  C    4.329359   5.317998   5.112513   2.870454   5.360647
    20  C    5.001138   5.394839   6.191748   3.770273   4.918878
    21  C    5.755665   4.296529   6.511455   6.709227   3.749857
    22  C    5.755665   6.709227   6.511455   4.296529   6.640956
    23  C    6.226463   6.723409   7.335444   4.896181   6.250192
    24  C    6.226463   4.896181   7.335444   6.723409   3.724475
    25  C    6.548066   7.297549   7.474452   5.110937   7.009465
    26  C    6.548066   5.110937   7.474452   7.297549   4.229265
    27  H    2.769104   2.153776   4.116584   2.812280   1.082111
    28  H    2.769104   2.812280   4.116584   2.153776   2.460357
    29  H    3.436398   3.918902   2.169819   4.616681   5.293872
    30  H    3.436398   4.616681   2.169819   3.918902   5.861543
    31  H    4.646617   3.446796   4.846191   5.971200   3.877903
    32  H    4.646617   5.971200   4.846191   3.446796   6.415980
    33  H    3.945321   3.465287   3.427373   5.385381   4.594223
    34  H    3.945321   5.385381   3.427373   3.465287   6.276637
    35  H    5.107877   5.212609   6.401399   4.098296   4.552150
    36  H    5.107877   4.098296   6.401399   5.212609   2.700700
    37  H    7.131925   7.493854   8.297158   5.862402   6.891303
    38  H    6.360866   7.440468   6.939109   4.930329   7.484000
    39  H    6.360866   4.930329   6.939109   7.440468   4.619901
    40  H    7.131925   5.862402   8.297158   7.493854   4.607321
    41  H    7.619141   8.380882   8.511470   6.174745   8.068440
    42  H    7.619141   6.174745   8.511470   8.380882   5.315159
                    6          7          8          9         10
     6  C    0.000000
     7  C    4.266844   0.000000
     8  C    2.422602   2.471632   0.000000
     9  C    5.007392   2.422602   4.266844   0.000000
    10  C    4.477101   4.212333   4.947748   2.429702   0.000000
    11  C    1.396234   5.658692   3.689317   6.279873   5.397241
    12  C    2.822987   6.201383   5.062598   5.881105   4.303263
    13  C    1.432658   3.725623   1.358508   5.136022   5.223503
    14  C    5.881105   5.062598   6.201383   2.822987   1.404974
    15  C    5.136022   1.358508   3.725623   1.432658   3.733518
    16  C    6.279873   3.689317   5.658692   1.396234   2.791080
    17  C    4.249505   7.411650   6.458407   6.767255   4.918878
    18  C    2.447985   6.517989   4.860052   6.682430   5.360647
    19  C    6.682430   4.860052   6.517989   2.447985   2.455659
    20  C    6.767255   6.458407   7.411650   4.249505   2.475973
    21  C    3.766182   7.924375   6.146027   8.089758   6.640956
    22  C    8.089758   6.146027   7.924375   3.766182   3.749857
    23  C    8.111172   7.420574   8.619404   5.076565   3.724475
    24  C    5.076565   8.619404   7.420574   8.111172   6.250192
    25  C    8.702646   7.285332   8.847544   4.879709   4.229265
    26  C    4.879709   8.847544   7.285332   8.702646   7.009465
    27  H    3.418436   5.097467   4.866913   4.126003   2.460357
    28  H    4.126003   4.866913   5.097467   3.418436   1.082111
    29  H    3.413823   2.657455   1.086612   4.846235   5.861543
    30  H    4.846235   1.086612   2.657455   3.413823   5.293872
    31  H    2.143647   6.245881   4.012046   7.150249   6.415980
    32  H    7.150249   4.012046   6.245881   2.143647   3.877903
    33  H    2.173313   4.601750   2.130975   6.188804   6.276637
    34  H    6.188804   2.130975   4.601750   2.173313   4.594223
    35  H    6.512461   6.887803   7.489849   4.876101   2.700700
    36  H    4.876101   7.489849   6.887803   6.512461   4.552150
    37  H    8.855020   8.455865   9.537657   6.137946   4.607321
    38  H    8.787564   6.358801   8.366800   4.110262   4.619901
    39  H    4.110262   8.366800   6.358801   8.787564   7.484000
    40  H    6.137946   9.537657   8.455865   8.855020   6.891303
    41  H    9.788153   8.247671   9.896416   5.852059   5.315159
    42  H    5.852059   9.896416   8.247671   9.788153   8.068440
                   11         12         13         14         15
    11  C    0.000000
    12  C    2.435920   0.000000
    13  C    2.454746   4.247865   0.000000
    14  C    6.780211   5.488524   6.588914   0.000000
    15  C    6.506633   6.588914   4.869458   4.247865   0.000000
    16  C    7.488487   6.780211   6.506633   2.435920   2.454746
    17  C    3.733017   1.427453   5.671531   5.867992   7.639210
    18  C    1.401478   1.438345   3.749466   6.649113   7.162401
    19  C    7.740096   6.649113   7.162401   1.438345   3.749466
    20  C    7.469048   5.867992   7.639210   1.427453   5.671531
    21  C    2.484252   2.468063   4.935979   7.866815   8.588323
    22  C    9.109736   7.866815   8.588323   2.468063   4.935979
    23  C    8.835404   7.183694   8.936841   2.434290   6.466821
    24  C    4.221215   2.434290   6.466821   7.183694   8.936841
    25  C    9.582779   8.092614   9.363047   2.824564   6.154117
    26  C    3.726872   2.824564   6.154117   8.092614   9.363047
    27  H    3.870253   2.131357   4.614933   3.534080   5.091258
    28  H    4.822339   3.534080   5.091258   2.131357   4.614933
    29  H    4.572860   6.118238   2.127068   7.041228   4.013025
    30  H    6.208605   7.041228   4.013025   6.118238   2.127068
    31  H    1.087623   3.423193   2.661477   7.808594   7.229170
    32  H    8.410206   7.808594   7.229170   3.423193   2.661477
    33  H    2.671945   4.863400   1.086479   7.649153   5.826609
    34  H    7.565621   7.649153   5.826609   4.863400   1.086479
    35  H    7.034503   5.295593   7.523936   2.169115   6.276620
    36  H    4.600252   2.169115   6.276620   5.295593   7.523936
    37  H    9.465072   7.678028   9.764225   3.420664   7.536189
    38  H    9.883532   8.758577   9.158611   3.447585   5.054050
    39  H    2.718373   3.447585   5.054050   8.758577   9.158611
    40  H    5.307023   3.420664   7.536189   7.678028   9.764225
    41  H   10.661444   9.123516  10.439573   3.910416   7.063399
    42  H    4.614335   3.910416   7.063399   9.123516  10.439573
                   16         17         18         19         20
    16  C    0.000000
    17  C    7.469048   0.000000
    18  C    7.740096   2.464897   0.000000
    19  C    1.401478   7.112052   7.762798   0.000000
    20  C    3.733017   5.945297   7.112052   2.464897   0.000000
    21  C    9.109736   2.813560   1.426898   9.049130   8.173135
    22  C    2.484252   8.173135   9.049130   1.426898   2.813560
    23  C    4.221215   7.155613   8.458658   2.821466   1.371681
    24  C    8.835404   1.371681   2.821466   8.458658   7.155613
    25  C    3.726872   8.191870   9.348091   2.432334   2.426746
    26  C    9.582779   2.426746   2.432334   9.348091   8.191870
    27  H    4.822339   2.669085   3.421343   4.612892   4.078361
    28  H    3.870253   4.078361   4.612892   3.421343   2.669085
    29  H    6.208605   7.518689   5.823743   7.205265   8.304478
    30  H    4.572860   8.304478   7.205265   5.823743   7.518689
    31  H    8.410206   4.608831   2.151360   8.734576   8.514269
    32  H    1.087623   8.514269   8.734576   2.151360   4.608831
    33  H    7.565621   6.260349   4.068461   8.237889   8.665433
    34  H    2.671945   8.665433   8.237889   4.068461   6.260349
    35  H    4.600252   5.235970   6.534322   3.445280   1.086985
    36  H    7.034503   1.086985   3.445280   6.534322   5.235970
    37  H    5.307023   7.480083   8.968728   3.907296   2.134633
    38  H    2.718373   9.120774   9.908872   2.168877   3.900410
    39  H    9.883532   3.900410   2.168877   9.908872   9.120774
    40  H    9.465072   2.134633   3.907296   8.968728   7.480083
    41  H    4.614335   9.152522  10.399105   3.419219   3.401039
    42  H   10.661444   3.401039   3.419219  10.399105   9.152522
                   21         22         23         24         25
    21  C    0.000000
    22  C   10.286489   0.000000
    23  C    9.490121   2.426528   0.000000
    24  C    2.426528   9.490121   8.327339   0.000000
    25  C   10.478477   1.371591   1.424244   9.433712   0.000000
    26  C    1.371591  10.478477   9.433712   1.424244  10.516096
    27  H    4.597263   5.807928   5.357654   4.034945   6.111298
    28  H    5.807928   4.597263   4.034945   5.357654   4.834641
    29  H    7.046329   8.575142   9.460998   8.446043   9.582821
    30  H    8.575142   7.046329   8.446043   9.460998   8.237667
    31  H    2.716224  10.119267   9.883181   4.863307  10.621406
    32  H   10.119267   2.716224   4.863307   9.883181   4.078691
    33  H    5.030150   9.662556   9.976087   6.876084  10.429673
    34  H    9.662556   5.030150   6.876084   9.976087   6.344547
    35  H    7.479162   3.900543   2.139953   6.356821   3.418074
    36  H    3.900543   7.479162   6.356821   2.139953   7.404526
    37  H    9.889633   3.400836   1.085957   8.547249   2.174309
    38  H   11.184388   1.086867   3.418334  10.455330   2.140660
    39  H    1.086867  11.184388  10.455330   3.418334  11.424335
    40  H    3.400836   9.889633   8.547249   1.085957   9.706531
    41  H   11.503326   2.134719   2.174313  10.364624   1.085991
    42  H    2.134719  11.503326  10.364624   2.174313  11.488523
                   26         27         28         29         30
    26  C    0.000000
    27  H    4.834641   0.000000
    28  H    6.111298   1.980359   0.000000
    29  H    8.237667   5.928044   6.095445   0.000000
    30  H    9.582821   6.095445   5.928044   2.382256   0.000000
    31  H    4.078691   4.955987   5.856318   4.711029   6.646937
    32  H   10.621406   5.856318   4.955987   6.646937   4.711029
    33  H    6.344547   5.549027   6.080834   2.467573   4.701993
    34  H   10.429673   6.080834   5.549027   4.701993   2.467573
    35  H    7.404526   3.774747   2.436948   8.449761   7.962028
    36  H    3.418074   2.436948   3.774747   7.962028   8.449761
    37  H    9.706531   5.998366   4.734408  10.411749   9.490573
    38  H   11.424335   6.675863   5.546639   8.913849   7.152904
    39  H    2.140660   5.546639   6.675863   7.152904   8.913849
    40  H    2.174309   4.734408   5.998366   9.490573  10.411749
    41  H   11.488523   7.148302   5.901048  10.604944   9.164692
    42  H    1.085991   5.901048   7.148302   9.164692  10.604944
                   31         32         33         34         35
    31  H    0.000000
    32  H    9.293000   0.000000
    33  H    2.415643   8.258746   0.000000
    34  H    8.258746   2.415643   6.730512   0.000000
    35  H    8.070954   5.552001   8.498656   6.983808   0.000000
    36  H    5.552001   8.070954   6.983808   8.498656   4.541023
    37  H   10.510781   5.931330  10.780519   7.959867   2.469681
    38  H   10.868807   2.497715  10.226699   4.912190   4.987390
    39  H    2.497715  10.868807   4.912190  10.226699   8.438324
    40  H    5.931330  10.510781   7.959867  10.780519   6.633609
    41  H   11.702787   4.786290  11.507035   7.146210   4.304162
    42  H    4.786290  11.702787   7.146210  11.507035   8.319959
                   36         37         38         39         40
    36  H    0.000000
    37  H    6.633609   0.000000
    38  H    8.438324   4.304712   0.000000
    39  H    4.987390  10.873174  12.061275   0.000000
    40  H    2.469681   8.647526  10.873174   4.304712   0.000000
    41  H    8.319959   2.491350   2.471151  12.462403  10.573165
    42  H    4.304162  10.573165  12.462403   2.471151   2.491350
                   41         42
    41  H    0.000000
    42  H   12.439917   0.000000
 Stoichiometry    C26H16
 Framework group  C2[C2(CC),X(C24H16)]
 Deg. of freedom    60
 Full point group                 C2      NOp   2
 Largest Abelian subgroup         C2      NOp   2
 Largest concise Abelian subgroup C2      NOp   2
                         Standard orientation:                         
 ---------------------------------------------------------------------
 Center     Atomic      Atomic             Coordinates (Angstroms)
 Number     Number       Type             X           Y           Z
 ---------------------------------------------------------------------
      1          6           0        0.000000   -0.000000    1.455731
      2          6           0       -0.027853    1.290875    0.773985
      3          6           0        0.000000   -0.000000    2.865439
      4          6           0        0.027853   -1.290875    0.773985
      5          6           0       -0.411491    1.462506   -0.561554
      6          6           0        0.259361    2.490226    1.535396
      7          6           0       -0.225702   -1.215031    3.594946
      8          6           0        0.225702    1.215031    3.594946
      9          6           0       -0.259361   -2.490226    1.535396
     10          6           0        0.411491   -1.462506   -0.561554
     11          6           0        0.299819    3.732220    0.898777
     12          6           0       -0.404091    2.714348   -1.199354
     13          6           0        0.417214    2.398716    2.956388
     14          6           0        0.404091   -2.714348   -1.199354
     15          6           0       -0.417214   -2.398716    2.956388
     16          6           0       -0.299819   -3.732220    0.898777
     17          6           0       -0.786945    2.866593   -2.566053
     18          6           0        0.000000    3.881399   -0.462103
     19          6           0       -0.000000   -3.881399   -0.462103
     20          6           0        0.786945   -2.866593   -2.566053
     21          6           0        0.028414    5.143166   -1.127816
     22          6           0       -0.028414   -5.143166   -1.127816
     23          6           0        0.749239   -4.095703   -3.173816
     24          6           0       -0.749239    4.095703   -3.173816
     25          6           0        0.332888   -5.247500   -2.446845
     26          6           0       -0.332888    5.247500   -2.446845
     27          1           0       -0.774759    0.616607   -1.130285
     28          1           0        0.774759   -0.616607   -1.130285
     29          1           0        0.273228    1.159367    4.679090
     30          1           0       -0.273228   -1.159367    4.679090
     31          1           0        0.532460    4.615891    1.488630
     32          1           0       -0.532460   -4.615891    1.488630
     33          1           0        0.634532    3.304893    3.515005
     34          1           0       -0.634532   -3.304893    3.515005
     35          1           0        1.101213   -1.985586   -3.119767
     36          1           0       -1.101213    1.985586   -3.119767
     37          1           0        1.036634   -4.197656   -4.216079
     38          1           0       -0.338414   -6.021135   -0.567146
     39          1           0        0.338414    6.021135   -0.567146
     40          1           0       -1.036634    4.197656   -4.216079
     41          1           0        0.307695   -6.212343   -2.944659
     42          1           0       -0.307695    6.212343   -2.944659
 ---------------------------------------------------------------------
 Rotational constants (GHZ):           0.3249369           0.1443676           0.1019854
 Leave Link  202 at Thu Sep  8 15:01:23 2022, MaxMem=  1342177280 cpu:               6.2 elap:               0.2
 (Enter /mnt/opt/groups/app-gaussian/g16-avx2/l301.exe)
 Standard basis: 6-31G(d,p) (6D, 7F)
 Ernie: Thresh=  0.10000D-02 Tol=  0.10000D-05 Strict=F.
 There are   238 symmetry adapted cartesian basis functions of A   symmetry.
 There are   232 symmetry adapted cartesian basis functions of B   symmetry.
 There are   238 symmetry adapted basis functions of A   symmetry.
 There are   232 symmetry adapted basis functions of B   symmetry.
   470 basis functions,   840 primitive gaussians,   470 cartesian basis functions
    86 alpha electrons       86 beta electrons
       nuclear repulsion energy      1994.9000647597 Hartrees.
 IExCor=  402 DFT=T Ex+Corr=B3LYP ExCW=0 ScaHFX=  0.200000
 ScaDFX=  0.800000  0.720000  1.000000  0.810000 ScalE2=  1.000000  1.000000
 IRadAn=      5 IRanWt=     -1 IRanGd=            0 ICorTp=0 IEmpDi=131
 NAtoms=   42 NActive=   42 NUniq=   22 SFac= 3.64D+00 NAtFMM=   60 NAOKFM=F Big=F
 Integral buffers will be    131072 words long.
 Raffenetti 2 integral format.
 Two-electron integral symmetry is turned on.
 R6Disp:  Grimme-D3 Dispersion energy=       -0.0390196320 Hartrees.
 Nuclear repulsion after empirical dispersion term =     1994.8610451277 Hartrees.
 Leave Link  301 at Thu Sep  8 15:01:24 2022, MaxMem=  1342177280 cpu:               9.6 elap:               0.3
 (Enter /mnt/opt/groups/app-gaussian/g16-avx2/l302.exe)
 NPDir=0 NMtPBC=     1 NCelOv=     1 NCel=       1 NClECP=     1 NCelD=      1
         NCelK=      1 NCelE2=     1 NClLst=     1 CellRange=     0.0.
 One-electron integrals computed using PRISM.
 One-electron integral symmetry used in STVInt
 NBasis=   470 RedAO= T EigKep=  1.66D-04  NBF=   238   232
 NBsUse=   470 1.00D-06 EigRej= -1.00D+00 NBFU=   238   232
 Precomputing XC quadrature grid using
 IXCGrd= 4 IRadAn=           5 IRanWt=          -1 IRanGd=           0 AccXCQ= 1.00D-12.
 Generated NRdTot=       0 NPtTot=           0 NUsed=           0 NTot=          32
 NSgBfM=   465   465   465   465   465 MxSgAt=    42 MxSgA2=    42.
 Leave Link  302 at Thu Sep  8 15:01:27 2022, MaxMem=  1342177280 cpu:             140.3 elap:               3.1
 (Enter /mnt/opt/groups/app-gaussian/g16-avx2/l303.exe)
 DipDrv:  MaxL=1.
 Leave Link  303 at Thu Sep  8 15:01:27 2022, MaxMem=  1342177280 cpu:               7.2 elap:               0.2
 (Enter /mnt/opt/groups/app-gaussian/g16-avx2/l401.exe)
 ExpMin= 1.61D-01 ExpMax= 3.05D+03 ExpMxC= 4.57D+02 IAcc=3 IRadAn=         5 AccDes= 0.00D+00
 Harris functional with IExCor=  402 and IRadAn=       5 diagonalized for initial guess.
 HarFok:  IExCor=  402 AccDes= 0.00D+00 IRadAn=         5 IDoV= 1 UseB2=F ITyADJ=14
 ICtDFT=  3500011 ScaDFX=  1.000000  1.000000  1.000000  1.000000
 FoFCou: FMM=F IPFlag=           0 FMFlag=      100000 FMFlg1=           0
         NFxFlg=           0 DoJE=T BraDBF=F KetDBF=T FulRan=T
         wScrn=  0.000000 ICntrl=       500 IOpCl=  0 I1Cent=   200000004 NGrid=           0
         NMat0=    1 NMatS0=      1 NMatT0=    0 NMatD0=    1 NMtDS0=    0 NMtDT0=    0
 Petite list used in FoFCou.
 Harris En= -1000.52113190104    
 JPrj=0 DoOrth=F DoCkMO=F.
 Initial guess orbital symmetries:
       Occupied  (A) (B) (A) (B) (B) (A) (B) (A) (B) (A) (B) (A)
                 (A) (B) (A) (B) (B) (A) (A) (B) (B) (A) (A) (A)
                 (B) (A) (A) (B) (A) (B) (A) (B) (A) (B) (A) (A)
                 (B) (B) (A) (A) (B) (B) (A) (A) (B) (A) (B) (A)
                 (A) (B) (B) (B) (A) (A) (B) (A) (B) (A) (B) (A)
                 (A) (B) (A) (B) (B) (B) (A) (B) (A) (A) (B) (B)
                 (B) (A) (A) (A) (B) (B) (B) (A) (A) (B) (B) (A)
                 (A) (B)
       Virtual   (B) (A) (A) (B) (B) (A) (A) (B) (B) (A) (A) (B)
                 (A) (B) (B) (A) (A) (A) (B) (B) (A) (B) (A) (B)
                 (A) (B) (B) (A) (A) (A) (B) (B) (A) (B) (B) (A)
                 (A) (B) (A) (B) (A) (B) (B) (A) (B) (A) (A) (B)
                 (A) (B) (A) (B) (A) (B) (A) (A) (B) (B) (B) (A)
                 (A) (B) (A) (B) (B) (A) (A) (A) (B) (B) (A) (B)
                 (B) (B) (A) (A) (A) (A) (B) (A) (B) (A) (B) (B)
                 (A) (B) (A) (B) (B) (A) (B) (A) (A) (A) (B) (B)
                 (A) (B) (A) (A) (B) (A) (B) (A) (B) (B) (A) (B)
                 (A) (A) (B) (B) (A) (A) (B) (A) (A) (B) (B) (A)
                 (B) (A) (B) (B) (A) (A) (B) (B) (A) (B) (A) (B)
                 (A) (B) (B) (B) (A) (A) (B) (A) (B) (A) (A) (B)
                 (B) (A) (A) (B) (B) (B) (A) (A) (A) (B) (A) (B)
                 (A) (B) (A) (B) (A) (B) (A) (B) (B) (A) (B) (A)
                 (B) (A) (B) (A) (A) (B) (A) (B) (B) (A) (B) (A)
                 (A) (B) (A) (A) (B) (A) (B) (B) (A) (A) (B) (B)
                 (A) (B) (A) (B) (A) (A) (B) (B) (B) (A) (B) (A)
                 (A) (A) (B) (B) (A) (B) (A) (B) (A) (B) (A) (B)
                 (A) (A) (B) (B) (A) (B) (A) (B) (A) (B) (A) (B)
                 (A) (A) (B) (B) (A) (B) (A) (B) (A) (A) (B) (A)
                 (B) (B) (B) (A) (A) (A) (B) (A) (B) (A) (B) (B)
                 (A) (A) (B) (A) (B) (A) (B) (B) (A) (B) (B) (A)
                 (A) (B) (A) (B) (A) (B) (A) (B) (B) (A) (A) (B)
                 (A) (B) (A) (B) (A) (B) (A) (B) (A) (A) (A) (B)
                 (B) (A) (B) (B) (B) (A) (B) (A) (A) (B) (A) (A)
                 (B) (B) (A) (A) (A) (B) (B) (B) (B) (A) (A) (B)
                 (A) (A) (B) (B) (A) (B) (A) (A) (B) (A) (B) (B)
                 (A) (B) (A) (A) (B) (B) (A) (A) (B) (A) (A) (B)
                 (A) (B) (B) (A) (B) (A) (B) (A) (B) (A) (B) (A)
                 (B) (A) (B) (A) (B) (A) (A) (B) (B) (A) (A) (B)
                 (A) (B) (A) (B) (A) (A) (B) (A) (B) (B) (A) (A)
                 (B) (B) (A) (A) (B) (B) (A) (A) (B) (A) (B) (A)
 The electronic state of the initial guess is 1-A.
 Leave Link  401 at Thu Sep  8 15:01:29 2022, MaxMem=  1342177280 cpu:              93.4 elap:               2.1
 (Enter /mnt/opt/groups/app-gaussian/g16-avx2/l502.exe)
 Two-electron integrals replicated using symmetry.
 Closed shell SCF:
 Using DIIS extrapolation, IDIIS=    10.
 NGot=  1342177280 LenX=  1341706032 LenY=  1341484662
 Requested convergence on RMS density matrix=1.00D-08 within 500 cycles.
 Requested convergence on MAX density matrix=1.00D-06.
 Requested convergence on             energy=1.00D-06.
 Level shift goal  0.100 maximum shift  0.100.
 No special actions if energy rises.
 Dynamic level shift is on during FON iterations.

 Cycle   1  Pass 1  IDiag  1:
 FoFJK:  IHMeth= 1 ICntrl=       0 DoSepK=F KAlg= 0 I1Cent=           0 FoldK=F
 IRaf= 670000000 NMat=       1 IRICut=       1 DoRegI=T DoRafI=F ISym2E= 2 IDoP0=0 IntGTp=1.
 FoFCou: FMM=F IPFlag=           0 FMFlag=      100000 FMFlg1=           0
         NFxFlg=           0 DoJE=F BraDBF=F KetDBF=F FulRan=T
         wScrn=  0.000000 ICntrl=         0 IOpCl=  0 I1Cent=           0 NGrid=           0
         NMat0=    1 NMatS0=      1 NMatT0=    0 NMatD0=    1 NMtDS0=    0 NMtDT0=    0
 Integrals replicated using symmetry in FoFCou.
 E= -1000.03900496439    
 DIIS: error= 3.93D-02 at cycle   1 NSaved=   1.
 NSaved= 1 IEnMin= 1 EnMin= -1000.03900496439     IErMin= 1 ErrMin= 3.93D-02
 ErrMax= 3.93D-02  0.00D+00 EMaxC= 1.00D+00 BMatC= 4.26D-01 BMatP= 4.26D-01
 IDIUse=1 WtCom= 1.00D+00 WtEn= 0.00D+00
 Coeff-Com:  0.100D+01
 Coeff:      0.100D+01
 Gap=     0.112 Goal=     0.100 Shift=    0.000
 T= 1659. Gap= 0.108 NK=0 IS=    1 IE=  470 IFin=   87
          NO(<0.9)=   0  NV(>0.1)=   0     86.00e < EF      0.00e >EF  Err=2.8D-14
 GapD=    0.112 DampG=1.000 DampE=0.500 DampFc=0.5000 IDamp=-1.
 Damping current iteration by 5.00D-01
 RMSDP=3.81D-03 MaxDP=1.08D-01              OVMax= 1.41D-01

 Cycle   2  Pass 1  IDiag  1:
 E= -1000.27999268939     Delta-E=       -0.240987725002 Rises=F Damp=T
 DIIS: error= 7.99D-03 at cycle   2 NSaved=   2.
 NSaved= 2 IEnMin= 2 EnMin= -1000.27999268939     IErMin= 2 ErrMin= 7.99D-03
 ErrMax= 7.99D-03  0.00D+00 EMaxC= 1.00D+00 BMatC= 2.73D-02 BMatP= 4.26D-01
 IDIUse=1 WtCom= 1.00D+00 WtEn= 0.00D+00
 Coeff-Com: -0.858D-01 0.109D+01
 Coeff:     -0.858D-01 0.109D+01
 Gap=     0.115 Goal=     0.100 Shift=    0.000
 T= 1473. Gap= 0.111 NK=3 IS=   73 IE=   94 IFin=   87
          NO(<0.9)=   0  NV(>0.1)=   0     86.00e < EF      0.00e >EF  Err=5.7D-14
 GapD=    0.115 DampG=1.000 DampE=1.000 DampFc=1.0000 IDamp=-1.
 RMSDP=1.32D-03 MaxDP=5.18D-02 DE=-2.41D-01 OVMax= 1.01D-01

 Cycle   3  Pass 1  IDiag  1:
 E= -1000.49592071601     Delta-E=       -0.215928026625 Rises=F Damp=F
 DIIS: error= 5.37D-03 at cycle   3 NSaved=   3.
 NSaved= 3 IEnMin= 3 EnMin= -1000.49592071601     IErMin= 3 ErrMin= 5.37D-03
 ErrMax= 5.37D-03  0.00D+00 EMaxC= 1.00D+00 BMatC= 1.76D-02 BMatP= 2.73D-02
 IDIUse=1 WtCom= 1.00D+00 WtEn= 0.00D+00
 Coeff-Com: -0.860D-01 0.506D+00 0.580D+00
 Coeff:     -0.860D-01 0.506D+00 0.580D+00
 Gap=     0.115 Goal=     0.100 Shift=    0.000
 T= 1175. Gap= 0.112 NK=3 IS=   87 IE=   94 IFin=   86
          NO(<0.9)=   0  NV(>0.1)=   0     86.00e < EF      0.00e >EF  Err=0.0D+00
 GapD=    0.115 DampG=1.000 DampE=1.000 DampFc=1.0000 IDamp=-1.
 RMSDP=6.02D-04 MaxDP=3.54D-02 DE=-2.16D-01 OVMax= 8.51D-02

 Cycle   4  Pass 1  IDiag  1:
 E= -1000.50331451171     Delta-E=       -0.007393795694 Rises=F Damp=F
 DIIS: error= 5.17D-03 at cycle   4 NSaved=   4.
 NSaved= 4 IEnMin= 4 EnMin= -1000.50331451171     IErMin= 4 ErrMin= 5.17D-03
 ErrMax= 5.17D-03  0.00D+00 EMaxC= 1.00D+00 BMatC= 1.01D-02 BMatP= 1.76D-02
 IDIUse=1 WtCom= 1.00D+00 WtEn= 0.00D+00
 Coeff-Com: -0.450D-01 0.159D+00 0.434D+00 0.452D+00
 Coeff:     -0.450D-01 0.159D+00 0.434D+00 0.452D+00
 Gap=     0.113 Goal=     0.100 Shift=    0.000
 T=  548. Gap= 0.112 NK=3 IS=   87 IE=   94 IFin=   86
          NO(<0.9)=   0  NV(>0.1)=   0     86.00e < EF      0.00e >EF  Err=0.0D+00
 GapD=    0.113 DampG=1.000 DampE=1.000 DampFc=1.0000 IDamp=-1.
 RMSDP=3.12D-04 MaxDP=1.67D-02 DE=-7.39D-03 OVMax= 5.03D-02

 Cycle   5  Pass 1  IDiag  1:
 E= -1000.51550642110     Delta-E=       -0.012191909393 Rises=F Damp=F
 DIIS: error= 1.13D-03 at cycle   5 NSaved=   5.
 NSaved= 5 IEnMin= 5 EnMin= -1000.51550642110     IErMin= 5 ErrMin= 1.13D-03
 ErrMax= 1.13D-03  0.00D+00 EMaxC= 1.00D+00 BMatC= 3.23D-04 BMatP= 1.01D-02
 IDIUse=1 WtCom= 1.00D+00 WtEn= 0.00D+00
 Coeff-Com: -0.178D-01 0.498D-01 0.180D+00 0.236D+00 0.552D+00
 Coeff:     -0.178D-01 0.498D-01 0.180D+00 0.236D+00 0.552D+00
 Gap=     0.113 Goal=     0.100 Shift=    0.000
 T=  270. Gap= 0.113 NK=3 IS=   87 IE=   94 IFin=   86
          NO(<0.9)=   0  NV(>0.1)=   0     86.00e < EF      0.00e >EF  Err=0.0D+00
 GapD=    0.113 DampG=1.000 DampE=1.000 DampFc=1.0000 IDamp=-1.
 RMSDP=6.93D-05 MaxDP=4.24D-03 DE=-1.22D-02 OVMax= 1.35D-02

 Cycle   6  Pass 1  IDiag  1:
 E= -1000.51576142083     Delta-E=       -0.000254999732 Rises=F Damp=F
 DIIS: error= 6.37D-04 at cycle   6 NSaved=   6.
 NSaved= 6 IEnMin= 6 EnMin= -1000.51576142083     IErMin= 6 ErrMin= 6.37D-04
 ErrMax= 6.37D-04  0.00D+00 EMaxC= 1.00D+00 BMatC= 9.82D-05 BMatP= 3.23D-04
 IDIUse=1 WtCom= 1.00D+00 WtEn= 0.00D+00
 Coeff-Com: -0.600D-02 0.122D-01 0.626D-01 0.991D-01 0.381D+00 0.451D+00
 Coeff:     -0.600D-02 0.122D-01 0.626D-01 0.991D-01 0.381D+00 0.451D+00
 Gap=     0.113 Goal=     0.100 Shift=    0.000
 RMSDP=2.99D-05 MaxDP=1.58D-03 DE=-2.55D-04 OVMax= 5.92D-03

 Cycle   7  Pass 1  IDiag  1:
 E= -1000.51587085467     Delta-E=       -0.000109433833 Rises=F Damp=F
 DIIS: error= 1.17D-04 at cycle   7 NSaved=   7.
 NSaved= 7 IEnMin= 7 EnMin= -1000.51587085467     IErMin= 7 ErrMin= 1.17D-04
 ErrMax= 1.17D-04  0.00D+00 EMaxC= 1.00D+00 BMatC= 5.72D-06 BMatP= 9.82D-05
 IDIUse=1 WtCom= 1.00D+00 WtEn= 0.00D+00
 Coeff-Com: -0.262D-02 0.438D-02 0.281D-01 0.475D-01 0.205D+00 0.281D+00
 Coeff-Com:  0.437D+00
 Coeff:     -0.262D-02 0.438D-02 0.281D-01 0.475D-01 0.205D+00 0.281D+00
 Coeff:      0.437D+00
 Gap=     0.113 Goal=     0.100 Shift=    0.000
 RMSDP=6.68D-06 MaxDP=2.92D-04 DE=-1.09D-04 OVMax= 1.08D-03

 Cycle   8  Pass 1  IDiag  1:
 E= -1000.51587692939     Delta-E=       -0.000006074721 Rises=F Damp=F
 DIIS: error= 1.86D-05 at cycle   8 NSaved=   8.
 NSaved= 8 IEnMin= 8 EnMin= -1000.51587692939     IErMin= 8 ErrMin= 1.86D-05
 ErrMax= 1.86D-05  0.00D+00 EMaxC= 1.00D+00 BMatC= 1.68D-07 BMatP= 5.72D-06
 IDIUse=1 WtCom= 1.00D+00 WtEn= 0.00D+00
 Coeff-Com: -0.248D-03 0.136D-03 0.277D-02 0.514D-02 0.303D-01 0.510D-01
 Coeff-Com:  0.175D+00 0.735D+00
 Coeff:     -0.248D-03 0.136D-03 0.277D-02 0.514D-02 0.303D-01 0.510D-01
 Coeff:      0.175D+00 0.735D+00
 Gap=     0.113 Goal=     0.100 Shift=    0.000
 RMSDP=1.49D-06 MaxDP=6.03D-05 DE=-6.07D-06 OVMax= 2.24D-04

 Cycle   9  Pass 1  IDiag  1:
 E= -1000.51587705921     Delta-E=       -0.000000129827 Rises=F Damp=F
 DIIS: error= 1.42D-05 at cycle   9 NSaved=   9.
 NSaved= 9 IEnMin= 9 EnMin= -1000.51587705921     IErMin= 9 ErrMin= 1.42D-05
 ErrMax= 1.42D-05  0.00D+00 EMaxC= 1.00D+00 BMatC= 4.63D-08 BMatP= 1.68D-07
 IDIUse=1 WtCom= 1.00D+00 WtEn= 0.00D+00
 Coeff-Com: -0.246D-04-0.129D-03 0.265D-03 0.695D-03 0.863D-02 0.176D-01
 Coeff-Com:  0.859D-01 0.463D+00 0.424D+00
 Coeff:     -0.246D-04-0.129D-03 0.265D-03 0.695D-03 0.863D-02 0.176D-01
 Coeff:      0.859D-01 0.463D+00 0.424D+00
 Gap=     0.113 Goal=     0.100 Shift=    0.000
 RMSDP=7.09D-07 MaxDP=3.39D-05 DE=-1.30D-07 OVMax= 8.95D-05

 Cycle  10  Pass 1  IDiag  1:
 E= -1000.51587711185     Delta-E=       -0.000000052640 Rises=F Damp=F
 DIIS: error= 3.72D-06 at cycle  10 NSaved=  10.
 NSaved=10 IEnMin=10 EnMin= -1000.51587711185     IErMin=10 ErrMin= 3.72D-06
 ErrMax= 3.72D-06  0.00D+00 EMaxC= 1.00D+00 BMatC= 3.85D-09 BMatP= 4.63D-08
 IDIUse=1 WtCom= 1.00D+00 WtEn= 0.00D+00
 Coeff-Com:  0.203D-04-0.833D-04-0.276D-03-0.441D-03 0.148D-03 0.161D-02
 Coeff-Com:  0.182D-01 0.137D+00 0.247D+00 0.596D+00
 Coeff:      0.203D-04-0.833D-04-0.276D-03-0.441D-03 0.148D-03 0.161D-02
 Coeff:      0.182D-01 0.137D+00 0.247D+00 0.596D+00
 Gap=     0.113 Goal=     0.100 Shift=    0.000
 RMSDP=2.05D-07 MaxDP=1.04D-05 DE=-5.26D-08 OVMax= 2.17D-05

 Cycle  11  Pass 1  IDiag  1:
 E= -1000.51587711606     Delta-E=       -0.000000004207 Rises=F Damp=F
 DIIS: error= 8.42D-07 at cycle  11 NSaved=  11.
 NSaved=11 IEnMin=11 EnMin= -1000.51587711606     IErMin=11 ErrMin= 8.42D-07
 ErrMax= 8.42D-07  0.00D+00 EMaxC= 1.00D+00 BMatC= 4.70D-10 BMatP= 3.85D-09
 IDIUse=1 WtCom= 1.00D+00 WtEn= 0.00D+00
 Coeff-Com:  0.123D-04-0.298D-04-0.180D-03-0.320D-03-0.710D-03-0.816D-03
 Coeff-Com:  0.147D-02 0.299D-01 0.100D+00 0.343D+00 0.528D+00
 Coeff:      0.123D-04-0.298D-04-0.180D-03-0.320D-03-0.710D-03-0.816D-03
 Coeff:      0.147D-02 0.299D-01 0.100D+00 0.343D+00 0.528D+00
 Gap=     0.113 Goal=     0.100 Shift=    0.000
 RMSDP=5.20D-08 MaxDP=2.85D-06 DE=-4.21D-09 OVMax= 4.59D-06

 Cycle  12  Pass 1  IDiag  1:
 E= -1000.51587711653     Delta-E=       -0.000000000465 Rises=F Damp=F
 DIIS: error= 1.42D-07 at cycle  12 NSaved=  12.
 NSaved=12 IEnMin=12 EnMin= -1000.51587711653     IErMin=12 ErrMin= 1.42D-07
 ErrMax= 1.42D-07  0.00D+00 EMaxC= 1.00D+00 BMatC= 1.17D-11 BMatP= 4.70D-10
 IDIUse=1 WtCom= 1.00D+00 WtEn= 0.00D+00
 Coeff-Com:  0.308D-05-0.499D-05-0.495D-04-0.941D-04-0.273D-03-0.425D-03
 Coeff-Com: -0.758D-03 0.115D-02 0.203D-01 0.871D-01 0.197D+00 0.697D+00
 Coeff:      0.308D-05-0.499D-05-0.495D-04-0.941D-04-0.273D-03-0.425D-03
 Coeff:     -0.758D-03 0.115D-02 0.203D-01 0.871D-01 0.197D+00 0.697D+00
 Gap=     0.113 Goal=     0.100 Shift=    0.000
 RMSDP=1.35D-08 MaxDP=6.18D-07 DE=-4.65D-10 OVMax= 1.95D-06

 Cycle  13  Pass 1  IDiag  1:
 E= -1000.51587711655     Delta-E=       -0.000000000027 Rises=F Damp=F
 DIIS: error= 5.36D-08 at cycle  13 NSaved=  13.
 NSaved=13 IEnMin=13 EnMin= -1000.51587711655     IErMin=13 ErrMin= 5.36D-08
 ErrMax= 5.36D-08  0.00D+00 EMaxC= 1.00D+00 BMatC= 3.00D-12 BMatP= 1.17D-11
 IDIUse=1 WtCom= 1.00D+00 WtEn= 0.00D+00
 Coeff-Com:  0.559D-06 0.237D-06-0.967D-05-0.208D-04-0.926D-04-0.186D-03
 Coeff-Com: -0.709D-03-0.339D-02 0.121D-03 0.119D-01 0.537D-01 0.383D+00
 Coeff-Com:  0.556D+00
 Coeff:      0.559D-06 0.237D-06-0.967D-05-0.208D-04-0.926D-04-0.186D-03
 Coeff:     -0.709D-03-0.339D-02 0.121D-03 0.119D-01 0.537D-01 0.383D+00
 Coeff:      0.556D+00
 Gap=     0.113 Goal=     0.100 Shift=    0.000
 RMSDP=5.29D-09 MaxDP=2.42D-07 DE=-2.68D-11 OVMax= 5.95D-07

 SCF Done:  E(RB3LYP) =  -1000.51587712     A.U. after   13 cycles
            NFock= 13  Conv=0.53D-08     -V/T= 2.0098
 KE= 9.907972963805D+02 PE=-6.306092808528D+03 EE= 2.319918589903D+03
 Leave Link  502 at Thu Sep  8 15:02:12 2022, MaxMem=  1342177280 cpu:            1985.4 elap:              43.3
 (Enter /mnt/opt/groups/app-gaussian/g16-avx2/l601.exe)
 Copying SCF densities to generalized density rwf, IOpCl= 0 IROHF=0.

 **********************************************************************

            Population analysis using the SCF Density.

 **********************************************************************

 Orbital symmetries:
       Occupied  (A) (B) (A) (A) (B) (A) (A) (B) (A) (B) (B) (A)
                 (B) (A) (B) (A) (B) (A) (B) (A) (B) (A) (B) (A)
                 (A) (B) (A) (B) (A) (B) (A) (A) (B) (B) (A) (A)
                 (B) (B) (A) (A) (B) (B) (A) (A) (B) (A) (B) (A)
                 (A) (B) (B) (B) (A) (A) (A) (B) (B) (A) (B) (A)
                 (A) (B) (B) (A) (B) (A) (B) (A) (B) (B) (A) (B)
                 (A) (B) (A) (A) (B) (B) (B) (A) (A) (B) (B) (A)
                 (A) (B)
       Virtual   (B) (A) (A) (B) (B) (A) (A) (B) (B) (A) (A) (B)
                 (B) (A) (A) (B) (A) (B) (A) (B) (A) (B) (A) (B)
                 (B) (A) (B) (A) (A) (B) (B) (A) (A) (B) (B) (A)
                 (A) (B) (A) (A) (B) (B) (A) (B) (B) (A) (A) (B)
                 (A) (B) (A) (B) (B) (A) (B) (A) (B) (A) (B) (B)
                 (A) (A) (A) (A) (A) (B) (B) (A) (B) (B) (B) (A)
                 (A) (A) (B) (B) (A) (A) (B) (B) (A) (B) (A) (B)
                 (A) (B) (A) (B) (A) (A) (B) (B) (A) (B) (B) (A)
                 (A) (B) (A) (A) (B) (A) (B) (B) (A) (B) (A) (A)
                 (B) (A) (B) (A) (B) (A) (B) (A) (A) (B) (B) (A)
                 (B) (A) (B) (B) (A) (B) (A) (B) (A) (B) (A) (B)
                 (A) (B) (B) (B) (A) (A) (B) (A) (B) (A) (A) (B)
                 (B) (A) (B) (A) (B) (B) (A) (A) (A) (B) (A) (B)
                 (A) (B) (A) (B) (A) (A) (B) (B) (B) (A) (B) (B)
                 (A) (A) (B) (A) (A) (B) (A) (B) (A) (B) (B) (A)
                 (A) (A) (B) (A) (B) (A) (B) (B) (A) (A) (B) (B)
                 (A) (B) (A) (B) (A) (B) (A) (B) (B) (A) (B) (A)
                 (A) (B) (A) (B) (A) (B) (A) (A) (B) (B) (B) (A)
                 (A) (B) (B) (A) (A) (B) (A) (B) (A) (B) (A) (B)
                 (A) (B) (A) (A) (B) (B) (A) (B) (A) (A) (B) (A)
                 (B) (B) (B) (A) (A) (B) (A) (A) (B) (A) (B) (A)
                 (B) (A) (B) (A) (B) (B) (A) (B) (A) (B) (A) (B)
                 (A) (B) (A) (B) (A) (B) (A) (B) (B) (A) (A) (B)
                 (A) (B) (A) (B) (A) (B) (B) (A) (A) (A) (A) (B)
                 (B) (A) (B) (B) (A) (B) (B) (A) (B) (A) (A) (B)
                 (A) (B) (A) (A) (A) (B) (B) (B) (B) (A) (A) (A)
                 (A) (B) (B) (A) (B) (B) (A) (A) (B) (B) (A) (A)
                 (B) (B) (A) (A) (B) (B) (A) (A) (B) (A) (A) (B)
                 (A) (B) (B) (A) (B) (A) (B) (A) (B) (A) (B) (A)
                 (B) (A) (B) (A) (B) (A) (A) (B) (B) (A) (A) (B)
                 (A) (B) (A) (A) (B) (A) (B) (A) (B) (B) (A) (A)
                 (B) (B) (A) (A) (B) (B) (A) (A) (B) (A) (B) (A)
 The electronic state is 1-A.
 Alpha  occ. eigenvalues --  -10.20524 -10.20429 -10.20422 -10.20018 -10.19972
 Alpha  occ. eigenvalues --  -10.19972 -10.19757 -10.19757 -10.19715 -10.19715
 Alpha  occ. eigenvalues --  -10.19177 -10.19177 -10.19167 -10.19167 -10.19133
 Alpha  occ. eigenvalues --  -10.19133 -10.19092 -10.19091 -10.19076 -10.19076
 Alpha  occ. eigenvalues --  -10.19065 -10.19065 -10.19045 -10.19045 -10.18872
 Alpha  occ. eigenvalues --  -10.18872  -0.88774  -0.87378  -0.85710  -0.83305
 Alpha  occ. eigenvalues --   -0.80849  -0.78844  -0.78403  -0.76964  -0.75481
 Alpha  occ. eigenvalues --   -0.74236  -0.72430  -0.71353  -0.69719  -0.65408
 Alpha  occ. eigenvalues --   -0.62822  -0.62424  -0.61344  -0.59807  -0.59152
 Alpha  occ. eigenvalues --   -0.58376  -0.55949  -0.53816  -0.51882  -0.51177
 Alpha  occ. eigenvalues --   -0.50510  -0.49020  -0.47633  -0.46863  -0.45674
 Alpha  occ. eigenvalues --   -0.45008  -0.44234  -0.44204  -0.43084  -0.42973
 Alpha  occ. eigenvalues --   -0.41574  -0.41553  -0.41035  -0.40453  -0.40168
 Alpha  occ. eigenvalues --   -0.39180  -0.38629  -0.38390  -0.37938  -0.37100
 Alpha  occ. eigenvalues --   -0.36452  -0.34857  -0.34269  -0.33820  -0.33606
 Alpha  occ. eigenvalues --   -0.32391  -0.32097  -0.30861  -0.29848  -0.29218
 Alpha  occ. eigenvalues --   -0.27605  -0.25911  -0.24397  -0.22580  -0.20718
 Alpha  occ. eigenvalues --   -0.18423
 Alpha virt. eigenvalues --   -0.07161  -0.04404  -0.03089  -0.00523   0.00870
 Alpha virt. eigenvalues --    0.02981   0.04284   0.04752   0.07877   0.09669
 Alpha virt. eigenvalues --    0.09722   0.10202   0.11628   0.11914   0.12271
 Alpha virt. eigenvalues --    0.13643   0.13791   0.15487   0.15762   0.16318
 Alpha virt. eigenvalues --    0.17118   0.17415   0.17702   0.17733   0.18939
 Alpha virt. eigenvalues --    0.19891   0.20798   0.20924   0.21866   0.23201
 Alpha virt. eigenvalues --    0.24701   0.24875   0.26988   0.27408   0.27988
 Alpha virt. eigenvalues --    0.28600   0.29332   0.30370   0.30516   0.30961
 Alpha virt. eigenvalues --    0.32604   0.32895   0.34066   0.34868   0.34997
 Alpha virt. eigenvalues --    0.36628   0.38279   0.42324   0.44054   0.46400
 Alpha virt. eigenvalues --    0.47135   0.47836   0.49086   0.49520   0.49641
 Alpha virt. eigenvalues --    0.50110   0.50962   0.51152   0.52187   0.52562
 Alpha virt. eigenvalues --    0.52749   0.53216   0.54059   0.54566   0.55535
 Alpha virt. eigenvalues --    0.55636   0.55937   0.55965   0.56459   0.56715
 Alpha virt. eigenvalues --    0.57245   0.57321   0.57796   0.58386   0.58450
 Alpha virt. eigenvalues --    0.58720   0.59488   0.59677   0.59882   0.60351
 Alpha virt. eigenvalues --    0.60393   0.60848   0.61322   0.61558   0.62018
 Alpha virt. eigenvalues --    0.62333   0.62455   0.62741   0.62990   0.63369
 Alpha virt. eigenvalues --    0.63386   0.64366   0.64473   0.65984   0.66669
 Alpha virt. eigenvalues --    0.67035   0.67727   0.69962   0.71733   0.72308
 Alpha virt. eigenvalues --    0.72311   0.75280   0.76367   0.77501   0.79349
 Alpha virt. eigenvalues --    0.79514   0.80321   0.81251   0.81690   0.81801
 Alpha virt. eigenvalues --    0.81940   0.82127   0.82599   0.83056   0.83884
 Alpha virt. eigenvalues --    0.83966   0.84655   0.84738   0.85023   0.85447
 Alpha virt. eigenvalues --    0.87654   0.88229   0.88729   0.89680   0.92148
 Alpha virt. eigenvalues --    0.92456   0.92537   0.94278   0.95019   0.95285
 Alpha virt. eigenvalues --    0.96414   0.96804   0.97457   1.00000   1.00048
 Alpha virt. eigenvalues --    1.01244   1.01276   1.02910   1.03269   1.03979
 Alpha virt. eigenvalues --    1.04385   1.05868   1.07692   1.08379   1.09147
 Alpha virt. eigenvalues --    1.10460   1.11644   1.11687   1.14789   1.15857
 Alpha virt. eigenvalues --    1.15872   1.17824   1.18280   1.20069   1.21536
 Alpha virt. eigenvalues --    1.22511   1.24589   1.24639   1.25080   1.25329
 Alpha virt. eigenvalues --    1.25967   1.26175   1.28426   1.29589   1.32532
 Alpha virt. eigenvalues --    1.33404   1.33789   1.34597   1.34819   1.35700
 Alpha virt. eigenvalues --    1.36308   1.36549   1.37792   1.38725   1.39292
 Alpha virt. eigenvalues --    1.40017   1.40232   1.40396   1.41231   1.41270
 Alpha virt. eigenvalues --    1.42714   1.44217   1.44567   1.45106   1.45149
 Alpha virt. eigenvalues --    1.49134   1.50291   1.51032   1.53114   1.54634
 Alpha virt. eigenvalues --    1.55682   1.57851   1.58243   1.59958   1.66531
 Alpha virt. eigenvalues --    1.71690   1.72329   1.72570   1.73672   1.74778
 Alpha virt. eigenvalues --    1.76050   1.76093   1.76361   1.77343   1.78959
 Alpha virt. eigenvalues --    1.81178   1.81244   1.81433   1.82969   1.83650
 Alpha virt. eigenvalues --    1.84257   1.85042   1.85140   1.86853   1.87069
 Alpha virt. eigenvalues --    1.87783   1.88274   1.88367   1.88693   1.88931
 Alpha virt. eigenvalues --    1.89980   1.90775   1.91670   1.91777   1.92121
 Alpha virt. eigenvalues --    1.92995   1.93765   1.94008   1.94015   1.94976
 Alpha virt. eigenvalues --    1.95310   1.98308   1.99110   1.99430   1.99465
 Alpha virt. eigenvalues --    1.99757   2.03152   2.04626   2.04757   2.06116
 Alpha virt. eigenvalues --    2.07774   2.09016   2.09800   2.10063   2.14196
 Alpha virt. eigenvalues --    2.17984   2.18184   2.18767   2.22113   2.22362
 Alpha virt. eigenvalues --    2.23394   2.24301   2.24507   2.25119   2.25758
 Alpha virt. eigenvalues --    2.28092   2.28634   2.30112   2.30118   2.30777
 Alpha virt. eigenvalues --    2.31131   2.31372   2.32777   2.33027   2.33965
 Alpha virt. eigenvalues --    2.34532   2.35442   2.36778   2.38129   2.38677
 Alpha virt. eigenvalues --    2.38766   2.39718   2.40198   2.41969   2.42563
 Alpha virt. eigenvalues --    2.43219   2.43318   2.45106   2.45690   2.46667
 Alpha virt. eigenvalues --    2.47305   2.50129   2.50826   2.51072   2.51395
 Alpha virt. eigenvalues --    2.53613   2.54464   2.54950   2.55908   2.56175
 Alpha virt. eigenvalues --    2.56548   2.56995   2.58222   2.58383   2.59790
 Alpha virt. eigenvalues --    2.60153   2.61033   2.61087   2.61536   2.62586
 Alpha virt. eigenvalues --    2.62717   2.63991   2.64880   2.66989   2.67782
 Alpha virt. eigenvalues --    2.67970   2.69517   2.70516   2.72557   2.73904
 Alpha virt. eigenvalues --    2.74527   2.74760   2.75047   2.75524   2.75649
 Alpha virt. eigenvalues --    2.79690   2.80213   2.80384   2.81412   2.86454
 Alpha virt. eigenvalues --    2.86530   2.89300   2.89513   2.92074   2.93671
 Alpha virt. eigenvalues --    2.96502   2.98558   3.05617   3.07223   3.09206
 Alpha virt. eigenvalues --    3.10072   3.12530   3.13962   3.16017   3.16895
 Alpha virt. eigenvalues --    3.18608   3.20327   3.22043   3.23596   3.24033
 Alpha virt. eigenvalues --    3.24125   3.28518   3.30107   3.30383   3.30911
 Alpha virt. eigenvalues --    3.32339   3.38677   3.41837   3.44902   3.46554
 Alpha virt. eigenvalues --    3.47992   3.48242   3.61771   3.65139   3.70315
 Alpha virt. eigenvalues --    3.79626   3.86694   3.86957   4.08567   4.10470
 Alpha virt. eigenvalues --    4.10709   4.11673   4.13055   4.14224   4.14501
 Alpha virt. eigenvalues --    4.14790   4.15825   4.16552   4.18924   4.20684
 Alpha virt. eigenvalues --    4.22498   4.30385   4.32984   4.36031   4.40435
 Alpha virt. eigenvalues --    4.43345   4.46907   4.51796   4.53240   4.58221
 Alpha virt. eigenvalues --    4.67156   4.79994   4.91445   4.99301
          Condensed to atoms (all electrons):
               1          2          3          4          5          6
     1  C    5.189369   0.318910   0.459682   0.318910  -0.068522  -0.006758
     2  C    0.318910   5.041798  -0.034780  -0.076073   0.404186   0.435947
     3  C    0.459682  -0.034780   4.810771  -0.034780   0.008719  -0.036219
     4  C    0.318910  -0.076073  -0.034780   5.041798  -0.022602   0.007891
     5  C   -0.068522   0.404186   0.008719  -0.022602   5.367530  -0.039167
     6  C   -0.006758   0.435947  -0.036219   0.007891  -0.039167   4.789459
     7  C   -0.018676   0.011753   0.424173  -0.057253  -0.000074  -0.000210
     8  C   -0.018676  -0.057253   0.424173   0.011753  -0.001195  -0.003521
     9  C   -0.006758   0.007891  -0.036219   0.435947  -0.000090  -0.000168
    10  C   -0.068522  -0.022602   0.008719   0.404186  -0.005085  -0.000090
    11  C    0.013686  -0.013069  -0.000124  -0.000042  -0.109805   0.419225
    12  C    0.006178  -0.002443  -0.000146   0.000779   0.399179  -0.030491
    13  C   -0.062291  -0.022898  -0.008225  -0.001111   0.014603   0.415806
    14  C    0.006178   0.000779  -0.000146  -0.002443   0.000224   0.000002
    15  C   -0.062291  -0.001111  -0.008225  -0.022898  -0.000006   0.000054
    16  C    0.013686  -0.000042  -0.000124  -0.013069   0.000009  -0.000001
    17  C   -0.000178   0.008243  -0.000000   0.000011  -0.077363  -0.000201
    18  C   -0.000076  -0.034064  -0.000004  -0.000016  -0.022254   0.002157
    19  C   -0.000076  -0.000016  -0.000004  -0.034064  -0.000002   0.000000
    20  C   -0.000178   0.000011  -0.000000   0.008243  -0.000056   0.000000
    21  C   -0.000005  -0.000322  -0.000000   0.000000   0.014624   0.007563
    22  C   -0.000005   0.000000  -0.000000  -0.000322   0.000000   0.000000
    23  C    0.000002  -0.000000  -0.000000  -0.000332   0.000000   0.000000
    24  C    0.000002  -0.000332  -0.000000  -0.000000   0.007567   0.000028
    25  C    0.000000   0.000000   0.000000   0.000029   0.000000  -0.000000
    26  C    0.000000   0.000029   0.000000   0.000000  -0.000576  -0.000321
    27  H   -0.005852  -0.040543  -0.000071   0.001415   0.351861   0.003374
    28  H   -0.005852   0.001415  -0.000071  -0.040543   0.006461  -0.000278
    29  H    0.004076   0.001036  -0.038983  -0.000195   0.000018   0.002606
    30  H    0.004076  -0.000195  -0.038983   0.001036   0.000002   0.000012
    31  H   -0.000194   0.004076   0.000025   0.000002   0.000578  -0.040813
    32  H   -0.000194   0.000002   0.000025   0.004076  -0.000000  -0.000000
    33  H    0.001013   0.004065   0.002590   0.000019  -0.000230  -0.038066
    34  H    0.001013   0.000019   0.002590   0.004065  -0.000000  -0.000001
    35  H    0.000002  -0.000002   0.000000   0.000177  -0.000037  -0.000000
    36  H    0.000002   0.000177   0.000000  -0.000002  -0.008927   0.000015
    37  H   -0.000000   0.000000  -0.000000   0.000004   0.000000  -0.000000
    38  H    0.000000   0.000000  -0.000000   0.000022  -0.000000  -0.000000
    39  H    0.000000   0.000022  -0.000000   0.000000  -0.000205   0.000091
    40  H   -0.000000   0.000004  -0.000000   0.000000  -0.000208  -0.000001
    41  H   -0.000000  -0.000000   0.000000  -0.000001   0.000000   0.000000
    42  H   -0.000000  -0.000001   0.000000  -0.000000   0.000010   0.000004
               7          8          9         10         11         12
     1  C   -0.018676  -0.018676  -0.006758  -0.068522   0.013686   0.006178
     2  C    0.011753  -0.057253   0.007891  -0.022602  -0.013069  -0.002443
     3  C    0.424173   0.424173  -0.036219   0.008719  -0.000124  -0.000146
     4  C   -0.057253   0.011753   0.435947   0.404186  -0.000042   0.000779
     5  C   -0.000074  -0.001195  -0.000090  -0.005085  -0.109805   0.399179
     6  C   -0.000210  -0.003521  -0.000168  -0.000090   0.419225  -0.030491
     7  C    5.039562  -0.068772  -0.003521  -0.001195  -0.000012  -0.000000
     8  C   -0.068772   5.039562  -0.000210  -0.000074   0.007626   0.000047
     9  C   -0.003521  -0.000210   4.789459  -0.039167  -0.000001   0.000002
    10  C   -0.001195  -0.000074  -0.039167   5.367530   0.000009   0.000224
    11  C   -0.000012   0.007626  -0.000001   0.000009   5.322731  -0.021470
    12  C   -0.000000   0.000047   0.000002   0.000224  -0.021470   4.769814
    13  C    0.008157   0.480611   0.000054  -0.000006  -0.073486  -0.000183
    14  C    0.000047  -0.000000  -0.030491   0.399179  -0.000000  -0.000037
    15  C    0.480611   0.008157   0.415806   0.014603   0.000001  -0.000000
    16  C    0.007626  -0.000012   0.419225  -0.109805  -0.000000  -0.000000
    17  C   -0.000000   0.000000   0.000000  -0.000056   0.014891   0.440449
    18  C    0.000000  -0.000367   0.000000  -0.000002   0.392003   0.472836
    19  C   -0.000367   0.000000   0.002157  -0.022254   0.000000  -0.000000
    20  C    0.000000  -0.000000  -0.000201  -0.077363   0.000000  -0.000002
    21  C    0.000000   0.000002   0.000000   0.000000  -0.082861  -0.032526
    22  C    0.000002   0.000000   0.007563   0.014624   0.000000   0.000000
    23  C   -0.000000   0.000000   0.000028   0.007567   0.000000  -0.000000
    24  C    0.000000  -0.000000   0.000000   0.000000  -0.000564  -0.010910
    25  C   -0.000000  -0.000000  -0.000321  -0.000576  -0.000000   0.000000
    26  C   -0.000000  -0.000000  -0.000000   0.000000   0.007736  -0.036764
    27  H   -0.000000   0.000021  -0.000278   0.006461   0.000794  -0.031829
    28  H    0.000021  -0.000000   0.003374   0.351861  -0.000008   0.001079
    29  H   -0.008593   0.361508   0.000012   0.000002  -0.000229  -0.000001
    30  H    0.361508  -0.008593   0.002606   0.000018  -0.000000  -0.000000
    31  H   -0.000000   0.000240  -0.000000  -0.000000   0.358458   0.004426
    32  H    0.000240  -0.000000  -0.040813   0.000578   0.000000   0.000000
    33  H   -0.000203  -0.035132  -0.000001  -0.000000  -0.008065   0.000024
    34  H   -0.035132  -0.000203  -0.038066  -0.000230  -0.000000  -0.000000
    35  H    0.000000  -0.000000   0.000015  -0.008927  -0.000000   0.000001
    36  H   -0.000000   0.000000  -0.000000  -0.000037  -0.000195  -0.039474
    37  H    0.000000  -0.000000  -0.000001  -0.000208  -0.000000  -0.000000
    38  H    0.000000  -0.000000   0.000091  -0.000205  -0.000000   0.000000
    39  H   -0.000000   0.000000  -0.000000  -0.000000  -0.008552   0.004655
    40  H   -0.000000   0.000000  -0.000000   0.000000   0.000010   0.002932
    41  H   -0.000000   0.000000   0.000004   0.000010   0.000000   0.000000
    42  H    0.000000  -0.000000   0.000000   0.000000  -0.000207   0.001026
              13         14         15         16         17         18
     1  C   -0.062291   0.006178  -0.062291   0.013686  -0.000178  -0.000076
     2  C   -0.022898   0.000779  -0.001111  -0.000042   0.008243  -0.034064
     3  C   -0.008225  -0.000146  -0.008225  -0.000124  -0.000000  -0.000004
     4  C   -0.001111  -0.002443  -0.022898  -0.013069   0.000011  -0.000016
     5  C    0.014603   0.000224  -0.000006   0.000009  -0.077363  -0.022254
     6  C    0.415806   0.000002   0.000054  -0.000001  -0.000201   0.002157
     7  C    0.008157   0.000047   0.480611   0.007626  -0.000000   0.000000
     8  C    0.480611  -0.000000   0.008157  -0.000012   0.000000  -0.000367
     9  C    0.000054  -0.030491   0.415806   0.419225   0.000000   0.000000
    10  C   -0.000006   0.399179   0.014603  -0.109805  -0.000056  -0.000002
    11  C   -0.073486  -0.000000   0.000001  -0.000000   0.014891   0.392003
    12  C   -0.000183  -0.000037  -0.000000  -0.000000   0.440449   0.472836
    13  C    5.047158  -0.000000  -0.000439   0.000001  -0.000008   0.007605
    14  C   -0.000000   4.769814  -0.000183  -0.021470  -0.000002  -0.000000
    15  C   -0.000439  -0.000183   5.047158  -0.073486  -0.000000   0.000000
    16  C    0.000001  -0.021470  -0.073486   5.322731   0.000000   0.000000
    17  C   -0.000008  -0.000002  -0.000000   0.000000   5.006127  -0.033118
    18  C    0.007605  -0.000000   0.000000   0.000000  -0.033118   4.770171
    19  C    0.000000   0.472836   0.007605   0.392003   0.000000  -0.000000
    20  C   -0.000000   0.440449  -0.000008   0.014891  -0.000000   0.000000
    21  C   -0.000192   0.000000  -0.000000   0.000000  -0.064205   0.441439
    22  C   -0.000000  -0.032526  -0.000192  -0.082861   0.000000  -0.000000
    23  C    0.000000  -0.010910   0.000000  -0.000564   0.000000   0.000000
    24  C    0.000000  -0.000000   0.000000   0.000000   0.530890  -0.036904
    25  C    0.000000  -0.036764   0.000002   0.007736  -0.000000   0.000000
    26  C    0.000002   0.000000   0.000000  -0.000000  -0.025353  -0.009072
    27  H   -0.000199   0.001079   0.000002  -0.000008  -0.008786   0.004294
    28  H    0.000002  -0.031829  -0.000199   0.000794   0.000051  -0.000033
    29  H   -0.035509  -0.000000   0.000282  -0.000000  -0.000000   0.000004
    30  H    0.000282  -0.000001  -0.035509  -0.000229   0.000000  -0.000000
    31  H   -0.008739   0.000000  -0.000000   0.000000  -0.000215  -0.039831
    32  H   -0.000000   0.004426  -0.008739   0.358458  -0.000000   0.000000
    33  H    0.360841  -0.000000   0.000004  -0.000000   0.000000   0.000134
    34  H    0.000004   0.000024   0.360841  -0.008065  -0.000000   0.000000
    35  H    0.000000  -0.039474  -0.000000  -0.000195  -0.000001   0.000000
    36  H   -0.000000   0.000001   0.000000  -0.000000   0.363526   0.004736
    37  H    0.000000   0.002932  -0.000000   0.000010   0.000000  -0.000000
    38  H    0.000000   0.004655  -0.000003  -0.008552  -0.000000   0.000000
    39  H   -0.000003   0.000000   0.000000  -0.000000   0.000560  -0.038910
    40  H   -0.000000  -0.000000   0.000000  -0.000000  -0.033979   0.001023
    41  H   -0.000000   0.001026  -0.000000  -0.000207   0.000000  -0.000000
    42  H   -0.000000   0.000000  -0.000000   0.000000   0.004182   0.002843
              19         20         21         22         23         24
     1  C   -0.000076  -0.000178  -0.000005  -0.000005   0.000002   0.000002
     2  C   -0.000016   0.000011  -0.000322   0.000000  -0.000000  -0.000332
     3  C   -0.000004  -0.000000  -0.000000  -0.000000  -0.000000  -0.000000
     4  C   -0.034064   0.008243   0.000000  -0.000322  -0.000332  -0.000000
     5  C   -0.000002  -0.000056   0.014624   0.000000   0.000000   0.007567
     6  C    0.000000   0.000000   0.007563   0.000000   0.000000   0.000028
     7  C   -0.000367   0.000000   0.000000   0.000002  -0.000000   0.000000
     8  C    0.000000  -0.000000   0.000002   0.000000   0.000000  -0.000000
     9  C    0.002157  -0.000201   0.000000   0.007563   0.000028   0.000000
    10  C   -0.022254  -0.077363   0.000000   0.014624   0.007567   0.000000
    11  C    0.000000   0.000000  -0.082861   0.000000   0.000000  -0.000564
    12  C   -0.000000  -0.000002  -0.032526   0.000000  -0.000000  -0.010910
    13  C    0.000000  -0.000000  -0.000192  -0.000000   0.000000   0.000000
    14  C    0.472836   0.440449   0.000000  -0.032526  -0.010910  -0.000000
    15  C    0.007605  -0.000008  -0.000000  -0.000192   0.000000   0.000000
    16  C    0.392003   0.014891   0.000000  -0.082861  -0.000564   0.000000
    17  C    0.000000  -0.000000  -0.064205   0.000000   0.000000   0.530890
    18  C   -0.000000   0.000000   0.441439  -0.000000   0.000000  -0.036904
    19  C    4.770171  -0.033118  -0.000000   0.441439  -0.036904   0.000000
    20  C   -0.033118   5.006127   0.000000  -0.064205   0.530890   0.000000
    21  C   -0.000000   0.000000   5.009922  -0.000000  -0.000000  -0.025722
    22  C    0.441439  -0.064205  -0.000000   5.009922  -0.025722  -0.000000
    23  C   -0.036904   0.530890  -0.000000  -0.025722   4.862643   0.000000
    24  C    0.000000   0.000000  -0.025722  -0.000000   0.000000   4.862643
    25  C   -0.009072  -0.025353  -0.000000   0.530272   0.481615  -0.000000
    26  C    0.000000  -0.000000   0.530272  -0.000000  -0.000000   0.481615
    27  H   -0.000033   0.000051  -0.000227   0.000000  -0.000002   0.000121
    28  H    0.004294  -0.008786   0.000000  -0.000227   0.000121  -0.000002
    29  H   -0.000000   0.000000  -0.000000  -0.000000  -0.000000   0.000000
    30  H    0.000004  -0.000000  -0.000000  -0.000000   0.000000  -0.000000
    31  H    0.000000  -0.000000  -0.008289  -0.000000   0.000000   0.000023
    32  H   -0.039831  -0.000215  -0.000000  -0.008289   0.000023   0.000000
    33  H    0.000000  -0.000000  -0.000005   0.000000   0.000000  -0.000000
    34  H    0.000134   0.000000   0.000000  -0.000005  -0.000000   0.000000
    35  H    0.004736   0.363526  -0.000000   0.000535  -0.043266  -0.000000
    36  H    0.000000  -0.000001   0.000535  -0.000000  -0.000000  -0.043266
    37  H    0.001023  -0.033979   0.000000   0.004181   0.365793  -0.000000
    38  H   -0.038910   0.000560   0.000000   0.363296   0.004483   0.000000
    39  H    0.000000  -0.000000   0.363296   0.000000   0.000000   0.004483
    40  H   -0.000000   0.000000   0.004181   0.000000  -0.000000   0.365793
    41  H    0.002843   0.004182   0.000000  -0.034096  -0.040124  -0.000000
    42  H   -0.000000   0.000000  -0.034096   0.000000  -0.000000  -0.040124
              25         26         27         28         29         30
     1  C    0.000000   0.000000  -0.005852  -0.005852   0.004076   0.004076
     2  C    0.000000   0.000029  -0.040543   0.001415   0.001036  -0.000195
     3  C    0.000000   0.000000  -0.000071  -0.000071  -0.038983  -0.038983
     4  C    0.000029   0.000000   0.001415  -0.040543  -0.000195   0.001036
     5  C    0.000000  -0.000576   0.351861   0.006461   0.000018   0.000002
     6  C   -0.000000  -0.000321   0.003374  -0.000278   0.002606   0.000012
     7  C   -0.000000  -0.000000  -0.000000   0.000021  -0.008593   0.361508
     8  C   -0.000000  -0.000000   0.000021  -0.000000   0.361508  -0.008593
     9  C   -0.000321  -0.000000  -0.000278   0.003374   0.000012   0.002606
    10  C   -0.000576   0.000000   0.006461   0.351861   0.000002   0.000018
    11  C   -0.000000   0.007736   0.000794  -0.000008  -0.000229  -0.000000
    12  C    0.000000  -0.036764  -0.031829   0.001079  -0.000001  -0.000000
    13  C    0.000000   0.000002  -0.000199   0.000002  -0.035509   0.000282
    14  C   -0.036764   0.000000   0.001079  -0.031829  -0.000000  -0.000001
    15  C    0.000002   0.000000   0.000002  -0.000199   0.000282  -0.035509
    16  C    0.007736  -0.000000  -0.000008   0.000794  -0.000000  -0.000229
    17  C   -0.000000  -0.025353  -0.008786   0.000051  -0.000000   0.000000
    18  C    0.000000  -0.009072   0.004294  -0.000033   0.000004  -0.000000
    19  C   -0.009072   0.000000  -0.000033   0.004294  -0.000000   0.000004
    20  C   -0.025353  -0.000000   0.000051  -0.008786   0.000000  -0.000000
    21  C   -0.000000   0.530272  -0.000227   0.000000  -0.000000  -0.000000
    22  C    0.530272  -0.000000   0.000000  -0.000227  -0.000000  -0.000000
    23  C    0.481615  -0.000000  -0.000002   0.000121  -0.000000   0.000000
    24  C   -0.000000   0.481615   0.000121  -0.000002   0.000000  -0.000000
    25  C    4.861143   0.000000   0.000000   0.000028   0.000000  -0.000000
    26  C    0.000000   4.861143   0.000028   0.000000  -0.000000   0.000000
    27  H    0.000000   0.000028   0.611319  -0.003577   0.000000  -0.000000
    28  H    0.000028   0.000000  -0.003577   0.611319  -0.000000   0.000000
    29  H    0.000000  -0.000000   0.000000  -0.000000   0.627173   0.006452
    30  H   -0.000000   0.000000  -0.000000   0.000000   0.006452   0.627173
    31  H    0.000000   0.000102   0.000025  -0.000000  -0.000015   0.000000
    32  H    0.000102   0.000000  -0.000000   0.000025   0.000000  -0.000015
    33  H   -0.000000   0.000000   0.000002   0.000000  -0.005285  -0.000015
    34  H    0.000000  -0.000000   0.000000   0.000002  -0.000015  -0.005285
    35  H    0.004508   0.000000   0.000074   0.006699   0.000000  -0.000000
    36  H    0.000000   0.004508   0.006699   0.000074  -0.000000   0.000000
    37  H   -0.040255  -0.000000  -0.000000  -0.000014   0.000000   0.000000
    38  H   -0.043326  -0.000000  -0.000000   0.000002  -0.000000   0.000000
    39  H   -0.000000  -0.043326   0.000002  -0.000000   0.000000  -0.000000
    40  H   -0.000000  -0.040255  -0.000014  -0.000000   0.000000   0.000000
    41  H    0.365798   0.000000  -0.000000   0.000000  -0.000000  -0.000000
    42  H    0.000000   0.365798   0.000000  -0.000000  -0.000000  -0.000000
              31         32         33         34         35         36
     1  C   -0.000194  -0.000194   0.001013   0.001013   0.000002   0.000002
     2  C    0.004076   0.000002   0.004065   0.000019  -0.000002   0.000177
     3  C    0.000025   0.000025   0.002590   0.002590   0.000000   0.000000
     4  C    0.000002   0.004076   0.000019   0.004065   0.000177  -0.000002
     5  C    0.000578  -0.000000  -0.000230  -0.000000  -0.000037  -0.008927
     6  C   -0.040813  -0.000000  -0.038066  -0.000001  -0.000000   0.000015
     7  C   -0.000000   0.000240  -0.000203  -0.035132   0.000000  -0.000000
     8  C    0.000240  -0.000000  -0.035132  -0.000203  -0.000000   0.000000
     9  C   -0.000000  -0.040813  -0.000001  -0.038066   0.000015  -0.000000
    10  C   -0.000000   0.000578  -0.000000  -0.000230  -0.008927  -0.000037
    11  C    0.358458   0.000000  -0.008065  -0.000000  -0.000000  -0.000195
    12  C    0.004426   0.000000   0.000024  -0.000000   0.000001  -0.039474
    13  C   -0.008739  -0.000000   0.360841   0.000004   0.000000  -0.000000
    14  C    0.000000   0.004426  -0.000000   0.000024  -0.039474   0.000001
    15  C   -0.000000  -0.008739   0.000004   0.360841  -0.000000   0.000000
    16  C    0.000000   0.358458  -0.000000  -0.008065  -0.000195  -0.000000
    17  C   -0.000215  -0.000000   0.000000  -0.000000  -0.000001   0.363526
    18  C   -0.039831   0.000000   0.000134   0.000000   0.000000   0.004736
    19  C    0.000000  -0.039831   0.000000   0.000134   0.004736   0.000000
    20  C   -0.000000  -0.000215  -0.000000   0.000000   0.363526  -0.000001
    21  C   -0.008289  -0.000000  -0.000005   0.000000  -0.000000   0.000535
    22  C   -0.000000  -0.008289   0.000000  -0.000005   0.000535  -0.000000
    23  C    0.000000   0.000023   0.000000  -0.000000  -0.043266  -0.000000
    24  C    0.000023   0.000000  -0.000000   0.000000  -0.000000  -0.043266
    25  C    0.000000   0.000102  -0.000000   0.000000   0.004508   0.000000
    26  C    0.000102   0.000000   0.000000  -0.000000   0.000000   0.004508
    27  H    0.000025  -0.000000   0.000002   0.000000   0.000074   0.006699
    28  H   -0.000000   0.000025   0.000000   0.000002   0.006699   0.000074
    29  H   -0.000015   0.000000  -0.005285  -0.000015   0.000000  -0.000000
    30  H    0.000000  -0.000015  -0.000015  -0.005285  -0.000000   0.000000
    31  H    0.633622  -0.000000   0.006571  -0.000000  -0.000000   0.000003
    32  H   -0.000000   0.633622  -0.000000   0.006571   0.000003  -0.000000
    33  H    0.006571  -0.000000   0.626046  -0.000000   0.000000   0.000000
    34  H   -0.000000   0.006571  -0.000000   0.626046   0.000000   0.000000
    35  H   -0.000000   0.000003   0.000000   0.000000   0.632602   0.000011
    36  H    0.000003  -0.000000   0.000000   0.000000   0.000011   0.632602
    37  H   -0.000000  -0.000000  -0.000000  -0.000000  -0.006074  -0.000000
    38  H   -0.000000   0.006280   0.000000   0.000002   0.000020  -0.000000
    39  H    0.006280  -0.000000   0.000002   0.000000  -0.000000   0.000020
    40  H   -0.000000  -0.000000  -0.000000  -0.000000  -0.000000  -0.006074
    41  H    0.000000  -0.000012  -0.000000   0.000000  -0.000191  -0.000000
    42  H   -0.000012   0.000000   0.000000  -0.000000  -0.000000  -0.000191
              37         38         39         40         41         42
     1  C   -0.000000   0.000000   0.000000  -0.000000  -0.000000  -0.000000
     2  C    0.000000   0.000000   0.000022   0.000004  -0.000000  -0.000001
     3  C   -0.000000  -0.000000  -0.000000  -0.000000   0.000000   0.000000
     4  C    0.000004   0.000022   0.000000   0.000000  -0.000001  -0.000000
     5  C    0.000000  -0.000000  -0.000205  -0.000208   0.000000   0.000010
     6  C   -0.000000  -0.000000   0.000091  -0.000001   0.000000   0.000004
     7  C    0.000000   0.000000  -0.000000  -0.000000  -0.000000   0.000000
     8  C   -0.000000  -0.000000   0.000000   0.000000   0.000000  -0.000000
     9  C   -0.000001   0.000091  -0.000000  -0.000000   0.000004   0.000000
    10  C   -0.000208  -0.000205  -0.000000   0.000000   0.000010   0.000000
    11  C   -0.000000  -0.000000  -0.008552   0.000010   0.000000  -0.000207
    12  C   -0.000000   0.000000   0.004655   0.002932   0.000000   0.001026
    13  C    0.000000   0.000000  -0.000003  -0.000000  -0.000000  -0.000000
    14  C    0.002932   0.004655   0.000000  -0.000000   0.001026   0.000000
    15  C   -0.000000  -0.000003   0.000000   0.000000  -0.000000  -0.000000
    16  C    0.000010  -0.008552  -0.000000  -0.000000  -0.000207   0.000000
    17  C    0.000000  -0.000000   0.000560  -0.033979   0.000000   0.004182
    18  C   -0.000000   0.000000  -0.038910   0.001023  -0.000000   0.002843
    19  C    0.001023  -0.038910   0.000000  -0.000000   0.002843  -0.000000
    20  C   -0.033979   0.000560  -0.000000   0.000000   0.004182   0.000000
    21  C    0.000000   0.000000   0.363296   0.004181   0.000000  -0.034096
    22  C    0.004181   0.363296   0.000000   0.000000  -0.034096   0.000000
    23  C    0.365793   0.004483   0.000000  -0.000000  -0.040124  -0.000000
    24  C   -0.000000   0.000000   0.004483   0.365793  -0.000000  -0.040124
    25  C   -0.040255  -0.043326  -0.000000  -0.000000   0.365798   0.000000
    26  C   -0.000000  -0.000000  -0.043326  -0.040255   0.000000   0.365798
    27  H   -0.000000  -0.000000   0.000002  -0.000014  -0.000000   0.000000
    28  H   -0.000014   0.000002  -0.000000  -0.000000   0.000000  -0.000000
    29  H    0.000000  -0.000000   0.000000   0.000000  -0.000000  -0.000000
    30  H    0.000000   0.000000  -0.000000   0.000000  -0.000000  -0.000000
    31  H   -0.000000  -0.000000   0.006280  -0.000000   0.000000  -0.000012
    32  H   -0.000000   0.006280  -0.000000  -0.000000  -0.000012   0.000000
    33  H   -0.000000   0.000000   0.000002  -0.000000  -0.000000   0.000000
    34  H   -0.000000   0.000002   0.000000  -0.000000   0.000000  -0.000000
    35  H   -0.006074   0.000020  -0.000000  -0.000000  -0.000191  -0.000000
    36  H   -0.000000  -0.000000   0.000020  -0.006074  -0.000000  -0.000191
    37  H    0.625738  -0.000192  -0.000000   0.000000  -0.005282   0.000000
    38  H   -0.000192   0.633195  -0.000000  -0.000000  -0.006035  -0.000000
    39  H   -0.000000  -0.000000   0.633195  -0.000192  -0.000000  -0.006035
    40  H    0.000000  -0.000000  -0.000192   0.625738   0.000000  -0.005282
    41  H   -0.005282  -0.006035  -0.000000   0.000000   0.625635  -0.000000
    42  H    0.000000  -0.000000  -0.006035  -0.005282  -0.000000   0.625635
 Mulliken charges:
               1
     1  C   -0.011679
     2  C    0.065384
     3  C    0.095638
     4  C    0.065384
     5  C   -0.219170
     6  C    0.112070
     7  C   -0.139691
     8  C   -0.139691
     9  C    0.112070
    10  C   -0.219170
    11  C   -0.218478
    12  C    0.102626
    13  C   -0.121834
    14  C    0.102626
    15  C   -0.121834
    16  C   -0.218478
    17  C   -0.125465
    18  C    0.115404
    19  C    0.115404
    20  C   -0.125465
    21  C   -0.123385
    22  C   -0.123385
    23  C   -0.095342
    24  C   -0.095342
    25  C   -0.095567
    26  C   -0.095567
    27  H    0.103796
    28  H    0.103796
    29  H    0.085658
    30  H    0.085658
    31  H    0.083677
    32  H    0.083677
    33  H    0.085689
    34  H    0.085689
    35  H    0.085259
    36  H    0.085259
    37  H    0.086323
    38  H    0.084618
    39  H    0.084618
    40  H    0.086323
    41  H    0.086448
    42  H    0.086448
 Sum of Mulliken charges =  -0.00000
 Mulliken charges with hydrogens summed into heavy atoms:
               1
     1  C   -0.011679
     2  C    0.065384
     3  C    0.095638
     4  C    0.065384
     5  C   -0.115373
     6  C    0.112070
     7  C   -0.054033
     8  C   -0.054033
     9  C    0.112070
    10  C   -0.115373
    11  C   -0.134801
    12  C    0.102626
    13  C   -0.036145
    14  C    0.102626
    15  C   -0.036145
    16  C   -0.134801
    17  C   -0.040206
    18  C    0.115404
    19  C    0.115404
    20  C   -0.040206
    21  C   -0.038767
    22  C   -0.038767
    23  C   -0.009019
    24  C   -0.009019
    25  C   -0.009119
    26  C   -0.009119
 Electronic spatial extent (au):  <R**2>=           9983.2382
 Charge=             -0.0000 electrons
 Dipole moment (field-independent basis, Debye):
    X=              0.0000    Y=              0.0000    Z=             -0.0032  Tot=              0.0032
 Quadrupole moment (field-independent basis, Debye-Ang):
   XX=           -154.1995   YY=           -128.7367   ZZ=           -129.5971
   XY=              3.0731   XZ=             -0.0000   YZ=             -0.0000
 Traceless Quadrupole moment (field-independent basis, Debye-Ang):
   XX=            -16.6884   YY=              8.7744   ZZ=              7.9140
   XY=              3.0731   XZ=             -0.0000   YZ=             -0.0000
 Octapole moment (field-independent basis, Debye-Ang**2):
  XXX=              0.0000  YYY=             -0.0000  ZZZ=              4.7811  XYY=              0.0000
  XXY=             -0.0000  XXZ=             -3.9225  XZZ=              0.0000  YZZ=             -0.0000
  YYZ=             -8.7748  XYZ=             18.3870
 Hexadecapole moment (field-independent basis, Debye-Ang**3):
 XXXX=           -330.4579 YYYY=          -8483.1253 ZZZZ=          -3864.8302 XXXY=            195.2832
 XXXZ=              0.0000 YYYX=            289.5769 YYYZ=              0.0000 ZZZX=              0.0000
 ZZZY=             -0.0000 XXYY=          -1740.2876 XXZZ=           -799.2304 YYZZ=          -2035.1563
 XXYZ=              0.0000 YYXZ=             -0.0000 ZZXY=             28.6302
 N-N= 1.994861045128D+03 E-N=-6.306092792249D+03  KE= 9.907972963805D+02
 Symmetry A    KE= 5.273482763360D+02
 Symmetry B    KE= 4.634490200444D+02
 No NMR shielding tensors so no spin-rotation constants.
 Leave Link  601 at Thu Sep  8 15:02:13 2022, MaxMem=  1342177280 cpu:              47.1 elap:               1.1
 (Enter /mnt/opt/groups/app-gaussian/g16-avx2/l701.exe)
 ... and contract with generalized density number  0.
 Compute integral first derivatives.
 R6Disp: Adding Grimme-D3 dispersion energy 1st derivatives to the gradient.
 Leave Link  701 at Thu Sep  8 15:02:15 2022, MaxMem=  1342177280 cpu:              51.3 elap:               1.1
 (Enter /mnt/opt/groups/app-gaussian/g16-avx2/l702.exe)
 L702 exits ... SP integral derivatives will be done elsewhere.
 Leave Link  702 at Thu Sep  8 15:02:15 2022, MaxMem=  1342177280 cpu:               2.1 elap:               0.1
 (Enter /mnt/opt/groups/app-gaussian/g16-avx2/l703.exe)
 Integral derivatives from FoFJK, PRISM(SPDF).
 Compute integral first derivatives, UseDBF=F ICtDFT=           0.
 Calling FoFJK, ICntrl=      2127 FMM=F ISym2X=1 I1Cent= 0 IOpClX= 0 NMat=1 NMatS=1 NMatT=0.
 FoFJK:  IHMeth= 1 ICntrl=    2127 DoSepK=F KAlg= 0 I1Cent=           0 FoldK=F
 IRaf=         0 NMat=       1 IRICut=       1 DoRegI=T DoRafI=F ISym2E= 1 IDoP0=0 IntGTp=1.
 FoFCou: FMM=F IPFlag=           0 FMFlag=      100000 FMFlg1=         800
         NFxFlg=           0 DoJE=F BraDBF=F KetDBF=F FulRan=T
         wScrn=  0.000000 ICntrl=      2127 IOpCl=  0 I1Cent=           0 NGrid=           0
         NMat0=    1 NMatS0=      1 NMatT0=    0 NMatD0=    1 NMtDS0=    0 NMtDT0=    0
 Petite list used in FoFCou.
 Leave Link  703 at Thu Sep  8 15:02:20 2022, MaxMem=  1342177280 cpu:             255.5 elap:               5.5
 (Enter /mnt/opt/groups/app-gaussian/g16-avx2/l716.exe)
 Dipole        = 1.11022302D-15-1.77635684D-15-1.24816550D-03
 ***** Axes restored to original set *****
 -------------------------------------------------------------------
 Center     Atomic                   Forces (Hartrees/Bohr)
 Number     Number              X              Y              Z
 -------------------------------------------------------------------
      1        6          -0.000000000   -0.000000000   -0.000002793
      2        6           0.000020050    0.000002473    0.000013158
      3        6           0.000000000    0.000000000    0.000021732
      4        6          -0.000020050   -0.000002473    0.000013158
      5        6           0.000008315    0.000011568    0.000001918
      6        6          -0.000003158    0.000022878   -0.000029024
      7        6          -0.000000677    0.000007676   -0.000029314
      8        6           0.000000677   -0.000007676   -0.000029314
      9        6           0.000003158   -0.000022878   -0.000029024
     10        6          -0.000008315   -0.000011568    0.000001918
     11        6          -0.000002345   -0.000023915   -0.000009015
     12        6          -0.000005189   -0.000018008    0.000007747
     13        6          -0.000002321    0.000005714    0.000008200
     14        6           0.000005189    0.000018008    0.000007747
     15        6           0.000002321   -0.000005714    0.000008200
     16        6           0.000002345    0.000023915   -0.000009015
     17        6          -0.000000522   -0.000004426   -0.000002875
     18        6           0.000005140    0.000002484    0.000010276
     19        6          -0.000005140   -0.000002484    0.000010276
     20        6           0.000000522    0.000004426   -0.000002875
     21        6           0.000003308    0.000004715    0.000008230
     22        6          -0.000003308   -0.000004715    0.000008230
     23        6          -0.000001214   -0.000002423    0.000001051
     24        6           0.000001214    0.000002423    0.000001051
     25        6           0.000003657    0.000000528   -0.000008557
     26        6          -0.000003657   -0.000000528   -0.000008557
     27        1          -0.000007693   -0.000005137   -0.000005604
     28        1           0.000007693    0.000005137   -0.000005604
     29        1           0.000001610    0.000009132    0.000006862
     30        1          -0.000001610   -0.000009132    0.000006862
     31        1          -0.000000666    0.000006035    0.000008980
     32        1           0.000000666   -0.000006035    0.000008980
     33        1           0.000000172   -0.000006040    0.000013116
     34        1          -0.000000172    0.000006040    0.000013116
     35        1           0.000003938   -0.000002452   -0.000009510
     36        1          -0.000003938    0.000002452   -0.000009510
     37        1           0.000003647    0.000015212   -0.000002205
     38        1           0.000000602   -0.000007883   -0.000006445
     39        1          -0.000000602    0.000007883   -0.000006445
     40        1          -0.000003647   -0.000015212   -0.000002205
     41        1          -0.000005947   -0.000008242    0.000013543
     42        1           0.000005947    0.000008242    0.000013543
 -------------------------------------------------------------------
 Cartesian Forces:  Max     0.000029314 RMS     0.000009911
 Leave Link  716 at Thu Sep  8 15:02:20 2022, MaxMem=  1342177280 cpu:               2.8 elap:               0.1
 (Enter /mnt/opt/groups/app-gaussian/g16-avx2/l103.exe)

 GradGradGradGradGradGradGradGradGradGradGradGradGradGradGradGradGradGrad
 Berny optimization.
 FormGI is forming the generalized inverse of G from B-inverse, IUseBI=4.
 Internal  Forces:  Max     0.000018273 RMS     0.000006253
 Search for a local minimum.
 Step number   1 out of a maximum of  252
 All quantities printed in internal units (Hartrees-Bohrs-Radians)
 RMS Force = .62535D-05 SwitMx=.10000D-02 MixMth= 2
 Mixed Optimization -- En-DIIS/RFO-DIIS
 Second derivative matrix not updated -- first step.
 ITU=  0
     Eigenvalues ---    0.01501   0.01556   0.01609   0.01657   0.01659
     Eigenvalues ---    0.01722   0.01734   0.01752   0.01766   0.01772
     Eigenvalues ---    0.01780   0.01821   0.01825   0.01862   0.01863
     Eigenvalues ---    0.01965   0.01965   0.01988   0.01988   0.02037
     Eigenvalues ---    0.02059   0.02059   0.02070   0.02086   0.02086
     Eigenvalues ---    0.02090   0.02104   0.02104   0.02105   0.02107
     Eigenvalues ---    0.02107   0.02116   0.02116   0.02182   0.02182
     Eigenvalues ---    0.02281   0.02284   0.02285   0.02289   0.15967
     Eigenvalues ---    0.15968   0.15982   0.15982   0.15985   0.15985
     Eigenvalues ---    0.15991   0.15992   0.15999   0.15999   0.16000
     Eigenvalues ---    0.16000   0.16000   0.16000   0.16000   0.16000
     Eigenvalues ---    0.22000   0.22000   0.22361   0.22466   0.22498
     Eigenvalues ---    0.22604   0.23178   0.23202   0.23741   0.23813
     Eigenvalues ---    0.24242   0.24465   0.24483   0.24541   0.24563
     Eigenvalues ---    0.24700   0.24930   0.24946   0.34232   0.34586
     Eigenvalues ---    0.35089   0.35089   0.35163   0.35163   0.35177
     Eigenvalues ---    0.35177   0.35207   0.35207   0.35223   0.35223
     Eigenvalues ---    0.35280   0.35280   0.35284   0.35284   0.35566
     Eigenvalues ---    0.35740   0.35740   0.36054   0.36954   0.37425
     Eigenvalues ---    0.38786   0.39233   0.39234   0.39470   0.39866
     Eigenvalues ---    0.40033   0.40660   0.40661   0.41430   0.41435
     Eigenvalues ---    0.41570   0.41570   0.42366   0.44393   0.44398
     Eigenvalues ---    0.45482   0.45482   0.45778   0.45778   0.48696
     Eigenvalues ---    0.48696   0.50005   0.50006   0.51617   0.51748
 RFO step:  Lambda=-6.15524502D-08 EMin= 1.50129928D-02
 Linear search not attempted -- first point.
 Iteration  1 RMS(Cart)=  0.00022553 RMS(Int)=  0.00000002
 Iteration  2 RMS(Cart)=  0.00000003 RMS(Int)=  0.00000000
 ITry= 1 IFail=0 DXMaxC= 1.16D-03 DCOld= 1.00D+10 DXMaxT= 3.00D-01 DXLimC= 3.00D+00 Rises=F
 ClnCor:  largest displacement from symmetrization is 1.98D-11 for atom    42.
 Variable       Old X    -DE/DX   Delta X   Delta X   Delta X     New X
                                 (Linear)    (Quad)   (Total)
    R1        2.75920   0.00000   0.00000   0.00000   0.00000   2.75920
    R2        2.66396  -0.00001   0.00000  -0.00002  -0.00002   2.66395
    R3        2.75920   0.00000   0.00000   0.00000   0.00000   2.75920
    R4        2.64582  -0.00000   0.00000  -0.00000  -0.00000   2.64582
    R5        2.73892  -0.00000   0.00000  -0.00000  -0.00000   2.73891
    R6        2.71189  -0.00001   0.00000  -0.00002  -0.00002   2.71187
    R7        2.71189  -0.00001   0.00000  -0.00002  -0.00002   2.71187
    R8        2.73892  -0.00000   0.00000  -0.00000  -0.00000   2.73891
    R9        2.64582  -0.00000   0.00000  -0.00000  -0.00000   2.64582
   R10        2.65502  -0.00001   0.00000  -0.00003  -0.00003   2.65499
   R11        2.04489   0.00001   0.00000   0.00003   0.00003   2.04492
   R12        2.63850  -0.00002   0.00000  -0.00004  -0.00004   2.63846
   R13        2.70733   0.00001   0.00000   0.00003   0.00003   2.70736
   R14        2.56721  -0.00000   0.00000  -0.00001  -0.00001   2.56720
   R15        2.05340   0.00001   0.00000   0.00002   0.00002   2.05342
   R16        2.56721  -0.00000   0.00000  -0.00001  -0.00001   2.56720
   R17        2.05340   0.00001   0.00000   0.00002   0.00002   2.05342
   R18        2.70733   0.00001   0.00000   0.00003   0.00003   2.70736
   R19        2.63850  -0.00002   0.00000  -0.00004  -0.00004   2.63846
   R20        2.65502  -0.00001   0.00000  -0.00003  -0.00003   2.65499
   R21        2.04489   0.00001   0.00000   0.00003   0.00003   2.04492
   R22        2.64841  -0.00001   0.00000  -0.00001  -0.00001   2.64840
   R23        2.05531   0.00001   0.00000   0.00003   0.00003   2.05534
   R24        2.69750   0.00001   0.00000   0.00002   0.00002   2.69751
   R25        2.71808   0.00001   0.00000   0.00003   0.00003   2.71811
   R26        2.05315   0.00000   0.00000   0.00000   0.00000   2.05315
   R27        2.71808   0.00001   0.00000   0.00003   0.00003   2.71811
   R28        2.69750   0.00001   0.00000   0.00002   0.00002   2.69751
   R29        2.05315   0.00000   0.00000   0.00000   0.00000   2.05315
   R30        2.64841  -0.00001   0.00000  -0.00001  -0.00001   2.64840
   R31        2.05531   0.00001   0.00000   0.00003   0.00003   2.05534
   R32        2.59210  -0.00000   0.00000  -0.00001  -0.00001   2.59210
   R33        2.05410   0.00000   0.00000   0.00001   0.00001   2.05412
   R34        2.69645   0.00001   0.00000   0.00002   0.00002   2.69646
   R35        2.69645   0.00001   0.00000   0.00002   0.00002   2.69646
   R36        2.59210  -0.00000   0.00000  -0.00001  -0.00001   2.59210
   R37        2.05410   0.00000   0.00000   0.00001   0.00001   2.05412
   R38        2.59193   0.00000   0.00000   0.00000   0.00000   2.59193
   R39        2.05388   0.00000   0.00000   0.00001   0.00001   2.05389
   R40        2.59193   0.00000   0.00000   0.00000   0.00000   2.59193
   R41        2.05388   0.00000   0.00000   0.00001   0.00001   2.05389
   R42        2.69143   0.00001   0.00000   0.00003   0.00003   2.69146
   R43        2.05216   0.00000   0.00000   0.00000   0.00000   2.05217
   R44        2.69143   0.00001   0.00000   0.00003   0.00003   2.69146
   R45        2.05216   0.00000   0.00000   0.00000   0.00000   2.05217
   R46        2.05222   0.00000   0.00000   0.00000   0.00000   2.05223
   R47        2.05222   0.00000   0.00000   0.00000   0.00000   2.05223
    A1        2.05660   0.00000   0.00000   0.00001   0.00001   2.05660
    A2        2.16999  -0.00000   0.00000  -0.00001  -0.00001   2.16998
    A3        2.05660   0.00000   0.00000   0.00001   0.00001   2.05660
    A4        2.16396  -0.00001   0.00000  -0.00006  -0.00006   2.16390
    A5        2.07432   0.00001   0.00000   0.00005   0.00005   2.07438
    A6        2.04201  -0.00000   0.00000  -0.00002  -0.00002   2.04200
    A7        2.10406  -0.00001   0.00000  -0.00003  -0.00003   2.10402
    A8        2.10406  -0.00001   0.00000  -0.00003  -0.00003   2.10402
    A9        2.07507   0.00002   0.00000   0.00007   0.00007   2.07514
   A10        2.07432   0.00001   0.00000   0.00005   0.00005   2.07438
   A11        2.16396  -0.00001   0.00000  -0.00006  -0.00006   2.16390
   A12        2.04201  -0.00000   0.00000  -0.00002  -0.00002   2.04200
   A13        2.14219  -0.00000   0.00000   0.00000   0.00000   2.14219
   A14        2.09151   0.00000   0.00000   0.00001   0.00001   2.09152
   A15        2.04844  -0.00000   0.00000  -0.00002  -0.00002   2.04842
   A16        2.09705   0.00001   0.00000   0.00002   0.00002   2.09706
   A17        2.08293  -0.00001   0.00000  -0.00004  -0.00004   2.08289
   A18        2.10118   0.00001   0.00000   0.00002   0.00002   2.10121
   A19        2.11875   0.00001   0.00000   0.00006   0.00006   2.11881
   A20        2.06087   0.00000   0.00000   0.00003   0.00003   2.06091
   A21        2.10301  -0.00002   0.00000  -0.00009  -0.00009   2.10292
   A22        2.11875   0.00001   0.00000   0.00006   0.00006   2.11881
   A23        2.06087   0.00000   0.00000   0.00003   0.00003   2.06091
   A24        2.10301  -0.00002   0.00000  -0.00009  -0.00009   2.10292
   A25        2.08293  -0.00001   0.00000  -0.00004  -0.00004   2.08289
   A26        2.09705   0.00001   0.00000   0.00002   0.00002   2.09706
   A27        2.10118   0.00001   0.00000   0.00002   0.00002   2.10121
   A28        2.14219  -0.00000   0.00000   0.00000   0.00000   2.14219
   A29        2.09151   0.00000   0.00000   0.00001   0.00001   2.09152
   A30        2.04844  -0.00000   0.00000  -0.00002  -0.00002   2.04842
   A31        2.13085   0.00000   0.00000   0.00000   0.00000   2.13085
   A32        2.07333  -0.00000   0.00000  -0.00003  -0.00003   2.07330
   A33        2.07819   0.00000   0.00000   0.00002   0.00002   2.07821
   A34        2.12734   0.00000   0.00000   0.00000   0.00000   2.12734
   A35        2.08489  -0.00000   0.00000   0.00000   0.00000   2.08489
   A36        2.07096  -0.00000   0.00000  -0.00000  -0.00000   2.07095
   A37        2.10173  -0.00000   0.00000  -0.00001  -0.00001   2.10172
   A38        2.07001   0.00002   0.00000   0.00010   0.00010   2.07010
   A39        2.10975  -0.00001   0.00000  -0.00009  -0.00009   2.10967
   A40        2.08489  -0.00000   0.00000   0.00000   0.00000   2.08489
   A41        2.12734   0.00000   0.00000   0.00000   0.00000   2.12734
   A42        2.07096  -0.00000   0.00000  -0.00000  -0.00000   2.07095
   A43        2.10173  -0.00000   0.00000  -0.00001  -0.00001   2.10172
   A44        2.10975  -0.00001   0.00000  -0.00009  -0.00009   2.10967
   A45        2.07001   0.00002   0.00000   0.00010   0.00010   2.07010
   A46        2.13085   0.00000   0.00000   0.00000   0.00000   2.13085
   A47        2.07333  -0.00000   0.00000  -0.00003  -0.00003   2.07330
   A48        2.07819   0.00000   0.00000   0.00002   0.00002   2.07821
   A49        2.10879  -0.00000   0.00000  -0.00001  -0.00001   2.10879
   A50        2.07011   0.00001   0.00000   0.00007   0.00007   2.07017
   A51        2.10424  -0.00001   0.00000  -0.00006  -0.00006   2.10418
   A52        2.06174  -0.00000   0.00000  -0.00001  -0.00001   2.06172
   A53        2.14468   0.00000   0.00000   0.00001   0.00001   2.14469
   A54        2.07595   0.00000   0.00000   0.00000   0.00000   2.07596
   A55        2.06174  -0.00000   0.00000  -0.00001  -0.00001   2.06172
   A56        2.07595   0.00000   0.00000   0.00000   0.00000   2.07596
   A57        2.14468   0.00000   0.00000   0.00001   0.00001   2.14469
   A58        2.10879  -0.00000   0.00000  -0.00001  -0.00001   2.10879
   A59        2.07011   0.00001   0.00000   0.00007   0.00007   2.07017
   A60        2.10424  -0.00001   0.00000  -0.00006  -0.00006   2.10418
   A61        2.10678  -0.00000   0.00000  -0.00001  -0.00001   2.10677
   A62        2.07068   0.00001   0.00000   0.00007   0.00007   2.07075
   A63        2.10572  -0.00001   0.00000  -0.00006  -0.00006   2.10566
   A64        2.10678  -0.00000   0.00000  -0.00001  -0.00001   2.10677
   A65        2.07068   0.00001   0.00000   0.00007   0.00007   2.07075
   A66        2.10572  -0.00001   0.00000  -0.00006  -0.00006   2.10566
   A67        2.10195   0.00000   0.00000   0.00001   0.00001   2.10196
   A68        2.09682  -0.00002   0.00000  -0.00011  -0.00011   2.09672
   A69        2.08441   0.00002   0.00000   0.00010   0.00010   2.08451
   A70        2.10195   0.00000   0.00000   0.00001   0.00001   2.10196
   A71        2.09682  -0.00002   0.00000  -0.00011  -0.00011   2.09672
   A72        2.08441   0.00002   0.00000   0.00010   0.00010   2.08451
   A73        2.10175   0.00000   0.00000   0.00000   0.00000   2.10175
   A74        2.09705  -0.00002   0.00000  -0.00011  -0.00011   2.09694
   A75        2.08437   0.00002   0.00000   0.00011   0.00011   2.08448
   A76        2.10175   0.00000   0.00000   0.00000   0.00000   2.10175
   A77        2.09705  -0.00002   0.00000  -0.00011  -0.00011   2.09694
   A78        2.08437   0.00002   0.00000   0.00011   0.00011   2.08448
    D1       -2.80826   0.00000   0.00000   0.00018   0.00018  -2.80809
    D2        0.24914  -0.00000   0.00000  -0.00013  -0.00013   0.24901
    D3        0.33333   0.00000   0.00000   0.00018   0.00018   0.33350
    D4       -2.89245  -0.00000   0.00000  -0.00013  -0.00013  -2.89258
    D5        2.93635   0.00000   0.00000   0.00006   0.00006   2.93641
    D6       -0.20524   0.00000   0.00000   0.00006   0.00006  -0.20518
    D7       -0.20524   0.00000   0.00000   0.00006   0.00006  -0.20518
    D8        2.93635   0.00000   0.00000   0.00006   0.00006   2.93641
    D9       -2.89245  -0.00000   0.00000  -0.00013  -0.00013  -2.89258
   D10        0.33333   0.00000   0.00000   0.00018   0.00018   0.33350
   D11        0.24914  -0.00000   0.00000  -0.00013  -0.00013   0.24901
   D12       -2.80826   0.00000   0.00000   0.00018   0.00018  -2.80809
   D13       -3.11970  -0.00000   0.00000  -0.00027  -0.00027  -3.11997
   D14        0.07238  -0.00000   0.00000  -0.00007  -0.00007   0.07231
   D15        0.10465  -0.00000   0.00000   0.00003   0.00003   0.10468
   D16       -2.98646   0.00000   0.00000   0.00023   0.00023  -2.98623
   D17        3.09095   0.00000   0.00000   0.00019   0.00019   3.09114
   D18       -0.11869   0.00000   0.00000   0.00011   0.00011  -0.11858
   D19       -0.12898  -0.00000   0.00000  -0.00010  -0.00010  -0.12908
   D20        2.94457  -0.00000   0.00000  -0.00018  -0.00018   2.94439
   D21        0.02405   0.00000   0.00000   0.00005   0.00005   0.02410
   D22       -3.08221  -0.00000   0.00000  -0.00002  -0.00002  -3.08223
   D23       -3.11754   0.00000   0.00000   0.00005   0.00005  -3.11749
   D24        0.05938  -0.00000   0.00000  -0.00002  -0.00002   0.05936
   D25        0.02405   0.00000   0.00000   0.00005   0.00005   0.02410
   D26       -3.08221  -0.00000   0.00000  -0.00002  -0.00002  -3.08223
   D27       -3.11754   0.00000   0.00000   0.00005   0.00005  -3.11749
   D28        0.05938  -0.00000   0.00000  -0.00002  -0.00002   0.05936
   D29       -0.11869   0.00000   0.00000   0.00011   0.00011  -0.11858
   D30        3.09095   0.00000   0.00000   0.00019   0.00019   3.09114
   D31        2.94457  -0.00000   0.00000  -0.00018  -0.00018   2.94439
   D32       -0.12898  -0.00000   0.00000  -0.00010  -0.00010  -0.12908
   D33       -3.11970  -0.00000   0.00000  -0.00027  -0.00027  -3.11997
   D34        0.07238  -0.00000   0.00000  -0.00007  -0.00007   0.07231
   D35        0.10465  -0.00000   0.00000   0.00003   0.00003   0.10468
   D36       -2.98646   0.00000   0.00000   0.00023   0.00023  -2.98623
   D37        3.13104   0.00000   0.00000   0.00009   0.00009   3.13113
   D38       -0.01001   0.00000   0.00000   0.00006   0.00006  -0.00995
   D39       -0.05987  -0.00000   0.00000  -0.00010  -0.00010  -0.05997
   D40        3.08227  -0.00000   0.00000  -0.00013  -0.00013   3.08214
   D41        0.06015   0.00000   0.00000   0.00007   0.00007   0.06023
   D42       -3.12538  -0.00000   0.00000  -0.00007  -0.00007  -3.12545
   D43       -3.01267   0.00000   0.00000   0.00016   0.00016  -3.01252
   D44        0.08498   0.00000   0.00000   0.00001   0.00001   0.08499
   D45       -0.06446   0.00000   0.00000  -0.00001  -0.00001  -0.06446
   D46        3.13919   0.00000   0.00000  -0.00001  -0.00001   3.13918
   D47        3.00893  -0.00000   0.00000  -0.00009  -0.00009   3.00884
   D48       -0.07061  -0.00000   0.00000  -0.00009  -0.00009  -0.07070
   D49        0.11494  -0.00000   0.00000  -0.00007  -0.00007   0.11486
   D50       -3.09014  -0.00000   0.00000  -0.00007  -0.00007  -3.09020
   D51       -3.06283  -0.00000   0.00000  -0.00000  -0.00000  -3.06283
   D52        0.01529   0.00000   0.00000   0.00000   0.00000   0.01529
   D53        0.11494  -0.00000   0.00000  -0.00007  -0.00007   0.11486
   D54       -3.09014  -0.00000   0.00000  -0.00007  -0.00007  -3.09020
   D55       -3.06283  -0.00000   0.00000  -0.00000  -0.00000  -3.06283
   D56        0.01529   0.00000   0.00000   0.00000   0.00000   0.01529
   D57       -0.06446   0.00000   0.00000  -0.00001  -0.00001  -0.06446
   D58        3.13919   0.00000   0.00000  -0.00001  -0.00001   3.13918
   D59        3.00893  -0.00000   0.00000  -0.00009  -0.00009   3.00884
   D60       -0.07061  -0.00000   0.00000  -0.00009  -0.00009  -0.07070
   D61        0.06015   0.00000   0.00000   0.00007   0.00007   0.06023
   D62       -3.12538  -0.00000   0.00000  -0.00007  -0.00007  -3.12545
   D63       -3.01267   0.00000   0.00000   0.00016   0.00016  -3.01252
   D64        0.08498   0.00000   0.00000   0.00001   0.00001   0.08499
   D65       -0.01001   0.00000   0.00000   0.00006   0.00006  -0.00995
   D66        3.13104   0.00000   0.00000   0.00009   0.00009   3.13113
   D67        3.08227  -0.00000   0.00000  -0.00013  -0.00013   3.08214
   D68       -0.05987  -0.00000   0.00000  -0.00010  -0.00010  -0.05997
   D69        0.03740   0.00000   0.00000   0.00002   0.00002   0.03741
   D70        3.13502  -0.00000   0.00000  -0.00008  -0.00008   3.13493
   D71       -3.06014   0.00000   0.00000   0.00016   0.00016  -3.05998
   D72        0.03748   0.00000   0.00000   0.00006   0.00006   0.03754
   D73       -3.12152  -0.00000   0.00000  -0.00001  -0.00001  -3.12153
   D74        0.01054   0.00000   0.00000   0.00002   0.00002   0.01056
   D75        0.01953   0.00000   0.00000   0.00002   0.00002   0.01955
   D76       -3.13160   0.00000   0.00000   0.00005   0.00005  -3.13155
   D77       -0.06328  -0.00000   0.00000  -0.00008  -0.00008  -0.06336
   D78        3.12052   0.00000   0.00000   0.00001   0.00001   3.12053
   D79        3.07885  -0.00000   0.00000  -0.00011  -0.00011   3.07874
   D80       -0.02055  -0.00000   0.00000  -0.00002  -0.00002  -0.02056
   D81       -0.06328  -0.00000   0.00000  -0.00008  -0.00008  -0.06336
   D82        3.12052   0.00000   0.00000   0.00001   0.00001   3.12053
   D83        3.07885  -0.00000   0.00000  -0.00011  -0.00011   3.07874
   D84       -0.02055  -0.00000   0.00000  -0.00002  -0.00002  -0.02056
   D85       -3.12152  -0.00000   0.00000  -0.00001  -0.00001  -3.12153
   D86        0.01054   0.00000   0.00000   0.00002   0.00002   0.01056
   D87        0.01953   0.00000   0.00000   0.00002   0.00002   0.01955
   D88       -3.13160   0.00000   0.00000   0.00005   0.00005  -3.13155
   D89        0.03740   0.00000   0.00000   0.00002   0.00002   0.03741
   D90        3.13502  -0.00000   0.00000  -0.00008  -0.00008   3.13493
   D91       -3.06014   0.00000   0.00000   0.00016   0.00016  -3.05998
   D92        0.03748   0.00000   0.00000   0.00006   0.00006   0.03754
   D93       -0.00618  -0.00000   0.00000  -0.00001  -0.00001  -0.00618
   D94        3.13445   0.00000   0.00000   0.00001   0.00001   3.13446
   D95       -3.13805  -0.00000   0.00000  -0.00004  -0.00004  -3.13809
   D96        0.00258  -0.00000   0.00000  -0.00002  -0.00002   0.00256
   D97       -3.08865   0.00000   0.00000   0.00010   0.00010  -3.08855
   D98        0.04862   0.00000   0.00000   0.00008   0.00008   0.04870
   D99        0.00862  -0.00000   0.00000   0.00000   0.00000   0.00862
   D100      -3.13729  -0.00000   0.00000  -0.00002  -0.00002  -3.13731
   D101       0.00862  -0.00000   0.00000   0.00000   0.00000   0.00862
   D102      -3.13729  -0.00000   0.00000  -0.00002  -0.00002  -3.13731
   D103      -3.08865   0.00000   0.00000   0.00010   0.00010  -3.08855
   D104       0.04862   0.00000   0.00000   0.00008   0.00008   0.04870
   D105      -0.00618  -0.00000   0.00000  -0.00001  -0.00001  -0.00618
   D106       3.13445   0.00000   0.00000   0.00001   0.00001   3.13446
   D107      -3.13805  -0.00000   0.00000  -0.00004  -0.00004  -3.13809
   D108       0.00258  -0.00000   0.00000  -0.00002  -0.00002   0.00256
   D109       0.00496   0.00000   0.00000   0.00001   0.00001   0.00497
   D110      -3.14136   0.00000   0.00000  -0.00000  -0.00000  -3.14136
   D111      -3.13223   0.00000   0.00000   0.00003   0.00003  -3.13219
   D112       0.00464   0.00000   0.00000   0.00002   0.00002   0.00466
   D113       0.00496   0.00000   0.00000   0.00001   0.00001   0.00497
   D114      -3.14136   0.00000   0.00000  -0.00000  -0.00000  -3.14136
   D115      -3.13223   0.00000   0.00000   0.00003   0.00003  -3.13219
   D116       0.00464   0.00000   0.00000   0.00002   0.00002   0.00466
   D117      -0.00638  -0.00000   0.00000  -0.00001  -0.00001  -0.00638
   D118       3.13991   0.00000   0.00000   0.00000   0.00000   3.13991
   D119       3.13618  -0.00000   0.00000  -0.00003  -0.00003   3.13615
   D120      -0.00072  -0.00000   0.00000  -0.00002  -0.00002  -0.00074
   D121      -0.00638  -0.00000   0.00000  -0.00001  -0.00001  -0.00638
   D122       3.13991   0.00000   0.00000   0.00000   0.00000   3.13991
   D123       3.13618  -0.00000   0.00000  -0.00003  -0.00003   3.13615
   D124      -0.00072  -0.00000   0.00000  -0.00002  -0.00002  -0.00074
         Item               Value     Threshold  Converged?
 Maximum Force            0.000018     0.000450     YES
 RMS     Force            0.000006     0.000300     YES
 Maximum Displacement     0.001160     0.001800     YES
 RMS     Displacement     0.000226     0.001200     YES
 Predicted change in Energy=-3.077596D-08
 Optimization completed.
    -- Stationary point found.
                           ----------------------------
                           !   Optimized Parameters   !
                           ! (Angstroms and Degrees)  !
 --------------------------                            --------------------------
 ! Name  Definition              Value          Derivative Info.                !
 --------------------------------------------------------------------------------
 ! R1    R(1,2)                  1.4601         -DE/DX =    0.0                 !
 ! R2    R(1,3)                  1.4097         -DE/DX =    0.0                 !
 ! R3    R(1,4)                  1.4601         -DE/DX =    0.0                 !
 ! R4    R(2,5)                  1.4001         -DE/DX =    0.0                 !
 ! R5    R(2,6)                  1.4494         -DE/DX =    0.0                 !
 ! R6    R(3,7)                  1.4351         -DE/DX =    0.0                 !
 ! R7    R(3,8)                  1.4351         -DE/DX =    0.0                 !
 ! R8    R(4,9)                  1.4494         -DE/DX =    0.0                 !
 ! R9    R(4,10)                 1.4001         -DE/DX =    0.0                 !
 ! R10   R(5,12)                 1.405          -DE/DX =    0.0                 !
 ! R11   R(5,27)                 1.0821         -DE/DX =    0.0                 !
 ! R12   R(6,11)                 1.3962         -DE/DX =    0.0                 !
 ! R13   R(6,13)                 1.4327         -DE/DX =    0.0                 !
 ! R14   R(7,15)                 1.3585         -DE/DX =    0.0                 !
 ! R15   R(7,30)                 1.0866         -DE/DX =    0.0                 !
 ! R16   R(8,13)                 1.3585         -DE/DX =    0.0                 !
 ! R17   R(8,29)                 1.0866         -DE/DX =    0.0                 !
 ! R18   R(9,15)                 1.4327         -DE/DX =    0.0                 !
 ! R19   R(9,16)                 1.3962         -DE/DX =    0.0                 !
 ! R20   R(10,14)                1.405          -DE/DX =    0.0                 !
 ! R21   R(10,28)                1.0821         -DE/DX =    0.0                 !
 ! R22   R(11,18)                1.4015         -DE/DX =    0.0                 !
 ! R23   R(11,31)                1.0876         -DE/DX =    0.0                 !
 ! R24   R(12,17)                1.4275         -DE/DX =    0.0                 !
 ! R25   R(12,18)                1.4383         -DE/DX =    0.0                 !
 ! R26   R(13,33)                1.0865         -DE/DX =    0.0                 !
 ! R27   R(14,19)                1.4383         -DE/DX =    0.0                 !
 ! R28   R(14,20)                1.4275         -DE/DX =    0.0                 !
 ! R29   R(15,34)                1.0865         -DE/DX =    0.0                 !
 ! R30   R(16,19)                1.4015         -DE/DX =    0.0                 !
 ! R31   R(16,32)                1.0876         -DE/DX =    0.0                 !
 ! R32   R(17,24)                1.3717         -DE/DX =    0.0                 !
 ! R33   R(17,36)                1.087          -DE/DX =    0.0                 !
 ! R34   R(18,21)                1.4269         -DE/DX =    0.0                 !
 ! R35   R(19,22)                1.4269         -DE/DX =    0.0                 !
 ! R36   R(20,23)                1.3717         -DE/DX =    0.0                 !
 ! R37   R(20,35)                1.087          -DE/DX =    0.0                 !
 ! R38   R(21,26)                1.3716         -DE/DX =    0.0                 !
 ! R39   R(21,39)                1.0869         -DE/DX =    0.0                 !
 ! R40   R(22,25)                1.3716         -DE/DX =    0.0                 !
 ! R41   R(22,38)                1.0869         -DE/DX =    0.0                 !
 ! R42   R(23,25)                1.4242         -DE/DX =    0.0                 !
 ! R43   R(23,37)                1.086          -DE/DX =    0.0                 !
 ! R44   R(24,26)                1.4242         -DE/DX =    0.0                 !
 ! R45   R(24,40)                1.086          -DE/DX =    0.0                 !
 ! R46   R(25,41)                1.086          -DE/DX =    0.0                 !
 ! R47   R(26,42)                1.086          -DE/DX =    0.0                 !
 ! A1    A(2,1,3)              117.8342         -DE/DX =    0.0                 !
 ! A2    A(2,1,4)              124.3315         -DE/DX =    0.0                 !
 ! A3    A(3,1,4)              117.8342         -DE/DX =    0.0                 !
 ! A4    A(1,2,5)              123.9857         -DE/DX =    0.0                 !
 ! A5    A(1,2,6)              118.85           -DE/DX =    0.0                 !
 ! A6    A(5,2,6)              116.9988         -DE/DX =    0.0                 !
 ! A7    A(1,3,7)              120.5535         -DE/DX =    0.0                 !
 ! A8    A(1,3,8)              120.5535         -DE/DX =    0.0                 !
 ! A9    A(7,3,8)              118.893          -DE/DX =    0.0                 !
 ! A10   A(1,4,9)              118.85           -DE/DX =    0.0                 !
 ! A11   A(1,4,10)             123.9857         -DE/DX =    0.0                 !
 ! A12   A(9,4,10)             116.9988         -DE/DX =    0.0                 !
 ! A13   A(2,5,12)             122.7384         -DE/DX =    0.0                 !
 ! A14   A(2,5,27)             119.8345         -DE/DX =    0.0                 !
 ! A15   A(12,5,27)            117.3671         -DE/DX =    0.0                 !
 ! A16   A(2,6,11)             120.152          -DE/DX =    0.0                 !
 ! A17   A(2,6,13)             119.3431         -DE/DX =    0.0                 !
 ! A18   A(11,6,13)            120.3889         -DE/DX =    0.0                 !
 ! A19   A(3,7,15)             121.3955         -DE/DX =    0.0                 !
 ! A20   A(3,7,30)             118.0794         -DE/DX =    0.0                 !
 ! A21   A(15,7,30)            120.4938         -DE/DX =    0.0                 !
 ! A22   A(3,8,13)             121.3955         -DE/DX =    0.0                 !
 ! A23   A(3,8,29)             118.0794         -DE/DX =    0.0                 !
 ! A24   A(13,8,29)            120.4938         -DE/DX =    0.0                 !
 ! A25   A(4,9,15)             119.3431         -DE/DX =    0.0                 !
 ! A26   A(4,9,16)             120.152          -DE/DX =    0.0                 !
 ! A27   A(15,9,16)            120.3889         -DE/DX =    0.0                 !
 ! A28   A(4,10,14)            122.7384         -DE/DX =    0.0                 !
 ! A29   A(4,10,28)            119.8345         -DE/DX =    0.0                 !
 ! A30   A(14,10,28)           117.3671         -DE/DX =    0.0                 !
 ! A31   A(6,11,18)            122.0888         -DE/DX =    0.0                 !
 ! A32   A(6,11,31)            118.7929         -DE/DX =    0.0                 !
 ! A33   A(18,11,31)           119.0713         -DE/DX =    0.0                 !
 ! A34   A(5,12,17)            121.8877         -DE/DX =    0.0                 !
 ! A35   A(5,12,18)            119.4553         -DE/DX =    0.0                 !
 ! A36   A(17,12,18)           118.6571         -DE/DX =    0.0                 !
 ! A37   A(6,13,8)             120.4202         -DE/DX =    0.0                 !
 ! A38   A(6,13,33)            118.6026         -DE/DX =    0.0                 !
 ! A39   A(8,13,33)            120.8799         -DE/DX =    0.0                 !
 ! A40   A(10,14,19)           119.4553         -DE/DX =    0.0                 !
 ! A41   A(10,14,20)           121.8877         -DE/DX =    0.0                 !
 ! A42   A(19,14,20)           118.6571         -DE/DX =    0.0                 !
 ! A43   A(7,15,9)             120.4202         -DE/DX =    0.0                 !
 ! A44   A(7,15,34)            120.8799         -DE/DX =    0.0                 !
 ! A45   A(9,15,34)            118.6026         -DE/DX =    0.0                 !
 ! A46   A(9,16,19)            122.0888         -DE/DX =    0.0                 !
 ! A47   A(9,16,32)            118.7929         -DE/DX =    0.0                 !
 ! A48   A(19,16,32)           119.0713         -DE/DX =    0.0                 !
 ! A49   A(12,17,24)           120.825          -DE/DX =    0.0                 !
 ! A50   A(12,17,36)           118.6085         -DE/DX =    0.0                 !
 ! A51   A(24,17,36)           120.5642         -DE/DX =    0.0                 !
 ! A52   A(11,18,12)           118.1288         -DE/DX =    0.0                 !
 ! A53   A(11,18,21)           122.881          -DE/DX =    0.0                 !
 ! A54   A(12,18,21)           118.9432         -DE/DX =    0.0                 !
 ! A55   A(14,19,16)           118.1288         -DE/DX =    0.0                 !
 ! A56   A(14,19,22)           118.9432         -DE/DX =    0.0                 !
 ! A57   A(16,19,22)           122.881          -DE/DX =    0.0                 !
 ! A58   A(14,20,23)           120.825          -DE/DX =    0.0                 !
 ! A59   A(14,20,35)           118.6085         -DE/DX =    0.0                 !
 ! A60   A(23,20,35)           120.5642         -DE/DX =    0.0                 !
 ! A61   A(18,21,26)           120.7095         -DE/DX =    0.0                 !
 ! A62   A(18,21,39)           118.6411         -DE/DX =    0.0                 !
 ! A63   A(26,21,39)           120.6489         -DE/DX =    0.0                 !
 ! A64   A(19,22,25)           120.7095         -DE/DX =    0.0                 !
 ! A65   A(19,22,38)           118.6411         -DE/DX =    0.0                 !
 ! A66   A(25,22,38)           120.6489         -DE/DX =    0.0                 !
 ! A67   A(20,23,25)           120.4329         -DE/DX =    0.0                 !
 ! A68   A(20,23,37)           120.1391         -DE/DX =    0.0                 !
 ! A69   A(25,23,37)           119.428          -DE/DX =    0.0                 !
 ! A70   A(17,24,26)           120.4329         -DE/DX =    0.0                 !
 ! A71   A(17,24,40)           120.1391         -DE/DX =    0.0                 !
 ! A72   A(26,24,40)           119.428          -DE/DX =    0.0                 !
 ! A73   A(22,25,23)           120.4213         -DE/DX =    0.0                 !
 ! A74   A(22,25,41)           120.1523         -DE/DX =    0.0                 !
 ! A75   A(23,25,41)           119.4258         -DE/DX =    0.0                 !
 ! A76   A(21,26,24)           120.4213         -DE/DX =    0.0                 !
 ! A77   A(21,26,42)           120.1523         -DE/DX =    0.0                 !
 ! A78   A(24,26,42)           119.4258         -DE/DX =    0.0                 !
 ! D1    D(3,1,2,5)           -160.9017         -DE/DX =    0.0                 !
 ! D2    D(3,1,2,6)             14.2747         -DE/DX =    0.0                 !
 ! D3    D(4,1,2,5)             19.0983         -DE/DX =    0.0                 !
 ! D4    D(4,1,2,6)           -165.7253         -DE/DX =    0.0                 !
 ! D5    D(2,1,3,7)            168.2407         -DE/DX =    0.0                 !
 ! D6    D(2,1,3,8)            -11.7593         -DE/DX =    0.0                 !
 ! D7    D(4,1,3,7)            -11.7593         -DE/DX =    0.0                 !
 ! D8    D(4,1,3,8)            168.2407         -DE/DX =    0.0                 !
 ! D9    D(2,1,4,9)           -165.7253         -DE/DX =    0.0                 !
 ! D10   D(2,1,4,10)            19.0983         -DE/DX =    0.0                 !
 ! D11   D(3,1,4,9)             14.2747         -DE/DX =    0.0                 !
 ! D12   D(3,1,4,10)          -160.9017         -DE/DX =    0.0                 !
 ! D13   D(1,2,5,12)          -178.7456         -DE/DX =    0.0                 !
 ! D14   D(1,2,5,27)             4.147          -DE/DX =    0.0                 !
 ! D15   D(6,2,5,12)             5.9959         -DE/DX =    0.0                 !
 ! D16   D(6,2,5,27)          -171.1115         -DE/DX =    0.0                 !
 ! D17   D(1,2,6,11)           177.0981         -DE/DX =    0.0                 !
 ! D18   D(1,2,6,13)            -6.8007         -DE/DX =    0.0                 !
 ! D19   D(5,2,6,11)            -7.3899         -DE/DX =    0.0                 !
 ! D20   D(5,2,6,13)           168.7113         -DE/DX =    0.0                 !
 ! D21   D(1,3,7,15)             1.3782         -DE/DX =    0.0                 !
 ! D22   D(1,3,7,30)          -176.5979         -DE/DX =    0.0                 !
 ! D23   D(8,3,7,15)          -178.6218         -DE/DX =    0.0                 !
 ! D24   D(8,3,7,30)             3.4021         -DE/DX =    0.0                 !
 ! D25   D(1,3,8,13)             1.3782         -DE/DX =    0.0                 !
 ! D26   D(1,3,8,29)          -176.5979         -DE/DX =    0.0                 !
 ! D27   D(7,3,8,13)          -178.6218         -DE/DX =    0.0                 !
 ! D28   D(7,3,8,29)             3.4021         -DE/DX =    0.0                 !
 ! D29   D(1,4,9,15)            -6.8007         -DE/DX =    0.0                 !
 ! D30   D(1,4,9,16)           177.0981         -DE/DX =    0.0                 !
 ! D31   D(10,4,9,15)          168.7113         -DE/DX =    0.0                 !
 ! D32   D(10,4,9,16)           -7.3899         -DE/DX =    0.0                 !
 ! D33   D(1,4,10,14)         -178.7456         -DE/DX =    0.0                 !
 ! D34   D(1,4,10,28)            4.147          -DE/DX =    0.0                 !
 ! D35   D(9,4,10,14)            5.9959         -DE/DX =    0.0                 !
 ! D36   D(9,4,10,28)         -171.1115         -DE/DX =    0.0                 !
 ! D37   D(2,5,12,17)          179.3953         -DE/DX =    0.0                 !
 ! D38   D(2,5,12,18)           -0.5734         -DE/DX =    0.0                 !
 ! D39   D(27,5,12,17)          -3.4301         -DE/DX =    0.0                 !
 ! D40   D(27,5,12,18)         176.6012         -DE/DX =    0.0                 !
 ! D41   D(2,6,11,18)            3.4465         -DE/DX =    0.0                 !
 ! D42   D(2,6,11,31)         -179.071          -DE/DX =    0.0                 !
 ! D43   D(13,6,11,18)        -172.6135         -DE/DX =    0.0                 !
 ! D44   D(13,6,11,31)           4.869          -DE/DX =    0.0                 !
 ! D45   D(2,6,13,8)            -3.693          -DE/DX =    0.0                 !
 ! D46   D(2,6,13,33)          179.8624         -DE/DX =    0.0                 !
 ! D47   D(11,6,13,8)          172.3987         -DE/DX =    0.0                 !
 ! D48   D(11,6,13,33)          -4.0459         -DE/DX =    0.0                 !
 ! D49   D(3,7,15,9)             6.5853         -DE/DX =    0.0                 !
 ! D50   D(3,7,15,34)         -177.0519         -DE/DX =    0.0                 !
 ! D51   D(30,7,15,9)         -175.4871         -DE/DX =    0.0                 !
 ! D52   D(30,7,15,34)           0.8758         -DE/DX =    0.0                 !
 ! D53   D(3,8,13,6)             6.5853         -DE/DX =    0.0                 !
 ! D54   D(3,8,13,33)         -177.0519         -DE/DX =    0.0                 !
 ! D55   D(29,8,13,6)         -175.4871         -DE/DX =    0.0                 !
 ! D56   D(29,8,13,33)           0.8758         -DE/DX =    0.0                 !
 ! D57   D(4,9,15,7)            -3.693          -DE/DX =    0.0                 !
 ! D58   D(4,9,15,34)          179.8624         -DE/DX =    0.0                 !
 ! D59   D(16,9,15,7)          172.3987         -DE/DX =    0.0                 !
 ! D60   D(16,9,15,34)          -4.0459         -DE/DX =    0.0                 !
 ! D61   D(4,9,16,19)            3.4465         -DE/DX =    0.0                 !
 ! D62   D(4,9,16,32)         -179.071          -DE/DX =    0.0                 !
 ! D63   D(15,9,16,19)        -172.6135         -DE/DX =    0.0                 !
 ! D64   D(15,9,16,32)           4.869          -DE/DX =    0.0                 !
 ! D65   D(4,10,14,19)          -0.5734         -DE/DX =    0.0                 !
 ! D66   D(4,10,14,20)         179.3953         -DE/DX =    0.0                 !
 ! D67   D(28,10,14,19)        176.6012         -DE/DX =    0.0                 !
 ! D68   D(28,10,14,20)         -3.4301         -DE/DX =    0.0                 !
 ! D69   D(6,11,18,12)           2.1427         -DE/DX =    0.0                 !
 ! D70   D(6,11,18,21)         179.6232         -DE/DX =    0.0                 !
 ! D71   D(31,11,18,12)       -175.333          -DE/DX =    0.0                 !
 ! D72   D(31,11,18,21)          2.1474         -DE/DX =    0.0                 !
 ! D73   D(5,12,17,24)        -178.85           -DE/DX =    0.0                 !
 ! D74   D(5,12,17,36)           0.6037         -DE/DX =    0.0                 !
 ! D75   D(18,12,17,24)          1.119          -DE/DX =    0.0                 !
 ! D76   D(18,12,17,36)       -179.4274         -DE/DX =    0.0                 !
 ! D77   D(5,12,18,11)          -3.6254         -DE/DX =    0.0                 !
 ! D78   D(5,12,18,21)         178.7925         -DE/DX =    0.0                 !
 ! D79   D(17,12,18,11)        176.4049         -DE/DX =    0.0                 !
 ! D80   D(17,12,18,21)         -1.1772         -DE/DX =    0.0                 !
 ! D81   D(10,14,19,16)         -3.6254         -DE/DX =    0.0                 !
 ! D82   D(10,14,19,22)        178.7925         -DE/DX =    0.0                 !
 ! D83   D(20,14,19,16)        176.4049         -DE/DX =    0.0                 !
 ! D84   D(20,14,19,22)         -1.1772         -DE/DX =    0.0                 !
 ! D85   D(10,14,20,23)       -178.85           -DE/DX =    0.0                 !
 ! D86   D(10,14,20,35)          0.6037         -DE/DX =    0.0                 !
 ! D87   D(19,14,20,23)          1.119          -DE/DX =    0.0                 !
 ! D88   D(19,14,20,35)       -179.4274         -DE/DX =    0.0                 !
 ! D89   D(9,16,19,14)           2.1427         -DE/DX =    0.0                 !
 ! D90   D(9,16,19,22)         179.6232         -DE/DX =    0.0                 !
 ! D91   D(32,16,19,14)       -175.333          -DE/DX =    0.0                 !
 ! D92   D(32,16,19,22)          2.1474         -DE/DX =    0.0                 !
 ! D93   D(12,17,24,26)         -0.3539         -DE/DX =    0.0                 !
 ! D94   D(12,17,24,40)        179.5906         -DE/DX =    0.0                 !
 ! D95   D(36,17,24,26)       -179.7968         -DE/DX =    0.0                 !
 ! D96   D(36,17,24,40)          0.1477         -DE/DX =    0.0                 !
 ! D97   D(11,18,21,26)       -176.9668         -DE/DX =    0.0                 !
 ! D98   D(11,18,21,39)          2.7856         -DE/DX =    0.0                 !
 ! D99   D(12,18,21,26)          0.494          -DE/DX =    0.0                 !
 ! D100  D(12,18,21,39)       -179.7535         -DE/DX =    0.0                 !
 ! D101  D(14,19,22,25)          0.494          -DE/DX =    0.0                 !
 ! D102  D(14,19,22,38)       -179.7535         -DE/DX =    0.0                 !
 ! D103  D(16,19,22,25)       -176.9668         -DE/DX =    0.0                 !
 ! D104  D(16,19,22,38)          2.7856         -DE/DX =    0.0                 !
 ! D105  D(14,20,23,25)         -0.3539         -DE/DX =    0.0                 !
 ! D106  D(14,20,23,37)        179.5906         -DE/DX =    0.0                 !
 ! D107  D(35,20,23,25)       -179.7968         -DE/DX =    0.0                 !
 ! D108  D(35,20,23,37)          0.1477         -DE/DX =    0.0                 !
 ! D109  D(18,21,26,24)          0.2842         -DE/DX =    0.0                 !
 ! D110  D(18,21,26,42)       -179.9866         -DE/DX =    0.0                 !
 ! D111  D(39,21,26,24)       -179.4633         -DE/DX =    0.0                 !
 ! D112  D(39,21,26,42)          0.2659         -DE/DX =    0.0                 !
 ! D113  D(19,22,25,23)          0.2842         -DE/DX =    0.0                 !
 ! D114  D(19,22,25,41)       -179.9866         -DE/DX =    0.0                 !
 ! D115  D(38,22,25,23)       -179.4633         -DE/DX =    0.0                 !
 ! D116  D(38,22,25,41)          0.2659         -DE/DX =    0.0                 !
 ! D117  D(20,23,25,22)         -0.3654         -DE/DX =    0.0                 !
 ! D118  D(20,23,25,41)        179.9035         -DE/DX =    0.0                 !
 ! D119  D(37,23,25,22)        179.6898         -DE/DX =    0.0                 !
 ! D120  D(37,23,25,41)         -0.0414         -DE/DX =    0.0                 !
 ! D121  D(17,24,26,21)         -0.3654         -DE/DX =    0.0                 !
 ! D122  D(17,24,26,42)        179.9035         -DE/DX =    0.0                 !
 ! D123  D(40,24,26,21)        179.6898         -DE/DX =    0.0                 !
 ! D124  D(40,24,26,42)         -0.0414         -DE/DX =    0.0                 !
 --------------------------------------------------------------------------------
 Lowest energy point so far.  Saving SCF results.
 Largest change from initial coordinates is atom   13       0.000 Angstoms.
 GradGradGradGradGradGradGradGradGradGradGradGradGradGradGradGradGradGrad

 Leave Link  103 at Thu Sep  8 15:02:25 2022, MaxMem=  1342177280 cpu:             176.9 elap:               4.3
 (Enter /mnt/opt/groups/app-gaussian/g16-avx2/l202.exe)
                          Input orientation:                          
 ---------------------------------------------------------------------
 Center     Atomic      Atomic             Coordinates (Angstroms)
 Number     Number       Type             X           Y           Z
 ---------------------------------------------------------------------
      1          6           0        0.000000    0.000000    1.455731
      2          6           0       -0.027853    1.290875    0.773985
      3          6           0        0.000000    0.000000    2.865439
      4          6           0        0.027853   -1.290875    0.773985
      5          6           0       -0.411491    1.462506   -0.561554
      6          6           0        0.259361    2.490226    1.535396
      7          6           0       -0.225702   -1.215031    3.594946
      8          6           0        0.225702    1.215031    3.594946
      9          6           0       -0.259361   -2.490226    1.535396
     10          6           0        0.411491   -1.462506   -0.561554
     11          6           0        0.299819    3.732220    0.898777
     12          6           0       -0.404091    2.714348   -1.199354
     13          6           0        0.417214    2.398716    2.956388
     14          6           0        0.404091   -2.714348   -1.199354
     15          6           0       -0.417214   -2.398716    2.956388
     16          6           0       -0.299819   -3.732220    0.898777
     17          6           0       -0.786945    2.866593   -2.566053
     18          6           0        0.000000    3.881399   -0.462103
     19          6           0       -0.000000   -3.881399   -0.462103
     20          6           0        0.786945   -2.866593   -2.566053
     21          6           0        0.028414    5.143166   -1.127816
     22          6           0       -0.028414   -5.143166   -1.127816
     23          6           0        0.749239   -4.095703   -3.173816
     24          6           0       -0.749239    4.095703   -3.173816
     25          6           0        0.332888   -5.247500   -2.446845
     26          6           0       -0.332888    5.247500   -2.446845
     27          1           0       -0.774759    0.616607   -1.130285
     28          1           0        0.774759   -0.616607   -1.130285
     29          1           0        0.273228    1.159367    4.679090
     30          1           0       -0.273228   -1.159367    4.679090
     31          1           0        0.532460    4.615891    1.488630
     32          1           0       -0.532460   -4.615891    1.488630
     33          1           0        0.634532    3.304893    3.515005
     34          1           0       -0.634532   -3.304893    3.515005
     35          1           0        1.101213   -1.985586   -3.119767
     36          1           0       -1.101213    1.985586   -3.119767
     37          1           0        1.036634   -4.197656   -4.216079
     38          1           0       -0.338414   -6.021135   -0.567146
     39          1           0        0.338414    6.021135   -0.567146
     40          1           0       -1.036634    4.197656   -4.216079
     41          1           0        0.307695   -6.212343   -2.944659
     42          1           0       -0.307695    6.212343   -2.944659
 ---------------------------------------------------------------------
                    Distance matrix (angstroms):
                    1          2          3          4          5
     1  C    0.000000
     2  C    1.460107   0.000000
     3  C    1.409708   2.457908   0.000000
     4  C    1.460107   2.582351   2.457908   0.000000
     5  C    2.525408   1.400107   3.748670   3.091568   0.000000
     6  C    2.504963   1.449373   2.835050   3.863945   2.429702
     7  C    2.470523   3.778430   1.435069   2.833348   4.947748
     8  C    2.470523   2.833348   1.435069   3.778430   4.212333
     9  C    2.504963   3.863945   2.835050   1.449373   4.477101
    10  C    2.525408   3.091568   3.748670   1.400107   3.038584
    11  C    3.785440   2.466396   4.229316   5.032000   2.791080
    12  C    3.818436   2.462092   4.904438   4.485806   1.404974
    13  C    2.860048   2.487625   2.436427   4.304366   3.733518
    14  C    3.818436   4.485806   4.904438   2.462092   4.303263
    15  C    2.860048   4.304366   2.436427   2.487625   5.223503
    16  C    3.785440   5.032000   4.229316   2.466396   5.397241
    17  C    5.001138   3.770273   6.191748   5.394839   2.475973
    18  C    4.329359   2.870454   5.112513   5.317998   2.455659
    19  C    4.329359   5.317998   5.112513   2.870454   5.360647
    20  C    5.001138   5.394839   6.191748   3.770273   4.918878
    21  C    5.755665   4.296529   6.511455   6.709227   3.749857
    22  C    5.755665   6.709227   6.511455   4.296529   6.640956
    23  C    6.226463   6.723409   7.335444   4.896181   6.250192
    24  C    6.226463   4.896181   7.335444   6.723409   3.724475
    25  C    6.548066   7.297549   7.474452   5.110937   7.009465
    26  C    6.548066   5.110937   7.474452   7.297549   4.229265
    27  H    2.769104   2.153776   4.116584   2.812280   1.082111
    28  H    2.769104   2.812280   4.116584   2.153776   2.460357
    29  H    3.436398   3.918902   2.169819   4.616681   5.293872
    30  H    3.436398   4.616681   2.169819   3.918902   5.861543
    31  H    4.646617   3.446796   4.846191   5.971200   3.877903
    32  H    4.646617   5.971200   4.846191   3.446796   6.415980
    33  H    3.945321   3.465287   3.427373   5.385381   4.594223
    34  H    3.945321   5.385381   3.427373   3.465287   6.276637
    35  H    5.107877   5.212609   6.401399   4.098296   4.552150
    36  H    5.107877   4.098296   6.401399   5.212609   2.700700
    37  H    7.131925   7.493854   8.297158   5.862402   6.891303
    38  H    6.360866   7.440468   6.939109   4.930329   7.484000
    39  H    6.360866   4.930329   6.939109   7.440468   4.619901
    40  H    7.131925   5.862402   8.297158   7.493854   4.607321
    41  H    7.619141   8.380882   8.511470   6.174745   8.068440
    42  H    7.619141   6.174745   8.511470   8.380882   5.315159
                    6          7          8          9         10
     6  C    0.000000
     7  C    4.266844   0.000000
     8  C    2.422602   2.471632   0.000000
     9  C    5.007392   2.422602   4.266844   0.000000
    10  C    4.477101   4.212333   4.947748   2.429702   0.000000
    11  C    1.396234   5.658692   3.689317   6.279873   5.397241
    12  C    2.822987   6.201383   5.062598   5.881105   4.303263
    13  C    1.432658   3.725623   1.358508   5.136022   5.223503
    14  C    5.881105   5.062598   6.201383   2.822987   1.404974
    15  C    5.136022   1.358508   3.725623   1.432658   3.733518
    16  C    6.279873   3.689317   5.658692   1.396234   2.791080
    17  C    4.249505   7.411650   6.458407   6.767255   4.918878
    18  C    2.447985   6.517989   4.860052   6.682430   5.360647
    19  C    6.682430   4.860052   6.517989   2.447985   2.455659
    20  C    6.767255   6.458407   7.411650   4.249505   2.475973
    21  C    3.766182   7.924375   6.146027   8.089758   6.640956
    22  C    8.089758   6.146027   7.924375   3.766182   3.749857
    23  C    8.111172   7.420574   8.619404   5.076565   3.724475
    24  C    5.076565   8.619404   7.420574   8.111172   6.250192
    25  C    8.702646   7.285332   8.847544   4.879709   4.229265
    26  C    4.879709   8.847544   7.285332   8.702646   7.009465
    27  H    3.418436   5.097467   4.866913   4.126003   2.460357
    28  H    4.126003   4.866913   5.097467   3.418436   1.082111
    29  H    3.413823   2.657455   1.086612   4.846235   5.861543
    30  H    4.846235   1.086612   2.657455   3.413823   5.293872
    31  H    2.143647   6.245881   4.012046   7.150249   6.415980
    32  H    7.150249   4.012046   6.245881   2.143647   3.877903
    33  H    2.173313   4.601750   2.130975   6.188804   6.276637
    34  H    6.188804   2.130975   4.601750   2.173313   4.594223
    35  H    6.512461   6.887803   7.489849   4.876101   2.700700
    36  H    4.876101   7.489849   6.887803   6.512461   4.552150
    37  H    8.855020   8.455865   9.537657   6.137946   4.607321
    38  H    8.787564   6.358801   8.366800   4.110262   4.619901
    39  H    4.110262   8.366800   6.358801   8.787564   7.484000
    40  H    6.137946   9.537657   8.455865   8.855020   6.891303
    41  H    9.788153   8.247671   9.896416   5.852059   5.315159
    42  H    5.852059   9.896416   8.247671   9.788153   8.068440
                   11         12         13         14         15
    11  C    0.000000
    12  C    2.435920   0.000000
    13  C    2.454746   4.247865   0.000000
    14  C    6.780211   5.488524   6.588914   0.000000
    15  C    6.506633   6.588914   4.869458   4.247865   0.000000
    16  C    7.488487   6.780211   6.506633   2.435920   2.454746
    17  C    3.733017   1.427453   5.671531   5.867992   7.639210
    18  C    1.401478   1.438345   3.749466   6.649113   7.162401
    19  C    7.740096   6.649113   7.162401   1.438345   3.749466
    20  C    7.469048   5.867992   7.639210   1.427453   5.671531
    21  C    2.484252   2.468063   4.935979   7.866815   8.588323
    22  C    9.109736   7.866815   8.588323   2.468063   4.935979
    23  C    8.835404   7.183694   8.936841   2.434290   6.466821
    24  C    4.221215   2.434290   6.466821   7.183694   8.936841
    25  C    9.582779   8.092614   9.363047   2.824564   6.154117
    26  C    3.726872   2.824564   6.154117   8.092614   9.363047
    27  H    3.870253   2.131357   4.614933   3.534080   5.091258
    28  H    4.822339   3.534080   5.091258   2.131357   4.614933
    29  H    4.572860   6.118238   2.127068   7.041228   4.013025
    30  H    6.208605   7.041228   4.013025   6.118238   2.127068
    31  H    1.087623   3.423193   2.661477   7.808594   7.229170
    32  H    8.410206   7.808594   7.229170   3.423193   2.661477
    33  H    2.671945   4.863400   1.086479   7.649153   5.826609
    34  H    7.565621   7.649153   5.826609   4.863400   1.086479
    35  H    7.034503   5.295593   7.523936   2.169115   6.276620
    36  H    4.600252   2.169115   6.276620   5.295593   7.523936
    37  H    9.465072   7.678028   9.764225   3.420664   7.536189
    38  H    9.883532   8.758577   9.158611   3.447585   5.054050
    39  H    2.718373   3.447585   5.054050   8.758577   9.158611
    40  H    5.307023   3.420664   7.536189   7.678028   9.764225
    41  H   10.661444   9.123516  10.439573   3.910416   7.063399
    42  H    4.614335   3.910416   7.063399   9.123516  10.439573
                   16         17         18         19         20
    16  C    0.000000
    17  C    7.469048   0.000000
    18  C    7.740096   2.464897   0.000000
    19  C    1.401478   7.112052   7.762798   0.000000
    20  C    3.733017   5.945297   7.112052   2.464897   0.000000
    21  C    9.109736   2.813560   1.426898   9.049130   8.173135
    22  C    2.484252   8.173135   9.049130   1.426898   2.813560
    23  C    4.221215   7.155613   8.458658   2.821466   1.371681
    24  C    8.835404   1.371681   2.821466   8.458658   7.155613
    25  C    3.726872   8.191870   9.348091   2.432334   2.426746
    26  C    9.582779   2.426746   2.432334   9.348091   8.191870
    27  H    4.822339   2.669085   3.421343   4.612892   4.078361
    28  H    3.870253   4.078361   4.612892   3.421343   2.669085
    29  H    6.208605   7.518689   5.823743   7.205265   8.304478
    30  H    4.572860   8.304478   7.205265   5.823743   7.518689
    31  H    8.410206   4.608831   2.151360   8.734576   8.514269
    32  H    1.087623   8.514269   8.734576   2.151360   4.608831
    33  H    7.565621   6.260349   4.068461   8.237889   8.665433
    34  H    2.671945   8.665433   8.237889   4.068461   6.260349
    35  H    4.600252   5.235970   6.534322   3.445280   1.086985
    36  H    7.034503   1.086985   3.445280   6.534322   5.235970
    37  H    5.307023   7.480083   8.968728   3.907296   2.134633
    38  H    2.718373   9.120774   9.908872   2.168877   3.900410
    39  H    9.883532   3.900410   2.168877   9.908872   9.120774
    40  H    9.465072   2.134633   3.907296   8.968728   7.480083
    41  H    4.614335   9.152522  10.399105   3.419219   3.401039
    42  H   10.661444   3.401039   3.419219  10.399105   9.152522
                   21         22         23         24         25
    21  C    0.000000
    22  C   10.286489   0.000000
    23  C    9.490121   2.426528   0.000000
    24  C    2.426528   9.490121   8.327339   0.000000
    25  C   10.478477   1.371591   1.424244   9.433712   0.000000
    26  C    1.371591  10.478477   9.433712   1.424244  10.516096
    27  H    4.597263   5.807928   5.357654   4.034945   6.111298
    28  H    5.807928   4.597263   4.034945   5.357654   4.834641
    29  H    7.046329   8.575142   9.460998   8.446043   9.582821
    30  H    8.575142   7.046329   8.446043   9.460998   8.237667
    31  H    2.716224  10.119267   9.883181   4.863307  10.621406
    32  H   10.119267   2.716224   4.863307   9.883181   4.078691
    33  H    5.030150   9.662556   9.976087   6.876084  10.429673
    34  H    9.662556   5.030150   6.876084   9.976087   6.344547
    35  H    7.479162   3.900543   2.139953   6.356821   3.418074
    36  H    3.900543   7.479162   6.356821   2.139953   7.404526
    37  H    9.889633   3.400836   1.085957   8.547249   2.174309
    38  H   11.184388   1.086867   3.418334  10.455330   2.140660
    39  H    1.086867  11.184388  10.455330   3.418334  11.424335
    40  H    3.400836   9.889633   8.547249   1.085957   9.706531
    41  H   11.503326   2.134719   2.174313  10.364624   1.085991
    42  H    2.134719  11.503326  10.364624   2.174313  11.488523
                   26         27         28         29         30
    26  C    0.000000
    27  H    4.834641   0.000000
    28  H    6.111298   1.980359   0.000000
    29  H    8.237667   5.928044   6.095445   0.000000
    30  H    9.582821   6.095445   5.928044   2.382256   0.000000
    31  H    4.078691   4.955987   5.856318   4.711029   6.646937
    32  H   10.621406   5.856318   4.955987   6.646937   4.711029
    33  H    6.344547   5.549027   6.080834   2.467573   4.701993
    34  H   10.429673   6.080834   5.549027   4.701993   2.467573
    35  H    7.404526   3.774747   2.436948   8.449761   7.962028
    36  H    3.418074   2.436948   3.774747   7.962028   8.449761
    37  H    9.706531   5.998366   4.734408  10.411749   9.490573
    38  H   11.424335   6.675863   5.546639   8.913849   7.152904
    39  H    2.140660   5.546639   6.675863   7.152904   8.913849
    40  H    2.174309   4.734408   5.998366   9.490573  10.411749
    41  H   11.488523   7.148302   5.901048  10.604944   9.164692
    42  H    1.085991   5.901048   7.148302   9.164692  10.604944
                   31         32         33         34         35
    31  H    0.000000
    32  H    9.293000   0.000000
    33  H    2.415643   8.258746   0.000000
    34  H    8.258746   2.415643   6.730512   0.000000
    35  H    8.070954   5.552001   8.498656   6.983808   0.000000
    36  H    5.552001   8.070954   6.983808   8.498656   4.541023
    37  H   10.510781   5.931330  10.780519   7.959867   2.469681
    38  H   10.868807   2.497715  10.226699   4.912190   4.987390
    39  H    2.497715  10.868807   4.912190  10.226699   8.438324
    40  H    5.931330  10.510781   7.959867  10.780519   6.633609
    41  H   11.702787   4.786290  11.507035   7.146210   4.304162
    42  H    4.786290  11.702787   7.146210  11.507035   8.319959
                   36         37         38         39         40
    36  H    0.000000
    37  H    6.633609   0.000000
    38  H    8.438324   4.304712   0.000000
    39  H    4.987390  10.873174  12.061275   0.000000
    40  H    2.469681   8.647526  10.873174   4.304712   0.000000
    41  H    8.319959   2.491350   2.471151  12.462403  10.573165
    42  H    4.304162  10.573165  12.462403   2.471151   2.491350
                   41         42
    41  H    0.000000
    42  H   12.439917   0.000000
 Stoichiometry    C26H16
 Framework group  C2[C2(CC),X(C24H16)]
 Deg. of freedom    60
 Full point group                 C2      NOp   2
 RotChk:  IX=0 Diff= 3.23D-16
 Largest Abelian subgroup         C2      NOp   2
 Largest concise Abelian subgroup C2      NOp   2
                         Standard orientation:                         
 ---------------------------------------------------------------------
 Center     Atomic      Atomic             Coordinates (Angstroms)
 Number     Number       Type             X           Y           Z
 ---------------------------------------------------------------------
      1          6           0        0.000000    0.000000    1.455731
      2          6           0       -0.027853    1.290875    0.773985
      3          6           0        0.000000    0.000000    2.865439
      4          6           0        0.027853   -1.290875    0.773985
      5          6           0       -0.411491    1.462506   -0.561554
      6          6           0        0.259361    2.490226    1.535396
      7          6           0       -0.225702   -1.215031    3.594946
      8          6           0        0.225702    1.215031    3.594946
      9          6           0       -0.259361   -2.490226    1.535396
     10          6           0        0.411491   -1.462506   -0.561554
     11          6           0        0.299819    3.732220    0.898777
     12          6           0       -0.404091    2.714348   -1.199354
     13          6           0        0.417214    2.398716    2.956388
     14          6           0        0.404091   -2.714348   -1.199354
     15          6           0       -0.417214   -2.398716    2.956388
     16          6           0       -0.299819   -3.732220    0.898777
     17          6           0       -0.786945    2.866593   -2.566053
     18          6           0        0.000000    3.881399   -0.462103
     19          6           0       -0.000000   -3.881399   -0.462103
     20          6           0        0.786945   -2.866593   -2.566053
     21          6           0        0.028414    5.143166   -1.127816
     22          6           0       -0.028414   -5.143166   -1.127816
     23          6           0        0.749239   -4.095703   -3.173816
     24          6           0       -0.749239    4.095703   -3.173816
     25          6           0        0.332888   -5.247500   -2.446845
     26          6           0       -0.332888    5.247500   -2.446845
     27          1           0       -0.774759    0.616607   -1.130285
     28          1           0        0.774759   -0.616607   -1.130285
     29          1           0        0.273228    1.159367    4.679090
     30          1           0       -0.273228   -1.159367    4.679090
     31          1           0        0.532460    4.615891    1.488630
     32          1           0       -0.532460   -4.615891    1.488630
     33          1           0        0.634532    3.304893    3.515005
     34          1           0       -0.634532   -3.304893    3.515005
     35          1           0        1.101213   -1.985586   -3.119767
     36          1           0       -1.101213    1.985586   -3.119767
     37          1           0        1.036634   -4.197656   -4.216079
     38          1           0       -0.338414   -6.021135   -0.567146
     39          1           0        0.338414    6.021135   -0.567146
     40          1           0       -1.036634    4.197656   -4.216079
     41          1           0        0.307695   -6.212343   -2.944659
     42          1           0       -0.307695    6.212343   -2.944659
 ---------------------------------------------------------------------
 Rotational constants (GHZ):           0.3249369           0.1443676           0.1019854
 Leave Link  202 at Thu Sep  8 15:02:25 2022, MaxMem=  1342177280 cpu:               4.0 elap:               0.1
 (Enter /mnt/opt/groups/app-gaussian/g16-avx2/l9999.exe)
 Unable to Open any file for archive entry.
 1\1\GINC-WN41040\FOpt\RB3LYP\6-31G(d,p)\C26H16\PWASIUK\08-Sep-2022\0\\
 #p opt freq b3lyp/6-31g(d,p) empiricaldispersion=gd3 int=(grid=ultrafi
 ne,acc2e=12) scf=(maxcyc=500,ferm,novaracc,noincfoc,intrep)\\peri symm
 \\0,1\C,0.,0.,1.455731\C,-0.027853,1.290875,0.773985\C,0.,0.,2.865439\
 C,0.027853,-1.290875,0.773985\C,-0.411491,1.462506,-0.561554\C,0.25936
 1,2.490226,1.535396\C,-0.225702,-1.215031,3.594946\C,0.225702,1.215031
 ,3.594946\C,-0.259361,-2.490226,1.535396\C,0.411491,-1.462506,-0.56155
 4\C,0.299819,3.73222,0.898777\C,-0.404091,2.714348,-1.199354\C,0.41721
 4,2.398716,2.956388\C,0.404091,-2.714348,-1.199354\C,-0.417214,-2.3987
 16,2.956388\C,-0.299819,-3.73222,0.898777\C,-0.786945,2.866593,-2.5660
 53\C,0.,3.881399,-0.462103\C,0.,-3.881399,-0.462103\C,0.786945,-2.8665
 93,-2.566053\C,0.028414,5.143166,-1.127816\C,-0.028414,-5.143166,-1.12
 7816\C,0.749239,-4.095703,-3.173816\C,-0.749239,4.095703,-3.173816\C,0
 .332888,-5.2475,-2.446845\C,-0.332888,5.2475,-2.446845\H,-0.774759,0.6
 16607,-1.130285\H,0.774759,-0.616607,-1.130285\H,0.273228,1.159367,4.6
 7909\H,-0.273228,-1.159367,4.67909\H,0.53246,4.615891,1.48863\H,-0.532
 46,-4.615891,1.48863\H,0.634532,3.304893,3.515005\H,-0.634532,-3.30489
 3,3.515005\H,1.101213,-1.985586,-3.119767\H,-1.101213,1.985586,-3.1197
 67\H,1.036634,-4.197656,-4.216079\H,-0.338414,-6.021135,-0.567146\H,0.
 338414,6.021135,-0.567146\H,-1.036634,4.197656,-4.216079\H,0.307695,-6
 .212343,-2.944659\H,-0.307695,6.212343,-2.944659\\Version=ES64L-G16Rev
 C.01\State=1-A\HF=-1000.5158771\RMSD=5.285e-09\RMSF=9.911e-06\Dipole=0
 .,0.,-0.0012482\Quadrupole=-12.407414,6.5235588,5.8838552,2.2847854,0.
 ,0.\PG=C02 [C2(C1C1),X(C24H16)]\\@
 The archive entry for this job was punched.


 IF YOU DON'T HAVE THE LAW - ARGUE THE FACTS.
 IF YOU DON'T HAVE THE FACTS - ARGUE THE LAW.
 IF YOU DON'T HAVE EITHER - POUND THE TABLE.
 Leave Link 9999 at Thu Sep  8 15:02:25 2022, MaxMem=  1342177280 cpu:               3.5 elap:               0.1
 Job cpu time:       0 days  0 hours 47 minutes  9.6 seconds.
 Elapsed time:       0 days  0 hours  1 minutes  2.5 seconds.
 File lengths (MBytes):  RWF=     69 Int=      0 D2E=      0 Chk=     17 Scr=      1
 Normal termination of Gaussian 16 at Thu Sep  8 15:02:25 2022.
 (Enter /mnt/opt/groups/app-gaussian/g16-avx2/l1.exe)
 Link1:  Proceeding to internal job step number  2.
 ----------------------------------------------------------------------
 #P Geom=AllCheck Guess=TCheck SCRF=Check GenChk RB3LYP/6-31G(d,p) Freq
 ----------------------------------------------------------------------
 1/10=4,29=7,30=1,38=1,40=1/1,3;
 2/12=2,40=1/2;
 3/5=1,6=6,7=101,11=2,14=-4,25=1,27=12,30=1,70=2,71=2,74=-5,75=-5,116=1,124=31,140=1/1,2,3;
 4/5=101/1;
 5/5=100002,7=500,17=20,22=13,38=6,87=12,98=1/2;
 8/6=4,10=90,11=11,87=12/1;
 11/6=1,8=1,9=11,15=111,16=1,87=12/1,2,10;
 10/6=1,87=12/2;
 6/7=2,8=2,9=2,10=2,28=1,87=12/1;
 7/8=1,10=1,25=1,87=12/1,2,3,16;
 1/10=4,30=1/3;
 99//99;
 Leave Link    1 at Thu Sep  8 15:02:25 2022, MaxMem=  1342177280 cpu:               1.8 elap:               0.0
 (Enter /mnt/opt/groups/app-gaussian/g16-avx2/l101.exe)
 Structure from the checkpoint file:  "/scratch/9832357.torquesrv1.cis.gov.pl/Gau-165504.chk"
 ---------
 peri symm
 ---------
 Charge =  0 Multiplicity = 1
 Redundant internal coordinates found in file.  (old form).
 C,0,0.,0.,1.455731
 C,0,-0.027853,1.290875,0.773985
 C,0,0.,0.,2.865439
 C,0,0.027853,-1.290875,0.773985
 C,0,-0.411491,1.462506,-0.561554
 C,0,0.259361,2.490226,1.535396
 C,0,-0.225702,-1.215031,3.594946
 C,0,0.225702,1.215031,3.594946
 C,0,-0.259361,-2.490226,1.535396
 C,0,0.411491,-1.462506,-0.561554
 C,0,0.299819,3.73222,0.898777
 C,0,-0.404091,2.714348,-1.199354
 C,0,0.417214,2.398716,2.956388
 C,0,0.404091,-2.714348,-1.199354
 C,0,-0.417214,-2.398716,2.956388
 C,0,-0.299819,-3.73222,0.898777
 C,0,-0.786945,2.866593,-2.566053
 C,0,0.,3.881399,-0.462103
 C,0,0.,-3.881399,-0.462103
 C,0,0.786945,-2.866593,-2.566053
 C,0,0.028414,5.143166,-1.127816
 C,0,-0.028414,-5.143166,-1.127816
 C,0,0.749239,-4.095703,-3.173816
 C,0,-0.749239,4.095703,-3.173816
 C,0,0.332888,-5.2475,-2.446845
 C,0,-0.332888,5.2475,-2.446845
 H,0,-0.774759,0.616607,-1.130285
 H,0,0.774759,-0.616607,-1.130285
 H,0,0.273228,1.159367,4.67909
 H,0,-0.273228,-1.159367,4.67909
 H,0,0.53246,4.615891,1.48863
 H,0,-0.53246,-4.615891,1.48863
 H,0,0.634532,3.304893,3.515005
 H,0,-0.634532,-3.304893,3.515005
 H,0,1.101213,-1.985586,-3.119767
 H,0,-1.101213,1.985586,-3.119767
 H,0,1.036634,-4.197656,-4.216079
 H,0,-0.338414,-6.021135,-0.567146
 H,0,0.338414,6.021135,-0.567146
 H,0,-1.036634,4.197656,-4.216079
 H,0,0.307695,-6.212343,-2.944659
 H,0,-0.307695,6.212343,-2.944659
 Recover connectivity data from disk.
 ITRead=  0  0  0  0  0  0  0  0  0  0  0  0  0  0  0  0  0  0  0  0
 ITRead=  0  0  0  0  0  0  0  0  0  0  0  0  0  0  0  0  0  0  0  0
 ITRead=  0  0
 MicOpt= -1 -1 -1 -1 -1 -1 -1 -1 -1 -1 -1 -1 -1 -1 -1 -1 -1 -1 -1 -1
 MicOpt= -1 -1 -1 -1 -1 -1 -1 -1 -1 -1 -1 -1 -1 -1 -1 -1 -1 -1 -1 -1
 MicOpt= -1 -1
 NAtoms=     42 NQM=       42 NQMF=       0 NMMI=      0 NMMIF=      0
                NMic=       0 NMicF=      0.
                    Isotopes and Nuclear Properties:
 (Nuclear quadrupole moments (NQMom) in fm**2, nuclear magnetic moments (NMagM)
  in nuclear magnetons)

  Atom         1           2           3           4           5           6           7           8           9          10
 IAtWgt=          12          12          12          12          12          12          12          12          12          12
 AtmWgt=  12.0000000  12.0000000  12.0000000  12.0000000  12.0000000  12.0000000  12.0000000  12.0000000  12.0000000  12.0000000
 NucSpn=           0           0           0           0           0           0           0           0           0           0
 AtZEff=   3.6000000   3.6000000   3.6000000   3.6000000   3.6000000   3.6000000   3.6000000   3.6000000   3.6000000   3.6000000
 NQMom=    0.0000000   0.0000000   0.0000000   0.0000000   0.0000000   0.0000000   0.0000000   0.0000000   0.0000000   0.0000000
 NMagM=    0.0000000   0.0000000   0.0000000   0.0000000   0.0000000   0.0000000   0.0000000   0.0000000   0.0000000   0.0000000
 AtZNuc=   6.0000000   6.0000000   6.0000000   6.0000000   6.0000000   6.0000000   6.0000000   6.0000000   6.0000000   6.0000000

  Atom        11          12          13          14          15          16          17          18          19          20
 IAtWgt=          12          12          12          12          12          12          12          12          12          12
 AtmWgt=  12.0000000  12.0000000  12.0000000  12.0000000  12.0000000  12.0000000  12.0000000  12.0000000  12.0000000  12.0000000
 NucSpn=           0           0           0           0           0           0           0           0           0           0
 AtZEff=   3.6000000   3.6000000   3.6000000   3.6000000   3.6000000   3.6000000   3.6000000   3.6000000   3.6000000   3.6000000
 NQMom=    0.0000000   0.0000000   0.0000000   0.0000000   0.0000000   0.0000000   0.0000000   0.0000000   0.0000000   0.0000000
 NMagM=    0.0000000   0.0000000   0.0000000   0.0000000   0.0000000   0.0000000   0.0000000   0.0000000   0.0000000   0.0000000
 AtZNuc=   6.0000000   6.0000000   6.0000000   6.0000000   6.0000000   6.0000000   6.0000000   6.0000000   6.0000000   6.0000000

  Atom        21          22          23          24          25          26          27          28          29          30
 IAtWgt=          12          12          12          12          12          12           1           1           1           1
 AtmWgt=  12.0000000  12.0000000  12.0000000  12.0000000  12.0000000  12.0000000   1.0078250   1.0078250   1.0078250   1.0078250
 NucSpn=           0           0           0           0           0           0           1           1           1           1
 AtZEff=   3.6000000   3.6000000   3.6000000   3.6000000   3.6000000   3.6000000   1.0000000   1.0000000   1.0000000   1.0000000
 NQMom=    0.0000000   0.0000000   0.0000000   0.0000000   0.0000000   0.0000000   0.0000000   0.0000000   0.0000000   0.0000000
 NMagM=    0.0000000   0.0000000   0.0000000   0.0000000   0.0000000   0.0000000   2.7928460   2.7928460   2.7928460   2.7928460
 AtZNuc=   6.0000000   6.0000000   6.0000000   6.0000000   6.0000000   6.0000000   1.0000000   1.0000000   1.0000000   1.0000000

  Atom        31          32          33          34          35          36          37          38          39          40
 IAtWgt=           1           1           1           1           1           1           1           1           1           1
 AtmWgt=   1.0078250   1.0078250   1.0078250   1.0078250   1.0078250   1.0078250   1.0078250   1.0078250   1.0078250   1.0078250
 NucSpn=           1           1           1           1           1           1           1           1           1           1
 AtZEff=   1.0000000   1.0000000   1.0000000   1.0000000   1.0000000   1.0000000   1.0000000   1.0000000   1.0000000   1.0000000
 NQMom=    0.0000000   0.0000000   0.0000000   0.0000000   0.0000000   0.0000000   0.0000000   0.0000000   0.0000000   0.0000000
 NMagM=    2.7928460   2.7928460   2.7928460   2.7928460   2.7928460   2.7928460   2.7928460   2.7928460   2.7928460   2.7928460
 AtZNuc=   1.0000000   1.0000000   1.0000000   1.0000000   1.0000000   1.0000000   1.0000000   1.0000000   1.0000000   1.0000000

  Atom        41          42
 IAtWgt=           1           1
 AtmWgt=   1.0078250   1.0078250
 NucSpn=           1           1
 AtZEff=   1.0000000   1.0000000
 NQMom=    0.0000000   0.0000000
 NMagM=    2.7928460   2.7928460
 AtZNuc=   1.0000000   1.0000000
 Leave Link  101 at Thu Sep  8 15:02:25 2022, MaxMem=  1342177280 cpu:              18.6 elap:               0.4
 (Enter /mnt/opt/groups/app-gaussian/g16-avx2/l103.exe)

 GradGradGradGradGradGradGradGradGradGradGradGradGradGradGradGradGradGrad
 Berny optimization.
 Initialization pass.
                           ----------------------------
                           !    Initial Parameters    !
                           ! (Angstroms and Degrees)  !
 --------------------------                            --------------------------
 ! Name  Definition              Value          Derivative Info.                !
 --------------------------------------------------------------------------------
 ! R1    R(1,2)                  1.4601         calculate D2E/DX2 analytically  !
 ! R2    R(1,3)                  1.4097         calculate D2E/DX2 analytically  !
 ! R3    R(1,4)                  1.4601         calculate D2E/DX2 analytically  !
 ! R4    R(2,5)                  1.4001         calculate D2E/DX2 analytically  !
 ! R5    R(2,6)                  1.4494         calculate D2E/DX2 analytically  !
 ! R6    R(3,7)                  1.4351         calculate D2E/DX2 analytically  !
 ! R7    R(3,8)                  1.4351         calculate D2E/DX2 analytically  !
 ! R8    R(4,9)                  1.4494         calculate D2E/DX2 analytically  !
 ! R9    R(4,10)                 1.4001         calculate D2E/DX2 analytically  !
 ! R10   R(5,12)                 1.405          calculate D2E/DX2 analytically  !
 ! R11   R(5,27)                 1.0821         calculate D2E/DX2 analytically  !
 ! R12   R(6,11)                 1.3962         calculate D2E/DX2 analytically  !
 ! R13   R(6,13)                 1.4327         calculate D2E/DX2 analytically  !
 ! R14   R(7,15)                 1.3585         calculate D2E/DX2 analytically  !
 ! R15   R(7,30)                 1.0866         calculate D2E/DX2 analytically  !
 ! R16   R(8,13)                 1.3585         calculate D2E/DX2 analytically  !
 ! R17   R(8,29)                 1.0866         calculate D2E/DX2 analytically  !
 ! R18   R(9,15)                 1.4327         calculate D2E/DX2 analytically  !
 ! R19   R(9,16)                 1.3962         calculate D2E/DX2 analytically  !
 ! R20   R(10,14)                1.405          calculate D2E/DX2 analytically  !
 ! R21   R(10,28)                1.0821         calculate D2E/DX2 analytically  !
 ! R22   R(11,18)                1.4015         calculate D2E/DX2 analytically  !
 ! R23   R(11,31)                1.0876         calculate D2E/DX2 analytically  !
 ! R24   R(12,17)                1.4275         calculate D2E/DX2 analytically  !
 ! R25   R(12,18)                1.4383         calculate D2E/DX2 analytically  !
 ! R26   R(13,33)                1.0865         calculate D2E/DX2 analytically  !
 ! R27   R(14,19)                1.4383         calculate D2E/DX2 analytically  !
 ! R28   R(14,20)                1.4275         calculate D2E/DX2 analytically  !
 ! R29   R(15,34)                1.0865         calculate D2E/DX2 analytically  !
 ! R30   R(16,19)                1.4015         calculate D2E/DX2 analytically  !
 ! R31   R(16,32)                1.0876         calculate D2E/DX2 analytically  !
 ! R32   R(17,24)                1.3717         calculate D2E/DX2 analytically  !
 ! R33   R(17,36)                1.087          calculate D2E/DX2 analytically  !
 ! R34   R(18,21)                1.4269         calculate D2E/DX2 analytically  !
 ! R35   R(19,22)                1.4269         calculate D2E/DX2 analytically  !
 ! R36   R(20,23)                1.3717         calculate D2E/DX2 analytically  !
 ! R37   R(20,35)                1.087          calculate D2E/DX2 analytically  !
 ! R38   R(21,26)                1.3716         calculate D2E/DX2 analytically  !
 ! R39   R(21,39)                1.0869         calculate D2E/DX2 analytically  !
 ! R40   R(22,25)                1.3716         calculate D2E/DX2 analytically  !
 ! R41   R(22,38)                1.0869         calculate D2E/DX2 analytically  !
 ! R42   R(23,25)                1.4242         calculate D2E/DX2 analytically  !
 ! R43   R(23,37)                1.086          calculate D2E/DX2 analytically  !
 ! R44   R(24,26)                1.4242         calculate D2E/DX2 analytically  !
 ! R45   R(24,40)                1.086          calculate D2E/DX2 analytically  !
 ! R46   R(25,41)                1.086          calculate D2E/DX2 analytically  !
 ! R47   R(26,42)                1.086          calculate D2E/DX2 analytically  !
 ! A1    A(2,1,3)              117.8342         calculate D2E/DX2 analytically  !
 ! A2    A(2,1,4)              124.3315         calculate D2E/DX2 analytically  !
 ! A3    A(3,1,4)              117.8342         calculate D2E/DX2 analytically  !
 ! A4    A(1,2,5)              123.9857         calculate D2E/DX2 analytically  !
 ! A5    A(1,2,6)              118.85           calculate D2E/DX2 analytically  !
 ! A6    A(5,2,6)              116.9988         calculate D2E/DX2 analytically  !
 ! A7    A(1,3,7)              120.5535         calculate D2E/DX2 analytically  !
 ! A8    A(1,3,8)              120.5535         calculate D2E/DX2 analytically  !
 ! A9    A(7,3,8)              118.893          calculate D2E/DX2 analytically  !
 ! A10   A(1,4,9)              118.85           calculate D2E/DX2 analytically  !
 ! A11   A(1,4,10)             123.9857         calculate D2E/DX2 analytically  !
 ! A12   A(9,4,10)             116.9988         calculate D2E/DX2 analytically  !
 ! A13   A(2,5,12)             122.7384         calculate D2E/DX2 analytically  !
 ! A14   A(2,5,27)             119.8345         calculate D2E/DX2 analytically  !
 ! A15   A(12,5,27)            117.3671         calculate D2E/DX2 analytically  !
 ! A16   A(2,6,11)             120.152          calculate D2E/DX2 analytically  !
 ! A17   A(2,6,13)             119.3431         calculate D2E/DX2 analytically  !
 ! A18   A(11,6,13)            120.3889         calculate D2E/DX2 analytically  !
 ! A19   A(3,7,15)             121.3955         calculate D2E/DX2 analytically  !
 ! A20   A(3,7,30)             118.0794         calculate D2E/DX2 analytically  !
 ! A21   A(15,7,30)            120.4938         calculate D2E/DX2 analytically  !
 ! A22   A(3,8,13)             121.3955         calculate D2E/DX2 analytically  !
 ! A23   A(3,8,29)             118.0794         calculate D2E/DX2 analytically  !
 ! A24   A(13,8,29)            120.4938         calculate D2E/DX2 analytically  !
 ! A25   A(4,9,15)             119.3431         calculate D2E/DX2 analytically  !
 ! A26   A(4,9,16)             120.152          calculate D2E/DX2 analytically  !
 ! A27   A(15,9,16)            120.3889         calculate D2E/DX2 analytically  !
 ! A28   A(4,10,14)            122.7384         calculate D2E/DX2 analytically  !
 ! A29   A(4,10,28)            119.8345         calculate D2E/DX2 analytically  !
 ! A30   A(14,10,28)           117.3671         calculate D2E/DX2 analytically  !
 ! A31   A(6,11,18)            122.0888         calculate D2E/DX2 analytically  !
 ! A32   A(6,11,31)            118.7929         calculate D2E/DX2 analytically  !
 ! A33   A(18,11,31)           119.0713         calculate D2E/DX2 analytically  !
 ! A34   A(5,12,17)            121.8877         calculate D2E/DX2 analytically  !
 ! A35   A(5,12,18)            119.4553         calculate D2E/DX2 analytically  !
 ! A36   A(17,12,18)           118.6571         calculate D2E/DX2 analytically  !
 ! A37   A(6,13,8)             120.4202         calculate D2E/DX2 analytically  !
 ! A38   A(6,13,33)            118.6026         calculate D2E/DX2 analytically  !
 ! A39   A(8,13,33)            120.8799         calculate D2E/DX2 analytically  !
 ! A40   A(10,14,19)           119.4553         calculate D2E/DX2 analytically  !
 ! A41   A(10,14,20)           121.8877         calculate D2E/DX2 analytically  !
 ! A42   A(19,14,20)           118.6571         calculate D2E/DX2 analytically  !
 ! A43   A(7,15,9)             120.4202         calculate D2E/DX2 analytically  !
 ! A44   A(7,15,34)            120.8799         calculate D2E/DX2 analytically  !
 ! A45   A(9,15,34)            118.6026         calculate D2E/DX2 analytically  !
 ! A46   A(9,16,19)            122.0888         calculate D2E/DX2 analytically  !
 ! A47   A(9,16,32)            118.7929         calculate D2E/DX2 analytically  !
 ! A48   A(19,16,32)           119.0713         calculate D2E/DX2 analytically  !
 ! A49   A(12,17,24)           120.825          calculate D2E/DX2 analytically  !
 ! A50   A(12,17,36)           118.6085         calculate D2E/DX2 analytically  !
 ! A51   A(24,17,36)           120.5642         calculate D2E/DX2 analytically  !
 ! A52   A(11,18,12)           118.1288         calculate D2E/DX2 analytically  !
 ! A53   A(11,18,21)           122.881          calculate D2E/DX2 analytically  !
 ! A54   A(12,18,21)           118.9432         calculate D2E/DX2 analytically  !
 ! A55   A(14,19,16)           118.1288         calculate D2E/DX2 analytically  !
 ! A56   A(14,19,22)           118.9432         calculate D2E/DX2 analytically  !
 ! A57   A(16,19,22)           122.881          calculate D2E/DX2 analytically  !
 ! A58   A(14,20,23)           120.825          calculate D2E/DX2 analytically  !
 ! A59   A(14,20,35)           118.6085         calculate D2E/DX2 analytically  !
 ! A60   A(23,20,35)           120.5642         calculate D2E/DX2 analytically  !
 ! A61   A(18,21,26)           120.7095         calculate D2E/DX2 analytically  !
 ! A62   A(18,21,39)           118.6411         calculate D2E/DX2 analytically  !
 ! A63   A(26,21,39)           120.6489         calculate D2E/DX2 analytically  !
 ! A64   A(19,22,25)           120.7095         calculate D2E/DX2 analytically  !
 ! A65   A(19,22,38)           118.6411         calculate D2E/DX2 analytically  !
 ! A66   A(25,22,38)           120.6489         calculate D2E/DX2 analytically  !
 ! A67   A(20,23,25)           120.4329         calculate D2E/DX2 analytically  !
 ! A68   A(20,23,37)           120.1391         calculate D2E/DX2 analytically  !
 ! A69   A(25,23,37)           119.428          calculate D2E/DX2 analytically  !
 ! A70   A(17,24,26)           120.4329         calculate D2E/DX2 analytically  !
 ! A71   A(17,24,40)           120.1391         calculate D2E/DX2 analytically  !
 ! A72   A(26,24,40)           119.428          calculate D2E/DX2 analytically  !
 ! A73   A(22,25,23)           120.4213         calculate D2E/DX2 analytically  !
 ! A74   A(22,25,41)           120.1523         calculate D2E/DX2 analytically  !
 ! A75   A(23,25,41)           119.4258         calculate D2E/DX2 analytically  !
 ! A76   A(21,26,24)           120.4213         calculate D2E/DX2 analytically  !
 ! A77   A(21,26,42)           120.1523         calculate D2E/DX2 analytically  !
 ! A78   A(24,26,42)           119.4258         calculate D2E/DX2 analytically  !
 ! D1    D(3,1,2,5)           -160.9017         calculate D2E/DX2 analytically  !
 ! D2    D(3,1,2,6)             14.2747         calculate D2E/DX2 analytically  !
 ! D3    D(4,1,2,5)             19.0983         calculate D2E/DX2 analytically  !
 ! D4    D(4,1,2,6)           -165.7253         calculate D2E/DX2 analytically  !
 ! D5    D(2,1,3,7)            168.2407         calculate D2E/DX2 analytically  !
 ! D6    D(2,1,3,8)            -11.7593         calculate D2E/DX2 analytically  !
 ! D7    D(4,1,3,7)            -11.7593         calculate D2E/DX2 analytically  !
 ! D8    D(4,1,3,8)            168.2407         calculate D2E/DX2 analytically  !
 ! D9    D(2,1,4,9)           -165.7253         calculate D2E/DX2 analytically  !
 ! D10   D(2,1,4,10)            19.0983         calculate D2E/DX2 analytically  !
 ! D11   D(3,1,4,9)             14.2747         calculate D2E/DX2 analytically  !
 ! D12   D(3,1,4,10)          -160.9017         calculate D2E/DX2 analytically  !
 ! D13   D(1,2,5,12)          -178.7456         calculate D2E/DX2 analytically  !
 ! D14   D(1,2,5,27)             4.147          calculate D2E/DX2 analytically  !
 ! D15   D(6,2,5,12)             5.9959         calculate D2E/DX2 analytically  !
 ! D16   D(6,2,5,27)          -171.1115         calculate D2E/DX2 analytically  !
 ! D17   D(1,2,6,11)           177.0981         calculate D2E/DX2 analytically  !
 ! D18   D(1,2,6,13)            -6.8007         calculate D2E/DX2 analytically  !
 ! D19   D(5,2,6,11)            -7.3899         calculate D2E/DX2 analytically  !
 ! D20   D(5,2,6,13)           168.7113         calculate D2E/DX2 analytically  !
 ! D21   D(1,3,7,15)             1.3782         calculate D2E/DX2 analytically  !
 ! D22   D(1,3,7,30)          -176.5979         calculate D2E/DX2 analytically  !
 ! D23   D(8,3,7,15)          -178.6218         calculate D2E/DX2 analytically  !
 ! D24   D(8,3,7,30)             3.4021         calculate D2E/DX2 analytically  !
 ! D25   D(1,3,8,13)             1.3782         calculate D2E/DX2 analytically  !
 ! D26   D(1,3,8,29)          -176.5979         calculate D2E/DX2 analytically  !
 ! D27   D(7,3,8,13)          -178.6218         calculate D2E/DX2 analytically  !
 ! D28   D(7,3,8,29)             3.4021         calculate D2E/DX2 analytically  !
 ! D29   D(1,4,9,15)            -6.8007         calculate D2E/DX2 analytically  !
 ! D30   D(1,4,9,16)           177.0981         calculate D2E/DX2 analytically  !
 ! D31   D(10,4,9,15)          168.7113         calculate D2E/DX2 analytically  !
 ! D32   D(10,4,9,16)           -7.3899         calculate D2E/DX2 analytically  !
 ! D33   D(1,4,10,14)         -178.7456         calculate D2E/DX2 analytically  !
 ! D34   D(1,4,10,28)            4.147          calculate D2E/DX2 analytically  !
 ! D35   D(9,4,10,14)            5.9959         calculate D2E/DX2 analytically  !
 ! D36   D(9,4,10,28)         -171.1115         calculate D2E/DX2 analytically  !
 ! D37   D(2,5,12,17)          179.3953         calculate D2E/DX2 analytically  !
 ! D38   D(2,5,12,18)           -0.5734         calculate D2E/DX2 analytically  !
 ! D39   D(27,5,12,17)          -3.4301         calculate D2E/DX2 analytically  !
 ! D40   D(27,5,12,18)         176.6012         calculate D2E/DX2 analytically  !
 ! D41   D(2,6,11,18)            3.4465         calculate D2E/DX2 analytically  !
 ! D42   D(2,6,11,31)         -179.071          calculate D2E/DX2 analytically  !
 ! D43   D(13,6,11,18)        -172.6135         calculate D2E/DX2 analytically  !
 ! D44   D(13,6,11,31)           4.869          calculate D2E/DX2 analytically  !
 ! D45   D(2,6,13,8)            -3.693          calculate D2E/DX2 analytically  !
 ! D46   D(2,6,13,33)          179.8624         calculate D2E/DX2 analytically  !
 ! D47   D(11,6,13,8)          172.3987         calculate D2E/DX2 analytically  !
 ! D48   D(11,6,13,33)          -4.0459         calculate D2E/DX2 analytically  !
 ! D49   D(3,7,15,9)             6.5853         calculate D2E/DX2 analytically  !
 ! D50   D(3,7,15,34)         -177.0519         calculate D2E/DX2 analytically  !
 ! D51   D(30,7,15,9)         -175.4871         calculate D2E/DX2 analytically  !
 ! D52   D(30,7,15,34)           0.8758         calculate D2E/DX2 analytically  !
 ! D53   D(3,8,13,6)             6.5853         calculate D2E/DX2 analytically  !
 ! D54   D(3,8,13,33)         -177.0519         calculate D2E/DX2 analytically  !
 ! D55   D(29,8,13,6)         -175.4871         calculate D2E/DX2 analytically  !
 ! D56   D(29,8,13,33)           0.8758         calculate D2E/DX2 analytically  !
 ! D57   D(4,9,15,7)            -3.693          calculate D2E/DX2 analytically  !
 ! D58   D(4,9,15,34)          179.8624         calculate D2E/DX2 analytically  !
 ! D59   D(16,9,15,7)          172.3987         calculate D2E/DX2 analytically  !
 ! D60   D(16,9,15,34)          -4.0459         calculate D2E/DX2 analytically  !
 ! D61   D(4,9,16,19)            3.4465         calculate D2E/DX2 analytically  !
 ! D62   D(4,9,16,32)         -179.071          calculate D2E/DX2 analytically  !
 ! D63   D(15,9,16,19)        -172.6135         calculate D2E/DX2 analytically  !
 ! D64   D(15,9,16,32)           4.869          calculate D2E/DX2 analytically  !
 ! D65   D(4,10,14,19)          -0.5734         calculate D2E/DX2 analytically  !
 ! D66   D(4,10,14,20)         179.3953         calculate D2E/DX2 analytically  !
 ! D67   D(28,10,14,19)        176.6012         calculate D2E/DX2 analytically  !
 ! D68   D(28,10,14,20)         -3.4301         calculate D2E/DX2 analytically  !
 ! D69   D(6,11,18,12)           2.1427         calculate D2E/DX2 analytically  !
 ! D70   D(6,11,18,21)         179.6232         calculate D2E/DX2 analytically  !
 ! D71   D(31,11,18,12)       -175.333          calculate D2E/DX2 analytically  !
 ! D72   D(31,11,18,21)          2.1474         calculate D2E/DX2 analytically  !
 ! D73   D(5,12,17,24)        -178.85           calculate D2E/DX2 analytically  !
 ! D74   D(5,12,17,36)           0.6037         calculate D2E/DX2 analytically  !
 ! D75   D(18,12,17,24)          1.119          calculate D2E/DX2 analytically  !
 ! D76   D(18,12,17,36)       -179.4274         calculate D2E/DX2 analytically  !
 ! D77   D(5,12,18,11)          -3.6254         calculate D2E/DX2 analytically  !
 ! D78   D(5,12,18,21)         178.7925         calculate D2E/DX2 analytically  !
 ! D79   D(17,12,18,11)        176.4049         calculate D2E/DX2 analytically  !
 ! D80   D(17,12,18,21)         -1.1772         calculate D2E/DX2 analytically  !
 ! D81   D(10,14,19,16)         -3.6254         calculate D2E/DX2 analytically  !
 ! D82   D(10,14,19,22)        178.7925         calculate D2E/DX2 analytically  !
 ! D83   D(20,14,19,16)        176.4049         calculate D2E/DX2 analytically  !
 ! D84   D(20,14,19,22)         -1.1772         calculate D2E/DX2 analytically  !
 ! D85   D(10,14,20,23)       -178.85           calculate D2E/DX2 analytically  !
 ! D86   D(10,14,20,35)          0.6037         calculate D2E/DX2 analytically  !
 ! D87   D(19,14,20,23)          1.119          calculate D2E/DX2 analytically  !
 ! D88   D(19,14,20,35)       -179.4274         calculate D2E/DX2 analytically  !
 ! D89   D(9,16,19,14)           2.1427         calculate D2E/DX2 analytically  !
 ! D90   D(9,16,19,22)         179.6232         calculate D2E/DX2 analytically  !
 ! D91   D(32,16,19,14)       -175.333          calculate D2E/DX2 analytically  !
 ! D92   D(32,16,19,22)          2.1474         calculate D2E/DX2 analytically  !
 ! D93   D(12,17,24,26)         -0.3539         calculate D2E/DX2 analytically  !
 ! D94   D(12,17,24,40)        179.5906         calculate D2E/DX2 analytically  !
 ! D95   D(36,17,24,26)       -179.7968         calculate D2E/DX2 analytically  !
 ! D96   D(36,17,24,40)          0.1477         calculate D2E/DX2 analytically  !
 ! D97   D(11,18,21,26)       -176.9668         calculate D2E/DX2 analytically  !
 ! D98   D(11,18,21,39)          2.7856         calculate D2E/DX2 analytically  !
 ! D99   D(12,18,21,26)          0.494          calculate D2E/DX2 analytically  !
 ! D100  D(12,18,21,39)       -179.7535         calculate D2E/DX2 analytically  !
 ! D101  D(14,19,22,25)          0.494          calculate D2E/DX2 analytically  !
 ! D102  D(14,19,22,38)       -179.7535         calculate D2E/DX2 analytically  !
 ! D103  D(16,19,22,25)       -176.9668         calculate D2E/DX2 analytically  !
 ! D104  D(16,19,22,38)          2.7856         calculate D2E/DX2 analytically  !
 ! D105  D(14,20,23,25)         -0.3539         calculate D2E/DX2 analytically  !
 ! D106  D(14,20,23,37)        179.5906         calculate D2E/DX2 analytically  !
 ! D107  D(35,20,23,25)       -179.7968         calculate D2E/DX2 analytically  !
 ! D108  D(35,20,23,37)          0.1477         calculate D2E/DX2 analytically  !
 ! D109  D(18,21,26,24)          0.2842         calculate D2E/DX2 analytically  !
 ! D110  D(18,21,26,42)       -179.9866         calculate D2E/DX2 analytically  !
 ! D111  D(39,21,26,24)       -179.4633         calculate D2E/DX2 analytically  !
 ! D112  D(39,21,26,42)          0.2659         calculate D2E/DX2 analytically  !
 ! D113  D(19,22,25,23)          0.2842         calculate D2E/DX2 analytically  !
 ! D114  D(19,22,25,41)       -179.9866         calculate D2E/DX2 analytically  !
 ! D115  D(38,22,25,23)       -179.4633         calculate D2E/DX2 analytically  !
 ! D116  D(38,22,25,41)          0.2659         calculate D2E/DX2 analytically  !
 ! D117  D(20,23,25,22)         -0.3654         calculate D2E/DX2 analytically  !
 ! D118  D(20,23,25,41)        179.9035         calculate D2E/DX2 analytically  !
 ! D119  D(37,23,25,22)        179.6898         calculate D2E/DX2 analytically  !
 ! D120  D(37,23,25,41)         -0.0414         calculate D2E/DX2 analytically  !
 ! D121  D(17,24,26,21)         -0.3654         calculate D2E/DX2 analytically  !
 ! D122  D(17,24,26,42)        179.9035         calculate D2E/DX2 analytically  !
 ! D123  D(40,24,26,21)        179.6898         calculate D2E/DX2 analytically  !
 ! D124  D(40,24,26,42)         -0.0414         calculate D2E/DX2 analytically  !
 --------------------------------------------------------------------------------
 Trust Radius=3.00D-01 FncErr=1.00D-07 GrdErr=1.00D-07 EigMax=2.50D+02 EigMin=1.00D-04
 Number of steps in this run=      2 maximum allowed number of steps=      2.
 GradGradGradGradGradGradGradGradGradGradGradGradGradGradGradGradGradGrad

 Leave Link  103 at Thu Sep  8 15:02:25 2022, MaxMem=  1342177280 cpu:               1.9 elap:               0.1
 (Enter /mnt/opt/groups/app-gaussian/g16-avx2/l202.exe)
                          Input orientation:                          
 ---------------------------------------------------------------------
 Center     Atomic      Atomic             Coordinates (Angstroms)
 Number     Number       Type             X           Y           Z
 ---------------------------------------------------------------------
      1          6           0        0.000000    0.000000    1.455731
      2          6           0       -0.027853    1.290875    0.773985
      3          6           0        0.000000    0.000000    2.865439
      4          6           0        0.027853   -1.290875    0.773985
      5          6           0       -0.411491    1.462506   -0.561554
      6          6           0        0.259361    2.490226    1.535396
      7          6           0       -0.225702   -1.215031    3.594946
      8          6           0        0.225702    1.215031    3.594946
      9          6           0       -0.259361   -2.490226    1.535396
     10          6           0        0.411491   -1.462506   -0.561554
     11          6           0        0.299819    3.732220    0.898777
     12          6           0       -0.404091    2.714348   -1.199354
     13          6           0        0.417214    2.398716    2.956388
     14          6           0        0.404091   -2.714348   -1.199354
     15          6           0       -0.417214   -2.398716    2.956388
     16          6           0       -0.299819   -3.732220    0.898777
     17          6           0       -0.786945    2.866593   -2.566053
     18          6           0        0.000000    3.881399   -0.462103
     19          6           0       -0.000000   -3.881399   -0.462103
     20          6           0        0.786945   -2.866593   -2.566053
     21          6           0        0.028414    5.143166   -1.127816
     22          6           0       -0.028414   -5.143166   -1.127816
     23          6           0        0.749239   -4.095703   -3.173816
     24          6           0       -0.749239    4.095703   -3.173816
     25          6           0        0.332888   -5.247500   -2.446845
     26          6           0       -0.332888    5.247500   -2.446845
     27          1           0       -0.774759    0.616607   -1.130285
     28          1           0        0.774759   -0.616607   -1.130285
     29          1           0        0.273228    1.159367    4.679090
     30          1           0       -0.273228   -1.159367    4.679090
     31          1           0        0.532460    4.615891    1.488630
     32          1           0       -0.532460   -4.615891    1.488630
     33          1           0        0.634532    3.304893    3.515005
     34          1           0       -0.634532   -3.304893    3.515005
     35          1           0        1.101213   -1.985586   -3.119767
     36          1           0       -1.101213    1.985586   -3.119767
     37          1           0        1.036634   -4.197656   -4.216079
     38          1           0       -0.338414   -6.021135   -0.567146
     39          1           0        0.338414    6.021135   -0.567146
     40          1           0       -1.036634    4.197656   -4.216079
     41          1           0        0.307695   -6.212343   -2.944659
     42          1           0       -0.307695    6.212343   -2.944659
 ---------------------------------------------------------------------
                    Distance matrix (angstroms):
                    1          2          3          4          5
     1  C    0.000000
     2  C    1.460107   0.000000
     3  C    1.409708   2.457908   0.000000
     4  C    1.460107   2.582351   2.457908   0.000000
     5  C    2.525408   1.400107   3.748670   3.091568   0.000000
     6  C    2.504963   1.449373   2.835050   3.863945   2.429702
     7  C    2.470523   3.778430   1.435069   2.833348   4.947748
     8  C    2.470523   2.833348   1.435069   3.778430   4.212333
     9  C    2.504963   3.863945   2.835050   1.449373   4.477101
    10  C    2.525408   3.091568   3.748670   1.400107   3.038584
    11  C    3.785440   2.466396   4.229316   5.032000   2.791080
    12  C    3.818436   2.462092   4.904438   4.485806   1.404974
    13  C    2.860048   2.487625   2.436427   4.304366   3.733518
    14  C    3.818436   4.485806   4.904438   2.462092   4.303263
    15  C    2.860048   4.304366   2.436427   2.487625   5.223503
    16  C    3.785440   5.032000   4.229316   2.466396   5.397241
    17  C    5.001138   3.770273   6.191748   5.394839   2.475973
    18  C    4.329359   2.870454   5.112513   5.317998   2.455659
    19  C    4.329359   5.317998   5.112513   2.870454   5.360647
    20  C    5.001138   5.394839   6.191748   3.770273   4.918878
    21  C    5.755665   4.296529   6.511455   6.709227   3.749857
    22  C    5.755665   6.709227   6.511455   4.296529   6.640956
    23  C    6.226463   6.723409   7.335444   4.896181   6.250192
    24  C    6.226463   4.896181   7.335444   6.723409   3.724475
    25  C    6.548066   7.297549   7.474452   5.110937   7.009465
    26  C    6.548066   5.110937   7.474452   7.297549   4.229265
    27  H    2.769104   2.153776   4.116584   2.812280   1.082111
    28  H    2.769104   2.812280   4.116584   2.153776   2.460357
    29  H    3.436398   3.918902   2.169819   4.616681   5.293872
    30  H    3.436398   4.616681   2.169819   3.918902   5.861543
    31  H    4.646617   3.446796   4.846191   5.971200   3.877903
    32  H    4.646617   5.971200   4.846191   3.446796   6.415980
    33  H    3.945321   3.465287   3.427373   5.385381   4.594223
    34  H    3.945321   5.385381   3.427373   3.465287   6.276637
    35  H    5.107877   5.212609   6.401399   4.098296   4.552150
    36  H    5.107877   4.098296   6.401399   5.212609   2.700700
    37  H    7.131925   7.493854   8.297158   5.862402   6.891303
    38  H    6.360866   7.440468   6.939109   4.930329   7.484000
    39  H    6.360866   4.930329   6.939109   7.440468   4.619901
    40  H    7.131925   5.862402   8.297158   7.493854   4.607321
    41  H    7.619141   8.380882   8.511470   6.174745   8.068440
    42  H    7.619141   6.174745   8.511470   8.380882   5.315159
                    6          7          8          9         10
     6  C    0.000000
     7  C    4.266844   0.000000
     8  C    2.422602   2.471632   0.000000
     9  C    5.007392   2.422602   4.266844   0.000000
    10  C    4.477101   4.212333   4.947748   2.429702   0.000000
    11  C    1.396234   5.658692   3.689317   6.279873   5.397241
    12  C    2.822987   6.201383   5.062598   5.881105   4.303263
    13  C    1.432658   3.725623   1.358508   5.136022   5.223503
    14  C    5.881105   5.062598   6.201383   2.822987   1.404974
    15  C    5.136022   1.358508   3.725623   1.432658   3.733518
    16  C    6.279873   3.689317   5.658692   1.396234   2.791080
    17  C    4.249505   7.411650   6.458407   6.767255   4.918878
    18  C    2.447985   6.517989   4.860052   6.682430   5.360647
    19  C    6.682430   4.860052   6.517989   2.447985   2.455659
    20  C    6.767255   6.458407   7.411650   4.249505   2.475973
    21  C    3.766182   7.924375   6.146027   8.089758   6.640956
    22  C    8.089758   6.146027   7.924375   3.766182   3.749857
    23  C    8.111172   7.420574   8.619404   5.076565   3.724475
    24  C    5.076565   8.619404   7.420574   8.111172   6.250192
    25  C    8.702646   7.285332   8.847544   4.879709   4.229265
    26  C    4.879709   8.847544   7.285332   8.702646   7.009465
    27  H    3.418436   5.097467   4.866913   4.126003   2.460357
    28  H    4.126003   4.866913   5.097467   3.418436   1.082111
    29  H    3.413823   2.657455   1.086612   4.846235   5.861543
    30  H    4.846235   1.086612   2.657455   3.413823   5.293872
    31  H    2.143647   6.245881   4.012046   7.150249   6.415980
    32  H    7.150249   4.012046   6.245881   2.143647   3.877903
    33  H    2.173313   4.601750   2.130975   6.188804   6.276637
    34  H    6.188804   2.130975   4.601750   2.173313   4.594223
    35  H    6.512461   6.887803   7.489849   4.876101   2.700700
    36  H    4.876101   7.489849   6.887803   6.512461   4.552150
    37  H    8.855020   8.455865   9.537657   6.137946   4.607321
    38  H    8.787564   6.358801   8.366800   4.110262   4.619901
    39  H    4.110262   8.366800   6.358801   8.787564   7.484000
    40  H    6.137946   9.537657   8.455865   8.855020   6.891303
    41  H    9.788153   8.247671   9.896416   5.852059   5.315159
    42  H    5.852059   9.896416   8.247671   9.788153   8.068440
                   11         12         13         14         15
    11  C    0.000000
    12  C    2.435920   0.000000
    13  C    2.454746   4.247865   0.000000
    14  C    6.780211   5.488524   6.588914   0.000000
    15  C    6.506633   6.588914   4.869458   4.247865   0.000000
    16  C    7.488487   6.780211   6.506633   2.435920   2.454746
    17  C    3.733017   1.427453   5.671531   5.867992   7.639210
    18  C    1.401478   1.438345   3.749466   6.649113   7.162401
    19  C    7.740096   6.649113   7.162401   1.438345   3.749466
    20  C    7.469048   5.867992   7.639210   1.427453   5.671531
    21  C    2.484252   2.468063   4.935979   7.866815   8.588323
    22  C    9.109736   7.866815   8.588323   2.468063   4.935979
    23  C    8.835404   7.183694   8.936841   2.434290   6.466821
    24  C    4.221215   2.434290   6.466821   7.183694   8.936841
    25  C    9.582779   8.092614   9.363047   2.824564   6.154117
    26  C    3.726872   2.824564   6.154117   8.092614   9.363047
    27  H    3.870253   2.131357   4.614933   3.534080   5.091258
    28  H    4.822339   3.534080   5.091258   2.131357   4.614933
    29  H    4.572860   6.118238   2.127068   7.041228   4.013025
    30  H    6.208605   7.041228   4.013025   6.118238   2.127068
    31  H    1.087623   3.423193   2.661477   7.808594   7.229170
    32  H    8.410206   7.808594   7.229170   3.423193   2.661477
    33  H    2.671945   4.863400   1.086479   7.649153   5.826609
    34  H    7.565621   7.649153   5.826609   4.863400   1.086479
    35  H    7.034503   5.295593   7.523936   2.169115   6.276620
    36  H    4.600252   2.169115   6.276620   5.295593   7.523936
    37  H    9.465072   7.678028   9.764225   3.420664   7.536189
    38  H    9.883532   8.758577   9.158611   3.447585   5.054050
    39  H    2.718373   3.447585   5.054050   8.758577   9.158611
    40  H    5.307023   3.420664   7.536189   7.678028   9.764225
    41  H   10.661444   9.123516  10.439573   3.910416   7.063399
    42  H    4.614335   3.910416   7.063399   9.123516  10.439573
                   16         17         18         19         20
    16  C    0.000000
    17  C    7.469048   0.000000
    18  C    7.740096   2.464897   0.000000
    19  C    1.401478   7.112052   7.762798   0.000000
    20  C    3.733017   5.945297   7.112052   2.464897   0.000000
    21  C    9.109736   2.813560   1.426898   9.049130   8.173135
    22  C    2.484252   8.173135   9.049130   1.426898   2.813560
    23  C    4.221215   7.155613   8.458658   2.821466   1.371681
    24  C    8.835404   1.371681   2.821466   8.458658   7.155613
    25  C    3.726872   8.191870   9.348091   2.432334   2.426746
    26  C    9.582779   2.426746   2.432334   9.348091   8.191870
    27  H    4.822339   2.669085   3.421343   4.612892   4.078361
    28  H    3.870253   4.078361   4.612892   3.421343   2.669085
    29  H    6.208605   7.518689   5.823743   7.205265   8.304478
    30  H    4.572860   8.304478   7.205265   5.823743   7.518689
    31  H    8.410206   4.608831   2.151360   8.734576   8.514269
    32  H    1.087623   8.514269   8.734576   2.151360   4.608831
    33  H    7.565621   6.260349   4.068461   8.237889   8.665433
    34  H    2.671945   8.665433   8.237889   4.068461   6.260349
    35  H    4.600252   5.235970   6.534322   3.445280   1.086985
    36  H    7.034503   1.086985   3.445280   6.534322   5.235970
    37  H    5.307023   7.480083   8.968728   3.907296   2.134633
    38  H    2.718373   9.120774   9.908872   2.168877   3.900410
    39  H    9.883532   3.900410   2.168877   9.908872   9.120774
    40  H    9.465072   2.134633   3.907296   8.968728   7.480083
    41  H    4.614335   9.152522  10.399105   3.419219   3.401039
    42  H   10.661444   3.401039   3.419219  10.399105   9.152522
                   21         22         23         24         25
    21  C    0.000000
    22  C   10.286489   0.000000
    23  C    9.490121   2.426528   0.000000
    24  C    2.426528   9.490121   8.327339   0.000000
    25  C   10.478477   1.371591   1.424244   9.433712   0.000000
    26  C    1.371591  10.478477   9.433712   1.424244  10.516096
    27  H    4.597263   5.807928   5.357654   4.034945   6.111298
    28  H    5.807928   4.597263   4.034945   5.357654   4.834641
    29  H    7.046329   8.575142   9.460998   8.446043   9.582821
    30  H    8.575142   7.046329   8.446043   9.460998   8.237667
    31  H    2.716224  10.119267   9.883181   4.863307  10.621406
    32  H   10.119267   2.716224   4.863307   9.883181   4.078691
    33  H    5.030150   9.662556   9.976087   6.876084  10.429673
    34  H    9.662556   5.030150   6.876084   9.976087   6.344547
    35  H    7.479162   3.900543   2.139953   6.356821   3.418074
    36  H    3.900543   7.479162   6.356821   2.139953   7.404526
    37  H    9.889633   3.400836   1.085957   8.547249   2.174309
    38  H   11.184388   1.086867   3.418334  10.455330   2.140660
    39  H    1.086867  11.184388  10.455330   3.418334  11.424335
    40  H    3.400836   9.889633   8.547249   1.085957   9.706531
    41  H   11.503326   2.134719   2.174313  10.364624   1.085991
    42  H    2.134719  11.503326  10.364624   2.174313  11.488523
                   26         27         28         29         30
    26  C    0.000000
    27  H    4.834641   0.000000
    28  H    6.111298   1.980359   0.000000
    29  H    8.237667   5.928044   6.095445   0.000000
    30  H    9.582821   6.095445   5.928044   2.382256   0.000000
    31  H    4.078691   4.955987   5.856318   4.711029   6.646937
    32  H   10.621406   5.856318   4.955987   6.646937   4.711029
    33  H    6.344547   5.549027   6.080834   2.467573   4.701993
    34  H   10.429673   6.080834   5.549027   4.701993   2.467573
    35  H    7.404526   3.774747   2.436948   8.449761   7.962028
    36  H    3.418074   2.436948   3.774747   7.962028   8.449761
    37  H    9.706531   5.998366   4.734408  10.411749   9.490573
    38  H   11.424335   6.675863   5.546639   8.913849   7.152904
    39  H    2.140660   5.546639   6.675863   7.152904   8.913849
    40  H    2.174309   4.734408   5.998366   9.490573  10.411749
    41  H   11.488523   7.148302   5.901048  10.604944   9.164692
    42  H    1.085991   5.901048   7.148302   9.164692  10.604944
                   31         32         33         34         35
    31  H    0.000000
    32  H    9.293000   0.000000
    33  H    2.415643   8.258746   0.000000
    34  H    8.258746   2.415643   6.730512   0.000000
    35  H    8.070954   5.552001   8.498656   6.983808   0.000000
    36  H    5.552001   8.070954   6.983808   8.498656   4.541023
    37  H   10.510781   5.931330  10.780519   7.959867   2.469681
    38  H   10.868807   2.497715  10.226699   4.912190   4.987390
    39  H    2.497715  10.868807   4.912190  10.226699   8.438324
    40  H    5.931330  10.510781   7.959867  10.780519   6.633609
    41  H   11.702787   4.786290  11.507035   7.146210   4.304162
    42  H    4.786290  11.702787   7.146210  11.507035   8.319959
                   36         37         38         39         40
    36  H    0.000000
    37  H    6.633609   0.000000
    38  H    8.438324   4.304712   0.000000
    39  H    4.987390  10.873174  12.061275   0.000000
    40  H    2.469681   8.647526  10.873174   4.304712   0.000000
    41  H    8.319959   2.491350   2.471151  12.462403  10.573165
    42  H    4.304162  10.573165  12.462403   2.471151   2.491350
                   41         42
    41  H    0.000000
    42  H   12.439917   0.000000
 Stoichiometry    C26H16
 Framework group  C2[C2(CC),X(C24H16)]
 Deg. of freedom    60
 Full point group                 C2      NOp   2
 RotChk:  IX=0 Diff= 2.47D-16
 Largest Abelian subgroup         C2      NOp   2
 Largest concise Abelian subgroup C2      NOp   2
                         Standard orientation:                         
 ---------------------------------------------------------------------
 Center     Atomic      Atomic             Coordinates (Angstroms)
 Number     Number       Type             X           Y           Z
 ---------------------------------------------------------------------
      1          6           0       -0.000000   -0.000000    1.455731
      2          6           0       -0.027853    1.290875    0.773985
      3          6           0       -0.000000   -0.000000    2.865439
      4          6           0        0.027853   -1.290875    0.773985
      5          6           0       -0.411491    1.462506   -0.561554
      6          6           0        0.259361    2.490226    1.535396
      7          6           0       -0.225702   -1.215031    3.594946
      8          6           0        0.225702    1.215031    3.594946
      9          6           0       -0.259361   -2.490226    1.535396
     10          6           0        0.411491   -1.462506   -0.561554
     11          6           0        0.299819    3.732220    0.898777
     12          6           0       -0.404091    2.714348   -1.199354
     13          6           0        0.417214    2.398716    2.956388
     14          6           0        0.404091   -2.714348   -1.199354
     15          6           0       -0.417214   -2.398716    2.956388
     16          6           0       -0.299819   -3.732220    0.898777
     17          6           0       -0.786945    2.866593   -2.566053
     18          6           0        0.000000    3.881399   -0.462103
     19          6           0       -0.000000   -3.881399   -0.462103
     20          6           0        0.786945   -2.866593   -2.566053
     21          6           0        0.028414    5.143166   -1.127816
     22          6           0       -0.028414   -5.143166   -1.127816
     23          6           0        0.749239   -4.095703   -3.173816
     24          6           0       -0.749239    4.095703   -3.173816
     25          6           0        0.332888   -5.247500   -2.446845
     26          6           0       -0.332888    5.247500   -2.446845
     27          1           0       -0.774759    0.616607   -1.130285
     28          1           0        0.774759   -0.616607   -1.130285
     29          1           0        0.273228    1.159367    4.679090
     30          1           0       -0.273228   -1.159367    4.679090
     31          1           0        0.532460    4.615891    1.488630
     32          1           0       -0.532460   -4.615891    1.488630
     33          1           0        0.634532    3.304893    3.515005
     34          1           0       -0.634532   -3.304893    3.515005
     35          1           0        1.101213   -1.985586   -3.119767
     36          1           0       -1.101213    1.985586   -3.119767
     37          1           0        1.036634   -4.197656   -4.216079
     38          1           0       -0.338414   -6.021135   -0.567146
     39          1           0        0.338414    6.021135   -0.567146
     40          1           0       -1.036634    4.197656   -4.216079
     41          1           0        0.307695   -6.212343   -2.944659
     42          1           0       -0.307695    6.212343   -2.944659
 ---------------------------------------------------------------------
 Rotational constants (GHZ):           0.3249369           0.1443676           0.1019854
 Leave Link  202 at Thu Sep  8 15:02:26 2022, MaxMem=  1342177280 cpu:               3.9 elap:               0.1
 (Enter /mnt/opt/groups/app-gaussian/g16-avx2/l301.exe)
 Standard basis: 6-31G(d,p) (6D, 7F)
 Ernie: Thresh=  0.10000D-02 Tol=  0.10000D-05 Strict=F.
 There are   238 symmetry adapted cartesian basis functions of A   symmetry.
 There are   232 symmetry adapted cartesian basis functions of B   symmetry.
 There are   238 symmetry adapted basis functions of A   symmetry.
 There are   232 symmetry adapted basis functions of B   symmetry.
   470 basis functions,   840 primitive gaussians,   470 cartesian basis functions
    86 alpha electrons       86 beta electrons
       nuclear repulsion energy      1994.9000647597 Hartrees.
 IExCor=  402 DFT=T Ex+Corr=B3LYP ExCW=0 ScaHFX=  0.200000
 ScaDFX=  0.800000  0.720000  1.000000  0.810000 ScalE2=  1.000000  1.000000
 IRadAn=      5 IRanWt=     -1 IRanGd=            0 ICorTp=0 IEmpDi=131
 NAtoms=   42 NActive=   42 NUniq=   22 SFac= 3.64D+00 NAtFMM=   60 NAOKFM=F Big=F
 Integral buffers will be    131072 words long.
 Raffenetti 2 integral format.
 Two-electron integral symmetry is turned on.
 R6Disp:  Grimme-D3 Dispersion energy=       -0.0390196320 Hartrees.
 Nuclear repulsion after empirical dispersion term =     1994.8610451277 Hartrees.
 Leave Link  301 at Thu Sep  8 15:02:26 2022, MaxMem=  1342177280 cpu:               4.7 elap:               0.1
 (Enter /mnt/opt/groups/app-gaussian/g16-avx2/l302.exe)
 NPDir=0 NMtPBC=     1 NCelOv=     1 NCel=       1 NClECP=     1 NCelD=      1
         NCelK=      1 NCelE2=     1 NClLst=     1 CellRange=     0.0.
 One-electron integrals computed using PRISM.
 One-electron integral symmetry used in STVInt
 NBasis=   470 RedAO= T EigKep=  1.66D-04  NBF=   238   232
 NBsUse=   470 1.00D-06 EigRej= -1.00D+00 NBFU=   238   232
 Precomputing XC quadrature grid using
 IXCGrd= 4 IRadAn=           5 IRanWt=          -1 IRanGd=           0 AccXCQ= 1.00D-12.
 Generated NRdTot=       0 NPtTot=           0 NUsed=           0 NTot=          32
 NSgBfM=   465   465   465   465   465 MxSgAt=    42 MxSgA2=    42.
 Leave Link  302 at Thu Sep  8 15:02:28 2022, MaxMem=  1342177280 cpu:              99.7 elap:               2.2
 (Enter /mnt/opt/groups/app-gaussian/g16-avx2/l303.exe)
 DipDrv:  MaxL=1.
 Leave Link  303 at Thu Sep  8 15:02:28 2022, MaxMem=  1342177280 cpu:               7.2 elap:               0.2
 (Enter /mnt/opt/groups/app-gaussian/g16-avx2/l401.exe)
 Initial guess from the checkpoint file:  "/scratch/9832357.torquesrv1.cis.gov.pl/Gau-165504.chk"
 B after Tr=    -0.000000   -0.000000    0.000000
         Rot=    1.000000    0.000000   -0.000000    0.000000 Ang=   0.00 deg.
 Guess basis will be translated and rotated to current coordinates.
 JPrj=2 DoOrth=T DoCkMO=T.
 Initial guess orbital symmetries:
       Occupied  (A) (B) (A) (A) (B) (A) (A) (B) (A) (B) (B) (A)
                 (B) (A) (B) (A) (B) (A) (B) (A) (B) (A) (B) (A)
                 (A) (B) (A) (B) (A) (B) (A) (A) (B) (B) (A) (A)
                 (B) (B) (A) (A) (B) (B) (A) (A) (B) (A) (B) (A)
                 (A) (B) (B) (B) (A) (A) (A) (B) (B) (A) (B) (A)
                 (A) (B) (B) (A) (B) (A) (B) (A) (B) (B) (A) (B)
                 (A) (B) (A) (A) (B) (B) (B) (A) (A) (B) (B) (A)
                 (A) (B)
       Virtual   (B) (A) (A) (B) (B) (A) (A) (B) (B) (A) (A) (B)
                 (B) (A) (A) (B) (A) (B) (A) (B) (A) (B) (A) (B)
                 (B) (A) (B) (A) (A) (B) (B) (A) (A) (B) (B) (A)
                 (A) (B) (A) (A) (B) (B) (A) (B) (B) (A) (A) (B)
                 (A) (B) (A) (B) (B) (A) (B) (A) (B) (A) (B) (B)
                 (A) (A) (A) (A) (A) (B) (B) (A) (B) (B) (B) (A)
                 (A) (A) (B) (B) (A) (A) (B) (B) (A) (B) (A) (B)
                 (A) (B) (A) (B) (A) (A) (B) (B) (A) (B) (B) (A)
                 (A) (B) (A) (A) (B) (A) (B) (B) (A) (B) (A) (A)
                 (B) (A) (B) (A) (B) (A) (B) (A) (A) (B) (B) (A)
                 (B) (A) (B) (B) (A) (B) (A) (B) (A) (B) (A) (B)
                 (A) (B) (B) (B) (A) (A) (B) (A) (B) (A) (A) (B)
                 (B) (A) (B) (A) (B) (B) (A) (A) (A) (B) (A) (B)
                 (A) (B) (A) (B) (A) (A) (B) (B) (B) (A) (B) (B)
                 (A) (A) (B) (A) (A) (B) (A) (B) (A) (B) (B) (A)
                 (A) (A) (B) (A) (B) (A) (B) (B) (A) (A) (B) (B)
                 (A) (B) (A) (B) (A) (B) (A) (B) (B) (A) (B) (A)
                 (A) (B) (A) (B) (A) (B) (A) (A) (B) (B) (B) (A)
                 (A) (B) (B) (A) (A) (B) (A) (B) (A) (B) (A) (B)
                 (A) (B) (A) (A) (B) (B) (A) (B) (A) (A) (B) (A)
                 (B) (B) (B) (A) (A) (B) (A) (A) (B) (A) (B) (A)
                 (B) (A) (B) (A) (B) (B) (A) (B) (A) (B) (A) (B)
                 (A) (B) (A) (B) (A) (B) (A) (B) (B) (A) (A) (B)
                 (A) (B) (A) (B) (A) (B) (B) (A) (A) (A) (A) (B)
                 (B) (A) (B) (B) (A) (B) (B) (A) (B) (A) (A) (B)
                 (A) (B) (A) (A) (A) (B) (B) (B) (B) (A) (A) (A)
                 (A) (B) (B) (A) (B) (B) (A) (A) (B) (B) (A) (A)
                 (B) (B) (A) (A) (B) (B) (A) (A) (B) (A) (A) (B)
                 (A) (B) (B) (A) (B) (A) (B) (A) (B) (A) (B) (A)
                 (B) (A) (B) (A) (B) (A) (A) (B) (B) (A) (A) (B)
                 (A) (B) (A) (A) (B) (A) (B) (A) (B) (B) (A) (A)
                 (B) (B) (A) (A) (B) (B) (A) (A) (B) (A) (B) (A)
 The electronic state of the initial guess is 1-A.
 Leave Link  401 at Thu Sep  8 15:02:30 2022, MaxMem=  1342177280 cpu:              89.5 elap:               2.0
 (Enter /mnt/opt/groups/app-gaussian/g16-avx2/l502.exe)
 Two-electron integrals replicated using symmetry.
 Closed shell SCF:
 Using DIIS extrapolation, IDIIS=    10.
 NGot=  1342177280 LenX=  1341706032 LenY=  1341484662
 Requested convergence on RMS density matrix=1.00D-08 within 500 cycles.
 Requested convergence on MAX density matrix=1.00D-06.
 Requested convergence on             energy=1.00D-06.
 Level shift goal  0.100 maximum shift  0.100.
 No special actions if energy rises.
 Dynamic level shift is on during FON iterations.

 Cycle   1  Pass 1  IDiag  1:
 FoFJK:  IHMeth= 1 ICntrl=       0 DoSepK=F KAlg= 0 I1Cent=           0 FoldK=F
 IRaf= 670000000 NMat=       1 IRICut=       1 DoRegI=T DoRafI=F ISym2E= 2 IDoP0=0 IntGTp=1.
 FoFCou: FMM=F IPFlag=           0 FMFlag=      100000 FMFlg1=           0
         NFxFlg=           0 DoJE=F BraDBF=F KetDBF=F FulRan=T
         wScrn=  0.000000 ICntrl=         0 IOpCl=  0 I1Cent=           0 NGrid=           0
         NMat0=    1 NMatS0=      1 NMatT0=    0 NMatD0=    1 NMtDS0=    0 NMtDT0=    0
 Integrals replicated using symmetry in FoFCou.
 E= -1000.51587711655    
 DIIS: error= 1.90D-08 at cycle   1 NSaved=   1.
 NSaved= 1 IEnMin= 1 EnMin= -1000.51587711655     IErMin= 1 ErrMin= 1.90D-08
 ErrMax= 1.90D-08  0.00D+00 EMaxC= 1.00D+00 BMatC= 2.83D-13 BMatP= 2.83D-13
 IDIUse=1 WtCom= 1.00D+00 WtEn= 0.00D+00
 Coeff-Com:  0.100D+01
 Coeff:      0.100D+01
 Gap=     0.113 Goal=     0.100 Shift=    0.000
 RMSDP=3.61D-09 MaxDP=1.97D-07              OVMax= 3.94D-07

 SCF Done:  E(RB3LYP) =  -1000.51587712     A.U. after    1 cycles
            NFock=  1  Conv=0.36D-08     -V/T= 2.0098
 KE= 9.907972979473D+02 PE=-6.306092793815D+03 EE= 2.319918573624D+03
 Leave Link  502 at Thu Sep  8 15:02:34 2022, MaxMem=  1342177280 cpu:             160.6 elap:               3.5
 (Enter /mnt/opt/groups/app-gaussian/g16-avx2/l801.exe)
 DoSCS=F DFT=T ScalE2(SS,OS)=  1.000000  1.000000
 Range of M.O.s used for correlation:     1   470
 NBasis=   470 NAE=    86 NBE=    86 NFC=     0 NFV=     0
 NROrb=    470 NOA=    86 NOB=    86 NVA=   384 NVB=   384

 **** Warning!!: The largest alpha MO coefficient is  0.10200347D+02

 Leave Link  801 at Thu Sep  8 15:02:34 2022, MaxMem=  1342177280 cpu:               2.4 elap:               0.1
 (Enter /mnt/opt/groups/app-gaussian/g16-avx2/l1101.exe)
 Using compressed storage, NAtomX=    42.
 Will process     43 centers per pass.
 R6Disp: Adding Grimme-D3 dispersion energy 1st derivatives to the gradient.
 Leave Link 1101 at Thu Sep  8 15:02:35 2022, MaxMem=  1342177280 cpu:              77.1 elap:               1.7
 (Enter /mnt/opt/groups/app-gaussian/g16-avx2/l1102.exe)
 Symmetrizing basis deriv contribution to polar:
 IMax=3 JMax=2 DiffMx= 0.00D+00
 Leave Link 1102 at Thu Sep  8 15:02:36 2022, MaxMem=  1342177280 cpu:               6.7 elap:               0.2
 (Enter /mnt/opt/groups/app-gaussian/g16-avx2/l1110.exe)
 Forming Gx(P) for the SCF density, NAtomX=    42.
 Integral derivatives from FoFJK, PRISM(SPDF).
 Do as many integral derivatives as possible in FoFJK.
 G2DrvN: MDV=    1342172902.
 G2DrvN: will do    43 centers at a time, making    1 passes.
 Calling FoFCou, ICntrl=  3107 FMM=F I1Cent=   0 AccDes= 1.00D-12.
 FoFJK:  IHMeth= 1 ICntrl=    3107 DoSepK=F KAlg= 0 I1Cent=           0 FoldK=F
 IRaf=         0 NMat=       1 IRICut=       1 DoRegI=T DoRafI=F ISym2E= 1 IDoP0=0 IntGTp=1.
 FoFCou: FMM=F IPFlag=           0 FMFlag=      100000 FMFlg1=           0
         NFxFlg=           0 DoJE=F BraDBF=F KetDBF=F FulRan=T
         wScrn=  0.000000 ICntrl=      3107 IOpCl=  0 I1Cent=           0 NGrid=           0
         NMat0=    1 NMatS0=      1 NMatT0=    0 NMatD0=    1 NMtDS0=    0 NMtDT0=    0
 Petite list used in FoFCou.
 End of G2Drv F.D. properties file   721 does not exist.
 End of G2Drv F.D. properties file   722 does not exist.
 End of G2Drv F.D. properties file   788 does not exist.
 Leave Link 1110 at Thu Sep  8 15:03:27 2022, MaxMem=  1342177280 cpu:            2391.3 elap:              51.0
 (Enter /mnt/opt/groups/app-gaussian/g16-avx2/l1002.exe)
 Minotr:  Closed shell wavefunction.
          IDoAtm=111111111111111111111111111111111111111111
          Direct CPHF calculation.
          Differentiating once with respect to electric field.
                with respect to dipole field.
          Differentiating once with respect to nuclear coordinates.
          Using symmetry in CPHF.
          Requested convergence is 1.0D-08 RMS, and 1.0D-07 maximum.
          Secondary convergence is 1.0D-12 RMS, and 1.0D-12 maximum.
          NewPWx=T KeepS1=F KeepF1=F KeepIn=T MapXYZ=F SortEE=F KeepMc=T.
        12741 words used for storage of precomputed grid.
 Two-electron integrals replicated using symmetry.
          MDV=    1342177280 using IRadAn=       1.
          Solving linear equations simultaneously, MaxMat=     384.
 FoF2E skips out because all densities are zero.
 CalDSu exits because no D1Ps are significant.
 FoFJK:  IHMeth= 1 ICntrl=       0 DoSepK=F KAlg= 0 I1Cent=           0 FoldK=F
 IRaf= 670000000 NMat=      66 IRICut=     165 DoRegI=T DoRafI=T ISym2E= 2 IDoP0=0 IntGTp=1.
 FoFCou: FMM=F IPFlag=           0 FMFlag=      100000 FMFlg1=           0
         NFxFlg=           0 DoJE=F BraDBF=F KetDBF=F FulRan=T
         wScrn=  0.000000 ICntrl=         0 IOpCl=  0 I1Cent=           0 NGrid=           0
         NMat0=   66 NMatS0=     66 NMatT0=    0 NMatD0=   66 NMtDS0=    0 NMtDT0=    0
 Integrals replicated using symmetry in FoFCou.
 Raff kept on since  60.67% of shell-pairs survive, threshold=   0.20 IRatSp=61.
          There are    69 degrees of freedom in the 1st order CPHF.  IDoFFX=4 NUNeed=    69.
     69 vectors produced by pass  0 Test12= 4.79D-14 1.45D-09 XBig12= 8.81D+02 1.48D+01.
 AX will form    69 AO Fock derivatives at one time.
     69 vectors produced by pass  1 Test12= 4.79D-14 1.45D-09 XBig12= 1.96D+02 1.64D+00.
     69 vectors produced by pass  2 Test12= 4.79D-14 1.45D-09 XBig12= 6.64D+00 2.61D-01.
     69 vectors produced by pass  3 Test12= 4.79D-14 1.45D-09 XBig12= 9.92D-02 4.30D-02.
     69 vectors produced by pass  4 Test12= 4.79D-14 1.45D-09 XBig12= 7.96D-04 2.33D-03.
     69 vectors produced by pass  5 Test12= 4.79D-14 1.45D-09 XBig12= 2.77D-06 1.08D-04.
     50 vectors produced by pass  6 Test12= 4.79D-14 1.45D-09 XBig12= 6.50D-09 7.53D-06.
      7 vectors produced by pass  7 Test12= 4.79D-14 1.45D-09 XBig12= 1.21D-11 2.66D-07.
      3 vectors produced by pass  8 Test12= 4.79D-14 1.45D-09 XBig12= 2.62D-14 1.21D-08.
 InvSVY:  IOpt=1 It=  1 EMax= 6.39D-14
 Solved reduced A of dimension   474 with    69 vectors.
 FullF1:  Do perturbations      1 to      69.
 Isotropic polarizability for W=    0.000000      318.74 Bohr**3.
 End of Minotr F.D. properties file   721 does not exist.
 End of Minotr F.D. properties file   722 does not exist.
 End of Minotr F.D. properties file   788 does not exist.
 Leave Link 1002 at Thu Sep  8 15:07:38 2022, MaxMem=  1342177280 cpu:           11693.9 elap:             251.3
 (Enter /mnt/opt/groups/app-gaussian/g16-avx2/l601.exe)
 Copying SCF densities to generalized density rwf, IOpCl= 0 IROHF=0.

 **********************************************************************

            Population analysis using the SCF Density.

 **********************************************************************

 Orbital symmetries:
       Occupied  (A) (B) (A) (A) (B) (A) (A) (B) (A) (B) (B) (A)
                 (B) (A) (B) (A) (B) (A) (B) (A) (B) (A) (B) (A)
                 (A) (B) (A) (B) (A) (B) (A) (A) (B) (B) (A) (A)
                 (B) (B) (A) (A) (B) (B) (A) (A) (B) (A) (B) (A)
                 (A) (B) (B) (B) (A) (A) (A) (B) (B) (A) (B) (A)
                 (A) (B) (B) (A) (B) (A) (B) (A) (B) (B) (A) (B)
                 (A) (B) (A) (A) (B) (B) (B) (A) (A) (B) (B) (A)
                 (A) (B)
       Virtual   (B) (A) (A) (B) (B) (A) (A) (B) (B) (A) (A) (B)
                 (B) (A) (A) (B) (A) (B) (A) (B) (A) (B) (A) (B)
                 (B) (A) (B) (A) (A) (B) (B) (A) (A) (B) (B) (A)
                 (A) (B) (A) (A) (B) (B) (A) (B) (B) (A) (A) (B)
                 (A) (B) (A) (B) (B) (A) (B) (A) (B) (A) (B) (B)
                 (A) (A) (A) (A) (A) (B) (B) (A) (B) (B) (B) (A)
                 (A) (A) (B) (B) (A) (A) (B) (B) (A) (B) (A) (B)
                 (A) (B) (A) (B) (A) (A) (B) (B) (A) (B) (B) (A)
                 (A) (B) (A) (A) (B) (A) (B) (B) (A) (B) (A) (A)
                 (B) (A) (B) (A) (B) (A) (B) (A) (A) (B) (B) (A)
                 (B) (A) (B) (B) (A) (B) (A) (B) (A) (B) (A) (B)
                 (A) (B) (B) (B) (A) (A) (B) (A) (B) (A) (A) (B)
                 (B) (A) (B) (A) (B) (B) (A) (A) (A) (B) (A) (B)
                 (A) (B) (A) (B) (A) (A) (B) (B) (B) (A) (B) (B)
                 (A) (A) (B) (A) (A) (B) (A) (B) (A) (B) (B) (A)
                 (A) (A) (B) (A) (B) (A) (B) (B) (A) (A) (B) (B)
                 (A) (B) (A) (B) (A) (B) (A) (B) (B) (A) (B) (A)
                 (A) (B) (A) (B) (A) (B) (A) (A) (B) (B) (B) (A)
                 (A) (B) (B) (A) (A) (B) (A) (B) (A) (B) (A) (B)
                 (A) (B) (A) (A) (B) (B) (A) (B) (A) (A) (B) (A)
                 (B) (B) (B) (A) (A) (B) (A) (A) (B) (A) (B) (A)
                 (B) (A) (B) (A) (B) (B) (A) (B) (A) (B) (A) (B)
                 (A) (B) (A) (B) (A) (B) (A) (B) (B) (A) (A) (B)
                 (A) (B) (A) (B) (A) (B) (B) (A) (A) (A) (A) (B)
                 (B) (A) (B) (B) (A) (B) (B) (A) (B) (A) (A) (B)
                 (A) (B) (A) (A) (A) (B) (B) (B) (B) (A) (A) (A)
                 (A) (B) (B) (A) (B) (B) (A) (A) (B) (B) (A) (A)
                 (B) (B) (A) (A) (B) (B) (A) (A) (B) (A) (A) (B)
                 (A) (B) (B) (A) (B) (A) (B) (A) (B) (A) (B) (A)
                 (B) (A) (B) (A) (B) (A) (A) (B) (B) (A) (A) (B)
                 (A) (B) (A) (A) (B) (A) (B) (A) (B) (B) (A) (A)
                 (B) (B) (A) (A) (B) (B) (A) (A) (B) (A) (B) (A)
 The electronic state is 1-A.
 Alpha  occ. eigenvalues --  -10.20524 -10.20429 -10.20422 -10.20018 -10.19972
 Alpha  occ. eigenvalues --  -10.19972 -10.19757 -10.19757 -10.19715 -10.19715
 Alpha  occ. eigenvalues --  -10.19177 -10.19177 -10.19167 -10.19167 -10.19133
 Alpha  occ. eigenvalues --  -10.19133 -10.19092 -10.19091 -10.19076 -10.19076
 Alpha  occ. eigenvalues --  -10.19065 -10.19065 -10.19045 -10.19045 -10.18872
 Alpha  occ. eigenvalues --  -10.18872  -0.88774  -0.87378  -0.85710  -0.83305
 Alpha  occ. eigenvalues --   -0.80849  -0.78844  -0.78403  -0.76964  -0.75481
 Alpha  occ. eigenvalues --   -0.74236  -0.72430  -0.71353  -0.69719  -0.65408
 Alpha  occ. eigenvalues --   -0.62822  -0.62424  -0.61344  -0.59807  -0.59152
 Alpha  occ. eigenvalues --   -0.58376  -0.55949  -0.53816  -0.51882  -0.51177
 Alpha  occ. eigenvalues --   -0.50510  -0.49020  -0.47633  -0.46863  -0.45674
 Alpha  occ. eigenvalues --   -0.45008  -0.44234  -0.44204  -0.43084  -0.42973
 Alpha  occ. eigenvalues --   -0.41574  -0.41553  -0.41035  -0.40453  -0.40168
 Alpha  occ. eigenvalues --   -0.39180  -0.38629  -0.38390  -0.37938  -0.37100
 Alpha  occ. eigenvalues --   -0.36452  -0.34857  -0.34269  -0.33820  -0.33606
 Alpha  occ. eigenvalues --   -0.32391  -0.32097  -0.30861  -0.29848  -0.29218
 Alpha  occ. eigenvalues --   -0.27605  -0.25911  -0.24397  -0.22580  -0.20718
 Alpha  occ. eigenvalues --   -0.18423
 Alpha virt. eigenvalues --   -0.07161  -0.04404  -0.03089  -0.00523   0.00870
 Alpha virt. eigenvalues --    0.02981   0.04284   0.04752   0.07877   0.09669
 Alpha virt. eigenvalues --    0.09722   0.10202   0.11628   0.11914   0.12271
 Alpha virt. eigenvalues --    0.13643   0.13791   0.15487   0.15762   0.16318
 Alpha virt. eigenvalues --    0.17118   0.17415   0.17702   0.17733   0.18939
 Alpha virt. eigenvalues --    0.19891   0.20798   0.20924   0.21866   0.23201
 Alpha virt. eigenvalues --    0.24701   0.24875   0.26988   0.27408   0.27988
 Alpha virt. eigenvalues --    0.28600   0.29332   0.30370   0.30516   0.30961
 Alpha virt. eigenvalues --    0.32604   0.32895   0.34066   0.34868   0.34997
 Alpha virt. eigenvalues --    0.36628   0.38279   0.42324   0.44054   0.46400
 Alpha virt. eigenvalues --    0.47135   0.47836   0.49086   0.49520   0.49641
 Alpha virt. eigenvalues --    0.50110   0.50962   0.51152   0.52187   0.52562
 Alpha virt. eigenvalues --    0.52749   0.53216   0.54059   0.54566   0.55535
 Alpha virt. eigenvalues --    0.55636   0.55937   0.55965   0.56459   0.56715
 Alpha virt. eigenvalues --    0.57245   0.57321   0.57796   0.58386   0.58450
 Alpha virt. eigenvalues --    0.58720   0.59488   0.59677   0.59882   0.60351
 Alpha virt. eigenvalues --    0.60393   0.60848   0.61322   0.61558   0.62018
 Alpha virt. eigenvalues --    0.62333   0.62455   0.62741   0.62990   0.63369
 Alpha virt. eigenvalues --    0.63386   0.64366   0.64473   0.65984   0.66669
 Alpha virt. eigenvalues --    0.67035   0.67727   0.69962   0.71733   0.72308
 Alpha virt. eigenvalues --    0.72311   0.75280   0.76367   0.77501   0.79349
 Alpha virt. eigenvalues --    0.79514   0.80321   0.81251   0.81690   0.81801
 Alpha virt. eigenvalues --    0.81940   0.82127   0.82599   0.83056   0.83884
 Alpha virt. eigenvalues --    0.83966   0.84655   0.84738   0.85023   0.85447
 Alpha virt. eigenvalues --    0.87654   0.88229   0.88729   0.89680   0.92148
 Alpha virt. eigenvalues --    0.92456   0.92537   0.94278   0.95019   0.95285
 Alpha virt. eigenvalues --    0.96414   0.96804   0.97457   1.00000   1.00048
 Alpha virt. eigenvalues --    1.01244   1.01276   1.02910   1.03269   1.03979
 Alpha virt. eigenvalues --    1.04385   1.05868   1.07692   1.08379   1.09147
 Alpha virt. eigenvalues --    1.10460   1.11644   1.11687   1.14789   1.15857
 Alpha virt. eigenvalues --    1.15872   1.17824   1.18280   1.20069   1.21536
 Alpha virt. eigenvalues --    1.22511   1.24589   1.24639   1.25080   1.25329
 Alpha virt. eigenvalues --    1.25967   1.26175   1.28426   1.29589   1.32532
 Alpha virt. eigenvalues --    1.33404   1.33789   1.34597   1.34819   1.35700
 Alpha virt. eigenvalues --    1.36308   1.36549   1.37792   1.38725   1.39292
 Alpha virt. eigenvalues --    1.40017   1.40232   1.40396   1.41231   1.41270
 Alpha virt. eigenvalues --    1.42714   1.44217   1.44567   1.45106   1.45149
 Alpha virt. eigenvalues --    1.49134   1.50291   1.51032   1.53114   1.54634
 Alpha virt. eigenvalues --    1.55682   1.57851   1.58243   1.59958   1.66531
 Alpha virt. eigenvalues --    1.71690   1.72329   1.72570   1.73672   1.74778
 Alpha virt. eigenvalues --    1.76050   1.76093   1.76361   1.77343   1.78959
 Alpha virt. eigenvalues --    1.81178   1.81244   1.81433   1.82969   1.83650
 Alpha virt. eigenvalues --    1.84257   1.85042   1.85140   1.86853   1.87069
 Alpha virt. eigenvalues --    1.87783   1.88274   1.88367   1.88693   1.88931
 Alpha virt. eigenvalues --    1.89980   1.90775   1.91670   1.91777   1.92121
 Alpha virt. eigenvalues --    1.92995   1.93765   1.94008   1.94015   1.94976
 Alpha virt. eigenvalues --    1.95310   1.98308   1.99110   1.99430   1.99465
 Alpha virt. eigenvalues --    1.99757   2.03152   2.04626   2.04757   2.06116
 Alpha virt. eigenvalues --    2.07774   2.09016   2.09800   2.10063   2.14196
 Alpha virt. eigenvalues --    2.17984   2.18184   2.18767   2.22113   2.22362
 Alpha virt. eigenvalues --    2.23394   2.24301   2.24507   2.25119   2.25758
 Alpha virt. eigenvalues --    2.28092   2.28634   2.30112   2.30118   2.30777
 Alpha virt. eigenvalues --    2.31131   2.31372   2.32777   2.33027   2.33965
 Alpha virt. eigenvalues --    2.34532   2.35442   2.36778   2.38129   2.38677
 Alpha virt. eigenvalues --    2.38766   2.39718   2.40198   2.41969   2.42563
 Alpha virt. eigenvalues --    2.43219   2.43318   2.45106   2.45690   2.46667
 Alpha virt. eigenvalues --    2.47305   2.50129   2.50826   2.51072   2.51395
 Alpha virt. eigenvalues --    2.53613   2.54464   2.54950   2.55908   2.56175
 Alpha virt. eigenvalues --    2.56548   2.56995   2.58222   2.58383   2.59790
 Alpha virt. eigenvalues --    2.60153   2.61033   2.61087   2.61536   2.62586
 Alpha virt. eigenvalues --    2.62717   2.63991   2.64880   2.66989   2.67782
 Alpha virt. eigenvalues --    2.67970   2.69517   2.70516   2.72557   2.73904
 Alpha virt. eigenvalues --    2.74527   2.74760   2.75047   2.75524   2.75649
 Alpha virt. eigenvalues --    2.79690   2.80213   2.80384   2.81412   2.86454
 Alpha virt. eigenvalues --    2.86530   2.89300   2.89513   2.92074   2.93671
 Alpha virt. eigenvalues --    2.96502   2.98558   3.05617   3.07223   3.09206
 Alpha virt. eigenvalues --    3.10072   3.12530   3.13962   3.16017   3.16895
 Alpha virt. eigenvalues --    3.18608   3.20327   3.22043   3.23596   3.24033
 Alpha virt. eigenvalues --    3.24125   3.28518   3.30107   3.30383   3.30911
 Alpha virt. eigenvalues --    3.32339   3.38677   3.41837   3.44902   3.46554
 Alpha virt. eigenvalues --    3.47992   3.48242   3.61771   3.65139   3.70315
 Alpha virt. eigenvalues --    3.79626   3.86694   3.86957   4.08567   4.10470
 Alpha virt. eigenvalues --    4.10709   4.11673   4.13055   4.14224   4.14501
 Alpha virt. eigenvalues --    4.14790   4.15825   4.16552   4.18924   4.20684
 Alpha virt. eigenvalues --    4.22498   4.30385   4.32984   4.36031   4.40435
 Alpha virt. eigenvalues --    4.43345   4.46907   4.51796   4.53240   4.58221
 Alpha virt. eigenvalues --    4.67156   4.79994   4.91445   4.99301
          Condensed to atoms (all electrons):
               1          2          3          4          5          6
     1  C    5.189371   0.318910   0.459682   0.318910  -0.068522  -0.006758
     2  C    0.318910   5.041799  -0.034780  -0.076073   0.404187   0.435947
     3  C    0.459682  -0.034780   4.810771  -0.034780   0.008719  -0.036219
     4  C    0.318910  -0.076073  -0.034780   5.041799  -0.022602   0.007891
     5  C   -0.068522   0.404187   0.008719  -0.022602   5.367529  -0.039166
     6  C   -0.006758   0.435947  -0.036219   0.007891  -0.039166   4.789458
     7  C   -0.018676   0.011753   0.424173  -0.057253  -0.000074  -0.000210
     8  C   -0.018676  -0.057253   0.424173   0.011753  -0.001195  -0.003521
     9  C   -0.006758   0.007891  -0.036219   0.435947  -0.000090  -0.000168
    10  C   -0.068522  -0.022602   0.008719   0.404187  -0.005085  -0.000090
    11  C    0.013686  -0.013069  -0.000124  -0.000042  -0.109805   0.419225
    12  C    0.006178  -0.002443  -0.000146   0.000779   0.399179  -0.030491
    13  C   -0.062291  -0.022898  -0.008225  -0.001111   0.014603   0.415806
    14  C    0.006178   0.000779  -0.000146  -0.002443   0.000224   0.000002
    15  C   -0.062291  -0.001111  -0.008225  -0.022898  -0.000006   0.000054
    16  C    0.013686  -0.000042  -0.000124  -0.013069   0.000009  -0.000001
    17  C   -0.000178   0.008243  -0.000000   0.000011  -0.077363  -0.000201
    18  C   -0.000076  -0.034064  -0.000004  -0.000016  -0.022254   0.002157
    19  C   -0.000076  -0.000016  -0.000004  -0.034064  -0.000002   0.000000
    20  C   -0.000178   0.000011  -0.000000   0.008243  -0.000056   0.000000
    21  C   -0.000005  -0.000322  -0.000000   0.000000   0.014624   0.007563
    22  C   -0.000005   0.000000  -0.000000  -0.000322   0.000000   0.000000
    23  C    0.000002  -0.000000  -0.000000  -0.000332   0.000000   0.000000
    24  C    0.000002  -0.000332  -0.000000  -0.000000   0.007567   0.000028
    25  C    0.000000   0.000000   0.000000   0.000029   0.000000  -0.000000
    26  C    0.000000   0.000029   0.000000   0.000000  -0.000576  -0.000321
    27  H   -0.005852  -0.040543  -0.000071   0.001415   0.351861   0.003374
    28  H   -0.005852   0.001415  -0.000071  -0.040543   0.006461  -0.000278
    29  H    0.004076   0.001036  -0.038983  -0.000195   0.000018   0.002606
    30  H    0.004076  -0.000195  -0.038983   0.001036   0.000002   0.000012
    31  H   -0.000194   0.004076   0.000025   0.000002   0.000578  -0.040813
    32  H   -0.000194   0.000002   0.000025   0.004076  -0.000000  -0.000000
    33  H    0.001013   0.004065   0.002590   0.000019  -0.000230  -0.038066
    34  H    0.001013   0.000019   0.002590   0.004065  -0.000000  -0.000001
    35  H    0.000002  -0.000002   0.000000   0.000177  -0.000037  -0.000000
    36  H    0.000002   0.000177   0.000000  -0.000002  -0.008927   0.000015
    37  H   -0.000000   0.000000  -0.000000   0.000004   0.000000  -0.000000
    38  H    0.000000   0.000000  -0.000000   0.000022  -0.000000  -0.000000
    39  H    0.000000   0.000022  -0.000000   0.000000  -0.000205   0.000091
    40  H   -0.000000   0.000004  -0.000000   0.000000  -0.000208  -0.000001
    41  H   -0.000000  -0.000000   0.000000  -0.000001   0.000000   0.000000
    42  H   -0.000000  -0.000001   0.000000  -0.000000   0.000010   0.000004
               7          8          9         10         11         12
     1  C   -0.018676  -0.018676  -0.006758  -0.068522   0.013686   0.006178
     2  C    0.011753  -0.057253   0.007891  -0.022602  -0.013069  -0.002443
     3  C    0.424173   0.424173  -0.036219   0.008719  -0.000124  -0.000146
     4  C   -0.057253   0.011753   0.435947   0.404187  -0.000042   0.000779
     5  C   -0.000074  -0.001195  -0.000090  -0.005085  -0.109805   0.399179
     6  C   -0.000210  -0.003521  -0.000168  -0.000090   0.419225  -0.030491
     7  C    5.039563  -0.068772  -0.003521  -0.001195  -0.000012  -0.000000
     8  C   -0.068772   5.039563  -0.000210  -0.000074   0.007626   0.000047
     9  C   -0.003521  -0.000210   4.789458  -0.039166  -0.000001   0.000002
    10  C   -0.001195  -0.000074  -0.039166   5.367529   0.000009   0.000224
    11  C   -0.000012   0.007626  -0.000001   0.000009   5.322731  -0.021470
    12  C   -0.000000   0.000047   0.000002   0.000224  -0.021470   4.769815
    13  C    0.008157   0.480611   0.000054  -0.000006  -0.073486  -0.000183
    14  C    0.000047  -0.000000  -0.030491   0.399179  -0.000000  -0.000037
    15  C    0.480611   0.008157   0.415806   0.014603   0.000001  -0.000000
    16  C    0.007626  -0.000012   0.419225  -0.109805  -0.000000  -0.000000
    17  C   -0.000000   0.000000   0.000000  -0.000056   0.014891   0.440449
    18  C    0.000000  -0.000367   0.000000  -0.000002   0.392003   0.472836
    19  C   -0.000367   0.000000   0.002157  -0.022254   0.000000  -0.000000
    20  C    0.000000  -0.000000  -0.000201  -0.077363   0.000000  -0.000002
    21  C    0.000000   0.000002   0.000000   0.000000  -0.082861  -0.032526
    22  C    0.000002   0.000000   0.007563   0.014624   0.000000   0.000000
    23  C   -0.000000   0.000000   0.000028   0.007567   0.000000  -0.000000
    24  C    0.000000  -0.000000   0.000000   0.000000  -0.000564  -0.010910
    25  C   -0.000000  -0.000000  -0.000321  -0.000576  -0.000000   0.000000
    26  C   -0.000000  -0.000000  -0.000000   0.000000   0.007736  -0.036764
    27  H   -0.000000   0.000021  -0.000278   0.006461   0.000794  -0.031829
    28  H    0.000021  -0.000000   0.003374   0.351861  -0.000008   0.001079
    29  H   -0.008593   0.361508   0.000012   0.000002  -0.000229  -0.000001
    30  H    0.361508  -0.008593   0.002606   0.000018  -0.000000  -0.000000
    31  H   -0.000000   0.000240  -0.000000  -0.000000   0.358458   0.004426
    32  H    0.000240  -0.000000  -0.040813   0.000578   0.000000   0.000000
    33  H   -0.000203  -0.035132  -0.000001  -0.000000  -0.008065   0.000024
    34  H   -0.035132  -0.000203  -0.038066  -0.000230  -0.000000  -0.000000
    35  H    0.000000  -0.000000   0.000015  -0.008927  -0.000000   0.000001
    36  H   -0.000000   0.000000  -0.000000  -0.000037  -0.000195  -0.039474
    37  H    0.000000  -0.000000  -0.000001  -0.000208  -0.000000  -0.000000
    38  H    0.000000  -0.000000   0.000091  -0.000205  -0.000000   0.000000
    39  H   -0.000000   0.000000  -0.000000  -0.000000  -0.008552   0.004655
    40  H   -0.000000   0.000000  -0.000000   0.000000   0.000010   0.002932
    41  H   -0.000000   0.000000   0.000004   0.000010   0.000000   0.000000
    42  H    0.000000  -0.000000   0.000000   0.000000  -0.000207   0.001026
              13         14         15         16         17         18
     1  C   -0.062291   0.006178  -0.062291   0.013686  -0.000178  -0.000076
     2  C   -0.022898   0.000779  -0.001111  -0.000042   0.008243  -0.034064
     3  C   -0.008225  -0.000146  -0.008225  -0.000124  -0.000000  -0.000004
     4  C   -0.001111  -0.002443  -0.022898  -0.013069   0.000011  -0.000016
     5  C    0.014603   0.000224  -0.000006   0.000009  -0.077363  -0.022254
     6  C    0.415806   0.000002   0.000054  -0.000001  -0.000201   0.002157
     7  C    0.008157   0.000047   0.480611   0.007626  -0.000000   0.000000
     8  C    0.480611  -0.000000   0.008157  -0.000012   0.000000  -0.000367
     9  C    0.000054  -0.030491   0.415806   0.419225   0.000000   0.000000
    10  C   -0.000006   0.399179   0.014603  -0.109805  -0.000056  -0.000002
    11  C   -0.073486  -0.000000   0.000001  -0.000000   0.014891   0.392003
    12  C   -0.000183  -0.000037  -0.000000  -0.000000   0.440449   0.472836
    13  C    5.047157  -0.000000  -0.000439   0.000001  -0.000008   0.007605
    14  C   -0.000000   4.769815  -0.000183  -0.021470  -0.000002  -0.000000
    15  C   -0.000439  -0.000183   5.047157  -0.073486  -0.000000   0.000000
    16  C    0.000001  -0.021470  -0.073486   5.322731   0.000000   0.000000
    17  C   -0.000008  -0.000002  -0.000000   0.000000   5.006127  -0.033118
    18  C    0.007605  -0.000000   0.000000   0.000000  -0.033118   4.770173
    19  C    0.000000   0.472836   0.007605   0.392003   0.000000  -0.000000
    20  C   -0.000000   0.440449  -0.000008   0.014891  -0.000000   0.000000
    21  C   -0.000192   0.000000  -0.000000   0.000000  -0.064205   0.441439
    22  C   -0.000000  -0.032526  -0.000192  -0.082861   0.000000  -0.000000
    23  C    0.000000  -0.010910   0.000000  -0.000564   0.000000   0.000000
    24  C    0.000000  -0.000000   0.000000   0.000000   0.530890  -0.036904
    25  C    0.000000  -0.036764   0.000002   0.007736  -0.000000   0.000000
    26  C    0.000002   0.000000   0.000000  -0.000000  -0.025353  -0.009072
    27  H   -0.000199   0.001079   0.000002  -0.000008  -0.008786   0.004294
    28  H    0.000002  -0.031829  -0.000199   0.000794   0.000051  -0.000033
    29  H   -0.035509  -0.000000   0.000282  -0.000000  -0.000000   0.000004
    30  H    0.000282  -0.000001  -0.035509  -0.000229   0.000000  -0.000000
    31  H   -0.008739   0.000000  -0.000000   0.000000  -0.000215  -0.039831
    32  H   -0.000000   0.004426  -0.008739   0.358458  -0.000000   0.000000
    33  H    0.360841  -0.000000   0.000004  -0.000000   0.000000   0.000134
    34  H    0.000004   0.000024   0.360841  -0.008065  -0.000000   0.000000
    35  H    0.000000  -0.039474  -0.000000  -0.000195  -0.000001   0.000000
    36  H   -0.000000   0.000001   0.000000  -0.000000   0.363526   0.004736
    37  H    0.000000   0.002932  -0.000000   0.000010   0.000000  -0.000000
    38  H    0.000000   0.004655  -0.000003  -0.008552  -0.000000   0.000000
    39  H   -0.000003   0.000000   0.000000  -0.000000   0.000560  -0.038910
    40  H   -0.000000  -0.000000   0.000000  -0.000000  -0.033979   0.001023
    41  H   -0.000000   0.001026  -0.000000  -0.000207   0.000000  -0.000000
    42  H   -0.000000   0.000000  -0.000000   0.000000   0.004182   0.002843
              19         20         21         22         23         24
     1  C   -0.000076  -0.000178  -0.000005  -0.000005   0.000002   0.000002
     2  C   -0.000016   0.000011  -0.000322   0.000000  -0.000000  -0.000332
     3  C   -0.000004  -0.000000  -0.000000  -0.000000  -0.000000  -0.000000
     4  C   -0.034064   0.008243   0.000000  -0.000322  -0.000332  -0.000000
     5  C   -0.000002  -0.000056   0.014624   0.000000   0.000000   0.007567
     6  C    0.000000   0.000000   0.007563   0.000000   0.000000   0.000028
     7  C   -0.000367   0.000000   0.000000   0.000002  -0.000000   0.000000
     8  C    0.000000  -0.000000   0.000002   0.000000   0.000000  -0.000000
     9  C    0.002157  -0.000201   0.000000   0.007563   0.000028   0.000000
    10  C   -0.022254  -0.077363   0.000000   0.014624   0.007567   0.000000
    11  C    0.000000   0.000000  -0.082861   0.000000   0.000000  -0.000564
    12  C   -0.000000  -0.000002  -0.032526   0.000000  -0.000000  -0.010910
    13  C    0.000000  -0.000000  -0.000192  -0.000000   0.000000   0.000000
    14  C    0.472836   0.440449   0.000000  -0.032526  -0.010910  -0.000000
    15  C    0.007605  -0.000008  -0.000000  -0.000192   0.000000   0.000000
    16  C    0.392003   0.014891   0.000000  -0.082861  -0.000564   0.000000
    17  C    0.000000  -0.000000  -0.064205   0.000000   0.000000   0.530890
    18  C   -0.000000   0.000000   0.441439  -0.000000   0.000000  -0.036904
    19  C    4.770173  -0.033118  -0.000000   0.441439  -0.036904   0.000000
    20  C   -0.033118   5.006127   0.000000  -0.064205   0.530890   0.000000
    21  C   -0.000000   0.000000   5.009921  -0.000000  -0.000000  -0.025722
    22  C    0.441439  -0.064205  -0.000000   5.009921  -0.025722  -0.000000
    23  C   -0.036904   0.530890  -0.000000  -0.025722   4.862643   0.000000
    24  C    0.000000   0.000000  -0.025722  -0.000000   0.000000   4.862643
    25  C   -0.009072  -0.025353  -0.000000   0.530272   0.481615  -0.000000
    26  C    0.000000  -0.000000   0.530272  -0.000000  -0.000000   0.481615
    27  H   -0.000033   0.000051  -0.000227   0.000000  -0.000002   0.000121
    28  H    0.004294  -0.008786   0.000000  -0.000227   0.000121  -0.000002
    29  H   -0.000000   0.000000  -0.000000  -0.000000  -0.000000   0.000000
    30  H    0.000004  -0.000000  -0.000000  -0.000000   0.000000  -0.000000
    31  H    0.000000  -0.000000  -0.008289  -0.000000   0.000000   0.000023
    32  H   -0.039831  -0.000215  -0.000000  -0.008289   0.000023   0.000000
    33  H    0.000000  -0.000000  -0.000005   0.000000   0.000000  -0.000000
    34  H    0.000134   0.000000   0.000000  -0.000005  -0.000000   0.000000
    35  H    0.004736   0.363526  -0.000000   0.000535  -0.043266  -0.000000
    36  H    0.000000  -0.000001   0.000535  -0.000000  -0.000000  -0.043266
    37  H    0.001023  -0.033979   0.000000   0.004181   0.365793  -0.000000
    38  H   -0.038910   0.000560   0.000000   0.363296   0.004483   0.000000
    39  H    0.000000  -0.000000   0.363296   0.000000   0.000000   0.004483
    40  H   -0.000000   0.000000   0.004181   0.000000  -0.000000   0.365793
    41  H    0.002843   0.004182   0.000000  -0.034096  -0.040124  -0.000000
    42  H   -0.000000   0.000000  -0.034096   0.000000  -0.000000  -0.040124
              25         26         27         28         29         30
     1  C    0.000000   0.000000  -0.005852  -0.005852   0.004076   0.004076
     2  C    0.000000   0.000029  -0.040543   0.001415   0.001036  -0.000195
     3  C    0.000000   0.000000  -0.000071  -0.000071  -0.038983  -0.038983
     4  C    0.000029   0.000000   0.001415  -0.040543  -0.000195   0.001036
     5  C    0.000000  -0.000576   0.351861   0.006461   0.000018   0.000002
     6  C   -0.000000  -0.000321   0.003374  -0.000278   0.002606   0.000012
     7  C   -0.000000  -0.000000  -0.000000   0.000021  -0.008593   0.361508
     8  C   -0.000000  -0.000000   0.000021  -0.000000   0.361508  -0.008593
     9  C   -0.000321  -0.000000  -0.000278   0.003374   0.000012   0.002606
    10  C   -0.000576   0.000000   0.006461   0.351861   0.000002   0.000018
    11  C   -0.000000   0.007736   0.000794  -0.000008  -0.000229  -0.000000
    12  C    0.000000  -0.036764  -0.031829   0.001079  -0.000001  -0.000000
    13  C    0.000000   0.000002  -0.000199   0.000002  -0.035509   0.000282
    14  C   -0.036764   0.000000   0.001079  -0.031829  -0.000000  -0.000001
    15  C    0.000002   0.000000   0.000002  -0.000199   0.000282  -0.035509
    16  C    0.007736  -0.000000  -0.000008   0.000794  -0.000000  -0.000229
    17  C   -0.000000  -0.025353  -0.008786   0.000051  -0.000000   0.000000
    18  C    0.000000  -0.009072   0.004294  -0.000033   0.000004  -0.000000
    19  C   -0.009072   0.000000  -0.000033   0.004294  -0.000000   0.000004
    20  C   -0.025353  -0.000000   0.000051  -0.008786   0.000000  -0.000000
    21  C   -0.000000   0.530272  -0.000227   0.000000  -0.000000  -0.000000
    22  C    0.530272  -0.000000   0.000000  -0.000227  -0.000000  -0.000000
    23  C    0.481615  -0.000000  -0.000002   0.000121  -0.000000   0.000000
    24  C   -0.000000   0.481615   0.000121  -0.000002   0.000000  -0.000000
    25  C    4.861143   0.000000   0.000000   0.000028   0.000000  -0.000000
    26  C    0.000000   4.861143   0.000028   0.000000  -0.000000   0.000000
    27  H    0.000000   0.000028   0.611319  -0.003577   0.000000  -0.000000
    28  H    0.000028   0.000000  -0.003577   0.611319  -0.000000   0.000000
    29  H    0.000000  -0.000000   0.000000  -0.000000   0.627172   0.006452
    30  H   -0.000000   0.000000  -0.000000   0.000000   0.006452   0.627172
    31  H    0.000000   0.000102   0.000025  -0.000000  -0.000015   0.000000
    32  H    0.000102   0.000000  -0.000000   0.000025   0.000000  -0.000015
    33  H   -0.000000   0.000000   0.000002   0.000000  -0.005285  -0.000015
    34  H    0.000000  -0.000000   0.000000   0.000002  -0.000015  -0.005285
    35  H    0.004508   0.000000   0.000074   0.006699   0.000000  -0.000000
    36  H    0.000000   0.004508   0.006699   0.000074  -0.000000   0.000000
    37  H   -0.040255  -0.000000  -0.000000  -0.000014   0.000000   0.000000
    38  H   -0.043326  -0.000000  -0.000000   0.000002  -0.000000   0.000000
    39  H   -0.000000  -0.043326   0.000002  -0.000000   0.000000  -0.000000
    40  H   -0.000000  -0.040255  -0.000014  -0.000000   0.000000   0.000000
    41  H    0.365798   0.000000  -0.000000   0.000000  -0.000000  -0.000000
    42  H    0.000000   0.365798   0.000000  -0.000000  -0.000000  -0.000000
              31         32         33         34         35         36
     1  C   -0.000194  -0.000194   0.001013   0.001013   0.000002   0.000002
     2  C    0.004076   0.000002   0.004065   0.000019  -0.000002   0.000177
     3  C    0.000025   0.000025   0.002590   0.002590   0.000000   0.000000
     4  C    0.000002   0.004076   0.000019   0.004065   0.000177  -0.000002
     5  C    0.000578  -0.000000  -0.000230  -0.000000  -0.000037  -0.008927
     6  C   -0.040813  -0.000000  -0.038066  -0.000001  -0.000000   0.000015
     7  C   -0.000000   0.000240  -0.000203  -0.035132   0.000000  -0.000000
     8  C    0.000240  -0.000000  -0.035132  -0.000203  -0.000000   0.000000
     9  C   -0.000000  -0.040813  -0.000001  -0.038066   0.000015  -0.000000
    10  C   -0.000000   0.000578  -0.000000  -0.000230  -0.008927  -0.000037
    11  C    0.358458   0.000000  -0.008065  -0.000000  -0.000000  -0.000195
    12  C    0.004426   0.000000   0.000024  -0.000000   0.000001  -0.039474
    13  C   -0.008739  -0.000000   0.360841   0.000004   0.000000  -0.000000
    14  C    0.000000   0.004426  -0.000000   0.000024  -0.039474   0.000001
    15  C   -0.000000  -0.008739   0.000004   0.360841  -0.000000   0.000000
    16  C    0.000000   0.358458  -0.000000  -0.008065  -0.000195  -0.000000
    17  C   -0.000215  -0.000000   0.000000  -0.000000  -0.000001   0.363526
    18  C   -0.039831   0.000000   0.000134   0.000000   0.000000   0.004736
    19  C    0.000000  -0.039831   0.000000   0.000134   0.004736   0.000000
    20  C   -0.000000  -0.000215  -0.000000   0.000000   0.363526  -0.000001
    21  C   -0.008289  -0.000000  -0.000005   0.000000  -0.000000   0.000535
    22  C   -0.000000  -0.008289   0.000000  -0.000005   0.000535  -0.000000
    23  C    0.000000   0.000023   0.000000  -0.000000  -0.043266  -0.000000
    24  C    0.000023   0.000000  -0.000000   0.000000  -0.000000  -0.043266
    25  C    0.000000   0.000102  -0.000000   0.000000   0.004508   0.000000
    26  C    0.000102   0.000000   0.000000  -0.000000   0.000000   0.004508
    27  H    0.000025  -0.000000   0.000002   0.000000   0.000074   0.006699
    28  H   -0.000000   0.000025   0.000000   0.000002   0.006699   0.000074
    29  H   -0.000015   0.000000  -0.005285  -0.000015   0.000000  -0.000000
    30  H    0.000000  -0.000015  -0.000015  -0.005285  -0.000000   0.000000
    31  H    0.633622  -0.000000   0.006571  -0.000000  -0.000000   0.000003
    32  H   -0.000000   0.633622  -0.000000   0.006571   0.000003  -0.000000
    33  H    0.006571  -0.000000   0.626046  -0.000000   0.000000   0.000000
    34  H   -0.000000   0.006571  -0.000000   0.626046   0.000000   0.000000
    35  H   -0.000000   0.000003   0.000000   0.000000   0.632602   0.000011
    36  H    0.000003  -0.000000   0.000000   0.000000   0.000011   0.632602
    37  H   -0.000000  -0.000000  -0.000000  -0.000000  -0.006074  -0.000000
    38  H   -0.000000   0.006280   0.000000   0.000002   0.000020  -0.000000
    39  H    0.006280  -0.000000   0.000002   0.000000  -0.000000   0.000020
    40  H   -0.000000  -0.000000  -0.000000  -0.000000  -0.000000  -0.006074
    41  H    0.000000  -0.000012  -0.000000   0.000000  -0.000191  -0.000000
    42  H   -0.000012   0.000000   0.000000  -0.000000  -0.000000  -0.000191
              37         38         39         40         41         42
     1  C   -0.000000   0.000000   0.000000  -0.000000  -0.000000  -0.000000
     2  C    0.000000   0.000000   0.000022   0.000004  -0.000000  -0.000001
     3  C   -0.000000  -0.000000  -0.000000  -0.000000   0.000000   0.000000
     4  C    0.000004   0.000022   0.000000   0.000000  -0.000001  -0.000000
     5  C    0.000000  -0.000000  -0.000205  -0.000208   0.000000   0.000010
     6  C   -0.000000  -0.000000   0.000091  -0.000001   0.000000   0.000004
     7  C    0.000000   0.000000  -0.000000  -0.000000  -0.000000   0.000000
     8  C   -0.000000  -0.000000   0.000000   0.000000   0.000000  -0.000000
     9  C   -0.000001   0.000091  -0.000000  -0.000000   0.000004   0.000000
    10  C   -0.000208  -0.000205  -0.000000   0.000000   0.000010   0.000000
    11  C   -0.000000  -0.000000  -0.008552   0.000010   0.000000  -0.000207
    12  C   -0.000000   0.000000   0.004655   0.002932   0.000000   0.001026
    13  C    0.000000   0.000000  -0.000003  -0.000000  -0.000000  -0.000000
    14  C    0.002932   0.004655   0.000000  -0.000000   0.001026   0.000000
    15  C   -0.000000  -0.000003   0.000000   0.000000  -0.000000  -0.000000
    16  C    0.000010  -0.008552  -0.000000  -0.000000  -0.000207   0.000000
    17  C    0.000000  -0.000000   0.000560  -0.033979   0.000000   0.004182
    18  C   -0.000000   0.000000  -0.038910   0.001023  -0.000000   0.002843
    19  C    0.001023  -0.038910   0.000000  -0.000000   0.002843  -0.000000
    20  C   -0.033979   0.000560  -0.000000   0.000000   0.004182   0.000000
    21  C    0.000000   0.000000   0.363296   0.004181   0.000000  -0.034096
    22  C    0.004181   0.363296   0.000000   0.000000  -0.034096   0.000000
    23  C    0.365793   0.004483   0.000000  -0.000000  -0.040124  -0.000000
    24  C   -0.000000   0.000000   0.004483   0.365793  -0.000000  -0.040124
    25  C   -0.040255  -0.043326  -0.000000  -0.000000   0.365798   0.000000
    26  C   -0.000000  -0.000000  -0.043326  -0.040255   0.000000   0.365798
    27  H   -0.000000  -0.000000   0.000002  -0.000014  -0.000000   0.000000
    28  H   -0.000014   0.000002  -0.000000  -0.000000   0.000000  -0.000000
    29  H    0.000000  -0.000000   0.000000   0.000000  -0.000000  -0.000000
    30  H    0.000000   0.000000  -0.000000   0.000000  -0.000000  -0.000000
    31  H   -0.000000  -0.000000   0.006280  -0.000000   0.000000  -0.000012
    32  H   -0.000000   0.006280  -0.000000  -0.000000  -0.000012   0.000000
    33  H   -0.000000   0.000000   0.000002  -0.000000  -0.000000   0.000000
    34  H   -0.000000   0.000002   0.000000  -0.000000   0.000000  -0.000000
    35  H   -0.006074   0.000020  -0.000000  -0.000000  -0.000191  -0.000000
    36  H   -0.000000  -0.000000   0.000020  -0.006074  -0.000000  -0.000191
    37  H    0.625738  -0.000192  -0.000000   0.000000  -0.005282   0.000000
    38  H   -0.000192   0.633195  -0.000000  -0.000000  -0.006035  -0.000000
    39  H   -0.000000  -0.000000   0.633195  -0.000192  -0.000000  -0.006035
    40  H    0.000000  -0.000000  -0.000192   0.625738   0.000000  -0.005282
    41  H   -0.005282  -0.006035  -0.000000   0.000000   0.625635  -0.000000
    42  H    0.000000  -0.000000  -0.006035  -0.005282  -0.000000   0.625635
 Mulliken charges:
               1
     1  C   -0.011680
     2  C    0.065383
     3  C    0.095638
     4  C    0.065383
     5  C   -0.219169
     6  C    0.112070
     7  C   -0.139691
     8  C   -0.139691
     9  C    0.112070
    10  C   -0.219169
    11  C   -0.218478
    12  C    0.102626
    13  C   -0.121833
    14  C    0.102626
    15  C   -0.121833
    16  C   -0.218478
    17  C   -0.125465
    18  C    0.115403
    19  C    0.115403
    20  C   -0.125465
    21  C   -0.123385
    22  C   -0.123385
    23  C   -0.095342
    24  C   -0.095342
    25  C   -0.095566
    26  C   -0.095566
    27  H    0.103796
    28  H    0.103796
    29  H    0.085658
    30  H    0.085658
    31  H    0.083677
    32  H    0.083677
    33  H    0.085689
    34  H    0.085689
    35  H    0.085259
    36  H    0.085259
    37  H    0.086323
    38  H    0.084618
    39  H    0.084618
    40  H    0.086323
    41  H    0.086448
    42  H    0.086448
 Sum of Mulliken charges =  -0.00000
 Mulliken charges with hydrogens summed into heavy atoms:
               1
     1  C   -0.011680
     2  C    0.065383
     3  C    0.095638
     4  C    0.065383
     5  C   -0.115372
     6  C    0.112070
     7  C   -0.054033
     8  C   -0.054033
     9  C    0.112070
    10  C   -0.115372
    11  C   -0.134801
    12  C    0.102626
    13  C   -0.036144
    14  C    0.102626
    15  C   -0.036144
    16  C   -0.134801
    17  C   -0.040206
    18  C    0.115403
    19  C    0.115403
    20  C   -0.040206
    21  C   -0.038767
    22  C   -0.038767
    23  C   -0.009019
    24  C   -0.009019
    25  C   -0.009118
    26  C   -0.009118
 APT charges:
               1
     1  C    0.044304
     2  C    0.028452
     3  C    0.010322
     4  C    0.028452
     5  C   -0.071330
     6  C   -0.038262
     7  C   -0.010738
     8  C   -0.010738
     9  C   -0.038262
    10  C   -0.071330
    11  C    0.012290
    12  C    0.018312
    13  C   -0.013619
    14  C    0.018312
    15  C   -0.013619
    16  C    0.012290
    17  C   -0.024036
    18  C   -0.024391
    19  C   -0.024391
    20  C   -0.024036
    21  C    0.020295
    22  C    0.020295
    23  C   -0.030716
    24  C   -0.030716
    25  C   -0.028802
    26  C   -0.028802
    27  H    0.045678
    28  H    0.045678
    29  H    0.009516
    30  H    0.009516
    31  H    0.011613
    32  H    0.011613
    33  H    0.014288
    34  H    0.014288
    35  H    0.024835
    36  H    0.024835
    37  H    0.010261
    38  H    0.012408
    39  H    0.012408
    40  H    0.010261
    41  H    0.006632
    42  H    0.006632
 Sum of APT charges =  -0.00000
 APT charges with hydrogens summed into heavy atoms:
               1
     1  C    0.044304
     2  C    0.028452
     3  C    0.010322
     4  C    0.028452
     5  C   -0.025651
     6  C   -0.038262
     7  C   -0.001222
     8  C   -0.001222
     9  C   -0.038262
    10  C   -0.025651
    11  C    0.023902
    12  C    0.018312
    13  C    0.000669
    14  C    0.018312
    15  C    0.000669
    16  C    0.023902
    17  C    0.000799
    18  C   -0.024391
    19  C   -0.024391
    20  C    0.000799
    21  C    0.032704
    22  C    0.032704
    23  C   -0.020455
    24  C   -0.020455
    25  C   -0.022170
    26  C   -0.022170
 Electronic spatial extent (au):  <R**2>=           9983.2381
 Charge=             -0.0000 electrons
 Dipole moment (field-independent basis, Debye):
    X=              0.0000    Y=             -0.0000    Z=             -0.0032  Tot=              0.0032
 Quadrupole moment (field-independent basis, Debye-Ang):
   XX=           -154.1995   YY=           -128.7367   ZZ=           -129.5970
   XY=              3.0731   XZ=              0.0000   YZ=             -0.0000
 Traceless Quadrupole moment (field-independent basis, Debye-Ang):
   XX=            -16.6884   YY=              8.7744   ZZ=              7.9140
   XY=              3.0731   XZ=              0.0000   YZ=             -0.0000
 Octapole moment (field-independent basis, Debye-Ang**2):
  XXX=              0.0000  YYY=              0.0000  ZZZ=              4.7809  XYY=              0.0000
  XXY=              0.0000  XXZ=             -3.9225  XZZ=             -0.0000  YZZ=             -0.0000
  YYZ=             -8.7749  XYZ=             18.3871
 Hexadecapole moment (field-independent basis, Debye-Ang**3):
 XXXX=           -330.4579 YYYY=          -8483.1237 ZZZZ=          -3864.8296 XXXY=            195.2832
 XXXZ=              0.0000 YYYX=            289.5771 YYYZ=              0.0000 ZZZX=              0.0000
 ZZZY=              0.0000 XXYY=          -1740.2875 XXZZ=           -799.2304 YYZZ=          -2035.1551
 XXYZ=             -0.0000 YYXZ=             -0.0000 ZZXY=             28.6302
 N-N= 1.994861045128D+03 E-N=-6.306092806180D+03  KE= 9.907972979473D+02
 Symmetry A    KE= 5.273482771591D+02
 Symmetry B    KE= 4.634490207882D+02
  Exact polarizability:      97.145       9.363     474.158      -0.000       0.000     384.930
 Approx polarizability:     168.099      39.885     748.361      -0.000      -0.000     736.683
 No NMR shielding tensors so no spin-rotation constants.
 Leave Link  601 at Thu Sep  8 15:07:39 2022, MaxMem=  1342177280 cpu:              56.1 elap:               1.3
 (Enter /mnt/opt/groups/app-gaussian/g16-avx2/l701.exe)
 ... and contract with generalized density number  0.
 Compute integral second derivatives.
 R6Disp: Adding Grimme-D3 dispersion energy 2nd derivatives to the Hessian.
 Leave Link  701 at Thu Sep  8 15:07:41 2022, MaxMem=  1342177280 cpu:              65.7 elap:               1.4
 (Enter /mnt/opt/groups/app-gaussian/g16-avx2/l702.exe)
 L702 exits ... SP integral derivatives will be done elsewhere.
 Leave Link  702 at Thu Sep  8 15:07:41 2022, MaxMem=  1342177280 cpu:               2.1 elap:               0.1
 (Enter /mnt/opt/groups/app-gaussian/g16-avx2/l703.exe)
 Integral derivatives from FoFJK, PRISM(SPDF).
 Compute integral second derivatives, UseDBF=F ICtDFT=           0.
 Calling FoFJK, ICntrl=    100127 FMM=F ISym2X=1 I1Cent= 0 IOpClX= 0 NMat=1 NMatS=1 NMatT=0.
 FoFJK:  IHMeth= 1 ICntrl=  100127 DoSepK=F KAlg= 0 I1Cent=           0 FoldK=F
 IRaf=         0 NMat=       1 IRICut=       1 DoRegI=T DoRafI=F ISym2E= 1 IDoP0=0 IntGTp=1.
 FoFCou: FMM=F IPFlag=           0 FMFlag=      100000 FMFlg1=         800
         NFxFlg=           0 DoJE=F BraDBF=F KetDBF=F FulRan=T
         wScrn=  0.000000 ICntrl=    100127 IOpCl=  0 I1Cent=           0 NGrid=           0
         NMat0=    1 NMatS0=      1 NMatT0=    0 NMatD0=    1 NMtDS0=    0 NMtDT0=    0
 Petite list used in FoFCou.
 Leave Link  703 at Thu Sep  8 15:08:58 2022, MaxMem=  1342177280 cpu:            3598.3 elap:              76.8
 (Enter /mnt/opt/groups/app-gaussian/g16-avx2/l716.exe)
 Dipole        = 1.37441630D-16-3.03259892D-14-1.25405616D-03
 Polarizability= 9.71451115D+01 9.36310392D+00 4.74157606D+02
                -1.83781612D-08 2.82444500D-07 3.84930494D+02
 Full mass-weighted force constant matrix:
 Low frequencies ---   -1.8868   -0.0009   -0.0008   -0.0003    1.7057    3.4441
 Low frequencies ---   46.8937   50.6296   64.7836
 Diagonal vibrational polarizability:
       14.3030137       6.0673252       2.6087072
 Harmonic frequencies (cm**-1), IR intensities (KM/Mole), Raman scattering
 activities (A**4/AMU), depolarization ratios for plane and unpolarized
 incident light, reduced masses (AMU), force constants (mDyne/A),
 and normal coordinates:
                      1                      2                      3
                      A                      B                      A
 Frequencies --     46.8934                50.6283                64.7836
 Red. masses --      5.0591                 4.2532                 5.2405
 Frc consts  --      0.0066                 0.0064                 0.0130
 IR Inten    --      0.0121                 0.2231                 0.0658
  Atom  AN      X      Y      Z        X      Y      Z        X      Y      Z
     1   6     0.00   0.00  -0.03    -0.10  -0.00   0.00     0.00  -0.00   0.07
     2   6     0.05  -0.00  -0.03    -0.10   0.00   0.01    -0.02  -0.02   0.05
     3   6     0.00   0.00  -0.03    -0.05  -0.00   0.00     0.00   0.00   0.06
     4   6    -0.05   0.00  -0.03    -0.10   0.00  -0.01     0.02   0.02   0.05
     5   6     0.00   0.01  -0.01    -0.16   0.02   0.03    -0.08  -0.06   0.07
     6   6     0.13  -0.02  -0.03     0.01  -0.01  -0.01     0.02  -0.01   0.02
     7   6    -0.11   0.02  -0.03    -0.01  -0.01   0.01    -0.01  -0.01   0.04
     8   6     0.11  -0.02  -0.03    -0.01  -0.01  -0.01     0.01   0.01   0.04
     9   6    -0.13   0.02  -0.03     0.01  -0.01   0.01    -0.02   0.01   0.02
    10   6    -0.00  -0.01  -0.01    -0.16   0.02  -0.03     0.08   0.06   0.07
    11   6     0.14  -0.02  -0.03     0.09  -0.02  -0.02     0.05  -0.03  -0.03
    12   6    -0.02   0.02   0.01    -0.08   0.02   0.02    -0.06  -0.09   0.02
    13   6     0.18  -0.03  -0.04     0.03  -0.02  -0.01     0.03   0.00   0.02
    14   6     0.02  -0.02   0.01    -0.08   0.02  -0.02     0.06   0.09   0.02
    15   6    -0.18   0.03  -0.04     0.03  -0.02   0.01    -0.03  -0.00   0.02
    16   6    -0.14   0.02  -0.03     0.09  -0.02   0.02    -0.05   0.03  -0.03
    17   6    -0.14   0.05   0.04    -0.13   0.04   0.03    -0.11  -0.14   0.03
    18   6     0.05   0.01  -0.00     0.07  -0.01  -0.01     0.03  -0.08  -0.04
    19   6    -0.05  -0.01  -0.00     0.07  -0.01   0.01    -0.03   0.08  -0.04
    20   6     0.14  -0.05   0.04    -0.13   0.04  -0.03     0.11   0.14   0.03
    21   6     0.01   0.02   0.02     0.19  -0.03  -0.04     0.09  -0.12  -0.11
    22   6    -0.01  -0.02   0.02     0.19  -0.03   0.04    -0.09   0.12  -0.11
    23   6     0.19  -0.07   0.07    -0.01   0.03  -0.01     0.06   0.17  -0.03
    24   6    -0.19   0.07   0.07    -0.01   0.03   0.01    -0.06  -0.17  -0.03
    25   6     0.12  -0.05   0.05     0.15  -0.01   0.03    -0.05   0.17  -0.10
    26   6    -0.12   0.05   0.05     0.15  -0.01  -0.03     0.05  -0.17  -0.10
    27   1    -0.04   0.02   0.00    -0.25   0.05   0.05    -0.13  -0.08   0.12
    28   1     0.04  -0.02   0.00    -0.25   0.05  -0.05     0.13   0.08   0.12
    29   1     0.12  -0.02  -0.03     0.02  -0.01  -0.01     0.02   0.03   0.04
    30   1    -0.12   0.02  -0.03     0.02  -0.01   0.01    -0.02  -0.03   0.04
    31   1     0.20  -0.03  -0.04     0.18  -0.04  -0.04     0.10  -0.02  -0.08
    32   1    -0.20   0.03  -0.04     0.18  -0.04   0.04    -0.10   0.02  -0.08
    33   1     0.26  -0.05  -0.04     0.09  -0.03  -0.02     0.05   0.00   0.01
    34   1    -0.26   0.05  -0.04     0.09  -0.03   0.02    -0.05  -0.00   0.01
    35   1     0.20  -0.07   0.05    -0.24   0.07  -0.06     0.19   0.15   0.09
    36   1    -0.20   0.07   0.05    -0.24   0.07   0.06    -0.19  -0.15   0.09
    37   1     0.29  -0.09   0.10    -0.04   0.04  -0.02     0.09   0.20  -0.02
    38   1    -0.06  -0.00   0.01     0.31  -0.05   0.06    -0.16   0.11  -0.16
    39   1     0.06   0.00   0.01     0.31  -0.05  -0.06     0.16  -0.11  -0.16
    40   1    -0.29   0.09   0.10    -0.04   0.04   0.02    -0.09  -0.20  -0.02
    41   1     0.16  -0.06   0.07     0.25  -0.02   0.04    -0.10   0.19  -0.15
    42   1    -0.16   0.06   0.07     0.25  -0.02  -0.04     0.10  -0.19  -0.15
                      4                      5                      6
                      B                      A                      A
 Frequencies --     95.8788               115.6928               152.9386
 Red. masses --      4.9570                 4.3620                 4.9876
 Frc consts  --      0.0268                 0.0344                 0.0687
 IR Inten    --      1.0368                 0.0019                 0.0017
  Atom  AN      X      Y      Z        X      Y      Z        X      Y      Z
     1   6    -0.03   0.01   0.00    -0.00  -0.00  -0.03    -0.00  -0.00   0.02
     2   6    -0.09   0.02   0.02    -0.05   0.01  -0.02     0.06  -0.01   0.01
     3   6     0.13  -0.02   0.00    -0.00  -0.00  -0.02     0.00  -0.00   0.02
     4   6    -0.09   0.02  -0.02     0.05  -0.01  -0.02    -0.06   0.01   0.01
     5   6    -0.11   0.02   0.03    -0.07   0.03  -0.02     0.14  -0.02  -0.01
     6   6    -0.08   0.01   0.02    -0.08   0.01  -0.01     0.02   0.00   0.00
     7   6     0.20  -0.03   0.00     0.12  -0.01  -0.01     0.15  -0.03   0.02
     8   6     0.20  -0.03  -0.00    -0.12   0.01  -0.01    -0.15   0.03   0.02
     9   6    -0.08   0.01  -0.02     0.08  -0.01  -0.01    -0.02  -0.00   0.00
    10   6    -0.11   0.02  -0.03     0.07  -0.03  -0.02    -0.14   0.02  -0.01
    11   6    -0.15   0.02   0.04    -0.00   0.00  -0.00     0.11  -0.01  -0.03
    12   6    -0.08   0.01   0.02    -0.07   0.04   0.00     0.16  -0.03  -0.03
    13   6     0.06  -0.01   0.00    -0.15   0.02   0.00    -0.16   0.03   0.03
    14   6    -0.08   0.01  -0.02     0.07  -0.04   0.00    -0.16   0.03  -0.03
    15   6     0.06  -0.01  -0.00     0.15  -0.02   0.00     0.16  -0.03   0.03
    16   6    -0.15   0.02  -0.04     0.00  -0.00  -0.00    -0.11   0.01  -0.03
    17   6     0.06  -0.01  -0.02    -0.15   0.10   0.03     0.07  -0.05  -0.00
    18   6    -0.12   0.02   0.03     0.03   0.01  -0.01     0.15  -0.02  -0.04
    19   6    -0.12   0.02  -0.03    -0.03  -0.01  -0.01    -0.15   0.02  -0.04
    20   6     0.06  -0.01   0.02     0.15  -0.10   0.03    -0.07   0.05  -0.00
    21   6    -0.06   0.01   0.01     0.16   0.01  -0.01     0.03  -0.02  -0.03
    22   6    -0.06   0.01  -0.01    -0.16  -0.01  -0.01    -0.03   0.02  -0.03
    23   6     0.16  -0.03   0.05     0.08  -0.10   0.04     0.11   0.03   0.02
    24   6     0.16  -0.03  -0.05    -0.08   0.10   0.04    -0.11  -0.03   0.02
    25   6     0.10  -0.02   0.03    -0.11  -0.05   0.01     0.14   0.01   0.02
    26   6     0.10  -0.02  -0.03     0.11   0.05   0.01    -0.14  -0.01   0.02
    27   1    -0.09   0.02   0.02    -0.06   0.03  -0.02     0.11  -0.01  -0.01
    28   1    -0.09   0.02  -0.02     0.06  -0.03  -0.02    -0.11   0.01  -0.01
    29   1     0.34  -0.06  -0.01    -0.16   0.01  -0.01    -0.25   0.05   0.03
    30   1     0.34  -0.06   0.01     0.16  -0.01  -0.01     0.25  -0.05   0.03
    31   1    -0.16   0.02   0.04     0.03  -0.01   0.00     0.08  -0.00  -0.02
    32   1    -0.16   0.02  -0.04    -0.03   0.01   0.00    -0.08   0.00  -0.02
    33   1     0.09  -0.01  -0.00    -0.22   0.03   0.01    -0.27   0.05   0.04
    34   1     0.09  -0.01   0.00     0.22  -0.03   0.01     0.27  -0.05   0.04
    35   1     0.10  -0.02   0.04     0.28  -0.14   0.04    -0.10   0.07   0.01
    36   1     0.10  -0.02  -0.04    -0.28   0.14   0.04     0.10  -0.07   0.01
    37   1     0.30  -0.05   0.09     0.14  -0.14   0.06     0.23   0.03   0.06
    38   1    -0.10   0.02  -0.03    -0.28   0.03  -0.02    -0.01   0.00  -0.04
    39   1    -0.10   0.02   0.03     0.28  -0.03  -0.02     0.01  -0.00  -0.04
    40   1     0.30  -0.05  -0.09    -0.14   0.14   0.06    -0.23  -0.03   0.06
    41   1     0.17  -0.03   0.05    -0.21  -0.05   0.00     0.28  -0.00   0.04
    42   1     0.17  -0.03  -0.05     0.21   0.05   0.00    -0.28   0.00   0.04
                      7                      8                      9
                      B                      B                      B
 Frequencies --    167.3282               209.6880               246.6593
 Red. masses --      5.0086                 4.6308                 5.3428
 Frc consts  --      0.0826                 0.1200                 0.1915
 IR Inten    --      1.3033                 0.5595                 0.0533
  Atom  AN      X      Y      Z        X      Y      Z        X      Y      Z
     1   6     0.16   0.03   0.00     0.10  -0.03  -0.00     0.16  -0.04  -0.00
     2   6     0.11   0.05   0.07     0.04  -0.06  -0.07     0.15  -0.05  -0.06
     3   6     0.09   0.01   0.00     0.15  -0.02  -0.00    -0.04   0.03  -0.00
     4   6     0.11   0.05  -0.07     0.04  -0.06   0.07     0.15  -0.05   0.06
     5   6     0.06   0.02   0.09     0.09  -0.05  -0.10     0.01  -0.03  -0.02
     6   6    -0.02   0.07   0.09    -0.11  -0.04  -0.04     0.14  -0.05  -0.06
     7   6    -0.02   0.01  -0.04     0.09  -0.01   0.02    -0.12   0.05   0.02
     8   6    -0.02   0.01   0.04     0.09  -0.01  -0.02    -0.12   0.05  -0.02
     9   6    -0.02   0.07  -0.09    -0.11  -0.04   0.04     0.14  -0.05   0.06
    10   6     0.06   0.02  -0.09     0.09  -0.05   0.10     0.01  -0.03   0.02
    11   6    -0.07   0.07   0.07    -0.13  -0.03  -0.03    -0.00  -0.03  -0.02
    12   6    -0.03   0.01   0.09     0.01  -0.02  -0.07    -0.15   0.00   0.01
    13   6    -0.10   0.05   0.10    -0.12   0.00  -0.04     0.07  -0.00  -0.05
    14   6    -0.03   0.01  -0.09     0.01  -0.02   0.07    -0.15   0.00  -0.01
    15   6    -0.10   0.05  -0.10    -0.12   0.00   0.04     0.07  -0.00   0.05
    16   6    -0.07   0.07  -0.07    -0.13  -0.03   0.03    -0.00  -0.03   0.02
    17   6    -0.10  -0.07   0.11    -0.07   0.08  -0.05    -0.12   0.05   0.01
    18   6    -0.02   0.03   0.05    -0.01  -0.03  -0.04    -0.15  -0.00   0.02
    19   6    -0.02   0.03  -0.05    -0.01  -0.03   0.04    -0.15  -0.00  -0.02
    20   6    -0.10  -0.07  -0.11    -0.07   0.08   0.05    -0.12   0.05  -0.01
    21   6     0.06  -0.02  -0.04     0.10  -0.01  -0.00    -0.10   0.01   0.05
    22   6     0.06  -0.02   0.04     0.10  -0.01   0.00    -0.10   0.01  -0.05
    23   6    -0.04  -0.11  -0.03    -0.07   0.11  -0.02     0.11   0.03   0.02
    24   6    -0.04  -0.11   0.03    -0.07   0.11   0.02     0.11   0.03  -0.02
    25   6     0.08  -0.10   0.06     0.08   0.06  -0.01     0.12   0.02   0.00
    26   6     0.08  -0.10  -0.06     0.08   0.06   0.01     0.12   0.02  -0.00
    27   1     0.09  -0.00   0.11     0.17  -0.06  -0.14     0.02  -0.04  -0.03
    28   1     0.09  -0.00  -0.11     0.17  -0.06   0.14     0.02  -0.04   0.03
    29   1    -0.09  -0.02   0.04     0.13   0.01  -0.02    -0.29   0.11  -0.01
    30   1    -0.09  -0.02  -0.04     0.13   0.01   0.02    -0.29   0.11   0.01
    31   1    -0.13   0.09   0.07    -0.19  -0.03  -0.00    -0.01  -0.04  -0.01
    32   1    -0.13   0.09  -0.07    -0.19  -0.03   0.00    -0.01  -0.04   0.01
    33   1    -0.22   0.05   0.14    -0.23   0.04  -0.07     0.05   0.02  -0.08
    34   1    -0.22   0.05  -0.14    -0.23   0.04   0.07     0.05   0.02   0.08
    35   1    -0.16  -0.09  -0.18    -0.15   0.13   0.08    -0.16   0.08   0.02
    36   1    -0.16  -0.09   0.18    -0.15   0.13  -0.08    -0.16   0.08  -0.02
    37   1    -0.07  -0.16  -0.03    -0.16   0.17  -0.05     0.25   0.03   0.06
    38   1     0.12   0.00   0.12     0.18  -0.06  -0.03    -0.13  -0.01  -0.10
    39   1     0.12   0.00  -0.12     0.18  -0.06   0.03    -0.13  -0.01   0.10
    40   1    -0.07  -0.16   0.03    -0.16   0.17   0.05     0.25   0.03  -0.06
    41   1     0.16  -0.14   0.13     0.15   0.07  -0.03     0.27   0.00   0.02
    42   1     0.16  -0.14  -0.13     0.15   0.07   0.03     0.27   0.00  -0.02
                     10                     11                     12
                      A                      A                      B
 Frequencies --    253.4116               275.9654               314.4441
 Red. masses --      4.8901                 4.5052                 4.3396
 Frc consts  --      0.1850                 0.2021                 0.2528
 IR Inten    --      0.1755                 0.2300                 1.1338
  Atom  AN      X      Y      Z        X      Y      Z        X      Y      Z
     1   6     0.00   0.00  -0.00    -0.00  -0.00  -0.00     0.12   0.01   0.00
     2   6     0.08   0.05   0.03     0.03   0.03   0.01    -0.00  -0.00   0.01
     3   6    -0.00   0.00  -0.01    -0.00  -0.00  -0.01     0.20   0.07   0.00
     4   6    -0.08  -0.05   0.03    -0.03  -0.03   0.01    -0.00  -0.00  -0.01
     5   6     0.15   0.09   0.02    -0.08   0.07   0.06    -0.14  -0.04   0.05
     6   6    -0.02   0.09   0.03     0.13   0.04  -0.02     0.00   0.01  -0.00
     7   6    -0.07   0.00  -0.01     0.14  -0.04  -0.01     0.02   0.10  -0.02
     8   6     0.07  -0.00  -0.01    -0.14   0.04  -0.01     0.02   0.10   0.02
     9   6     0.02  -0.09   0.03    -0.13  -0.04  -0.02     0.00   0.01   0.00
    10   6    -0.15  -0.09   0.02     0.08  -0.07   0.06    -0.14  -0.04  -0.05
    11   6    -0.10   0.13   0.05     0.17   0.05  -0.02     0.09  -0.04  -0.04
    12   6     0.06   0.10   0.05    -0.09   0.08   0.07    -0.05  -0.06   0.01
    13   6     0.01   0.03   0.03    -0.02   0.03   0.00    -0.14   0.12   0.01
    14   6    -0.06  -0.10   0.05     0.09  -0.08   0.07    -0.05  -0.06  -0.01
    15   6    -0.01  -0.03   0.03     0.02  -0.03   0.00    -0.14   0.12  -0.01
    16   6     0.10  -0.13   0.05    -0.17  -0.05  -0.02     0.09  -0.04   0.04
    17   6    -0.04   0.00   0.07    -0.03   0.01   0.04     0.03  -0.02  -0.01
    18   6    -0.01   0.14   0.02    -0.02   0.09   0.02     0.05  -0.08  -0.01
    19   6     0.01  -0.14   0.02     0.02  -0.09   0.02     0.05  -0.08   0.01
    20   6     0.04  -0.00   0.07     0.03  -0.01   0.04     0.03  -0.02   0.01
    21   6     0.03   0.08  -0.11    -0.11   0.08  -0.02    -0.00  -0.05   0.07
    22   6    -0.03  -0.08  -0.11     0.11  -0.08  -0.02    -0.00  -0.05  -0.07
    23   6     0.08   0.05  -0.02    -0.10   0.04  -0.05     0.07   0.00  -0.04
    24   6    -0.08  -0.05  -0.02     0.10  -0.04  -0.05     0.07   0.00   0.04
    25   6    -0.04   0.02  -0.13     0.02  -0.01  -0.06    -0.05   0.01  -0.10
    26   6     0.04  -0.02  -0.13    -0.02   0.01  -0.06    -0.05   0.01   0.10
    27   1     0.20   0.10  -0.02    -0.08   0.07   0.05    -0.21  -0.04   0.10
    28   1    -0.20  -0.10  -0.02     0.08  -0.07   0.05    -0.21  -0.04  -0.10
    29   1     0.14  -0.03  -0.01    -0.31   0.07  -0.00    -0.08   0.12   0.02
    30   1    -0.14   0.03  -0.01     0.31  -0.07  -0.00    -0.08   0.12  -0.02
    31   1    -0.16   0.12   0.08     0.27   0.03  -0.03     0.12  -0.02  -0.07
    32   1     0.16  -0.12   0.08    -0.27  -0.03  -0.03     0.12  -0.02   0.07
    33   1     0.01   0.01   0.07    -0.09   0.03   0.04    -0.34   0.18  -0.02
    34   1    -0.01  -0.01   0.07     0.09  -0.03   0.04    -0.34   0.18   0.02
    35   1     0.08   0.04   0.16     0.01   0.01   0.08     0.08  -0.00   0.07
    36   1    -0.08  -0.04   0.16    -0.01  -0.01   0.08     0.08  -0.00  -0.07
    37   1     0.16   0.11  -0.01    -0.24   0.11  -0.10     0.15   0.03  -0.02
    38   1    -0.07  -0.13  -0.21     0.19  -0.12  -0.05    -0.04  -0.08  -0.13
    39   1     0.07   0.13  -0.21    -0.19   0.12  -0.05    -0.04  -0.08   0.13
    40   1    -0.16  -0.11  -0.01     0.24  -0.11  -0.10     0.15   0.03   0.02
    41   1    -0.09   0.07  -0.21     0.01   0.01  -0.10    -0.13   0.03  -0.15
    42   1     0.09  -0.07  -0.21    -0.01  -0.01  -0.10    -0.13   0.03   0.15
                     13                     14                     15
                      A                      B                      A
 Frequencies --    321.9749               339.3838               390.4004
 Red. masses --      5.4221                 5.1414                 6.0794
 Frc consts  --      0.3312                 0.3489                 0.5459
 IR Inten    --      0.1304                 1.4767                 0.0006
  Atom  AN      X      Y      Z        X      Y      Z        X      Y      Z
     1   6     0.00  -0.00  -0.05    -0.10   0.05   0.00    -0.00   0.00   0.18
     2   6     0.18  -0.04  -0.07    -0.03   0.02   0.02     0.06   0.00   0.09
     3   6     0.00   0.00  -0.06    -0.15   0.17   0.00     0.00  -0.00   0.22
     4   6    -0.18   0.04  -0.07    -0.03   0.02  -0.02    -0.06  -0.00   0.09
     5   6     0.19  -0.06  -0.07     0.05  -0.07  -0.00     0.09  -0.02   0.02
     6   6     0.11  -0.07  -0.04    -0.03   0.03   0.02     0.06   0.03   0.06
     7   6     0.08   0.01  -0.04    -0.01   0.16  -0.01    -0.01  -0.07   0.17
     8   6    -0.08  -0.01  -0.04    -0.01   0.16   0.01     0.01   0.07   0.17
     9   6    -0.11   0.07  -0.04    -0.03   0.03  -0.02    -0.06  -0.03   0.06
    10   6    -0.19   0.06  -0.07     0.05  -0.07   0.00    -0.09   0.02   0.02
    11   6    -0.04  -0.05   0.02    -0.12  -0.00   0.03    -0.00  -0.02  -0.08
    12   6    -0.01  -0.04   0.00     0.04  -0.09  -0.01    -0.01  -0.05  -0.11
    13   6    -0.02  -0.03  -0.03     0.14   0.11  -0.01     0.03   0.05   0.10
    14   6     0.01   0.04   0.00     0.04  -0.09   0.01     0.01   0.05  -0.11
    15   6     0.02   0.03  -0.03     0.14   0.11   0.01    -0.03  -0.05   0.10
    16   6     0.04   0.05   0.02    -0.12  -0.00  -0.03     0.00   0.02  -0.08
    17   6    -0.13  -0.02   0.05     0.01  -0.05   0.02    -0.08   0.09  -0.13
    18   6    -0.10  -0.05   0.05    -0.04  -0.09   0.03    -0.05  -0.05  -0.09
    19   6     0.10   0.05   0.05    -0.04  -0.09  -0.03     0.05   0.05  -0.09
    20   6     0.13   0.02   0.05     0.01  -0.05  -0.02     0.08  -0.09  -0.13
    21   6    -0.08  -0.05   0.09     0.05  -0.09   0.09    -0.07  -0.01  -0.05
    22   6     0.08   0.05   0.09     0.05  -0.09  -0.09     0.07   0.01  -0.05
    23   6    -0.02   0.03   0.04    -0.04  -0.01  -0.10     0.00  -0.13  -0.10
    24   6     0.02  -0.03   0.04    -0.04  -0.01   0.10    -0.00   0.13  -0.10
    25   6    -0.13   0.07   0.04     0.05  -0.04  -0.11    -0.05  -0.10  -0.07
    26   6     0.13  -0.07   0.04     0.05  -0.04   0.11     0.05   0.10  -0.07
    27   1     0.19  -0.05  -0.08     0.08  -0.10   0.03     0.09  -0.06   0.09
    28   1    -0.19   0.05  -0.08     0.08  -0.10  -0.03    -0.09   0.06   0.09
    29   1    -0.21  -0.01  -0.03     0.07   0.13   0.00    -0.01   0.15   0.18
    30   1     0.21   0.01  -0.03     0.07   0.13  -0.00     0.01  -0.15   0.18
    31   1    -0.11  -0.04   0.04    -0.17   0.04  -0.01    -0.01   0.04  -0.15
    32   1     0.11   0.04   0.04    -0.17   0.04   0.01     0.01  -0.04  -0.15
    33   1    -0.13  -0.01  -0.03     0.34   0.11  -0.08     0.02   0.08   0.07
    34   1     0.13   0.01  -0.03     0.34   0.11   0.08    -0.02  -0.08   0.07
    35   1     0.22  -0.00   0.06    -0.00  -0.02   0.02     0.15  -0.16  -0.19
    36   1    -0.22   0.00   0.06    -0.00  -0.02  -0.02    -0.15   0.16  -0.19
    37   1    -0.05   0.00   0.04    -0.11   0.06  -0.13     0.00  -0.16  -0.10
    38   1     0.11   0.06   0.12     0.11  -0.13  -0.13     0.10   0.04   0.03
    39   1    -0.11  -0.06   0.12     0.11  -0.13   0.13    -0.10  -0.04   0.03
    40   1     0.05  -0.00   0.04    -0.11   0.06   0.13    -0.00   0.16  -0.10
    41   1    -0.28   0.09   0.01     0.10  -0.04  -0.12    -0.12  -0.12  -0.02
    42   1     0.28  -0.09   0.01     0.10  -0.04   0.12     0.12   0.12  -0.02
                     16                     17                     18
                      B                      B                      A
 Frequencies --    400.1039               409.9408               430.6266
 Red. masses --      3.6779                 4.9495                 3.5362
 Frc consts  --      0.3469                 0.4901                 0.3864
 IR Inten    --      0.8580                 0.1544                 0.0007
  Atom  AN      X      Y      Z        X      Y      Z        X      Y      Z
     1   6     0.14  -0.00   0.00    -0.03   0.09  -0.00    -0.00   0.00   0.01
     2   6     0.09   0.02   0.01    -0.00   0.11   0.06     0.06   0.01   0.00
     3   6     0.00  -0.03   0.00    -0.02  -0.00  -0.00    -0.00   0.00  -0.00
     4   6     0.09   0.02  -0.01    -0.00   0.11  -0.06    -0.06  -0.01   0.00
     5   6    -0.13   0.02   0.06     0.08   0.00  -0.00    -0.08   0.01   0.04
     6   6     0.08   0.01   0.02     0.01   0.07   0.13     0.14   0.00  -0.02
     7   6    -0.07  -0.03  -0.02     0.01  -0.06  -0.10     0.14  -0.04  -0.00
     8   6    -0.07  -0.03   0.02     0.01  -0.06   0.10    -0.14   0.04  -0.00
     9   6     0.08   0.01  -0.02     0.01   0.07  -0.13    -0.14  -0.00  -0.02
    10   6    -0.13   0.02  -0.06     0.08   0.00   0.00     0.08  -0.01   0.04
    11   6    -0.13   0.02   0.02     0.08  -0.01  -0.02    -0.13   0.04   0.03
    12   6    -0.02  -0.01  -0.04    -0.04  -0.05  -0.11    -0.01  -0.01  -0.00
    13   6     0.07  -0.04   0.04     0.01  -0.01   0.17     0.11  -0.01  -0.01
    14   6    -0.02  -0.01   0.04    -0.04  -0.05   0.11     0.01   0.01  -0.00
    15   6     0.07  -0.04  -0.04     0.01  -0.01  -0.17    -0.11   0.01  -0.01
    16   6    -0.13   0.02  -0.02     0.08  -0.01   0.02     0.13  -0.04   0.03
    17   6     0.09   0.01  -0.09    -0.09   0.04  -0.13     0.10  -0.01  -0.04
    18   6    -0.01  -0.02  -0.03    -0.02  -0.10  -0.04    -0.07   0.00   0.01
    19   6    -0.01  -0.02   0.03    -0.02  -0.10   0.04     0.07  -0.00   0.01
    20   6     0.09   0.01   0.09    -0.09   0.04   0.13    -0.10   0.01  -0.04
    21   6     0.10  -0.03  -0.05    -0.07  -0.08   0.01     0.09  -0.02  -0.03
    22   6     0.10  -0.03   0.05    -0.07  -0.08  -0.01    -0.09   0.02  -0.03
    23   6    -0.05   0.05   0.03     0.01   0.07   0.09     0.07  -0.03   0.02
    24   6    -0.05   0.05  -0.03     0.01   0.07  -0.09    -0.07   0.03   0.02
    25   6    -0.05   0.04   0.01     0.03   0.01   0.00     0.01  -0.02   0.00
    26   6    -0.05   0.04  -0.01     0.03   0.01  -0.00    -0.01   0.02   0.00
    27   1    -0.28   0.02   0.15     0.16  -0.09   0.09    -0.15  -0.00   0.09
    28   1    -0.28   0.02  -0.15     0.16  -0.09  -0.09     0.15   0.00   0.09
    29   1    -0.18  -0.03   0.03     0.05  -0.16   0.09    -0.34   0.08   0.01
    30   1    -0.18  -0.03  -0.03     0.05  -0.16  -0.09     0.34  -0.08   0.01
    31   1    -0.29   0.06   0.02     0.15   0.06  -0.16    -0.28   0.06   0.04
    32   1    -0.29   0.06  -0.02     0.15   0.06   0.16     0.28  -0.06   0.04
    33   1     0.07  -0.06   0.07     0.04  -0.05   0.22     0.09  -0.01   0.00
    34   1     0.07  -0.06  -0.07     0.04  -0.05  -0.22    -0.09   0.01   0.00
    35   1     0.20   0.01   0.15    -0.16   0.09   0.16    -0.22   0.02  -0.09
    36   1     0.20   0.01  -0.15    -0.16   0.09  -0.16     0.22  -0.02  -0.09
    37   1    -0.08   0.07   0.02     0.04   0.14   0.09     0.12  -0.04   0.03
    38   1     0.21  -0.07   0.06    -0.12  -0.11  -0.08    -0.25   0.05  -0.06
    39   1     0.21  -0.07  -0.06    -0.12  -0.11   0.08     0.25  -0.05  -0.06
    40   1    -0.08   0.07  -0.02     0.04   0.14  -0.09    -0.12   0.04   0.03
    41   1    -0.08   0.06  -0.03     0.07   0.05  -0.08    -0.04  -0.01  -0.01
    42   1    -0.08   0.06   0.03     0.07   0.05   0.08     0.04   0.01  -0.01
                     19                     20                     21
                      A                      B                      A
 Frequencies --    478.0410               480.5501               482.9240
 Red. masses --      4.7466                 2.6140                 4.2681
 Frc consts  --      0.6391                 0.3557                 0.5865
 IR Inten    --      0.1703                14.8825                 0.0008
  Atom  AN      X      Y      Z        X      Y      Z        X      Y      Z
     1   6    -0.00  -0.00  -0.12    -0.01  -0.00  -0.00    -0.00  -0.00  -0.05
     2   6     0.01   0.05  -0.02     0.02  -0.00   0.01     0.18   0.05   0.01
     3   6    -0.00   0.00  -0.12    -0.01  -0.01  -0.00    -0.00   0.00  -0.08
     4   6    -0.01  -0.05  -0.02     0.02  -0.00  -0.01    -0.18  -0.05   0.01
     5   6     0.04   0.07  -0.04    -0.06   0.00   0.03    -0.05   0.00   0.08
     6   6     0.01  -0.03   0.13     0.03   0.01  -0.01     0.07   0.10   0.02
     7   6     0.01   0.13   0.03    -0.00  -0.01   0.01    -0.13   0.01  -0.08
     8   6    -0.01  -0.13   0.03    -0.00  -0.01  -0.01     0.13  -0.01  -0.08
     9   6    -0.01   0.03   0.13     0.03   0.01   0.01    -0.07  -0.10   0.02
    10   6    -0.04  -0.07  -0.04    -0.06   0.00  -0.03     0.05  -0.00   0.08
    11   6     0.06  -0.05   0.08    -0.07   0.01   0.00    -0.02   0.07  -0.03
    12   6    -0.10   0.06  -0.04     0.14  -0.03  -0.04    -0.08  -0.04  -0.00
    13   6    -0.01  -0.08   0.16     0.00  -0.00  -0.01    -0.11   0.10   0.03
    14   6     0.10  -0.06  -0.04     0.14  -0.03   0.04     0.08   0.04  -0.00
    15   6     0.01   0.08   0.16     0.00  -0.00   0.01     0.11  -0.10   0.03
    16   6    -0.06   0.05   0.08    -0.07   0.01  -0.00     0.02  -0.07  -0.03
    17   6     0.02   0.02  -0.11    -0.08   0.02   0.03    -0.02  -0.02  -0.02
    18   6    -0.06  -0.03   0.07     0.13  -0.02  -0.05     0.03  -0.05  -0.05
    19   6     0.06   0.03   0.07     0.13  -0.02   0.05    -0.03   0.05  -0.05
    20   6    -0.02  -0.02  -0.11    -0.08   0.02  -0.03     0.02   0.02  -0.02
    21   6     0.04  -0.08  -0.02    -0.09   0.02   0.02     0.05  -0.05   0.02
    22   6    -0.04   0.08  -0.02    -0.09   0.02  -0.02    -0.05   0.05   0.02
    23   6     0.05  -0.02  -0.11     0.04  -0.00   0.00    -0.06  -0.01   0.02
    24   6    -0.05   0.02  -0.11     0.04  -0.00  -0.00     0.06   0.01   0.02
    25   6     0.05   0.05  -0.01     0.05   0.00   0.01     0.05  -0.02   0.06
    26   6    -0.05  -0.05  -0.01     0.05   0.00  -0.01    -0.05   0.02   0.06
    27   1     0.14   0.03  -0.04    -0.28   0.04   0.11    -0.14  -0.04   0.20
    28   1    -0.14  -0.03  -0.04    -0.28   0.04  -0.11     0.14   0.04   0.20
    29   1    -0.05  -0.30   0.02     0.00  -0.00  -0.01     0.18  -0.07  -0.09
    30   1     0.05   0.30   0.02     0.00  -0.00   0.01    -0.18   0.07  -0.09
    31   1     0.18  -0.04   0.03    -0.29   0.05   0.04    -0.16   0.15  -0.09
    32   1    -0.18   0.04   0.03    -0.29   0.05  -0.04     0.16  -0.15  -0.09
    33   1    -0.02  -0.12   0.23    -0.00  -0.01   0.00    -0.30   0.09   0.12
    34   1     0.02   0.12   0.23    -0.00  -0.01  -0.00     0.30  -0.09   0.12
    35   1    -0.17   0.03  -0.12    -0.33   0.06  -0.10    -0.03  -0.00  -0.08
    36   1     0.17  -0.03  -0.12    -0.33   0.06   0.10     0.03   0.00  -0.08
    37   1    -0.03  -0.05  -0.13    -0.06   0.01  -0.02    -0.17  -0.03  -0.01
    38   1    -0.17   0.07  -0.11    -0.33   0.06  -0.10    -0.07   0.08   0.07
    39   1     0.17  -0.07  -0.11    -0.33   0.06   0.10     0.07  -0.08   0.07
    40   1     0.03   0.05  -0.13    -0.06   0.01   0.02     0.17   0.03  -0.01
    41   1    -0.01   0.02   0.05    -0.04   0.02  -0.01     0.12  -0.04   0.10
    42   1     0.01  -0.02   0.05    -0.04   0.02   0.01    -0.12   0.04   0.10
                     22                     23                     24
                      A                      A                      B
 Frequencies --    495.4784               526.8944               530.4028
 Red. masses --      3.0666                 4.6639                 4.4243
 Frc consts  --      0.4436                 0.7629                 0.7333
 IR Inten    --      1.0523                 0.2256                 4.0073
  Atom  AN      X      Y      Z        X      Y      Z        X      Y      Z
     1   6    -0.00  -0.00  -0.06    -0.00   0.00  -0.05    -0.05   0.00   0.00
     2   6    -0.01   0.03   0.00    -0.12   0.11   0.07    -0.07  -0.04  -0.04
     3   6    -0.00   0.00  -0.08     0.00   0.00  -0.10     0.14   0.08   0.00
     4   6     0.01  -0.03   0.00     0.12  -0.11   0.07    -0.07  -0.04   0.04
     5   6    -0.08   0.03   0.02     0.07   0.01   0.02    -0.05   0.05  -0.05
     6   6     0.03   0.02   0.05    -0.06   0.16   0.05     0.09  -0.11   0.02
     7   6     0.05   0.05  -0.02     0.07  -0.05  -0.11    -0.00   0.06  -0.11
     8   6    -0.05  -0.05  -0.02    -0.07   0.05  -0.11    -0.00   0.06   0.11
     9   6    -0.03  -0.02   0.05     0.06  -0.16   0.05     0.09  -0.11  -0.02
    10   6     0.08  -0.03   0.02    -0.07  -0.01   0.02    -0.05   0.05   0.05
    11   6    -0.06   0.02   0.05     0.07   0.09  -0.05     0.02  -0.08   0.07
    12   6     0.13  -0.01  -0.06     0.02  -0.05  -0.04     0.10   0.05  -0.03
    13   6     0.04  -0.03   0.06     0.08   0.10   0.02     0.00   0.03   0.06
    14   6    -0.13   0.01  -0.06    -0.02   0.05  -0.04     0.10   0.05   0.03
    15   6    -0.04   0.03   0.06    -0.08  -0.10   0.02     0.00   0.03  -0.06
    16   6     0.06  -0.02   0.05    -0.07  -0.09  -0.05     0.02  -0.08  -0.07
    17   6    -0.08   0.02  -0.00     0.02  -0.05  -0.04     0.07   0.01  -0.04
    18   6     0.14  -0.04  -0.02    -0.08  -0.04  -0.02    -0.05   0.03   0.08
    19   6    -0.14   0.04  -0.02     0.08   0.04  -0.02    -0.05   0.03  -0.08
    20   6     0.08  -0.02  -0.00    -0.02   0.05  -0.04     0.07   0.01   0.04
    21   6    -0.07  -0.01   0.02    -0.04  -0.04   0.07    -0.08  -0.01   0.02
    22   6     0.07   0.01   0.02     0.04   0.04   0.07    -0.08  -0.01  -0.02
    23   6    -0.03  -0.00  -0.05     0.04  -0.00   0.06    -0.13   0.01   0.05
    24   6     0.03   0.00  -0.05    -0.04   0.00   0.06    -0.13   0.01  -0.05
    25   6    -0.03   0.02  -0.02    -0.08   0.03   0.05     0.09  -0.07   0.05
    26   6     0.03  -0.02  -0.02     0.08  -0.03   0.05     0.09  -0.07  -0.05
    27   1    -0.21   0.03   0.10     0.20  -0.05   0.04    -0.11   0.10  -0.08
    28   1     0.21  -0.03   0.10    -0.20   0.05   0.04    -0.11   0.10   0.08
    29   1    -0.09  -0.12  -0.02    -0.07  -0.02  -0.11    -0.20   0.06   0.12
    30   1     0.09   0.12  -0.02     0.07   0.02  -0.11    -0.20   0.06  -0.12
    31   1    -0.26   0.06   0.06     0.25   0.14  -0.19     0.02  -0.11   0.13
    32   1     0.26  -0.06   0.06    -0.25  -0.14  -0.19     0.02  -0.11  -0.13
    33   1     0.08  -0.07   0.10     0.23   0.02   0.09    -0.17   0.12  -0.02
    34   1    -0.08   0.07   0.10    -0.23  -0.02   0.09    -0.17   0.12   0.02
    35   1     0.32  -0.06   0.08     0.01   0.02  -0.07     0.04  -0.02  -0.03
    36   1    -0.32   0.06   0.08    -0.01  -0.02  -0.07     0.04  -0.02   0.03
    37   1     0.08  -0.03  -0.01     0.12  -0.08   0.09    -0.30   0.05  -0.00
    38   1     0.32  -0.04   0.07     0.02   0.07   0.11    -0.06   0.03   0.06
    39   1    -0.32   0.04   0.07    -0.02  -0.07   0.11    -0.06   0.03  -0.06
    40   1    -0.08   0.03  -0.01    -0.12   0.08   0.09    -0.30   0.05   0.00
    41   1     0.06  -0.01   0.04    -0.18   0.05   0.04     0.27  -0.08   0.07
    42   1    -0.06   0.01   0.04     0.18  -0.05   0.04     0.27  -0.08  -0.07
                     25                     26                     27
                      B                      A                      B
 Frequencies --    539.0412               564.4677               566.4093
 Red. masses --      4.6287                 3.6414                 6.8621
 Frc consts  --      0.7924                 0.6836                 1.2971
 IR Inten    --      0.1281                 0.0243                 8.9865
  Atom  AN      X      Y      Z        X      Y      Z        X      Y      Z
     1   6     0.08  -0.02   0.00     0.00  -0.00  -0.00     0.08  -0.16   0.00
     2   6     0.02  -0.06  -0.06     0.01  -0.01  -0.01    -0.06  -0.12   0.15
     3   6    -0.05   0.12   0.00     0.00   0.00  -0.01     0.02   0.03   0.00
     4   6     0.02  -0.06   0.06    -0.01   0.01  -0.01    -0.06  -0.12  -0.15
     5   6     0.01   0.04  -0.06    -0.10   0.00   0.03     0.02  -0.11   0.14
     6   6    -0.09  -0.10   0.05     0.07  -0.02  -0.01    -0.08  -0.04   0.07
     7   6    -0.00   0.08  -0.12    -0.10   0.03  -0.00    -0.03   0.06  -0.03
     8   6    -0.00   0.08   0.12     0.10  -0.03  -0.00    -0.03   0.06   0.03
     9   6    -0.09  -0.10  -0.05    -0.07   0.02  -0.01    -0.08  -0.04  -0.07
    10   6     0.01   0.04   0.06     0.10  -0.00   0.03     0.02  -0.11  -0.14
    11   6    -0.05  -0.09   0.08     0.07  -0.01   0.00     0.01  -0.09  -0.07
    12   6    -0.05   0.08   0.02     0.08  -0.01  -0.01     0.03  -0.09   0.08
    13   6     0.05   0.02   0.07    -0.10  -0.00   0.01     0.06   0.08   0.08
    14   6    -0.05   0.08  -0.02    -0.08   0.01  -0.01     0.03  -0.09  -0.08
    15   6     0.05   0.02  -0.07     0.10   0.00   0.01     0.06   0.08  -0.08
    16   6    -0.05  -0.09  -0.08    -0.07   0.01   0.00     0.01  -0.09   0.07
    17   6    -0.08   0.05   0.01     0.11  -0.00  -0.02     0.06   0.07   0.09
    18   6     0.13   0.00   0.03    -0.07   0.01   0.03    -0.04   0.00  -0.07
    19   6     0.13   0.00  -0.03     0.07  -0.01   0.03    -0.04   0.00   0.07
    20   6    -0.08   0.05  -0.01    -0.11   0.00  -0.02     0.06   0.07  -0.09
    21   6     0.06  -0.02  -0.03    -0.11   0.01   0.02    -0.06   0.06  -0.12
    22   6     0.06  -0.02   0.03     0.11  -0.01   0.02    -0.06   0.06   0.12
    23   6     0.09  -0.02   0.11     0.13  -0.03   0.03    -0.01   0.08  -0.04
    24   6     0.09  -0.02  -0.11    -0.13   0.03   0.03    -0.01   0.08   0.04
    25   6    -0.12  -0.02   0.00    -0.13   0.02  -0.05     0.02   0.17   0.15
    26   6    -0.12  -0.02  -0.00     0.13  -0.02  -0.05     0.02   0.17  -0.15
    27   1     0.05   0.07  -0.13    -0.18   0.01   0.06     0.11  -0.13   0.11
    28   1     0.05   0.07   0.13     0.18  -0.01   0.06     0.11  -0.13  -0.11
    29   1     0.07   0.01   0.12     0.11  -0.04  -0.00    -0.05  -0.01   0.03
    30   1     0.07   0.01  -0.12    -0.11   0.04  -0.00    -0.05  -0.01  -0.03
    31   1    -0.07  -0.13   0.14     0.06  -0.02   0.02     0.15  -0.12  -0.09
    32   1    -0.07  -0.13  -0.14    -0.06   0.02   0.02     0.15  -0.12   0.09
    33   1     0.21   0.06  -0.06    -0.27   0.03   0.02     0.18   0.07   0.04
    34   1     0.21   0.06   0.06     0.27  -0.03   0.02     0.18   0.07  -0.04
    35   1    -0.09   0.01  -0.07    -0.09   0.00  -0.01     0.02   0.13  -0.02
    36   1    -0.09   0.01   0.07     0.09  -0.00  -0.01     0.02   0.13   0.02
    37   1     0.23  -0.06   0.15     0.33  -0.05   0.08    -0.10  -0.09  -0.04
    38   1    -0.02   0.04   0.08     0.08  -0.02   0.00    -0.07   0.02   0.05
    39   1    -0.02   0.04  -0.08    -0.08   0.02   0.00    -0.07   0.02  -0.05
    40   1     0.23  -0.06  -0.15    -0.33   0.05   0.08    -0.10  -0.09   0.04
    41   1    -0.30   0.03  -0.08    -0.32   0.05  -0.10     0.05   0.16   0.18
    42   1    -0.30   0.03   0.08     0.32  -0.05  -0.10     0.05   0.16  -0.18
                     28                     29                     30
                      B                      A                      B
 Frequencies --    600.9183               617.4386               634.5545
 Red. masses --      4.5883                 5.8209                 6.6421
 Frc consts  --      0.9762                 1.3074                 1.5758
 IR Inten    --      0.1705                 3.1952                 3.7624
  Atom  AN      X      Y      Z        X      Y      Z        X      Y      Z
     1   6     0.30   0.05  -0.00    -0.00   0.00   0.05    -0.02  -0.03  -0.00
     2   6    -0.13   0.05   0.00    -0.01   0.03  -0.06     0.04  -0.02   0.03
     3   6     0.17  -0.04   0.00    -0.00   0.00   0.13    -0.03   0.03  -0.00
     4   6    -0.13   0.05  -0.00     0.01  -0.03  -0.06     0.04  -0.02  -0.03
     5   6    -0.03   0.01  -0.05    -0.04   0.15  -0.07     0.02   0.12   0.04
     6   6    -0.16   0.04   0.00     0.04   0.00  -0.04     0.00  -0.07   0.03
     7   6    -0.12  -0.01   0.00    -0.05  -0.12   0.07     0.01  -0.00  -0.09
     8   6    -0.12  -0.01  -0.00     0.05   0.12   0.07     0.01  -0.00   0.09
     9   6    -0.16   0.04  -0.00    -0.04  -0.00  -0.04     0.00  -0.07  -0.03
    10   6    -0.03   0.01   0.05     0.04  -0.15  -0.07     0.02   0.12  -0.04
    11   6     0.02   0.03  -0.01    -0.00   0.03   0.05    -0.05  -0.13  -0.15
    12   6     0.03   0.01  -0.03     0.00   0.13  -0.10    -0.02   0.04  -0.10
    13   6     0.12  -0.07  -0.05    -0.01   0.09  -0.04    -0.00   0.01   0.08
    14   6     0.03   0.01   0.03    -0.00  -0.13  -0.10    -0.02   0.04   0.10
    15   6     0.12  -0.07   0.05     0.01  -0.09  -0.04    -0.00   0.01  -0.08
    16   6     0.02   0.03   0.01     0.00  -0.03   0.05    -0.05  -0.13   0.15
    17   6     0.00  -0.04  -0.03    -0.05  -0.07  -0.15    -0.05  -0.18  -0.09
    18   6     0.03   0.01  -0.00     0.04   0.05   0.06    -0.03   0.09  -0.13
    19   6     0.03   0.01   0.00    -0.04  -0.05   0.06    -0.03   0.09   0.13
    20   6     0.00  -0.04   0.03     0.05   0.07  -0.15    -0.05  -0.18   0.09
    21   6    -0.02   0.02   0.04     0.04   0.01   0.13     0.05   0.23   0.07
    22   6    -0.02   0.02  -0.04    -0.04  -0.01   0.13     0.05   0.23  -0.07
    23   6    -0.01  -0.02  -0.02     0.03   0.06  -0.07     0.01  -0.09  -0.13
    24   6    -0.01  -0.02   0.02    -0.03  -0.06  -0.07     0.01  -0.09   0.13
    25   6     0.04  -0.04  -0.03    -0.01   0.18   0.13     0.03   0.00  -0.07
    26   6     0.04  -0.04   0.03     0.01  -0.18   0.13     0.03   0.00   0.07
    27   1     0.17  -0.01  -0.13    -0.03   0.16  -0.10    -0.04   0.13   0.06
    28   1     0.17  -0.01   0.13     0.03  -0.16  -0.10    -0.04   0.13  -0.06
    29   1    -0.30   0.05   0.01     0.04   0.26   0.08     0.05  -0.07   0.08
    30   1    -0.30   0.05  -0.01    -0.04  -0.26   0.08     0.05  -0.07  -0.08
    31   1     0.24   0.01  -0.06    -0.07   0.02   0.08    -0.03  -0.13  -0.16
    32   1     0.24   0.01   0.06     0.07  -0.02   0.08    -0.03  -0.13   0.16
    33   1     0.26  -0.10  -0.04    -0.08   0.16  -0.13     0.02   0.02   0.04
    34   1     0.26  -0.10   0.04     0.08  -0.16  -0.13     0.02   0.02  -0.04
    35   1    -0.11  -0.02  -0.02     0.06   0.13  -0.05    -0.03  -0.16   0.13
    36   1    -0.11  -0.02   0.02    -0.06  -0.13  -0.05    -0.03  -0.16  -0.13
    37   1    -0.11   0.04  -0.05     0.01  -0.16  -0.05     0.04   0.06  -0.14
    38   1    -0.13   0.05  -0.06     0.00  -0.08   0.04     0.07   0.22  -0.08
    39   1    -0.13   0.05   0.06    -0.00   0.08   0.04     0.07   0.22   0.08
    40   1    -0.11   0.04   0.05    -0.01   0.16  -0.05     0.04   0.06   0.14
    41   1    -0.02  -0.04  -0.02     0.00   0.17   0.14    -0.02  -0.11   0.15
    42   1    -0.02  -0.04   0.02    -0.00  -0.17   0.14    -0.02  -0.11  -0.15
                     31                     32                     33
                      A                      B                      B
 Frequencies --    639.7948               640.9736               673.9861
 Red. masses --      6.2352                 3.5130                 6.9855
 Frc consts  --      1.5038                 0.8504                 1.8696
 IR Inten    --      1.3454                10.3615                12.8529
  Atom  AN      X      Y      Z        X      Y      Z        X      Y      Z
     1   6     0.00   0.00  -0.03    -0.16   0.01  -0.00    -0.00  -0.20   0.00
     2   6     0.02   0.00   0.03    -0.13   0.02   0.04    -0.01  -0.07   0.17
     3   6    -0.00   0.00  -0.04     0.23  -0.04  -0.00     0.02  -0.10   0.00
     4   6    -0.02  -0.00   0.03    -0.13   0.02  -0.04    -0.01  -0.07  -0.17
     5   6    -0.00   0.08   0.04     0.08  -0.02  -0.02     0.08   0.16   0.17
     6   6     0.00  -0.05   0.03     0.12  -0.01  -0.01    -0.03  -0.03   0.03
     7   6     0.02   0.10   0.05    -0.04   0.00  -0.00    -0.02   0.04   0.24
     8   6    -0.02  -0.10   0.05    -0.04   0.00   0.00    -0.02   0.04  -0.24
     9   6    -0.00   0.05   0.03     0.12  -0.01   0.01    -0.03  -0.03  -0.03
    10   6     0.00  -0.08   0.04     0.08  -0.02   0.02     0.08   0.16  -0.17
    11   6    -0.04  -0.11  -0.15    -0.08   0.01  -0.00    -0.01  -0.07   0.02
    12   6    -0.02   0.00  -0.08     0.00  -0.02  -0.00     0.01   0.09  -0.03
    13   6     0.00  -0.08   0.08     0.07  -0.01   0.01     0.02   0.10  -0.07
    14   6     0.02  -0.00  -0.08     0.00  -0.02   0.00     0.01   0.09   0.03
    15   6    -0.00   0.08   0.08     0.07  -0.01  -0.01     0.02   0.10   0.07
    16   6     0.04   0.11  -0.15    -0.08   0.01   0.00    -0.01  -0.07  -0.02
    17   6    -0.04  -0.17  -0.07    -0.07  -0.00   0.03    -0.03   0.02  -0.12
    18   6    -0.02   0.08  -0.14    -0.01   0.00  -0.02     0.01  -0.00   0.04
    19   6     0.02  -0.08  -0.14    -0.01   0.00   0.02     0.01  -0.00  -0.04
    20   6     0.04   0.17  -0.07    -0.07  -0.00  -0.03    -0.03   0.02   0.12
    21   6     0.04   0.24   0.05     0.07   0.01  -0.03     0.01  -0.05   0.06
    22   6    -0.04  -0.24   0.05     0.07   0.01   0.03     0.01  -0.05  -0.06
    23   6    -0.02   0.08   0.15     0.08  -0.02  -0.01    -0.03   0.02   0.14
    24   6     0.02  -0.08   0.15     0.08  -0.02   0.01    -0.03   0.02  -0.14
    25   6    -0.03  -0.04   0.05    -0.07   0.03  -0.01    -0.00  -0.09  -0.06
    26   6     0.03   0.04   0.05    -0.07   0.03   0.01    -0.00  -0.09   0.06
    27   1     0.00   0.05   0.07     0.16  -0.04  -0.04     0.12   0.16   0.15
    28   1    -0.00  -0.05   0.07     0.16  -0.04   0.04     0.12   0.16  -0.15
    29   1    -0.05  -0.19   0.04    -0.45   0.08   0.03    -0.07   0.07  -0.24
    30   1     0.05   0.19   0.04    -0.45   0.08  -0.03    -0.07   0.07   0.24
    31   1    -0.02  -0.10  -0.16    -0.13   0.03  -0.01     0.04  -0.11   0.04
    32   1     0.02   0.10  -0.16    -0.13   0.03   0.01     0.04  -0.11  -0.04
    33   1    -0.00  -0.10   0.12    -0.25   0.04   0.05    -0.02   0.07  -0.00
    34   1     0.00   0.10   0.12    -0.25   0.04  -0.05    -0.02   0.07   0.00
    35   1     0.05   0.13  -0.12    -0.10   0.01  -0.02    -0.06  -0.02   0.05
    36   1    -0.05  -0.13  -0.12    -0.10   0.01   0.02    -0.06  -0.02  -0.05
    37   1    -0.02  -0.03   0.16     0.15  -0.04   0.02    -0.02   0.17   0.13
    38   1    -0.04  -0.21   0.08     0.10  -0.01   0.02    -0.02  -0.01  -0.01
    39   1     0.04   0.21   0.08     0.10  -0.01  -0.02    -0.02  -0.01   0.01
    40   1     0.02   0.03   0.16     0.15  -0.04  -0.02    -0.02   0.17  -0.13
    41   1     0.04   0.07  -0.18    -0.15   0.03  -0.01     0.01  -0.04  -0.16
    42   1    -0.04  -0.07  -0.18    -0.15   0.03   0.01     0.01  -0.04   0.16
                     34                     35                     36
                      A                      A                      A
 Frequencies --    723.2711               730.5029               758.7199
 Red. masses --      6.2868                 3.4577                 3.4204
 Frc consts  --      1.9377                 1.0871                 1.1601
 IR Inten    --      0.0771                 0.3245                 0.1266
  Atom  AN      X      Y      Z        X      Y      Z        X      Y      Z
     1   6    -0.00  -0.00   0.02     0.00  -0.00   0.01     0.00   0.00  -0.09
     2   6    -0.01   0.04  -0.11     0.20  -0.02  -0.03    -0.02  -0.00  -0.10
     3   6    -0.00   0.00   0.10     0.00  -0.00   0.02     0.00  -0.00  -0.03
     4   6     0.01  -0.04  -0.11    -0.20   0.02  -0.03     0.02   0.00  -0.10
     5   6    -0.04  -0.14  -0.16    -0.03   0.02   0.03    -0.03  -0.04  -0.12
     6   6     0.02   0.13  -0.04    -0.17   0.02   0.01     0.02  -0.01   0.05
     7   6     0.01   0.10   0.15     0.09  -0.02   0.02    -0.01  -0.08   0.04
     8   6    -0.01  -0.10   0.15    -0.09   0.02   0.02     0.01   0.08   0.04
     9   6    -0.02  -0.13  -0.04     0.17  -0.02   0.01    -0.02   0.01   0.05
    10   6     0.04   0.14  -0.16     0.03  -0.02   0.03     0.03   0.04  -0.12
    11   6     0.06   0.26   0.05     0.03   0.00  -0.01    -0.00  -0.05  -0.00
    12   6    -0.01  -0.08  -0.03    -0.07   0.02   0.02    -0.02   0.01   0.01
    13   6    -0.03  -0.16   0.01     0.01  -0.03  -0.03     0.04   0.15   0.13
    14   6     0.01   0.08  -0.03     0.07  -0.02   0.02     0.02  -0.01   0.01
    15   6     0.03   0.16   0.01    -0.01   0.03  -0.03    -0.04  -0.15   0.13
    16   6    -0.06  -0.26   0.05    -0.03  -0.00  -0.01     0.00   0.05  -0.00
    17   6    -0.03  -0.05  -0.02     0.04  -0.00  -0.02    -0.00   0.00   0.06
    18   6    -0.01   0.03   0.01     0.08  -0.01  -0.01     0.07  -0.01  -0.03
    19   6     0.01  -0.03   0.01    -0.08   0.01  -0.01    -0.07   0.01  -0.03
    20   6     0.03   0.05  -0.02    -0.04   0.00  -0.02     0.00  -0.00   0.06
    21   6     0.01   0.03   0.00    -0.05   0.00   0.02    -0.05   0.02  -0.01
    22   6    -0.01  -0.03   0.00     0.05  -0.00   0.02     0.05  -0.02  -0.01
    23   6    -0.02   0.02   0.06     0.07  -0.02  -0.00     0.03   0.01   0.07
    24   6     0.02  -0.02   0.06    -0.07   0.02  -0.00    -0.03  -0.01   0.07
    25   6     0.01  -0.01   0.02    -0.06   0.02  -0.01     0.01  -0.02  -0.03
    26   6    -0.01   0.01   0.02     0.06  -0.02  -0.01    -0.01   0.02  -0.03
    27   1    -0.14  -0.12  -0.14    -0.11   0.02   0.08    -0.08  -0.00  -0.16
    28   1     0.14   0.12  -0.14     0.11  -0.02   0.08     0.08   0.00  -0.16
    29   1     0.04  -0.05   0.15     0.28  -0.02   0.00     0.02  -0.02   0.04
    30   1    -0.04   0.05   0.15    -0.28   0.02   0.00    -0.02   0.02   0.04
    31   1     0.02   0.32  -0.01     0.04  -0.01   0.00    -0.20  -0.01   0.01
    32   1    -0.02  -0.32  -0.01    -0.04   0.01   0.00     0.20   0.01   0.01
    33   1     0.04  -0.21   0.07     0.45  -0.10  -0.09     0.10   0.17   0.08
    34   1    -0.04   0.21   0.07    -0.45   0.10  -0.09    -0.10  -0.17   0.08
    35   1     0.00   0.02  -0.09    -0.18   0.03  -0.06    -0.28   0.05  -0.02
    36   1    -0.00  -0.02  -0.09     0.18  -0.03  -0.06     0.28  -0.05  -0.02
    37   1    -0.08  -0.01   0.05     0.03  -0.03  -0.01    -0.26   0.14  -0.02
    38   1    -0.07  -0.02  -0.00     0.14  -0.02   0.04    -0.12   0.01  -0.04
    39   1     0.07   0.02  -0.00    -0.14   0.02   0.04     0.12  -0.01  -0.04
    40   1     0.08   0.01   0.05    -0.03   0.03  -0.01     0.26  -0.14  -0.02
    41   1    -0.02   0.02  -0.05    -0.08   0.02   0.00    -0.25   0.05  -0.15
    42   1     0.02  -0.02  -0.05     0.08  -0.02   0.00     0.25  -0.05  -0.15
                     37                     38                     39
                      A                      B                      B
 Frequencies --    759.9721               760.0950               768.7774
 Red. masses --      1.5191                 1.2745                 3.4667
 Frc consts  --      0.5169                 0.4338                 1.2072
 IR Inten    --      6.1978                57.6842                 0.7584
  Atom  AN      X      Y      Z        X      Y      Z        X      Y      Z
     1   6     0.00  -0.00  -0.03     0.00   0.00  -0.00     0.07  -0.00  -0.00
     2   6     0.03  -0.00  -0.05    -0.01   0.00   0.01     0.00  -0.00   0.00
     3   6    -0.00  -0.00  -0.00     0.03  -0.00  -0.00    -0.04   0.01  -0.00
     4   6    -0.03   0.00  -0.05    -0.01   0.00  -0.01     0.00  -0.00  -0.00
     5   6    -0.02  -0.02  -0.04     0.02  -0.00  -0.00    -0.03  -0.01   0.01
     6   6    -0.01   0.00   0.02    -0.02   0.00   0.00    -0.01  -0.00  -0.00
     7   6    -0.01  -0.02   0.02    -0.01   0.00   0.00     0.01   0.00  -0.00
     8   6     0.01   0.02   0.02    -0.01   0.00  -0.00     0.01   0.00   0.00
     9   6     0.01  -0.00   0.02    -0.02   0.00  -0.00    -0.01  -0.00   0.00
    10   6     0.02   0.02  -0.04     0.02  -0.00   0.00    -0.03  -0.01  -0.01
    11   6    -0.01  -0.00   0.00     0.01  -0.00  -0.00     0.03   0.01   0.01
    12   6    -0.04   0.00   0.01     0.03  -0.01  -0.01     0.19  -0.04  -0.06
    13   6     0.03   0.04   0.04     0.01  -0.00  -0.00    -0.02   0.00  -0.00
    14   6     0.04  -0.00   0.01     0.03  -0.01   0.01     0.19  -0.04   0.06
    15   6    -0.03  -0.04   0.04     0.01  -0.00   0.00    -0.02   0.00   0.00
    16   6     0.01   0.00   0.00     0.01  -0.00   0.00     0.03   0.01  -0.01
    17   6     0.06  -0.01   0.01    -0.05   0.01   0.01    -0.06   0.00   0.00
    18   6    -0.02   0.00   0.00     0.04  -0.01  -0.01    -0.18   0.04   0.06
    19   6     0.02  -0.00   0.00     0.04  -0.01   0.01    -0.18   0.04  -0.06
    20   6    -0.06   0.01   0.01    -0.05   0.01  -0.01    -0.06   0.00  -0.00
    21   6     0.04  -0.01  -0.02    -0.05   0.01   0.01     0.05   0.01  -0.01
    22   6    -0.04   0.01  -0.02    -0.05   0.01  -0.01     0.05   0.01   0.01
    23   6    -0.03   0.01   0.01    -0.04   0.01  -0.01     0.09  -0.02   0.03
    24   6     0.03  -0.01   0.01    -0.04   0.01   0.01     0.09  -0.02  -0.03
    25   6    -0.04  -0.00  -0.02    -0.03   0.00  -0.01    -0.09   0.02  -0.03
    26   6     0.04   0.00  -0.02    -0.03   0.00   0.01    -0.09   0.02   0.03
    27   1     0.06  -0.01  -0.09    -0.13   0.02   0.05    -0.23   0.02   0.08
    28   1    -0.06   0.01  -0.09    -0.13   0.02  -0.05    -0.23   0.02  -0.08
    29   1    -0.09   0.02   0.03     0.00   0.00  -0.00     0.08  -0.01  -0.00
    30   1     0.09  -0.02   0.03     0.00   0.00   0.00     0.08  -0.01   0.00
    31   1     0.17  -0.02  -0.04    -0.12   0.01   0.02     0.26  -0.03  -0.02
    32   1    -0.17   0.02  -0.04    -0.12   0.01  -0.02     0.26  -0.03   0.02
    33   1    -0.07   0.07   0.03     0.07  -0.01  -0.01     0.02  -0.00  -0.02
    34   1     0.07  -0.07   0.03     0.07  -0.01   0.01     0.02  -0.00   0.02
    35   1     0.21  -0.04   0.09     0.27  -0.04   0.08    -0.33   0.05  -0.08
    36   1    -0.21   0.04   0.09     0.27  -0.04  -0.08    -0.33   0.05   0.08
    37   1     0.35  -0.03   0.12     0.36  -0.06   0.11     0.00   0.01   0.01
    38   1     0.29  -0.05   0.08     0.26  -0.04   0.08     0.34  -0.04   0.10
    39   1    -0.29   0.05   0.08     0.26  -0.04  -0.08     0.34  -0.04  -0.10
    40   1    -0.35   0.03   0.12     0.36  -0.06  -0.11     0.00   0.01  -0.01
    41   1     0.35  -0.06   0.08     0.36  -0.06   0.10     0.02  -0.01   0.01
    42   1    -0.35   0.06   0.08     0.36  -0.06  -0.10     0.02  -0.01  -0.01
                     40                     41                     42
                      A                      B                      A
 Frequencies --    778.2868               784.3786               800.7063
 Red. masses --      3.2526                 5.5329                 1.5301
 Frc consts  --      1.1608                 2.0057                 0.5780
 IR Inten    --      0.4014                 0.5276                 0.0799
  Atom  AN      X      Y      Z        X      Y      Z        X      Y      Z
     1   6     0.00  -0.00  -0.02    -0.01   0.13  -0.00    -0.00  -0.00  -0.00
     2   6     0.09  -0.02  -0.04     0.03   0.10  -0.01    -0.05   0.01   0.00
     3   6    -0.00  -0.00  -0.01     0.03   0.01  -0.00     0.00  -0.00  -0.00
     4   6    -0.09   0.02  -0.04     0.03   0.10   0.01     0.05  -0.01   0.00
     5   6    -0.07  -0.01  -0.00     0.04   0.19   0.06     0.02   0.01  -0.01
     6   6    -0.06  -0.01   0.02    -0.04  -0.03  -0.04     0.09  -0.01  -0.02
     7   6     0.03  -0.04   0.00    -0.01  -0.01  -0.05     0.05  -0.01   0.01
     8   6    -0.03   0.04   0.00    -0.01  -0.01   0.05    -0.05   0.01   0.01
     9   6     0.06   0.01   0.02    -0.04  -0.03   0.04    -0.09   0.01  -0.02
    10   6     0.07   0.01  -0.00     0.04   0.19  -0.06    -0.02  -0.01  -0.01
    11   6     0.04  -0.03   0.01    -0.05  -0.14  -0.14     0.01  -0.01  -0.01
    12   6     0.17  -0.03  -0.05     0.04   0.08   0.03    -0.02   0.02   0.01
    13   6    -0.00   0.05   0.03    -0.00  -0.08  -0.06    -0.08   0.01   0.01
    14   6    -0.17   0.03  -0.05     0.04   0.08  -0.03     0.02  -0.02   0.01
    15   6     0.00  -0.05   0.03    -0.00  -0.08   0.06     0.08  -0.01   0.01
    16   6    -0.04   0.03   0.01    -0.05  -0.14   0.14    -0.01   0.01  -0.01
    17   6    -0.04   0.00   0.01     0.05   0.07   0.14     0.02   0.00   0.01
    18   6    -0.15   0.03   0.05    -0.06  -0.08  -0.07    -0.02  -0.00  -0.01
    19   6     0.15  -0.03   0.05    -0.06  -0.08   0.07     0.02   0.00  -0.01
    20   6     0.04  -0.00   0.01     0.05   0.07  -0.14    -0.02  -0.00   0.01
    21   6     0.03   0.02  -0.01    -0.03  -0.16  -0.03     0.01  -0.02  -0.01
    22   6    -0.03  -0.02  -0.01    -0.03  -0.16   0.03    -0.01   0.02  -0.01
    23   6    -0.07   0.02  -0.02     0.02  -0.00  -0.05    -0.02   0.00   0.00
    24   6     0.07  -0.02  -0.02     0.02  -0.00   0.05     0.02  -0.00   0.00
    25   6     0.08  -0.02   0.02    -0.01   0.00   0.00    -0.01   0.00  -0.00
    26   6    -0.08   0.02   0.02    -0.01   0.00  -0.00     0.01  -0.00  -0.00
    27   1    -0.23   0.01   0.07    -0.01   0.22   0.05     0.06   0.01  -0.04
    28   1     0.23  -0.01   0.07    -0.01   0.22  -0.05    -0.06  -0.01  -0.04
    29   1     0.18  -0.03  -0.01    -0.03   0.06   0.06     0.47  -0.10  -0.02
    30   1    -0.18   0.03  -0.01    -0.03   0.06  -0.06    -0.47   0.10  -0.02
    31   1     0.24  -0.07  -0.01     0.04  -0.11  -0.23    -0.23   0.03   0.02
    32   1    -0.24   0.07  -0.01     0.04  -0.11   0.23     0.23  -0.03   0.02
    33   1     0.21   0.03  -0.01    -0.04  -0.03  -0.12     0.38  -0.07  -0.03
    34   1    -0.21  -0.03  -0.01    -0.04  -0.03   0.12    -0.38   0.07  -0.03
    35   1     0.27  -0.04   0.08     0.03   0.03  -0.23     0.09  -0.02   0.05
    36   1    -0.27   0.04   0.08     0.03   0.03   0.23    -0.09   0.02   0.05
    37   1     0.00   0.01  -0.00    -0.02  -0.15  -0.05     0.12  -0.01   0.05
    38   1    -0.31   0.02  -0.10     0.01  -0.24  -0.06     0.03   0.02   0.02
    39   1     0.31  -0.02  -0.10     0.01  -0.24   0.06    -0.03  -0.02   0.02
    40   1    -0.00  -0.01  -0.00    -0.02  -0.15   0.05    -0.12   0.01   0.05
    41   1    -0.05   0.01  -0.04     0.03   0.04  -0.09     0.10  -0.02   0.03
    42   1     0.05  -0.01  -0.04     0.03   0.04   0.09    -0.10   0.02   0.03
                     43                     44                     45
                      B                      A                      B
 Frequencies --    805.4502               816.0882               838.2176
 Red. masses --      3.5862                 4.5050                 1.7570
 Frc consts  --      1.3708                 1.7678                 0.7273
 IR Inten    --      4.7753                 0.0256                 5.8947
  Atom  AN      X      Y      Z        X      Y      Z        X      Y      Z
     1   6     0.25  -0.00  -0.00    -0.00  -0.00  -0.03    -0.06   0.00   0.00
     2   6    -0.19   0.03   0.04     0.02   0.06  -0.05     0.01  -0.00   0.02
     3   6    -0.15   0.02   0.00     0.00   0.00   0.05     0.14  -0.00   0.00
     4   6    -0.19   0.03  -0.04    -0.02  -0.06  -0.05     0.01  -0.00  -0.02
     5   6    -0.01   0.02  -0.00    -0.03   0.17  -0.01     0.03  -0.00   0.03
     6   6     0.16  -0.02  -0.03    -0.02   0.04  -0.03     0.01  -0.00  -0.02
     7   6     0.03  -0.01   0.01    -0.01   0.03   0.11    -0.08   0.02  -0.05
     8   6     0.03  -0.01  -0.01     0.01  -0.03   0.11    -0.08   0.02   0.05
     9   6     0.16  -0.02   0.03     0.02  -0.04  -0.03     0.01  -0.00   0.02
    10   6    -0.01   0.02   0.00     0.03  -0.17  -0.01     0.03  -0.00  -0.03
    11   6    -0.01  -0.02  -0.02    -0.03  -0.01  -0.14     0.04   0.01   0.00
    12   6     0.00   0.02   0.00     0.06   0.09   0.00    -0.02  -0.01   0.01
    13   6    -0.08   0.01   0.01     0.01  -0.08  -0.01    -0.07  -0.02  -0.03
    14   6     0.00   0.02  -0.00    -0.06  -0.09   0.00    -0.02  -0.01  -0.01
    15   6    -0.08   0.01  -0.01    -0.01   0.08  -0.01    -0.07  -0.02   0.03
    16   6    -0.01  -0.02   0.02     0.03   0.01  -0.14     0.04   0.01  -0.00
    17   6     0.00   0.01   0.02     0.04   0.06   0.13     0.01  -0.01  -0.02
    18   6     0.01  -0.01  -0.02    -0.05  -0.06  -0.08    -0.02   0.01   0.01
    19   6     0.01  -0.01   0.02     0.05   0.06  -0.08    -0.02   0.01  -0.01
    20   6     0.00   0.01  -0.02    -0.04  -0.06   0.13     0.01  -0.01   0.02
    21   6    -0.01  -0.01   0.00    -0.04  -0.15  -0.02     0.00   0.00   0.00
    22   6    -0.01  -0.01  -0.00     0.04   0.15  -0.02     0.00   0.00  -0.00
    23   6     0.01  -0.00  -0.00    -0.02   0.01   0.06     0.01   0.00   0.02
    24   6     0.01  -0.00   0.00     0.02  -0.01   0.06     0.01   0.00  -0.02
    25   6    -0.02  -0.00  -0.01     0.02   0.02   0.03     0.00   0.00  -0.00
    26   6    -0.02  -0.00   0.01    -0.02  -0.02   0.03     0.00   0.00   0.00
    27   1     0.36  -0.03  -0.16     0.08   0.20  -0.11    -0.03  -0.01   0.08
    28   1     0.36  -0.03   0.16    -0.08  -0.20  -0.11    -0.03  -0.01  -0.08
    29   1     0.28  -0.06  -0.02    -0.10   0.04   0.12     0.33  -0.01   0.03
    30   1     0.28  -0.06   0.02     0.10  -0.04   0.12     0.33  -0.01  -0.03
    31   1    -0.34   0.02   0.04     0.02   0.08  -0.29    -0.24   0.04   0.07
    32   1    -0.34   0.02  -0.04    -0.02  -0.08  -0.29    -0.24   0.04  -0.07
    33   1     0.06  -0.02   0.01    -0.09  -0.05  -0.01     0.48  -0.10  -0.12
    34   1     0.06  -0.02  -0.01     0.09   0.05  -0.01     0.48  -0.10   0.12
    35   1    -0.05   0.01  -0.05    -0.02  -0.02   0.21    -0.09   0.01   0.00
    36   1    -0.05   0.01   0.05     0.02   0.02   0.21    -0.09   0.01  -0.00
    37   1     0.00  -0.01  -0.00    -0.04   0.12   0.05    -0.11   0.05  -0.02
    38   1     0.11  -0.04   0.02    -0.09   0.25   0.05     0.03  -0.00   0.01
    39   1     0.11  -0.04  -0.02     0.09  -0.25   0.05     0.03  -0.00  -0.01
    40   1     0.00  -0.01   0.00     0.04  -0.12   0.05    -0.11   0.05   0.02
    41   1     0.08  -0.02   0.02    -0.12   0.01   0.08    -0.05   0.01  -0.03
    42   1     0.08  -0.02  -0.02     0.12  -0.01   0.08    -0.05   0.01   0.03
                     46                     47                     48
                      B                      B                      A
 Frequencies --    850.3372               863.0060               863.8524
 Red. masses --      3.0895                 1.5226                 1.4154
 Frc consts  --      1.3162                 0.6681                 0.6223
 IR Inten    --      5.6097                 1.6414                 0.0407
  Atom  AN      X      Y      Z        X      Y      Z        X      Y      Z
     1   6    -0.04  -0.08  -0.00    -0.03   0.02   0.00    -0.00   0.00  -0.00
     2   6     0.03  -0.04  -0.08     0.03   0.01   0.01    -0.01   0.00   0.00
     3   6     0.07  -0.08   0.00    -0.02   0.02   0.00    -0.00   0.00  -0.00
     4   6     0.03  -0.04   0.08     0.03   0.01  -0.01     0.01  -0.00   0.00
     5   6    -0.05   0.02  -0.10    -0.02   0.00   0.04    -0.00   0.01  -0.00
     6   6    -0.00   0.05   0.05    -0.03  -0.00  -0.00     0.03  -0.00  -0.00
     7   6    -0.04  -0.02   0.10     0.02   0.00  -0.02     0.01  -0.00   0.00
     8   6    -0.04  -0.02  -0.10     0.02   0.00   0.02    -0.01   0.00   0.00
     9   6    -0.00   0.05  -0.05    -0.03  -0.00   0.00    -0.03   0.00  -0.00
    10   6    -0.05   0.02   0.10    -0.02   0.00  -0.04     0.00  -0.01  -0.00
    11   6     0.02  -0.01  -0.05     0.02   0.00   0.01    -0.03   0.00   0.00
    12   6     0.00   0.05  -0.01    -0.04  -0.01   0.01     0.05  -0.00  -0.01
    13   6     0.02   0.11   0.13     0.02  -0.03  -0.03    -0.02   0.00   0.00
    14   6     0.00   0.05   0.01    -0.04  -0.01  -0.01    -0.05   0.00  -0.01
    15   6     0.02   0.11  -0.13     0.02  -0.03   0.03     0.02  -0.00   0.00
    16   6     0.02  -0.01   0.05     0.02   0.00  -0.01     0.03  -0.00   0.00
    17   6     0.05   0.02   0.05     0.05  -0.02  -0.03    -0.06   0.01   0.02
    18   6    -0.02  -0.01  -0.04     0.05  -0.01  -0.00    -0.04   0.01   0.01
    19   6    -0.02  -0.01   0.04     0.05  -0.01   0.00     0.04  -0.01   0.01
    20   6     0.05   0.02  -0.05     0.05  -0.02   0.03     0.06  -0.01   0.02
    21   6    -0.03  -0.03   0.01    -0.06   0.02   0.02     0.06  -0.01  -0.02
    22   6    -0.03  -0.03  -0.01    -0.06   0.02  -0.02    -0.06   0.01  -0.02
    23   6     0.03  -0.02  -0.03     0.04  -0.00   0.02     0.05  -0.01   0.01
    24   6     0.03  -0.02   0.03     0.04  -0.00  -0.02    -0.05   0.01   0.01
    25   6    -0.02  -0.02  -0.01    -0.04   0.01  -0.01    -0.04   0.01  -0.01
    26   6    -0.02  -0.02   0.01    -0.04   0.01   0.01     0.04  -0.01  -0.01
    27   1     0.03   0.08  -0.26     0.20  -0.06  -0.01    -0.10   0.02   0.04
    28   1     0.03   0.08   0.26     0.20  -0.06   0.01     0.10  -0.02   0.04
    29   1     0.05  -0.17  -0.11    -0.13   0.06   0.03     0.10  -0.02  -0.00
    30   1     0.05  -0.17   0.11    -0.13   0.06  -0.03    -0.10   0.02  -0.00
    31   1    -0.20   0.08  -0.10    -0.13   0.01   0.06     0.24  -0.03  -0.06
    32   1    -0.20   0.08   0.10    -0.13   0.01  -0.06    -0.24   0.03  -0.06
    33   1     0.22  -0.01   0.25    -0.15   0.02  -0.05     0.04  -0.01  -0.00
    34   1     0.22  -0.01  -0.25    -0.15   0.02   0.05    -0.04   0.01  -0.00
    35   1    -0.15   0.03  -0.15    -0.33   0.05  -0.07    -0.35   0.06  -0.09
    36   1    -0.15   0.03   0.15    -0.33   0.05   0.07     0.35  -0.06  -0.09
    37   1    -0.13  -0.04  -0.08    -0.22   0.05  -0.06    -0.27   0.05  -0.08
    38   1     0.17  -0.08   0.03     0.34  -0.05   0.10     0.35  -0.05   0.10
    39   1     0.17  -0.08  -0.03     0.34  -0.05  -0.10    -0.35   0.05   0.10
    40   1    -0.13  -0.04   0.08    -0.22   0.05   0.06     0.27  -0.05  -0.08
    41   1     0.09  -0.04   0.02     0.24  -0.04   0.07     0.21  -0.04   0.07
    42   1     0.09  -0.04  -0.02     0.24  -0.04  -0.07    -0.21   0.04   0.07
                     49                     50                     51
                      B                      A                      B
 Frequencies --    897.4866               901.1491               903.7463
 Red. masses --      2.9070                 1.5542                 1.9798
 Frc consts  --      1.3796                 0.7436                 0.9527
 IR Inten    --     25.9823                 1.3110                63.1463
  Atom  AN      X      Y      Z        X      Y      Z        X      Y      Z
     1   6     0.04   0.13   0.00     0.00   0.00   0.00    -0.03   0.06   0.00
     2   6    -0.02   0.09  -0.01    -0.00   0.00   0.00     0.03   0.04  -0.02
     3   6    -0.01  -0.01  -0.00    -0.00   0.00  -0.00     0.05  -0.01  -0.00
     4   6    -0.02   0.09   0.01     0.00  -0.00   0.00     0.03   0.04   0.02
     5   6     0.06  -0.00  -0.05    -0.00  -0.00  -0.00    -0.05   0.02   0.00
     6   6    -0.03  -0.05   0.06     0.05  -0.01  -0.01     0.05  -0.03   0.02
     7   6     0.01  -0.01   0.12     0.02  -0.01   0.00    -0.04   0.01   0.06
     8   6     0.01  -0.01  -0.12    -0.02   0.01   0.00    -0.04   0.01  -0.06
     9   6    -0.03  -0.05  -0.06    -0.05   0.01  -0.01     0.05  -0.03  -0.02
    10   6     0.06  -0.00   0.05     0.00   0.00  -0.00    -0.05   0.02  -0.00
    11   6     0.07  -0.11   0.06    -0.11   0.02   0.03    -0.09  -0.03   0.07
    12   6    -0.04  -0.01  -0.01    -0.02  -0.00   0.01     0.01  -0.02  -0.02
    13   6     0.01   0.02  -0.01    -0.01   0.00   0.00    -0.03   0.02  -0.01
    14   6    -0.04  -0.01   0.01     0.02   0.00   0.01     0.01  -0.02   0.02
    15   6     0.01   0.02   0.01     0.01  -0.00   0.00    -0.03   0.02   0.01
    16   6     0.07  -0.11  -0.06     0.11  -0.02   0.03    -0.09  -0.03  -0.07
    17   6    -0.01  -0.04  -0.02     0.03  -0.00  -0.01     0.00  -0.03  -0.02
    18   6    -0.01  -0.02   0.05     0.07  -0.01  -0.01     0.05  -0.02   0.02
    19   6    -0.01  -0.02  -0.05    -0.07   0.01  -0.01     0.05  -0.02  -0.02
    20   6    -0.01  -0.04   0.02    -0.03   0.00  -0.01     0.00  -0.03   0.02
    21   6    -0.01   0.02  -0.03    -0.03   0.01   0.01    -0.02   0.00  -0.02
    22   6    -0.01   0.02   0.03     0.03  -0.01   0.01    -0.02   0.00   0.02
    23   6     0.03  -0.02  -0.04     0.00   0.00  -0.00    -0.00  -0.01  -0.04
    24   6     0.03  -0.02   0.04    -0.00  -0.00  -0.00    -0.00  -0.01   0.04
    25   6     0.02   0.08   0.06     0.03  -0.01   0.01    -0.02   0.06   0.03
    26   6     0.02   0.08  -0.06    -0.03   0.01   0.01    -0.02   0.06  -0.03
    27   1    -0.34   0.02   0.17     0.07  -0.01  -0.03     0.25  -0.06  -0.06
    28   1    -0.34   0.02  -0.17    -0.07   0.01  -0.03     0.25  -0.06   0.06
    29   1    -0.08   0.02  -0.12     0.19  -0.04  -0.01     0.22  -0.03  -0.07
    30   1    -0.08   0.02   0.12    -0.19   0.04  -0.01     0.22  -0.03   0.07
    31   1    -0.34  -0.11   0.22     0.58  -0.07  -0.11     0.49  -0.14  -0.01
    32   1    -0.34  -0.11  -0.22    -0.58   0.07  -0.11     0.49  -0.14   0.01
    33   1    -0.03   0.01   0.01    -0.01   0.00   0.00     0.12  -0.02  -0.01
    34   1    -0.03   0.01  -0.01     0.01  -0.00   0.00     0.12  -0.02   0.01
    35   1     0.00  -0.02   0.06     0.13  -0.02   0.03    -0.09   0.00   0.03
    36   1     0.00  -0.02  -0.06    -0.13   0.02   0.03    -0.09   0.00  -0.03
    37   1    -0.14  -0.05  -0.09    -0.00   0.00  -0.00     0.09  -0.05  -0.01
    38   1     0.04   0.00   0.03    -0.07   0.01  -0.02    -0.00  -0.00   0.01
    39   1     0.04   0.00  -0.03     0.07  -0.01  -0.02    -0.00  -0.00  -0.01
    40   1    -0.14  -0.05   0.09     0.00  -0.00  -0.00     0.09  -0.05   0.01
    41   1    -0.15   0.07   0.08    -0.21   0.04  -0.06     0.15   0.01   0.11
    42   1    -0.15   0.07  -0.08     0.21  -0.04  -0.06     0.15   0.01  -0.11
                     52                     53                     54
                      B                      A                      B
 Frequencies --    910.1627               918.0111               934.9264
 Red. masses --      1.7519                 4.8421                 5.0836
 Frc consts  --      0.8551                 2.4042                 2.6181
 IR Inten    --      1.6981                 0.0525                 2.8418
  Atom  AN      X      Y      Z        X      Y      Z        X      Y      Z
     1   6    -0.04   0.00  -0.00    -0.00  -0.00   0.04    -0.03   0.18  -0.00
     2   6     0.04   0.00  -0.01    -0.01  -0.04   0.02     0.04   0.11   0.01
     3   6     0.01   0.00   0.00    -0.00   0.00  -0.01     0.03  -0.01   0.00
     4   6     0.04   0.00   0.01     0.01   0.04   0.02     0.04   0.11  -0.01
     5   6    -0.09   0.03   0.04     0.02  -0.13  -0.03    -0.06  -0.13   0.01
     6   6    -0.03  -0.00   0.01     0.01   0.04  -0.01     0.00  -0.01   0.02
     7   6     0.01   0.00   0.00     0.01   0.05  -0.01    -0.02  -0.02   0.06
     8   6     0.01   0.00  -0.00    -0.01  -0.05  -0.01    -0.02  -0.02  -0.06
     9   6    -0.03  -0.00  -0.01    -0.01  -0.04  -0.01     0.00  -0.01  -0.02
    10   6    -0.09   0.03  -0.04    -0.02   0.13  -0.03    -0.06  -0.13  -0.01
    11   6     0.07  -0.01   0.01    -0.04  -0.01  -0.15    -0.03  -0.14  -0.09
    12   6     0.06  -0.01  -0.03    -0.00   0.01   0.06     0.02  -0.05   0.05
    13   6     0.01  -0.01  -0.01     0.01   0.01   0.06     0.00   0.01   0.01
    14   6     0.06  -0.01   0.03     0.00  -0.01   0.06     0.02  -0.05  -0.05
    15   6     0.01  -0.01   0.01    -0.01  -0.01   0.06     0.00   0.01  -0.01
    16   6     0.07  -0.01  -0.01     0.04   0.01  -0.15    -0.03  -0.14   0.09
    17   6    -0.04  -0.02  -0.01     0.05   0.14   0.07     0.04   0.12   0.07
    18   6    -0.04  -0.00   0.02    -0.01   0.06  -0.06    -0.01   0.04  -0.00
    19   6    -0.04  -0.00  -0.02     0.01  -0.06  -0.06    -0.01   0.04   0.00
    20   6    -0.04  -0.02   0.01    -0.05  -0.14   0.07     0.04   0.12  -0.07
    21   6     0.03  -0.02  -0.02     0.03   0.09   0.09     0.06   0.14   0.07
    22   6     0.03  -0.02   0.02    -0.03  -0.09   0.09     0.06   0.14  -0.07
    23   6    -0.02   0.00  -0.03     0.04  -0.01  -0.16    -0.06   0.00   0.16
    24   6    -0.02   0.00   0.03    -0.04   0.01  -0.16    -0.06   0.00  -0.16
    25   6     0.01   0.03   0.02     0.00   0.18   0.09    -0.01  -0.12  -0.05
    26   6     0.01   0.03  -0.02    -0.00  -0.18   0.09    -0.01  -0.12   0.05
    27   1     0.49  -0.08  -0.15    -0.24  -0.06   0.03     0.21  -0.28   0.06
    28   1     0.49  -0.08   0.15     0.24   0.06   0.03     0.21  -0.28  -0.06
    29   1    -0.08   0.03   0.00    -0.04  -0.15  -0.02     0.03  -0.03  -0.06
    30   1    -0.08   0.03  -0.00     0.04   0.15  -0.02     0.03  -0.03   0.06
    31   1    -0.31   0.03   0.11    -0.02   0.04  -0.23    -0.10  -0.15  -0.04
    32   1    -0.31   0.03  -0.11     0.02  -0.04  -0.23    -0.10  -0.15   0.04
    33   1    -0.01   0.00  -0.02     0.00  -0.05   0.17     0.03  -0.02   0.04
    34   1    -0.01   0.00   0.02    -0.00   0.05   0.17     0.03  -0.02  -0.04
    35   1     0.08  -0.02   0.07    -0.07  -0.05   0.21     0.04   0.05  -0.17
    36   1     0.08  -0.02  -0.07     0.07   0.05   0.21     0.04   0.05   0.17
    37   1     0.19  -0.04   0.03     0.10  -0.07  -0.14     0.03  -0.02   0.19
    38   1    -0.13  -0.00  -0.04    -0.05  -0.16  -0.03    -0.03   0.24   0.03
    39   1    -0.13  -0.00   0.04     0.05   0.16  -0.03    -0.03   0.24  -0.03
    40   1     0.19  -0.04  -0.03    -0.10   0.07  -0.14     0.03  -0.02  -0.19
    41   1    -0.10   0.04   0.00     0.00   0.15   0.14    -0.01  -0.12  -0.04
    42   1    -0.10   0.04  -0.00    -0.00  -0.15   0.14    -0.01  -0.12   0.04
                     55                     56                     57
                      A                      B                      A
 Frequencies --    953.0671               963.3275               964.5754
 Red. masses --      1.3094                 1.3500                 1.2902
 Frc consts  --      0.7008                 0.7381                 0.7073
 IR Inten    --      0.3390                 6.1706                 0.5119
  Atom  AN      X      Y      Z        X      Y      Z        X      Y      Z
     1   6     0.00  -0.00   0.01    -0.01   0.00   0.00    -0.00  -0.00  -0.01
     2   6     0.02  -0.02  -0.00     0.01   0.00  -0.00    -0.00   0.00   0.00
     3   6     0.00  -0.00  -0.00     0.00  -0.00  -0.00     0.00   0.00  -0.00
     4   6    -0.02   0.02  -0.00     0.01   0.00   0.00     0.00  -0.00   0.00
     5   6    -0.06  -0.01   0.02    -0.02   0.00   0.01     0.02   0.00  -0.00
     6   6    -0.00   0.00  -0.00     0.00  -0.00  -0.00     0.01  -0.00  -0.00
     7   6    -0.00   0.00  -0.01    -0.01   0.00  -0.00    -0.07   0.01   0.00
     8   6     0.00  -0.00  -0.01    -0.01   0.00   0.00     0.07  -0.01   0.00
     9   6     0.00  -0.00  -0.00     0.00  -0.00   0.00    -0.01   0.00  -0.00
    10   6     0.06   0.01   0.02    -0.02   0.00  -0.01    -0.02  -0.00  -0.00
    11   6     0.02   0.00  -0.01    -0.02   0.00   0.00    -0.02   0.00   0.00
    12   6     0.02  -0.01   0.00     0.02  -0.00  -0.00    -0.01   0.00   0.00
    13   6    -0.00   0.00   0.01     0.00  -0.00  -0.00    -0.08   0.02   0.00
    14   6    -0.02   0.01   0.00     0.02  -0.00   0.00     0.01  -0.00   0.00
    15   6     0.00  -0.00   0.01     0.00  -0.00   0.00     0.08  -0.02   0.00
    16   6    -0.02  -0.00  -0.01    -0.02   0.00  -0.00     0.02  -0.00   0.00
    17   6     0.04  -0.00  -0.01    -0.06   0.01   0.02     0.01  -0.00  -0.00
    18   6    -0.01   0.01  -0.00     0.02  -0.00  -0.00     0.00  -0.00   0.00
    19   6     0.01  -0.01  -0.00     0.02  -0.00   0.00    -0.00   0.00   0.00
    20   6    -0.04   0.00  -0.01    -0.06   0.01  -0.02    -0.01   0.00  -0.00
    21   6     0.05   0.00  -0.01    -0.06   0.01   0.02     0.01  -0.00  -0.00
    22   6    -0.05  -0.00  -0.01    -0.06   0.01  -0.02    -0.01   0.00  -0.00
    23   6     0.05  -0.01  -0.00     0.05  -0.01   0.02     0.00  -0.00   0.00
    24   6    -0.05   0.01  -0.00     0.05  -0.01  -0.02    -0.00   0.00   0.00
    25   6     0.03   0.00   0.01     0.05  -0.01   0.01     0.01  -0.00   0.00
    26   6    -0.03  -0.00   0.01     0.05  -0.01  -0.01    -0.01   0.00   0.00
    27   1     0.40  -0.06  -0.19     0.11  -0.02  -0.03    -0.10   0.01   0.06
    28   1    -0.40   0.06  -0.19     0.11  -0.02   0.03     0.10  -0.01   0.06
    29   1    -0.02  -0.01  -0.00     0.06  -0.01  -0.00    -0.45   0.09   0.03
    30   1     0.02   0.01  -0.00     0.06  -0.01   0.00     0.45  -0.09   0.03
    31   1    -0.10   0.02   0.01     0.08  -0.01  -0.02     0.08  -0.01  -0.02
    32   1     0.10  -0.02   0.01     0.08  -0.01   0.02    -0.08   0.01  -0.02
    33   1     0.03  -0.01   0.02    -0.03   0.00   0.00     0.49  -0.08  -0.06
    34   1    -0.03   0.01   0.02    -0.03   0.00  -0.00    -0.49   0.08  -0.06
    35   1     0.25  -0.05   0.07     0.36  -0.06   0.11     0.04  -0.00   0.01
    36   1    -0.25   0.05   0.07     0.36  -0.06  -0.11    -0.04   0.00   0.01
    37   1    -0.29   0.04  -0.10    -0.27   0.05  -0.08    -0.01   0.00  -0.00
    38   1     0.26  -0.06   0.07     0.35  -0.06   0.10     0.05  -0.01   0.01
    39   1    -0.26   0.06   0.07     0.35  -0.06  -0.10    -0.05   0.01   0.01
    40   1     0.29  -0.04  -0.10    -0.27   0.05   0.08     0.01  -0.00  -0.00
    41   1    -0.19   0.04  -0.05    -0.29   0.05  -0.09    -0.06   0.01  -0.02
    42   1     0.19  -0.04  -0.05    -0.29   0.05   0.09     0.06  -0.01  -0.02
                     58                     59                     60
                      A                      B                      B
 Frequencies --    972.9757               978.6055               992.1430
 Red. masses --      1.3566                 1.3264                 1.2797
 Frc consts  --      0.7567                 0.7484                 0.7422
 IR Inten    --      0.6538                 0.8081                 0.0220
  Atom  AN      X      Y      Z        X      Y      Z        X      Y      Z
     1   6     0.00  -0.00   0.01     0.01  -0.01  -0.00    -0.00   0.00  -0.00
     2   6     0.02  -0.02  -0.00    -0.00  -0.00   0.00     0.00   0.00  -0.00
     3   6    -0.00  -0.00  -0.00     0.02  -0.01   0.00     0.00  -0.00   0.00
     4   6    -0.02   0.02  -0.00    -0.00  -0.00  -0.00     0.00   0.00   0.00
     5   6    -0.07  -0.01   0.02     0.00  -0.00  -0.00    -0.01   0.00   0.00
     6   6     0.01   0.00  -0.00    -0.01   0.00  -0.00    -0.00   0.00   0.00
     7   6    -0.01   0.01  -0.01    -0.08   0.02  -0.01    -0.00   0.00  -0.00
     8   6     0.01  -0.01  -0.01    -0.08   0.02   0.01    -0.00   0.00   0.00
     9   6    -0.01  -0.00  -0.00    -0.01   0.00   0.00    -0.00   0.00  -0.00
    10   6     0.07   0.01   0.02     0.00  -0.00   0.00    -0.01   0.00  -0.00
    11   6    -0.01   0.01   0.00     0.02  -0.00  -0.00     0.01  -0.00  -0.00
    12   6     0.03  -0.02  -0.00    -0.00   0.00  -0.00     0.00  -0.00  -0.00
    13   6    -0.02   0.01   0.01     0.08  -0.02  -0.00     0.00  -0.00  -0.00
    14   6    -0.03   0.02  -0.00    -0.00   0.00   0.00     0.00  -0.00   0.00
    15   6     0.02  -0.01   0.01     0.08  -0.02   0.00     0.00  -0.00   0.00
    16   6     0.01  -0.01   0.00     0.02  -0.00   0.00     0.01  -0.00   0.00
    17   6    -0.05   0.01   0.01     0.01  -0.00  -0.00    -0.04   0.01   0.01
    18   6     0.01  -0.00  -0.00    -0.01   0.00  -0.00    -0.00   0.00  -0.00
    19   6    -0.01   0.00  -0.00    -0.01   0.00   0.00    -0.00   0.00   0.00
    20   6     0.05  -0.01   0.01     0.01  -0.00   0.00    -0.04   0.01  -0.01
    21   6    -0.04   0.02   0.02     0.00  -0.00  -0.00     0.04  -0.01  -0.01
    22   6     0.04  -0.02   0.02     0.00  -0.00   0.00     0.04  -0.01   0.01
    23   6    -0.02   0.00  -0.02    -0.00   0.00  -0.00     0.06  -0.01   0.02
    24   6     0.02  -0.00  -0.02    -0.00   0.00   0.00     0.06  -0.01  -0.02
    25   6    -0.04   0.01  -0.01    -0.00  -0.00   0.00    -0.06   0.01  -0.02
    26   6     0.04  -0.01  -0.01    -0.00  -0.00  -0.00    -0.06   0.01   0.02
    27   1     0.45  -0.06  -0.22    -0.02   0.00   0.00     0.02  -0.01  -0.01
    28   1    -0.45   0.06  -0.22    -0.02   0.00  -0.00     0.02  -0.01   0.01
    29   1    -0.09  -0.00  -0.00     0.50  -0.08  -0.02     0.02  -0.00  -0.00
    30   1     0.09   0.00  -0.00     0.50  -0.08   0.02     0.02  -0.00   0.00
    31   1     0.05   0.00  -0.01    -0.07   0.01   0.02    -0.02   0.00   0.01
    32   1    -0.05  -0.00  -0.01    -0.07   0.01  -0.02    -0.02   0.00  -0.01
    33   1     0.12  -0.03   0.01    -0.46   0.08   0.05    -0.02   0.00   0.00
    34   1    -0.12   0.03   0.01    -0.46   0.08  -0.05    -0.02   0.00  -0.00
    35   1    -0.23   0.03  -0.08    -0.04   0.01  -0.01     0.28  -0.05   0.08
    36   1     0.23  -0.03  -0.08    -0.04   0.01   0.01     0.28  -0.05  -0.08
    37   1     0.10  -0.03   0.02     0.04  -0.00   0.01    -0.37   0.07  -0.11
    38   1    -0.26   0.03  -0.07    -0.02   0.00  -0.01    -0.28   0.05  -0.08
    39   1     0.26  -0.03  -0.07    -0.02   0.00   0.01    -0.28   0.05   0.08
    40   1    -0.10   0.03   0.02     0.04  -0.00  -0.01    -0.37   0.07   0.11
    41   1     0.23  -0.04   0.07    -0.00  -0.00   0.00     0.37  -0.07   0.11
    42   1    -0.23   0.04   0.07    -0.00  -0.00  -0.00     0.37  -0.07  -0.11
                     61                     62                     63
                      A                      A                      B
 Frequencies --    992.5047              1039.7750              1041.8945
 Red. masses --      1.2824                 2.6574                 2.3154
 Frc consts  --      0.7443                 1.6927                 1.4809
 IR Inten    --      0.0191                 2.5319                 1.3098
  Atom  AN      X      Y      Z        X      Y      Z        X      Y      Z
     1   6    -0.00   0.00   0.00    -0.00  -0.00   0.09     0.00  -0.00   0.00
     2   6     0.00  -0.00  -0.00     0.01  -0.06   0.02    -0.00  -0.01  -0.01
     3   6     0.00  -0.00   0.00     0.00  -0.00   0.03    -0.00   0.01  -0.00
     4   6    -0.00   0.00  -0.00    -0.01   0.06   0.02    -0.00  -0.01   0.01
     5   6    -0.01  -0.00   0.00    -0.00   0.00  -0.02    -0.00   0.01  -0.01
     6   6    -0.00   0.00  -0.00    -0.00  -0.01   0.00     0.00   0.01  -0.00
     7   6     0.00   0.00  -0.00     0.00   0.02  -0.06    -0.00  -0.00  -0.00
     8   6    -0.00  -0.00  -0.00    -0.00  -0.02  -0.06    -0.00  -0.00   0.00
     9   6     0.00  -0.00  -0.00     0.00   0.01   0.00     0.00   0.01   0.00
    10   6     0.01   0.00   0.00     0.00  -0.00  -0.02    -0.00   0.01   0.01
    11   6     0.01   0.00  -0.00     0.00   0.00   0.01    -0.00   0.01  -0.01
    12   6     0.00  -0.00  -0.00    -0.01   0.02  -0.04     0.01   0.01   0.03
    13   6     0.00   0.00   0.00     0.00   0.01   0.02     0.00   0.00   0.00
    14   6    -0.00   0.00  -0.00     0.01  -0.02  -0.04     0.01   0.01  -0.03
    15   6    -0.00  -0.00   0.00    -0.00  -0.01   0.02     0.00   0.00  -0.00
    16   6    -0.01  -0.00  -0.00    -0.00  -0.00   0.01    -0.00   0.01   0.01
    17   6    -0.05   0.01   0.01     0.01   0.06  -0.02    -0.01  -0.07   0.01
    18   6     0.00   0.00  -0.00     0.00   0.04  -0.01    -0.00  -0.03   0.01
    19   6    -0.00  -0.00  -0.00    -0.00  -0.04  -0.01    -0.00  -0.03  -0.01
    20   6     0.05  -0.01   0.01    -0.01  -0.06  -0.02    -0.01  -0.07  -0.01
    21   6     0.04  -0.01  -0.01    -0.03  -0.04  -0.08     0.02   0.02   0.07
    22   6    -0.04   0.01  -0.01     0.03   0.04  -0.08     0.02   0.02  -0.07
    23   6    -0.06   0.01  -0.02    -0.05  -0.06   0.15    -0.05  -0.06   0.13
    24   6     0.06  -0.01  -0.02     0.05   0.06   0.15    -0.05  -0.06  -0.13
    25   6     0.06  -0.01   0.02     0.03   0.13  -0.00     0.03   0.15  -0.00
    26   6    -0.06   0.01   0.02    -0.03  -0.13  -0.00     0.03   0.15   0.00
    27   1     0.08  -0.01  -0.04    -0.04   0.05  -0.06    -0.02   0.05  -0.06
    28   1    -0.08   0.01  -0.04     0.04  -0.05  -0.06    -0.02   0.05   0.06
    29   1     0.00  -0.00  -0.00    -0.02  -0.05  -0.06     0.01  -0.02   0.00
    30   1    -0.00   0.00  -0.00     0.02   0.05  -0.06     0.01  -0.02  -0.00
    31   1    -0.02   0.00   0.00     0.02  -0.02   0.04    -0.01   0.05  -0.06
    32   1     0.02  -0.00   0.00    -0.02   0.02   0.04    -0.01   0.05   0.06
    33   1    -0.01  -0.00   0.01     0.01  -0.06   0.13    -0.01  -0.00   0.01
    34   1     0.01   0.00   0.01    -0.01   0.06   0.13    -0.01  -0.00  -0.01
    35   1    -0.29   0.05  -0.09     0.04  -0.23  -0.24     0.03  -0.25  -0.24
    36   1     0.29  -0.05  -0.09    -0.04   0.23  -0.24     0.03  -0.25   0.24
    37   1     0.37  -0.07   0.11    -0.10  -0.25   0.16    -0.09  -0.24   0.15
    38   1     0.26  -0.05   0.08     0.07  -0.10  -0.30     0.06  -0.15  -0.32
    39   1    -0.26   0.05   0.08    -0.07   0.10  -0.30     0.06  -0.15   0.32
    40   1    -0.37   0.07   0.11     0.10   0.25   0.16    -0.09  -0.24  -0.15
    41   1    -0.36   0.07  -0.11     0.08   0.22  -0.14     0.09   0.24  -0.16
    42   1     0.36  -0.07  -0.11    -0.08  -0.22  -0.14     0.09   0.24   0.16
                     64                     65                     66
                      A                      A                      B
 Frequencies --   1052.7869              1109.5144              1158.5899
 Red. masses --      2.8796                 3.1962                 1.8242
 Frc consts  --      1.8805                 2.3182                 1.4427
 IR Inten    --      0.7421                 0.2936                 0.5767
  Atom  AN      X      Y      Z        X      Y      Z        X      Y      Z
     1   6     0.00  -0.00   0.20    -0.00   0.00   0.09    -0.00   0.06  -0.00
     2   6     0.01  -0.12   0.01     0.02   0.15  -0.00    -0.00   0.00  -0.01
     3   6     0.00   0.00   0.09     0.00   0.00   0.11     0.00   0.01  -0.00
     4   6    -0.01   0.12   0.01    -0.02  -0.15  -0.00    -0.00   0.00   0.01
     5   6    -0.01   0.02  -0.07    -0.03   0.00  -0.08    -0.00  -0.03   0.01
     6   6     0.00   0.01   0.01     0.02   0.04   0.09    -0.01  -0.01  -0.04
     7   6     0.01   0.04  -0.13    -0.00  -0.01  -0.10    -0.00  -0.02   0.00
     8   6    -0.01  -0.04  -0.13     0.00   0.01  -0.10    -0.00  -0.02  -0.00
     9   6    -0.00  -0.01   0.01    -0.02  -0.04   0.09    -0.01  -0.01   0.04
    10   6     0.01  -0.02  -0.07     0.03  -0.00  -0.08    -0.00  -0.03  -0.01
    11   6    -0.00   0.02  -0.01    -0.01  -0.09   0.03    -0.01  -0.01  -0.04
    12   6     0.01   0.07   0.00    -0.02  -0.01  -0.07     0.02   0.01   0.07
    13   6     0.01   0.02   0.05    -0.02  -0.05  -0.05     0.01   0.03   0.03
    14   6    -0.01  -0.07   0.00     0.02   0.01  -0.07     0.02   0.01  -0.07
    15   6    -0.01  -0.02   0.05     0.02   0.05  -0.05     0.01   0.03  -0.03
    16   6     0.00  -0.02  -0.01     0.01   0.09   0.03    -0.01  -0.01   0.04
    17   6    -0.01  -0.06  -0.02     0.02   0.07   0.04    -0.02  -0.08  -0.02
    18   6    -0.00  -0.00  -0.00    -0.01  -0.07   0.02     0.01   0.08   0.00
    19   6     0.00   0.00  -0.00     0.01   0.07   0.02     0.01   0.08  -0.00
    20   6     0.01   0.06  -0.02    -0.02  -0.07   0.04    -0.02  -0.08   0.02
    21   6    -0.00  -0.04   0.01     0.02   0.07   0.04    -0.03  -0.05  -0.06
    22   6     0.00   0.04   0.01    -0.02  -0.07   0.04    -0.03  -0.05   0.06
    23   6     0.01   0.03  -0.02     0.00   0.03   0.01     0.01   0.03   0.00
    24   6    -0.01  -0.03  -0.02    -0.00  -0.03   0.01     0.01   0.03  -0.00
    25   6    -0.02  -0.09   0.00     0.01   0.01  -0.03     0.01   0.01  -0.03
    26   6     0.02   0.09   0.00    -0.01  -0.01  -0.03     0.01   0.01   0.03
    27   1    -0.16   0.19  -0.24     0.05  -0.10   0.03     0.00  -0.02  -0.01
    28   1     0.16  -0.19  -0.24    -0.05   0.10   0.03     0.00  -0.02   0.01
    29   1    -0.03  -0.10  -0.13     0.05   0.35  -0.09    -0.03  -0.20  -0.01
    30   1     0.03   0.10  -0.13    -0.05  -0.35  -0.09    -0.03  -0.20   0.01
    31   1     0.01   0.05  -0.06    -0.01  -0.05  -0.03     0.00  -0.10   0.09
    32   1    -0.01  -0.05  -0.06     0.01   0.05  -0.03     0.00  -0.10  -0.09
    33   1     0.02  -0.15   0.32     0.00  -0.20   0.17     0.01   0.03   0.03
    34   1    -0.02   0.15   0.32    -0.00   0.20   0.17     0.01   0.03  -0.03
    35   1     0.00   0.16   0.12    -0.03  -0.08   0.03    -0.00  -0.16  -0.09
    36   1    -0.00  -0.16   0.12     0.03   0.08   0.03    -0.00  -0.16   0.09
    37   1     0.02   0.09  -0.03     0.05   0.28  -0.00     0.07   0.36  -0.01
    38   1    -0.02   0.15   0.17    -0.02  -0.07   0.05    -0.05   0.04   0.21
    39   1     0.02  -0.15   0.17     0.02   0.07   0.05    -0.05   0.04  -0.21
    40   1    -0.02  -0.09  -0.03    -0.05  -0.28  -0.00     0.07   0.36   0.01
    41   1    -0.06  -0.14   0.10     0.09   0.11  -0.24     0.14   0.18  -0.36
    42   1     0.06   0.14   0.10    -0.09  -0.11  -0.24     0.14   0.18   0.36
                     67                     68                     69
                      B                      A                      A
 Frequencies --   1174.5538              1181.7975              1192.9696
 Red. masses --      1.6001                 1.5351                 1.1932
 Frc consts  --      1.3006                 1.2632                 1.0005
 IR Inten    --      1.2760                 2.8218                 0.8152
  Atom  AN      X      Y      Z        X      Y      Z        X      Y      Z
     1   6    -0.00   0.05  -0.00     0.00   0.00   0.01     0.00   0.00  -0.01
     2   6     0.01  -0.03   0.04    -0.00  -0.07   0.01     0.00   0.00   0.02
     3   6     0.01   0.07  -0.00    -0.00  -0.00  -0.02     0.00   0.00   0.01
     4   6     0.01  -0.03  -0.04     0.00   0.07   0.01    -0.00  -0.00   0.02
     5   6    -0.01   0.03  -0.03     0.01   0.04   0.02    -0.00   0.02  -0.02
     6   6     0.01  -0.04   0.05    -0.01  -0.02  -0.01     0.00  -0.02   0.03
     7   6    -0.01  -0.03   0.01     0.00   0.01   0.01     0.00   0.01  -0.01
     8   6    -0.01  -0.03  -0.01    -0.00  -0.01   0.01    -0.00  -0.01  -0.01
     9   6     0.01  -0.04  -0.05     0.01   0.02  -0.01    -0.00   0.02   0.03
    10   6    -0.01   0.03   0.03    -0.01  -0.04   0.02     0.00  -0.02  -0.02
    11   6    -0.00   0.02  -0.03     0.01   0.05   0.02    -0.00   0.00  -0.02
    12   6     0.00  -0.04   0.04    -0.01  -0.02  -0.03    -0.00  -0.02   0.01
    13   6    -0.00   0.01  -0.03     0.01   0.02   0.00    -0.00   0.00  -0.01
    14   6     0.00  -0.04  -0.04     0.01   0.02  -0.03     0.00   0.02   0.01
    15   6    -0.00   0.01   0.03    -0.01  -0.02   0.00     0.00  -0.00  -0.01
    16   6    -0.00   0.02   0.03    -0.01  -0.05   0.02     0.00  -0.00  -0.02
    17   6    -0.00   0.02  -0.03     0.01   0.06  -0.00    -0.00   0.01  -0.01
    18   6     0.01  -0.03   0.05    -0.01  -0.05  -0.00     0.01  -0.00   0.03
    19   6     0.01  -0.03  -0.05     0.01   0.05  -0.00    -0.01   0.00   0.03
    20   6    -0.00   0.02   0.03    -0.01  -0.06  -0.00     0.00  -0.01  -0.01
    21   6    -0.00   0.02  -0.02     0.02   0.03   0.05    -0.01   0.01  -0.03
    22   6    -0.00   0.02   0.02    -0.02  -0.03   0.05     0.01  -0.01  -0.03
    23   6    -0.01  -0.04  -0.00     0.01   0.03   0.00     0.00   0.03   0.01
    24   6    -0.01  -0.04   0.00    -0.01  -0.03   0.00    -0.00  -0.03   0.01
    25   6     0.01   0.01  -0.03     0.01   0.01  -0.02    -0.01  -0.01   0.04
    26   6     0.01   0.01   0.03    -0.01  -0.01  -0.02     0.01   0.01   0.04
    27   1    -0.03   0.15  -0.20    -0.03   0.10  -0.04    -0.02   0.05  -0.06
    28   1    -0.03   0.15   0.20     0.03  -0.10  -0.04     0.02  -0.05  -0.06
    29   1    -0.02  -0.21  -0.03    -0.03  -0.19   0.01     0.01  -0.01  -0.01
    30   1    -0.02  -0.21   0.03     0.03   0.19   0.01    -0.01   0.01  -0.01
    31   1    -0.04   0.17  -0.23     0.00   0.12  -0.07    -0.03   0.09  -0.14
    32   1    -0.04   0.17   0.23    -0.00  -0.12  -0.07     0.03  -0.09  -0.14
    33   1    -0.01   0.09  -0.16     0.00   0.11  -0.15     0.00   0.03  -0.06
    34   1    -0.01   0.09   0.16    -0.00  -0.11  -0.15    -0.00  -0.03  -0.06
    35   1    -0.04   0.17   0.23     0.03  -0.21  -0.21     0.04  -0.14  -0.20
    36   1    -0.04   0.17  -0.23    -0.03   0.21  -0.21    -0.04   0.14  -0.20
    37   1    -0.04  -0.22   0.00     0.06   0.34  -0.01     0.06   0.31  -0.00
    38   1    -0.04   0.16   0.22    -0.05   0.09   0.22     0.05  -0.20  -0.30
    39   1    -0.04   0.16  -0.22     0.05  -0.09   0.22    -0.05   0.20  -0.30
    40   1    -0.04  -0.22  -0.00    -0.06  -0.34  -0.01    -0.06  -0.31  -0.00
    41   1     0.06   0.08  -0.17     0.11   0.14  -0.28    -0.13  -0.16   0.34
    42   1     0.06   0.08   0.17    -0.11  -0.14  -0.28     0.13   0.16   0.34
                     70                     71                     72
                      B                      B                      A
 Frequencies --   1195.6876              1207.4984              1213.8648
 Red. masses --      1.3548                 1.2126                 1.4566
 Frc consts  --      1.1412                 1.0417                 1.2646
 IR Inten    --      8.1813                 0.2311                 0.7716
  Atom  AN      X      Y      Z        X      Y      Z        X      Y      Z
     1   6    -0.00   0.01   0.00     0.00   0.04  -0.00     0.00   0.00   0.05
     2   6     0.01  -0.03   0.02     0.00  -0.02   0.01     0.00   0.04  -0.01
     3   6     0.00   0.05  -0.00     0.01   0.05  -0.00    -0.00  -0.00  -0.01
     4   6     0.01  -0.03  -0.02     0.00  -0.02  -0.01    -0.00  -0.04  -0.01
     5   6    -0.01  -0.01  -0.02    -0.00   0.00  -0.00     0.00  -0.01   0.01
     6   6     0.01   0.02   0.07     0.00  -0.01   0.03    -0.01   0.02  -0.08
     7   6     0.01   0.03   0.02    -0.00  -0.02   0.01    -0.00  -0.00   0.01
     8   6     0.01   0.03  -0.02    -0.00  -0.02  -0.01     0.00   0.00   0.01
     9   6     0.01   0.02  -0.07     0.00  -0.01  -0.03     0.01  -0.02  -0.08
    10   6    -0.01  -0.01   0.02    -0.00   0.00   0.00    -0.00   0.01   0.01
    11   6    -0.00  -0.02  -0.01    -0.00   0.01  -0.00     0.00  -0.01   0.01
    12   6     0.01   0.01   0.02     0.01   0.00   0.04    -0.01   0.00  -0.05
    13   6    -0.02  -0.06  -0.02    -0.00  -0.00  -0.02     0.01   0.01   0.03
    14   6     0.01   0.01  -0.02     0.01   0.00  -0.04     0.01  -0.00  -0.05
    15   6    -0.02  -0.06   0.02    -0.00  -0.00   0.02    -0.01  -0.01   0.03
    16   6    -0.00  -0.02   0.01    -0.00   0.01   0.00    -0.00   0.01   0.01
    17   6    -0.00  -0.02  -0.01    -0.00  -0.01  -0.01     0.01   0.01   0.01
    18   6    -0.00  -0.01   0.01    -0.00  -0.04   0.02     0.00   0.06  -0.04
    19   6    -0.00  -0.01  -0.01    -0.00  -0.04  -0.02    -0.00  -0.06  -0.04
    20   6    -0.00  -0.02   0.01    -0.00  -0.01   0.01    -0.01  -0.01   0.01
    21   6    -0.00   0.01  -0.02     0.00   0.01   0.00    -0.00  -0.03   0.01
    22   6    -0.00   0.01   0.02     0.00   0.01  -0.00     0.00   0.03   0.01
    23   6     0.00   0.01  -0.00     0.00   0.02   0.01    -0.00   0.01   0.01
    24   6     0.00   0.01   0.00     0.00   0.02  -0.01     0.00  -0.01   0.01
    25   6     0.00   0.00  -0.01    -0.01   0.00   0.02     0.00   0.01   0.00
    26   6     0.00   0.00   0.01    -0.01   0.00  -0.02    -0.00  -0.01   0.00
    27   1    -0.04   0.08  -0.15    -0.02   0.08  -0.10     0.06  -0.12   0.14
    28   1    -0.04   0.08   0.15    -0.02   0.08   0.10    -0.06   0.12   0.14
    29   1     0.09   0.48  -0.01    -0.02  -0.18  -0.02    -0.03  -0.12   0.01
    30   1     0.09   0.48   0.01    -0.02  -0.18   0.02     0.03   0.12   0.01
    31   1    -0.02   0.07  -0.14    -0.02   0.12  -0.16     0.05  -0.27   0.38
    32   1    -0.02   0.07   0.14    -0.02   0.12   0.16    -0.05   0.27   0.38
    33   1    -0.02  -0.25   0.28    -0.00   0.07  -0.14     0.01  -0.06   0.15
    34   1    -0.02  -0.25  -0.28    -0.00   0.07   0.14    -0.01   0.06   0.15
    35   1     0.00  -0.06  -0.05     0.02  -0.12  -0.15     0.02  -0.10  -0.11
    36   1     0.00  -0.06   0.05     0.02  -0.12   0.15    -0.02   0.10  -0.11
    37   1     0.03   0.14  -0.01     0.07   0.41  -0.01     0.06   0.31  -0.01
    38   1    -0.02   0.07   0.12     0.02  -0.08  -0.13    -0.01   0.08   0.08
    39   1    -0.02   0.07  -0.12     0.02  -0.08   0.13     0.01  -0.08   0.08
    40   1     0.03   0.14   0.01     0.07   0.41   0.01    -0.06  -0.31  -0.01
    41   1     0.02   0.03  -0.06    -0.12  -0.15   0.33    -0.06  -0.07   0.17
    42   1     0.02   0.03   0.06    -0.12  -0.15  -0.33     0.06   0.07   0.17
                     73                     74                     75
                      B                      A                      B
 Frequencies --   1222.2454              1235.3881              1247.5890
 Red. masses --      1.5495                 1.4194                 1.7606
 Frc consts  --      1.3639                 1.2764                 1.6145
 IR Inten    --      0.0840                 4.5390                 1.0444
  Atom  AN      X      Y      Z        X      Y      Z        X      Y      Z
     1   6    -0.00   0.07  -0.00    -0.00  -0.00  -0.12     0.00  -0.02  -0.00
     2   6    -0.00  -0.04   0.00    -0.01  -0.06  -0.01    -0.02  -0.03  -0.04
     3   6     0.02   0.14  -0.00    -0.00  -0.00  -0.01     0.03   0.17  -0.00
     4   6    -0.00  -0.04  -0.00     0.01   0.06  -0.01    -0.02  -0.03   0.04
     5   6     0.01   0.01   0.03     0.01   0.01   0.04     0.01   0.02   0.02
     6   6    -0.01   0.00  -0.05     0.00   0.01   0.01    -0.00  -0.02   0.01
     7   6    -0.00  -0.00   0.03    -0.01  -0.03   0.01     0.00   0.00   0.04
     8   6    -0.00  -0.00  -0.03     0.01   0.03   0.01     0.00   0.00  -0.04
     9   6    -0.01   0.00   0.05    -0.00  -0.01   0.01    -0.00  -0.02  -0.01
    10   6     0.01   0.01  -0.03    -0.01  -0.01   0.04     0.01   0.02  -0.02
    11   6    -0.00   0.01  -0.01    -0.00   0.01  -0.01     0.01   0.02   0.03
    12   6     0.01  -0.02   0.04     0.01  -0.02   0.04    -0.02   0.00  -0.09
    13   6    -0.00  -0.02   0.01    -0.00  -0.02   0.01    -0.01  -0.04  -0.01
    14   6     0.01  -0.02  -0.04    -0.01   0.02   0.04    -0.02   0.00   0.09
    15   6    -0.00  -0.02  -0.01     0.00   0.02   0.01    -0.01  -0.04   0.01
    16   6    -0.00   0.01   0.01     0.00  -0.01  -0.01     0.01   0.02  -0.03
    17   6    -0.00   0.01  -0.02    -0.00   0.00  -0.02     0.01   0.01   0.03
    18   6    -0.00   0.03  -0.02    -0.00   0.01  -0.02    -0.01  -0.03  -0.01
    19   6    -0.00   0.03   0.02     0.00  -0.01  -0.02    -0.01  -0.03   0.01
    20   6    -0.00   0.01   0.02     0.00  -0.00  -0.02     0.01   0.01  -0.03
    21   6     0.00  -0.01   0.01     0.00  -0.00   0.00     0.00   0.01  -0.00
    22   6     0.00  -0.01  -0.01    -0.00   0.00   0.00     0.00   0.01   0.00
    23   6    -0.00  -0.01   0.01     0.00   0.01  -0.01     0.01   0.01  -0.01
    24   6    -0.00  -0.01  -0.01    -0.00  -0.01  -0.01     0.01   0.01   0.01
    25   6    -0.00  -0.01   0.01     0.00   0.01   0.00     0.00   0.00  -0.01
    26   6    -0.00  -0.01  -0.01    -0.00  -0.01   0.00     0.00   0.00   0.01
    27   1    -0.01   0.10  -0.09    -0.04   0.10  -0.07     0.07  -0.20   0.31
    28   1    -0.01   0.10   0.09     0.04  -0.10  -0.07     0.07  -0.20  -0.31
    29   1    -0.03  -0.19  -0.05     0.09   0.45   0.03    -0.05  -0.27  -0.06
    30   1    -0.03  -0.19   0.05    -0.09  -0.45   0.03    -0.05  -0.27   0.06
    31   1     0.03  -0.14   0.21     0.01  -0.02   0.04    -0.00   0.11  -0.10
    32   1     0.03  -0.14  -0.21    -0.01   0.02   0.04    -0.00   0.11   0.10
    33   1    -0.01  -0.23   0.36    -0.01  -0.23   0.35    -0.02  -0.14   0.14
    34   1    -0.01  -0.23  -0.36     0.01   0.23   0.35    -0.02  -0.14  -0.14
    35   1    -0.04   0.15   0.22     0.04  -0.13  -0.21     0.06  -0.16  -0.28
    36   1    -0.04   0.15  -0.22    -0.04   0.13  -0.21     0.06  -0.16   0.28
    37   1    -0.01  -0.06   0.01     0.01   0.05  -0.01    -0.01  -0.05  -0.01
    38   1     0.04  -0.16  -0.23    -0.02   0.06   0.09    -0.03   0.15   0.20
    39   1     0.04  -0.16   0.23     0.02  -0.06   0.09    -0.03   0.15  -0.20
    40   1    -0.01  -0.06  -0.01    -0.01  -0.05  -0.01    -0.01  -0.05   0.01
    41   1    -0.04  -0.06   0.10     0.00   0.01   0.00     0.03   0.04  -0.08
    42   1    -0.04  -0.06  -0.10    -0.00  -0.01   0.00     0.03   0.04   0.08
                     76                     77                     78
                      A                      B                      A
 Frequencies --   1270.1369              1299.7599              1300.5722
 Red. masses --      2.1122                 3.0796                 2.3789
 Frc consts  --      2.0076                 3.0653                 2.3708
 IR Inten    --      7.0055                 2.7670                 1.3208
  Atom  AN      X      Y      Z        X      Y      Z        X      Y      Z
     1   6     0.00   0.00   0.04    -0.01   0.03  -0.00     0.00  -0.00  -0.03
     2   6     0.02   0.11   0.03     0.02  -0.03   0.09     0.01  -0.03   0.05
     3   6     0.00   0.00   0.01     0.01   0.10  -0.00    -0.00  -0.00  -0.02
     4   6    -0.02  -0.11   0.03     0.02  -0.03  -0.09    -0.01   0.03   0.05
     5   6    -0.01  -0.02  -0.04    -0.03  -0.07  -0.05    -0.02  -0.07  -0.02
     6   6     0.00   0.03  -0.02     0.03   0.00   0.16     0.02  -0.00   0.14
     7   6     0.00   0.02   0.00    -0.00  -0.02   0.03     0.00   0.01  -0.02
     8   6    -0.00  -0.02   0.00    -0.00  -0.02  -0.03    -0.00  -0.01  -0.02
     9   6    -0.00  -0.03  -0.02     0.03   0.00  -0.16    -0.02   0.00   0.14
    10   6     0.01   0.02  -0.04    -0.03  -0.07   0.05     0.02   0.07  -0.02
    11   6    -0.02  -0.05  -0.06     0.00   0.00   0.00     0.00  -0.00   0.01
    12   6     0.04  -0.01   0.14    -0.01   0.07  -0.07    -0.00   0.07  -0.04
    13   6     0.00   0.00  -0.01    -0.02  -0.05  -0.05    -0.01  -0.03  -0.03
    14   6    -0.04   0.01   0.14    -0.01   0.07   0.07     0.00  -0.07  -0.04
    15   6    -0.00  -0.00  -0.01    -0.02  -0.05   0.05     0.01   0.03  -0.03
    16   6     0.02   0.05  -0.06     0.00   0.00  -0.00    -0.00   0.00   0.01
    17   6    -0.02  -0.02  -0.04     0.01   0.01   0.01     0.00  -0.00   0.01
    18   6     0.02   0.03   0.05     0.00   0.14  -0.08     0.00   0.12  -0.07
    19   6    -0.02  -0.03   0.05     0.00   0.14   0.08    -0.00  -0.12  -0.07
    20   6     0.02   0.02  -0.04     0.01   0.01  -0.01    -0.00   0.00   0.01
    21   6    -0.00  -0.01  -0.01    -0.01  -0.05  -0.02    -0.01  -0.04  -0.01
    22   6     0.00   0.01  -0.01    -0.01  -0.05   0.02     0.01   0.04  -0.01
    23   6     0.01   0.02  -0.01     0.01  -0.00  -0.03    -0.01   0.00   0.02
    24   6    -0.01  -0.02  -0.01     0.01  -0.00   0.03     0.01  -0.00   0.02
    25   6     0.00  -0.01  -0.01    -0.01  -0.03   0.01     0.01   0.03  -0.01
    26   6    -0.00   0.01  -0.01    -0.01  -0.03  -0.01    -0.01  -0.03  -0.01
    27   1    -0.10   0.17  -0.26    -0.01  -0.09  -0.05    -0.00  -0.07  -0.04
    28   1     0.10  -0.17  -0.26    -0.01  -0.09   0.05     0.00   0.07  -0.04
    29   1    -0.03  -0.15   0.00     0.00  -0.03  -0.04     0.04   0.19  -0.01
    30   1     0.03   0.15   0.00     0.00  -0.03   0.04    -0.04  -0.19  -0.01
    31   1    -0.01  -0.14   0.06     0.02  -0.05   0.09     0.00   0.04  -0.03
    32   1     0.01   0.14   0.06     0.02  -0.05  -0.09    -0.00  -0.04  -0.03
    33   1     0.01   0.05  -0.08    -0.02   0.12  -0.34    -0.01   0.18  -0.38
    34   1    -0.01  -0.05  -0.08    -0.02   0.12   0.34     0.01  -0.18  -0.38
    35   1     0.08  -0.20  -0.37     0.01  -0.02  -0.06     0.01  -0.04  -0.05
    36   1    -0.08   0.20  -0.37     0.01  -0.02   0.06    -0.01   0.04  -0.05
    37   1    -0.02  -0.16  -0.01    -0.01  -0.11  -0.03     0.01   0.09   0.02
    38   1    -0.03   0.16   0.20     0.05  -0.30  -0.33    -0.04   0.26   0.30
    39   1     0.03  -0.16   0.20     0.05  -0.30   0.33     0.04  -0.26   0.30
    40   1     0.02   0.16  -0.01    -0.01  -0.11   0.03    -0.01  -0.09   0.02
    41   1     0.04   0.04  -0.11     0.06   0.05  -0.17    -0.06  -0.05   0.17
    42   1    -0.04  -0.04  -0.11     0.06   0.05   0.17     0.06   0.05   0.17
                     79                     80                     81
                      B                      A                      B
 Frequencies --   1314.2844              1331.1100              1344.2368
 Red. masses --      1.4840                 1.5521                 3.6194
 Frc consts  --      1.5103                 1.6203                 3.8533
 IR Inten    --      5.3367                 0.4819                 4.9421
  Atom  AN      X      Y      Z        X      Y      Z        X      Y      Z
     1   6    -0.00  -0.01   0.00     0.00   0.00  -0.02    -0.02  -0.12  -0.00
     2   6     0.02   0.01   0.06     0.01  -0.00   0.04     0.04   0.05   0.12
     3   6    -0.00   0.00  -0.00    -0.00  -0.00  -0.00     0.01   0.04   0.00
     4   6     0.02   0.01  -0.06    -0.01   0.00   0.04     0.04   0.05  -0.12
     5   6    -0.00   0.02  -0.02     0.00   0.03  -0.01    -0.03  -0.08  -0.06
     6   6     0.00   0.03  -0.00     0.01   0.02   0.03     0.01   0.12  -0.05
     7   6     0.00  -0.00  -0.01     0.00   0.01   0.00     0.01   0.02  -0.05
     8   6     0.00  -0.00   0.01    -0.00  -0.01   0.00     0.01   0.02   0.05
     9   6     0.00   0.03   0.00    -0.01  -0.02   0.03     0.01   0.12   0.05
    10   6    -0.00   0.02   0.02    -0.00  -0.03  -0.01    -0.03  -0.08   0.06
    11   6     0.01   0.01   0.02     0.01   0.03   0.03    -0.03  -0.09  -0.07
    12   6    -0.03  -0.06  -0.05    -0.02  -0.07  -0.02     0.01   0.11  -0.02
    13   6    -0.00   0.00  -0.02    -0.00  -0.00  -0.01    -0.00  -0.01  -0.06
    14   6    -0.03  -0.06   0.05     0.02   0.07  -0.02     0.01   0.11   0.02
    15   6    -0.00   0.00   0.02     0.00   0.00  -0.01    -0.00  -0.01   0.06
    16   6     0.01   0.01  -0.02    -0.01  -0.03   0.03    -0.03  -0.09   0.07
    17   6     0.01   0.01   0.03     0.01   0.01   0.03    -0.02   0.01  -0.06
    18   6    -0.02  -0.05  -0.05    -0.03  -0.05  -0.08     0.03   0.00   0.14
    19   6    -0.02  -0.05   0.05     0.03   0.05  -0.08     0.03   0.00  -0.14
    20   6     0.01   0.01  -0.03    -0.01  -0.01   0.03    -0.02   0.01   0.06
    21   6     0.00   0.03  -0.00     0.00   0.04  -0.02    -0.00  -0.06   0.03
    22   6     0.00   0.03   0.00    -0.00  -0.04  -0.02    -0.00  -0.06  -0.03
    23   6     0.00   0.01   0.01     0.00  -0.00  -0.01     0.01  -0.00  -0.04
    24   6     0.00   0.01  -0.01    -0.00   0.00  -0.01     0.01  -0.00   0.04
    25   6     0.00  -0.01  -0.02    -0.00   0.01   0.02     0.01   0.05   0.01
    26   6     0.00  -0.01   0.02     0.00  -0.01   0.02     0.01   0.05  -0.01
    27   1    -0.07   0.25  -0.32    -0.13   0.31  -0.35    -0.03  -0.09  -0.07
    28   1    -0.07   0.25   0.32     0.13  -0.31  -0.35    -0.03  -0.09   0.07
    29   1    -0.01  -0.08   0.01     0.00   0.01   0.00    -0.07  -0.33   0.03
    30   1    -0.01  -0.08  -0.01    -0.00  -0.01   0.00    -0.07  -0.33  -0.03
    31   1     0.05  -0.24   0.38     0.05  -0.21   0.37    -0.03  -0.13  -0.04
    32   1     0.05  -0.24  -0.38    -0.05   0.21   0.37    -0.03  -0.13   0.04
    33   1    -0.00   0.01  -0.03    -0.00   0.06  -0.12    -0.01  -0.14   0.17
    34   1    -0.00   0.01   0.03     0.00  -0.06  -0.12    -0.01  -0.14  -0.17
    35   1     0.04  -0.12  -0.22    -0.03   0.05   0.12     0.01  -0.11  -0.10
    36   1     0.04  -0.12   0.22     0.03  -0.05   0.12     0.01  -0.11   0.10
    37   1     0.00   0.03   0.00    -0.01  -0.09  -0.01    -0.03  -0.21  -0.03
    38   1    -0.02   0.11   0.13     0.01  -0.06  -0.05    -0.03   0.09   0.17
    39   1    -0.02   0.11  -0.13    -0.01   0.06  -0.05    -0.03   0.09  -0.17
    40   1     0.00   0.03  -0.00     0.01   0.09  -0.01    -0.03  -0.21   0.03
    41   1     0.01   0.00  -0.04    -0.03  -0.02   0.09    -0.09  -0.08   0.26
    42   1     0.01   0.00   0.04     0.03   0.02   0.09    -0.09  -0.08  -0.26
                     82                     83                     84
                      B                      A                      B
 Frequencies --   1370.0776              1370.8502              1396.3506
 Red. masses --      3.2293                 2.6568                 3.9152
 Frc consts  --      3.5715                 2.9416                 4.4977
 IR Inten    --      2.3677                 0.3806                 4.2389
  Atom  AN      X      Y      Z        X      Y      Z        X      Y      Z
     1   6     0.00   0.21  -0.00    -0.00  -0.00  -0.03     0.01   0.21  -0.00
     2   6     0.02  -0.10   0.11     0.02  -0.04   0.09    -0.03  -0.13  -0.08
     3   6    -0.02  -0.07  -0.00     0.00   0.00  -0.11    -0.00  -0.04  -0.00
     4   6     0.02  -0.10  -0.11    -0.02   0.04   0.09    -0.03  -0.13   0.08
     5   6    -0.01   0.01  -0.03    -0.01  -0.09   0.01     0.03  -0.08   0.14
     6   6    -0.02  -0.12  -0.06     0.01   0.13  -0.02     0.01   0.12   0.00
     7   6    -0.01  -0.05  -0.01    -0.00  -0.01   0.06    -0.01  -0.04  -0.00
     8   6    -0.01  -0.05   0.01     0.00   0.01   0.06    -0.01  -0.04   0.00
     9   6    -0.02  -0.12   0.06    -0.01  -0.13  -0.02     0.01   0.12  -0.00
    10   6    -0.01   0.01   0.03     0.01   0.09   0.01     0.03  -0.08  -0.14
    11   6    -0.00   0.08  -0.06    -0.02  -0.06  -0.03     0.00  -0.07   0.07
    12   6    -0.02  -0.01  -0.06     0.00   0.09  -0.04     0.01   0.09  -0.03
    13   6     0.02   0.06   0.04    -0.00  -0.01  -0.03     0.00   0.01  -0.01
    14   6    -0.02  -0.01   0.06    -0.00  -0.09  -0.04     0.01   0.09   0.03
    15   6     0.02   0.06  -0.04     0.00   0.01  -0.03     0.00   0.01   0.01
    16   6    -0.00   0.08   0.06     0.02   0.06  -0.03     0.00  -0.07  -0.07
    17   6    -0.00   0.05  -0.04    -0.02   0.00  -0.06    -0.01  -0.04  -0.02
    18   6     0.02   0.03   0.05     0.01  -0.01   0.05    -0.02  -0.01  -0.05
    19   6     0.02   0.03  -0.05    -0.01   0.01   0.05    -0.02  -0.01   0.05
    20   6    -0.00   0.05   0.04     0.02  -0.00  -0.06    -0.01  -0.04   0.02
    21   6    -0.01  -0.04  -0.01     0.00  -0.05   0.05     0.02  -0.04   0.08
    22   6    -0.01  -0.04   0.01    -0.00   0.05   0.05     0.02  -0.04  -0.08
    23   6     0.01   0.00  -0.03    -0.01  -0.03   0.03     0.02   0.08  -0.01
    24   6     0.01   0.00   0.03     0.01   0.03   0.03     0.02   0.08   0.01
    25   6     0.01   0.02  -0.03    -0.01  -0.03  -0.00    -0.01   0.00   0.03
    26   6     0.01   0.02   0.03     0.01   0.03  -0.00    -0.01   0.00  -0.03
    27   1     0.05  -0.10   0.09    -0.09   0.12  -0.26    -0.05   0.20  -0.22
    28   1     0.05  -0.10  -0.09     0.09  -0.12  -0.26    -0.05   0.20   0.22
    29   1     0.06   0.28   0.03    -0.00   0.02   0.07     0.00   0.01   0.01
    30   1     0.06   0.28  -0.03     0.00  -0.02   0.07     0.00   0.01  -0.01
    31   1    -0.01   0.03   0.03    -0.00  -0.12   0.04     0.01   0.05  -0.12
    32   1    -0.01   0.03  -0.03     0.00   0.12   0.04     0.01   0.05   0.12
    33   1     0.01   0.00   0.15    -0.01  -0.03   0.00     0.00   0.11  -0.15
    34   1     0.01   0.00  -0.15     0.01   0.03   0.00     0.00   0.11   0.15
    35   1     0.07  -0.21  -0.35    -0.02   0.15   0.16    -0.01  -0.06  -0.00
    36   1     0.07  -0.21   0.35     0.02  -0.15   0.16    -0.01  -0.06   0.00
    37   1    -0.03  -0.20  -0.02     0.05   0.32   0.01    -0.06  -0.33   0.01
    38   1    -0.01  -0.03   0.02     0.04  -0.16  -0.26    -0.03   0.19   0.25
    39   1    -0.01  -0.03  -0.02    -0.04   0.16  -0.26    -0.03   0.19  -0.25
    40   1    -0.03  -0.20   0.02    -0.05  -0.32   0.01    -0.06  -0.33  -0.01
    41   1    -0.08  -0.11   0.20     0.08   0.08  -0.23    -0.03  -0.03   0.09
    42   1    -0.08  -0.11  -0.20    -0.08  -0.08  -0.23    -0.03  -0.03  -0.09
                     85                     86                     87
                      A                      A                      B
 Frequencies --   1398.2140              1421.9121              1435.0222
 Red. masses --      4.0992                 4.2340                 3.8340
 Frc consts  --      4.7217                 5.0437                 4.6518
 IR Inten    --      3.9543                 2.0777                 0.0548
  Atom  AN      X      Y      Z        X      Y      Z        X      Y      Z
     1   6    -0.00  -0.00  -0.10     0.00   0.00  -0.24    -0.00  -0.02   0.00
     2   6     0.04   0.03   0.18    -0.02  -0.09  -0.04     0.02   0.05   0.04
     3   6     0.00   0.00   0.00     0.00   0.00   0.32    -0.00  -0.02  -0.00
     4   6    -0.04  -0.03   0.18     0.02   0.09  -0.04     0.02   0.05  -0.04
     5   6    -0.03   0.03  -0.11     0.00   0.03  -0.01     0.01   0.02   0.01
     6   6    -0.02  -0.15  -0.02     0.03   0.11   0.09    -0.02  -0.06  -0.05
     7   6     0.01   0.02  -0.00     0.02   0.09  -0.01     0.01   0.04   0.00
     8   6    -0.01  -0.02  -0.00    -0.02  -0.09  -0.01     0.01   0.04  -0.00
     9   6     0.02   0.15  -0.02    -0.03  -0.11   0.09    -0.02  -0.06   0.05
    10   6     0.03  -0.03  -0.11    -0.00  -0.03  -0.01     0.01   0.02  -0.01
    11   6    -0.01   0.11  -0.12    -0.02  -0.03  -0.06    -0.00  -0.02   0.00
    12   6    -0.02  -0.06  -0.02    -0.00  -0.03   0.01    -0.05  -0.12  -0.11
    13   6     0.01   0.03   0.02     0.01   0.07  -0.11    -0.00  -0.01   0.01
    14   6     0.02   0.06  -0.02     0.00   0.03   0.01    -0.05  -0.12   0.11
    15   6    -0.01  -0.03   0.02    -0.01  -0.07  -0.11    -0.00  -0.01  -0.01
    16   6     0.01  -0.11  -0.12     0.02   0.03  -0.06    -0.00  -0.02  -0.00
    17   6    -0.00   0.07  -0.05    -0.00  -0.00  -0.00     0.02  -0.08   0.10
    18   6     0.03   0.05   0.09     0.01   0.02   0.04     0.04   0.14   0.07
    19   6    -0.03  -0.05   0.09    -0.01  -0.02   0.04     0.04   0.14  -0.07
    20   6     0.00  -0.07  -0.05     0.00   0.00  -0.00     0.02  -0.08  -0.10
    21   6    -0.02  -0.04  -0.05    -0.00  -0.02   0.01     0.02  -0.05   0.10
    22   6     0.02   0.04  -0.05     0.00   0.02   0.01     0.02  -0.05  -0.10
    23   6    -0.00   0.03   0.02    -0.00  -0.01  -0.00     0.01   0.11   0.02
    24   6     0.00  -0.03   0.02     0.00   0.01  -0.00     0.01   0.11  -0.02
    25   6    -0.02  -0.02   0.06    -0.00  -0.01  -0.00    -0.04  -0.03   0.12
    26   6     0.02   0.02   0.06     0.00   0.01  -0.00    -0.04  -0.03  -0.12
    27   1     0.04  -0.13   0.06     0.09  -0.16   0.23    -0.05   0.24  -0.29
    28   1    -0.04   0.13   0.06    -0.09   0.16   0.23    -0.05   0.24   0.29
    29   1     0.05   0.17   0.01    -0.05  -0.40  -0.02    -0.02  -0.09  -0.01
    30   1    -0.05  -0.17   0.01     0.05   0.40  -0.02    -0.02  -0.09   0.01
    31   1    -0.01  -0.08   0.16     0.02  -0.22   0.21    -0.05   0.23  -0.36
    32   1     0.01   0.08   0.16    -0.02   0.22   0.21    -0.05   0.23   0.36
    33   1     0.01  -0.05   0.15    -0.01  -0.00   0.03     0.00  -0.08   0.12
    34   1    -0.01   0.05   0.15     0.01   0.00   0.03     0.00  -0.08  -0.12
    35   1    -0.07   0.19   0.34     0.00   0.01   0.00    -0.01   0.01   0.03
    36   1     0.07  -0.19   0.34    -0.00  -0.01   0.00    -0.01   0.01  -0.03
    37   1     0.01   0.08   0.03     0.00   0.00  -0.00    -0.01   0.02   0.03
    38   1     0.00   0.14   0.09     0.01  -0.01  -0.04     0.01   0.00  -0.04
    39   1    -0.00  -0.14   0.09    -0.01   0.01  -0.04     0.01   0.00   0.04
    40   1    -0.01  -0.08   0.03    -0.00  -0.00  -0.00    -0.01   0.02  -0.03
    41   1     0.08   0.12  -0.20     0.03   0.03  -0.08     0.03   0.07  -0.07
    42   1    -0.08  -0.12  -0.20    -0.03  -0.03  -0.08     0.03   0.07   0.07
                     88                     89                     90
                      A                      A                      B
 Frequencies --   1439.6914              1456.6732              1462.7209
 Red. masses --      5.1368                 1.9784                 2.9523
 Frc consts  --      6.2730                 2.4734                 3.7216
 IR Inten    --      0.0038                 1.5498                 6.6116
  Atom  AN      X      Y      Z        X      Y      Z        X      Y      Z
     1   6     0.00   0.00   0.02    -0.00  -0.00   0.04    -0.01   0.04   0.00
     2   6    -0.01  -0.03  -0.03    -0.02   0.01  -0.08     0.02   0.05   0.07
     3   6     0.00   0.00  -0.01     0.00   0.00   0.05    -0.01  -0.08   0.00
     4   6     0.01   0.03  -0.03     0.02  -0.01  -0.08     0.02   0.05  -0.07
     5   6    -0.01  -0.05  -0.01     0.01   0.02   0.03    -0.00  -0.09   0.04
     6   6     0.01   0.03   0.02    -0.00  -0.01  -0.01    -0.03  -0.08  -0.08
     7   6     0.00   0.01  -0.00     0.02   0.08  -0.05     0.02   0.09  -0.00
     8   6    -0.00  -0.01  -0.00    -0.02  -0.08  -0.05     0.02   0.09   0.00
     9   6    -0.01  -0.03   0.02     0.00   0.01  -0.01    -0.03  -0.08   0.08
    10   6     0.01   0.05  -0.01    -0.01  -0.02   0.03    -0.00  -0.09  -0.04
    11   6     0.01   0.03   0.03    -0.00   0.02  -0.03     0.02  -0.01   0.11
    12   6     0.06   0.17   0.12     0.01  -0.03   0.05     0.01   0.10  -0.02
    13   6    -0.00  -0.01   0.01     0.01  -0.01   0.09    -0.00  -0.01   0.01
    14   6    -0.06  -0.17   0.12    -0.01   0.03   0.05     0.01   0.10   0.02
    15   6     0.00   0.01   0.01    -0.01   0.01   0.09    -0.00  -0.01  -0.01
    16   6    -0.01  -0.03   0.03     0.00  -0.02  -0.03     0.02  -0.01  -0.11
    17   6    -0.02   0.10  -0.13    -0.01  -0.03  -0.02    -0.01   0.04  -0.04
    18   6    -0.05  -0.17  -0.10    -0.00   0.03  -0.02    -0.02  -0.06  -0.06
    19   6     0.05   0.17  -0.10     0.00  -0.03  -0.02    -0.02  -0.06   0.06
    20   6     0.02  -0.10  -0.13     0.01   0.03  -0.02    -0.01   0.04   0.04
    21   6    -0.03   0.07  -0.13     0.00  -0.05   0.04    -0.01   0.06  -0.06
    22   6     0.03  -0.07  -0.13    -0.00   0.05   0.04    -0.01   0.06   0.06
    23   6     0.01   0.14   0.03    -0.00  -0.05  -0.02     0.00  -0.04  -0.04
    24   6    -0.01  -0.14   0.03     0.00   0.05  -0.02     0.00  -0.04   0.04
    25   6    -0.04  -0.03   0.14    -0.01  -0.02   0.03    -0.00  -0.03  -0.01
    26   6     0.04   0.03   0.14     0.01   0.02   0.03    -0.00  -0.03   0.01
    27   1     0.09  -0.29   0.29     0.02   0.01   0.05    -0.06   0.11  -0.23
    28   1    -0.09   0.29   0.29    -0.02  -0.01   0.05    -0.06   0.11   0.23
    29   1     0.01   0.06  -0.00     0.07   0.34  -0.04    -0.05  -0.22  -0.01
    30   1    -0.01  -0.06  -0.00    -0.07  -0.34  -0.04    -0.05  -0.22   0.01
    31   1     0.04  -0.15   0.28     0.01  -0.07   0.11    -0.02   0.26  -0.26
    32   1    -0.04   0.15   0.28    -0.01   0.07   0.11    -0.02   0.26   0.26
    33   1    -0.00   0.06  -0.10     0.02   0.23  -0.30     0.00  -0.12   0.17
    34   1     0.00  -0.06  -0.10    -0.02  -0.23  -0.30     0.00  -0.12  -0.17
    35   1    -0.02   0.01   0.04     0.01   0.05   0.00     0.02  -0.04  -0.09
    36   1     0.02  -0.01   0.04    -0.01  -0.05   0.00     0.02  -0.04   0.09
    37   1    -0.01   0.01   0.05     0.04   0.18  -0.04     0.01  -0.02  -0.05
    38   1     0.01   0.04   0.01     0.04  -0.11  -0.20     0.03  -0.10  -0.18
    39   1    -0.01  -0.04   0.01    -0.04   0.11  -0.20     0.03  -0.10   0.18
    40   1     0.01  -0.01   0.05    -0.04  -0.18  -0.04     0.01  -0.02   0.05
    41   1     0.01   0.06  -0.01     0.09   0.11  -0.24     0.08   0.07  -0.22
    42   1    -0.01  -0.06  -0.01    -0.09  -0.11  -0.24     0.08   0.07   0.22
                     91                     92                     93
                      B                      A                      A
 Frequencies --   1465.3409              1488.9340              1520.0835
 Red. masses --      2.8619                 2.3400                 2.4866
 Frc consts  --      3.6206                 3.0565                 3.3853
 IR Inten    --      0.2071                 0.2243                 0.9656
  Atom  AN      X      Y      Z        X      Y      Z        X      Y      Z
     1   6    -0.00  -0.11   0.00     0.00   0.00  -0.02    -0.00   0.00  -0.03
     2   6    -0.00   0.11  -0.04    -0.01   0.07  -0.05    -0.01   0.01  -0.02
     3   6     0.01   0.06  -0.00    -0.00  -0.00   0.06     0.00   0.00   0.05
     4   6    -0.00   0.11   0.04     0.01  -0.07  -0.05     0.01  -0.01  -0.02
     5   6     0.01  -0.03   0.03     0.01  -0.03   0.04     0.01  -0.01   0.04
     6   6    -0.01  -0.09   0.00    -0.00  -0.07   0.04    -0.01   0.04  -0.07
     7   6     0.00   0.04   0.06    -0.01  -0.07  -0.01     0.02   0.08  -0.01
     8   6     0.00   0.04  -0.06     0.01   0.07  -0.01    -0.02  -0.08  -0.01
     9   6    -0.01  -0.09  -0.00     0.00   0.07   0.04     0.01  -0.04  -0.07
    10   6     0.01  -0.03  -0.03    -0.01   0.03   0.04    -0.01   0.01   0.04
    11   6     0.01   0.04  -0.01     0.01  -0.00   0.05    -0.00  -0.04   0.01
    12   6     0.02  -0.02   0.08     0.01  -0.03   0.06    -0.00  -0.03   0.00
    13   6    -0.01  -0.07   0.08    -0.01  -0.01  -0.05     0.01   0.02   0.05
    14   6     0.02  -0.02  -0.08    -0.01   0.03   0.06     0.00   0.03   0.00
    15   6    -0.01  -0.07  -0.08     0.01   0.01  -0.05    -0.01  -0.02   0.05
    16   6     0.01   0.04   0.01    -0.01   0.00   0.05     0.00   0.04   0.01
    17   6    -0.02  -0.00  -0.07    -0.02   0.00  -0.07    -0.02   0.04  -0.08
    18   6    -0.01   0.05  -0.07    -0.01   0.05  -0.08     0.01  -0.03   0.08
    19   6    -0.01   0.05   0.07     0.01  -0.05  -0.08    -0.01   0.03   0.08
    20   6    -0.02  -0.00   0.07     0.02  -0.00  -0.07     0.02  -0.04  -0.08
    21   6    -0.01  -0.06   0.01    -0.01  -0.01  -0.03    -0.00   0.08  -0.06
    22   6    -0.01  -0.06  -0.01     0.01   0.01  -0.03     0.00  -0.08  -0.06
    23   6     0.01   0.07   0.01    -0.02  -0.08   0.01    -0.03  -0.04   0.06
    24   6     0.01   0.07  -0.01     0.02   0.08   0.01     0.03   0.04   0.06
    25   6     0.03   0.02  -0.08    -0.01   0.02   0.06     0.03   0.08  -0.06
    26   6     0.03   0.02   0.08     0.01  -0.02   0.06    -0.03  -0.08  -0.06
    27   1    -0.04   0.11  -0.15    -0.05   0.13  -0.14    -0.03   0.11  -0.10
    28   1    -0.04   0.11   0.15     0.05  -0.13  -0.14     0.03  -0.11  -0.10
    29   1     0.01   0.06  -0.07    -0.06  -0.31  -0.02     0.04   0.17  -0.00
    30   1     0.01   0.06   0.07     0.06   0.31  -0.02    -0.04  -0.17  -0.00
    31   1     0.00   0.04   0.01    -0.01   0.12  -0.11    -0.02   0.03  -0.10
    32   1     0.00   0.04  -0.01     0.01  -0.12  -0.11     0.02  -0.03  -0.10
    33   1     0.00   0.07  -0.16    -0.01  -0.15   0.17     0.01   0.12  -0.09
    34   1     0.00   0.07   0.16     0.01   0.15   0.17    -0.01  -0.12  -0.09
    35   1     0.01  -0.16  -0.13    -0.02   0.18   0.18    -0.04   0.18   0.24
    36   1     0.01  -0.16   0.13     0.02  -0.18   0.18     0.04  -0.18   0.24
    37   1    -0.07  -0.36   0.03     0.07   0.35  -0.01     0.01   0.17   0.07
    38   1    -0.04   0.05   0.17     0.01   0.05   0.01    -0.06   0.16   0.30
    39   1    -0.04   0.05  -0.17    -0.01  -0.05   0.01     0.06  -0.16   0.30
    40   1    -0.07  -0.36  -0.03    -0.07  -0.35  -0.01    -0.01  -0.17   0.07
    41   1    -0.11  -0.17   0.29     0.05   0.11  -0.10    -0.10  -0.08   0.29
    42   1    -0.11  -0.17  -0.29    -0.05  -0.11  -0.10     0.10   0.08   0.29
                     94                     95                     96
                      B                      B                      A
 Frequencies --   1521.7877              1536.3474              1565.9925
[truncated: 200,364 more chars]
