# Supplementary material for: HOMA Index Establishes Similarity to a Reference Molecule
Source: J Chem Inf Model. 2023 Dec 6;63(24):7744–54. doi: 10.1021/acs.jcim.3c01551 (PMC10751799; doi:10.1021/acs.jcim.3c01551)
Supplement: Supplementary file 7 — ci3c01551_si_007.zip [file ci3c01551_si_007.zip › ad-Fig4-hexacene-Gaussian16-output/2-0001.log]

 Set GAUSS_PDEF to "48".
 Set GAUSS_MDEF to "10240MB".
 Entering Gaussian System, Link 0=g16
 Initial command:
 /mnt/opt/groups/app-gaussian/g16-avx2/l1.exe "/scratch/9832358.torquesrv1.cis.gov.pl/Gau-61766.inp" -scrdir="/scratch/9832358.torquesrv1.cis.gov.pl/"
 Default is to use a total of  48 processors:
                               48 via shared-memory
                                1 via Linda
 Entering Link 1 = /mnt/opt/groups/app-gaussian/g16-avx2/l1.exe PID=     61767.
  
 Copyright (c) 1988-2019, Gaussian, Inc.  All Rights Reserved.
  
 This is part of the Gaussian(R) 16 program.  It is based on
 the Gaussian(R) 09 system (copyright 2009, Gaussian, Inc.),
 the Gaussian(R) 03 system (copyright 2003, Gaussian, Inc.),
 the Gaussian(R) 98 system (copyright 1998, Gaussian, Inc.),
 the Gaussian(R) 94 system (copyright 1995, Gaussian, Inc.),
 the Gaussian 92(TM) system (copyright 1992, Gaussian, Inc.),
 the Gaussian 90(TM) system (copyright 1990, Gaussian, Inc.),
 the Gaussian 88(TM) system (copyright 1988, Gaussian, Inc.),
 the Gaussian 86(TM) system (copyright 1986, Carnegie Mellon
 University), and the Gaussian 82(TM) system (copyright 1983,
 Carnegie Mellon University). Gaussian is a federally registered
 trademark of Gaussian, Inc.
  
 This software contains proprietary and confidential information,
 including trade secrets, belonging to Gaussian, Inc.
  
 This software is provided under written license and may be
 used, copied, transmitted, or stored only in accord with that
 written license.
  
 The following legend is applicable only to US Government
 contracts under FAR:
  
                    RESTRICTED RIGHTS LEGEND
  
 Use, reproduction and disclosure by the US Government is
 subject to restrictions as set forth in subparagraphs (a)
 and (c) of the Commercial Computer Software - Restricted
 Rights clause in FAR 52.227-19.
  
 Gaussian, Inc.
 340 Quinnipiac St., Bldg. 40, Wallingford CT 06492
  
  
 ---------------------------------------------------------------
 Warning -- This program may not be used in any manner that
 competes with the business of Gaussian, Inc. or will provide
 assistance to any competitor of Gaussian, Inc.  The licensee
 of this program is prohibited from giving any competitor of
 Gaussian, Inc. access to this program.  By using this program,
 the user acknowledges that Gaussian, Inc. is engaged in the
 business of creating and licensing software in the field of
 computational chemistry and represents and warrants to the
 licensee that it is not a competitor of Gaussian, Inc. and that
 it will not use this program in any manner prohibited above.
 ---------------------------------------------------------------
  

 Cite this work as:
 Gaussian 16, Revision C.01,
 M. J. Frisch, G. W. Trucks, H. B. Schlegel, G. E. Scuseria, 
 M. A. Robb, J. R. Cheeseman, G. Scalmani, V. Barone, 
 G. A. Petersson, H. Nakatsuji, X. Li, M. Caricato, A. V. Marenich, 
 J. Bloino, B. G. Janesko, R. Gomperts, B. Mennucci, H. P. Hratchian, 
 J. V. Ortiz, A. F. Izmaylov, J. L. Sonnenberg, D. Williams-Young, 
 F. Ding, F. Lipparini, F. Egidi, J. Goings, B. Peng, A. Petrone, 
 T. Henderson, D. Ranasinghe, V. G. Zakrzewski, J. Gao, N. Rega, 
 G. Zheng, W. Liang, M. Hada, M. Ehara, K. Toyota, R. Fukuda, 
 J. Hasegawa, M. Ishida, T. Nakajima, Y. Honda, O. Kitao, H. Nakai, 
 T. Vreven, K. Throssell, J. A. Montgomery, Jr., J. E. Peralta, 
 F. Ogliaro, M. J. Bearpark, J. J. Heyd, E. N. Brothers, K. N. Kudin, 
 V. N. Staroverov, T. A. Keith, R. Kobayashi, J. Normand, 
 K. Raghavachari, A. P. Rendell, J. C. Burant, S. S. Iyengar, 
 J. Tomasi, M. Cossi, J. M. Millam, M. Klene, C. Adamo, R. Cammi, 
 J. W. Ochterski, R. L. Martin, K. Morokuma, O. Farkas, 
 J. B. Foresman, and D. J. Fox, Gaussian, Inc., Wallingford CT, 2019.
 
 ******************************************
 Gaussian 16:  ES64L-G16RevC.01  3-Jul-2019
                 8-Sep-2022 
 ******************************************
 ----------------------------------------------------------------------
 #p opt freq b3lyp/6-31g(d,p) empiricaldispersion=gd3 int=(grid=ultrafi
 ne,acc2e=12) scf=(maxcyc=500,ferm,novaracc,noincfoc,intrep)
 ----------------------------------------------------------------------
 1/18=20,19=15,26=4,38=1/1,3;
 2/9=110,12=2,17=6,18=5,40=1/2;
 3/5=1,6=6,7=101,11=2,25=1,27=12,30=1,71=1,74=-5,75=-5,124=31/1,2,3;
 4//1;
 5/5=100002,7=500,17=20,22=13,38=1,87=12/2;
 6/7=2,8=2,9=2,10=2,28=1,87=12/1;
 7/87=12/1,2,3,16;
 1/18=20,19=15,26=4/3(2);
 2/9=110/2;
 99//99;
 2/9=110/2;
 3/5=1,6=6,7=101,11=2,25=1,27=12,30=1,71=1,74=-5,75=-5,124=31/1,2,3;
 4/5=5,16=3,69=1/1;
 5/5=100002,7=500,17=20,22=13,38=1,87=12/2;
 7/87=12/1,2,3,16;
 1/18=20,19=15,26=4/3(-5);
 2/9=110/2;
 6/7=2,8=2,9=2,10=2,19=2,28=1,87=12/1;
 99/9=1/99;
 Leave Link    1 at Thu Sep  8 15:01:23 2022, MaxMem=           0 cpu:              17.2 elap:               0.4
 (Enter /mnt/opt/groups/app-gaussian/g16-avx2/l101.exe)
 ---------
 peri symm
 ---------
 Symbolic Z-matrix:
 Charge =  0 Multiplicity = 1
 C                     3.02245   1.56978   0.49114 
 C                     3.4759    0.32422   0.03182 
 C                     1.67095   1.91745   0.47061 
 C                     4.8523   -0.04995   0.03955 
 C                     2.50989  -0.5932   -0.511 
 C                     0.68332   0.95456   0.03853 
 C                     1.25609   3.25743   0.77789 
 C                     2.96529  -1.84002  -1.03445 
 C                     5.2519   -1.26194  -0.46466 
 C                     1.14905  -0.24561  -0.5019 
 C                    -0.73649   1.32291   0.06349 
 C                    -0.02422   3.64597   0.55324 
 C                     4.2975   -2.16736  -1.00921 
 C                    -1.83681   0.39687  -0.08451 
 C                    -1.03671   2.70772   0.14716 
 C                    -1.81311  -1.01183   0.30305 
 C                    -2.33398   3.18016  -0.18688 
 C                    -3.07441   0.90888  -0.57102 
 C                    -0.86362  -1.55304   1.20786 
 C                    -4.11361   0.01287  -0.98163 
 C                    -2.86277  -1.87766  -0.1356 
 C                    -3.29392   2.31153  -0.6277 
 C                    -2.8311   -3.25203   0.20672 
 C                    -3.9847   -1.33362  -0.83718 
 C                    -0.87413  -2.88838   1.55825 
 C                    -1.84623  -3.75951   1.02712 
 H                     3.74848   2.30331   0.83427 
 H                     5.57944   0.64558   0.45052 
 H                     2.00382   3.96907   1.11687 
 H                     2.23245  -2.53046  -1.4435 
 H                     6.30245  -1.53712  -0.45302 
 H                     0.44558  -0.94839  -0.93027 
 H                    -0.31945   4.68242   0.69294 
 H                     4.63204  -3.12209  -1.40406 
 H                    -2.52893   4.24808  -0.14254 
 H                    -5.01137   0.43863  -1.42165 
 H                    -4.25693   2.67604  -0.97432 
 H                    -0.11848  -0.9018    1.64454 
 H                    -4.76593  -2.00761  -1.17776 
 H                    -3.624    -3.89609  -0.16464 
 H                    -0.13272  -3.26384   2.25716 
 H                    -1.83944  -4.81272   1.29142 
 
 ITRead=  0  0  0  0  0  0  0  0  0  0  0  0  0  0  0  0  0  0  0  0
 ITRead=  0  0  0  0  0  0  0  0  0  0  0  0  0  0  0  0  0  0  0  0
 ITRead=  0  0
 MicOpt= -1 -1 -1 -1 -1 -1 -1 -1 -1 -1 -1 -1 -1 -1 -1 -1 -1 -1 -1 -1
 MicOpt= -1 -1 -1 -1 -1 -1 -1 -1 -1 -1 -1 -1 -1 -1 -1 -1 -1 -1 -1 -1
 MicOpt= -1 -1
 NAtoms=     42 NQM=       42 NQMF=       0 NMMI=      0 NMMIF=      0
                NMic=       0 NMicF=      0.
                    Isotopes and Nuclear Properties:
 (Nuclear quadrupole moments (NQMom) in fm**2, nuclear magnetic moments (NMagM)
  in nuclear magnetons)

  Atom         1           2           3           4           5           6           7           8           9          10
 IAtWgt=          12          12          12          12          12          12          12          12          12          12
 AtmWgt=  12.0000000  12.0000000  12.0000000  12.0000000  12.0000000  12.0000000  12.0000000  12.0000000  12.0000000  12.0000000
 NucSpn=           0           0           0           0           0           0           0           0           0           0
 AtZEff=  -0.0000000  -0.0000000  -0.0000000  -0.0000000  -0.0000000  -0.0000000  -0.0000000  -0.0000000  -0.0000000  -0.0000000
 NQMom=    0.0000000   0.0000000   0.0000000   0.0000000   0.0000000   0.0000000   0.0000000   0.0000000   0.0000000   0.0000000
 NMagM=    0.0000000   0.0000000   0.0000000   0.0000000   0.0000000   0.0000000   0.0000000   0.0000000   0.0000000   0.0000000
 AtZNuc=   6.0000000   6.0000000   6.0000000   6.0000000   6.0000000   6.0000000   6.0000000   6.0000000   6.0000000   6.0000000

  Atom        11          12          13          14          15          16          17          18          19          20
 IAtWgt=          12          12          12          12          12          12          12          12          12          12
 AtmWgt=  12.0000000  12.0000000  12.0000000  12.0000000  12.0000000  12.0000000  12.0000000  12.0000000  12.0000000  12.0000000
 NucSpn=           0           0           0           0           0           0           0           0           0           0
 AtZEff=  -0.0000000  -0.0000000  -0.0000000  -0.0000000  -0.0000000  -0.0000000  -0.0000000  -0.0000000  -0.0000000  -0.0000000
 NQMom=    0.0000000   0.0000000   0.0000000   0.0000000   0.0000000   0.0000000   0.0000000   0.0000000   0.0000000   0.0000000
 NMagM=    0.0000000   0.0000000   0.0000000   0.0000000   0.0000000   0.0000000   0.0000000   0.0000000   0.0000000   0.0000000
 AtZNuc=   6.0000000   6.0000000   6.0000000   6.0000000   6.0000000   6.0000000   6.0000000   6.0000000   6.0000000   6.0000000

  Atom        21          22          23          24          25          26          27          28          29          30
 IAtWgt=          12          12          12          12          12          12           1           1           1           1
 AtmWgt=  12.0000000  12.0000000  12.0000000  12.0000000  12.0000000  12.0000000   1.0078250   1.0078250   1.0078250   1.0078250
 NucSpn=           0           0           0           0           0           0           1           1           1           1
 AtZEff=  -0.0000000  -0.0000000  -0.0000000  -0.0000000  -0.0000000  -0.0000000  -0.0000000  -0.0000000  -0.0000000  -0.0000000
 NQMom=    0.0000000   0.0000000   0.0000000   0.0000000   0.0000000   0.0000000   0.0000000   0.0000000   0.0000000   0.0000000
 NMagM=    0.0000000   0.0000000   0.0000000   0.0000000   0.0000000   0.0000000   2.7928460   2.7928460   2.7928460   2.7928460
 AtZNuc=   6.0000000   6.0000000   6.0000000   6.0000000   6.0000000   6.0000000   1.0000000   1.0000000   1.0000000   1.0000000

  Atom        31          32          33          34          35          36          37          38          39          40
 IAtWgt=           1           1           1           1           1           1           1           1           1           1
 AtmWgt=   1.0078250   1.0078250   1.0078250   1.0078250   1.0078250   1.0078250   1.0078250   1.0078250   1.0078250   1.0078250
 NucSpn=           1           1           1           1           1           1           1           1           1           1
 AtZEff=  -0.0000000  -0.0000000  -0.0000000  -0.0000000  -0.0000000  -0.0000000  -0.0000000  -0.0000000  -0.0000000  -0.0000000
 NQMom=    0.0000000   0.0000000   0.0000000   0.0000000   0.0000000   0.0000000   0.0000000   0.0000000   0.0000000   0.0000000
 NMagM=    2.7928460   2.7928460   2.7928460   2.7928460   2.7928460   2.7928460   2.7928460   2.7928460   2.7928460   2.7928460
 AtZNuc=   1.0000000   1.0000000   1.0000000   1.0000000   1.0000000   1.0000000   1.0000000   1.0000000   1.0000000   1.0000000

  Atom        41          42
 IAtWgt=           1           1
 AtmWgt=   1.0078250   1.0078250
 NucSpn=           1           1
 AtZEff=  -0.0000000  -0.0000000
 NQMom=    0.0000000   0.0000000
 NMagM=    2.7928460   2.7928460
 AtZNuc=   1.0000000   1.0000000
 Leave Link  101 at Thu Sep  8 15:01:23 2022, MaxMem=  1342177280 cpu:              20.8 elap:               0.5
 (Enter /mnt/opt/groups/app-gaussian/g16-avx2/l103.exe)

 GradGradGradGradGradGradGradGradGradGradGradGradGradGradGradGradGradGrad
 Berny optimization.
 Initialization pass.
                           ----------------------------
                           !    Initial Parameters    !
                           ! (Angstroms and Degrees)  !
 --------------------------                            --------------------------
 ! Name  Definition              Value          Derivative Info.                !
 --------------------------------------------------------------------------------
 ! R1    R(1,2)                  1.4029         estimate D2E/DX2                !
 ! R2    R(1,3)                  1.3957         estimate D2E/DX2                !
 ! R3    R(1,27)                 1.0876         estimate D2E/DX2                !
 ! R4    R(2,4)                  1.4264         estimate D2E/DX2                !
 ! R5    R(2,5)                  1.4386         estimate D2E/DX2                !
 ! R6    R(3,6)                  1.4454         estimate D2E/DX2                !
 ! R7    R(3,7)                  1.436          estimate D2E/DX2                !
 ! R8    R(4,9)                  1.3722         estimate D2E/DX2                !
 ! R9    R(4,28)                 1.0869         estimate D2E/DX2                !
 ! R10   R(5,8)                  1.4269         estimate D2E/DX2                !
 ! R11   R(5,10)                 1.4046         estimate D2E/DX2                !
 ! R12   R(6,10)                 1.3962         estimate D2E/DX2                !
 ! R13   R(6,11)                 1.467          estimate D2E/DX2                !
 ! R14   R(7,12)                 1.3567         estimate D2E/DX2                !
 ! R15   R(7,29)                 1.0865         estimate D2E/DX2                !
 ! R16   R(8,13)                 1.3721         estimate D2E/DX2                !
 ! R17   R(8,30)                 1.0868         estimate D2E/DX2                !
 ! R18   R(9,13)                 1.4238         estimate D2E/DX2                !
 ! R19   R(9,31)                 1.0861         estimate D2E/DX2                !
 ! R20   R(10,32)                1.0827         estimate D2E/DX2                !
 ! R21   R(11,14)                1.4457         estimate D2E/DX2                !
 ! R22   R(11,15)                1.4194         estimate D2E/DX2                !
 ! R23   R(12,15)                1.4389         estimate D2E/DX2                !
 ! R24   R(12,33)                1.0867         estimate D2E/DX2                !
 ! R25   R(13,34)                1.086          estimate D2E/DX2                !
 ! R26   R(14,16)                1.4612         estimate D2E/DX2                !
 ! R27   R(14,18)                1.425          estimate D2E/DX2                !
 ! R28   R(15,17)                1.4205         estimate D2E/DX2                !
 ! R29   R(16,19)                1.4188         estimate D2E/DX2                !
 ! R30   R(16,21)                1.4296         estimate D2E/DX2                !
 ! R31   R(17,22)                1.3676         estimate D2E/DX2                !
 ! R32   R(17,35)                1.0865         estimate D2E/DX2                !
 ! R33   R(18,20)                1.4323         estimate D2E/DX2                !
 ! R34   R(18,22)                1.4209         estimate D2E/DX2                !
 ! R35   R(19,25)                1.3806         estimate D2E/DX2                !
 ! R36   R(19,38)                1.0817         estimate D2E/DX2                !
 ! R37   R(20,24)                1.3603         estimate D2E/DX2                !
 ! R38   R(20,36)                1.0867         estimate D2E/DX2                !
 ! R39   R(21,23)                1.4167         estimate D2E/DX2                !
 ! R40   R(21,24)                1.4307         estimate D2E/DX2                !
 ! R41   R(22,37)                1.0865         estimate D2E/DX2                !
 ! R42   R(23,26)                1.3786         estimate D2E/DX2                !
 ! R43   R(23,40)                1.0869         estimate D2E/DX2                !
 ! R44   R(24,39)                1.0865         estimate D2E/DX2                !
 ! R45   R(25,26)                1.4092         estimate D2E/DX2                !
 ! R46   R(25,41)                1.0859         estimate D2E/DX2                !
 ! R47   R(26,42)                1.0859         estimate D2E/DX2                !
 ! A1    A(2,1,3)              121.9628         estimate D2E/DX2                !
 ! A2    A(2,1,27)             119.1005         estimate D2E/DX2                !
 ! A3    A(3,1,27)             118.8846         estimate D2E/DX2                !
 ! A4    A(1,2,4)              122.8907         estimate D2E/DX2                !
 ! A5    A(1,2,5)              118.2106         estimate D2E/DX2                !
 ! A6    A(4,2,5)              118.8646         estimate D2E/DX2                !
 ! A7    A(1,3,6)              120.0071         estimate D2E/DX2                !
 ! A8    A(1,3,7)              120.6018         estimate D2E/DX2                !
 ! A9    A(6,3,7)              119.2219         estimate D2E/DX2                !
 ! A10   A(2,4,9)              120.7119         estimate D2E/DX2                !
 ! A11   A(2,4,28)             118.669          estimate D2E/DX2                !
 ! A12   A(9,4,28)             120.6189         estimate D2E/DX2                !
 ! A13   A(2,5,8)              118.7744         estimate D2E/DX2                !
 ! A14   A(2,5,10)             119.3632         estimate D2E/DX2                !
 ! A15   A(8,5,10)             121.8602         estimate D2E/DX2                !
 ! A16   A(3,6,10)             117.4142         estimate D2E/DX2                !
 ! A17   A(3,6,11)             119.2704         estimate D2E/DX2                !
 ! A18   A(10,6,11)            123.042          estimate D2E/DX2                !
 ! A19   A(3,7,12)             120.2938         estimate D2E/DX2                !
 ! A20   A(3,7,29)             118.6295         estimate D2E/DX2                !
 ! A21   A(12,7,29)            120.9003         estimate D2E/DX2                !
 ! A22   A(5,8,13)             120.7713         estimate D2E/DX2                !
 ! A23   A(5,8,30)             118.5553         estimate D2E/DX2                !
 ! A24   A(13,8,30)            120.6697         estimate D2E/DX2                !
 ! A25   A(4,9,13)             120.4654         estimate D2E/DX2                !
 ! A26   A(4,9,31)             120.1031         estimate D2E/DX2                !
 ! A27   A(13,9,31)            119.4313         estimate D2E/DX2                !
 ! A28   A(5,10,6)             122.576          estimate D2E/DX2                !
 ! A29   A(5,10,32)            117.7956         estimate D2E/DX2                !
 ! A30   A(6,10,32)            119.6277         estimate D2E/DX2                !
 ! A31   A(6,11,14)            125.0302         estimate D2E/DX2                !
 ! A32   A(6,11,15)            116.7864         estimate D2E/DX2                !
 ! A33   A(14,11,15)           118.0319         estimate D2E/DX2                !
 ! A34   A(7,12,15)            121.6037         estimate D2E/DX2                !
 ! A35   A(7,12,33)            120.5464         estimate D2E/DX2                !
 ! A36   A(15,12,33)           117.842          estimate D2E/DX2                !
 ! A37   A(8,13,9)             120.4089         estimate D2E/DX2                !
 ! A38   A(8,13,34)            120.1429         estimate D2E/DX2                !
 ! A39   A(9,13,34)            119.4481         estimate D2E/DX2                !
 ! A40   A(11,14,16)           125.3108         estimate D2E/DX2                !
 ! A41   A(11,14,18)           117.7624         estimate D2E/DX2                !
 ! A42   A(16,14,18)           116.8103         estimate D2E/DX2                !
 ! A43   A(11,15,12)           120.2628         estimate D2E/DX2                !
 ! A44   A(11,15,17)           120.2506         estimate D2E/DX2                !
 ! A45   A(12,15,17)           119.4811         estimate D2E/DX2                !
 ! A46   A(14,16,19)           123.2111         estimate D2E/DX2                !
 ! A47   A(14,16,21)           119.3781         estimate D2E/DX2                !
 ! A48   A(19,16,21)           117.1283         estimate D2E/DX2                !
 ! A49   A(15,17,22)           120.3713         estimate D2E/DX2                !
 ! A50   A(15,17,35)           118.7633         estimate D2E/DX2                !
 ! A51   A(22,17,35)           120.7643         estimate D2E/DX2                !
 ! A52   A(14,18,20)           120.216          estimate D2E/DX2                !
 ! A53   A(14,18,22)           120.1661         estimate D2E/DX2                !
 ! A54   A(20,18,22)           119.6071         estimate D2E/DX2                !
 ! A55   A(16,19,25)           121.7154         estimate D2E/DX2                !
 ! A56   A(16,19,38)           119.2608         estimate D2E/DX2                !
 ! A57   A(25,19,38)           119.0198         estimate D2E/DX2                !
 ! A58   A(18,20,24)           121.3338         estimate D2E/DX2                !
 ! A59   A(18,20,36)           118.0603         estimate D2E/DX2                !
 ! A60   A(24,20,36)           120.6043         estimate D2E/DX2                !
 ! A61   A(16,21,23)           119.8001         estimate D2E/DX2                !
 ! A62   A(16,21,24)           119.7302         estimate D2E/DX2                !
 ! A63   A(23,21,24)           120.3258         estimate D2E/DX2                !
 ! A64   A(17,22,18)           120.3786         estimate D2E/DX2                !
 ! A65   A(17,22,37)           120.7907         estimate D2E/DX2                !
 ! A66   A(18,22,37)           118.742          estimate D2E/DX2                !
 ! A67   A(21,23,26)           121.1227         estimate D2E/DX2                !
 ! A68   A(21,23,40)           118.4229         estimate D2E/DX2                !
 ! A69   A(26,23,40)           120.42           estimate D2E/DX2                !
 ! A70   A(20,24,21)           120.1839         estimate D2E/DX2                !
 ! A71   A(20,24,39)           120.8349         estimate D2E/DX2                !
 ! A72   A(21,24,39)           118.7939         estimate D2E/DX2                !
 ! A73   A(19,25,26)           120.4974         estimate D2E/DX2                !
 ! A74   A(19,25,41)           119.5113         estimate D2E/DX2                !
 ! A75   A(26,25,41)           119.9879         estimate D2E/DX2                !
 ! A76   A(23,26,25)           119.3093         estimate D2E/DX2                !
 ! A77   A(23,26,42)           120.4207         estimate D2E/DX2                !
 ! A78   A(25,26,42)           120.2326         estimate D2E/DX2                !
 ! D1    D(3,1,2,4)            179.7851         estimate D2E/DX2                !
 ! D2    D(3,1,2,5)              1.9367         estimate D2E/DX2                !
 ! D3    D(27,1,2,4)             2.4422         estimate D2E/DX2                !
 ! D4    D(27,1,2,5)          -175.4062         estimate D2E/DX2                !
 ! D5    D(2,1,3,6)              3.5974         estimate D2E/DX2                !
 ! D6    D(2,1,3,7)           -171.6373         estimate D2E/DX2                !
 ! D7    D(27,1,3,6)          -179.0541         estimate D2E/DX2                !
 ! D8    D(27,1,3,7)             5.7112         estimate D2E/DX2                !
 ! D9    D(1,2,4,9)           -177.6608         estimate D2E/DX2                !
 ! D10   D(1,2,4,28)             2.1715         estimate D2E/DX2                !
 ! D11   D(5,2,4,9)              0.1741         estimate D2E/DX2                !
 ! D12   D(5,2,4,28)          -179.9936         estimate D2E/DX2                !
 ! D13   D(1,2,5,8)            177.3332         estimate D2E/DX2                !
 ! D14   D(1,2,5,10)            -3.2015         estimate D2E/DX2                !
 ! D15   D(4,2,5,8)             -0.6037         estimate D2E/DX2                !
 ! D16   D(4,2,5,10)           178.8615         estimate D2E/DX2                !
 ! D17   D(1,3,6,10)            -7.7384         estimate D2E/DX2                !
 ! D18   D(1,3,6,11)           178.0832         estimate D2E/DX2                !
 ! D19   D(7,3,6,10)           167.562          estimate D2E/DX2                !
 ! D20   D(7,3,6,11)            -6.6163         estimate D2E/DX2                !
 ! D21   D(1,3,7,12)           169.5334         estimate D2E/DX2                !
 ! D22   D(1,3,7,29)            -5.6839         estimate D2E/DX2                !
 ! D23   D(6,3,7,12)            -5.7384         estimate D2E/DX2                !
 ! D24   D(6,3,7,29)           179.0443         estimate D2E/DX2                !
 ! D25   D(2,4,9,13)             0.1904         estimate D2E/DX2                !
 ! D26   D(2,4,9,31)          -179.9471         estimate D2E/DX2                !
 ! D27   D(28,4,9,13)         -179.6386         estimate D2E/DX2                !
 ! D28   D(28,4,9,31)            0.2238         estimate D2E/DX2                !
 ! D29   D(2,5,8,13)             0.6895         estimate D2E/DX2                !
 ! D30   D(2,5,8,30)           179.9904         estimate D2E/DX2                !
 ! D31   D(10,5,8,13)         -178.7618         estimate D2E/DX2                !
 ! D32   D(10,5,8,30)            0.5391         estimate D2E/DX2                !
 ! D33   D(2,5,10,6)            -1.1911         estimate D2E/DX2                !
 ! D34   D(2,5,10,32)          179.101          estimate D2E/DX2                !
 ! D35   D(8,5,10,6)           178.2571         estimate D2E/DX2                !
 ! D36   D(8,5,10,32)           -1.4508         estimate D2E/DX2                !
 ! D37   D(3,6,10,5)             6.5831         estimate D2E/DX2                !
 ! D38   D(3,6,10,32)         -173.7142         estimate D2E/DX2                !
 ! D39   D(11,6,10,5)         -179.4759         estimate D2E/DX2                !
 ! D40   D(11,6,10,32)           0.2268         estimate D2E/DX2                !
 ! D41   D(3,6,11,14)         -167.2461         estimate D2E/DX2                !
 ! D42   D(3,6,11,15)           17.332          estimate D2E/DX2                !
 ! D43   D(10,6,11,14)          18.9201         estimate D2E/DX2                !
 ! D44   D(10,6,11,15)        -156.5018         estimate D2E/DX2                !
 ! D45   D(3,7,12,15)            6.9948         estimate D2E/DX2                !
 ! D46   D(3,7,12,33)         -174.0538         estimate D2E/DX2                !
 ! D47   D(29,7,12,15)        -177.8978         estimate D2E/DX2                !
 ! D48   D(29,7,12,33)           1.0536         estimate D2E/DX2                !
 ! D49   D(5,8,13,9)            -0.3338         estimate D2E/DX2                !
 ! D50   D(5,8,13,34)          179.5676         estimate D2E/DX2                !
 ! D51   D(30,8,13,9)         -179.6199         estimate D2E/DX2                !
 ! D52   D(30,8,13,34)           0.2815         estimate D2E/DX2                !
 ! D53   D(4,9,13,8)            -0.115          estimate D2E/DX2                !
 ! D54   D(4,9,13,34)          179.9829         estimate D2E/DX2                !
 ! D55   D(31,9,13,8)         -179.9784         estimate D2E/DX2                !
 ! D56   D(31,9,13,34)           0.1195         estimate D2E/DX2                !
 ! D57   D(6,11,14,16)          28.8928         estimate D2E/DX2                !
 ! D58   D(6,11,14,18)        -155.1689         estimate D2E/DX2                !
 ! D59   D(15,11,14,16)       -155.7373         estimate D2E/DX2                !
 ! D60   D(15,11,14,18)         20.201          estimate D2E/DX2                !
 ! D61   D(6,11,15,12)         -16.4149         estimate D2E/DX2                !
 ! D62   D(6,11,15,17)         162.7267         estimate D2E/DX2                !
 ! D63   D(14,11,15,12)        167.8315         estimate D2E/DX2                !
 ! D64   D(14,11,15,17)        -13.0269         estimate D2E/DX2                !
 ! D65   D(7,12,15,11)           4.5273         estimate D2E/DX2                !
 ! D66   D(7,12,15,17)        -174.6209         estimate D2E/DX2                !
 ! D67   D(33,12,15,11)       -174.4514         estimate D2E/DX2                !
 ! D68   D(33,12,15,17)          6.4004         estimate D2E/DX2                !
 ! D69   D(11,14,16,19)         18.6584         estimate D2E/DX2                !
 ! D70   D(11,14,16,21)       -167.6276         estimate D2E/DX2                !
 ! D71   D(18,14,16,19)       -157.3146         estimate D2E/DX2                !
 ! D72   D(18,14,16,21)         16.3994         estimate D2E/DX2                !
 ! D73   D(11,14,18,20)        167.9631         estimate D2E/DX2                !
 ! D74   D(11,14,18,22)        -13.2321         estimate D2E/DX2                !
 ! D75   D(16,14,18,20)        -15.7501         estimate D2E/DX2                !
 ! D76   D(16,14,18,22)        163.0547         estimate D2E/DX2                !
 ! D77   D(11,15,17,22)         -1.8399         estimate D2E/DX2                !
 ! D78   D(11,15,17,35)       -178.2117         estimate D2E/DX2                !
 ! D79   D(12,15,17,22)        177.3084         estimate D2E/DX2                !
 ! D80   D(12,15,17,35)          0.9366         estimate D2E/DX2                !
 ! D81   D(14,16,19,25)        179.6455         estimate D2E/DX2                !
 ! D82   D(14,16,19,38)          0.3741         estimate D2E/DX2                !
 ! D83   D(21,16,19,25)          5.7997         estimate D2E/DX2                !
 ! D84   D(21,16,19,38)       -173.4717         estimate D2E/DX2                !
 ! D85   D(14,16,21,23)        178.4167         estimate D2E/DX2                !
 ! D86   D(14,16,21,24)         -5.9287         estimate D2E/DX2                !
 ! D87   D(19,16,21,23)         -7.4912         estimate D2E/DX2                !
 ! D88   D(19,16,21,24)        168.1633         estimate D2E/DX2                !
 ! D89   D(15,17,22,18)          9.3141         estimate D2E/DX2                !
 ! D90   D(15,17,22,37)       -174.1529         estimate D2E/DX2                !
 ! D91   D(35,17,22,18)       -174.3873         estimate D2E/DX2                !
 ! D92   D(35,17,22,37)          2.1457         estimate D2E/DX2                !
 ! D93   D(14,18,20,24)          4.401          estimate D2E/DX2                !
 ! D94   D(14,18,20,36)       -175.147          estimate D2E/DX2                !
 ! D95   D(22,18,20,24)       -174.4105         estimate D2E/DX2                !
 ! D96   D(22,18,20,36)          6.0416         estimate D2E/DX2                !
 ! D97   D(14,18,22,17)         -1.5715         estimate D2E/DX2                !
 ! D98   D(14,18,22,37)       -178.1748         estimate D2E/DX2                !
 ! D99   D(20,18,22,17)        177.2406         estimate D2E/DX2                !
 ! D100  D(20,18,22,37)          0.6373         estimate D2E/DX2                !
 ! D101  D(16,19,25,26)         -0.4429         estimate D2E/DX2                !
 ! D102  D(16,19,25,41)       -179.7658         estimate D2E/DX2                !
 ! D103  D(38,19,25,26)        178.8302         estimate D2E/DX2                !
 ! D104  D(38,19,25,41)         -0.4927         estimate D2E/DX2                !
 ! D105  D(18,20,24,21)          6.8185         estimate D2E/DX2                !
 ! D106  D(18,20,24,39)       -178.215          estimate D2E/DX2                !
 ! D107  D(36,20,24,21)       -173.645          estimate D2E/DX2                !
 ! D108  D(36,20,24,39)          1.3215         estimate D2E/DX2                !
 ! D109  D(16,21,23,26)          4.0113         estimate D2E/DX2                !
 ! D110  D(16,21,23,40)       -178.1116         estimate D2E/DX2                !
 ! D111  D(24,21,23,26)       -171.617          estimate D2E/DX2                !
 ! D112  D(24,21,23,40)          6.2601         estimate D2E/DX2                !
 ! D113  D(16,21,24,20)         -5.914          estimate D2E/DX2                !
 ! D114  D(16,21,24,39)        179.0176         estimate D2E/DX2                !
 ! D115  D(23,21,24,20)        169.7174         estimate D2E/DX2                !
 ! D116  D(23,21,24,39)         -5.351          estimate D2E/DX2                !
 ! D117  D(21,23,26,25)          1.5124         estimate D2E/DX2                !
 ! D118  D(21,23,26,42)        179.2926         estimate D2E/DX2                !
 ! D119  D(40,23,26,25)       -176.3225         estimate D2E/DX2                !
 ! D120  D(40,23,26,42)          1.4577         estimate D2E/DX2                !
 ! D121  D(19,25,26,23)         -3.3388         estimate D2E/DX2                !
 ! D122  D(19,25,26,42)        178.8767         estimate D2E/DX2                !
 ! D123  D(41,25,26,23)        175.9808         estimate D2E/DX2                !
 ! D124  D(41,25,26,42)         -1.8036         estimate D2E/DX2                !
 --------------------------------------------------------------------------------
 Trust Radius=3.00D-01 FncErr=1.00D-07 GrdErr=1.00D-06 EigMax=2.50D+02 EigMin=1.00D-04
 Number of steps in this run=    252 maximum allowed number of steps=    252.
 GradGradGradGradGradGradGradGradGradGradGradGradGradGradGradGradGradGrad

 Leave Link  103 at Thu Sep  8 15:01:23 2022, MaxMem=  1342177280 cpu:               2.0 elap:               0.1
 (Enter /mnt/opt/groups/app-gaussian/g16-avx2/l202.exe)
                          Input orientation:                          
 ---------------------------------------------------------------------
 Center     Atomic      Atomic             Coordinates (Angstroms)
 Number     Number       Type             X           Y           Z
 ---------------------------------------------------------------------
      1          6           0        3.022455    1.569776    0.491142
      2          6           0        3.475903    0.324215    0.031822
      3          6           0        1.670950    1.917453    0.470606
      4          6           0        4.852297   -0.049945    0.039552
      5          6           0        2.509889   -0.593202   -0.510996
      6          6           0        0.683324    0.954558    0.038531
      7          6           0        1.256092    3.257429    0.777894
      8          6           0        2.965290   -1.840016   -1.034453
      9          6           0        5.251897   -1.261943   -0.464657
     10          6           0        1.149054   -0.245613   -0.501903
     11          6           0       -0.736487    1.322914    0.063486
     12          6           0       -0.024223    3.645965    0.553238
     13          6           0        4.297500   -2.167358   -1.009213
     14          6           0       -1.836809    0.396866   -0.084513
     15          6           0       -1.036710    2.707716    0.147162
     16          6           0       -1.813111   -1.011831    0.303049
     17          6           0       -2.333980    3.180155   -0.186884
     18          6           0       -3.074414    0.908876   -0.571024
     19          6           0       -0.863624   -1.553043    1.207859
     20          6           0       -4.113607    0.012866   -0.981634
     21          6           0       -2.862773   -1.877661   -0.135596
     22          6           0       -3.293923    2.311530   -0.627702
     23          6           0       -2.831097   -3.252030    0.206718
     24          6           0       -3.984695   -1.333621   -0.837177
     25          6           0       -0.874132   -2.888375    1.558247
     26          6           0       -1.846231   -3.759512    1.027119
     27          1           0        3.748478    2.303307    0.834270
     28          1           0        5.579436    0.645576    0.450521
     29          1           0        2.003817    3.969069    1.116874
     30          1           0        2.232450   -2.530459   -1.443503
     31          1           0        6.302451   -1.537121   -0.453020
     32          1           0        0.445577   -0.948388   -0.930267
     33          1           0       -0.319454    4.682417    0.692937
     34          1           0        4.632037   -3.122092   -1.404062
     35          1           0       -2.528931    4.248076   -0.142543
     36          1           0       -5.011369    0.438633   -1.421654
     37          1           0       -4.256926    2.676037   -0.974317
     38          1           0       -0.118477   -0.901804    1.644538
     39          1           0       -4.765925   -2.007608   -1.177761
     40          1           0       -3.624004   -3.896090   -0.164638
     41          1           0       -0.132723   -3.263840    2.257157
     42          1           0       -1.839443   -4.812721    1.291423
 ---------------------------------------------------------------------
                    Distance matrix (angstroms):
                    1          2          3          4          5
     1  C    0.000000
     2  C    1.402859   0.000000
     3  C    1.395660   2.447201   0.000000
     4  C    2.485106   1.426365   3.765293   0.000000
     5  C    2.438335   1.438572   2.823252   2.466801   0.000000
     6  C    2.460667   2.862844   1.445428   4.288282   2.456396
     7  C    2.459764   3.753389   1.435991   4.941312   4.249777
     8  C    3.735959   2.466083   4.249599   2.814007   1.426865
     9  C    3.728618   2.432395   4.879186   1.372168   2.822759
    10  C    2.791309   2.454342   2.428375   3.747728   1.404554
    11  C    3.791237   4.329276   2.512962   5.754982   3.813199
    12  C    3.687365   4.853533   2.422435   6.140364   5.052213
    13  C    4.224095   2.822536   5.076841   2.427168   2.433463
    14  C    5.031853   5.314482   3.863252   6.705160   4.478382
    15  C    4.229663   5.104709   2.839112   6.503590   4.889539
    16  C    5.484776   5.461891   4.554938   6.739608   4.418851
    17  C    5.634220   6.477574   4.250432   7.882093   6.148686
    18  C    6.223889   6.603931   4.961925   8.007802   5.783103
    19  C    5.036595   4.872233   4.360269   6.024616   3.905937
    20  C    7.450934   7.663204   6.260795   9.024090   6.667797
    21  C    6.849345   6.712310   5.943485   7.930544   5.536809
    22  C    6.457449   7.086250   5.100151   8.507802   6.491173
    23  C    7.589123   7.252473   6.860147   8.325613   6.009211
    24  C    7.700279   7.691820   6.653277   8.972675   6.544787
    25  C    6.016412   5.619031   5.545844   6.569255   4.582705
    26  C    7.238279   6.781781   6.701358   7.720522   5.600634
    27  H    1.087618   2.152911   2.144122   2.718049   3.425435
    28  H    2.719181   2.168740   4.110272   1.086911   3.446912
    29  H    2.680629   4.077908   2.176601   5.042513   4.870358
    30  H    4.602052   3.445566   4.874732   3.900769   2.167834
    31  H    4.615477   3.418920   5.851322   2.134775   3.908692
    32  H    3.873223   3.424618   3.417167   4.600753   2.136195
    33  H    4.571390   5.816849   3.414113   7.040538   6.106291
    34  H    5.310007   3.908381   6.138357   3.401562   3.419995
    35  H    6.196187   7.175313   4.842185   8.543341   6.997388
    36  H    8.335502   8.611589   7.100771   9.983273   7.646130
    37  H    7.507381   8.144939   6.148412   9.562262   7.529434
    38  H    4.159866   4.125960   3.539545   5.292470   3.413191
    39  H    8.731654   8.650331   7.717291   9.890626   7.441948
    40  H    8.630247   8.261855   7.889066   9.310328   6.975219
    41  H    6.036373   5.554137   5.769818   6.332244   4.666731
    42  H    8.063174   7.498507   7.634909   8.308466   6.322163
                    6          7          8          9         10
     6  C    0.000000
     7  C    2.485545   0.000000
     8  C    3.764081   5.673615   0.000000
     9  C    5.102738   6.159149   2.426398   0.000000
    10  C    1.396203   3.731037   2.474761   4.227012   0.000000
    11  C    1.467028   2.867594   4.991267   6.543788   2.516984
    12  C    2.830056   1.356701   6.446234   7.277439   4.199319
    13  C    4.889417   6.470875   1.372069   1.423795   3.723329
    14  C    2.584034   4.300303   5.382024   7.290124   3.082592
    15  C    2.458431   2.440686   6.172041   7.461842   3.731086
    16  C    3.188862   5.279400   5.030698   7.110996   3.163773
    17  C    3.756091   3.718250   7.348657   8.795165   4.895574
    18  C    3.807130   5.107696   6.652007   8.605302   4.378962
    19  C    3.169927   5.274344   4.446448   6.346782   2.946783
    20  C    4.993803   6.515888   7.317564   9.465995   5.290799
    21  C    4.541650   6.645951   5.897091   8.144646   4.346552
    22  C    4.254848   4.855210   7.521870   9.264304   5.127850
    23  C    5.484052   7.707426   6.093635   8.351406   5.038084
    24  C    5.271909   7.152066   6.971201   9.244379   5.258474
    25  C    4.416259   6.551161   4.749980   6.653244   3.914293
    26  C    5.440442   7.676196   5.575417   7.671158   4.863859
    27  H    3.442019   2.669366   4.612227   4.081481   3.878061
    28  H    4.923121   5.061645   3.900907   2.140902   4.618400
    29  H    3.463207   1.086477   6.268820   6.357260   4.595063
    30  H    4.091645   6.275948   1.086779   3.418235   2.698310
    31  H    6.166415   7.068847   3.400949   1.086058   5.312992
    32  H    2.148557   4.611252   2.674847   4.838990   1.082713
    33  H    3.915449   2.126065   7.504369   8.228936   5.279170
    34  H    5.855978   7.540307   2.135035   2.174135   4.606430
    35  H    4.604197   4.019326   8.249050   9.539672   5.818071
    36  H    5.901512   7.215587   8.304773  10.447125   6.266175
    37  H    5.328735   5.813917   8.518143  10.304618   6.163103
    38  H    2.582290   4.465393   4.191283   5.780945   2.577679
    39  H    6.320452   8.234676   7.734359  10.070814   6.208735
    40  H    6.490234   8.710714   6.957213   9.263388   6.018456
    41  H    4.835609   6.829639   4.739162   6.356886   4.285447
    42  H    6.418380   8.658716   6.110003   8.122742   5.745051
                   11         12         13         14         15
    11  C    0.000000
    12  C    2.478657   0.000000
    13  C    6.218819   7.410349   0.000000
    14  C    1.445744   3.774763   6.712679   0.000000
    15  C    1.419441   1.438867   7.318288   2.456392   0.000000
    16  C    2.582159   4.995776   6.355851   1.461230   3.802911
    17  C    2.462522   2.469765   8.558542   2.829197   1.420456
    18  C    2.457628   4.249622   8.000021   1.424961   2.811379
    19  C    3.097883   5.306864   5.650663   2.533665   4.394213
    20  C    3.770072   5.681400   8.689123   2.477113   4.243076
    21  C    3.847649   6.248384   7.219186   2.495733   4.943697
    22  C    2.827646   3.723745   8.822454   2.466612   2.419171
    23  C    5.033688   7.455263   7.312448   3.793134   6.224303
    24  C    4.291763   6.512670   8.325831   2.859109   5.098229
    25  C    4.470818   6.665582   5.818719   3.797133   5.773545
    26  C    5.290669   7.641032   6.665361   4.302475   6.576830
    27  H    4.655125   4.014347   4.866898   5.972781   4.851153
    28  H    6.363919   6.357191   3.418593   7.439678   6.936702
    29  H    3.952345   2.129561   6.887450   5.380927   3.431641
    30  H    5.092552   6.872246   2.141234   5.193742   6.376214
    31  H    7.615328   8.240373   2.174023   8.373987   8.499538
    32  H    2.746568   4.850730   4.040969   2.781060   4.089636
    33  H    3.443310   1.086697   8.434038   4.612238   2.170661
    34  H    7.122698   8.445021   1.085973   7.481326   8.278143
    35  H    3.436841   2.668372   9.407926   3.913339   2.164108
    36  H    4.611096   6.249704   9.675554   3.444927   4.838164
    37  H    3.911709   4.603255   9.830458   3.441415   3.410060
    38  H    2.798398   4.677822   5.305174   2.762033   4.014215
    39  H    5.373029   7.579115   9.066400   3.944161   6.156033
    40  H    5.968903   8.387870   8.151812   4.650802   7.099406
    41  H    5.120062   7.117620   5.612337   4.667772   6.397558
    42  H    6.353767   8.682702   7.067739   5.388228   7.649228
                   16         17         18         19         20
    16  C    0.000000
    17  C    4.252539   0.000000
    18  C    2.458456   2.419610   0.000000
    19  C    1.418844   5.148827   3.756736   0.000000
    20  C    2.827136   3.718927   1.432256   4.219993   0.000000
    21  C    1.429637   5.085642   2.828282   2.430400   2.419599
    22  C    3.755507   1.367597   1.420857   4.920423   2.465970
    23  C    2.462533   6.463362   4.239956   2.785640   3.703587
    24  C    2.473750   4.849940   2.434798   3.737834   1.360336
    25  C    2.445122   6.481026   4.877925   1.380577   5.036109
    26  C    2.841676   7.061918   5.084913   2.422125   4.838070
    27  H    6.496430   6.229600   7.104305   6.023495   8.387849
    28  H    7.577499   8.333818   8.717913   6.849855   9.818680
    29  H    6.327765   4.597679   6.164593   6.222879   7.581435
    30  H    4.660820   7.419062   6.383812   4.191746   6.852318
    31  H    8.167614   9.844362   9.691358   7.356045  10.544010
    32  H    2.574250   5.032238   3.996101   2.578992   4.659700
    33  H    5.899787   2.662553   4.840146   6.280305   6.245358
    34  H    6.993380   9.472340   8.736821   6.283815   9.300145
    35  H    5.327060   1.086475   3.410484   6.184643   4.599160
    36  H    3.912455   4.026042   2.167140   5.299519   1.086679
    37  H    4.604809   2.138202   2.164218   5.844785   2.667035
    38  H    2.164136   4.992489   4.113981   1.081686   4.867696
    39  H    3.450142   5.814557   3.425670   4.596277   2.132205
    40  H    3.437588   7.192906   4.853339   3.872120   4.023323
    41  H    3.422541   7.234911   5.836413   2.135900   6.088843
    42  H    3.927384   8.143465   6.142519   3.403631   5.798698
                   21         22         23         24         25
    21  C    0.000000
    22  C    4.239974   0.000000
    23  C    1.416712   5.644791   0.000000
    24  C    1.430701   3.715935   2.469979   0.000000
    25  C    2.800953   6.137815   2.405948   4.222667   0.000000
    26  C    2.434466   6.456918   1.378607   3.732770   1.409238
    27  H    7.882244   7.192555   8.634026   8.707637   6.989008
    28  H    8.830694   9.092550   9.272963   9.851294   7.440726
    29  H    7.709516   5.818679   8.737794   8.234022   7.449962
    30  H    5.300761   7.392644   5.374328   6.360263   4.334681
    31  H    9.177040  10.340842   9.316537  10.296328   7.574591
    32  H    3.527071   4.970158   4.163664   4.447964   3.420217
    33  H    7.084459   4.026495   8.336679   7.208880   7.640243
    34  H    7.702583   9.640945   7.636090   8.818620   6.256820
    35  H    6.134831   2.137944   7.514312   5.810087   7.520637
    36  H    3.411104   2.662278   4.585431   2.129920   6.088146
    37  H    4.835626   1.086454   6.210460   4.021228   6.987121
    38  H    3.413552   5.056881   3.866419   4.614436   2.127187
    39  H    2.173702   4.596119   2.684945   1.086543   4.838134
    40  H    2.157399   6.233613   1.086931   2.673697   3.397884
    41  H    3.885863   7.028538   3.389050   5.304558   1.085880
    42  H    3.420258   7.520206   2.143763   4.608382   2.169361
                   26         27         28         29         30
    26  C    0.000000
    27  H    8.252014   0.000000
    28  H    8.653196   2.499548   0.000000
    29  H    8.634923   2.428677   4.926934   0.000000
    30  H    4.924447   5.554447   4.987669   6.989397   0.000000
    31  H    8.575013   4.788401   2.470486   7.159675   4.304961
    32  H    4.121427   4.959462   5.550118   5.549800   2.441163
    33  H    8.585388   4.714680   7.152045   2.467018   7.943687
    34  H    6.948734   5.935129   4.304923   7.971651   2.471761
    35  H    8.121309   6.643956   8.892432   4.712725   8.385212
    36  H    5.799915   9.235861  10.756998   8.253541   7.828723
    37  H    7.157757   8.215620  10.144306   6.726211   8.333051
    38  H    3.396003   5.087496   6.023809   5.339285   4.208963
    39  H    4.056510   9.753323  10.803573   9.317480   7.022909
    40  H    2.144625   9.684205  10.281462   9.755786   6.148048
    41  H    2.166747   6.934079   7.153756   7.627583   4.452727
    42  H    1.085888   9.059343   9.248778   9.587541   5.410070
                   31         32         33         34         35
    31  H    0.000000
    32  H    5.905704   0.000000
    33  H    9.156719   5.909825   0.000000
    34  H    2.491364   4.740877   9.477607   0.000000
    35  H   10.562112   6.039159   2.401763  10.353273   0.000000
    36  H   11.525814   5.651862   6.670477  10.279803   4.723397
    37  H   11.380813   5.937334   4.723239  10.621518   2.479742
    38  H    6.784666   2.636275   5.668285   6.065560   5.960303
    39  H   11.102052   5.323810   8.247851   9.466519   6.723794
    40  H   10.206978   5.082974   9.232891   8.384358   8.217488
    41  H    7.192919   3.981887   8.100904   6.010620   8.241921
    42  H    8.947797   5.009021   9.634635   7.211374   9.199440
                   36         37         38         39         40
    36  H    0.000000
    37  H    2.403179   0.000000
    38  H    5.927790   6.065155   0.000000
    39  H    2.470591   4.715612   5.548599   0.000000
    40  H    4.721726   6.651994   4.952533   2.428326   0.000000
    41  H    7.144448   7.920455   2.440229   5.902825   4.295797
    42  H    6.708101   8.188974   4.287387   4.746559   2.478908
                   41         42
    41  H    0.000000
    42  H    2.498913   0.000000
 Stoichiometry    C26H16
 Framework group  C1[X(C26H16)]
 Deg. of freedom   120
 Full point group                 C1      NOp   1
 Largest Abelian subgroup         C1      NOp   1
 Largest concise Abelian subgroup C1      NOp   1
                         Standard orientation:                         
 ---------------------------------------------------------------------
 Center     Atomic      Atomic             Coordinates (Angstroms)
 Number     Number       Type             X           Y           Z
 ---------------------------------------------------------------------
      1          6           0        3.022455    1.569776    0.491142
      2          6           0        3.475903    0.324215    0.031822
      3          6           0        1.670950    1.917453    0.470606
      4          6           0        4.852297   -0.049946    0.039552
      5          6           0        2.509889   -0.593202   -0.510996
      6          6           0        0.683324    0.954558    0.038531
      7          6           0        1.256092    3.257429    0.777894
      8          6           0        2.965290   -1.840016   -1.034453
      9          6           0        5.251897   -1.261944   -0.464657
     10          6           0        1.149054   -0.245613   -0.501903
     11          6           0       -0.736487    1.322914    0.063486
     12          6           0       -0.024223    3.645965    0.553238
     13          6           0        4.297500   -2.167359   -1.009213
     14          6           0       -1.836809    0.396866   -0.084513
     15          6           0       -1.036710    2.707716    0.147162
     16          6           0       -1.813111   -1.011831    0.303049
     17          6           0       -2.333980    3.180155   -0.186884
     18          6           0       -3.074414    0.908876   -0.571024
     19          6           0       -0.863624   -1.553043    1.207859
     20          6           0       -4.113607    0.012866   -0.981634
     21          6           0       -2.862773   -1.877661   -0.135596
     22          6           0       -3.293923    2.311530   -0.627702
     23          6           0       -2.831097   -3.252030    0.206718
     24          6           0       -3.984695   -1.333621   -0.837177
     25          6           0       -0.874132   -2.888375    1.558247
     26          6           0       -1.846231   -3.759512    1.027119
     27          1           0        3.748478    2.303307    0.834270
     28          1           0        5.579436    0.645575    0.450521
     29          1           0        2.003817    3.969069    1.116874
     30          1           0        2.232450   -2.530459   -1.443503
     31          1           0        6.302451   -1.537122   -0.453020
     32          1           0        0.445577   -0.948388   -0.930267
     33          1           0       -0.319453    4.682417    0.692937
     34          1           0        4.632037   -3.122093   -1.404062
     35          1           0       -2.528931    4.248076   -0.142543
     36          1           0       -5.011369    0.438634   -1.421654
     37          1           0       -4.256926    2.676037   -0.974317
     38          1           0       -0.118477   -0.901804    1.644538
     39          1           0       -4.765925   -2.007607   -1.177761
     40          1           0       -3.624004   -3.896090   -0.164638
     41          1           0       -0.132723   -3.263840    2.257157
     42          1           0       -1.839444   -4.812721    1.291423
 ---------------------------------------------------------------------
 Rotational constants (GHZ):           0.3144147           0.1825084           0.1247505
 Leave Link  202 at Thu Sep  8 15:01:23 2022, MaxMem=  1342177280 cpu:               5.5 elap:               0.2
 (Enter /mnt/opt/groups/app-gaussian/g16-avx2/l301.exe)
 Standard basis: 6-31G(d,p) (6D, 7F)
 Ernie: Thresh=  0.10000D-02 Tol=  0.10000D-05 Strict=F.
 There are   470 symmetry adapted cartesian basis functions of A   symmetry.
 There are   470 symmetry adapted basis functions of A   symmetry.
   470 basis functions,   840 primitive gaussians,   470 cartesian basis functions
    86 alpha electrons       86 beta electrons
       nuclear repulsion energy      2056.9145928308 Hartrees.
 IExCor=  402 DFT=T Ex+Corr=B3LYP ExCW=0 ScaHFX=  0.200000
 ScaDFX=  0.800000  0.720000  1.000000  0.810000 ScalE2=  1.000000  1.000000
 IRadAn=      5 IRanWt=     -1 IRanGd=            0 ICorTp=0 IEmpDi=131
 NAtoms=   42 NActive=   42 NUniq=   42 SFac= 1.00D+00 NAtFMM=   60 NAOKFM=F Big=F
 Integral buffers will be    131072 words long.
 Raffenetti 2 integral format.
 Two-electron integral symmetry is turned on.
 R6Disp:  Grimme-D3 Dispersion energy=       -0.0420912100 Hartrees.
 Nuclear repulsion after empirical dispersion term =     2056.8725016209 Hartrees.
 Leave Link  301 at Thu Sep  8 15:01:24 2022, MaxMem=  1342177280 cpu:               7.4 elap:               0.2
 (Enter /mnt/opt/groups/app-gaussian/g16-avx2/l302.exe)
 NPDir=0 NMtPBC=     1 NCelOv=     1 NCel=       1 NClECP=     1 NCelD=      1
         NCelK=      1 NCelE2=     1 NClLst=     1 CellRange=     0.0.
 One-electron integrals computed using PRISM.
 One-electron integral symmetry used in STVInt
 NBasis=   470 RedAO= T EigKep=  1.76D-04  NBF=   470
 NBsUse=   470 1.00D-06 EigRej= -1.00D+00 NBFU=   470
 Precomputing XC quadrature grid using
 IXCGrd= 4 IRadAn=           5 IRanWt=          -1 IRanGd=           0 AccXCQ= 1.00D-12.
 Generated NRdTot=       0 NPtTot=           0 NUsed=           0 NTot=          32
 NSgBfM=   468   468   468   468   468 MxSgAt=    42 MxSgA2=    42.
 Leave Link  302 at Thu Sep  8 15:01:26 2022, MaxMem=  1342177280 cpu:             117.9 elap:               2.6
 (Enter /mnt/opt/groups/app-gaussian/g16-avx2/l303.exe)
 DipDrv:  MaxL=1.
 Leave Link  303 at Thu Sep  8 15:01:26 2022, MaxMem=  1342177280 cpu:               6.6 elap:               0.2
 (Enter /mnt/opt/groups/app-gaussian/g16-avx2/l401.exe)
 ExpMin= 1.61D-01 ExpMax= 3.05D+03 ExpMxC= 4.57D+02 IAcc=3 IRadAn=         5 AccDes= 0.00D+00
 Harris functional with IExCor=  402 and IRadAn=       5 diagonalized for initial guess.
 HarFok:  IExCor=  402 AccDes= 0.00D+00 IRadAn=         5 IDoV= 1 UseB2=F ITyADJ=14
 ICtDFT=  3500011 ScaDFX=  1.000000  1.000000  1.000000  1.000000
 FoFCou: FMM=F IPFlag=           0 FMFlag=      100000 FMFlg1=           0
         NFxFlg=           0 DoJE=T BraDBF=F KetDBF=T FulRan=T
         wScrn=  0.000000 ICntrl=       500 IOpCl=  0 I1Cent=   200000004 NGrid=           0
         NMat0=    1 NMatS0=      1 NMatT0=    0 NMatD0=    1 NMtDS0=    0 NMtDT0=    0
 Petite list used in FoFCou.
 Harris En= -1000.51967165320    
 JPrj=0 DoOrth=F DoCkMO=F.
 Leave Link  401 at Thu Sep  8 15:01:29 2022, MaxMem=  1342177280 cpu:             103.0 elap:               2.3
 (Enter /mnt/opt/groups/app-gaussian/g16-avx2/l502.exe)
 Two-electron integrals replicated using symmetry.
 Closed shell SCF:
 Using DIIS extrapolation, IDIIS=    10.
 NGot=  1342177280 LenX=  1341707128 LenY=  1341485758
 Requested convergence on RMS density matrix=1.00D-08 within 500 cycles.
 Requested convergence on MAX density matrix=1.00D-06.
 Requested convergence on             energy=1.00D-06.
 Level shift goal  0.100 maximum shift  0.100.
 No special actions if energy rises.
 Dynamic level shift is on during FON iterations.

 Cycle   1  Pass 1  IDiag  1:
 FoFJK:  IHMeth= 1 ICntrl=       0 DoSepK=F KAlg= 0 I1Cent=           0 FoldK=F
 IRaf= 710000000 NMat=       1 IRICut=       1 DoRegI=T DoRafI=F ISym2E= 0 IDoP0=0 IntGTp=1.
 FoFCou: FMM=F IPFlag=           0 FMFlag=      100000 FMFlg1=           0
         NFxFlg=           0 DoJE=F BraDBF=F KetDBF=F FulRan=T
         wScrn=  0.000000 ICntrl=         0 IOpCl=  0 I1Cent=           0 NGrid=           0
         NMat0=    1 NMatS0=      1 NMatT0=    0 NMatD0=    1 NMtDS0=    0 NMtDT0=    0
 Symmetry not used in FoFCou.
 E= -1000.03359536848    
 DIIS: error= 3.86D-02 at cycle   1 NSaved=   1.
 NSaved= 1 IEnMin= 1 EnMin= -1000.03359536848     IErMin= 1 ErrMin= 3.86D-02
 ErrMax= 3.86D-02  0.00D+00 EMaxC= 1.00D+00 BMatC= 4.30D-01 BMatP= 4.30D-01
 IDIUse=1 WtCom= 1.00D+00 WtEn= 0.00D+00
 Coeff-Com:  0.100D+01
 Coeff:      0.100D+01
 Gap=     0.127 Goal=     0.100 Shift=    0.000
 T= 1648. Gap= 0.120 NK=0 IS=   86 IE=  470 IFin=   87
          NO(<0.9)=   0  NV(>0.1)=   0     86.00e < EF      0.00e >EF  Err=0.0D+00
 GapD=    0.127 DampG=1.000 DampE=0.500 DampFc=0.5000 IDamp=-1.
 Damping current iteration by 5.00D-01
 RMSDP=3.75D-03 MaxDP=1.11D-01              OVMax= 1.35D-01

 Cycle   2  Pass 1  IDiag  1:
 E= -1000.27486450479     Delta-E=       -0.241269136302 Rises=F Damp=T
 DIIS: error= 7.56D-03 at cycle   2 NSaved=   2.
 NSaved= 2 IEnMin= 2 EnMin= -1000.27486450479     IErMin= 2 ErrMin= 7.56D-03
 ErrMax= 7.56D-03  0.00D+00 EMaxC= 1.00D+00 BMatC= 2.80D-02 BMatP= 4.30D-01
 IDIUse=1 WtCom= 1.00D+00 WtEn= 0.00D+00
 Coeff-Com: -0.760D-01 0.108D+01
 Coeff:     -0.760D-01 0.108D+01
 Gap=     0.133 Goal=     0.100 Shift=    0.000
 T= 1461. Gap= 0.126 NK=3 IS=   73 IE=   94 IFin=   87
          NO(<0.9)=   0  NV(>0.1)=   0     86.00e < EF      0.00e >EF  Err=1.4D-14
 GapD=    0.133 DampG=1.000 DampE=1.000 DampFc=1.0000 IDamp=-1.
 RMSDP=1.23D-03 MaxDP=5.19D-02 DE=-2.41D-01 OVMax= 1.05D-01

 Cycle   3  Pass 1  IDiag  1:
 E= -1000.49044234264     Delta-E=       -0.215577837853 Rises=F Damp=F
 DIIS: error= 6.36D-03 at cycle   3 NSaved=   3.
 NSaved= 3 IEnMin= 3 EnMin= -1000.49044234264     IErMin= 3 ErrMin= 6.36D-03
 ErrMax= 6.36D-03  0.00D+00 EMaxC= 1.00D+00 BMatC= 2.12D-02 BMatP= 2.80D-02
 IDIUse=1 WtCom= 1.00D+00 WtEn= 0.00D+00
 Coeff-Com: -0.854D-01 0.528D+00 0.557D+00
 Coeff:     -0.854D-01 0.528D+00 0.557D+00
 Gap=     0.131 Goal=     0.100 Shift=    0.000
 T= 1173. Gap= 0.126 NK=3 IS=   87 IE=   94 IFin=   86
          NO(<0.9)=   0  NV(>0.1)=   0     86.00e < EF      0.00e >EF  Err=0.0D+00
 GapD=    0.131 DampG=1.000 DampE=1.000 DampFc=1.0000 IDamp=-1.
 RMSDP=6.18D-04 MaxDP=3.27D-02 DE=-2.16D-01 OVMax= 8.07D-02

 Cycle   4  Pass 1  IDiag  1:
 E= -1000.50144938275     Delta-E=       -0.011007040106 Rises=F Damp=F
 DIIS: error= 4.51D-03 at cycle   4 NSaved=   4.
 NSaved= 4 IEnMin= 4 EnMin= -1000.50144938275     IErMin= 4 ErrMin= 4.51D-03
 ErrMax= 4.51D-03  0.00D+00 EMaxC= 1.00D+00 BMatC= 1.05D-02 BMatP= 2.12D-02
 IDIUse=1 WtCom= 1.00D+00 WtEn= 0.00D+00
 Coeff-Com: -0.443D-01 0.160D+00 0.417D+00 0.468D+00
 Coeff:     -0.443D-01 0.160D+00 0.417D+00 0.468D+00
 Gap=     0.128 Goal=     0.100 Shift=    0.000
 T=  544. Gap= 0.127 NK=3 IS=   87 IE=   94 IFin=   86
          NO(<0.9)=   0  NV(>0.1)=   0     86.00e < EF      0.00e >EF  Err=0.0D+00
 GapD=    0.128 DampG=1.000 DampE=1.000 DampFc=1.0000 IDamp=-1.
 RMSDP=3.18D-04 MaxDP=1.46D-02 DE=-1.10D-02 OVMax= 4.14D-02

 Cycle   5  Pass 1  IDiag  1:
 E= -1000.51361560366     Delta-E=       -0.012166220913 Rises=F Damp=F
 DIIS: error= 7.93D-04 at cycle   5 NSaved=   5.
 NSaved= 5 IEnMin= 5 EnMin= -1000.51361560366     IErMin= 5 ErrMin= 7.93D-04
 ErrMax= 7.93D-04  0.00D+00 EMaxC= 1.00D+00 BMatC= 3.81D-04 BMatP= 1.05D-02
 IDIUse=1 WtCom= 1.00D+00 WtEn= 0.00D+00
 Coeff-Com: -0.186D-01 0.531D-01 0.184D+00 0.252D+00 0.530D+00
 Coeff:     -0.186D-01 0.531D-01 0.184D+00 0.252D+00 0.530D+00
 Gap=     0.127 Goal=     0.100 Shift=    0.000
 RMSDP=7.65D-05 MaxDP=3.77D-03 DE=-1.22D-02 OVMax= 1.20D-02

 Cycle   6  Pass 1  IDiag  1:
 E= -1000.51393960644     Delta-E=       -0.000324002781 Rises=F Damp=F
 DIIS: error= 5.11D-04 at cycle   6 NSaved=   6.
 NSaved= 6 IEnMin= 6 EnMin= -1000.51393960644     IErMin= 6 ErrMin= 5.11D-04
 ErrMax= 5.11D-04  0.00D+00 EMaxC= 1.00D+00 BMatC= 1.04D-04 BMatP= 3.81D-04
 IDIUse=1 WtCom= 1.00D+00 WtEn= 0.00D+00
 Coeff-Com: -0.595D-02 0.121D-01 0.610D-01 0.100D+00 0.363D+00 0.470D+00
 Coeff:     -0.595D-02 0.121D-01 0.610D-01 0.100D+00 0.363D+00 0.470D+00
 Gap=     0.127 Goal=     0.100 Shift=    0.000
 RMSDP=3.05D-05 MaxDP=1.52D-03 DE=-3.24D-04 OVMax= 5.59D-03

 Cycle   7  Pass 1  IDiag  1:
 E= -1000.51405626599     Delta-E=       -0.000116659552 Rises=F Damp=F
 DIIS: error= 9.58D-05 at cycle   7 NSaved=   7.
 NSaved= 7 IEnMin= 7 EnMin= -1000.51405626599     IErMin= 7 ErrMin= 9.58D-05
 ErrMax= 9.58D-05  0.00D+00 EMaxC= 1.00D+00 BMatC= 5.71D-06 BMatP= 1.04D-04
 IDIUse=1 WtCom= 1.00D+00 WtEn= 0.00D+00
 Coeff-Com: -0.259D-02 0.432D-02 0.271D-01 0.472D-01 0.194D+00 0.286D+00
 Coeff-Com:  0.444D+00
 Coeff:     -0.259D-02 0.432D-02 0.271D-01 0.472D-01 0.194D+00 0.286D+00
 Coeff:      0.444D+00
 Gap=     0.127 Goal=     0.100 Shift=    0.000
 RMSDP=6.66D-06 MaxDP=3.47D-04 DE=-1.17D-04 OVMax= 1.18D-03

 Cycle   8  Pass 1  IDiag  1:
 E= -1000.51406209091     Delta-E=       -0.000005824915 Rises=F Damp=F
 DIIS: error= 1.87D-05 at cycle   8 NSaved=   8.
 NSaved= 8 IEnMin= 8 EnMin= -1000.51406209091     IErMin= 8 ErrMin= 1.87D-05
 ErrMax= 1.87D-05  0.00D+00 EMaxC= 1.00D+00 BMatC= 2.40D-07 BMatP= 5.71D-06
 IDIUse=1 WtCom= 1.00D+00 WtEn= 0.00D+00
 Coeff-Com: -0.422D-03 0.422D-03 0.455D-02 0.833D-02 0.420D-01 0.698D-01
 Coeff-Com:  0.204D+00 0.672D+00
 Coeff:     -0.422D-03 0.422D-03 0.455D-02 0.833D-02 0.420D-01 0.698D-01
 Coeff:      0.204D+00 0.672D+00
 Gap=     0.127 Goal=     0.100 Shift=    0.000
 RMSDP=1.86D-06 MaxDP=7.79D-05 DE=-5.82D-06 OVMax= 3.25D-04

 Cycle   9  Pass 1  IDiag  1:
 E= -1000.51406227565     Delta-E=       -0.000000184744 Rises=F Damp=F
 DIIS: error= 8.51D-06 at cycle   9 NSaved=   9.
 NSaved= 9 IEnMin= 9 EnMin= -1000.51406227565     IErMin= 9 ErrMin= 8.51D-06
 ErrMax= 8.51D-06  0.00D+00 EMaxC= 1.00D+00 BMatC= 7.79D-08 BMatP= 2.40D-07
 IDIUse=1 WtCom= 1.00D+00 WtEn= 0.00D+00
 Coeff-Com: -0.182D-04-0.142D-03 0.219D-03 0.525D-03 0.763D-02 0.165D-01
 Coeff-Com:  0.866D-01 0.438D+00 0.451D+00
 Coeff:     -0.182D-04-0.142D-03 0.219D-03 0.525D-03 0.763D-02 0.165D-01
 Coeff:      0.866D-01 0.438D+00 0.451D+00
 Gap=     0.127 Goal=     0.100 Shift=    0.000
 RMSDP=8.09D-07 MaxDP=3.92D-05 DE=-1.85D-07 OVMax= 1.21D-04

 Cycle  10  Pass 1  IDiag  1:
 E= -1000.51406236364     Delta-E=       -0.000000087989 Rises=F Damp=F
 DIIS: error= 2.05D-06 at cycle  10 NSaved=  10.
 NSaved=10 IEnMin=10 EnMin= -1000.51406236364     IErMin=10 ErrMin= 2.05D-06
 ErrMax= 2.05D-06  0.00D+00 EMaxC= 1.00D+00 BMatC= 2.70D-09 BMatP= 7.79D-08
 IDIUse=1 WtCom= 1.00D+00 WtEn= 0.00D+00
 Coeff-Com:  0.180D-04-0.863D-04-0.222D-03-0.393D-03 0.508D-03 0.270D-02
 Coeff-Com:  0.233D-01 0.147D+00 0.216D+00 0.611D+00
 Coeff:      0.180D-04-0.863D-04-0.222D-03-0.393D-03 0.508D-03 0.270D-02
 Coeff:      0.233D-01 0.147D+00 0.216D+00 0.611D+00
 Gap=     0.127 Goal=     0.100 Shift=    0.000
 RMSDP=1.97D-07 MaxDP=8.08D-06 DE=-8.80D-08 OVMax= 2.32D-05

 Cycle  11  Pass 1  IDiag  1:
 E= -1000.51406236593     Delta-E=       -0.000000002294 Rises=F Damp=F
 DIIS: error= 1.02D-06 at cycle  11 NSaved=  11.
 NSaved=11 IEnMin=11 EnMin= -1000.51406236593     IErMin=11 ErrMin= 1.02D-06
 ErrMax= 1.02D-06  0.00D+00 EMaxC= 1.00D+00 BMatC= 8.49D-10 BMatP= 2.70D-09
 IDIUse=1 WtCom= 1.00D+00 WtEn= 0.00D+00
 Coeff-Com:  0.135D-04-0.354D-04-0.176D-03-0.341D-03-0.720D-03-0.449D-03
 Coeff-Com:  0.303D-02 0.353D-01 0.801D-01 0.404D+00 0.480D+00
 Coeff:      0.135D-04-0.354D-04-0.176D-03-0.341D-03-0.720D-03-0.449D-03
 Coeff:      0.303D-02 0.353D-01 0.801D-01 0.404D+00 0.480D+00
 Gap=     0.127 Goal=     0.100 Shift=    0.000
 RMSDP=8.11D-08 MaxDP=3.24D-06 DE=-2.29D-09 OVMax= 9.44D-06

 Cycle  12  Pass 1  IDiag  1:
 E= -1000.51406236690     Delta-E=       -0.000000000966 Rises=F Damp=F
 DIIS: error= 2.31D-07 at cycle  12 NSaved=  12.
 NSaved=12 IEnMin=12 EnMin= -1000.51406236690     IErMin=12 ErrMin= 2.31D-07
 ErrMax= 2.31D-07  0.00D+00 EMaxC= 1.00D+00 BMatC= 2.92D-11 BMatP= 8.49D-10
 IDIUse=1 WtCom= 1.00D+00 WtEn= 0.00D+00
 Coeff-Com:  0.469D-05-0.924D-05-0.665D-04-0.133D-03-0.375D-03-0.376D-03
 Coeff-Com: -0.389D-03 0.528D-02 0.213D-01 0.147D+00 0.230D+00 0.598D+00
 Coeff:      0.469D-05-0.924D-05-0.665D-04-0.133D-03-0.375D-03-0.376D-03
 Coeff:     -0.389D-03 0.528D-02 0.213D-01 0.147D+00 0.230D+00 0.598D+00
 Gap=     0.127 Goal=     0.100 Shift=    0.000
 RMSDP=2.06D-08 MaxDP=5.97D-07 DE=-9.66D-10 OVMax= 2.28D-06

 Cycle  13  Pass 1  IDiag  1:
 E= -1000.51406236692     Delta-E=       -0.000000000017 Rises=F Damp=F
 DIIS: error= 8.10D-08 at cycle  13 NSaved=  13.
 NSaved=13 IEnMin=13 EnMin= -1000.51406236692     IErMin=13 ErrMin= 8.10D-08
 ErrMax= 8.10D-08  0.00D+00 EMaxC= 1.00D+00 BMatC= 6.43D-12 BMatP= 2.92D-11
 IDIUse=1 WtCom= 1.00D+00 WtEn= 0.00D+00
 Coeff-Com:  0.985D-06-0.561D-06-0.160D-04-0.329D-04-0.138D-03-0.183D-03
 Coeff-Com: -0.806D-03-0.248D-02 0.618D-03 0.311D-01 0.691D-01 0.356D+00
 Coeff-Com:  0.547D+00
 Coeff:      0.985D-06-0.561D-06-0.160D-04-0.329D-04-0.138D-03-0.183D-03
 Coeff:     -0.806D-03-0.248D-02 0.618D-03 0.311D-01 0.691D-01 0.356D+00
 Coeff:      0.547D+00
 Gap=     0.127 Goal=     0.100 Shift=    0.000
 RMSDP=8.43D-09 MaxDP=2.81D-07 DE=-1.68D-11 OVMax= 9.26D-07

 SCF Done:  E(RB3LYP) =  -1000.51406237     A.U. after   13 cycles
            NFock= 13  Conv=0.84D-08     -V/T= 2.0098
 KE= 9.907920377663D+02 PE=-6.430321119038D+03 EE= 2.382142517284D+03
 Leave Link  502 at Thu Sep  8 15:02:21 2022, MaxMem=  1342177280 cpu:            2423.7 elap:              52.1
 (Enter /mnt/opt/groups/app-gaussian/g16-avx2/l601.exe)
 Copying SCF densities to generalized density rwf, IOpCl= 0 IROHF=0.

 **********************************************************************

            Population analysis using the SCF Density.

 **********************************************************************

 Orbital symmetries:
       Occupied  (A) (A) (A) (A) (A) (A) (A) (A) (A) (A) (A) (A)
                 (A) (A) (A) (A) (A) (A) (A) (A) (A) (A) (A) (A)
                 (A) (A) (A) (A) (A) (A) (A) (A) (A) (A) (A) (A)
                 (A) (A) (A) (A) (A) (A) (A) (A) (A) (A) (A) (A)
                 (A) (A) (A) (A) (A) (A) (A) (A) (A) (A) (A) (A)
                 (A) (A) (A) (A) (A) (A) (A) (A) (A) (A) (A) (A)
                 (A) (A) (A) (A) (A) (A) (A) (A) (A) (A) (A) (A)
                 (A) (A)
       Virtual   (A) (A) (A) (A) (A) (A) (A) (A) (A) (A) (A) (A)
                 (A) (A) (A) (A) (A) (A) (A) (A) (A) (A) (A) (A)
                 (A) (A) (A) (A) (A) (A) (A) (A) (A) (A) (A) (A)
                 (A) (A) (A) (A) (A) (A) (A) (A) (A) (A) (A) (A)
                 (A) (A) (A) (A) (A) (A) (A) (A) (A) (A) (A) (A)
                 (A) (A) (A) (A) (A) (A) (A) (A) (A) (A) (A) (A)
                 (A) (A) (A) (A) (A) (A) (A) (A) (A) (A) (A) (A)
                 (A) (A) (A) (A) (A) (A) (A) (A) (A) (A) (A) (A)
                 (A) (A) (A) (A) (A) (A) (A) (A) (A) (A) (A) (A)
                 (A) (A) (A) (A) (A) (A) (A) (A) (A) (A) (A) (A)
                 (A) (A) (A) (A) (A) (A) (A) (A) (A) (A) (A) (A)
                 (A) (A) (A) (A) (A) (A) (A) (A) (A) (A) (A) (A)
                 (A) (A) (A) (A) (A) (A) (A) (A) (A) (A) (A) (A)
                 (A) (A) (A) (A) (A) (A) (A) (A) (A) (A) (A) (A)
                 (A) (A) (A) (A) (A) (A) (A) (A) (A) (A) (A) (A)
                 (A) (A) (A) (A) (A) (A) (A) (A) (A) (A) (A) (A)
                 (A) (A) (A) (A) (A) (A) (A) (A) (A) (A) (A) (A)
                 (A) (A) (A) (A) (A) (A) (A) (A) (A) (A) (A) (A)
                 (A) (A) (A) (A) (A) (A) (A) (A) (A) (A) (A) (A)
                 (A) (A) (A) (A) (A) (A) (A) (A) (A) (A) (A) (A)
                 (A) (A) (A) (A) (A) (A) (A) (A) (A) (A) (A) (A)
                 (A) (A) (A) (A) (A) (A) (A) (A) (A) (A) (A) (A)
                 (A) (A) (A) (A) (A) (A) (A) (A) (A) (A) (A) (A)
                 (A) (A) (A) (A) (A) (A) (A) (A) (A) (A) (A) (A)
                 (A) (A) (A) (A) (A) (A) (A) (A) (A) (A) (A) (A)
                 (A) (A) (A) (A) (A) (A) (A) (A) (A) (A) (A) (A)
                 (A) (A) (A) (A) (A) (A) (A) (A) (A) (A) (A) (A)
                 (A) (A) (A) (A) (A) (A) (A) (A) (A) (A) (A) (A)
                 (A) (A) (A) (A) (A) (A) (A) (A) (A) (A) (A) (A)
                 (A) (A) (A) (A) (A) (A) (A) (A) (A) (A) (A) (A)
                 (A) (A) (A) (A) (A) (A) (A) (A) (A) (A) (A) (A)
                 (A) (A) (A) (A) (A) (A) (A) (A) (A) (A) (A) (A)
 The electronic state is 1-A.
 Alpha  occ. eigenvalues --  -10.20600 -10.20557 -10.20146 -10.20068 -10.19972
 Alpha  occ. eigenvalues --  -10.19951 -10.19858 -10.19736 -10.19594 -10.19504
 Alpha  occ. eigenvalues --  -10.19123 -10.19112 -10.19074 -10.19044 -10.19040
 Alpha  occ. eigenvalues --  -10.19033 -10.18995 -10.18943 -10.18920 -10.18909
 Alpha  occ. eigenvalues --  -10.18872 -10.18864 -10.18844 -10.18730 -10.18614
 Alpha  occ. eigenvalues --  -10.18528  -0.88828  -0.87189  -0.85469  -0.83291
 Alpha  occ. eigenvalues --   -0.80778  -0.79263  -0.77860  -0.76762  -0.74878
 Alpha  occ. eigenvalues --   -0.74015  -0.72374  -0.71458  -0.69915  -0.64600
 Alpha  occ. eigenvalues --   -0.63382  -0.61507  -0.61130  -0.60701  -0.59217
 Alpha  occ. eigenvalues --   -0.57482  -0.55585  -0.53563  -0.51862  -0.51221
 Alpha  occ. eigenvalues --   -0.50179  -0.48949  -0.47781  -0.47014  -0.45479
 Alpha  occ. eigenvalues --   -0.45035  -0.44539  -0.43224  -0.42912  -0.42549
 Alpha  occ. eigenvalues --   -0.41920  -0.41361  -0.41132  -0.40505  -0.39752
 Alpha  occ. eigenvalues --   -0.39150  -0.39034  -0.38195  -0.36988  -0.36923
 Alpha  occ. eigenvalues --   -0.36284  -0.34899  -0.34448  -0.34035  -0.33188
 Alpha  occ. eigenvalues --   -0.32258  -0.31798  -0.31300  -0.29491  -0.28336
 Alpha  occ. eigenvalues --   -0.27828  -0.25293  -0.24416  -0.21896  -0.20680
 Alpha  occ. eigenvalues --   -0.18993
 Alpha virt. eigenvalues --   -0.06254  -0.04751  -0.02972  -0.00580   0.00659
 Alpha virt. eigenvalues --    0.03296   0.04048   0.05169   0.08288   0.09711
 Alpha virt. eigenvalues --    0.10192   0.10456   0.11397   0.11807   0.12606
 Alpha virt. eigenvalues --    0.13513   0.14545   0.14850   0.15746   0.16057
 Alpha virt. eigenvalues --    0.17190   0.17350   0.17826   0.18492   0.19332
 Alpha virt. eigenvalues --    0.19878   0.20510   0.21261   0.22011   0.22080
 Alpha virt. eigenvalues --    0.24467   0.25800   0.26280   0.27468   0.27848
 Alpha virt. eigenvalues --    0.29049   0.29779   0.30403   0.30604   0.31092
 Alpha virt. eigenvalues --    0.32344   0.32712   0.33664   0.34235   0.35195
 Alpha virt. eigenvalues --    0.37621   0.38006   0.41472   0.44251   0.45058
 Alpha virt. eigenvalues --    0.46436   0.47713   0.48517   0.49470   0.49916
 Alpha virt. eigenvalues --    0.50879   0.50936   0.51373   0.52257   0.52806
 Alpha virt. eigenvalues --    0.53426   0.53733   0.54111   0.54827   0.54936
 Alpha virt. eigenvalues --    0.55473   0.55830   0.56259   0.56318   0.56599
 Alpha virt. eigenvalues --    0.57456   0.57877   0.58064   0.58477   0.58684
 Alpha virt. eigenvalues --    0.58921   0.59357   0.59789   0.59917   0.60381
 Alpha virt. eigenvalues --    0.60955   0.61078   0.61093   0.61780   0.61947
 Alpha virt. eigenvalues --    0.62415   0.62576   0.62713   0.63203   0.64132
 Alpha virt. eigenvalues --    0.64181   0.64717   0.64885   0.66357   0.66884
 Alpha virt. eigenvalues --    0.67282   0.67922   0.69662   0.70268   0.71709
 Alpha virt. eigenvalues --    0.72897   0.75429   0.75518   0.79041   0.79505
 Alpha virt. eigenvalues --    0.80485   0.80726   0.81121   0.81679   0.82041
 Alpha virt. eigenvalues --    0.82212   0.82265   0.83021   0.83601   0.84000
 Alpha virt. eigenvalues --    0.84417   0.84660   0.84828   0.85075   0.85730
 Alpha virt. eigenvalues --    0.86846   0.88334   0.89230   0.91415   0.91653
 Alpha virt. eigenvalues --    0.92672   0.93925   0.94052   0.95364   0.95665
 Alpha virt. eigenvalues --    0.96377   0.96984   0.97437   0.98680   0.99244
 Alpha virt. eigenvalues --    1.00786   1.01507   1.02535   1.02852   1.04413
 Alpha virt. eigenvalues --    1.05404   1.05960   1.06561   1.08620   1.09232
 Alpha virt. eigenvalues --    1.10274   1.11105   1.12675   1.13301   1.15457
 Alpha virt. eigenvalues --    1.15723   1.18303   1.18569   1.19263   1.21564
 Alpha virt. eigenvalues --    1.22197   1.23368   1.24367   1.24735   1.25039
 Alpha virt. eigenvalues --    1.26166   1.27015   1.27591   1.29539   1.29543
 Alpha virt. eigenvalues --    1.31242   1.33388   1.34101   1.35010   1.35463
 Alpha virt. eigenvalues --    1.36534   1.37094   1.38250   1.38435   1.38818
 Alpha virt. eigenvalues --    1.40074   1.40613   1.41179   1.41384   1.41946
 Alpha virt. eigenvalues --    1.43518   1.43672   1.44807   1.45934   1.46975
 Alpha virt. eigenvalues --    1.48618   1.50248   1.51062   1.52767   1.54282
 Alpha virt. eigenvalues --    1.55895   1.57169   1.60012   1.61208   1.68823
 Alpha virt. eigenvalues --    1.71105   1.71731   1.72601   1.73700   1.74569
 Alpha virt. eigenvalues --    1.75199   1.75646   1.76558   1.77482   1.78425
 Alpha virt. eigenvalues --    1.78782   1.81400   1.81944   1.82194   1.83600
 Alpha virt. eigenvalues --    1.84203   1.84983   1.85707   1.85885   1.86690
 Alpha virt. eigenvalues --    1.87537   1.87558   1.88236   1.88845   1.89737
 Alpha virt. eigenvalues --    1.90117   1.90782   1.91199   1.92165   1.92797
 Alpha virt. eigenvalues --    1.93589   1.93876   1.94309   1.95078   1.95648
 Alpha virt. eigenvalues --    1.97110   1.99529   1.99799   2.00134   2.00460
 Alpha virt. eigenvalues --    2.01700   2.03377   2.03643   2.05115   2.05913
 Alpha virt. eigenvalues --    2.07865   2.08385   2.10051   2.11400   2.16254
 Alpha virt. eigenvalues --    2.18291   2.18551   2.19502   2.20682   2.21825
 Alpha virt. eigenvalues --    2.23472   2.24238   2.24356   2.25325   2.26691
 Alpha virt. eigenvalues --    2.28773   2.29114   2.29544   2.30531   2.30702
 Alpha virt. eigenvalues --    2.31270   2.32001   2.33185   2.33620   2.33901
 Alpha virt. eigenvalues --    2.35217   2.36585   2.38283   2.38806   2.38965
 Alpha virt. eigenvalues --    2.39565   2.40445   2.40983   2.41105   2.42144
 Alpha virt. eigenvalues --    2.43554   2.43830   2.45787   2.46092   2.46704
 Alpha virt. eigenvalues --    2.46920   2.47359   2.50729   2.51687   2.51961
 Alpha virt. eigenvalues --    2.53888   2.54113   2.54516   2.55319   2.56275
 Alpha virt. eigenvalues --    2.56584   2.57367   2.57603   2.58644   2.59810
 Alpha virt. eigenvalues --    2.60254   2.60692   2.60842   2.61445   2.62831
 Alpha virt. eigenvalues --    2.63202   2.64601   2.64959   2.66595   2.67573
 Alpha virt. eigenvalues --    2.68446   2.69031   2.69731   2.70461   2.72503
 Alpha virt. eigenvalues --    2.72660   2.73764   2.75101   2.75484   2.76287
 Alpha virt. eigenvalues --    2.77518   2.79399   2.80421   2.81555   2.82292
 Alpha virt. eigenvalues --    2.82930   2.87385   2.88898   2.90976   2.94748
 Alpha virt. eigenvalues --    2.98380   2.99467   3.03802   3.08258   3.08578
 Alpha virt. eigenvalues --    3.10845   3.12851   3.13867   3.14627   3.16535
 Alpha virt. eigenvalues --    3.18429   3.21050   3.22105   3.23937   3.24225
 Alpha virt. eigenvalues --    3.25021   3.28100   3.28721   3.30409   3.31239
 Alpha virt. eigenvalues --    3.33113   3.34160   3.38444   3.41975   3.45630
 Alpha virt. eigenvalues --    3.48194   3.49183   3.63358   3.69039   3.70858
 Alpha virt. eigenvalues --    3.78023   3.86602   3.87771   4.10430   4.10964
 Alpha virt. eigenvalues --    4.11459   4.12853   4.13352   4.14714   4.15069
 Alpha virt. eigenvalues --    4.15965   4.17294   4.18419   4.20585   4.21388
 Alpha virt. eigenvalues --    4.23247   4.31326   4.34594   4.37211   4.42164
 Alpha virt. eigenvalues --    4.43188   4.48587   4.49501   4.56634   4.58690
 Alpha virt. eigenvalues --    4.68607   4.79411   4.90164   4.98955
          Condensed to atoms (all electrons):
               1          2          3          4          5          6
     1  C    5.313558   0.395347   0.423172  -0.082779  -0.022476  -0.015865
     2  C    0.395347   4.768390   0.001440   0.442308   0.473014  -0.033980
     3  C    0.423172   0.001440   4.797813   0.007491  -0.031736   0.433129
     4  C   -0.082779   0.442308   0.007491   5.011544  -0.032437  -0.000270
     5  C   -0.022476   0.473014  -0.031736  -0.032437   4.762586  -0.000978
     6  C   -0.015865  -0.033980   0.433129  -0.000270  -0.000978   5.039326
     7  C   -0.070503   0.007156   0.415330  -0.000199  -0.000064  -0.026064
     8  C    0.014747  -0.033556  -0.000181  -0.064404   0.441419   0.008184
     9  C    0.007719  -0.009235  -0.000322   0.529454  -0.036736   0.000032
    10  C   -0.106646  -0.023489  -0.035601   0.014563   0.406370   0.422279
    11  C    0.012630   0.000047  -0.013783  -0.000002   0.006481   0.314311
    12  C    0.007269  -0.000361  -0.005198   0.000002   0.000054  -0.057295
    13  C   -0.000557  -0.036878   0.000029  -0.025646  -0.010765  -0.000354
    14  C   -0.000024  -0.000022   0.007552  -0.000000   0.000717  -0.072780
    15  C   -0.000115   0.000003  -0.034628   0.000000  -0.000149  -0.021487
    16  C   -0.000008   0.000008   0.000274   0.000000   0.000269  -0.015909
    17  C   -0.000012   0.000000  -0.000216   0.000000  -0.000001   0.011613
    18  C   -0.000000  -0.000000  -0.000137   0.000000   0.000002   0.005766
    19  C   -0.000037   0.000078  -0.000273   0.000002  -0.001151  -0.004713
    20  C   -0.000000  -0.000000  -0.000000   0.000000  -0.000000  -0.000036
    21  C   -0.000000   0.000000   0.000006   0.000000  -0.000014   0.000313
    22  C    0.000001   0.000000   0.000043  -0.000000   0.000000  -0.000707
    23  C   -0.000000   0.000000  -0.000000  -0.000000   0.000001  -0.000003
    24  C    0.000000   0.000000   0.000000  -0.000000  -0.000000  -0.000003
    25  C    0.000000  -0.000004  -0.000011  -0.000000  -0.000250   0.000045
    26  C    0.000000  -0.000000   0.000000  -0.000000  -0.000002  -0.000001
    27  H    0.358063  -0.039505  -0.040827  -0.008239   0.004409   0.004085
    28  H   -0.008578  -0.039019   0.000093   0.363124   0.004663   0.000021
    29  H   -0.008029   0.000118  -0.038296  -0.000004   0.000022   0.004294
    30  H   -0.000196   0.004706   0.000016   0.000536  -0.038384   0.000179
    31  H   -0.000207   0.002876   0.000004  -0.034288   0.001018  -0.000001
    32  H    0.000719   0.004364   0.004043  -0.000216  -0.033489  -0.036835
    33  H   -0.000229   0.000004   0.002643  -0.000000  -0.000001   0.000992
    34  H    0.000010   0.001027  -0.000001   0.004185   0.002906   0.000004
    35  H   -0.000000  -0.000000   0.000007  -0.000000  -0.000000  -0.000191
    36  H    0.000000   0.000000  -0.000000  -0.000000  -0.000000   0.000001
    37  H   -0.000000   0.000000  -0.000001   0.000000   0.000000   0.000018
    38  H   -0.000039   0.000036   0.000976   0.000003  -0.001179   0.005051
    39  H    0.000000  -0.000000   0.000000  -0.000000  -0.000000  -0.000000
    40  H   -0.000000  -0.000000   0.000000   0.000000  -0.000000   0.000000
    41  H   -0.000000  -0.000001  -0.000001  -0.000000   0.000008  -0.000003
    42  H    0.000000  -0.000000   0.000000  -0.000000   0.000000   0.000000
               7          8          9         10         11         12
     1  C   -0.070503   0.014747   0.007719  -0.106646   0.012630   0.007269
     2  C    0.007156  -0.033556  -0.009235  -0.023489   0.000047  -0.000361
     3  C    0.415330  -0.000181  -0.000322  -0.035601  -0.013783  -0.005198
     4  C   -0.000199  -0.064404   0.529454   0.014563  -0.000002   0.000002
     5  C   -0.000064   0.441419  -0.036736   0.406370   0.006481   0.000054
     6  C   -0.026064   0.008184   0.000032   0.422279   0.314311  -0.057295
     7  C    5.036161  -0.000007   0.000002   0.013502  -0.056320   0.489654
     8  C   -0.000007   5.007329  -0.025134  -0.078385  -0.000185   0.000000
     9  C    0.000002  -0.025134   4.861221  -0.000570  -0.000000  -0.000000
    10  C    0.013502  -0.078385  -0.000570   5.329246  -0.074148  -0.001072
    11  C   -0.056320  -0.000185  -0.000000  -0.074148   5.210794  -0.019335
    12  C    0.489654   0.000000  -0.000000  -0.001072  -0.019335   5.034150
    13  C    0.000000   0.527659   0.482344   0.007632   0.000002  -0.000000
    14  C   -0.001053   0.000007   0.000000  -0.016026   0.357864   0.011514
    15  C   -0.010233  -0.000000   0.000000   0.007139   0.461469   0.417316
    16  C   -0.000004  -0.000023  -0.000000  -0.004323  -0.076310  -0.000030
    17  C    0.008230  -0.000000  -0.000000  -0.000067  -0.028569  -0.066536
    18  C    0.000034   0.000000  -0.000000   0.000175  -0.035600   0.000042
    19  C   -0.000006   0.000139  -0.000000  -0.010428  -0.015260   0.000001
    20  C    0.000000   0.000000  -0.000000   0.000000   0.011773  -0.000010
    21  C    0.000000  -0.000001  -0.000000  -0.000448   0.007565  -0.000000
    22  C   -0.000434  -0.000000   0.000000   0.000001  -0.058235   0.007759
    23  C   -0.000000  -0.000000  -0.000000  -0.000030  -0.000078  -0.000000
    24  C    0.000000   0.000000  -0.000000  -0.000008  -0.000882   0.000000
    25  C    0.000000   0.000070   0.000000  -0.000341   0.000617  -0.000000
    26  C    0.000000  -0.000006   0.000000   0.000098  -0.000014   0.000000
    27  H   -0.008562  -0.000215   0.000100   0.000609  -0.000194   0.000229
    28  H   -0.000003   0.000558  -0.043453  -0.000208   0.000000   0.000000
    29  H    0.360776   0.000000   0.000000  -0.000226   0.000889  -0.035567
    30  H    0.000000   0.364311   0.004459  -0.008825   0.000001   0.000000
    31  H   -0.000000   0.004187   0.365684   0.000010  -0.000000  -0.000000
    32  H   -0.000204  -0.008687   0.000025   0.356487  -0.009178   0.000021
    33  H   -0.035677  -0.000000  -0.000000   0.000018   0.004125   0.362127
    34  H   -0.000000  -0.033978  -0.040395  -0.000208  -0.000000   0.000000
    35  H    0.000258   0.000000   0.000000   0.000002   0.004426  -0.008714
    36  H   -0.000000  -0.000000  -0.000000  -0.000000  -0.000208   0.000000
    37  H    0.000004  -0.000000  -0.000000  -0.000000   0.000944  -0.000203
    38  H    0.000012  -0.000043  -0.000000   0.003262   0.001775  -0.000014
    39  H    0.000000   0.000000   0.000000   0.000000   0.000018  -0.000000
    40  H   -0.000000   0.000000  -0.000000  -0.000000   0.000001   0.000000
    41  H   -0.000000   0.000008   0.000000   0.000015   0.000004   0.000000
    42  H   -0.000000  -0.000000   0.000000   0.000001  -0.000000  -0.000000
              13         14         15         16         17         18
     1  C   -0.000557  -0.000024  -0.000115  -0.000008  -0.000012  -0.000000
     2  C   -0.036878  -0.000022   0.000003   0.000008   0.000000  -0.000000
     3  C    0.000029   0.007552  -0.034628   0.000274  -0.000216  -0.000137
     4  C   -0.025646  -0.000000   0.000000   0.000000   0.000000   0.000000
     5  C   -0.010765   0.000717  -0.000149   0.000269  -0.000001   0.000002
     6  C   -0.000354  -0.072780  -0.021487  -0.015909   0.011613   0.005766
     7  C    0.000000  -0.001053  -0.010233  -0.000004   0.008230   0.000034
     8  C    0.527659   0.000007  -0.000000  -0.000023  -0.000000   0.000000
     9  C    0.482344   0.000000   0.000000  -0.000000  -0.000000  -0.000000
    10  C    0.007632  -0.016026   0.007139  -0.004323  -0.000067   0.000175
    11  C    0.000002   0.357864   0.461469  -0.076310  -0.028569  -0.035600
    12  C   -0.000000   0.011514   0.417316  -0.000030  -0.066536   0.000042
    13  C    4.866336  -0.000000  -0.000000  -0.000000   0.000000  -0.000000
    14  C   -0.000000   5.219198  -0.035682   0.320081  -0.056780   0.453568
    15  C   -0.000000  -0.035682   4.769177   0.006042   0.455797  -0.029451
    16  C   -0.000000   0.320081   0.006042   4.992769  -0.000797  -0.022092
    17  C    0.000000  -0.056780   0.455797  -0.000797   5.030944  -0.011133
    18  C   -0.000000   0.453568  -0.029451  -0.022092  -0.011133   4.762146
    19  C    0.000000  -0.080248   0.000201   0.476734  -0.000008   0.007110
    20  C    0.000000  -0.018627   0.000005  -0.059347   0.007884   0.429358
    21  C    0.000000  -0.015369  -0.000149   0.467341   0.000048  -0.034870
    22  C    0.000000  -0.028813  -0.011619   0.011890   0.467917   0.453666
    23  C   -0.000000   0.011674  -0.000000  -0.027488   0.000001   0.000001
    24  C    0.000000  -0.057552   0.000037  -0.028611  -0.000453  -0.010095
    25  C    0.000002   0.007808   0.000002  -0.015523   0.000000  -0.000201
    26  C    0.000000  -0.000378  -0.000000  -0.038299   0.000000   0.000023
    27  H    0.000023   0.000001   0.000025   0.000000   0.000000  -0.000000
    28  H    0.004490   0.000000  -0.000000  -0.000000  -0.000000  -0.000000
    29  H   -0.000000   0.000017   0.002861  -0.000000  -0.000203  -0.000001
    30  H   -0.043500  -0.000002   0.000000  -0.000025  -0.000000  -0.000000
    31  H   -0.040248  -0.000000   0.000000   0.000000   0.000000   0.000000
    32  H    0.000147   0.002167  -0.000063   0.006066  -0.000003  -0.000162
    33  H    0.000000  -0.000203  -0.039323   0.000001  -0.008823   0.000014
    34  H    0.365703   0.000000  -0.000000  -0.000000  -0.000000   0.000000
    35  H   -0.000000   0.000952  -0.039083   0.000018   0.361757   0.002681
    36  H    0.000000   0.004129   0.000016   0.001042   0.000263  -0.039102
    37  H    0.000000   0.004364   0.002679  -0.000187  -0.036558  -0.039149
    38  H    0.000004  -0.010105  -0.000122  -0.035885   0.000001  -0.000042
    39  H    0.000000   0.000950  -0.000001   0.004346   0.000004   0.002783
    40  H    0.000000  -0.000187  -0.000000   0.004509  -0.000000   0.000018
    41  H   -0.000000  -0.000229   0.000000   0.003182  -0.000000   0.000002
    42  H   -0.000000   0.000013   0.000000   0.001000   0.000000  -0.000000
              19         20         21         22         23         24
     1  C   -0.000037  -0.000000  -0.000000   0.000001  -0.000000   0.000000
     2  C    0.000078  -0.000000   0.000000   0.000000   0.000000   0.000000
     3  C   -0.000273  -0.000000   0.000006   0.000043  -0.000000   0.000000
     4  C    0.000002   0.000000   0.000000  -0.000000  -0.000000  -0.000000
     5  C   -0.001151  -0.000000  -0.000014   0.000000   0.000001  -0.000000
     6  C   -0.004713  -0.000036   0.000313  -0.000707  -0.000003  -0.000003
     7  C   -0.000006   0.000000   0.000000  -0.000434  -0.000000   0.000000
     8  C    0.000139   0.000000  -0.000001  -0.000000  -0.000000   0.000000
     9  C   -0.000000  -0.000000  -0.000000   0.000000  -0.000000  -0.000000
    10  C   -0.010428   0.000000  -0.000448   0.000001  -0.000030  -0.000008
    11  C   -0.015260   0.011773   0.007565  -0.058235  -0.000078  -0.000882
    12  C    0.000001  -0.000010  -0.000000   0.007759  -0.000000   0.000000
    13  C    0.000000   0.000000   0.000000   0.000000  -0.000000   0.000000
    14  C   -0.080248  -0.018627  -0.015369  -0.028813   0.011674  -0.057552
    15  C    0.000201   0.000005  -0.000149  -0.011619  -0.000000   0.000037
    16  C    0.476734  -0.059347   0.467341   0.011890  -0.027488  -0.028611
    17  C   -0.000008   0.007884   0.000048   0.467917   0.000001  -0.000453
    18  C    0.007110   0.429358  -0.034870   0.453666   0.000001  -0.010095
    19  C    5.010347  -0.000848  -0.045678  -0.000062  -0.063511   0.012538
    20  C   -0.000848   5.035222  -0.005484  -0.067891   0.007723   0.478129
    21  C   -0.045678  -0.005484   4.759770  -0.000206   0.468954   0.424139
    22  C   -0.000062  -0.067891  -0.000206   5.034187  -0.000010   0.008264
    23  C   -0.063511   0.007723   0.468954  -0.000010   5.000903  -0.074734
    24  C    0.012538   0.478129   0.424139   0.008264  -0.074734   5.051689
    25  C    0.523770   0.000069  -0.037198  -0.000001  -0.027295  -0.000380
    26  C   -0.027192  -0.000400  -0.015282   0.000000   0.515627   0.007685
    27  H   -0.000000   0.000000   0.000000  -0.000000  -0.000000  -0.000000
    28  H   -0.000000   0.000000  -0.000000   0.000000   0.000000   0.000000
    29  H    0.000000  -0.000000   0.000000   0.000004  -0.000000   0.000000
    30  H    0.000058   0.000000  -0.000003   0.000000  -0.000001   0.000000
    31  H   -0.000000   0.000000  -0.000000  -0.000000  -0.000000  -0.000000
    32  H    0.002385  -0.000017   0.000963   0.000003   0.000005   0.000007
    33  H   -0.000000   0.000000  -0.000000   0.000261   0.000000  -0.000000
    34  H   -0.000000  -0.000000   0.000000   0.000000   0.000000  -0.000000
    35  H   -0.000000  -0.000206  -0.000001  -0.036520  -0.000000   0.000004
    36  H    0.000017   0.362062   0.002649  -0.008820  -0.000221  -0.036253
    37  H    0.000002  -0.008763   0.000007   0.362020  -0.000000   0.000262
    38  H    0.365025   0.000014   0.004629  -0.000001   0.000634  -0.000189
    39  H   -0.000223  -0.035858  -0.038603  -0.000207  -0.008233   0.360818
    40  H    0.000557   0.000289  -0.040725   0.000000   0.364780  -0.009175
    41  H   -0.034341  -0.000000   0.001083  -0.000000   0.004344   0.000010
    42  H    0.004384   0.000003   0.003084  -0.000000  -0.035616  -0.000200
              25         26         27         28         29         30
     1  C    0.000000   0.000000   0.358063  -0.008578  -0.008029  -0.000196
     2  C   -0.000004  -0.000000  -0.039505  -0.039019   0.000118   0.004706
     3  C   -0.000011   0.000000  -0.040827   0.000093  -0.038296   0.000016
     4  C   -0.000000  -0.000000  -0.008239   0.363124  -0.000004   0.000536
     5  C   -0.000250  -0.000002   0.004409   0.004663   0.000022  -0.038384
     6  C    0.000045  -0.000001   0.004085   0.000021   0.004294   0.000179
     7  C    0.000000   0.000000  -0.008562  -0.000003   0.360776   0.000000
     8  C    0.000070  -0.000006  -0.000215   0.000558   0.000000   0.364311
     9  C    0.000000   0.000000   0.000100  -0.043453   0.000000   0.004459
    10  C   -0.000341   0.000098   0.000609  -0.000208  -0.000226  -0.008825
    11  C    0.000617  -0.000014  -0.000194   0.000000   0.000889   0.000001
    12  C   -0.000000   0.000000   0.000229   0.000000  -0.035567   0.000000
    13  C    0.000002   0.000000   0.000023   0.004490  -0.000000  -0.043500
    14  C    0.007808  -0.000378   0.000001   0.000000   0.000017  -0.000002
    15  C    0.000002  -0.000000   0.000025  -0.000000   0.002861   0.000000
    16  C   -0.015523  -0.038299   0.000000  -0.000000  -0.000000  -0.000025
    17  C    0.000000   0.000000   0.000000  -0.000000  -0.000203  -0.000000
    18  C   -0.000201   0.000023  -0.000000  -0.000000  -0.000001  -0.000000
    19  C    0.523770  -0.027192  -0.000000  -0.000000   0.000000   0.000058
    20  C    0.000069  -0.000400   0.000000   0.000000  -0.000000   0.000000
    21  C   -0.037198  -0.015282   0.000000  -0.000000   0.000000  -0.000003
    22  C   -0.000001   0.000000  -0.000000   0.000000   0.000004   0.000000
    23  C   -0.027295   0.515627  -0.000000   0.000000  -0.000000  -0.000001
    24  C   -0.000380   0.007685  -0.000000   0.000000   0.000000   0.000000
    25  C    4.847689   0.505905  -0.000000  -0.000000  -0.000000   0.000106
    26  C    0.505905   4.854584   0.000000   0.000000  -0.000000   0.000011
    27  H   -0.000000   0.000000   0.634865   0.006278   0.006499   0.000003
    28  H   -0.000000   0.000000   0.006278   0.634646   0.000002   0.000019
    29  H   -0.000000  -0.000000   0.006499   0.000002   0.627323   0.000000
    30  H    0.000106   0.000011   0.000003   0.000019   0.000000   0.626829
    31  H   -0.000000   0.000000  -0.000012  -0.006067   0.000000  -0.000189
    32  H   -0.000752   0.000004   0.000024   0.000002   0.000002   0.006387
    33  H    0.000000   0.000000  -0.000014   0.000000  -0.005423  -0.000000
    34  H   -0.000000  -0.000000  -0.000000  -0.000192  -0.000000  -0.005978
    35  H    0.000000   0.000000   0.000000   0.000000  -0.000014   0.000000
    36  H   -0.000000   0.000004  -0.000000  -0.000000  -0.000000  -0.000000
    37  H   -0.000000  -0.000000  -0.000000   0.000000  -0.000000   0.000000
    38  H   -0.038870   0.004526  -0.000001   0.000000  -0.000000  -0.000013
    39  H    0.000017   0.000149   0.000000   0.000000   0.000000   0.000000
    40  H    0.004605  -0.043601   0.000000   0.000000   0.000000   0.000000
    41  H    0.366618  -0.041328  -0.000000  -0.000000   0.000000   0.000002
    42  H   -0.039971   0.365581   0.000000  -0.000000  -0.000000   0.000000
              31         32         33         34         35         36
     1  C   -0.000207   0.000719  -0.000229   0.000010  -0.000000   0.000000
     2  C    0.002876   0.004364   0.000004   0.001027  -0.000000   0.000000
     3  C    0.000004   0.004043   0.002643  -0.000001   0.000007  -0.000000
     4  C   -0.034288  -0.000216  -0.000000   0.004185  -0.000000  -0.000000
     5  C    0.001018  -0.033489  -0.000001   0.002906  -0.000000  -0.000000
     6  C   -0.000001  -0.036835   0.000992   0.000004  -0.000191   0.000001
     7  C   -0.000000  -0.000204  -0.035677  -0.000000   0.000258  -0.000000
     8  C    0.004187  -0.008687  -0.000000  -0.033978   0.000000  -0.000000
     9  C    0.365684   0.000025  -0.000000  -0.040395   0.000000  -0.000000
    10  C    0.000010   0.356487   0.000018  -0.000208   0.000002  -0.000000
    11  C   -0.000000  -0.009178   0.004125  -0.000000   0.004426  -0.000208
    12  C   -0.000000   0.000021   0.362127   0.000000  -0.008714   0.000000
    13  C   -0.040248   0.000147   0.000000   0.365703  -0.000000   0.000000
    14  C   -0.000000   0.002167  -0.000203   0.000000   0.000952   0.004129
    15  C    0.000000  -0.000063  -0.039323  -0.000000  -0.039083   0.000016
    16  C    0.000000   0.006066   0.000001  -0.000000   0.000018   0.001042
    17  C    0.000000  -0.000003  -0.008823  -0.000000   0.361757   0.000263
    18  C    0.000000  -0.000162   0.000014   0.000000   0.002681  -0.039102
    19  C   -0.000000   0.002385  -0.000000  -0.000000  -0.000000   0.000017
    20  C    0.000000  -0.000017   0.000000  -0.000000  -0.000206   0.362062
    21  C   -0.000000   0.000963  -0.000000   0.000000  -0.000001   0.002649
    22  C   -0.000000   0.000003   0.000261   0.000000  -0.036520  -0.008820
    23  C   -0.000000   0.000005   0.000000   0.000000  -0.000000  -0.000221
    24  C   -0.000000   0.000007  -0.000000  -0.000000   0.000004  -0.036253
    25  C   -0.000000  -0.000752   0.000000  -0.000000   0.000000  -0.000000
    26  C    0.000000   0.000004   0.000000  -0.000000   0.000000   0.000004
    27  H   -0.000012   0.000024  -0.000014  -0.000000   0.000000  -0.000000
    28  H   -0.006067   0.000002   0.000000  -0.000192   0.000000  -0.000000
    29  H    0.000000   0.000002  -0.005423  -0.000000  -0.000014  -0.000000
    30  H   -0.000189   0.006387  -0.000000  -0.005978   0.000000  -0.000000
    31  H    0.627000   0.000000  -0.000000  -0.005311  -0.000000   0.000000
    32  H    0.000000   0.602228   0.000000  -0.000013   0.000000  -0.000000
    33  H   -0.000000   0.000000   0.627263   0.000000   0.006336  -0.000000
    34  H   -0.005311  -0.000013   0.000000   0.626630   0.000000  -0.000000
    35  H   -0.000000   0.000000   0.006336   0.000000   0.627838  -0.000013
    36  H    0.000000  -0.000000  -0.000000  -0.000000  -0.000013   0.627610
    37  H   -0.000000   0.000000  -0.000013  -0.000000  -0.005006   0.006346
    38  H   -0.000000  -0.001627  -0.000000   0.000000   0.000000   0.000000
    39  H   -0.000000  -0.000000  -0.000000   0.000000  -0.000000  -0.005310
    40  H   -0.000000  -0.000001  -0.000000  -0.000000  -0.000000  -0.000012
    41  H   -0.000000  -0.000013  -0.000000  -0.000000  -0.000000   0.000000
    42  H    0.000000   0.000001   0.000000  -0.000000   0.000000  -0.000000
              37         38         39         40         41         42
     1  C   -0.000000  -0.000039   0.000000  -0.000000  -0.000000   0.000000
     2  C    0.000000   0.000036  -0.000000  -0.000000  -0.000001  -0.000000
     3  C   -0.000001   0.000976   0.000000   0.000000  -0.000001   0.000000
     4  C    0.000000   0.000003  -0.000000   0.000000  -0.000000  -0.000000
     5  C    0.000000  -0.001179  -0.000000  -0.000000   0.000008   0.000000
     6  C    0.000018   0.005051  -0.000000   0.000000  -0.000003   0.000000
     7  C    0.000004   0.000012   0.000000  -0.000000  -0.000000  -0.000000
     8  C   -0.000000  -0.000043   0.000000   0.000000   0.000008  -0.000000
     9  C   -0.000000  -0.000000   0.000000  -0.000000   0.000000   0.000000
    10  C   -0.000000   0.003262   0.000000  -0.000000   0.000015   0.000001
    11  C    0.000944   0.001775   0.000018   0.000001   0.000004  -0.000000
    12  C   -0.000203  -0.000014  -0.000000   0.000000   0.000000  -0.000000
    13  C    0.000000   0.000004   0.000000   0.000000  -0.000000  -0.000000
    14  C    0.004364  -0.010105   0.000950  -0.000187  -0.000229   0.000013
    15  C    0.002679  -0.000122  -0.000001  -0.000000   0.000000   0.000000
    16  C   -0.000187  -0.035885   0.004346   0.004509   0.003182   0.001000
    17  C   -0.036558   0.000001   0.000004  -0.000000  -0.000000   0.000000
    18  C   -0.039149  -0.000042   0.002783   0.000018   0.000002  -0.000000
    19  C    0.000002   0.365025  -0.000223   0.000557  -0.034341   0.004384
    20  C   -0.008763   0.000014  -0.035858   0.000289  -0.000000   0.000003
    21  C    0.000007   0.004629  -0.038603  -0.040725   0.001083   0.003084
    22  C    0.362020  -0.000001  -0.000207   0.000000  -0.000000  -0.000000
    23  C   -0.000000   0.000634  -0.008233   0.364780   0.004344  -0.035616
    24  C    0.000262  -0.000189   0.360818  -0.009175   0.000010  -0.000200
    25  C   -0.000000  -0.038870   0.000017   0.004605   0.366618  -0.039971
    26  C   -0.000000   0.004526   0.000149  -0.043601  -0.041328   0.365581
    27  H   -0.000000  -0.000001   0.000000   0.000000  -0.000000   0.000000
    28  H    0.000000   0.000000   0.000000   0.000000  -0.000000  -0.000000
    29  H   -0.000000  -0.000000   0.000000   0.000000   0.000000  -0.000000
    30  H    0.000000  -0.000013   0.000000   0.000000   0.000002   0.000000
    31  H   -0.000000  -0.000000  -0.000000  -0.000000  -0.000000   0.000000
    32  H    0.000000  -0.001627  -0.000000  -0.000001  -0.000013   0.000001
    33  H   -0.000013  -0.000000  -0.000000  -0.000000  -0.000000   0.000000
    34  H   -0.000000   0.000000   0.000000  -0.000000  -0.000000  -0.000000
    35  H   -0.005006   0.000000  -0.000000  -0.000000  -0.000000   0.000000
    36  H    0.006346   0.000000  -0.005310  -0.000012   0.000000  -0.000000
    37  H    0.627561  -0.000000  -0.000014   0.000000   0.000000  -0.000000
    38  H   -0.000000   0.603513   0.000002   0.000018  -0.006163  -0.000193
    39  H   -0.000014   0.000002   0.628360   0.006375  -0.000000  -0.000012
    40  H    0.000000   0.000018   0.006375   0.635404  -0.000201  -0.005923
    41  H    0.000000  -0.006163  -0.000000  -0.000201   0.624118  -0.005326
    42  H   -0.000000  -0.000193  -0.000012  -0.005923  -0.005326   0.627834
 Mulliken charges:
               1
     1  C   -0.216935
     2  C    0.115125
     3  C    0.107151
     4  C   -0.124727
     5  C    0.105873
     6  C    0.037831
     7  C   -0.121785
     8  C   -0.123813
     9  C   -0.095194
    10  C   -0.200362
    11  C   -0.007435
    12  C   -0.135805
    13  C   -0.096421
    14  C   -0.008492
    15  C    0.099336
    16  C    0.029287
    17  C   -0.134300
    18  C    0.104646
    19  C   -0.119366
    20  C   -0.135045
    21  C    0.093480
    22  C   -0.132489
    23  C   -0.137427
    24  C   -0.125045
    25  C   -0.096526
    26  C   -0.087695
    27  H    0.082355
    28  H    0.083624
    29  H    0.084956
    30  H    0.089493
    31  H    0.085543
    32  H    0.105213
    33  H    0.085922
    34  H    0.085609
    35  H    0.085469
    36  H    0.085800
    37  H    0.085686
    38  H    0.105006
    39  H    0.084639
    40  H    0.083267
    41  H    0.088211
    42  H    0.085341
 Sum of Mulliken charges =  -0.00000
 Mulliken charges with hydrogens summed into heavy atoms:
               1
     1  C   -0.134580
     2  C    0.115125
     3  C    0.107151
     4  C   -0.041103
     5  C    0.105873
     6  C    0.037831
     7  C   -0.036829
     8  C   -0.034321
     9  C   -0.009651
    10  C   -0.095149
    11  C   -0.007435
    12  C   -0.049883
    13  C   -0.010811
    14  C   -0.008492
    15  C    0.099336
    16  C    0.029287
    17  C   -0.048831
    18  C    0.104646
    19  C   -0.014360
    20  C   -0.049245
    21  C    0.093480
    22  C   -0.046804
    23  C   -0.054160
    24  C   -0.040406
    25  C   -0.008315
    26  C   -0.002353
 Electronic spatial extent (au):  <R**2>=           8483.7354
 Charge=              0.0000 electrons
 Dipole moment (field-independent basis, Debye):
    X=             -0.0723    Y=             -0.0396    Z=             -0.0058  Tot=              0.0826
 Quadrupole moment (field-independent basis, Debye-Ang):
   XX=           -131.9902   YY=           -130.8000   ZZ=           -150.7351
   XY=             -0.3563   XZ=              6.0210   YZ=              2.5664
 Traceless Quadrupole moment (field-independent basis, Debye-Ang):
   XX=              5.8516   YY=              7.0417   ZZ=            -12.8933
   XY=             -0.3563   XZ=              6.0210   YZ=              2.5664
 Octapole moment (field-independent basis, Debye-Ang**2):
  XXX=             15.8859  YYY=              3.8603  ZZZ=              3.1386  XYY=             -9.0218
  XXY=             -2.4362  XXZ=            -19.6420  XZZ=             -0.0833  YZZ=             -8.5010
  YYZ=              8.2539  XYZ=             12.2264
 Hexadecapole moment (field-independent basis, Debye-Ang**3):
 XXXX=          -6569.0706 YYYY=          -3731.9798 ZZZZ=           -633.5041 XXXY=            -39.9556
 XXXZ=            148.5802 YYYX=              8.1921 YYYZ=             17.1376 ZZZX=             13.4609
 ZZZY=             -8.0109 XXYY=          -1705.6662 XXZZ=          -1349.6614 YYZZ=           -787.5749
 XXYZ=             61.2223 YYXZ=             11.5258 ZZXY=             -8.7834
 N-N= 2.056872501621D+03 E-N=-6.430321110926D+03  KE= 9.907920377663D+02
 No NMR shielding tensors so no spin-rotation constants.
 Leave Link  601 at Thu Sep  8 15:02:22 2022, MaxMem=  1342177280 cpu:              27.2 elap:               0.6
 (Enter /mnt/opt/groups/app-gaussian/g16-avx2/l701.exe)
 ... and contract with generalized density number  0.
 Compute integral first derivatives.
 R6Disp: Adding Grimme-D3 dispersion energy 1st derivatives to the gradient.
 Leave Link  701 at Thu Sep  8 15:02:22 2022, MaxMem=  1342177280 cpu:              43.2 elap:               0.9
 (Enter /mnt/opt/groups/app-gaussian/g16-avx2/l702.exe)
 L702 exits ... SP integral derivatives will be done elsewhere.
 Leave Link  702 at Thu Sep  8 15:02:23 2022, MaxMem=  1342177280 cpu:               3.0 elap:               0.1
 (Enter /mnt/opt/groups/app-gaussian/g16-avx2/l703.exe)
 Integral derivatives from FoFJK, PRISM(SPDF).
 Compute integral first derivatives, UseDBF=F ICtDFT=           0.
 Calling FoFJK, ICntrl=      2127 FMM=F ISym2X=0 I1Cent= 0 IOpClX= 0 NMat=1 NMatS=1 NMatT=0.
 FoFJK:  IHMeth= 1 ICntrl=    2127 DoSepK=F KAlg= 0 I1Cent=           0 FoldK=F
 IRaf=         0 NMat=       1 IRICut=       1 DoRegI=T DoRafI=F ISym2E= 0 IDoP0=0 IntGTp=1.
 FoFCou: FMM=F IPFlag=           0 FMFlag=      100000 FMFlg1=         800
         NFxFlg=           0 DoJE=F BraDBF=F KetDBF=F FulRan=T
         wScrn=  0.000000 ICntrl=      2127 IOpCl=  0 I1Cent=           0 NGrid=           0
         NMat0=    1 NMatS0=      1 NMatT0=    0 NMatD0=    1 NMtDS0=    0 NMtDT0=    0
 Symmetry not used in FoFCou.
 Leave Link  703 at Thu Sep  8 15:02:34 2022, MaxMem=  1342177280 cpu:             525.4 elap:              11.1
 (Enter /mnt/opt/groups/app-gaussian/g16-avx2/l716.exe)
 Dipole        =-2.84365744D-02-1.55855888D-02-2.29893504D-03
 ***** Axes restored to original set *****
 -------------------------------------------------------------------
 Center     Atomic                   Forces (Hartrees/Bohr)
 Number     Number              X              Y              Z
 -------------------------------------------------------------------
      1        6           0.000003438    0.000012639    0.000002983
      2        6          -0.000010076   -0.000011186   -0.000005401
      3        6          -0.000007506   -0.000013663   -0.000005259
      4        6           0.000006510   -0.000005539   -0.000002574
      5        6           0.000012360    0.000011880    0.000006526
      6        6           0.000014154    0.000000299   -0.000001246
      7        6          -0.000011100    0.000011641    0.000002321
      8        6           0.000006049   -0.000006989   -0.000001450
      9        6           0.000003609    0.000009164    0.000004728
     10        6          -0.000019491    0.000000656    0.000000127
     11        6          -0.000001567    0.000012603    0.000010225
     12        6           0.000015885    0.000010323    0.000002972
     13        6          -0.000010070   -0.000002546   -0.000003179
     14        6          -0.000006304    0.000008150   -0.000000625
     15        6          -0.000000618   -0.000023953   -0.000005884
     16        6           0.000000235   -0.000017010   -0.000009143
     17        6          -0.000003620    0.000007176    0.000001310
     18        6           0.000018937   -0.000001248    0.000006204
     19        6           0.000008938    0.000005214   -0.000000797
     20        6          -0.000008979   -0.000011743   -0.000002200
     21        6           0.000014410    0.000008819    0.000006883
     22        6          -0.000008020    0.000003575   -0.000002962
     23        6          -0.000005136   -0.000003270   -0.000000424
     24        6          -0.000010054    0.000007651   -0.000004727
     25        6          -0.000001940   -0.000000864   -0.000001010
     26        6           0.000002342    0.000002062   -0.000000657
     27        1          -0.000001029   -0.000002290   -0.000000482
     28        1          -0.000002337    0.000002165    0.000000534
     29        1           0.000003104   -0.000003833   -0.000000343
     30        1          -0.000001524    0.000001983    0.000000579
     31        1          -0.000001459   -0.000002476   -0.000001970
     32        1          -0.000004320   -0.000003679    0.000004099
     33        1          -0.000004515   -0.000002078   -0.000001084
     34        1           0.000003003    0.000001339    0.000000870
     35        1           0.000002137   -0.000001315   -0.000000704
     36        1           0.000002480    0.000002971   -0.000000071
     37        1           0.000000748   -0.000002313   -0.000000142
     38        1          -0.000002484   -0.000000710   -0.000001909
     39        1           0.000002709   -0.000002492    0.000001627
     40        1           0.000000999    0.000000760    0.000000088
     41        1          -0.000001148   -0.000002129    0.000000117
     42        1           0.000001247    0.000000257    0.000002053
 -------------------------------------------------------------------
 Cartesian Forces:  Max     0.000023953 RMS     0.000006714
 Leave Link  716 at Thu Sep  8 15:02:34 2022, MaxMem=  1342177280 cpu:               2.6 elap:               0.1
 (Enter /mnt/opt/groups/app-gaussian/g16-avx2/l103.exe)

 GradGradGradGradGradGradGradGradGradGradGradGradGradGradGradGradGradGrad
 Berny optimization.
 FormGI is forming the generalized inverse of G from B-inverse, IUseBI=4.
 GSVD:  received Info=                   1 from GESDD.
 Internal  Forces:  Max     0.000014658 RMS     0.000003665
 Search for a local minimum.
 Step number   1 out of a maximum of  252
 All quantities printed in internal units (Hartrees-Bohrs-Radians)
 RMS Force = .36654D-05 SwitMx=.10000D-02 MixMth= 2
 Mixed Optimization -- En-DIIS/RFO-DIIS
 Second derivative matrix not updated -- first step.
 ITU=  0
     Eigenvalues ---    0.01510   0.01542   0.01582   0.01606   0.01662
     Eigenvalues ---    0.01694   0.01736   0.01752   0.01759   0.01774
     Eigenvalues ---    0.01786   0.01798   0.01815   0.01842   0.01868
     Eigenvalues ---    0.01966   0.01989   0.02021   0.02037   0.02048
     Eigenvalues ---    0.02065   0.02080   0.02087   0.02098   0.02102
     Eigenvalues ---    0.02104   0.02105   0.02111   0.02113   0.02116
     Eigenvalues ---    0.02143   0.02155   0.02181   0.02183   0.02249
     Eigenvalues ---    0.02264   0.02281   0.02284   0.02293   0.15940
     Eigenvalues ---    0.15943   0.15960   0.15979   0.15984   0.15985
     Eigenvalues ---    0.15992   0.15998   0.15999   0.15999   0.15999
     Eigenvalues ---    0.16000   0.16000   0.16000   0.16000   0.16000
     Eigenvalues ---    0.21993   0.22000   0.22305   0.22390   0.22488
     Eigenvalues ---    0.22561   0.22689   0.23167   0.23685   0.23866
     Eigenvalues ---    0.24081   0.24201   0.24373   0.24441   0.24493
     Eigenvalues ---    0.24568   0.24647   0.24923   0.34384   0.35089
     Eigenvalues ---    0.35098   0.35170   0.35172   0.35188   0.35197
     Eigenvalues ---    0.35199   0.35215   0.35223   0.35223   0.35226
     Eigenvalues ---    0.35272   0.35282   0.35292   0.35293   0.35407
     Eigenvalues ---    0.35668   0.35791   0.35929   0.36835   0.37323
     Eigenvalues ---    0.38096   0.39016   0.39300   0.39416   0.39928
     Eigenvalues ---    0.40222   0.40342   0.40717   0.40933   0.41517
     Eigenvalues ---    0.41643   0.41971   0.42093   0.42191   0.43501
     Eigenvalues ---    0.44428   0.45741   0.45953   0.47455   0.48621
     Eigenvalues ---    0.48676   0.49918   0.49990   0.51317   0.51986
 RFO step:  Lambda=-3.82215410D-08 EMin= 1.51009955D-02
 Linear search not attempted -- first point.
 Iteration  1 RMS(Cart)=  0.00051569 RMS(Int)=  0.00000004
 Iteration  2 RMS(Cart)=  0.00000008 RMS(Int)=  0.00000000
 ITry= 1 IFail=0 DXMaxC= 2.34D-03 DCOld= 1.00D+10 DXMaxT= 3.00D-01 DXLimC= 3.00D+00 Rises=F
 Variable       Old X    -DE/DX   Delta X   Delta X   Delta X     New X
                                 (Linear)    (Quad)   (Total)
    R1        2.65102   0.00001   0.00000   0.00002   0.00002   2.65104
    R2        2.63742   0.00000   0.00000   0.00000   0.00000   2.63742
    R3        2.05530  -0.00000   0.00000  -0.00001  -0.00001   2.05529
    R4        2.69544   0.00000   0.00000   0.00001   0.00001   2.69545
    R5        2.71851  -0.00001   0.00000  -0.00002  -0.00002   2.71849
    R6        2.73146  -0.00001   0.00000  -0.00003  -0.00003   2.73143
    R7        2.71363   0.00001   0.00000   0.00002   0.00002   2.71365
    R8        2.59302  -0.00000   0.00000  -0.00001  -0.00001   2.59301
    R9        2.05396  -0.00000   0.00000  -0.00000  -0.00000   2.05396
   R10        2.69638   0.00000   0.00000   0.00001   0.00001   2.69639
   R11        2.65422   0.00001   0.00000   0.00001   0.00001   2.65424
   R12        2.63844  -0.00001   0.00000  -0.00002  -0.00002   2.63842
   R13        2.77228  -0.00001   0.00000  -0.00003  -0.00003   2.77225
   R14        2.56379  -0.00000   0.00000  -0.00001  -0.00001   2.56379
   R15        2.05314  -0.00000   0.00000  -0.00000  -0.00000   2.05314
   R16        2.59283  -0.00000   0.00000  -0.00001  -0.00001   2.59283
   R17        2.05371  -0.00000   0.00000  -0.00000  -0.00000   2.05371
   R18        2.69058   0.00000   0.00000   0.00001   0.00001   2.69059
   R19        2.05235  -0.00000   0.00000  -0.00000  -0.00000   2.05235
   R20        2.04603   0.00000   0.00000   0.00001   0.00001   2.04604
   R21        2.73206  -0.00001   0.00000  -0.00002  -0.00002   2.73204
   R22        2.68235  -0.00001   0.00000  -0.00003  -0.00003   2.68233
   R23        2.71906   0.00001   0.00000   0.00003   0.00003   2.71909
   R24        2.05356  -0.00000   0.00000  -0.00000  -0.00000   2.05356
   R25        2.05219  -0.00000   0.00000  -0.00000  -0.00000   2.05219
   R26        2.76132   0.00000   0.00000   0.00001   0.00001   2.76133
   R27        2.69279  -0.00001   0.00000  -0.00002  -0.00002   2.69277
   R28        2.68427   0.00001   0.00000   0.00001   0.00001   2.68428
   R29        2.68123  -0.00000   0.00000   0.00000   0.00000   2.68123
   R30        2.70162  -0.00001   0.00000  -0.00002  -0.00002   2.70160
   R31        2.58438   0.00000   0.00000   0.00001   0.00001   2.58439
   R32        2.05314  -0.00000   0.00000  -0.00000  -0.00000   2.05313
   R33        2.70657   0.00001   0.00000   0.00002   0.00002   2.70659
   R34        2.68503   0.00001   0.00000   0.00001   0.00001   2.68504
   R35        2.60891   0.00000   0.00000   0.00000   0.00000   2.60892
   R36        2.04409  -0.00000   0.00000  -0.00001  -0.00001   2.04408
   R37        2.57066  -0.00000   0.00000  -0.00001  -0.00001   2.57065
   R38        2.05353  -0.00000   0.00000  -0.00000  -0.00000   2.05352
   R39        2.67720   0.00000   0.00000   0.00000   0.00000   2.67720
   R40        2.70363   0.00001   0.00000   0.00002   0.00002   2.70365
   R41        2.05310  -0.00000   0.00000  -0.00000  -0.00000   2.05310
   R42        2.60519   0.00000   0.00000   0.00000   0.00000   2.60519
   R43        2.05400  -0.00000   0.00000  -0.00000  -0.00000   2.05400
   R44        2.05327  -0.00000   0.00000  -0.00000  -0.00000   2.05327
   R45        2.66307  -0.00000   0.00000  -0.00001  -0.00001   2.66307
   R46        2.05202  -0.00000   0.00000  -0.00000  -0.00000   2.05202
   R47        2.05203   0.00000   0.00000   0.00000   0.00000   2.05203
    A1        2.12865  -0.00001   0.00000  -0.00002  -0.00002   2.12864
    A2        2.07870   0.00000   0.00000   0.00000   0.00000   2.07870
    A3        2.07493   0.00000   0.00000   0.00002   0.00002   2.07494
    A4        2.14485  -0.00000   0.00000  -0.00001  -0.00001   2.14483
    A5        2.06316   0.00000   0.00000   0.00002   0.00002   2.06318
    A6        2.07458   0.00000   0.00000   0.00000   0.00000   2.07458
    A7        2.09452  -0.00000   0.00000  -0.00001  -0.00001   2.09451
    A8        2.10490   0.00000   0.00000   0.00000   0.00000   2.10490
    A9        2.08081   0.00000   0.00000   0.00001   0.00001   2.08082
   A10        2.10682  -0.00000   0.00000  -0.00000  -0.00000   2.10682
   A11        2.07117  -0.00000   0.00000  -0.00002  -0.00002   2.07115
   A12        2.10520   0.00000   0.00000   0.00002   0.00002   2.10522
   A13        2.07300   0.00000   0.00000   0.00000   0.00000   2.07301
   A14        2.08328   0.00000   0.00000   0.00001   0.00001   2.08329
   A15        2.12686  -0.00000   0.00000  -0.00001  -0.00001   2.12685
   A16        2.04927   0.00001   0.00000   0.00005   0.00005   2.04932
   A17        2.08166  -0.00000   0.00000   0.00001   0.00001   2.08167
   A18        2.14749  -0.00001   0.00000  -0.00005  -0.00005   2.14744
   A19        2.09952  -0.00000   0.00000  -0.00000  -0.00000   2.09952
   A20        2.07047  -0.00000   0.00000  -0.00003  -0.00003   2.07044
   A21        2.11011   0.00001   0.00000   0.00003   0.00003   2.11014
   A22        2.10786  -0.00000   0.00000  -0.00000  -0.00000   2.10785
   A23        2.06918  -0.00000   0.00000  -0.00001  -0.00001   2.06917
   A24        2.10608   0.00000   0.00000   0.00002   0.00002   2.10610
   A25        2.10252  -0.00000   0.00000  -0.00000  -0.00000   2.10252
   A26        2.09620   0.00000   0.00000   0.00002   0.00002   2.09622
   A27        2.08447  -0.00000   0.00000  -0.00002  -0.00002   2.08445
   A28        2.13936  -0.00001   0.00000  -0.00003  -0.00003   2.13932
   A29        2.05592   0.00001   0.00000   0.00003   0.00003   2.05595
   A30        2.08790   0.00000   0.00000   0.00000   0.00000   2.08790
   A31        2.18219  -0.00001   0.00000  -0.00008  -0.00008   2.18210
   A32        2.03831   0.00001   0.00000   0.00003   0.00003   2.03834
   A33        2.06005   0.00001   0.00000   0.00004   0.00004   2.06009
   A34        2.12238  -0.00000   0.00000  -0.00001  -0.00001   2.12237
   A35        2.10393   0.00001   0.00000   0.00004   0.00004   2.10397
   A36        2.05673  -0.00000   0.00000  -0.00003  -0.00003   2.05671
   A37        2.10153   0.00000   0.00000   0.00000   0.00000   2.10153
   A38        2.09689   0.00000   0.00000   0.00002   0.00002   2.09691
   A39        2.08476  -0.00000   0.00000  -0.00002  -0.00002   2.08474
   A40        2.18709  -0.00000   0.00000  -0.00004  -0.00004   2.18705
   A41        2.05534  -0.00000   0.00000   0.00001   0.00001   2.05536
   A42        2.03872   0.00001   0.00000   0.00004   0.00004   2.03876
   A43        2.09898  -0.00000   0.00000   0.00000   0.00000   2.09898
   A44        2.09877   0.00000   0.00000   0.00001   0.00001   2.09878
   A45        2.08534   0.00000   0.00000  -0.00002  -0.00002   2.08532
   A46        2.15044  -0.00000   0.00000  -0.00002  -0.00002   2.15042
   A47        2.08354  -0.00000   0.00000   0.00000   0.00000   2.08354
   A48        2.04427   0.00000   0.00000   0.00002   0.00002   2.04429
   A49        2.10088  -0.00000   0.00000  -0.00000  -0.00000   2.10087
   A50        2.07281   0.00000   0.00000  -0.00001  -0.00001   2.07280
   A51        2.10773   0.00000   0.00000   0.00001   0.00001   2.10775
   A52        2.09817  -0.00000   0.00000   0.00001   0.00001   2.09818
   A53        2.09729   0.00000   0.00000   0.00002   0.00002   2.09731
   A54        2.08754  -0.00000   0.00000  -0.00003  -0.00003   2.08751
   A55        2.12434  -0.00000   0.00000  -0.00001  -0.00001   2.12432
   A56        2.08149   0.00000   0.00000  -0.00000  -0.00000   2.08149
   A57        2.07729   0.00000   0.00000   0.00002   0.00002   2.07730
   A58        2.11767  -0.00000   0.00000  -0.00000  -0.00000   2.11767
   A59        2.06054  -0.00000   0.00000  -0.00002  -0.00002   2.06052
   A60        2.10494   0.00001   0.00000   0.00002   0.00002   2.10497
   A61        2.09091   0.00000   0.00000   0.00000   0.00000   2.09091
   A62        2.08969   0.00000   0.00000   0.00002   0.00002   2.08970
   A63        2.10008  -0.00000   0.00000  -0.00002  -0.00002   2.10006
   A64        2.10100  -0.00000   0.00000  -0.00000  -0.00000   2.10100
   A65        2.10820   0.00000   0.00000   0.00002   0.00002   2.10821
   A66        2.07244   0.00000   0.00000  -0.00001  -0.00001   2.07243
   A67        2.11399  -0.00000   0.00000  -0.00001  -0.00001   2.11398
   A68        2.06687   0.00000   0.00000   0.00000   0.00000   2.06687
   A69        2.10173   0.00000   0.00000   0.00001   0.00001   2.10173
   A70        2.09760  -0.00000   0.00000   0.00000   0.00000   2.09761
   A71        2.10897   0.00000   0.00000   0.00003   0.00003   2.10899
   A72        2.07335  -0.00000   0.00000  -0.00002  -0.00002   2.07332
   A73        2.10308   0.00000   0.00000   0.00000   0.00000   2.10308
   A74        2.08587   0.00000   0.00000   0.00001   0.00001   2.08588
   A75        2.09418  -0.00000   0.00000  -0.00002  -0.00002   2.09417
   A76        2.08234   0.00000   0.00000   0.00001   0.00001   2.08235
   A77        2.10174   0.00000   0.00000   0.00001   0.00001   2.10175
   A78        2.09846  -0.00000   0.00000  -0.00002  -0.00002   2.09844
    D1        3.13784   0.00000   0.00000   0.00001   0.00001   3.13785
    D2        0.03380  -0.00000   0.00000  -0.00004  -0.00004   0.03377
    D3        0.04262  -0.00000   0.00000  -0.00005  -0.00005   0.04257
    D4       -3.06142  -0.00000   0.00000  -0.00009  -0.00009  -3.06151
    D5        0.06279  -0.00000   0.00000  -0.00008  -0.00008   0.06271
    D6       -2.99564  -0.00000   0.00000  -0.00013  -0.00013  -2.99576
    D7       -3.12508  -0.00000   0.00000  -0.00002  -0.00002  -3.12510
    D8        0.09968  -0.00000   0.00000  -0.00007  -0.00007   0.09961
    D9       -3.10077  -0.00000   0.00000  -0.00004  -0.00004  -3.10081
   D10        0.03790  -0.00000   0.00000  -0.00004  -0.00004   0.03786
   D11        0.00304  -0.00000   0.00000  -0.00000  -0.00000   0.00304
   D12       -3.14148   0.00000   0.00000   0.00000   0.00000  -3.14148
   D13        3.09505   0.00000   0.00000   0.00007   0.00007   3.09511
   D14       -0.05588   0.00000   0.00000   0.00006   0.00006  -0.05582
   D15       -0.01054   0.00000   0.00000   0.00002   0.00002  -0.01051
   D16        3.12172   0.00000   0.00000   0.00002   0.00002   3.12174
   D17       -0.13506   0.00000   0.00000   0.00015   0.00015  -0.13491
   D18        3.10814   0.00000   0.00000   0.00006   0.00006   3.10820
   D19        2.92451   0.00000   0.00000   0.00021   0.00021   2.92471
   D20       -0.11548   0.00000   0.00000   0.00011   0.00011  -0.11536
   D21        2.95892   0.00000   0.00000   0.00005   0.00005   2.95896
   D22       -0.09920  -0.00000   0.00000   0.00001   0.00001  -0.09920
   D23       -0.10015   0.00000   0.00000  -0.00001  -0.00001  -0.10016
   D24        3.12491  -0.00000   0.00000  -0.00005  -0.00005   3.12487
   D25        0.00332  -0.00000   0.00000  -0.00001  -0.00001   0.00331
   D26       -3.14067  -0.00000   0.00000  -0.00001  -0.00001  -3.14068
   D27       -3.13529  -0.00000   0.00000  -0.00002  -0.00002  -3.13531
   D28        0.00391  -0.00000   0.00000  -0.00001  -0.00001   0.00389
   D29        0.01203  -0.00000   0.00000  -0.00003  -0.00003   0.01200
   D30        3.14143  -0.00000   0.00000  -0.00001  -0.00001   3.14142
   D31       -3.11998  -0.00000   0.00000  -0.00003  -0.00003  -3.12001
   D32        0.00941   0.00000   0.00000  -0.00000  -0.00000   0.00941
   D33       -0.02079   0.00000   0.00000   0.00003   0.00003  -0.02076
   D34        3.12590   0.00000   0.00000   0.00010   0.00010   3.12600
   D35        3.11117   0.00000   0.00000   0.00002   0.00002   3.11120
   D36       -0.02532   0.00000   0.00000   0.00009   0.00009  -0.02523
   D37        0.11490  -0.00000   0.00000  -0.00013  -0.00013   0.11476
   D38       -3.03188  -0.00000   0.00000  -0.00020  -0.00020  -3.03209
   D39       -3.13245  -0.00000   0.00000  -0.00003  -0.00003  -3.13248
   D40        0.00396  -0.00000   0.00000  -0.00010  -0.00010   0.00386
   D41       -2.91900  -0.00000   0.00000  -0.00034  -0.00034  -2.91933
   D42        0.30250  -0.00000   0.00000  -0.00015  -0.00015   0.30235
   D43        0.33022  -0.00001   0.00000  -0.00044  -0.00044   0.32978
   D44       -2.73147  -0.00000   0.00000  -0.00026  -0.00026  -2.73173
   D45        0.12208  -0.00000   0.00000  -0.00006  -0.00006   0.12203
   D46       -3.03781  -0.00000   0.00000  -0.00003  -0.00003  -3.03785
   D47       -3.10490  -0.00000   0.00000  -0.00002  -0.00002  -3.10492
   D48        0.01839  -0.00000   0.00000   0.00000   0.00000   0.01839
   D49       -0.00583   0.00000   0.00000   0.00002   0.00002  -0.00581
   D50        3.13405   0.00000   0.00000   0.00002   0.00002   3.13406
   D51       -3.13496  -0.00000   0.00000  -0.00001  -0.00001  -3.13496
   D52        0.00491  -0.00000   0.00000  -0.00001  -0.00001   0.00491
   D53       -0.00201   0.00000   0.00000   0.00001   0.00001  -0.00200
   D54        3.14129   0.00000   0.00000   0.00001   0.00001   3.14130
   D55       -3.14122  -0.00000   0.00000  -0.00000  -0.00000  -3.14122
   D56        0.00209   0.00000   0.00000   0.00000   0.00000   0.00209
   D57        0.50428  -0.00000   0.00000  -0.00030  -0.00030   0.50398
   D58       -2.70821  -0.00000   0.00000  -0.00007  -0.00007  -2.70828
   D59       -2.71813  -0.00001   0.00000  -0.00049  -0.00049  -2.71861
   D60        0.35257  -0.00000   0.00000  -0.00026  -0.00026   0.35231
   D61       -0.28649   0.00000   0.00000   0.00009   0.00009  -0.28640
   D62        2.84012   0.00000   0.00000   0.00007   0.00007   2.84019
   D63        2.92921   0.00000   0.00000   0.00027   0.00027   2.92948
   D64       -0.22736   0.00000   0.00000   0.00025   0.00025  -0.22712
   D65        0.07902  -0.00000   0.00000   0.00001   0.00001   0.07902
   D66       -3.04771   0.00000   0.00000   0.00003   0.00003  -3.04768
   D67       -3.04475  -0.00000   0.00000  -0.00002  -0.00002  -3.04477
   D68        0.11171  -0.00000   0.00000   0.00001   0.00001   0.11172
   D69        0.32565  -0.00000   0.00000  -0.00003  -0.00003   0.32562
   D70       -2.92565  -0.00000   0.00000  -0.00004  -0.00004  -2.92570
   D71       -2.74566  -0.00000   0.00000  -0.00025  -0.00025  -2.74591
   D72        0.28622  -0.00000   0.00000  -0.00027  -0.00027   0.28596
   D73        2.93151   0.00000   0.00000   0.00004   0.00004   2.93155
   D74       -0.23094   0.00000   0.00000   0.00011   0.00011  -0.23084
   D75       -0.27489   0.00000   0.00000   0.00024   0.00024  -0.27465
   D76        2.84584   0.00000   0.00000   0.00031   0.00031   2.84615
   D77       -0.03211  -0.00000   0.00000  -0.00007  -0.00007  -0.03218
   D78       -3.11038  -0.00000   0.00000  -0.00003  -0.00003  -3.11041
   D79        3.09462  -0.00000   0.00000  -0.00009  -0.00009   3.09452
   D80        0.01635  -0.00000   0.00000  -0.00006  -0.00006   0.01629
   D81        3.13541  -0.00000   0.00000  -0.00008  -0.00008   3.13533
   D82        0.00653  -0.00000   0.00000  -0.00003  -0.00003   0.00650
   D83        0.10122  -0.00000   0.00000  -0.00006  -0.00006   0.10116
   D84       -3.02765   0.00000   0.00000  -0.00001  -0.00001  -3.02767
   D85        3.11396   0.00000   0.00000   0.00008   0.00008   3.11404
   D86       -0.10348   0.00000   0.00000   0.00012   0.00012  -0.10336
   D87       -0.13075   0.00000   0.00000   0.00007   0.00007  -0.13068
   D88        2.93500   0.00000   0.00000   0.00011   0.00011   2.93511
   D89        0.16256  -0.00000   0.00000  -0.00010  -0.00010   0.16246
   D90       -3.03954   0.00000   0.00000   0.00002   0.00002  -3.03952
   D91       -3.04363  -0.00000   0.00000  -0.00014  -0.00014  -3.04377
   D92        0.03745  -0.00000   0.00000  -0.00001  -0.00001   0.03744
   D93        0.07681  -0.00000   0.00000  -0.00007  -0.00007   0.07674
   D94       -3.05689  -0.00000   0.00000  -0.00003  -0.00003  -3.05692
   D95       -3.04404  -0.00000   0.00000  -0.00014  -0.00014  -3.04418
   D96        0.10545  -0.00000   0.00000  -0.00010  -0.00010   0.10534
   D97       -0.02743   0.00000   0.00000   0.00008   0.00008  -0.02735
   D98       -3.10974  -0.00000   0.00000  -0.00005  -0.00005  -3.10978
   D99        3.09343   0.00000   0.00000   0.00015   0.00015   3.09358
   D100       0.01112   0.00000   0.00000   0.00002   0.00002   0.01115
   D101      -0.00773   0.00000   0.00000   0.00002   0.00002  -0.00771
   D102      -3.13751   0.00000   0.00000   0.00004   0.00004  -3.13747
   D103       3.12118  -0.00000   0.00000  -0.00002  -0.00002   3.12115
   D104      -0.00860  -0.00000   0.00000  -0.00001  -0.00001  -0.00861
   D105       0.11901  -0.00000   0.00000  -0.00009  -0.00009   0.11892
   D106      -3.11044   0.00000   0.00000   0.00001   0.00001  -3.11043
   D107      -3.03068  -0.00000   0.00000  -0.00013  -0.00013  -3.03080
   D108       0.02306  -0.00000   0.00000  -0.00003  -0.00003   0.02304
   D109       0.07001  -0.00000   0.00000  -0.00003  -0.00003   0.06998
   D110      -3.10863  -0.00000   0.00000  -0.00001  -0.00001  -3.10864
   D111      -2.99528  -0.00000   0.00000  -0.00008  -0.00008  -2.99536
   D112       0.10926  -0.00000   0.00000  -0.00005  -0.00005   0.10921
   D113      -0.10322   0.00000   0.00000   0.00006   0.00006  -0.10316
   D114       3.12445  -0.00000   0.00000  -0.00004  -0.00004   3.12441
   D115       2.96213   0.00000   0.00000   0.00010   0.00010   2.96223
   D116      -0.09339  -0.00000   0.00000  -0.00000  -0.00000  -0.09339
   D117       0.02640  -0.00000   0.00000  -0.00001  -0.00001   0.02639
   D118       3.12925  -0.00000   0.00000  -0.00001  -0.00001   3.12923
   D119      -3.07741  -0.00000   0.00000  -0.00003  -0.00003  -3.07744
   D120       0.02544  -0.00000   0.00000  -0.00004  -0.00004   0.02540
   D121      -0.05827   0.00000   0.00000   0.00001   0.00001  -0.05826
   D122       3.12199   0.00000   0.00000   0.00002   0.00002   3.12201
   D123       3.07145  -0.00000   0.00000  -0.00000  -0.00000   3.07144
   D124      -0.03148   0.00000   0.00000   0.00000   0.00000  -0.03148
         Item               Value     Threshold  Converged?
 Maximum Force            0.000015     0.000450     YES
 RMS     Force            0.000004     0.000300     YES
 Maximum Displacement     0.002336     0.001800     NO 
 RMS     Displacement     0.000516     0.001200     YES
 Predicted change in Energy=-1.911109D-08
 Lowest energy point so far.  Saving SCF results.
 GradGradGradGradGradGradGradGradGradGradGradGradGradGradGradGradGradGrad

 Leave Link  103 at Thu Sep  8 15:02:38 2022, MaxMem=  1342177280 cpu:             171.0 elap:               4.0
 (Enter /mnt/opt/groups/app-gaussian/g16-avx2/l202.exe)
                          Input orientation:                          
 ---------------------------------------------------------------------
 Center     Atomic      Atomic             Coordinates (Angstroms)
 Number     Number       Type             X           Y           Z
 ---------------------------------------------------------------------
      1          6           0        3.022409    1.569949    0.490853
      2          6           0        3.475728    0.324221    0.031831
      3          6           0        1.670911    1.917659    0.470428
      4          6           0        4.852115   -0.049984    0.039462
      5          6           0        2.509598   -0.593343   -0.510508
      6          6           0        0.683214    0.954696    0.038718
      7          6           0        1.256121    3.257712    0.777531
      8          6           0        2.964862   -1.840371   -1.033588
      9          6           0        5.251587   -1.262166   -0.464395
     10          6           0        1.148769   -0.245702   -0.501335
     11          6           0       -0.736566    1.323100    0.063709
     12          6           0       -0.024223    3.646221    0.553019
     13          6           0        4.297062   -2.167746   -1.008466
     14          6           0       -1.836838    0.397017   -0.084336
     15          6           0       -1.036776    2.707899    0.147226
     16          6           0       -1.812904   -1.011785    0.302849
     17          6           0       -2.334088    3.180310   -0.186725
     18          6           0       -3.074493    0.908992   -0.570727
     19          6           0       -0.863140   -1.553112    1.207299
     20          6           0       -4.113683    0.012962   -0.981339
     21          6           0       -2.862576   -1.877599   -0.135764
     22          6           0       -3.294072    2.311642   -0.627380
     23          6           0       -2.830731   -3.252037    0.206262
     24          6           0       -3.984671   -1.333529   -0.837064
     25          6           0       -0.873475   -2.888519    1.557411
     26          6           0       -1.845639   -3.759611    1.026336
     27          1           0        3.748513    2.303531    0.833691
     28          1           0        5.579329    0.645665    0.450080
     29          1           0        2.003931    3.969372    1.116280
     30          1           0        2.231915   -2.530919   -1.442267
     31          1           0        6.302128   -1.537395   -0.452855
     32          1           0        0.445167   -0.948630   -0.929255
     33          1           0       -0.319459    4.682687    0.692588
     34          1           0        4.631520   -3.122625   -1.403029
     35          1           0       -2.529018    4.248236   -0.142475
     36          1           0       -5.011493    0.438750   -1.421237
     37          1           0       -4.257108    2.676100   -0.973949
     38          1           0       -0.117955   -0.901900    1.643944
     39          1           0       -4.765875   -2.007545   -1.177648
     40          1           0       -3.623665   -3.896079   -0.165064
     41          1           0       -0.131890   -3.264093    2.256075
     42          1           0       -1.838712   -4.812869    1.290443
 ---------------------------------------------------------------------
                    Distance matrix (angstroms):
                    1          2          3          4          5
     1  C    0.000000
     2  C    1.402868   0.000000
     3  C    1.395660   2.447198   0.000000
     4  C    2.485108   1.426369   3.765290   0.000000
     5  C    2.438346   1.438563   2.823254   2.466797   0.000000
     6  C    2.460650   2.862810   1.445413   4.288253   2.456370
     7  C    2.459776   3.753410   1.436002   4.941332   4.249808
     8  C    3.735976   2.466082   4.249608   2.814008   1.426869
     9  C    3.728620   2.432394   4.879183   1.372164   2.822757
    10  C    2.791335   2.454346   2.428392   3.747737   1.404562
    11  C    3.791212   4.329226   2.512940   5.754937   3.813143
    12  C    3.687375   4.853553   2.422442   6.140386   5.052251
    13  C    4.224105   2.822536   5.076843   2.427169   2.433461
    14  C    5.031788   5.314334   3.863213   6.705015   4.478163
    15  C    4.229657   5.104697   2.839104   6.503581   4.889538
    16  C    5.484610   5.461501   4.554853   6.739206   4.418220
    17  C    5.634220   6.477575   4.250430   7.882098   6.148706
    18  C    6.223828   6.603820   4.961882   8.007689   5.782968
    19  C    5.036298   4.871537   4.360120   6.023900   3.904789
    20  C    7.450864   7.663064   6.260753   9.023941   6.667619
    21  C    6.849182   6.711944   5.943396   7.930153   5.536244
    22  C    6.457437   7.086226   5.100143   8.507779   6.491162
    23  C    7.588926   7.251998   6.860053   8.325088   6.008455
    24  C    7.700178   7.691598   6.653223   8.972434   6.544467
    25  C    6.016095   5.618244   5.545700   6.568396   4.581409
    26  C    7.238015   6.781127   6.701236   7.719790   5.599575
    27  H    1.087615   2.152918   2.144128   2.718045   3.425443
    28  H    2.719155   2.168731   4.110245   1.086911   3.446900
    29  H    2.680613   4.077909   2.176592   5.042510   4.870370
    30  H    4.602060   3.445557   4.874729   3.900770   2.167829
    31  H    4.615488   3.418928   5.851326   2.134785   3.908688
    32  H    3.873258   3.424637   3.417188   4.600779   2.136224
    33  H    4.571425   5.816896   3.414134   7.040592   6.106350
    34  H    5.310017   3.908379   6.138364   3.401553   3.420002
    35  H    6.196182   7.175323   4.842174   8.543356   6.997428
    36  H    8.335424   8.611472   7.100711   9.983149   7.646009
    37  H    7.507368   8.144917   6.148403   9.562242   7.529432
    38  H    4.159513   4.125147   3.539364   5.291664   3.411877
    39  H    8.731537   8.650086   7.717227   9.890355   7.441610
    40  H    8.630063   8.261421   7.888976   9.309839   6.974547
    41  H    6.036023   5.553212   5.769677   6.331206   4.665227
    42  H    8.062891   7.497805   7.634782   8.307659   6.321046
                    6          7          8          9         10
     6  C    0.000000
     7  C    2.485548   0.000000
     8  C    3.764061   5.673658   0.000000
     9  C    5.102709   6.159174   2.426399   0.000000
    10  C    1.396193   3.731076   2.474764   4.227018   0.000000
    11  C    1.467011   2.867590   4.991210   6.543736   2.516923
    12  C    2.830067   1.356697   6.446289   7.277470   4.199362
    13  C    4.889390   6.470911   1.372064   1.423800   3.723329
    14  C    2.583952   4.300324   5.381757   7.289932   3.082341
    15  C    2.458426   2.440688   6.172049   7.461837   3.731085
    16  C    3.188638   5.279473   5.029877   7.110442   3.163084
    17  C    3.756101   3.718250   7.348693   8.795179   4.895593
    18  C    3.807082   5.107691   6.651846   8.605164   4.378822
    19  C    3.169525   5.274466   4.444962   6.345793   2.945595
    20  C    4.993756   6.515890   7.317334   9.465805   5.290625
    21  C    4.541471   6.645990   5.896313   8.144102   4.345989
    22  C    4.254855   4.855212   7.521866   9.264284   5.127839
    23  C    5.483838   7.707499   6.092531   8.350643   5.037377
    24  C    5.271823   7.152085   6.970762   9.244050   5.258165
    25  C    4.415882   6.551301   4.748128   6.652001   3.913105
    26  C    5.440145   7.676304   5.573840   7.670081   4.862902
    27  H    3.442005   2.669388   4.612240   4.081477   3.878086
    28  H    4.923075   5.061634   3.900908   2.140911   4.618396
    29  H    3.463193   1.086476   6.268846   6.357263   4.595087
    30  H    4.091614   6.275980   1.086778   3.418243   2.698291
    31  H    6.166389   7.068881   3.400939   1.086057   5.312996
    32  H    2.148555   4.611299   2.674874   4.839016   1.082719
    33  H    3.915459   2.126083   7.504448   8.229001   5.279221
    34  H    5.855963   7.540348   2.135043   2.174126   4.606440
    35  H    4.604202   4.019307   8.249118   9.539706   5.818108
    36  H    5.901470   7.215547   8.304632  10.446984   6.266062
    37  H    5.328743   5.813918   8.518152  10.304604   6.163099
    38  H    2.581776   4.465549   4.189709   5.779867   2.576316
    39  H    6.320363   8.234688   7.733886  10.070446   6.208422
    40  H    6.490050   8.710770   6.956217   9.262678   6.017845
    41  H    4.835208   6.829831   4.736955   6.355351   4.284166
    42  H    6.418078   8.658831   6.108289   8.121533   5.744086
                   11         12         13         14         15
    11  C    0.000000
    12  C    2.478659   0.000000
    13  C    6.218760   7.410394   0.000000
    14  C    1.445733   3.774801   6.712432   0.000000
    15  C    1.419426   1.438882   7.318290   2.456398   0.000000
    16  C    2.582126   4.995897   6.355114   1.461235   3.802977
    17  C    2.462524   2.469771   8.558569   2.829216   1.420462
    18  C    2.457620   4.249632   7.999860   1.424951   2.811372
    19  C    3.097808   5.307064   5.649342   2.533656   4.394328
    20  C    3.770080   5.681417   8.688892   2.477123   4.243076
    21  C    3.847620   6.248460   7.218463   2.495728   4.943725
    22  C    2.827659   3.723755   8.822440   2.466621   2.419177
    23  C    5.033659   7.455380   7.311408   3.793134   6.224355
    24  C    4.291766   6.512711   8.325407   2.859122   5.098240
    25  C    4.470752   6.665798   5.817017   3.797123   5.773663
    26  C    5.290619   7.641200   6.663875   4.302468   6.576913
    27  H    4.655110   4.014365   4.866905   5.972747   4.851159
    28  H    6.363862   6.357179   3.418603   7.439554   6.936669
    29  H    3.952339   2.129577   6.887467   5.380957   3.431659
    30  H    5.092476   6.872291   2.141240   5.193413   6.376209
    31  H    7.615280   8.240411   2.174014   8.373800   8.499537
    32  H    2.746493   4.850785   4.040991   2.780683   4.089642
    33  H    3.443297   1.086695   8.434115   4.612268   2.170658
    34  H    7.122649   8.445078   1.085972   7.481075   8.278157
    35  H    3.436833   2.668358   9.407983   3.913360   2.164105
    36  H    4.611088   6.249674   9.675401   3.444921   4.838128
    37  H    3.911720   4.603268   9.830455   3.441415   3.410070
    38  H    2.798294   4.678067   5.303774   2.762009   4.014355
    39  H    5.373033   7.579152   9.065931   3.944174   6.156044
    40  H    5.968878   8.387963   8.150851   4.650800   7.099439
    41  H    5.120004   7.117895   5.610242   4.667772   6.397714
    42  H    6.353717   8.682878   7.066073   5.388222   7.649313
                   16         17         18         19         20
    16  C    0.000000
    17  C    4.252644   0.000000
    18  C    2.458481   2.419616   0.000000
    19  C    1.418844   5.149008   3.756783   0.000000
    20  C    2.827159   3.718933   1.432266   4.220042   0.000000
    21  C    1.429625   5.085700   2.828284   2.430403   2.419604
    22  C    3.755576   1.367600   1.420862   4.920549   2.465964
    23  C    2.462526   6.463450   4.239964   2.785649   3.703590
    24  C    2.473762   4.849961   2.434803   3.737860   1.360331
    25  C    2.445114   6.481211   4.877965   1.380579   5.036148
    26  C    2.841664   7.062054   5.084934   2.422126   4.838088
    27  H    6.496342   6.229609   7.104262   6.023339   8.387798
    28  H    7.577198   8.333794   8.717800   6.849336   9.818541
    29  H    6.327860   4.597700   6.164601   6.223038   7.581450
    30  H    4.659802   7.419091   6.383615   4.189949   6.852037
    31  H    8.167074   9.844379   9.691219   7.355095  10.543814
    32  H    2.573121   5.032272   3.995912   2.577194   4.659451
    33  H    5.899940   2.662528   4.840140   6.280582   6.245358
    34  H    6.992586   9.472385   8.736664   6.282393   9.299908
    35  H    5.327190   1.086472   3.410498   6.184875   4.599174
    36  H    3.912480   4.025999   2.167132   5.299581   1.086678
    37  H    4.604871   2.138213   2.164216   5.844920   2.667007
    38  H    2.164131   4.992698   4.114027   1.081682   4.867743
    39  H    3.450138   5.814581   3.425684   4.596284   2.132215
    40  H    3.437579   7.192966   4.853335   3.872128   4.023310
    41  H    3.422541   7.235142   5.836468   2.135910   6.088892
    42  H    3.927372   8.143607   6.142541   3.403626   5.798718
                   21         22         23         24         25
    21  C    0.000000
    22  C    4.240001   0.000000
    23  C    1.416713   5.644835   0.000000
    24  C    1.430710   3.715935   2.469975   0.000000
    25  C    2.800950   6.137937   2.405951   4.222682   0.000000
    26  C    2.434463   6.457000   1.378608   3.732773   1.409235
    27  H    7.882143   7.192551   8.633913   8.707570   6.988843
    28  H    8.830393   9.092505   9.272575   9.851094   7.440116
    29  H    7.709576   5.818698   8.737897   8.234056   7.450150
    30  H    5.299775   7.392630   5.372899   6.359714   4.332366
    31  H    9.176496  10.340822   9.315769  10.295990   7.573373
    32  H    3.526156   4.970152   4.162522   4.447484   3.418405
    33  H    7.084558   4.026474   8.336837   7.208917   7.640551
    34  H    7.701787   9.640949   7.634904   8.818159   6.254916
    35  H    6.134913   2.137952   7.514436   5.810120   7.520885
    36  H    3.411123   2.662230   4.585454   2.129929   6.088206
    37  H    4.835643   1.086452   6.210495   4.021205   6.987255
    38  H    3.413546   5.057023   3.866423   4.614456   2.127194
    39  H    2.173696   4.596126   2.684912   1.086542   4.838124
    40  H    2.157400   6.233632   1.086930   2.673681   3.397887
    41  H    3.885860   7.028693   3.389045   5.304574   1.085880
    42  H    3.420260   7.520291   2.143769   4.608387   2.169349
                   26         27         28         29         30
    26  C    0.000000
    27  H    8.251869   0.000000
    28  H    8.652669   2.499513   0.000000
    29  H    8.635072   2.428672   4.926898   0.000000
    30  H    4.922412   5.554454   4.987669   6.989415   0.000000
    31  H    8.573935   4.788409   2.470522   7.159690   4.304957
    32  H    4.119921   4.959498   5.550132   5.549838   2.441166
    33  H    8.585629   4.714732   7.152068   2.467079   7.943755
    34  H    6.947025   5.935131   4.304923   7.971672   2.471792
    35  H    8.121499   6.643958   8.892409   4.712733   8.385279
    36  H    5.799956   9.235790  10.756866   8.253512   7.828559
    37  H    7.157842   8.215615  10.144260   6.726233   8.333054
    38  H    3.396004   5.087325   6.023231   5.339487   4.207171
    39  H    4.056484   9.753238  10.803345   9.317506   7.022323
    40  H    2.144629   9.684094  10.281096   9.755870   6.146765
    41  H    2.166733   6.933912   7.153030   7.627835   4.450039
    42  H    1.085888   9.059186   9.248197   9.587700   5.407865
                   31         32         33         34         35
    31  H    0.000000
    32  H    5.905726   0.000000
    33  H    9.156795   5.909887   0.000000
    34  H    2.491328   4.740914   9.477695   0.000000
    35  H   10.562150   6.039224   2.401713  10.353352   0.000000
    36  H   11.525664   5.651726   6.670415  10.279660   4.723357
    37  H   11.380797   5.937344   4.723220  10.621535   2.479769
    38  H    6.783648   2.634510   5.668624   6.064088   5.960572
    39  H   11.101669   5.323341   8.247885   9.466004   6.723831
    40  H   10.206252   5.082011   9.233015   8.383249   8.217581
    41  H    7.191410   3.980036   8.101296   6.008255   8.242230
    42  H    8.946569   5.007545   9.634893   7.209412   9.199642
                   36         37         38         39         40
    36  H    0.000000
    37  H    2.403102   0.000000
    38  H    5.927849   6.065314   0.000000
    39  H    2.470632   4.715598   5.548603   0.000000
    40  H    4.721735   6.651998   4.952536   2.428278   0.000000
    41  H    7.144522   7.920629   2.440257   5.902812   4.295790
    42  H    6.708148   8.189063   4.287382   4.746536   2.478923
                   41         42
    41  H    0.000000
    42  H    2.498879   0.000000
 Stoichiometry    C26H16
 Framework group  C1[X(C26H16)]
 Deg. of freedom   120
 Full point group                 C1      NOp   1
 RotChk:  IX=0 Diff= 1.76D-04
 Largest Abelian subgroup         C1      NOp   1
 Largest concise Abelian subgroup C1      NOp   1
                         Standard orientation:                         
 ---------------------------------------------------------------------
 Center     Atomic      Atomic             Coordinates (Angstroms)
 Number     Number       Type             X           Y           Z
 ---------------------------------------------------------------------
      1          6           0        3.022224    1.570304    0.490835
      2          6           0        3.475698    0.324633    0.031813
      3          6           0        1.670682    1.917846    0.470410
      4          6           0        4.852130   -0.049402    0.039443
      5          6           0        2.509682   -0.593052   -0.510527
      6          6           0        0.683105    0.954760    0.038700
      7          6           0        1.255726    3.257847    0.777512
      8          6           0        2.965101   -1.840023   -1.033606
      9          6           0        5.251754   -1.261534   -0.464413
     10          6           0        1.148809   -0.245580   -0.501353
     11          6           0       -0.736721    1.322988    0.063690
     12          6           0       -0.024666    3.646198    0.553000
     13          6           0        4.297341   -2.167232   -1.008484
     14          6           0       -1.836877    0.396768   -0.084354
     15          6           0       -1.037103    2.707749    0.147207
     16          6           0       -1.812768   -1.012031    0.302831
     17          6           0       -2.334474    3.180000   -0.186743
     18          6           0       -3.074597    0.908590   -0.570746
     19          6           0       -0.862937   -1.553240    1.207281
     20          6           0       -4.113675    0.012431   -0.981357
     21          6           0       -2.862333   -1.877975   -0.135783
     22          6           0       -3.294349    2.311212   -0.627398
     23          6           0       -2.830317   -3.252409    0.206243
     24          6           0       -3.984496   -1.334045   -0.837083
     25          6           0       -0.873107   -2.888648    1.557392
     26          6           0       -1.845162   -3.759861    1.026318
     27          1           0        3.748236    2.303976    0.833672
     28          1           0        5.579259    0.646338    0.450061
     29          1           0        2.003447    3.969600    1.116261
     30          1           0        2.232239   -2.530662   -1.442285
     31          1           0        6.302329   -1.536632   -0.452873
     32          1           0        0.445295   -0.948595   -0.929274
     33          1           0       -0.320032    4.682627    0.692569
     34          1           0        4.631917   -3.122070   -1.403047
     35          1           0       -2.529537    4.247902   -0.142493
     36          1           0       -5.011538    0.438107   -1.421256
     37          1           0       -4.257431    2.675550   -0.973967
     38          1           0       -0.117833   -0.901935    1.643925
     39          1           0       -4.765616   -2.008158   -1.177667
     40          1           0       -3.623171   -3.896550   -0.165083
     41          1           0       -0.131475   -3.264130    2.256057
     42          1           0       -1.838104   -4.813118    1.290425
 ---------------------------------------------------------------------
 Rotational constants (GHZ):           0.3144144           0.1825376           0.1247530
 Leave Link  202 at Thu Sep  8 15:02:38 2022, MaxMem=  1342177280 cpu:               3.4 elap:               0.1
 (Enter /mnt/opt/groups/app-gaussian/g16-avx2/l301.exe)
 Standard basis: 6-31G(d,p) (6D, 7F)
 Ernie: Thresh=  0.10000D-02 Tol=  0.10000D-05 Strict=F.
 There are   470 symmetry adapted cartesian basis functions of A   symmetry.
 There are   470 symmetry adapted basis functions of A   symmetry.
   470 basis functions,   840 primitive gaussians,   470 cartesian basis functions
    86 alpha electrons       86 beta electrons
       nuclear repulsion energy      2056.9558875647 Hartrees.
 IExCor=  402 DFT=T Ex+Corr=B3LYP ExCW=0 ScaHFX=  0.200000
 ScaDFX=  0.800000  0.720000  1.000000  0.810000 ScalE2=  1.000000  1.000000
 IRadAn=      5 IRanWt=     -1 IRanGd=            0 ICorTp=0 IEmpDi=131
 NAtoms=   42 NActive=   42 NUniq=   42 SFac= 1.00D+00 NAtFMM=   60 NAOKFM=F Big=F
 Integral buffers will be    131072 words long.
 Raffenetti 2 integral format.
 Two-electron integral symmetry is turned on.
 R6Disp:  Grimme-D3 Dispersion energy=       -0.0420925562 Hartrees.
 Nuclear repulsion after empirical dispersion term =     2056.9137950085 Hartrees.
 Leave Link  301 at Thu Sep  8 15:02:38 2022, MaxMem=  1342177280 cpu:               5.3 elap:               0.1
 (Enter /mnt/opt/groups/app-gaussian/g16-avx2/l302.exe)
 NPDir=0 NMtPBC=     1 NCelOv=     1 NCel=       1 NClECP=     1 NCelD=      1
         NCelK=      1 NCelE2=     1 NClLst=     1 CellRange=     0.0.
 One-electron integrals computed using PRISM.
 One-electron integral symmetry used in STVInt
 NBasis=   470 RedAO= T EigKep=  1.76D-04  NBF=   470
 NBsUse=   470 1.00D-06 EigRej= -1.00D+00 NBFU=   470
 Precomputing XC quadrature grid using
 IXCGrd= 4 IRadAn=           5 IRanWt=          -1 IRanGd=           0 AccXCQ= 1.00D-12.
 Generated NRdTot=       0 NPtTot=           0 NUsed=           0 NTot=          32
 NSgBfM=   468   468   468   468   468 MxSgAt=    42 MxSgA2=    42.
 Leave Link  302 at Thu Sep  8 15:02:40 2022, MaxMem=  1342177280 cpu:              91.0 elap:               2.0
 (Enter /mnt/opt/groups/app-gaussian/g16-avx2/l303.exe)
 DipDrv:  MaxL=1.
 Leave Link  303 at Thu Sep  8 15:02:40 2022, MaxMem=  1342177280 cpu:               7.3 elap:               0.2
 (Enter /mnt/opt/groups/app-gaussian/g16-avx2/l401.exe)
 Initial guess from the checkpoint file:  "/scratch/9832358.torquesrv1.cis.gov.pl/Gau-61767.chk"
 B after Tr=     0.000000   -0.000000   -0.000000
         Rot=    1.000000   -0.000008    0.000006   -0.000062 Ang=  -0.01 deg.
 Guess basis will be translated and rotated to current coordinates.
 JPrj=2 DoOrth=T DoCkMO=T.
 Leave Link  401 at Thu Sep  8 15:02:41 2022, MaxMem=  1342177280 cpu:              15.7 elap:               0.4
 (Enter /mnt/opt/groups/app-gaussian/g16-avx2/l502.exe)
 Two-electron integrals replicated using symmetry.
 Closed shell SCF:
 Using DIIS extrapolation, IDIIS=    10.
 NGot=  1342177280 LenX=  1341707128 LenY=  1341485758
 Requested convergence on RMS density matrix=1.00D-08 within 500 cycles.
 Requested convergence on MAX density matrix=1.00D-06.
 Requested convergence on             energy=1.00D-06.
 Level shift goal  0.100 maximum shift  0.100.
 No special actions if energy rises.
 Dynamic level shift is on during FON iterations.

 Cycle   1  Pass 1  IDiag  1:
 FoFJK:  IHMeth= 1 ICntrl=       0 DoSepK=F KAlg= 0 I1Cent=           0 FoldK=F
 IRaf= 710000000 NMat=       1 IRICut=       1 DoRegI=T DoRafI=F ISym2E= 0 IDoP0=0 IntGTp=1.
 FoFCou: FMM=F IPFlag=           0 FMFlag=      100000 FMFlg1=           0
         NFxFlg=           0 DoJE=F BraDBF=F KetDBF=F FulRan=T
         wScrn=  0.000000 ICntrl=         0 IOpCl=  0 I1Cent=           0 NGrid=           0
         NMat0=    1 NMatS0=      1 NMatT0=    0 NMatD0=    1 NMtDS0=    0 NMtDT0=    0
 Symmetry not used in FoFCou.
 E= -1000.51406163086    
 DIIS: error= 2.87D-05 at cycle   1 NSaved=   1.
 NSaved= 1 IEnMin= 1 EnMin= -1000.51406163086     IErMin= 1 ErrMin= 2.87D-05
 ErrMax= 2.87D-05  0.00D+00 EMaxC= 1.00D+00 BMatC= 2.94D-07 BMatP= 2.94D-07
 IDIUse=1 WtCom= 1.00D+00 WtEn= 0.00D+00
 Coeff-Com:  0.100D+01
 Coeff:      0.100D+01
 Gap=     2.189 Goal=     0.100 Shift=    0.000
 RMSDP=2.45D-06 MaxDP=7.19D-05              OVMax= 1.55D-04

 Cycle   2  Pass 1  IDiag  1:
 E= -1000.51406231623     Delta-E=       -0.000000685364 Rises=F Damp=F
 DIIS: error= 4.05D-06 at cycle   2 NSaved=   2.
 NSaved= 2 IEnMin= 2 EnMin= -1000.51406231623     IErMin= 2 ErrMin= 4.05D-06
 ErrMax= 4.05D-06  0.00D+00 EMaxC= 1.00D+00 BMatC= 4.57D-09 BMatP= 2.94D-07
 IDIUse=1 WtCom= 1.00D+00 WtEn= 0.00D+00
 Coeff-Com: -0.827D-01 0.108D+01
 Coeff:     -0.827D-01 0.108D+01
 Gap=     0.127 Goal=     0.100 Shift=    0.000
 RMSDP=4.59D-07 MaxDP=1.80D-05 DE=-6.85D-07 OVMax= 4.06D-05

 Cycle   3  Pass 1  IDiag  1:
 E= -1000.51406231938     Delta-E=       -0.000000003151 Rises=F Damp=F
 DIIS: error= 3.74D-06 at cycle   3 NSaved=   3.
 NSaved= 3 IEnMin= 3 EnMin= -1000.51406231938     IErMin= 3 ErrMin= 3.74D-06
 ErrMax= 3.74D-06  0.00D+00 EMaxC= 1.00D+00 BMatC= 7.52D-09 BMatP= 4.57D-09
 IDIUse=1 WtCom= 1.00D+00 WtEn= 0.00D+00
 Coeff-Com: -0.599D-01 0.693D+00 0.367D+00
 Coeff:     -0.599D-01 0.693D+00 0.367D+00
 Gap=     0.127 Goal=     0.100 Shift=    0.000
 RMSDP=2.76D-07 MaxDP=1.23D-05 DE=-3.15D-09 OVMax= 3.74D-05

 Cycle   4  Pass 1  IDiag  1:
 E= -1000.51406232752     Delta-E=       -0.000000008141 Rises=F Damp=F
 DIIS: error= 8.83D-07 at cycle   4 NSaved=   4.
 NSaved= 4 IEnMin= 4 EnMin= -1000.51406232752     IErMin= 4 ErrMin= 8.83D-07
 ErrMax= 8.83D-07  0.00D+00 EMaxC= 1.00D+00 BMatC= 4.48D-10 BMatP= 4.57D-09
 IDIUse=1 WtCom= 1.00D+00 WtEn= 0.00D+00
 Coeff-Com: -0.139D-01 0.140D+00 0.203D+00 0.671D+00
 Coeff:     -0.139D-01 0.140D+00 0.203D+00 0.671D+00
 Gap=     0.127 Goal=     0.100 Shift=    0.000
 RMSDP=7.49D-08 MaxDP=3.29D-06 DE=-8.14D-09 OVMax= 1.07D-05

 Cycle   5  Pass 1  IDiag  1:
 E= -1000.51406232795     Delta-E=       -0.000000000435 Rises=F Damp=F
 DIIS: error= 4.48D-07 at cycle   5 NSaved=   5.
 NSaved= 5 IEnMin= 5 EnMin= -1000.51406232795     IErMin= 5 ErrMin= 4.48D-07
 ErrMax= 4.48D-07  0.00D+00 EMaxC= 1.00D+00 BMatC= 1.07D-10 BMatP= 4.48D-10
 IDIUse=1 WtCom= 1.00D+00 WtEn= 0.00D+00
 Coeff-Com: -0.120D-02-0.948D-03 0.804D-01 0.422D+00 0.500D+00
 Coeff:     -0.120D-02-0.948D-03 0.804D-01 0.422D+00 0.500D+00
 Gap=     0.127 Goal=     0.100 Shift=    0.000
 RMSDP=3.41D-08 MaxDP=2.28D-06 DE=-4.35D-10 OVMax= 6.64D-06

 Cycle   6  Pass 1  IDiag  1:
 E= -1000.51406232804     Delta-E=       -0.000000000085 Rises=F Damp=F
 DIIS: error= 2.10D-07 at cycle   6 NSaved=   6.
 NSaved= 6 IEnMin= 6 EnMin= -1000.51406232804     IErMin= 6 ErrMin= 2.10D-07
 ErrMax= 2.10D-07  0.00D+00 EMaxC= 1.00D+00 BMatC= 1.59D-11 BMatP= 1.07D-10
 IDIUse=1 WtCom= 1.00D+00 WtEn= 0.00D+00
 Coeff-Com:  0.129D-02-0.224D-01 0.225D-01 0.175D+00 0.323D+00 0.500D+00
 Coeff:      0.129D-02-0.224D-01 0.225D-01 0.175D+00 0.323D+00 0.500D+00
 Gap=     0.127 Goal=     0.100 Shift=    0.000
 RMSDP=1.38D-08 MaxDP=6.80D-07 DE=-8.50D-11 OVMax= 2.38D-06

 Cycle   7  Pass 1  IDiag  1:
 E= -1000.51406232804     Delta-E=       -0.000000000002 Rises=F Damp=F
 DIIS: error= 5.19D-08 at cycle   7 NSaved=   7.
 NSaved= 7 IEnMin= 7 EnMin= -1000.51406232804     IErMin= 7 ErrMin= 5.19D-08
 ErrMax= 5.19D-08  0.00D+00 EMaxC= 1.00D+00 BMatC= 1.30D-12 BMatP= 1.59D-11
 IDIUse=1 WtCom= 1.00D+00 WtEn= 0.00D+00
 Coeff-Com:  0.846D-03-0.133D-01 0.712D-02 0.707D-01 0.155D+00 0.305D+00
 Coeff-Com:  0.475D+00
 Coeff:      0.846D-03-0.133D-01 0.712D-02 0.707D-01 0.155D+00 0.305D+00
 Coeff:      0.475D+00
 Gap=     0.127 Goal=     0.100 Shift=    0.000
 RMSDP=3.35D-09 MaxDP=1.73D-07 DE=-1.82D-12 OVMax= 5.88D-07

 SCF Done:  E(RB3LYP) =  -1000.51406233     A.U. after    7 cycles
            NFock=  7  Conv=0.33D-08     -V/T= 2.0098
 KE= 9.907923187709D+02 PE=-6.430403850035D+03 EE= 2.382183673928D+03
 Leave Link  502 at Thu Sep  8 15:03:08 2022, MaxMem=  1342177280 cpu:            1277.1 elap:              27.2
 (Enter /mnt/opt/groups/app-gaussian/g16-avx2/l701.exe)
 ... and contract with generalized density number  0.
 Compute integral first derivatives.
 R6Disp: Adding Grimme-D3 dispersion energy 1st derivatives to the gradient.
 Leave Link  701 at Thu Sep  8 15:03:09 2022, MaxMem=  1342177280 cpu:              36.6 elap:               0.8
 (Enter /mnt/opt/groups/app-gaussian/g16-avx2/l702.exe)
 L702 exits ... SP integral derivatives will be done elsewhere.
 Leave Link  702 at Thu Sep  8 15:03:09 2022, MaxMem=  1342177280 cpu:               2.0 elap:               0.1
 (Enter /mnt/opt/groups/app-gaussian/g16-avx2/l703.exe)
 Integral derivatives from FoFJK, PRISM(SPDF).
 Compute integral first derivatives, UseDBF=F ICtDFT=           0.
 Calling FoFJK, ICntrl=      2127 FMM=F ISym2X=0 I1Cent= 0 IOpClX= 0 NMat=1 NMatS=1 NMatT=0.
 FoFJK:  IHMeth= 1 ICntrl=    2127 DoSepK=F KAlg= 0 I1Cent=           0 FoldK=F
 IRaf=         0 NMat=       1 IRICut=       1 DoRegI=T DoRafI=F ISym2E= 0 IDoP0=0 IntGTp=1.
 FoFCou: FMM=F IPFlag=           0 FMFlag=      100000 FMFlg1=         800
         NFxFlg=           0 DoJE=F BraDBF=F KetDBF=F FulRan=T
         wScrn=  0.000000 ICntrl=      2127 IOpCl=  0 I1Cent=           0 NGrid=           0
         NMat0=    1 NMatS0=      1 NMatT0=    0 NMatD0=    1 NMtDS0=    0 NMtDT0=    0
 Symmetry not used in FoFCou.
 Leave Link  703 at Thu Sep  8 15:03:20 2022, MaxMem=  1342177280 cpu:             510.9 elap:              11.0
 (Enter /mnt/opt/groups/app-gaussian/g16-avx2/l716.exe)
 Dipole        =-2.84935564D-02-1.56810962D-02-2.35753626D-03
 ***** Axes restored to original set *****
 -------------------------------------------------------------------
 Center     Atomic                   Forces (Hartrees/Bohr)
 Number     Number              X              Y              Z
 -------------------------------------------------------------------
      1        6           0.000002754    0.000002206    0.000001139
      2        6          -0.000005844   -0.000001898   -0.000000415
      3        6          -0.000004581   -0.000006230   -0.000003433
      4        6           0.000003905   -0.000002506   -0.000001512
      5        6           0.000001838    0.000007104    0.000002212
      6        6           0.000011309    0.000004689   -0.000000494
      7        6          -0.000005136    0.000003219   -0.000000809
      8        6           0.000002986   -0.000004124   -0.000001405
      9        6           0.000001473    0.000005092    0.000002736
     10        6           0.000015382    0.000005833   -0.000023114
     11        6          -0.000005054    0.000008501   -0.000005270
     12        6           0.000005318    0.000002702    0.000001978
     13        6          -0.000005465   -0.000001226   -0.000001487
     14        6          -0.000005861    0.000000674   -0.000006312
     15        6           0.000000549   -0.000011547    0.000001094
     16        6          -0.000016710   -0.000005527    0.000004669
     17        6          -0.000002640    0.000000505   -0.000000623
     18        6           0.000009198   -0.000003775    0.000005663
     19        6          -0.000016120   -0.000010531    0.000026551
     20        6          -0.000003029   -0.000004268   -0.000000195
     21        6           0.000007417    0.000007135    0.000003856
     22        6           0.000001210    0.000002802   -0.000000861
     23        6           0.000000091   -0.000005607    0.000000782
     24        6          -0.000001403    0.000004038   -0.000002982
     25        6           0.000000905    0.000004668    0.000000307
     26        6          -0.000002818   -0.000000463   -0.000003421
     27        1           0.000000205   -0.000000685   -0.000000232
     28        1          -0.000000661    0.000000876   -0.000000186
     29        1           0.000001231   -0.000000933   -0.000001102
     30        1          -0.000000980    0.000000786    0.000000593
     31        1          -0.000000196   -0.000000681   -0.000000792
     32        1           0.000018845    0.000009562   -0.000007476
     33        1          -0.000001436   -0.000000575    0.000000301
     34        1           0.000001177    0.000000370    0.000000138
     35        1           0.000000298   -0.000000029   -0.000000178
     36        1           0.000000257    0.000000726    0.000000532
     37        1          -0.000000422   -0.000000633    0.000001502
     38        1          -0.000009707   -0.000008480    0.000005968
     39        1           0.000000398   -0.000001122    0.000001650
     40        1           0.000000428   -0.000000110    0.000000273
     41        1           0.000000411   -0.000000430   -0.000000280
     42        1           0.000000478   -0.000000109    0.000000634
 -------------------------------------------------------------------
 Cartesian Forces:  Max     0.000026551 RMS     0.000005775
 Leave Link  716 at Thu Sep  8 15:03:20 2022, MaxMem=  1342177280 cpu:               2.4 elap:               0.1
 (Enter /mnt/opt/groups/app-gaussian/g16-avx2/l103.exe)

 GradGradGradGradGradGradGradGradGradGradGradGradGradGradGradGradGradGrad
 Berny optimization.
 Using GEDIIS/GDIIS optimizer.
 FormGI is forming the generalized inverse of G from B-inverse, IUseBI=4.
 GSVD:  received Info=                   1 from GESDD.
 Internal  Forces:  Max     0.000056680 RMS     0.000012116
 Search for a local minimum.
 Step number   2 out of a maximum of  252
 All quantities printed in internal units (Hartrees-Bohrs-Radians)
 RMS Force = .12116D-04 SwitMx=.10000D-02 MixMth= 2
 Mixed Optimization -- En-DIIS/RFO-DIIS
 Swapping is turned off.
 Update second derivatives using D2CorX and points    1    2
 DE=  3.89D-08 DEPred=-1.91D-08 R=-2.03D+00
 Trust test=-2.03D+00 RLast= 1.32D-03 DXMaxT set to 1.50D-01
 ITU= -1  0
     Eigenvalues ---    0.01325   0.01532   0.01591   0.01662   0.01680
     Eigenvalues ---    0.01728   0.01741   0.01752   0.01773   0.01784
     Eigenvalues ---    0.01790   0.01806   0.01836   0.01867   0.01966
     Eigenvalues ---    0.01989   0.02006   0.02018   0.02040   0.02047
     Eigenvalues ---    0.02068   0.02077   0.02096   0.02101   0.02103
     Eigenvalues ---    0.02104   0.02109   0.02112   0.02116   0.02138
     Eigenvalues ---    0.02154   0.02181   0.02183   0.02246   0.02261
     Eigenvalues ---    0.02281   0.02283   0.02292   0.05612   0.15146
     Eigenvalues ---    0.15941   0.15957   0.15967   0.15979   0.15984
     Eigenvalues ---    0.15985   0.15992   0.15998   0.15999   0.15999
     Eigenvalues ---    0.15999   0.16000   0.16000   0.16000   0.16097
     Eigenvalues ---    0.21991   0.21999   0.22239   0.22310   0.22486
     Eigenvalues ---    0.22527   0.22612   0.22825   0.23621   0.23868
     Eigenvalues ---    0.23906   0.24205   0.24330   0.24441   0.24486
     Eigenvalues ---    0.24548   0.24790   0.28960   0.34550   0.35005
     Eigenvalues ---    0.35121   0.35172   0.35173   0.35188   0.35198
     Eigenvalues ---    0.35200   0.35216   0.35223   0.35224   0.35230
     Eigenvalues ---    0.35272   0.35282   0.35292   0.35293   0.35648
     Eigenvalues ---    0.35731   0.35883   0.36466   0.36848   0.38044
     Eigenvalues ---    0.38465   0.39265   0.39300   0.39914   0.40136
     Eigenvalues ---    0.40238   0.40682   0.40887   0.41439   0.41577
     Eigenvalues ---    0.41952   0.42081   0.42096   0.43483   0.44162
     Eigenvalues ---    0.45678   0.45882   0.47447   0.48481   0.48621
     Eigenvalues ---    0.49392   0.49858   0.50847   0.51738   0.56331
 En-DIIS/RFO-DIIS/Sim-DIIS IScMMF=       -3 using points:     2    1
 RFO step:  Lambda=-1.11658056D-07.
 NNeg= 0 NGDIIS= 2 SimSw=  2.50D-03 Rises=F DC=  3.89D-08 SmlDif=  1.00D-05
 NRisDI= 0 DoIntr=F SqrtH=F CThrHd= 10.0 CDAdj=  3.0
 RMS Error=  0.6383118277D-04 NUsed= 2 OKEnD=F EnDIS=F
 InvSVX:  RCond= 1.97D-06 Info=           0 Equed=N FErr=  1.77D-15 BErr=  2.34D-17
 DidBck=T Rises=F RFO-DIIS coefs:    0.43947    0.56053
 Iteration  1 RMS(Cart)=  0.00046538 RMS(Int)=  0.00000003
 Iteration  2 RMS(Cart)=  0.00000007 RMS(Int)=  0.00000000
 ITry= 1 IFail=0 DXMaxC= 2.34D-03 DCOld= 1.00D+10 DXMaxT= 1.50D-01 DXLimC= 3.00D+00 Rises=F
 Variable       Old X    -DE/DX   Delta X   Delta X   Delta X     New X
                                 (Linear)    (Quad)   (Total)
    R1        2.65104  -0.00001  -0.00001   0.00001   0.00000   2.65104
    R2        2.63742   0.00000  -0.00000   0.00000   0.00000   2.63742
    R3        2.05529  -0.00000   0.00000  -0.00001  -0.00000   2.05529
    R4        2.69545   0.00000  -0.00000   0.00001   0.00000   2.69545
    R5        2.71849  -0.00001   0.00001  -0.00002  -0.00001   2.71848
    R6        2.73143   0.00001   0.00002  -0.00002  -0.00000   2.73143
    R7        2.71365  -0.00001  -0.00001   0.00002   0.00001   2.71366
    R8        2.59301  -0.00000   0.00000  -0.00001  -0.00000   2.59301
    R9        2.05396  -0.00000   0.00000  -0.00000  -0.00000   2.05396
   R10        2.69639   0.00000  -0.00001   0.00001   0.00000   2.69640
   R11        2.65424  -0.00000  -0.00001   0.00001   0.00000   2.65424
   R12        2.63842   0.00002   0.00001  -0.00001   0.00000   2.63842
   R13        2.77225   0.00005   0.00002   0.00000   0.00002   2.77227
   R14        2.56379  -0.00002   0.00000  -0.00001  -0.00001   2.56378
   R15        2.05314  -0.00000   0.00000  -0.00000  -0.00000   2.05314
   R16        2.59283  -0.00000   0.00000  -0.00001  -0.00000   2.59282
   R17        2.05371  -0.00000   0.00000  -0.00000  -0.00000   2.05371
   R18        2.69059   0.00000  -0.00001   0.00001   0.00001   2.69060
   R19        2.05235  -0.00000   0.00000  -0.00000  -0.00000   2.05235
   R20        2.04604  -0.00002  -0.00001  -0.00000  -0.00001   2.04604
   R21        2.73204   0.00006   0.00001   0.00001   0.00002   2.73206
   R22        2.68233   0.00001   0.00002  -0.00002  -0.00001   2.68232
   R23        2.71909  -0.00000  -0.00002   0.00002   0.00001   2.71910
   R24        2.05356  -0.00000   0.00000  -0.00000  -0.00000   2.05356
   R25        2.05219   0.00000   0.00000  -0.00000  -0.00000   2.05219
   R26        2.76133   0.00004  -0.00001   0.00003   0.00003   2.76136
   R27        2.69277   0.00001   0.00001  -0.00002  -0.00001   2.69276
   R28        2.68428  -0.00001  -0.00001   0.00001   0.00000   2.68429
   R29        2.68123   0.00001  -0.00000   0.00001   0.00001   2.68123
   R30        2.70160   0.00000   0.00001  -0.00002  -0.00001   2.70159
   R31        2.58439  -0.00002  -0.00000   0.00000  -0.00000   2.58439
   R32        2.05313  -0.00000   0.00000  -0.00000  -0.00000   2.05313
   R33        2.70659  -0.00000  -0.00001   0.00002   0.00001   2.70660
   R34        2.68504  -0.00001  -0.00001   0.00001   0.00000   2.68504
   R35        2.60892  -0.00000  -0.00000   0.00000  -0.00000   2.60892
   R36        2.04408  -0.00001   0.00000  -0.00001  -0.00001   2.04407
   R37        2.57065  -0.00002   0.00001  -0.00001  -0.00001   2.57064
   R38        2.05352  -0.00000   0.00000  -0.00000  -0.00000   2.05352
   R39        2.67720   0.00000  -0.00000   0.00000   0.00000   2.67720
   R40        2.70365  -0.00001  -0.00001   0.00001   0.00000   2.70365
   R41        2.05310  -0.00000   0.00000  -0.00000  -0.00000   2.05309
   R42        2.60519  -0.00001  -0.00000  -0.00000  -0.00000   2.60519
   R43        2.05400  -0.00000   0.00000  -0.00000  -0.00000   2.05400
   R44        2.05327  -0.00000   0.00000  -0.00000  -0.00000   2.05327
   R45        2.66307  -0.00000   0.00000  -0.00001  -0.00000   2.66307
   R46        2.05202   0.00000   0.00000  -0.00000  -0.00000   2.05202
   R47        2.05203   0.00000  -0.00000   0.00000   0.00000   2.05203
    A1        2.12864   0.00000   0.00001  -0.00002  -0.00001   2.12863
    A2        2.07870  -0.00000  -0.00000   0.00000  -0.00000   2.07870
    A3        2.07494  -0.00000  -0.00001   0.00002   0.00001   2.07495
    A4        2.14483   0.00000   0.00001  -0.00001  -0.00000   2.14483
    A5        2.06318  -0.00001  -0.00001   0.00001  -0.00000   2.06318
    A6        2.07458   0.00000  -0.00000   0.00000   0.00000   2.07458
    A7        2.09451   0.00001   0.00000   0.00000   0.00001   2.09452
    A8        2.10490  -0.00002  -0.00000  -0.00001  -0.00002   2.10489
    A9        2.08082   0.00001  -0.00000   0.00001   0.00001   2.08083
   A10        2.10682  -0.00000   0.00000  -0.00000  -0.00000   2.10682
   A11        2.07115  -0.00000   0.00001  -0.00002  -0.00001   2.07114
   A12        2.10522   0.00000  -0.00001   0.00002   0.00001   2.10523
   A13        2.07301  -0.00000  -0.00000   0.00000   0.00000   2.07301
   A14        2.08329   0.00000  -0.00000   0.00001   0.00000   2.08329
   A15        2.12685  -0.00000   0.00001  -0.00001  -0.00001   2.12684
   A16        2.04932  -0.00003  -0.00003   0.00002  -0.00001   2.04931
   A17        2.08167  -0.00000  -0.00000  -0.00001  -0.00001   2.08166
   A18        2.14744   0.00003   0.00003  -0.00001   0.00002   2.14745
   A19        2.09952  -0.00000   0.00000  -0.00001  -0.00001   2.09951
   A20        2.07044  -0.00000   0.00002  -0.00003  -0.00001   2.07043
   A21        2.11014   0.00000  -0.00002   0.00003   0.00002   2.11016
   A22        2.10785  -0.00000   0.00000  -0.00000  -0.00000   2.10785
   A23        2.06917  -0.00000   0.00001  -0.00001  -0.00001   2.06916
   A24        2.10610   0.00000  -0.00001   0.00002   0.00001   2.10611
   A25        2.10252  -0.00000   0.00000  -0.00000  -0.00000   2.10252
   A26        2.09622   0.00000  -0.00001   0.00002   0.00001   2.09623
   A27        2.08445  -0.00000   0.00001  -0.00002  -0.00001   2.08444
   A28        2.13932   0.00001   0.00002  -0.00002  -0.00000   2.13932
   A29        2.05595  -0.00002  -0.00002   0.00001  -0.00001   2.05594
   A30        2.08790   0.00000  -0.00000   0.00002   0.00001   2.08792
   A31        2.18210   0.00006   0.00005  -0.00000   0.00005   2.18215
   A32        2.03834  -0.00003  -0.00002  -0.00001  -0.00003   2.03831
   A33        2.06009  -0.00002  -0.00002  -0.00000  -0.00002   2.06006
   A34        2.12237   0.00001   0.00001  -0.00002  -0.00001   2.12236
   A35        2.10397  -0.00000  -0.00002   0.00004   0.00002   2.10399
   A36        2.05671  -0.00000   0.00001  -0.00002  -0.00001   2.05670
   A37        2.10153  -0.00000  -0.00000   0.00000   0.00000   2.10153
   A38        2.09691   0.00000  -0.00001   0.00002   0.00001   2.09692
   A39        2.08474  -0.00000   0.00001  -0.00002  -0.00001   2.08473
   A40        2.18705   0.00005   0.00002   0.00003   0.00006   2.18710
   A41        2.05536  -0.00002  -0.00001  -0.00002  -0.00003   2.05533
   A42        2.03876  -0.00003  -0.00002  -0.00001  -0.00003   2.03873
   A43        2.09898   0.00002  -0.00000   0.00001   0.00001   2.09899
   A44        2.09878   0.00001  -0.00001   0.00002   0.00001   2.09879
   A45        2.08532  -0.00003   0.00001  -0.00002  -0.00002   2.08531
   A46        2.15042   0.00002   0.00001   0.00001   0.00002   2.15044
   A47        2.08354   0.00000  -0.00000  -0.00001  -0.00001   2.08353
   A48        2.04429  -0.00002  -0.00001  -0.00001  -0.00002   2.04427
   A49        2.10087   0.00000   0.00000  -0.00001  -0.00001   2.10086
   A50        2.07280  -0.00000   0.00001  -0.00001  -0.00000   2.07280
   A51        2.10775  -0.00000  -0.00001   0.00001   0.00001   2.10775
   A52        2.09818   0.00002  -0.00001   0.00001   0.00001   2.09818
   A53        2.09731   0.00001  -0.00001   0.00002   0.00001   2.09732
   A54        2.08751  -0.00003   0.00002  -0.00003  -0.00002   2.08749
   A55        2.12432   0.00001   0.00001  -0.00001   0.00000   2.12432
   A56        2.08149   0.00000   0.00000   0.00000   0.00000   2.08150
   A57        2.07730  -0.00001  -0.00001   0.00000  -0.00001   2.07730
   A58        2.11767   0.00000   0.00000  -0.00001  -0.00001   2.11767
   A59        2.06052  -0.00000   0.00001  -0.00002  -0.00001   2.06051
   A60        2.10497  -0.00000  -0.00001   0.00003   0.00001   2.10498
   A61        2.09091   0.00001  -0.00000   0.00001   0.00001   2.09092
   A62        2.08970   0.00001  -0.00001   0.00002   0.00001   2.08971
   A63        2.10006  -0.00002   0.00001  -0.00003  -0.00002   2.10004
   A64        2.10100   0.00000   0.00000  -0.00001  -0.00001   2.10099
   A65        2.10821  -0.00000  -0.00001   0.00002   0.00001   2.10822
   A66        2.07243  -0.00000   0.00000  -0.00000   0.00000   2.07243
   A67        2.11398   0.00000   0.00000  -0.00001  -0.00000   2.11398
   A68        2.06687  -0.00000  -0.00000   0.00000   0.00000   2.06687
   A69        2.10173  -0.00000  -0.00000   0.00001   0.00000   2.10174
   A70        2.09761  -0.00000  -0.00000  -0.00001  -0.00001   2.09760
   A71        2.10899   0.00000  -0.00001   0.00003   0.00001   2.10900
   A72        2.07332   0.00000   0.00001  -0.00002  -0.00001   2.07332
   A73        2.10308   0.00000  -0.00000   0.00000   0.00000   2.10308
   A74        2.08588  -0.00000  -0.00001   0.00001   0.00000   2.08588
   A75        2.09417  -0.00000   0.00001  -0.00002  -0.00001   2.09416
   A76        2.08235  -0.00000  -0.00000  -0.00000  -0.00000   2.08234
   A77        2.10175   0.00000  -0.00001   0.00001   0.00001   2.10175
   A78        2.09844   0.00000   0.00001  -0.00001  -0.00000   2.09844
    D1        3.13785  -0.00000  -0.00000  -0.00001  -0.00002   3.13783
    D2        0.03377   0.00000   0.00002  -0.00000   0.00002   0.03379
    D3        0.04257   0.00000   0.00003  -0.00002   0.00001   0.04258
    D4       -3.06151   0.00001   0.00005  -0.00001   0.00005  -3.06146
    D5        0.06271   0.00001   0.00004   0.00000   0.00004   0.06275
    D6       -2.99576   0.00001   0.00007   0.00002   0.00009  -2.99568
    D7       -3.12510   0.00000   0.00001   0.00001   0.00002  -3.12508
    D8        0.09961   0.00001   0.00004   0.00002   0.00006   0.09967
    D9       -3.10081   0.00000   0.00002   0.00000   0.00003  -3.10078
   D10        0.03786   0.00000   0.00002   0.00000   0.00002   0.03788
   D11        0.00304  -0.00000   0.00000  -0.00001  -0.00001   0.00303
   D12       -3.14148  -0.00000  -0.00000  -0.00001  -0.00001  -3.14149
   D13        3.09511  -0.00000  -0.00004   0.00001  -0.00002   3.09509
   D14       -0.05582  -0.00000  -0.00003   0.00001  -0.00003  -0.05584
   D15       -0.01051  -0.00000  -0.00001   0.00002   0.00001  -0.01050
   D16        3.12174   0.00000  -0.00001   0.00002   0.00001   3.12175
   D17       -0.13491  -0.00001  -0.00009  -0.00001  -0.00009  -0.13500
   D18        3.10820  -0.00000  -0.00003   0.00003  -0.00000   3.10819
   D19        2.92471  -0.00001  -0.00012  -0.00002  -0.00014   2.92458
   D20       -0.11536  -0.00001  -0.00006   0.00001  -0.00005  -0.11541
   D21        2.95896  -0.00001  -0.00003  -0.00009  -0.00012   2.95885
   D22       -0.09920  -0.00000  -0.00000  -0.00003  -0.00004  -0.09923
   D23       -0.10016  -0.00001   0.00000  -0.00007  -0.00007  -0.10023
   D24        3.12487   0.00000   0.00003  -0.00002   0.00001   3.12488
   D25        0.00331   0.00000   0.00001  -0.00000   0.00000   0.00331
   D26       -3.14068   0.00000   0.00000  -0.00001  -0.00000  -3.14068
   D27       -3.13531   0.00000   0.00001  -0.00000   0.00001  -3.13530
   D28        0.00389   0.00000   0.00001  -0.00001   0.00000   0.00389
   D29        0.01200   0.00000   0.00002  -0.00002  -0.00001   0.01199
   D30        3.14142   0.00000   0.00001  -0.00001  -0.00000   3.14141
   D31       -3.12001   0.00000   0.00002  -0.00002  -0.00000  -3.12001
   D32        0.00941  -0.00000   0.00000  -0.00000  -0.00000   0.00940
   D33       -0.02076  -0.00000  -0.00002  -0.00001  -0.00003  -0.02079
   D34        3.12600  -0.00001  -0.00005   0.00004  -0.00002   3.12598
   D35        3.11120  -0.00000  -0.00001  -0.00002  -0.00003   3.11116
   D36       -0.02523  -0.00001  -0.00005   0.00003  -0.00002  -0.02525
   D37        0.11476   0.00001   0.00007   0.00001   0.00009   0.11485
   D38       -3.03209   0.00001   0.00011  -0.00004   0.00007  -3.03201
   D39       -3.13248   0.00000   0.00002  -0.00003  -0.00001  -3.13249
   D40        0.00386   0.00000   0.00006  -0.00008  -0.00002   0.00384
   D41       -2.91933   0.00001   0.00019  -0.00014   0.00005  -2.91928
   D42        0.30235   0.00001   0.00008   0.00008   0.00017   0.30252
   D43        0.32978   0.00002   0.00025  -0.00010   0.00015   0.32992
   D44       -2.73173   0.00002   0.00014   0.00012   0.00026  -2.73147
   D45        0.12203   0.00001   0.00003   0.00003   0.00007   0.12209
   D46       -3.03785   0.00001   0.00002   0.00005   0.00007  -3.03777
   D47       -3.10492   0.00000   0.00001  -0.00003  -0.00002  -3.10494
   D48        0.01839   0.00000  -0.00000  -0.00001  -0.00001   0.01838
   D49       -0.00581  -0.00000  -0.00001   0.00001   0.00000  -0.00581
   D50        3.13406  -0.00000  -0.00001   0.00001   0.00000   3.13406
   D51       -3.13496   0.00000   0.00000  -0.00000  -0.00000  -3.13496
   D52        0.00491   0.00000   0.00000  -0.00000   0.00000   0.00491
   D53       -0.00200  -0.00000  -0.00000   0.00000   0.00000  -0.00200
   D54        3.14130  -0.00000  -0.00000   0.00000  -0.00000   3.14130
   D55       -3.14122   0.00000   0.00000   0.00001   0.00001  -3.14121
   D56        0.00209   0.00000  -0.00000   0.00001   0.00000   0.00209
   D57        0.50398   0.00003   0.00017   0.00017   0.00033   0.50431
   D58       -2.70828   0.00002   0.00004   0.00025   0.00029  -2.70800
   D59       -2.71861   0.00003   0.00027  -0.00006   0.00022  -2.71840
   D60        0.35231   0.00002   0.00015   0.00002   0.00017   0.35248
   D61       -0.28640  -0.00001  -0.00005  -0.00012  -0.00018  -0.28658
   D62        2.84019  -0.00002  -0.00004  -0.00017  -0.00020   2.83998
   D63        2.92948  -0.00001  -0.00015   0.00008  -0.00007   2.92941
   D64       -0.22712  -0.00002  -0.00014   0.00004  -0.00010  -0.22722
   D65        0.07902   0.00001  -0.00000   0.00007   0.00006   0.07909
   D66       -3.04768   0.00001  -0.00002   0.00011   0.00009  -3.04759
   D67       -3.04477   0.00001   0.00001   0.00005   0.00006  -3.04471
   D68        0.11172   0.00001  -0.00001   0.00009   0.00009   0.11180
   D69        0.32562   0.00002   0.00002   0.00021   0.00023   0.32585
   D70       -2.92570   0.00001   0.00002   0.00008   0.00011  -2.92559
   D71       -2.74591   0.00002   0.00014   0.00014   0.00028  -2.74563
   D72        0.28596   0.00002   0.00015   0.00000   0.00015   0.28611
   D73        2.93155  -0.00001  -0.00002  -0.00009  -0.00012   2.93143
   D74       -0.23084  -0.00001  -0.00006  -0.00007  -0.00013  -0.23096
   D75       -0.27465  -0.00002  -0.00014  -0.00002  -0.00015  -0.27480
   D76        2.84615  -0.00002  -0.00017   0.00001  -0.00016   2.84599
   D77       -0.03218  -0.00000   0.00004  -0.00006  -0.00003  -0.03220
   D78       -3.11041   0.00000   0.00002   0.00002   0.00004  -3.11038
   D79        3.09452  -0.00000   0.00005  -0.00010  -0.00005   3.09447
   D80        0.01629   0.00000   0.00003  -0.00002   0.00001   0.01630
   D81        3.13533   0.00000   0.00004  -0.00006  -0.00002   3.13531
   D82        0.00650   0.00000   0.00002  -0.00002  -0.00000   0.00650
   D83        0.10116   0.00001   0.00003   0.00007   0.00011   0.10127
   D84       -3.02767   0.00001   0.00001   0.00011   0.00012  -3.02755
   D85        3.11404  -0.00000  -0.00005   0.00004  -0.00001   3.11404
   D86       -0.10336  -0.00001  -0.00007   0.00002  -0.00005  -0.10341
   D87       -0.13068  -0.00001  -0.00004  -0.00008  -0.00012  -0.13080
   D88        2.93511  -0.00001  -0.00006  -0.00011  -0.00017   2.93494
   D89        0.16246   0.00001   0.00006   0.00002   0.00008   0.16254
   D90       -3.03952   0.00001  -0.00001   0.00006   0.00004  -3.03947
   D91       -3.04377   0.00001   0.00008  -0.00006   0.00002  -3.04376
   D92        0.03744  -0.00000   0.00001  -0.00003  -0.00002   0.03742
   D93        0.07674   0.00001   0.00004   0.00001   0.00005   0.07679
   D94       -3.05692   0.00000   0.00002   0.00003   0.00005  -3.05687
   D95       -3.04418   0.00001   0.00008  -0.00002   0.00006  -3.04412
   D96        0.10534   0.00001   0.00006   0.00000   0.00006   0.10541
   D97       -0.02735  -0.00000  -0.00004   0.00004  -0.00000  -0.02735
   D98       -3.10978   0.00000   0.00003   0.00001   0.00003  -3.10975
   D99        3.09358  -0.00000  -0.00008   0.00007  -0.00001   3.09357
   D100       0.01115   0.00000  -0.00001   0.00004   0.00002   0.01117
   D101      -0.00771  -0.00000  -0.00001  -0.00001  -0.00003  -0.00773
   D102      -3.13747  -0.00000  -0.00002   0.00001  -0.00002  -3.13748
   D103       3.12115  -0.00000   0.00001  -0.00005  -0.00004   3.12112
   D104      -0.00861  -0.00000   0.00000  -0.00003  -0.00003  -0.00864
   D105       0.11892   0.00001   0.00005   0.00001   0.00006   0.11898
   D106      -3.11043  -0.00000  -0.00001  -0.00000  -0.00001  -3.11044
   D107      -3.03080   0.00001   0.00007  -0.00001   0.00006  -3.03074
   D108       0.02304   0.00000   0.00001  -0.00003  -0.00001   0.02302
   D109       0.06998   0.00001   0.00002   0.00004   0.00006   0.07003
   D110      -3.10864   0.00000   0.00000   0.00002   0.00003  -3.10861
   D111      -2.99536   0.00001   0.00004   0.00006   0.00010  -2.99526
   D112       0.10921   0.00001   0.00003   0.00004   0.00007   0.10928
   D113      -0.10316  -0.00001  -0.00003  -0.00003  -0.00006  -0.10322
   D114       3.12441   0.00000   0.00002  -0.00001   0.00001   3.12442
   D115       2.96223  -0.00001  -0.00006  -0.00005  -0.00011   2.96212
   D116      -0.09339  -0.00000   0.00000  -0.00003  -0.00003  -0.09343
   D117       0.02639   0.00000   0.00000   0.00003   0.00003   0.02642
   D118       3.12923  -0.00000   0.00001  -0.00003  -0.00002   3.12921
   D119      -3.07744   0.00001   0.00002   0.00004   0.00006  -3.07738
   D120       0.02540   0.00000   0.00002  -0.00002   0.00000   0.02541
   D121      -0.05826  -0.00000  -0.00001  -0.00004  -0.00005  -0.05831
   D122       3.12201   0.00000  -0.00001   0.00002   0.00001   3.12201
   D123       3.07144  -0.00000   0.00000  -0.00006  -0.00005   3.07139
   D124      -0.03148   0.00000  -0.00000   0.00000   0.00000  -0.03148
         Item               Value     Threshold  Converged?
 Maximum Force            0.000057     0.000450     YES
 RMS     Force            0.000012     0.000300     YES
 Maximum Displacement     0.002335     0.001800     NO 
 RMS     Displacement     0.000465     0.001200     YES
 Predicted change in Energy=-5.582899D-08
 GradGradGradGradGradGradGradGradGradGradGradGradGradGradGradGradGradGrad

 Leave Link  103 at Thu Sep  8 15:03:23 2022, MaxMem=  1342177280 cpu:             134.6 elap:               3.0
 (Enter /mnt/opt/groups/app-gaussian/g16-avx2/l202.exe)
                          Input orientation:                          
 ---------------------------------------------------------------------
 Center     Atomic      Atomic             Coordinates (Angstroms)
 Number     Number       Type             X           Y           Z
 ---------------------------------------------------------------------
      1          6           0        3.022491    1.569911    0.490964
      2          6           0        3.475875    0.324291    0.031711
      3          6           0        1.670973    1.917547    0.470596
      4          6           0        4.852285   -0.049837    0.039259
      5          6           0        2.509800   -0.593206   -0.510823
      6          6           0        0.683322    0.954599    0.038753
      7          6           0        1.256134    3.257553    0.777844
      8          6           0        2.965130   -1.840103   -1.034163
      9          6           0        5.251824   -1.261890   -0.464850
     10          6           0        1.148948   -0.245645   -0.501581
     11          6           0       -0.736482    1.322946    0.063819
     12          6           0       -0.024196    3.646060    0.553269
     13          6           0        4.297345   -2.167410   -1.009110
     14          6           0       -1.836773    0.396878   -0.084282
     15          6           0       -1.036700    2.707739    0.147335
     16          6           0       -1.813042   -1.011887    0.303102
     17          6           0       -2.333960    3.180176   -0.186782
     18          6           0       -3.074318    0.908875   -0.570922
     19          6           0       -0.863680   -1.553150    1.208019
     20          6           0       -4.113455    0.012870   -0.981732
     21          6           0       -2.862645   -1.877677   -0.135714
     22          6           0       -3.293872    2.311527   -0.627627
     23          6           0       -2.831011   -3.252079    0.206486
     24          6           0       -3.984527   -1.333616   -0.837366
     25          6           0       -0.874233   -2.888510    1.558302
     26          6           0       -1.846240   -3.759615    1.026966
     27          1           0        3.748557    2.303474    0.833917
     28          1           0        5.579455    0.645776    0.450018
     29          1           0        2.003924    3.969191    1.116683
     30          1           0        2.232214   -2.530600   -1.442984
     31          1           0        6.302378   -1.537069   -0.453378
     32          1           0        0.445399   -0.948521   -0.929667
     33          1           0       -0.319473    4.682508    0.692880
     34          1           0        4.631864   -3.122185   -1.403872
     35          1           0       -2.528875    4.248105   -0.142556
     36          1           0       -5.011143    0.438684   -1.421855
     37          1           0       -4.256844    2.675991   -0.974362
     38          1           0       -0.118649   -0.901927    1.644896
     39          1           0       -4.765675   -2.007627   -1.178082
     40          1           0       -3.623870   -3.896108   -0.165019
     41          1           0       -0.132949   -3.264039    2.257311
     42          1           0       -1.839479   -4.812836    1.291225
 ---------------------------------------------------------------------
                    Distance matrix (angstroms):
                    1          2          3          4          5
     1  C    0.000000
     2  C    1.402868   0.000000
     3  C    1.395661   2.447194   0.000000
     4  C    2.485109   1.426371   3.765289   0.000000
     5  C    2.438341   1.438557   2.823242   2.466795   0.000000
     6  C    2.460654   2.862811   1.445410   4.288256   2.456370
     7  C    2.459768   3.753398   1.436005   4.941320   4.249787
     8  C    3.735974   2.466080   4.249597   2.814009   1.426872
     9  C    3.728619   2.432393   4.879177   1.372162   2.822756
    10  C    2.791336   2.454346   2.428382   3.747740   1.404564
    11  C    3.791217   4.329237   2.512937   5.754950   3.813161
    12  C    3.687354   4.853521   2.422434   6.140352   5.052207
    13  C    4.224103   2.822533   5.076833   2.427170   2.433460
    14  C    5.031835   5.314410   3.863238   6.705096   4.478269
    15  C    4.229630   5.104658   2.839083   6.503541   4.889486
    16  C    5.484830   5.461838   4.554997   6.739566   4.418680
    17  C    5.634170   6.477500   4.250396   7.882018   6.148612
    18  C    6.223798   6.603782   4.961851   8.007652   5.782926
    19  C    5.036864   4.872394   4.360504   6.024799   3.905928
    20  C    7.450835   7.663027   6.260723   9.023905   6.667577
    21  C    6.849337   6.712193   5.943486   7.930433   5.536581
    22  C    6.457374   7.086135   5.100098   8.507682   6.491049
    23  C    7.589203   7.252433   6.860222   8.325585   6.009026
    24  C    7.700210   7.691654   6.653232   8.972503   6.544548
    25  C    6.016742   5.619254   5.546112   6.569518   4.582725
    26  C    7.238486   6.781867   6.701529   7.720638   5.600537
    27  H    1.087613   2.152918   2.144132   2.718045   3.425434
    28  H    2.719148   2.168728   4.110239   1.086911   3.446894
    29  H    2.680587   4.077880   2.176586   5.042478   4.870334
    30  H    4.602052   3.445551   4.874709   3.900770   2.167827
    31  H    4.615492   3.418931   5.851326   2.134788   3.908686
    32  H    3.873254   3.424628   3.417179   4.600771   2.136218
    33  H    4.571407   5.816861   3.414132   7.040554   6.106296
    34  H    5.310014   3.908376   6.138355   3.401549   3.420005
    35  H    6.196107   7.175215   4.842125   8.543236   6.997296
    36  H    8.335336   8.611354   7.100639   9.983021   7.645871
    37  H    7.507285   8.144791   6.148346   9.562103   7.529276
    38  H    4.160325   4.126328   3.539938   5.292855   3.413382
    39  H    8.731553   8.650121   7.717225   9.890400   7.441663
    40  H    8.630284   8.261771   7.889103   9.310249   6.975001
    41  H    6.036875   5.554550   5.770210   6.332726   4.666908
    42  H    8.063413   7.498629   7.635100   8.308627   6.322094
                    6          7          8          9         10
     6  C    0.000000
     7  C    2.485552   0.000000
     8  C    3.764061   5.673636   0.000000
     9  C    5.102710   6.159155   2.426400   0.000000
    10  C    1.396193   3.731061   2.474764   4.227019   0.000000
    11  C    1.467021   2.867586   4.991230   6.543751   2.516943
    12  C    2.830066   1.356693   6.446239   7.277425   4.199327
    13  C    4.889388   6.470889   1.372062   1.423803   3.723328
    14  C    2.584003   4.300325   5.381880   7.290031   3.082452
    15  C    2.458408   2.440681   6.171989   7.461786   3.731036
    16  C    3.188853   5.279521   5.030423   7.110878   3.163547
    17  C    3.756069   3.718234   7.348579   8.795078   4.895509
    18  C    3.807054   5.107668   6.651797   8.605122   4.378779
    19  C    3.170047   5.274611   4.446292   6.346866   2.946689
    20  C    4.993728   6.515870   7.317283   9.465761   5.290583
    21  C    4.541598   6.646015   5.896743   8.144454   4.346294
    22  C    4.254808   4.855189   7.521729   9.264163   5.127735
    23  C    5.484050   7.707562   6.093286   8.351273   5.037865
    24  C    5.271842   7.152080   6.970867   9.244138   5.258231
    25  C    4.416389   6.551463   4.749815   6.653391   3.914220
    26  C    5.440502   7.676420   5.575128   7.671157   4.863701
    27  H    3.442008   2.669380   4.612235   4.081473   3.878084
    28  H    4.923071   5.061617   3.900908   2.140914   4.618394
    29  H    3.463190   1.086476   6.268808   6.357225   4.595063
    30  H    4.091604   6.275949   1.086778   3.418248   2.698281
    31  H    6.166392   7.068868   3.400936   1.086056   5.312997
    32  H    2.148559   4.611284   2.674861   4.839005   1.082715
    33  H    3.915456   2.126089   7.504383   8.228947   5.279176
    34  H    5.855964   7.540325   2.135046   2.174123   4.606443
    35  H    4.604158   4.019281   8.248960   9.539559   5.817996
    36  H    5.901396   7.215501   8.304463  10.446832   6.265934
    37  H    5.328681   5.813894   8.517957  10.304430   6.162960
    38  H    2.582545   4.465767   4.191328   5.781227   2.577766
    39  H    6.320367   8.234680   7.733959  10.070507   6.208462
    40  H    6.490207   8.710815   6.956830   9.263204   6.018218
    41  H    4.835825   6.830047   4.739144   6.357244   4.285493
    42  H    6.418451   8.658958   6.109733   8.122782   5.744918
                   11         12         13         14         15
    11  C    0.000000
    12  C    2.478663   0.000000
    13  C    6.218776   7.410343   0.000000
    14  C    1.445745   3.774797   6.712547   0.000000
    15  C    1.419421   1.438886   7.318229   2.456388   0.000000
    16  C    2.582186   4.995901   6.355625   1.461249   3.802971
    17  C    2.462527   2.469764   8.558453   2.829214   1.420463
    18  C    2.457607   4.249616   7.999810   1.424948   2.811351
    19  C    3.097951   5.307091   5.650590   2.533685   4.394332
    20  C    3.770070   5.681403   8.688840   2.477127   4.243057
    21  C    3.847646   6.248453   7.218880   2.495728   4.943707
    22  C    2.827655   3.723745   8.822300   2.466625   2.419168
    23  C    5.033713   7.455387   7.312157   3.793144   6.224346
    24  C    4.291765   6.512699   8.325510   2.859124   5.098222
    25  C    4.470886   6.665828   5.818661   3.797149   5.773667
    26  C    5.290713   7.641221   6.665160   4.302487   6.576912
    27  H    4.655111   4.014345   4.866900   5.972781   4.851135
    28  H    6.363864   6.357143   3.418607   7.439615   6.936629
    29  H    3.952335   2.129582   6.887427   5.380956   3.431660
    30  H    5.092488   6.872230   2.141243   5.193540   6.376136
    31  H    7.615295   8.240370   2.174011   8.373898   8.499489
    32  H    2.746529   4.850751   4.040976   2.780842   4.089595
    33  H    3.443294   1.086695   8.434048   4.612246   2.170656
    34  H    7.122672   8.445024   1.085972   7.481203   8.278097
    35  H    3.436832   2.668342   9.407818   3.913355   2.164105
    36  H    4.611060   6.249641   9.675228   3.444920   4.838095
    37  H    3.911713   4.603260   9.830254   3.441416   3.410065
    38  H    2.798497   4.678114   5.305300   2.762047   4.014373
    39  H    5.373028   7.579141   9.066003   3.944174   6.156026
    40  H    5.968912   8.387961   8.151475   4.650802   7.099423
    41  H    5.120166   7.117939   5.612452   4.667803   6.397726
    42  H    6.353814   8.682900   7.067562   5.388241   7.649312
                   16         17         18         19         20
    16  C    0.000000
    17  C    4.252615   0.000000
    18  C    2.458467   2.419608   0.000000
    19  C    1.418847   5.148938   3.756743   0.000000
    20  C    2.827159   3.718921   1.432269   4.220008   0.000000
    21  C    1.429622   5.085666   2.828265   2.430390   2.419596
    22  C    3.755555   1.367599   1.420863   4.920483   2.465954
    23  C    2.462531   6.463406   4.239941   2.785646   3.703568
    24  C    2.473767   4.849942   2.434796   3.737844   1.360326
    25  C    2.445119   6.481132   4.877920   1.380579   5.036104
    26  C    2.841670   7.061994   5.084901   2.422126   4.838055
    27  H    6.496520   6.229563   7.104232   6.023805   8.387770
    28  H    7.577496   8.333717   8.717760   6.850097   9.818503
    29  H    6.327897   4.597695   6.164583   6.223161   7.581434
    30  H    4.660409   7.418959   6.383554   4.191395   6.851971
    31  H    8.167504   9.844278   9.691176   7.356146  10.543768
    32  H    2.573771   5.032182   3.995877   2.578559   4.659414
    33  H    5.899899   2.662511   4.840112   6.280522   6.245330
    34  H    6.993135   9.472264   8.736619   6.283698   9.299859
    35  H    5.327151   1.086471   3.410493   6.184778   4.599166
    36  H    3.912477   4.025977   2.167131   5.299536   1.086678
    37  H    4.604837   2.138216   2.164216   5.844825   2.666989
    38  H    2.164133   4.992616   4.113981   1.081677   4.867701
    39  H    3.450137   5.814569   3.425684   4.596258   2.132218
    40  H    3.437582   7.192922   4.853310   3.872123   4.023285
    41  H    3.422548   7.235050   5.836417   2.135913   6.088839
    42  H    3.927378   8.143541   6.142507   3.403625   5.798684
                   21         22         23         24         25
    21  C    0.000000
    22  C    4.239972   0.000000
    23  C    1.416715   5.644793   0.000000
    24  C    1.430712   3.715919   2.469965   0.000000
    25  C    2.800938   6.137860   2.405945   4.222659   0.000000
    26  C    2.434459   6.456940   1.378606   3.732757   1.409234
    27  H    7.882272   7.192495   8.634151   8.707594   6.989393
    28  H    8.830626   9.092413   9.273000   9.851147   7.441072
    29  H    7.709595   5.818686   8.737951   8.234051   7.450294
    30  H    5.300269   7.392471   5.373782   6.359828   4.334263
    31  H    9.176849  10.340699   9.316409  10.296079   7.574760
    32  H    3.526592   4.970039   4.163183   4.447591   3.419792
    33  H    7.084513   4.026455   8.336791   7.208885   7.640487
    34  H    7.702253   9.640803   7.635747   8.818282   6.256691
    35  H    6.134872   2.137955   7.514378   5.810102   7.520773
    36  H    3.411119   2.662209   4.585433   2.129933   6.088151
    37  H    4.835599   1.086451   6.210428   4.021178   6.987140
    38  H    3.413529   5.056944   3.866413   4.614433   2.127186
    39  H    2.173693   4.596117   2.684886   1.086541   4.838086
    40  H    2.157402   6.233589   1.086929   2.673666   3.397881
    41  H    3.885846   7.028601   3.389035   5.304545   1.085880
    42  H    3.420260   7.520226   2.143772   4.608373   2.169346
                   26         27         28         29         30
    26  C    0.000000
    27  H    8.252276   0.000000
    28  H    8.653397   2.499505   0.000000
    29  H    8.635175   2.428645   4.926861   0.000000
    30  H    4.923913   5.554444   4.987669   6.989370   0.000000
    31  H    8.575027   4.788413   2.470537   7.159658   4.304957
    32  H    4.120955   4.959491   5.550121   5.549814   2.441142
    33  H    8.585574   4.714719   7.152031   2.467104   7.943674
    34  H    6.948462   5.935125   4.304924   7.971630   2.471806
    35  H    8.121413   6.643888   8.892297   4.712721   8.385101
    36  H    5.799918   9.235708  10.756745   8.253473   7.828366
    37  H    7.157748   8.215540  10.144133   6.726221   8.332831
    38  H    3.395996   5.087982   6.024243   5.339673   4.208817
    39  H    4.056451   9.753250  10.803378   9.317498   7.022401
    40  H    2.144628   9.684285  10.281448   9.755908   6.147482
    41  H    2.166727   6.934648   7.154336   7.628032   4.452428
    42  H    1.085888   9.059643   9.249035   9.587815   5.409545
                   31         32         33         34         35
    31  H    0.000000
    32  H    5.905712   0.000000
    33  H    9.156744   5.909838   0.000000
    34  H    2.491314   4.740905   9.477624   0.000000
    35  H   10.562002   6.039104   2.401690  10.353178   0.000000
    36  H   11.525506   5.651587   6.670376  10.279479   4.723341
    37  H   11.380618   5.937186   4.723208  10.621322   2.479782
    38  H    6.784964   2.636038   5.668561   6.065634   5.960453
    39  H   11.101730   5.323412   8.247856   9.466095   6.723821
    40  H   10.206792   5.082510   9.232967   8.383965   8.217525
    41  H    7.193309   3.981575   8.101226   6.010643   8.242095
    42  H    8.947855   5.008589   9.634833   7.211111   9.199546
                   36         37         38         39         40
    36  H    0.000000
    37  H    2.403073   0.000000
    38  H    5.927790   6.065202   0.000000
    39  H    2.470651   4.715580   5.548570   0.000000
    40  H    4.721713   6.651930   4.952524   2.428245   0.000000
    41  H    7.144451   7.920491   2.440252   5.902765   4.295779
    42  H    6.708108   8.188960   4.287371   4.746503   2.478929
                   41         42
    41  H    0.000000
    42  H    2.498867   0.000000
 Stoichiometry    C26H16
 Framework group  C1[X(C26H16)]
 Deg. of freedom   120
 Full point group                 C1      NOp   1
 RotChk:  IX=0 Diff= 2.26D-04
 Largest Abelian subgroup         C1      NOp   1
 Largest concise Abelian subgroup C1      NOp   1
                         Standard orientation:                         
 ---------------------------------------------------------------------
 Center     Atomic      Atomic             Coordinates (Angstroms)
 Number     Number       Type             X           Y           Z
 ---------------------------------------------------------------------
      1          6           0        3.022542    1.569799    0.490941
      2          6           0        3.475882    0.324163    0.031687
      3          6           0        1.671036    1.917483    0.470572
      4          6           0        4.852279   -0.050013    0.039236
      5          6           0        2.509774   -0.593300   -0.510846
      6          6           0        0.683351    0.954569    0.038730
      7          6           0        1.256244    3.257504    0.777821
      8          6           0        2.965060   -1.840213   -1.034186
      9          6           0        5.251775   -1.262080   -0.464873
     10          6           0        1.148935   -0.245691   -0.501605
     11          6           0       -0.736440    1.322967    0.063795
     12          6           0       -0.024072    3.646056    0.553245
     13          6           0        4.297264   -2.167567   -1.009134
     14          6           0       -1.836764    0.396937   -0.084305
     15          6           0       -1.036609    2.707770    0.147312
     16          6           0       -1.813083   -1.011828    0.303079
     17          6           0       -2.333853    3.180253   -0.186805
     18          6           0       -3.074291    0.908978   -0.570945
     19          6           0       -0.863740   -1.553124    1.207996
     20          6           0       -4.113459    0.013010   -0.981756
     21          6           0       -2.862716   -1.877582   -0.135737
     22          6           0       -3.293795    2.311638   -0.627650
     23          6           0       -2.831131   -3.251984    0.206463
     24          6           0       -3.984578   -1.333480   -0.837389
     25          6           0       -0.874339   -2.888484    1.558279
     26          6           0       -1.846377   -3.759555    1.026943
     27          1           0        3.748634    2.303336    0.833894
     28          1           0        5.579473    0.645574    0.449995
     29          1           0        2.004059    3.969115    1.116660
     30          1           0        2.232120   -2.530684   -1.443008
     31          1           0        6.302319   -1.537297   -0.453401
     32          1           0        0.445361   -0.948542   -0.929690
     33          1           0       -0.319313    4.682515    0.692857
     34          1           0        4.631749   -3.122354   -1.403895
     35          1           0       -2.528730    4.248189   -0.142579
     36          1           0       -5.011132    0.438855   -1.421878
     37          1           0       -4.256755    2.676136   -0.974385
     38          1           0       -0.118685   -0.901927    1.644873
     39          1           0       -4.765750   -2.007464   -1.178105
     40          1           0       -3.624013   -3.895985   -0.165042
     41          1           0       -0.133069   -3.264040    2.257287
     42          1           0       -1.839653   -4.812776    1.291201
 ---------------------------------------------------------------------
 Rotational constants (GHZ):           0.3144026           0.1825165           0.1247517
 Leave Link  202 at Thu Sep  8 15:03:23 2022, MaxMem=  1342177280 cpu:               3.4 elap:               0.1
 (Enter /mnt/opt/groups/app-gaussian/g16-avx2/l301.exe)
 Standard basis: 6-31G(d,p) (6D, 7F)
 Ernie: Thresh=  0.10000D-02 Tol=  0.10000D-05 Strict=F.
 There are   470 symmetry adapted cartesian basis functions of A   symmetry.
 There are   470 symmetry adapted basis functions of A   symmetry.
   470 basis functions,   840 primitive gaussians,   470 cartesian basis functions
    86 alpha electrons       86 beta electrons
       nuclear repulsion energy      2056.9199585382 Hartrees.
 IExCor=  402 DFT=T Ex+Corr=B3LYP ExCW=0 ScaHFX=  0.200000
 ScaDFX=  0.800000  0.720000  1.000000  0.810000 ScalE2=  1.000000  1.000000
 IRadAn=      5 IRanWt=     -1 IRanGd=            0 ICorTp=0 IEmpDi=131
 NAtoms=   42 NActive=   42 NUniq=   42 SFac= 1.00D+00 NAtFMM=   60 NAOKFM=F Big=F
 Integral buffers will be    131072 words long.
 Raffenetti 2 integral format.
 Two-electron integral symmetry is turned on.
 R6Disp:  Grimme-D3 Dispersion energy=       -0.0420911819 Hartrees.
 Nuclear repulsion after empirical dispersion term =     2056.8778673563 Hartrees.
 Leave Link  301 at Thu Sep  8 15:03:23 2022, MaxMem=  1342177280 cpu:               4.4 elap:               0.1
 (Enter /mnt/opt/groups/app-gaussian/g16-avx2/l302.exe)
 NPDir=0 NMtPBC=     1 NCelOv=     1 NCel=       1 NClECP=     1 NCelD=      1
         NCelK=      1 NCelE2=     1 NClLst=     1 CellRange=     0.0.
 One-electron integrals computed using PRISM.
 One-electron integral symmetry used in STVInt
 NBasis=   470 RedAO= T EigKep=  1.76D-04  NBF=   470
 NBsUse=   470 1.00D-06 EigRej= -1.00D+00 NBFU=   470
 Precomputing XC quadrature grid using
 IXCGrd= 4 IRadAn=           5 IRanWt=          -1 IRanGd=           0 AccXCQ= 1.00D-12.
 Generated NRdTot=       0 NPtTot=           0 NUsed=           0 NTot=          32
 NSgBfM=   469   468   468   469   469 MxSgAt=    42 MxSgA2=    42.
 Leave Link  302 at Thu Sep  8 15:03:24 2022, MaxMem=  1342177280 cpu:              38.0 elap:               0.8
 (Enter /mnt/opt/groups/app-gaussian/g16-avx2/l303.exe)
 DipDrv:  MaxL=1.
 Leave Link  303 at Thu Sep  8 15:03:24 2022, MaxMem=  1342177280 cpu:               7.2 elap:               0.2
 (Enter /mnt/opt/groups/app-gaussian/g16-avx2/l401.exe)
 Initial guess from the checkpoint file:  "/scratch/9832358.torquesrv1.cis.gov.pl/Gau-61767.chk"
 B after Tr=    -0.000000   -0.000000    0.000000
         Rot=    1.000000    0.000002   -0.000007    0.000079 Ang=   0.01 deg.
 Guess basis will be translated and rotated to current coordinates.
 JPrj=2 DoOrth=T DoCkMO=T.
 Leave Link  401 at Thu Sep  8 15:03:25 2022, MaxMem=  1342177280 cpu:              36.7 elap:               0.8
 (Enter /mnt/opt/groups/app-gaussian/g16-avx2/l502.exe)
 Two-electron integrals replicated using symmetry.
 Closed shell SCF:
 Using DIIS extrapolation, IDIIS=    10.
 NGot=  1342177280 LenX=  1341707128 LenY=  1341485758
 Requested convergence on RMS density matrix=1.00D-08 within 500 cycles.
 Requested convergence on MAX density matrix=1.00D-06.
 Requested convergence on             energy=1.00D-06.
 Level shift goal  0.100 maximum shift  0.100.
 No special actions if energy rises.
 Dynamic level shift is on during FON iterations.

 Cycle   1  Pass 1  IDiag  1:
 FoFJK:  IHMeth= 1 ICntrl=       0 DoSepK=F KAlg= 0 I1Cent=           0 FoldK=F
 IRaf= 710000000 NMat=       1 IRICut=       1 DoRegI=T DoRafI=F ISym2E= 0 IDoP0=0 IntGTp=1.
 FoFCou: FMM=F IPFlag=           0 FMFlag=      100000 FMFlg1=           0
         NFxFlg=           0 DoJE=F BraDBF=F KetDBF=F FulRan=T
         wScrn=  0.000000 ICntrl=         0 IOpCl=  0 I1Cent=           0 NGrid=           0
         NMat0=    1 NMatS0=      1 NMatT0=    0 NMatD0=    1 NMtDS0=    0 NMtDT0=    0
 Symmetry not used in FoFCou.
 E= -1000.51406186700    
 DIIS: error= 1.99D-05 at cycle   1 NSaved=   1.
 NSaved= 1 IEnMin= 1 EnMin= -1000.51406186700     IErMin= 1 ErrMin= 1.99D-05
 ErrMax= 1.99D-05  0.00D+00 EMaxC= 1.00D+00 BMatC= 2.12D-07 BMatP= 2.12D-07
 IDIUse=1 WtCom= 1.00D+00 WtEn= 0.00D+00
 Coeff-Com:  0.100D+01
 Coeff:      0.100D+01
 Gap=     2.189 Goal=     0.100 Shift=    0.000
 RMSDP=2.04D-06 MaxDP=9.32D-05              OVMax= 1.23D-04

 Cycle   2  Pass 1  IDiag  1:
 E= -1000.51406236295     Delta-E=       -0.000000495948 Rises=F Damp=F
 DIIS: error= 2.79D-06 at cycle   2 NSaved=   2.
 NSaved= 2 IEnMin= 2 EnMin= -1000.51406236295     IErMin= 2 ErrMin= 2.79D-06
 ErrMax= 2.79D-06  0.00D+00 EMaxC= 1.00D+00 BMatC= 3.15D-09 BMatP= 2.12D-07
 IDIUse=1 WtCom= 1.00D+00 WtEn= 0.00D+00
 Coeff-Com: -0.838D-01 0.108D+01
 Coeff:     -0.838D-01 0.108D+01
 Gap=     0.127 Goal=     0.100 Shift=    0.000
 RMSDP=3.68D-07 MaxDP=1.44D-05 DE=-4.96D-07 OVMax= 3.14D-05

 Cycle   3  Pass 1  IDiag  1:
 E= -1000.51406236640     Delta-E=       -0.000000003448 Rises=F Damp=F
 DIIS: error= 3.08D-06 at cycle   3 NSaved=   3.
 NSaved= 3 IEnMin= 3 EnMin= -1000.51406236640     IErMin= 2 ErrMin= 2.79D-06
 ErrMax= 3.08D-06  0.00D+00 EMaxC= 1.00D+00 BMatC= 4.22D-09 BMatP= 3.15D-09
 IDIUse=1 WtCom= 1.00D+00 WtEn= 0.00D+00
 Coeff-Com: -0.581D-01 0.671D+00 0.387D+00
 Coeff:     -0.581D-01 0.671D+00 0.387D+00
 Gap=     0.127 Goal=     0.100 Shift=    0.000
 RMSDP=2.14D-07 MaxDP=7.93D-06 DE=-3.45D-09 OVMax= 2.81D-05

 Cycle   4  Pass 1  IDiag  1:
 E= -1000.51406237093     Delta-E=       -0.000000004538 Rises=F Damp=F
 DIIS: error= 8.43D-07 at cycle   4 NSaved=   4.
 NSaved= 4 IEnMin= 4 EnMin= -1000.51406237093     IErMin= 4 ErrMin= 8.43D-07
 ErrMax= 8.43D-07  0.00D+00 EMaxC= 1.00D+00 BMatC= 3.44D-10 BMatP= 3.15D-09
 IDIUse=1 WtCom= 1.00D+00 WtEn= 0.00D+00
 Coeff-Com: -0.143D-01 0.145D+00 0.226D+00 0.644D+00
 Coeff:     -0.143D-01 0.145D+00 0.226D+00 0.644D+00
 Gap=     0.127 Goal=     0.100 Shift=    0.000
 RMSDP=6.49D-08 MaxDP=2.92D-06 DE=-4.54D-09 OVMax= 9.20D-06

 Cycle   5  Pass 1  IDiag  1:
 E= -1000.51406237125     Delta-E=       -0.000000000314 Rises=F Damp=F
 DIIS: error= 3.37D-07 at cycle   5 NSaved=   5.
 NSaved= 5 IEnMin= 5 EnMin= -1000.51406237125     IErMin= 5 ErrMin= 3.37D-07
 ErrMax= 3.37D-07  0.00D+00 EMaxC= 1.00D+00 BMatC= 7.80D-11 BMatP= 3.44D-10
 IDIUse=1 WtCom= 1.00D+00 WtEn= 0.00D+00
 Coeff-Com: -0.123D-02-0.429D-03 0.909D-01 0.409D+00 0.502D+00
 Coeff:     -0.123D-02-0.429D-03 0.909D-01 0.409D+00 0.502D+00
 Gap=     0.127 Goal=     0.100 Shift=    0.000
 RMSDP=2.91D-08 MaxDP=1.43D-06 DE=-3.14D-10 OVMax= 5.02D-06

 Cycle   6  Pass 1  IDiag  1:
 E= -1000.51406237133     Delta-E=       -0.000000000082 Rises=F Damp=F
 DIIS: error= 1.75D-07 at cycle   6 NSaved=   6.
 NSaved= 6 IEnMin= 6 EnMin= -1000.51406237133     IErMin= 6 ErrMin= 1.75D-07
 ErrMax= 1.75D-07  0.00D+00 EMaxC= 1.00D+00 BMatC= 1.17D-11 BMatP= 7.80D-11
 IDIUse=1 WtCom= 1.00D+00 WtEn= 0.00D+00
 Coeff-Com:  0.133D-02-0.227D-01 0.264D-01 0.172D+00 0.326D+00 0.497D+00
 Coeff:      0.133D-02-0.227D-01 0.264D-01 0.172D+00 0.326D+00 0.497D+00
 Gap=     0.127 Goal=     0.100 Shift=    0.000
 RMSDP=1.21D-08 MaxDP=5.14D-07 DE=-8.23D-11 OVMax= 1.91D-06

 Cycle   7  Pass 1  IDiag  1:
 E= -1000.51406237135     Delta-E=       -0.000000000023 Rises=F Damp=F
 DIIS: error= 4.70D-08 at cycle   7 NSaved=   7.
 NSaved= 7 IEnMin= 7 EnMin= -1000.51406237135     IErMin= 7 ErrMin= 4.70D-08
 ErrMax= 4.70D-08  0.00D+00 EMaxC= 1.00D+00 BMatC= 9.79D-13 BMatP= 1.17D-11
 IDIUse=1 WtCom= 1.00D+00 WtEn= 0.00D+00
 Coeff-Com:  0.878D-03-0.136D-01 0.870D-02 0.703D-01 0.156D+00 0.306D+00
 Coeff-Com:  0.472D+00
 Coeff:      0.878D-03-0.136D-01 0.870D-02 0.703D-01 0.156D+00 0.306D+00
 Coeff:      0.472D+00
 Gap=     0.127 Goal=     0.100 Shift=    0.000
 RMSDP=2.86D-09 MaxDP=1.25D-07 DE=-2.27D-11 OVMax= 4.79D-07

 SCF Done:  E(RB3LYP) =  -1000.51406237     A.U. after    7 cycles
            NFock=  7  Conv=0.29D-08     -V/T= 2.0098
 KE= 9.907921143777D+02 PE=-6.430331930554D+03 EE= 2.382147886449D+03
 Leave Link  502 at Thu Sep  8 15:03:52 2022, MaxMem=  1342177280 cpu:            1279.1 elap:              27.3
 (Enter /mnt/opt/groups/app-gaussian/g16-avx2/l701.exe)
 ... and contract with generalized density number  0.
 Compute integral first derivatives.
 R6Disp: Adding Grimme-D3 dispersion energy 1st derivatives to the gradient.
 Leave Link  701 at Thu Sep  8 15:03:54 2022, MaxMem=  1342177280 cpu:              54.0 elap:               1.2
 (Enter /mnt/opt/groups/app-gaussian/g16-avx2/l702.exe)
 L702 exits ... SP integral derivatives will be done elsewhere.
 Leave Link  702 at Thu Sep  8 15:03:54 2022, MaxMem=  1342177280 cpu:               2.0 elap:               0.1
 (Enter /mnt/opt/groups/app-gaussian/g16-avx2/l703.exe)
 Integral derivatives from FoFJK, PRISM(SPDF).
 Compute integral first derivatives, UseDBF=F ICtDFT=           0.
 Calling FoFJK, ICntrl=      2127 FMM=F ISym2X=0 I1Cent= 0 IOpClX= 0 NMat=1 NMatS=1 NMatT=0.
 FoFJK:  IHMeth= 1 ICntrl=    2127 DoSepK=F KAlg= 0 I1Cent=           0 FoldK=F
 IRaf=         0 NMat=       1 IRICut=       1 DoRegI=T DoRafI=F ISym2E= 0 IDoP0=0 IntGTp=1.
 FoFCou: FMM=F IPFlag=           0 FMFlag=      100000 FMFlg1=         800
         NFxFlg=           0 DoJE=F BraDBF=F KetDBF=F FulRan=T
         wScrn=  0.000000 ICntrl=      2127 IOpCl=  0 I1Cent=           0 NGrid=           0
         NMat0=    1 NMatS0=      1 NMatT0=    0 NMatD0=    1 NMtDS0=    0 NMtDT0=    0
 Symmetry not used in FoFCou.
 Leave Link  703 at Thu Sep  8 15:04:05 2022, MaxMem=  1342177280 cpu:             520.6 elap:              11.2
 (Enter /mnt/opt/groups/app-gaussian/g16-avx2/l716.exe)
 Dipole        =-2.85635938D-02-1.56304265D-02-2.37753679D-03
 ***** Axes restored to original set *****
 -------------------------------------------------------------------
 Center     Atomic                   Forces (Hartrees/Bohr)
 Number     Number              X              Y              Z
 -------------------------------------------------------------------
      1        6          -0.000001411    0.000000686    0.000000028
      2        6          -0.000002464   -0.000001114   -0.000001611
      3        6           0.000001273   -0.000002484    0.000000549
      4        6           0.000001617   -0.000000782   -0.000000561
      5        6           0.000001758    0.000001557    0.000001401
      6        6           0.000002406   -0.000003988    0.000004209
      7        6          -0.000001510    0.000002903   -0.000001607
      8        6           0.000001367   -0.000000586   -0.000001382
      9        6           0.000000269    0.000001999    0.000000862
     10        6          -0.000000438   -0.000004146    0.000003387
     11        6          -0.000005509    0.000003103   -0.000008935
     12        6           0.000003089    0.000000857    0.000001131
     13        6          -0.000001870   -0.000000153   -0.000000379
     14        6          -0.000002528   -0.000001193   -0.000004728
     15        6          -0.000002273   -0.000003444    0.000002102
     16        6          -0.000008090    0.000001018    0.000005669
     17        6          -0.000000487    0.000000276   -0.000000550
     18        6           0.000003430   -0.000000409    0.000003235
     19        6          -0.000000003    0.000000528   -0.000001536
     20        6          -0.000002177   -0.000003228    0.000000443
     21        6           0.000003382    0.000000581    0.000000327
     22        6           0.000001696    0.000000791   -0.000000508
     23        6          -0.000000012   -0.000000829   -0.000000165
     24        6          -0.000001567    0.000001941   -0.000002369
     25        6           0.000001439    0.000001287   -0.000000018
     26        6          -0.000001433   -0.000000618    0.000000919
     27        1           0.000000376    0.000000225   -0.000000043
     28        1          -0.000000018    0.000000304   -0.000000230
     29        1           0.000000227   -0.000000151    0.000000038
     30        1          -0.000000151    0.000000111    0.000000073
     31        1           0.000000258   -0.000000001   -0.000000299
     32        1           0.000003927    0.000001805   -0.000000789
     33        1          -0.000000583   -0.000000233    0.000000757
     34        1           0.000000398   -0.000000041    0.000000040
     35        1          -0.000000302    0.000000290    0.000000902
     36        1          -0.000000190    0.000000091    0.000000572
     37        1          -0.000000485   -0.000000312    0.000000720
     38        1           0.000005009    0.000004282   -0.000001704
     39        1           0.000000221   -0.000000699    0.000000242
     40        1           0.000000177   -0.000000218    0.000000012
     41        1           0.000000593    0.000000120   -0.000000094
     42        1           0.000000589   -0.000000128   -0.000000111
 -------------------------------------------------------------------
 Cartesian Forces:  Max     0.000008935 RMS     0.000002098
 Leave Link  716 at Thu Sep  8 15:04:05 2022, MaxMem=  1342177280 cpu:               2.4 elap:               0.1
 (Enter /mnt/opt/groups/app-gaussian/g16-avx2/l103.exe)

 GradGradGradGradGradGradGradGradGradGradGradGradGradGradGradGradGradGrad
 Berny optimization.
 Using GEDIIS/GDIIS optimizer.
 FormGI is forming the generalized inverse of G from B-inverse, IUseBI=4.
 GSVD:  received Info=                   1 from GESDD.
 Internal  Forces:  Max     0.000008956 RMS     0.000001943
 Search for a local minimum.
 Step number   3 out of a maximum of  252
 All quantities printed in internal units (Hartrees-Bohrs-Radians)
 RMS Force = .19427D-05 SwitMx=.10000D-02 MixMth= 2
 Mixed Optimization -- En-DIIS/RFO-DIIS
 Swapping is turned off.
 Update second derivatives using D2CorX and points    3
 DE= -4.33D-08 DEPred=-5.58D-08 R= 7.76D-01
 Trust test= 7.76D-01 RLast= 1.01D-03 DXMaxT set to 1.50D-01
 ITU=  0 -1  0
     Eigenvalues ---    0.01325   0.01532   0.01591   0.01662   0.01680
     Eigenvalues ---    0.01728   0.01741   0.01752   0.01773   0.01784
     Eigenvalues ---    0.01790   0.01806   0.01836   0.01867   0.01966
     Eigenvalues ---    0.01989   0.02006   0.02018   0.02040   0.02047
     Eigenvalues ---    0.02068   0.02077   0.02096   0.02101   0.02103
     Eigenvalues ---    0.02104   0.02109   0.02112   0.02116   0.02138
     Eigenvalues ---    0.02154   0.02181   0.02183   0.02246   0.02261
     Eigenvalues ---    0.02281   0.02283   0.02292   0.05613   0.15146
     Eigenvalues ---    0.15941   0.15957   0.15967   0.15979   0.15984
     Eigenvalues ---    0.15985   0.15992   0.15998   0.15999   0.15999
     Eigenvalues ---    0.15999   0.16000   0.16000   0.16000   0.16097
     Eigenvalues ---    0.21991   0.21999   0.22239   0.22310   0.22486
     Eigenvalues ---    0.22527   0.22612   0.22825   0.23621   0.23868
     Eigenvalues ---    0.23905   0.24205   0.24330   0.24441   0.24485
     Eigenvalues ---    0.24548   0.24790   0.28960   0.34550   0.35005
     Eigenvalues ---    0.35121   0.35172   0.35173   0.35188   0.35198
     Eigenvalues ---    0.35200   0.35216   0.35223   0.35224   0.35230
     Eigenvalues ---    0.35272   0.35282   0.35292   0.35293   0.35648
     Eigenvalues ---    0.35731   0.35883   0.36466   0.36848   0.38044
     Eigenvalues ---    0.38464   0.39265   0.39300   0.39914   0.40136
     Eigenvalues ---    0.40238   0.40682   0.40887   0.41439   0.41577
     Eigenvalues ---    0.41952   0.42081   0.42096   0.43483   0.44162
     Eigenvalues ---    0.45678   0.45882   0.47447   0.48481   0.48621
     Eigenvalues ---    0.49392   0.49858   0.50847   0.51738   0.56331
 En-DIIS/RFO-DIIS/Sim-DIIS IScMMF=       -3 using points:     3    2    1
 RFO step:  Lambda=-5.53704708D-09.
 NNeg= 0 NGDIIS= 3 SimSw=  2.50D-03 Rises=F DC= -4.33D-08 SmlDif=  1.00D-05
 NRisDI= 0 DoIntr=F SqrtH=F CThrHd= 10.0 CDAdj=  3.0
 RMS Error=  0.5724521702D-04 NUsed= 3 OKEnD=F EnDIS=F
 InvSVX:  RCond= 4.62D-07 Info=           0 Equed=N FErr=  1.79D-15 BErr=  9.53D-17
 DidBck=T Rises=F RFO-DIIS coefs:    0.44583    0.13315    0.42101
 Iteration  1 RMS(Cart)=  0.00010248 RMS(Int)=  0.00000000
 Iteration  2 RMS(Cart)=  0.00000001 RMS(Int)=  0.00000000
 ITry= 1 IFail=0 DXMaxC= 5.31D-04 DCOld= 1.00D+10 DXMaxT= 1.50D-01 DXLimC= 3.00D+00 Rises=F
 Variable       Old X    -DE/DX   Delta X   Delta X   Delta X     New X
                                 (Linear)    (Quad)   (Total)
    R1        2.65104  -0.00000  -0.00001   0.00001  -0.00000   2.65103
    R2        2.63742  -0.00000  -0.00000  -0.00000  -0.00000   2.63742
    R3        2.05529   0.00000   0.00000  -0.00000   0.00000   2.05529
    R4        2.69545   0.00000  -0.00001   0.00001   0.00000   2.69545
    R5        2.71848  -0.00000   0.00001  -0.00002  -0.00000   2.71848
    R6        2.73143   0.00000   0.00001  -0.00001   0.00001   2.73144
    R7        2.71366   0.00000  -0.00001   0.00001  -0.00000   2.71366
    R8        2.59301  -0.00000   0.00001  -0.00001  -0.00000   2.59301
    R9        2.05396   0.00000   0.00000   0.00000   0.00000   2.05396
   R10        2.69640   0.00000  -0.00001   0.00001  -0.00000   2.69640
   R11        2.65424   0.00000  -0.00001   0.00001  -0.00000   2.65424
   R12        2.63842   0.00000   0.00001  -0.00000   0.00001   2.63843
   R13        2.77227   0.00001   0.00000   0.00001   0.00002   2.77228
   R14        2.56378  -0.00000   0.00001  -0.00001  -0.00000   2.56378
   R15        2.05314   0.00000   0.00000  -0.00000   0.00000   2.05314
   R16        2.59282  -0.00000   0.00001  -0.00001   0.00000   2.59282
   R17        2.05371   0.00000   0.00000  -0.00000   0.00000   2.05371
   R18        2.69060   0.00000  -0.00001   0.00001  -0.00000   2.69060
   R19        2.05235   0.00000   0.00000  -0.00000   0.00000   2.05235
   R20        2.04604  -0.00000  -0.00000  -0.00000  -0.00001   2.04603
   R21        2.73206  -0.00000  -0.00000   0.00000  -0.00000   2.73206
   R22        2.68232  -0.00000   0.00002  -0.00001   0.00000   2.68232
   R23        2.71910   0.00000  -0.00002   0.00002  -0.00000   2.71910
   R24        2.05356   0.00000   0.00000  -0.00000   0.00000   2.05356
   R25        2.05219   0.00000   0.00000  -0.00000   0.00000   2.05219
   R26        2.76136  -0.00001  -0.00002   0.00001  -0.00001   2.76135
   R27        2.69276  -0.00001   0.00001  -0.00001  -0.00000   2.69276
   R28        2.68429   0.00000  -0.00001   0.00001  -0.00000   2.68429
   R29        2.68123  -0.00000  -0.00000   0.00000  -0.00000   2.68123
   R30        2.70159  -0.00000   0.00001  -0.00001  -0.00000   2.70159
   R31        2.58439   0.00000  -0.00000   0.00000  -0.00000   2.58439
   R32        2.05313   0.00000   0.00000  -0.00000   0.00000   2.05313
   R33        2.70660   0.00000  -0.00001   0.00001   0.00000   2.70660
   R34        2.68504   0.00000  -0.00000   0.00000   0.00000   2.68504
   R35        2.60892  -0.00000  -0.00000   0.00000  -0.00000   2.60891
   R36        2.04407   0.00001   0.00001  -0.00000   0.00001   2.04408
   R37        2.57064   0.00000   0.00001  -0.00001   0.00000   2.57065
   R38        2.05352   0.00000   0.00000  -0.00000   0.00000   2.05352
   R39        2.67720   0.00000  -0.00000   0.00000   0.00000   2.67720
   R40        2.70365   0.00000  -0.00001   0.00001   0.00000   2.70366
   R41        2.05309   0.00000   0.00000  -0.00000   0.00000   2.05310
   R42        2.60519   0.00000   0.00000   0.00000   0.00000   2.60519
   R43        2.05400   0.00000   0.00000  -0.00000   0.00000   2.05400
   R44        2.05327   0.00000   0.00000  -0.00000   0.00000   2.05327
   R45        2.66307   0.00000   0.00000  -0.00000   0.00000   2.66307
   R46        2.05202   0.00000   0.00000  -0.00000   0.00000   2.05202
   R47        2.05203   0.00000  -0.00000   0.00000  -0.00000   2.05203
    A1        2.12863   0.00000   0.00001  -0.00001   0.00000   2.12863
    A2        2.07870  -0.00000  -0.00000  -0.00000  -0.00000   2.07870
    A3        2.07495  -0.00000  -0.00001   0.00001  -0.00000   2.07495
    A4        2.14483  -0.00000   0.00001  -0.00001   0.00000   2.14483
    A5        2.06318  -0.00000  -0.00001   0.00000  -0.00000   2.06317
    A6        2.07458   0.00000  -0.00000   0.00000   0.00000   2.07458
    A7        2.09452   0.00000  -0.00000   0.00001   0.00000   2.09452
    A8        2.10489  -0.00000   0.00001  -0.00001  -0.00001   2.10488
    A9        2.08083   0.00000  -0.00001   0.00001   0.00000   2.08083
   A10        2.10682  -0.00000   0.00000  -0.00000  -0.00000   2.10682
   A11        2.07114   0.00000   0.00001  -0.00001   0.00000   2.07114
   A12        2.10523   0.00000  -0.00001   0.00001  -0.00000   2.10522
   A13        2.07301  -0.00000  -0.00000   0.00000  -0.00000   2.07301
   A14        2.08329   0.00000  -0.00001   0.00001  -0.00000   2.08329
   A15        2.12684  -0.00000   0.00001  -0.00001   0.00000   2.12684
   A16        2.04931  -0.00000  -0.00002   0.00000  -0.00001   2.04930
   A17        2.08166  -0.00000   0.00000  -0.00001  -0.00000   2.08165
   A18        2.14745   0.00001   0.00001   0.00000   0.00001   2.14747
   A19        2.09951   0.00000   0.00001  -0.00000   0.00000   2.09952
   A20        2.07043  -0.00000   0.00002  -0.00002   0.00000   2.07043
   A21        2.11016  -0.00000  -0.00002   0.00002  -0.00000   2.11015
   A22        2.10785  -0.00000   0.00000  -0.00000   0.00000   2.10785
   A23        2.06916  -0.00000   0.00001  -0.00001   0.00000   2.06916
   A24        2.10611   0.00000  -0.00001   0.00001  -0.00000   2.10611
   A25        2.10252  -0.00000   0.00000  -0.00000  -0.00000   2.10252
   A26        2.09623   0.00000  -0.00001   0.00001  -0.00000   2.09623
   A27        2.08444  -0.00000   0.00001  -0.00001   0.00000   2.08444
   A28        2.13932   0.00000   0.00002  -0.00001   0.00001   2.13933
   A29        2.05594  -0.00000  -0.00001  -0.00000  -0.00001   2.05593
   A30        2.08792   0.00000  -0.00001   0.00001   0.00000   2.08792
   A31        2.18215   0.00000   0.00001   0.00000   0.00001   2.18216
   A32        2.03831   0.00000   0.00000   0.00000   0.00001   2.03831
   A33        2.06006  -0.00000  -0.00000  -0.00000  -0.00001   2.06005
   A34        2.12236   0.00000   0.00001  -0.00001   0.00000   2.12237
   A35        2.10399  -0.00000  -0.00003   0.00002  -0.00000   2.10398
   A36        2.05670  -0.00000   0.00001  -0.00001   0.00000   2.05670
   A37        2.10153  -0.00000  -0.00000   0.00000   0.00000   2.10153
   A38        2.09692   0.00000  -0.00001   0.00001  -0.00000   2.09692
   A39        2.08473  -0.00000   0.00001  -0.00001   0.00000   2.08473
   A40        2.18710  -0.00001  -0.00001   0.00000  -0.00001   2.18709
   A41        2.05533   0.00001   0.00001  -0.00000   0.00001   2.05534
   A42        2.03873   0.00000   0.00000  -0.00000  -0.00000   2.03873
   A43        2.09899  -0.00000  -0.00000   0.00001   0.00000   2.09899
   A44        2.09879   0.00000  -0.00001   0.00001  -0.00000   2.09879
   A45        2.08531  -0.00000   0.00002  -0.00002  -0.00000   2.08531
   A46        2.15044  -0.00001  -0.00000  -0.00001  -0.00001   2.15043
   A47        2.08353   0.00000   0.00001  -0.00000   0.00000   2.08353
   A48        2.04427   0.00001   0.00000   0.00001   0.00001   2.04428
   A49        2.10086   0.00000   0.00001  -0.00001   0.00000   2.10086
   A50        2.07280  -0.00000   0.00000  -0.00000   0.00000   2.07280
   A51        2.10775   0.00000  -0.00001   0.00001  -0.00000   2.10775
   A52        2.09818  -0.00000  -0.00001   0.00000  -0.00000   2.09818
   A53        2.09732  -0.00000  -0.00001   0.00001  -0.00000   2.09732
   A54        2.08749   0.00000   0.00002  -0.00001   0.00001   2.08750
   A55        2.12432  -0.00000   0.00000  -0.00001  -0.00000   2.12432
   A56        2.08150  -0.00000  -0.00000  -0.00000  -0.00000   2.08149
   A57        2.07730   0.00000  -0.00000   0.00001   0.00001   2.07730
   A58        2.11767  -0.00000   0.00000  -0.00000  -0.00000   2.11767
   A59        2.06051   0.00000   0.00001  -0.00001   0.00000   2.06051
   A60        2.10498   0.00000  -0.00002   0.00002  -0.00000   2.10498
   A61        2.09092  -0.00000  -0.00001   0.00000  -0.00000   2.09091
   A62        2.08971  -0.00000  -0.00001   0.00001  -0.00001   2.08971
   A63        2.10004   0.00000   0.00002  -0.00001   0.00001   2.10005
   A64        2.10099  -0.00000   0.00001  -0.00001   0.00000   2.10099
   A65        2.10822   0.00000  -0.00001   0.00001  -0.00000   2.10822
   A66        2.07243   0.00000   0.00000  -0.00000  -0.00000   2.07243
   A67        2.11398  -0.00000   0.00001  -0.00001  -0.00000   2.11398
   A68        2.06687   0.00000  -0.00000   0.00000   0.00000   2.06687
   A69        2.10174   0.00000  -0.00000   0.00000   0.00000   2.10174
   A70        2.09760  -0.00000   0.00000  -0.00001  -0.00000   2.09760
   A71        2.10900   0.00000  -0.00002   0.00002  -0.00000   2.10900
   A72        2.07332   0.00000   0.00001  -0.00001   0.00000   2.07332
   A73        2.10308  -0.00000  -0.00000   0.00000  -0.00000   2.10308
   A74        2.08588   0.00000  -0.00001   0.00001  -0.00000   2.08588
   A75        2.09416   0.00000   0.00001  -0.00001   0.00000   2.09416
   A76        2.08234   0.00000  -0.00000   0.00000   0.00000   2.08234
   A77        2.10175  -0.00000  -0.00001   0.00001  -0.00000   2.10175
   A78        2.09844  -0.00000   0.00001  -0.00001   0.00000   2.09844
    D1        3.13783  -0.00000   0.00001  -0.00001  -0.00001   3.13783
    D2        0.03379  -0.00000   0.00000  -0.00001  -0.00000   0.03378
    D3        0.04258  -0.00000   0.00002  -0.00002   0.00000   0.04258
    D4       -3.06146  -0.00000   0.00001  -0.00001   0.00000  -3.06146
    D5        0.06275  -0.00000   0.00001  -0.00000   0.00001   0.06276
    D6       -2.99568  -0.00000   0.00001   0.00000   0.00001  -2.99567
    D7       -3.12508  -0.00000  -0.00000   0.00000   0.00000  -3.12508
    D8        0.09967  -0.00000  -0.00000   0.00000  -0.00000   0.09967
    D9       -3.10078   0.00000   0.00000   0.00000   0.00000  -3.10078
   D10        0.03788   0.00000   0.00000   0.00000   0.00000   0.03789
   D11        0.00303   0.00000   0.00001  -0.00000   0.00000   0.00303
   D12       -3.14149   0.00000   0.00000  -0.00000   0.00000  -3.14149
   D13        3.09509  -0.00000  -0.00001   0.00000  -0.00001   3.09508
   D14       -0.05584   0.00000  -0.00001   0.00001  -0.00000  -0.05585
   D15       -0.01050  -0.00000  -0.00002   0.00001  -0.00001  -0.01051
   D16        3.12175   0.00000  -0.00001   0.00001  -0.00000   3.12175
   D17       -0.13500   0.00000  -0.00001   0.00001  -0.00000  -0.13500
   D18        3.10819   0.00000  -0.00002   0.00002   0.00000   3.10820
   D19        2.92458   0.00000  -0.00001   0.00001  -0.00000   2.92457
   D20       -0.11541   0.00000  -0.00002   0.00002   0.00000  -0.11541
   D21        2.95885   0.00000   0.00004  -0.00001   0.00003   2.95888
   D22       -0.09923   0.00000   0.00002  -0.00002   0.00000  -0.09923
   D23       -0.10023   0.00000   0.00004  -0.00001   0.00003  -0.10020
   D24        3.12488  -0.00000   0.00001  -0.00001   0.00000   3.12488
   D25        0.00331   0.00000   0.00000  -0.00000   0.00000   0.00332
   D26       -3.14068   0.00000   0.00000  -0.00000   0.00000  -3.14068
   D27       -3.13530   0.00000   0.00000  -0.00000   0.00000  -3.13529
   D28        0.00389   0.00000   0.00001  -0.00000   0.00000   0.00390
   D29        0.01199   0.00000   0.00002  -0.00001   0.00001   0.01201
   D30        3.14141   0.00000   0.00001  -0.00000   0.00000   3.14142
   D31       -3.12001  -0.00000   0.00001  -0.00001   0.00000  -3.12001
   D32        0.00940  -0.00000   0.00000  -0.00001  -0.00000   0.00940
   D33       -0.02079   0.00000   0.00000   0.00000   0.00001  -0.02078
   D34        3.12598  -0.00000  -0.00003  -0.00000  -0.00003   3.12595
   D35        3.11116   0.00000   0.00001   0.00001   0.00002   3.11118
   D36       -0.02525  -0.00000  -0.00003   0.00000  -0.00002  -0.02527
   D37        0.11485  -0.00000   0.00001  -0.00001  -0.00000   0.11485
   D38       -3.03201   0.00000   0.00004  -0.00001   0.00004  -3.03198
   D39       -3.13249  -0.00000   0.00002  -0.00003  -0.00001  -3.13249
   D40        0.00384   0.00000   0.00005  -0.00002   0.00003   0.00387
   D41       -2.91928   0.00000   0.00011  -0.00001   0.00010  -2.91918
   D42        0.30252  -0.00000  -0.00003  -0.00001  -0.00004   0.30247
   D43        0.32992   0.00000   0.00010   0.00000   0.00011   0.33003
   D44       -2.73147  -0.00000  -0.00004  -0.00000  -0.00004  -2.73151
   D45        0.12209  -0.00000  -0.00001  -0.00000  -0.00002   0.12208
   D46       -3.03777  -0.00000  -0.00003  -0.00001  -0.00004  -3.03781
   D47       -3.10494   0.00000   0.00002  -0.00000   0.00002  -3.10492
   D48        0.01838  -0.00000   0.00000  -0.00001  -0.00001   0.01837
   D49       -0.00581  -0.00000  -0.00001   0.00000  -0.00001  -0.00581
   D50        3.13406  -0.00000  -0.00001   0.00000  -0.00001   3.13406
   D51       -3.13496   0.00000   0.00000  -0.00000   0.00000  -3.13496
   D52        0.00491   0.00000   0.00000  -0.00000   0.00000   0.00491
   D53       -0.00200  -0.00000  -0.00000   0.00000  -0.00000  -0.00200
   D54        3.14130  -0.00000  -0.00000   0.00000  -0.00000   3.14130
   D55       -3.14121   0.00000  -0.00000   0.00000   0.00000  -3.14121
   D56        0.00209   0.00000  -0.00000   0.00000   0.00000   0.00209
   D57        0.50431  -0.00000  -0.00006   0.00002  -0.00004   0.50427
   D58       -2.70800  -0.00000  -0.00013  -0.00001  -0.00014  -2.70813
   D59       -2.71840   0.00000   0.00008   0.00002   0.00011  -2.71829
   D60        0.35248  -0.00000   0.00002  -0.00000   0.00001   0.35250
   D61       -0.28658   0.00000   0.00006  -0.00000   0.00006  -0.28652
   D62        2.83998   0.00000   0.00008   0.00000   0.00009   2.84007
   D63        2.92941  -0.00000  -0.00007  -0.00001  -0.00008   2.92933
   D64       -0.22722  -0.00000  -0.00005  -0.00000  -0.00005  -0.22727
   D65        0.07909  -0.00000  -0.00004   0.00001  -0.00003   0.07906
   D66       -3.04759  -0.00000  -0.00006   0.00001  -0.00006  -3.04764
   D67       -3.04471   0.00000  -0.00003   0.00002  -0.00001  -3.04472
   D68        0.11180  -0.00000  -0.00005   0.00002  -0.00003   0.11177
   D69        0.32585  -0.00000  -0.00012  -0.00001  -0.00013   0.32573
   D70       -2.92559  -0.00000  -0.00004  -0.00002  -0.00006  -2.92565
   D71       -2.74563  -0.00000  -0.00005   0.00001  -0.00003  -2.74567
   D72        0.28611   0.00000   0.00003   0.00001   0.00003   0.28614
   D73        2.93143   0.00000   0.00005   0.00001   0.00006   2.93149
   D74       -0.23096   0.00000   0.00002   0.00001   0.00003  -0.23093
   D75       -0.27480  -0.00000  -0.00002  -0.00001  -0.00003  -0.27483
   D76        2.84599  -0.00000  -0.00004  -0.00001  -0.00005   2.84593
   D77       -0.03220   0.00000   0.00004   0.00000   0.00005  -0.03216
   D78       -3.11038  -0.00000  -0.00001   0.00001  -0.00000  -3.11038
   D79        3.09447   0.00000   0.00007   0.00000   0.00007   3.09454
   D80        0.01630   0.00000   0.00002   0.00001   0.00003   0.01633
   D81        3.13531   0.00000   0.00004  -0.00001   0.00003   3.13534
   D82        0.00650  -0.00000   0.00001  -0.00002  -0.00000   0.00649
   D83        0.10127  -0.00000  -0.00003  -0.00000  -0.00003   0.10123
   D84       -3.02755  -0.00000  -0.00006  -0.00001  -0.00007  -3.02762
   D85        3.11404  -0.00000  -0.00003   0.00001  -0.00002   3.11402
   D86       -0.10341   0.00000  -0.00002   0.00001  -0.00002  -0.10342
   D87       -0.13080   0.00000   0.00004   0.00000   0.00004  -0.13076
   D88        2.93494   0.00000   0.00005  -0.00000   0.00004   2.93499
   D89        0.16254  -0.00000  -0.00000   0.00000   0.00000   0.16254
   D90       -3.03947  -0.00000  -0.00004  -0.00001  -0.00004  -3.03952
   D91       -3.04376   0.00000   0.00005   0.00000   0.00005  -3.04370
   D92        0.03742   0.00000   0.00002  -0.00001   0.00000   0.03742
   D93        0.07679  -0.00000   0.00000   0.00001   0.00001   0.07680
   D94       -3.05687  -0.00000  -0.00001   0.00001  -0.00000  -3.05688
   D95       -3.04412   0.00000   0.00003   0.00001   0.00003  -3.04408
   D96        0.10541   0.00000   0.00001   0.00001   0.00002   0.10543
   D97       -0.02735  -0.00000  -0.00003  -0.00001  -0.00004  -0.02739
   D98       -3.10975  -0.00000   0.00000   0.00000   0.00000  -3.10975
   D99        3.09357  -0.00000  -0.00006  -0.00001  -0.00007   3.09350
   D100       0.01117  -0.00000  -0.00002   0.00000  -0.00002   0.01115
   D101      -0.00773   0.00000   0.00000  -0.00000   0.00000  -0.00773
   D102      -3.13748  -0.00000  -0.00001  -0.00000  -0.00001  -3.13749
   D103       3.12112   0.00000   0.00003   0.00001   0.00004   3.12115
   D104      -0.00864   0.00000   0.00002   0.00001   0.00003  -0.00861
   D105       0.11898  -0.00000   0.00000   0.00001   0.00001   0.11899
   D106      -3.11044  -0.00000   0.00000  -0.00000  -0.00000  -3.11044
   D107      -3.03074   0.00000   0.00002   0.00000   0.00002  -3.03072
   D108       0.02302   0.00000   0.00002  -0.00001   0.00001   0.02304
   D109       0.07003  -0.00000  -0.00002  -0.00000  -0.00002   0.07001
   D110      -3.10861  -0.00000  -0.00001   0.00000  -0.00001  -3.10862
   D111      -2.99526  -0.00000  -0.00002   0.00000  -0.00002  -2.99528
   D112       0.10928  -0.00000  -0.00002   0.00001  -0.00001   0.10927
   D113      -0.10322  -0.00000   0.00001  -0.00001  -0.00000  -0.10322
   D114       3.12442  -0.00000   0.00001  -0.00000   0.00001   3.12442
   D115       2.96212   0.00000   0.00002  -0.00002  -0.00000   2.96212
   D116      -0.09343   0.00000   0.00002  -0.00001   0.00001  -0.09342
   D117       0.02642  -0.00000  -0.00001  -0.00000  -0.00002   0.02640
   D118       3.12921   0.00000   0.00002  -0.00000   0.00002   3.12922
   D119      -3.07738  -0.00000  -0.00002  -0.00001  -0.00002  -3.07741
   D120       0.02541   0.00000   0.00001  -0.00001   0.00001   0.02541
   D121      -0.05831   0.00000   0.00002   0.00000   0.00002  -0.05828
   D122       3.12201  -0.00000  -0.00001   0.00001  -0.00001   3.12201
   D123       3.07139   0.00000   0.00003   0.00000   0.00003   3.07142
   D124      -0.03148   0.00000  -0.00000   0.00001   0.00000  -0.03147
         Item               Value     Threshold  Converged?
 Maximum Force            0.000009     0.000450     YES
 RMS     Force            0.000002     0.000300     YES
 Maximum Displacement     0.000531     0.001800     YES
 RMS     Displacement     0.000102     0.001200     YES
 Predicted change in Energy=-4.855284D-09
 Optimization completed.
    -- Stationary point found.
                           ----------------------------
                           !   Optimized Parameters   !
                           ! (Angstroms and Degrees)  !
 --------------------------                            --------------------------
 ! Name  Definition              Value          Derivative Info.                !
 --------------------------------------------------------------------------------
 ! R1    R(1,2)                  1.4029         -DE/DX =    0.0                 !
 ! R2    R(1,3)                  1.3957         -DE/DX =    0.0                 !
 ! R3    R(1,27)                 1.0876         -DE/DX =    0.0                 !
 ! R4    R(2,4)                  1.4264         -DE/DX =    0.0                 !
 ! R5    R(2,5)                  1.4386         -DE/DX =    0.0                 !
 ! R6    R(3,6)                  1.4454         -DE/DX =    0.0                 !
 ! R7    R(3,7)                  1.436          -DE/DX =    0.0                 !
 ! R8    R(4,9)                  1.3722         -DE/DX =    0.0                 !
 ! R9    R(4,28)                 1.0869         -DE/DX =    0.0                 !
 ! R10   R(5,8)                  1.4269         -DE/DX =    0.0                 !
 ! R11   R(5,10)                 1.4046         -DE/DX =    0.0                 !
 ! R12   R(6,10)                 1.3962         -DE/DX =    0.0                 !
 ! R13   R(6,11)                 1.467          -DE/DX =    0.0                 !
 ! R14   R(7,12)                 1.3567         -DE/DX =    0.0                 !
 ! R15   R(7,29)                 1.0865         -DE/DX =    0.0                 !
 ! R16   R(8,13)                 1.3721         -DE/DX =    0.0                 !
 ! R17   R(8,30)                 1.0868         -DE/DX =    0.0                 !
 ! R18   R(9,13)                 1.4238         -DE/DX =    0.0                 !
 ! R19   R(9,31)                 1.0861         -DE/DX =    0.0                 !
 ! R20   R(10,32)                1.0827         -DE/DX =    0.0                 !
 ! R21   R(11,14)                1.4457         -DE/DX =    0.0                 !
 ! R22   R(11,15)                1.4194         -DE/DX =    0.0                 !
 ! R23   R(12,15)                1.4389         -DE/DX =    0.0                 !
 ! R24   R(12,33)                1.0867         -DE/DX =    0.0                 !
 ! R25   R(13,34)                1.086          -DE/DX =    0.0                 !
 ! R26   R(14,16)                1.4612         -DE/DX =    0.0                 !
 ! R27   R(14,18)                1.4249         -DE/DX =    0.0                 !
 ! R28   R(15,17)                1.4205         -DE/DX =    0.0                 !
 ! R29   R(16,19)                1.4188         -DE/DX =    0.0                 !
 ! R30   R(16,21)                1.4296         -DE/DX =    0.0                 !
 ! R31   R(17,22)                1.3676         -DE/DX =    0.0                 !
 ! R32   R(17,35)                1.0865         -DE/DX =    0.0                 !
 ! R33   R(18,20)                1.4323         -DE/DX =    0.0                 !
 ! R34   R(18,22)                1.4209         -DE/DX =    0.0                 !
 ! R35   R(19,25)                1.3806         -DE/DX =    0.0                 !
 ! R36   R(19,38)                1.0817         -DE/DX =    0.0                 !
 ! R37   R(20,24)                1.3603         -DE/DX =    0.0                 !
 ! R38   R(20,36)                1.0867         -DE/DX =    0.0                 !
 ! R39   R(21,23)                1.4167         -DE/DX =    0.0                 !
 ! R40   R(21,24)                1.4307         -DE/DX =    0.0                 !
 ! R41   R(22,37)                1.0865         -DE/DX =    0.0                 !
 ! R42   R(23,26)                1.3786         -DE/DX =    0.0                 !
 ! R43   R(23,40)                1.0869         -DE/DX =    0.0                 !
 ! R44   R(24,39)                1.0865         -DE/DX =    0.0                 !
 ! R45   R(25,26)                1.4092         -DE/DX =    0.0                 !
 ! R46   R(25,41)                1.0859         -DE/DX =    0.0                 !
 ! R47   R(26,42)                1.0859         -DE/DX =    0.0                 !
 ! A1    A(2,1,3)              121.9614         -DE/DX =    0.0                 !
 ! A2    A(2,1,27)             119.1007         -DE/DX =    0.0                 !
 ! A3    A(3,1,27)             118.8858         -DE/DX =    0.0                 !
 ! A4    A(1,2,4)              122.8897         -DE/DX =    0.0                 !
 ! A5    A(1,2,5)              118.2114         -DE/DX =    0.0                 !
 ! A6    A(4,2,5)              118.8648         -DE/DX =    0.0                 !
 ! A7    A(1,3,6)              120.0071         -DE/DX =    0.0                 !
 ! A8    A(1,3,7)              120.601          -DE/DX =    0.0                 !
 ! A9    A(6,3,7)              119.2226         -DE/DX =    0.0                 !
 ! A10   A(2,4,9)              120.7118         -DE/DX =    0.0                 !
 ! A11   A(2,4,28)             118.6675         -DE/DX =    0.0                 !
 ! A12   A(9,4,28)             120.6205         -DE/DX =    0.0                 !
 ! A13   A(2,5,8)              118.7747         -DE/DX =    0.0                 !
 ! A14   A(2,5,10)             119.364          -DE/DX =    0.0                 !
 ! A15   A(8,5,10)             121.8591         -DE/DX =    0.0                 !
 ! A16   A(3,6,10)             117.4166         -DE/DX =    0.0                 !
 ! A17   A(3,6,11)             119.2701         -DE/DX =    0.0                 !
 ! A18   A(10,6,11)            123.0399         -DE/DX =    0.0                 !
 ! A19   A(3,7,12)             120.2933         -DE/DX =    0.0                 !
 ! A20   A(3,7,29)             118.627          -DE/DX =    0.0                 !
 ! A21   A(12,7,29)            120.9032         -DE/DX =    0.0                 !
 ! A22   A(5,8,13)             120.771          -DE/DX =    0.0                 !
 ! A23   A(5,8,30)             118.5541         -DE/DX =    0.0                 !
 ! A24   A(13,8,30)            120.6712         -DE/DX =    0.0                 !
 ! A25   A(4,9,13)             120.4653         -DE/DX =    0.0                 !
 ! A26   A(4,9,31)             120.105          -DE/DX =    0.0                 !
 ! A27   A(13,9,31)            119.4295         -DE/DX =    0.0                 !
 ! A28   A(5,10,6)             122.5739         -DE/DX =    0.0                 !
 ! A29   A(5,10,32)            117.7967         -DE/DX =    0.0                 !
 ! A30   A(6,10,32)            119.6287         -DE/DX =    0.0                 !
 ! A31   A(6,11,14)            125.028          -DE/DX =    0.0                 !
 ! A32   A(6,11,15)            116.7864         -DE/DX =    0.0                 !
 ! A33   A(14,11,15)           118.0329         -DE/DX =    0.0                 !
 ! A34   A(7,12,15)            121.6025         -DE/DX =    0.0                 !
 ! A35   A(7,12,33)            120.5495         -DE/DX =    0.0                 !
 ! A36   A(15,12,33)           117.8401         -DE/DX =    0.0                 !
 ! A37   A(8,13,9)             120.4089         -DE/DX =    0.0                 !
 ! A38   A(8,13,34)            120.1446         -DE/DX =    0.0                 !
 ! A39   A(9,13,34)            119.4464         -DE/DX =    0.0                 !
 ! A40   A(11,14,16)           125.3117         -DE/DX =    0.0                 !
 ! A41   A(11,14,18)           117.7616         -DE/DX =    0.0                 !
 ! A42   A(16,14,18)           116.8108         -DE/DX =    0.0                 !
 ! A43   A(11,15,12)           120.2633         -DE/DX =    0.0                 !
 ! A44   A(11,15,17)           120.2519         -DE/DX =    0.0                 !
 ! A45   A(12,15,17)           119.4793         -DE/DX =    0.0                 !
 ! A46   A(14,16,19)           123.2111         -DE/DX =    0.0                 !
 ! A47   A(14,16,21)           119.3774         -DE/DX =    0.0                 !
 ! A48   A(19,16,21)           117.1283         -DE/DX =    0.0                 !
 ! A49   A(15,17,22)           120.3704         -DE/DX =    0.0                 !
 ! A50   A(15,17,35)           118.7628         -DE/DX =    0.0                 !
 ! A51   A(22,17,35)           120.7654         -DE/DX =    0.0                 !
 ! A52   A(14,18,20)           120.2171         -DE/DX =    0.0                 !
 ! A53   A(14,18,22)           120.1677         -DE/DX =    0.0                 !
 ! A54   A(20,18,22)           119.6046         -DE/DX =    0.0                 !
 ! A55   A(16,19,25)           121.7148         -DE/DX =    0.0                 !
 ! A56   A(16,19,38)           119.2609         -DE/DX =    0.0                 !
 ! A57   A(25,19,38)           119.0203         -DE/DX =    0.0                 !
 ! A58   A(18,20,24)           121.3334         -DE/DX =    0.0                 !
 ! A59   A(18,20,36)           118.0585         -DE/DX =    0.0                 !
 ! A60   A(24,20,36)           120.6065         -DE/DX =    0.0                 !
 ! A61   A(16,21,23)           119.8008         -DE/DX =    0.0                 !
 ! A62   A(16,21,24)           119.7317         -DE/DX =    0.0                 !
 ! A63   A(23,21,24)           120.3236         -DE/DX =    0.0                 !
 ! A64   A(17,22,18)           120.3779         -DE/DX =    0.0                 !
 ! A65   A(17,22,37)           120.7921         -DE/DX =    0.0                 !
 ! A66   A(18,22,37)           118.7416         -DE/DX =    0.0                 !
 ! A67   A(21,23,26)           121.122          -DE/DX =    0.0                 !
 ! A68   A(21,23,40)           118.4231         -DE/DX =    0.0                 !
 ! A69   A(26,23,40)           120.4206         -DE/DX =    0.0                 !
 ! A70   A(20,24,21)           120.1834         -DE/DX =    0.0                 !
 ! A71   A(20,24,39)           120.8371         -DE/DX =    0.0                 !
 ! A72   A(21,24,39)           118.7923         -DE/DX =    0.0                 !
 ! A73   A(19,25,26)           120.4977         -DE/DX =    0.0                 !
 ! A74   A(19,25,41)           119.5124         -DE/DX =    0.0                 !
 ! A75   A(26,25,41)           119.9864         -DE/DX =    0.0                 !
 ! A76   A(23,26,25)           119.3094         -DE/DX =    0.0                 !
 ! A77   A(23,26,42)           120.4216         -DE/DX =    0.0                 !
 ! A78   A(25,26,42)           120.2315         -DE/DX =    0.0                 !
 ! D1    D(3,1,2,4)            179.7846         -DE/DX =    0.0                 !
 ! D2    D(3,1,2,5)              1.9358         -DE/DX =    0.0                 !
 ! D3    D(27,1,2,4)             2.4398         -DE/DX =    0.0                 !
 ! D4    D(27,1,2,5)          -175.409          -DE/DX =    0.0                 !
 ! D5    D(2,1,3,6)              3.5955         -DE/DX =    0.0                 !
 ! D6    D(2,1,3,7)           -171.6396         -DE/DX =    0.0                 !
 ! D7    D(27,1,3,6)          -179.0542         -DE/DX =    0.0                 !
 ! D8    D(27,1,3,7)             5.7107         -DE/DX =    0.0                 !
 ! D9    D(1,2,4,9)           -177.6618         -DE/DX =    0.0                 !
 ! D10   D(1,2,4,28)             2.1706         -DE/DX =    0.0                 !
 ! D11   D(5,2,4,9)              0.1736         -DE/DX =    0.0                 !
 ! D12   D(5,2,4,28)          -179.9939         -DE/DX =    0.0                 !
 ! D13   D(1,2,5,8)            177.3356         -DE/DX =    0.0                 !
 ! D14   D(1,2,5,10)            -3.1997         -DE/DX =    0.0                 !
 ! D15   D(4,2,5,8)             -0.6018         -DE/DX =    0.0                 !
 ! D16   D(4,2,5,10)           178.863          -DE/DX =    0.0                 !
 ! D17   D(1,3,6,10)            -7.735          -DE/DX =    0.0                 !
 ! D18   D(1,3,6,11)           178.0864         -DE/DX =    0.0                 !
 ! D19   D(7,3,6,10)           167.5659         -DE/DX =    0.0                 !
 ! D20   D(7,3,6,11)            -6.6127         -DE/DX =    0.0                 !
 ! D21   D(1,3,7,12)           169.5294         -DE/DX =    0.0                 !
 ! D22   D(1,3,7,29)            -5.6856         -DE/DX =    0.0                 !
 ! D23   D(6,3,7,12)            -5.7428         -DE/DX =    0.0                 !
 ! D24   D(6,3,7,29)           179.0422         -DE/DX =    0.0                 !
 ! D25   D(2,4,9,13)             0.1898         -DE/DX =    0.0                 !
 ! D26   D(2,4,9,31)          -179.9477         -DE/DX =    0.0                 !
 ! D27   D(28,4,9,13)         -179.6394         -DE/DX =    0.0                 !
 ! D28   D(28,4,9,31)            0.2231         -DE/DX =    0.0                 !
 ! D29   D(2,5,8,13)             0.6873         -DE/DX =    0.0                 !
 ! D30   D(2,5,8,30)           179.9896         -DE/DX =    0.0                 !
 ! D31   D(10,5,8,13)         -178.7635         -DE/DX =    0.0                 !
 ! D32   D(10,5,8,30)            0.5389         -DE/DX =    0.0                 !
 ! D33   D(2,5,10,6)            -1.191          -DE/DX =    0.0                 !
 ! D34   D(2,5,10,32)          179.1057         -DE/DX =    0.0                 !
 ! D35   D(8,5,10,6)           178.2566         -DE/DX =    0.0                 !
 ! D36   D(8,5,10,32)           -1.4467         -DE/DX =    0.0                 !
 ! D37   D(3,6,10,5)             6.5804         -DE/DX =    0.0                 !
 ! D38   D(3,6,10,32)         -173.7215         -DE/DX =    0.0                 !
 ! D39   D(11,6,10,5)         -179.4782         -DE/DX =    0.0                 !
 ! D40   D(11,6,10,32)           0.2199         -DE/DX =    0.0                 !
 ! D41   D(3,6,11,14)         -167.2624         -DE/DX =    0.0                 !
 ! D42   D(3,6,11,15)           17.3328         -DE/DX =    0.0                 !
 ! D43   D(10,6,11,14)          18.9033         -DE/DX =    0.0                 !
 ! D44   D(10,6,11,15)        -156.5015         -DE/DX =    0.0                 !
 ! D45   D(3,7,12,15)            6.9954         -DE/DX =    0.0                 !
 ! D46   D(3,7,12,33)         -174.0516         -DE/DX =    0.0                 !
 ! D47   D(29,7,12,15)        -177.8998         -DE/DX =    0.0                 !
 ! D48   D(29,7,12,33)           1.0532         -DE/DX =    0.0                 !
 ! D49   D(5,8,13,9)            -0.3327         -DE/DX =    0.0                 !
 ! D50   D(5,8,13,34)          179.5686         -DE/DX =    0.0                 !
 ! D51   D(30,8,13,9)         -179.6203         -DE/DX =    0.0                 !
 ! D52   D(30,8,13,34)           0.2811         -DE/DX =    0.0                 !
 ! D53   D(4,9,13,8)            -0.1146         -DE/DX =    0.0                 !
 ! D54   D(4,9,13,34)          179.9833         -DE/DX =    0.0                 !
 ! D55   D(31,9,13,8)         -179.9781         -DE/DX =    0.0                 !
 ! D56   D(31,9,13,34)           0.1199         -DE/DX =    0.0                 !
 ! D57   D(6,11,14,16)          28.8948         -DE/DX =    0.0                 !
 ! D58   D(6,11,14,18)        -155.1568         -DE/DX =    0.0                 !
 ! D59   D(15,11,14,16)       -155.7527         -DE/DX =    0.0                 !
 ! D60   D(15,11,14,18)         20.1958         -DE/DX =    0.0                 !
 ! D61   D(6,11,15,12)         -16.4196         -DE/DX =    0.0                 !
 ! D62   D(6,11,15,17)         162.7189         -DE/DX =    0.0                 !
 ! D63   D(14,11,15,12)        167.8428         -DE/DX =    0.0                 !
 ! D64   D(14,11,15,17)        -13.0187         -DE/DX =    0.0                 !
 ! D65   D(7,12,15,11)           4.5314         -DE/DX =    0.0                 !
 ! D66   D(7,12,15,17)        -174.6139         -DE/DX =    0.0                 !
 ! D67   D(33,12,15,11)       -174.449          -DE/DX =    0.0                 !
 ! D68   D(33,12,15,17)          6.4058         -DE/DX =    0.0                 !
 ! D69   D(11,14,16,19)         18.6699         -DE/DX =    0.0                 !
 ! D70   D(11,14,16,21)       -167.624          -DE/DX =    0.0                 !
 ! D71   D(18,14,16,19)       -157.3131         -DE/DX =    0.0                 !
 ! D72   D(18,14,16,21)         16.3929         -DE/DX =    0.0                 !
 ! D73   D(11,14,18,20)        167.9587         -DE/DX =    0.0                 !
 ! D74   D(11,14,18,22)        -13.2331         -DE/DX =    0.0                 !
 ! D75   D(16,14,18,20)        -15.7451         -DE/DX =    0.0                 !
 ! D76   D(16,14,18,22)        163.063          -DE/DX =    0.0                 !
 ! D77   D(11,15,17,22)         -1.8452         -DE/DX =    0.0                 !
 ! D78   D(11,15,17,35)       -178.2114         -DE/DX =    0.0                 !
 ! D79   D(12,15,17,22)        177.3001         -DE/DX =    0.0                 !
 ! D80   D(12,15,17,35)          0.9339         -DE/DX =    0.0                 !
 ! D81   D(14,16,19,25)        179.6402         -DE/DX =    0.0                 !
 ! D82   D(14,16,19,38)          0.3722         -DE/DX =    0.0                 !
 ! D83   D(21,16,19,25)          5.8022         -DE/DX =    0.0                 !
 ! D84   D(21,16,19,38)       -173.4658         -DE/DX =    0.0                 !
 ! D85   D(14,16,21,23)        178.4211         -DE/DX =    0.0                 !
 ! D86   D(14,16,21,24)         -5.9247         -DE/DX =    0.0                 !
 ! D87   D(19,16,21,23)         -7.4943         -DE/DX =    0.0                 !
 ! D88   D(19,16,21,24)        168.1599         -DE/DX =    0.0                 !
 ! D89   D(15,17,22,18)          9.3129         -DE/DX =    0.0                 !
 ! D90   D(15,17,22,37)       -174.1489         -DE/DX =    0.0                 !
 ! D91   D(35,17,22,18)       -174.3943         -DE/DX =    0.0                 !
 ! D92   D(35,17,22,37)          2.1439         -DE/DX =    0.0                 !
 ! D93   D(14,18,20,24)          4.3998         -DE/DX =    0.0                 !
 ! D94   D(14,18,20,36)       -175.1459         -DE/DX =    0.0                 !
 ! D95   D(22,18,20,24)       -174.4151         -DE/DX =    0.0                 !
 ! D96   D(22,18,20,36)          6.0393         -DE/DX =    0.0                 !
 ! D97   D(14,18,22,17)         -1.5671         -DE/DX =    0.0                 !
 ! D98   D(14,18,22,37)       -178.1755         -DE/DX =    0.0                 !
 ! D99   D(20,18,22,17)        177.2484         -DE/DX =    0.0                 !
 ! D100  D(20,18,22,37)          0.6399         -DE/DX =    0.0                 !
 ! D101  D(16,19,25,26)         -0.443          -DE/DX =    0.0                 !
 ! D102  D(16,19,25,41)       -179.7645         -DE/DX =    0.0                 !
 ! D103  D(38,19,25,26)        178.8267         -DE/DX =    0.0                 !
 ! D104  D(38,19,25,41)         -0.4948         -DE/DX =    0.0                 !
 ! D105  D(18,20,24,21)          6.8171         -DE/DX =    0.0                 !
 ! D106  D(18,20,24,39)       -178.215          -DE/DX =    0.0                 !
 ! D107  D(36,20,24,21)       -173.6488         -DE/DX =    0.0                 !
 ! D108  D(36,20,24,39)          1.3192         -DE/DX =    0.0                 !
 ! D109  D(16,21,23,26)          4.0125         -DE/DX =    0.0                 !
 ! D110  D(16,21,23,40)       -178.1105         -DE/DX =    0.0                 !
 ! D111  D(24,21,23,26)       -171.6156         -DE/DX =    0.0                 !
 ! D112  D(24,21,23,40)          6.2614         -DE/DX =    0.0                 !
 ! D113  D(16,21,24,20)         -5.9139         -DE/DX =    0.0                 !
 ! D114  D(16,21,24,39)        179.016          -DE/DX =    0.0                 !
 ! D115  D(23,21,24,20)        169.7172         -DE/DX =    0.0                 !
 ! D116  D(23,21,24,39)         -5.3529         -DE/DX =    0.0                 !
 ! D117  D(21,23,26,25)          1.5137         -DE/DX =    0.0                 !
 ! D118  D(21,23,26,42)        179.2905         -DE/DX =    0.0                 !
 ! D119  D(40,23,26,25)       -176.321          -DE/DX =    0.0                 !
 ! D120  D(40,23,26,42)          1.4557         -DE/DX =    0.0                 !
 ! D121  D(19,25,26,23)         -3.3407         -DE/DX =    0.0                 !
 ! D122  D(19,25,26,42)        178.8783         -DE/DX =    0.0                 !
 ! D123  D(41,25,26,23)        175.9776         -DE/DX =    0.0                 !
 ! D124  D(41,25,26,42)         -1.8034         -DE/DX =    0.0                 !
 --------------------------------------------------------------------------------
 Lowest energy point so far.  Saving SCF results.
 Largest change from initial coordinates is atom   30       0.000 Angstoms.
 GradGradGradGradGradGradGradGradGradGradGradGradGradGradGradGradGradGrad

 Leave Link  103 at Thu Sep  8 15:04:08 2022, MaxMem=  1342177280 cpu:             150.5 elap:               3.5
 (Enter /mnt/opt/groups/app-gaussian/g16-avx2/l202.exe)
                          Input orientation:                          
 ---------------------------------------------------------------------
 Center     Atomic      Atomic             Coordinates (Angstroms)
 Number     Number       Type             X           Y           Z
 ---------------------------------------------------------------------
      1          6           0        3.022491    1.569911    0.490964
      2          6           0        3.475875    0.324291    0.031711
      3          6           0        1.670973    1.917547    0.470596
      4          6           0        4.852285   -0.049837    0.039259
      5          6           0        2.509800   -0.593206   -0.510823
      6          6           0        0.683322    0.954599    0.038753
      7          6           0        1.256134    3.257553    0.777844
      8          6           0        2.965130   -1.840103   -1.034163
      9          6           0        5.251824   -1.261890   -0.464850
     10          6           0        1.148948   -0.245645   -0.501581
     11          6           0       -0.736482    1.322946    0.063819
     12          6           0       -0.024196    3.646060    0.553269
     13          6           0        4.297345   -2.167410   -1.009110
     14          6           0       -1.836773    0.396878   -0.084282
     15          6           0       -1.036700    2.707739    0.147335
     16          6           0       -1.813042   -1.011887    0.303102
     17          6           0       -2.333960    3.180176   -0.186782
     18          6           0       -3.074318    0.908875   -0.570922
     19          6           0       -0.863680   -1.553150    1.208019
     20          6           0       -4.113455    0.012870   -0.981732
     21          6           0       -2.862645   -1.877677   -0.135714
     22          6           0       -3.293872    2.311527   -0.627627
     23          6           0       -2.831011   -3.252079    0.206486
     24          6           0       -3.984527   -1.333616   -0.837366
     25          6           0       -0.874233   -2.888510    1.558302
     26          6           0       -1.846240   -3.759615    1.026966
     27          1           0        3.748557    2.303474    0.833917
     28          1           0        5.579455    0.645776    0.450018
     29          1           0        2.003924    3.969191    1.116683
     30          1           0        2.232214   -2.530600   -1.442984
     31          1           0        6.302378   -1.537069   -0.453378
     32          1           0        0.445399   -0.948521   -0.929667
     33          1           0       -0.319473    4.682508    0.692880
     34          1           0        4.631864   -3.122185   -1.403872
     35          1           0       -2.528875    4.248105   -0.142556
     36          1           0       -5.011143    0.438684   -1.421855
     37          1           0       -4.256844    2.675991   -0.974362
     38          1           0       -0.118649   -0.901927    1.644896
     39          1           0       -4.765675   -2.007627   -1.178082
     40          1           0       -3.623870   -3.896108   -0.165019
     41          1           0       -0.132949   -3.264039    2.257311
     42          1           0       -1.839479   -4.812836    1.291225
 ---------------------------------------------------------------------
                    Distance matrix (angstroms):
                    1          2          3          4          5
     1  C    0.000000
     2  C    1.402868   0.000000
     3  C    1.395661   2.447194   0.000000
     4  C    2.485109   1.426371   3.765289   0.000000
     5  C    2.438341   1.438557   2.823242   2.466795   0.000000
     6  C    2.460654   2.862811   1.445410   4.288256   2.456370
     7  C    2.459768   3.753398   1.436005   4.941320   4.249787
     8  C    3.735974   2.466080   4.249597   2.814009   1.426872
     9  C    3.728619   2.432393   4.879177   1.372162   2.822756
    10  C    2.791336   2.454346   2.428382   3.747740   1.404564
    11  C    3.791217   4.329237   2.512937   5.754950   3.813161
    12  C    3.687354   4.853521   2.422434   6.140352   5.052207
    13  C    4.224103   2.822533   5.076833   2.427170   2.433460
    14  C    5.031835   5.314410   3.863238   6.705096   4.478269
    15  C    4.229630   5.104658   2.839083   6.503541   4.889486
    16  C    5.484830   5.461838   4.554997   6.739566   4.418680
    17  C    5.634170   6.477500   4.250396   7.882018   6.148612
    18  C    6.223798   6.603782   4.961851   8.007652   5.782926
    19  C    5.036864   4.872394   4.360504   6.024799   3.905928
    20  C    7.450835   7.663027   6.260723   9.023905   6.667577
    21  C    6.849337   6.712193   5.943486   7.930433   5.536581
    22  C    6.457374   7.086135   5.100098   8.507682   6.491049
    23  C    7.589203   7.252433   6.860222   8.325585   6.009026
    24  C    7.700210   7.691654   6.653232   8.972503   6.544548
    25  C    6.016742   5.619254   5.546112   6.569518   4.582725
    26  C    7.238486   6.781867   6.701529   7.720638   5.600537
    27  H    1.087613   2.152918   2.144132   2.718045   3.425434
    28  H    2.719148   2.168728   4.110239   1.086911   3.446894
    29  H    2.680587   4.077880   2.176586   5.042478   4.870334
    30  H    4.602052   3.445551   4.874709   3.900770   2.167827
    31  H    4.615492   3.418931   5.851326   2.134788   3.908686
    32  H    3.873254   3.424628   3.417179   4.600771   2.136218
    33  H    4.571407   5.816861   3.414132   7.040554   6.106296
    34  H    5.310014   3.908376   6.138355   3.401549   3.420005
    35  H    6.196107   7.175215   4.842125   8.543236   6.997296
    36  H    8.335336   8.611354   7.100639   9.983021   7.645871
    37  H    7.507285   8.144791   6.148346   9.562103   7.529276
    38  H    4.160325   4.126328   3.539938   5.292855   3.413382
    39  H    8.731553   8.650121   7.717225   9.890400   7.441663
    40  H    8.630284   8.261771   7.889103   9.310249   6.975001
    41  H    6.036875   5.554550   5.770210   6.332726   4.666908
    42  H    8.063413   7.498629   7.635100   8.308627   6.322094
                    6          7          8          9         10
     6  C    0.000000
     7  C    2.485552   0.000000
     8  C    3.764061   5.673636   0.000000
     9  C    5.102710   6.159155   2.426400   0.000000
    10  C    1.396193   3.731061   2.474764   4.227019   0.000000
    11  C    1.467021   2.867586   4.991230   6.543751   2.516943
    12  C    2.830066   1.356693   6.446239   7.277425   4.199327
    13  C    4.889388   6.470889   1.372062   1.423803   3.723328
    14  C    2.584003   4.300325   5.381880   7.290031   3.082452
    15  C    2.458408   2.440681   6.171989   7.461786   3.731036
    16  C    3.188853   5.279521   5.030423   7.110878   3.163547
    17  C    3.756069   3.718234   7.348579   8.795078   4.895509
    18  C    3.807054   5.107668   6.651797   8.605122   4.378779
    19  C    3.170047   5.274611   4.446292   6.346866   2.946689
    20  C    4.993728   6.515870   7.317283   9.465761   5.290583
    21  C    4.541598   6.646015   5.896743   8.144454   4.346294
    22  C    4.254808   4.855189   7.521729   9.264163   5.127735
    23  C    5.484050   7.707562   6.093286   8.351273   5.037865
    24  C    5.271842   7.152080   6.970867   9.244138   5.258231
    25  C    4.416389   6.551463   4.749815   6.653391   3.914220
    26  C    5.440502   7.676420   5.575128   7.671157   4.863701
    27  H    3.442008   2.669380   4.612235   4.081473   3.878084
    28  H    4.923071   5.061617   3.900908   2.140914   4.618394
    29  H    3.463190   1.086476   6.268808   6.357225   4.595063
    30  H    4.091604   6.275949   1.086778   3.418248   2.698281
    31  H    6.166392   7.068868   3.400936   1.086056   5.312997
    32  H    2.148559   4.611284   2.674861   4.839005   1.082715
    33  H    3.915456   2.126089   7.504383   8.228947   5.279176
    34  H    5.855964   7.540325   2.135046   2.174123   4.606443
    35  H    4.604158   4.019281   8.248960   9.539559   5.817996
    36  H    5.901396   7.215501   8.304463  10.446832   6.265934
    37  H    5.328681   5.813894   8.517957  10.304430   6.162960
    38  H    2.582545   4.465767   4.191328   5.781227   2.577766
    39  H    6.320367   8.234680   7.733959  10.070507   6.208462
    40  H    6.490207   8.710815   6.956830   9.263204   6.018218
    41  H    4.835825   6.830047   4.739144   6.357244   4.285493
    42  H    6.418451   8.658958   6.109733   8.122782   5.744918
                   11         12         13         14         15
    11  C    0.000000
    12  C    2.478663   0.000000
    13  C    6.218776   7.410343   0.000000
    14  C    1.445745   3.774797   6.712547   0.000000
    15  C    1.419421   1.438886   7.318229   2.456388   0.000000
    16  C    2.582186   4.995901   6.355625   1.461249   3.802971
    17  C    2.462527   2.469764   8.558453   2.829214   1.420463
    18  C    2.457607   4.249616   7.999810   1.424948   2.811351
    19  C    3.097951   5.307091   5.650590   2.533685   4.394332
    20  C    3.770070   5.681403   8.688840   2.477127   4.243057
    21  C    3.847646   6.248453   7.218880   2.495728   4.943707
    22  C    2.827655   3.723745   8.822300   2.466625   2.419168
    23  C    5.033713   7.455387   7.312157   3.793144   6.224346
    24  C    4.291765   6.512699   8.325510   2.859124   5.098222
    25  C    4.470886   6.665828   5.818661   3.797149   5.773667
    26  C    5.290713   7.641221   6.665160   4.302487   6.576912
    27  H    4.655111   4.014345   4.866900   5.972781   4.851135
    28  H    6.363864   6.357143   3.418607   7.439615   6.936629
    29  H    3.952335   2.129582   6.887427   5.380956   3.431660
    30  H    5.092488   6.872230   2.141243   5.193540   6.376136
    31  H    7.615295   8.240370   2.174011   8.373898   8.499489
    32  H    2.746529   4.850751   4.040976   2.780842   4.089595
    33  H    3.443294   1.086695   8.434048   4.612246   2.170656
    34  H    7.122672   8.445024   1.085972   7.481203   8.278097
    35  H    3.436832   2.668342   9.407818   3.913355   2.164105
    36  H    4.611060   6.249641   9.675228   3.444920   4.838095
    37  H    3.911713   4.603260   9.830254   3.441416   3.410065
    38  H    2.798497   4.678114   5.305300   2.762047   4.014373
    39  H    5.373028   7.579141   9.066003   3.944174   6.156026
    40  H    5.968912   8.387961   8.151475   4.650802   7.099423
    41  H    5.120166   7.117939   5.612452   4.667803   6.397726
    42  H    6.353814   8.682900   7.067562   5.388241   7.649312
                   16         17         18         19         20
    16  C    0.000000
    17  C    4.252615   0.000000
    18  C    2.458467   2.419608   0.000000
    19  C    1.418847   5.148938   3.756743   0.000000
    20  C    2.827159   3.718921   1.432269   4.220008   0.000000
    21  C    1.429622   5.085666   2.828265   2.430390   2.419596
    22  C    3.755555   1.367599   1.420863   4.920483   2.465954
    23  C    2.462531   6.463406   4.239941   2.785646   3.703568
    24  C    2.473767   4.849942   2.434796   3.737844   1.360326
    25  C    2.445119   6.481132   4.877920   1.380579   5.036104
    26  C    2.841670   7.061994   5.084901   2.422126   4.838055
    27  H    6.496520   6.229563   7.104232   6.023805   8.387770
    28  H    7.577496   8.333717   8.717760   6.850097   9.818503
    29  H    6.327897   4.597695   6.164583   6.223161   7.581434
    30  H    4.660409   7.418959   6.383554   4.191395   6.851971
    31  H    8.167504   9.844278   9.691176   7.356146  10.543768
    32  H    2.573771   5.032182   3.995877   2.578559   4.659414
    33  H    5.899899   2.662511   4.840112   6.280522   6.245330
    34  H    6.993135   9.472264   8.736619   6.283698   9.299859
    35  H    5.327151   1.086471   3.410493   6.184778   4.599166
    36  H    3.912477   4.025977   2.167131   5.299536   1.086678
    37  H    4.604837   2.138216   2.164216   5.844825   2.666989
    38  H    2.164133   4.992616   4.113981   1.081677   4.867701
    39  H    3.450137   5.814569   3.425684   4.596258   2.132218
    40  H    3.437582   7.192922   4.853310   3.872123   4.023285
    41  H    3.422548   7.235050   5.836417   2.135913   6.088839
    42  H    3.927378   8.143541   6.142507   3.403625   5.798684
                   21         22         23         24         25
    21  C    0.000000
    22  C    4.239972   0.000000
    23  C    1.416715   5.644793   0.000000
    24  C    1.430712   3.715919   2.469965   0.000000
    25  C    2.800938   6.137860   2.405945   4.222659   0.000000
    26  C    2.434459   6.456940   1.378606   3.732757   1.409234
    27  H    7.882272   7.192495   8.634151   8.707594   6.989393
    28  H    8.830626   9.092413   9.273000   9.851147   7.441072
    29  H    7.709595   5.818686   8.737951   8.234051   7.450294
    30  H    5.300269   7.392471   5.373782   6.359828   4.334263
    31  H    9.176849  10.340699   9.316409  10.296079   7.574760
    32  H    3.526592   4.970039   4.163183   4.447591   3.419792
    33  H    7.084513   4.026455   8.336791   7.208885   7.640487
    34  H    7.702253   9.640803   7.635747   8.818282   6.256691
    35  H    6.134872   2.137955   7.514378   5.810102   7.520773
    36  H    3.411119   2.662209   4.585433   2.129933   6.088151
    37  H    4.835599   1.086451   6.210428   4.021178   6.987140
    38  H    3.413529   5.056944   3.866413   4.614433   2.127186
    39  H    2.173693   4.596117   2.684886   1.086541   4.838086
    40  H    2.157402   6.233589   1.086929   2.673666   3.397881
    41  H    3.885846   7.028601   3.389035   5.304545   1.085880
    42  H    3.420260   7.520226   2.143772   4.608373   2.169346
                   26         27         28         29         30
    26  C    0.000000
    27  H    8.252276   0.000000
    28  H    8.653397   2.499505   0.000000
    29  H    8.635175   2.428645   4.926861   0.000000
    30  H    4.923913   5.554444   4.987669   6.989370   0.000000
    31  H    8.575027   4.788413   2.470537   7.159658   4.304957
    32  H    4.120955   4.959491   5.550121   5.549814   2.441142
    33  H    8.585574   4.714719   7.152031   2.467104   7.943674
    34  H    6.948462   5.935125   4.304924   7.971630   2.471806
    35  H    8.121413   6.643888   8.892297   4.712721   8.385101
    36  H    5.799918   9.235708  10.756745   8.253473   7.828366
    37  H    7.157748   8.215540  10.144133   6.726221   8.332831
    38  H    3.395996   5.087982   6.024243   5.339673   4.208817
    39  H    4.056451   9.753250  10.803378   9.317498   7.022401
    40  H    2.144628   9.684285  10.281448   9.755908   6.147482
    41  H    2.166727   6.934648   7.154336   7.628032   4.452428
    42  H    1.085888   9.059643   9.249035   9.587815   5.409545
                   31         32         33         34         35
    31  H    0.000000
    32  H    5.905712   0.000000
    33  H    9.156744   5.909838   0.000000
    34  H    2.491314   4.740905   9.477624   0.000000
    35  H   10.562002   6.039104   2.401690  10.353178   0.000000
    36  H   11.525506   5.651587   6.670376  10.279479   4.723341
    37  H   11.380618   5.937186   4.723208  10.621322   2.479782
    38  H    6.784964   2.636038   5.668561   6.065634   5.960453
    39  H   11.101730   5.323412   8.247856   9.466095   6.723821
    40  H   10.206792   5.082510   9.232967   8.383965   8.217525
    41  H    7.193309   3.981575   8.101226   6.010643   8.242095
    42  H    8.947855   5.008589   9.634833   7.211111   9.199546
                   36         37         38         39         40
    36  H    0.000000
    37  H    2.403073   0.000000
    38  H    5.927790   6.065202   0.000000
    39  H    2.470651   4.715580   5.548570   0.000000
    40  H    4.721713   6.651930   4.952524   2.428245   0.000000
    41  H    7.144451   7.920491   2.440252   5.902765   4.295779
    42  H    6.708108   8.188960   4.287371   4.746503   2.478929
                   41         42
    41  H    0.000000
    42  H    2.498867   0.000000
 Stoichiometry    C26H16
 Framework group  C1[X(C26H16)]
 Deg. of freedom   120
 Full point group                 C1      NOp   1
 RotChk:  IX=0 Diff= 8.78D-17
 Largest Abelian subgroup         C1      NOp   1
 Largest concise Abelian subgroup C1      NOp   1
                         Standard orientation:                         
 ---------------------------------------------------------------------
 Center     Atomic      Atomic             Coordinates (Angstroms)
 Number     Number       Type             X           Y           Z
 ---------------------------------------------------------------------
      1          6           0        3.022542    1.569799    0.490941
      2          6           0        3.475882    0.324163    0.031687
      3          6           0        1.671036    1.917483    0.470572
      4          6           0        4.852279   -0.050013    0.039236
      5          6           0        2.509774   -0.593300   -0.510846
      6          6           0        0.683351    0.954569    0.038730
      7          6           0        1.256244    3.257504    0.777821
      8          6           0        2.965060   -1.840213   -1.034186
      9          6           0        5.251775   -1.262080   -0.464873
     10          6           0        1.148935   -0.245691   -0.501605
     11          6           0       -0.736440    1.322967    0.063795
     12          6           0       -0.024072    3.646056    0.553245
     13          6           0        4.297264   -2.167567   -1.009134
     14          6           0       -1.836764    0.396937   -0.084305
     15          6           0       -1.036609    2.707770    0.147312
     16          6           0       -1.813083   -1.011828    0.303079
     17          6           0       -2.333853    3.180253   -0.186805
     18          6           0       -3.074291    0.908978   -0.570945
     19          6           0       -0.863740   -1.553124    1.207996
     20          6           0       -4.113459    0.013010   -0.981756
     21          6           0       -2.862716   -1.877582   -0.135737
     22          6           0       -3.293795    2.311638   -0.627650
     23          6           0       -2.831131   -3.251984    0.206463
     24          6           0       -3.984578   -1.333480   -0.837389
     25          6           0       -0.874339   -2.888484    1.558279
     26          6           0       -1.846377   -3.759555    1.026943
     27          1           0        3.748634    2.303336    0.833894
     28          1           0        5.579473    0.645574    0.449995
     29          1           0        2.004059    3.969115    1.116660
     30          1           0        2.232120   -2.530684   -1.443008
     31          1           0        6.302319   -1.537297   -0.453401
     32          1           0        0.445361   -0.948542   -0.929690
     33          1           0       -0.319313    4.682515    0.692857
     34          1           0        4.631749   -3.122354   -1.403895
     35          1           0       -2.528730    4.248189   -0.142579
     36          1           0       -5.011132    0.438855   -1.421878
     37          1           0       -4.256755    2.676136   -0.974385
     38          1           0       -0.118685   -0.901927    1.644873
     39          1           0       -4.765750   -2.007464   -1.178105
     40          1           0       -3.624013   -3.895985   -0.165042
     41          1           0       -0.133069   -3.264040    2.257287
     42          1           0       -1.839653   -4.812776    1.291201
 ---------------------------------------------------------------------
 Rotational constants (GHZ):           0.3144026           0.1825165           0.1247517
 Leave Link  202 at Thu Sep  8 15:04:09 2022, MaxMem=  1342177280 cpu:               4.7 elap:               0.1
 (Enter /mnt/opt/groups/app-gaussian/g16-avx2/l601.exe)
 Copying SCF densities to generalized density rwf, IOpCl= 0 IROHF=0.

 **********************************************************************

            Population analysis using the SCF Density.

 **********************************************************************

 Orbital symmetries:
       Occupied  (A) (A) (A) (A) (A) (A) (A) (A) (A) (A) (A) (A)
                 (A) (A) (A) (A) (A) (A) (A) (A) (A) (A) (A) (A)
                 (A) (A) (A) (A) (A) (A) (A) (A) (A) (A) (A) (A)
                 (A) (A) (A) (A) (A) (A) (A) (A) (A) (A) (A) (A)
                 (A) (A) (A) (A) (A) (A) (A) (A) (A) (A) (A) (A)
                 (A) (A) (A) (A) (A) (A) (A) (A) (A) (A) (A) (A)
                 (A) (A) (A) (A) (A) (A) (A) (A) (A) (A) (A) (A)
                 (A) (A)
       Virtual   (A) (A) (A) (A) (A) (A) (A) (A) (A) (A) (A) (A)
                 (A) (A) (A) (A) (A) (A) (A) (A) (A) (A) (A) (A)
                 (A) (A) (A) (A) (A) (A) (A) (A) (A) (A) (A) (A)
                 (A) (A) (A) (A) (A) (A) (A) (A) (A) (A) (A) (A)
                 (A) (A) (A) (A) (A) (A) (A) (A) (A) (A) (A) (A)
                 (A) (A) (A) (A) (A) (A) (A) (A) (A) (A) (A) (A)
                 (A) (A) (A) (A) (A) (A) (A) (A) (A) (A) (A) (A)
                 (A) (A) (A) (A) (A) (A) (A) (A) (A) (A) (A) (A)
                 (A) (A) (A) (A) (A) (A) (A) (A) (A) (A) (A) (A)
                 (A) (A) (A) (A) (A) (A) (A) (A) (A) (A) (A) (A)
                 (A) (A) (A) (A) (A) (A) (A) (A) (A) (A) (A) (A)
                 (A) (A) (A) (A) (A) (A) (A) (A) (A) (A) (A) (A)
                 (A) (A) (A) (A) (A) (A) (A) (A) (A) (A) (A) (A)
                 (A) (A) (A) (A) (A) (A) (A) (A) (A) (A) (A) (A)
                 (A) (A) (A) (A) (A) (A) (A) (A) (A) (A) (A) (A)
                 (A) (A) (A) (A) (A) (A) (A) (A) (A) (A) (A) (A)
                 (A) (A) (A) (A) (A) (A) (A) (A) (A) (A) (A) (A)
                 (A) (A) (A) (A) (A) (A) (A) (A) (A) (A) (A) (A)
                 (A) (A) (A) (A) (A) (A) (A) (A) (A) (A) (A) (A)
                 (A) (A) (A) (A) (A) (A) (A) (A) (A) (A) (A) (A)
                 (A) (A) (A) (A) (A) (A) (A) (A) (A) (A) (A) (A)
                 (A) (A) (A) (A) (A) (A) (A) (A) (A) (A) (A) (A)
                 (A) (A) (A) (A) (A) (A) (A) (A) (A) (A) (A) (A)
                 (A) (A) (A) (A) (A) (A) (A) (A) (A) (A) (A) (A)
                 (A) (A) (A) (A) (A) (A) (A) (A) (A) (A) (A) (A)
                 (A) (A) (A) (A) (A) (A) (A) (A) (A) (A) (A) (A)
                 (A) (A) (A) (A) (A) (A) (A) (A) (A) (A) (A) (A)
                 (A) (A) (A) (A) (A) (A) (A) (A) (A) (A) (A) (A)
                 (A) (A) (A) (A) (A) (A) (A) (A) (A) (A) (A) (A)
                 (A) (A) (A) (A) (A) (A) (A) (A) (A) (A) (A) (A)
                 (A) (A) (A) (A) (A) (A) (A) (A) (A) (A) (A) (A)
                 (A) (A) (A) (A) (A) (A) (A) (A) (A) (A) (A) (A)
 The electronic state is 1-A.
 Alpha  occ. eigenvalues --  -10.20600 -10.20557 -10.20146 -10.20068 -10.19972
 Alpha  occ. eigenvalues --  -10.19951 -10.19857 -10.19736 -10.19593 -10.19504
 Alpha  occ. eigenvalues --  -10.19122 -10.19112 -10.19075 -10.19044 -10.19040
 Alpha  occ. eigenvalues --  -10.19033 -10.18995 -10.18943 -10.18920 -10.18910
 Alpha  occ. eigenvalues --  -10.18872 -10.18864 -10.18845 -10.18730 -10.18614
 Alpha  occ. eigenvalues --  -10.18528  -0.88828  -0.87189  -0.85470  -0.83291
 Alpha  occ. eigenvalues --   -0.80778  -0.79263  -0.77860  -0.76762  -0.74878
 Alpha  occ. eigenvalues --   -0.74016  -0.72374  -0.71459  -0.69915  -0.64600
 Alpha  occ. eigenvalues --   -0.63382  -0.61507  -0.61130  -0.60701  -0.59217
 Alpha  occ. eigenvalues --   -0.57482  -0.55585  -0.53563  -0.51862  -0.51221
 Alpha  occ. eigenvalues --   -0.50179  -0.48949  -0.47781  -0.47014  -0.45479
 Alpha  occ. eigenvalues --   -0.45035  -0.44539  -0.43224  -0.42913  -0.42550
 Alpha  occ. eigenvalues --   -0.41920  -0.41361  -0.41131  -0.40506  -0.39752
 Alpha  occ. eigenvalues --   -0.39150  -0.39034  -0.38195  -0.36988  -0.36923
 Alpha  occ. eigenvalues --   -0.36284  -0.34899  -0.34448  -0.34035  -0.33188
 Alpha  occ. eigenvalues --   -0.32258  -0.31798  -0.31300  -0.29491  -0.28336
 Alpha  occ. eigenvalues --   -0.27828  -0.25293  -0.24416  -0.21896  -0.20680
 Alpha  occ. eigenvalues --   -0.18993
 Alpha virt. eigenvalues --   -0.06254  -0.04751  -0.02972  -0.00580   0.00659
 Alpha virt. eigenvalues --    0.03296   0.04048   0.05169   0.08288   0.09711
 Alpha virt. eigenvalues --    0.10193   0.10456   0.11397   0.11807   0.12606
 Alpha virt. eigenvalues --    0.13513   0.14545   0.14850   0.15746   0.16057
 Alpha virt. eigenvalues --    0.17190   0.17350   0.17826   0.18492   0.19332
 Alpha virt. eigenvalues --    0.19878   0.20511   0.21261   0.22012   0.22081
 Alpha virt. eigenvalues --    0.24467   0.25800   0.26280   0.27467   0.27849
 Alpha virt. eigenvalues --    0.29049   0.29779   0.30403   0.30604   0.31092
 Alpha virt. eigenvalues --    0.32344   0.32712   0.33663   0.34234   0.35195
 Alpha virt. eigenvalues --    0.37621   0.38006   0.41472   0.44251   0.45058
 Alpha virt. eigenvalues --    0.46437   0.47714   0.48517   0.49470   0.49916
 Alpha virt. eigenvalues --    0.50878   0.50936   0.51373   0.52257   0.52806
 Alpha virt. eigenvalues --    0.53427   0.53732   0.54111   0.54827   0.54936
 Alpha virt. eigenvalues --    0.55474   0.55830   0.56259   0.56318   0.56600
 Alpha virt. eigenvalues --    0.57457   0.57877   0.58064   0.58477   0.58684
 Alpha virt. eigenvalues --    0.58921   0.59357   0.59789   0.59917   0.60381
 Alpha virt. eigenvalues --    0.60955   0.61078   0.61093   0.61780   0.61947
 Alpha virt. eigenvalues --    0.62415   0.62576   0.62713   0.63203   0.64132
 Alpha virt. eigenvalues --    0.64180   0.64717   0.64884   0.66357   0.66884
 Alpha virt. eigenvalues --    0.67282   0.67923   0.69662   0.70268   0.71710
 Alpha virt. eigenvalues --    0.72897   0.75429   0.75518   0.79040   0.79505
 Alpha virt. eigenvalues --    0.80485   0.80726   0.81121   0.81679   0.82042
 Alpha virt. eigenvalues --    0.82212   0.82265   0.83021   0.83600   0.84001
 Alpha virt. eigenvalues --    0.84418   0.84660   0.84828   0.85076   0.85729
 Alpha virt. eigenvalues --    0.86848   0.88334   0.89230   0.91414   0.91654
 Alpha virt. eigenvalues --    0.92672   0.93926   0.94052   0.95364   0.95665
 Alpha virt. eigenvalues --    0.96376   0.96984   0.97437   0.98680   0.99243
 Alpha virt. eigenvalues --    1.00787   1.01508   1.02537   1.02852   1.04413
 Alpha virt. eigenvalues --    1.05403   1.05960   1.06561   1.08621   1.09233
 Alpha virt. eigenvalues --    1.10275   1.11105   1.12676   1.13300   1.15456
 Alpha virt. eigenvalues --    1.15725   1.18304   1.18569   1.19264   1.21564
 Alpha virt. eigenvalues --    1.22196   1.23367   1.24367   1.24735   1.25039
 Alpha virt. eigenvalues --    1.26168   1.27014   1.27592   1.29537   1.29545
 Alpha virt. eigenvalues --    1.31243   1.33389   1.34100   1.35010   1.35463
 Alpha virt. eigenvalues --    1.36534   1.37094   1.38250   1.38436   1.38819
 Alpha virt. eigenvalues --    1.40076   1.40613   1.41180   1.41384   1.41945
 Alpha virt. eigenvalues --    1.43518   1.43671   1.44807   1.45937   1.46974
 Alpha virt. eigenvalues --    1.48619   1.50246   1.51063   1.52769   1.54283
 Alpha virt. eigenvalues --    1.55897   1.57170   1.60013   1.61208   1.68825
 Alpha virt. eigenvalues --    1.71104   1.71730   1.72602   1.73701   1.74570
 Alpha virt. eigenvalues --    1.75198   1.75646   1.76557   1.77482   1.78425
 Alpha virt. eigenvalues --    1.78783   1.81400   1.81944   1.82194   1.83601
 Alpha virt. eigenvalues --    1.84204   1.84983   1.85709   1.85885   1.86690
 Alpha virt. eigenvalues --    1.87539   1.87558   1.88237   1.88845   1.89738
 Alpha virt. eigenvalues --    1.90118   1.90783   1.91199   1.92166   1.92797
 Alpha virt. eigenvalues --    1.93589   1.93876   1.94310   1.95078   1.95648
 Alpha virt. eigenvalues --    1.97110   1.99529   1.99798   2.00134   2.00461
 Alpha virt. eigenvalues --    2.01701   2.03377   2.03642   2.05116   2.05913
 Alpha virt. eigenvalues --    2.07865   2.08384   2.10053   2.11399   2.16252
 Alpha virt. eigenvalues --    2.18292   2.18550   2.19502   2.20681   2.21824
 Alpha virt. eigenvalues --    2.23473   2.24239   2.24357   2.25325   2.26691
 Alpha virt. eigenvalues --    2.28775   2.29113   2.29543   2.30531   2.30701
 Alpha virt. eigenvalues --    2.31270   2.32003   2.33184   2.33620   2.33901
 Alpha virt. eigenvalues --    2.35218   2.36584   2.38283   2.38806   2.38964
 Alpha virt. eigenvalues --    2.39565   2.40445   2.40984   2.41105   2.42145
 Alpha virt. eigenvalues --    2.43554   2.43830   2.45788   2.46092   2.46703
 Alpha virt. eigenvalues --    2.46919   2.47359   2.50729   2.51686   2.51960
 Alpha virt. eigenvalues --    2.53888   2.54113   2.54518   2.55319   2.56275
 Alpha virt. eigenvalues --    2.56584   2.57367   2.57603   2.58645   2.59810
 Alpha virt. eigenvalues --    2.60254   2.60692   2.60842   2.61446   2.62832
 Alpha virt. eigenvalues --    2.63201   2.64601   2.64959   2.66594   2.67574
 Alpha virt. eigenvalues --    2.68447   2.69031   2.69731   2.70462   2.72504
 Alpha virt. eigenvalues --    2.72659   2.73765   2.75102   2.75485   2.76287
 Alpha virt. eigenvalues --    2.77518   2.79399   2.80423   2.81555   2.82293
 Alpha virt. eigenvalues --    2.82931   2.87385   2.88898   2.90977   2.94749
 Alpha virt. eigenvalues --    2.98382   2.99467   3.03801   3.08259   3.08577
 Alpha virt. eigenvalues --    3.10844   3.12851   3.13867   3.14627   3.16536
 Alpha virt. eigenvalues --    3.18429   3.21051   3.22106   3.23937   3.24226
 Alpha virt. eigenvalues --    3.25021   3.28099   3.28721   3.30408   3.31238
 Alpha virt. eigenvalues --    3.33112   3.34160   3.38444   3.41976   3.45631
 Alpha virt. eigenvalues --    3.48195   3.49184   3.63359   3.69040   3.70859
 Alpha virt. eigenvalues --    3.78024   3.86603   3.87772   4.10430   4.10964
 Alpha virt. eigenvalues --    4.11459   4.12854   4.13351   4.14714   4.15070
 Alpha virt. eigenvalues --    4.15965   4.17295   4.18419   4.20585   4.21392
 Alpha virt. eigenvalues --    4.23246   4.31326   4.34594   4.37212   4.42164
 Alpha virt. eigenvalues --    4.43189   4.48587   4.49502   4.56633   4.58690
 Alpha virt. eigenvalues --    4.68607   4.79410   4.90164   4.98956
          Condensed to atoms (all electrons):
               1          2          3          4          5          6
     1  C    5.313548   0.395352   0.423173  -0.082776  -0.022477  -0.015864
     2  C    0.395352   4.768390   0.001436   0.442309   0.473021  -0.033979
     3  C    0.423173   0.001436   4.797840   0.007490  -0.031735   0.433132
     4  C   -0.082776   0.442309   0.007490   5.011532  -0.032437  -0.000270
     5  C   -0.022477   0.473021  -0.031735  -0.032437   4.762600  -0.000975
     6  C   -0.015864  -0.033979   0.433132  -0.000270  -0.000975   5.039249
     7  C   -0.070504   0.007156   0.415326  -0.000199  -0.000064  -0.026063
     8  C    0.014746  -0.033558  -0.000180  -0.064403   0.441417   0.008184
     9  C    0.007719  -0.009237  -0.000322   0.529458  -0.036736   0.000032
    10  C   -0.106641  -0.023495  -0.035614   0.014562   0.406365   0.422282
    11  C    0.012630   0.000047  -0.013781  -0.000002   0.006482   0.314339
    12  C    0.007269  -0.000361  -0.005194   0.000002   0.000054  -0.057296
    13  C   -0.000557  -0.036878   0.000029  -0.025646  -0.010766  -0.000354
    14  C   -0.000024  -0.000022   0.007555  -0.000000   0.000717  -0.072781
    15  C   -0.000115   0.000003  -0.034639   0.000000  -0.000149  -0.021480
    16  C   -0.000008   0.000008   0.000273   0.000000   0.000270  -0.015911
    17  C   -0.000012   0.000000  -0.000216   0.000000  -0.000001   0.011611
    18  C   -0.000000  -0.000000  -0.000137   0.000000   0.000002   0.005763
    19  C   -0.000037   0.000078  -0.000273   0.000002  -0.001150  -0.004715
    20  C   -0.000000  -0.000000  -0.000000   0.000000  -0.000000  -0.000036
    21  C   -0.000000   0.000000   0.000006   0.000000  -0.000014   0.000314
    22  C    0.000001   0.000000   0.000043  -0.000000   0.000000  -0.000708
    23  C   -0.000000   0.000000  -0.000000  -0.000000   0.000001  -0.000003
    24  C    0.000000   0.000000   0.000000  -0.000000  -0.000000  -0.000003
    25  C    0.000000  -0.000004  -0.000011  -0.000000  -0.000250   0.000045
    26  C    0.000000  -0.000000   0.000000  -0.000000  -0.000002  -0.000001
    27  H    0.358062  -0.039504  -0.040827  -0.008239   0.004409   0.004085
    28  H   -0.008578  -0.039019   0.000093   0.363123   0.004663   0.000021
    29  H   -0.008030   0.000118  -0.038296  -0.000004   0.000022   0.004294
    30  H   -0.000196   0.004707   0.000016   0.000536  -0.038384   0.000179
    31  H   -0.000207   0.002876   0.000004  -0.034287   0.001018  -0.000001
    32  H    0.000719   0.004364   0.004043  -0.000216  -0.033486  -0.036834
    33  H   -0.000229   0.000004   0.002643  -0.000000  -0.000001   0.000992
    34  H    0.000010   0.001027  -0.000001   0.004186   0.002906   0.000004
    35  H   -0.000000  -0.000000   0.000007  -0.000000  -0.000000  -0.000191
    36  H    0.000000   0.000000  -0.000000  -0.000000  -0.000000   0.000001
    37  H   -0.000000   0.000000  -0.000001   0.000000   0.000000   0.000018
    38  H   -0.000039   0.000036   0.000975   0.000003  -0.001179   0.005050
    39  H    0.000000  -0.000000   0.000000  -0.000000  -0.000000  -0.000000
    40  H   -0.000000  -0.000000   0.000000   0.000000  -0.000000   0.000000
    41  H   -0.000000  -0.000001  -0.000000  -0.000000   0.000008  -0.000003
    42  H    0.000000  -0.000000   0.000000  -0.000000   0.000000   0.000000
               7          8          9         10         11         12
     1  C   -0.070504   0.014746   0.007719  -0.106641   0.012630   0.007269
     2  C    0.007156  -0.033558  -0.009237  -0.023495   0.000047  -0.000361
     3  C    0.415326  -0.000180  -0.000322  -0.035614  -0.013781  -0.005194
     4  C   -0.000199  -0.064403   0.529458   0.014562  -0.000002   0.000002
     5  C   -0.000064   0.441417  -0.036736   0.406365   0.006482   0.000054
     6  C   -0.026063   0.008184   0.000032   0.422282   0.314339  -0.057296
     7  C    5.036155  -0.000007   0.000002   0.013502  -0.056320   0.489657
     8  C   -0.000007   5.007320  -0.025134  -0.078380  -0.000185   0.000000
     9  C    0.000002  -0.025134   4.861226  -0.000570  -0.000000  -0.000000
    10  C    0.013502  -0.078380  -0.000570   5.329275  -0.074145  -0.001072
    11  C   -0.056320  -0.000185  -0.000000  -0.074145   5.210783  -0.019325
    12  C    0.489657   0.000000  -0.000000  -0.001072  -0.019325   5.034145
    13  C    0.000000   0.527662   0.482340   0.007632   0.000002  -0.000000
    14  C   -0.001053   0.000007   0.000000  -0.016038   0.357845   0.011514
    15  C   -0.010233  -0.000000   0.000000   0.007142   0.461454   0.417295
    16  C   -0.000004  -0.000023  -0.000000  -0.004324  -0.076305  -0.000030
    17  C    0.008230  -0.000000  -0.000000  -0.000067  -0.028574  -0.066530
    18  C    0.000034   0.000000  -0.000000   0.000175  -0.035595   0.000042
    19  C   -0.000006   0.000139  -0.000000  -0.010433  -0.015251   0.000001
    20  C    0.000000   0.000000  -0.000000   0.000000   0.011774  -0.000010
    21  C    0.000000  -0.000001  -0.000000  -0.000448   0.007564  -0.000000
    22  C   -0.000434  -0.000000   0.000000   0.000001  -0.058245   0.007758
    23  C   -0.000000  -0.000000  -0.000000  -0.000030  -0.000078  -0.000000
    24  C    0.000000   0.000000  -0.000000  -0.000008  -0.000882   0.000000
    25  C    0.000000   0.000070   0.000000  -0.000342   0.000616  -0.000000
    26  C    0.000000  -0.000006   0.000000   0.000098  -0.000014   0.000000
    27  H   -0.008562  -0.000215   0.000100   0.000609  -0.000194   0.000229
    28  H   -0.000003   0.000558  -0.043453  -0.000208   0.000000   0.000000
    29  H    0.360776   0.000000   0.000000  -0.000226   0.000889  -0.035567
    30  H    0.000000   0.364311   0.004459  -0.008826   0.000001   0.000000
    31  H   -0.000000   0.004187   0.365684   0.000010  -0.000000  -0.000000
    32  H   -0.000204  -0.008687   0.000025   0.356484  -0.009181   0.000021
    33  H   -0.035676  -0.000000  -0.000000   0.000018   0.004125   0.362126
    34  H   -0.000000  -0.033977  -0.040396  -0.000208  -0.000000   0.000000
    35  H    0.000258   0.000000   0.000000   0.000002   0.004426  -0.008715
    36  H   -0.000000  -0.000000  -0.000000  -0.000000  -0.000208   0.000000
    37  H    0.000004  -0.000000  -0.000000  -0.000000   0.000945  -0.000203
    38  H    0.000012  -0.000043  -0.000000   0.003264   0.001779  -0.000014
    39  H    0.000000   0.000000   0.000000   0.000000   0.000018  -0.000000
    40  H   -0.000000   0.000000  -0.000000  -0.000000   0.000001   0.000000
    41  H   -0.000000   0.000008   0.000000   0.000015   0.000004   0.000000
    42  H   -0.000000  -0.000000   0.000000   0.000001  -0.000000  -0.000000
              13         14         15         16         17         18
     1  C   -0.000557  -0.000024  -0.000115  -0.000008  -0.000012  -0.000000
     2  C   -0.036878  -0.000022   0.000003   0.000008   0.000000  -0.000000
     3  C    0.000029   0.007555  -0.034639   0.000273  -0.000216  -0.000137
     4  C   -0.025646  -0.000000   0.000000   0.000000   0.000000   0.000000
     5  C   -0.010766   0.000717  -0.000149   0.000270  -0.000001   0.000002
     6  C   -0.000354  -0.072781  -0.021480  -0.015911   0.011611   0.005763
     7  C    0.000000  -0.001053  -0.010233  -0.000004   0.008230   0.000034
     8  C    0.527662   0.000007  -0.000000  -0.000023  -0.000000   0.000000
     9  C    0.482340   0.000000   0.000000  -0.000000  -0.000000  -0.000000
    10  C    0.007632  -0.016038   0.007142  -0.004324  -0.000067   0.000175
    11  C    0.000002   0.357845   0.461454  -0.076305  -0.028574  -0.035595
    12  C   -0.000000   0.011514   0.417295  -0.000030  -0.066530   0.000042
    13  C    4.866341  -0.000000  -0.000000  -0.000000   0.000000  -0.000000
    14  C   -0.000000   5.219202  -0.035699   0.320038  -0.056772   0.453622
    15  C   -0.000000  -0.035699   4.769244   0.006046   0.455809  -0.029450
    16  C   -0.000000   0.320038   0.006046   4.992863  -0.000796  -0.022108
    17  C    0.000000  -0.056772   0.455809  -0.000796   5.030928  -0.011137
    18  C   -0.000000   0.453622  -0.029450  -0.022108  -0.011137   4.762100
    19  C    0.000000  -0.080248   0.000201   0.476728  -0.000008   0.007108
    20  C    0.000000  -0.018631   0.000005  -0.059347   0.007885   0.429364
    21  C    0.000000  -0.015374  -0.000149   0.467357   0.000048  -0.034861
    22  C    0.000000  -0.028807  -0.011617   0.011891   0.467912   0.453657
    23  C   -0.000000   0.011673  -0.000000  -0.027487   0.000001   0.000001
    24  C    0.000000  -0.057548   0.000037  -0.028615  -0.000453  -0.010101
    25  C    0.000002   0.007808   0.000002  -0.015528   0.000000  -0.000201
    26  C    0.000000  -0.000378  -0.000000  -0.038298   0.000000   0.000023
    27  H    0.000023   0.000001   0.000025   0.000000   0.000000  -0.000000
    28  H    0.004490   0.000000  -0.000000  -0.000000  -0.000000  -0.000000
    29  H   -0.000000   0.000017   0.002861  -0.000000  -0.000203  -0.000001
    30  H   -0.043500  -0.000002   0.000000  -0.000025  -0.000000  -0.000000
    31  H   -0.040249  -0.000000   0.000000   0.000000   0.000000   0.000000
    32  H    0.000147   0.002163  -0.000063   0.006067  -0.000003  -0.000162
    33  H    0.000000  -0.000203  -0.039323   0.000001  -0.008823   0.000014
    34  H    0.365702   0.000000  -0.000000  -0.000000  -0.000000   0.000000
    35  H   -0.000000   0.000952  -0.039085   0.000018   0.361758   0.002681
    36  H    0.000000   0.004129   0.000016   0.001042   0.000264  -0.039103
    37  H    0.000000   0.004364   0.002678  -0.000187  -0.036558  -0.039147
    38  H    0.000004  -0.010105  -0.000122  -0.035886   0.000001  -0.000042
    39  H    0.000000   0.000950  -0.000001   0.004346   0.000004   0.002783
    40  H    0.000000  -0.000187  -0.000000   0.004509  -0.000000   0.000018
    41  H   -0.000000  -0.000229   0.000000   0.003182  -0.000000   0.000002
    42  H   -0.000000   0.000013   0.000000   0.001000   0.000000  -0.000000
              19         20         21         22         23         24
     1  C   -0.000037  -0.000000  -0.000000   0.000001  -0.000000   0.000000
     2  C    0.000078  -0.000000   0.000000   0.000000   0.000000   0.000000
     3  C   -0.000273  -0.000000   0.000006   0.000043  -0.000000   0.000000
     4  C    0.000002   0.000000   0.000000  -0.000000  -0.000000  -0.000000
     5  C   -0.001150  -0.000000  -0.000014   0.000000   0.000001  -0.000000
     6  C   -0.004715  -0.000036   0.000314  -0.000708  -0.000003  -0.000003
     7  C   -0.000006   0.000000   0.000000  -0.000434  -0.000000   0.000000
     8  C    0.000139   0.000000  -0.000001  -0.000000  -0.000000   0.000000
     9  C   -0.000000  -0.000000  -0.000000   0.000000  -0.000000  -0.000000
    10  C   -0.010433   0.000000  -0.000448   0.000001  -0.000030  -0.000008
    11  C   -0.015251   0.011774   0.007564  -0.058245  -0.000078  -0.000882
    12  C    0.000001  -0.000010  -0.000000   0.007758  -0.000000   0.000000
    13  C    0.000000   0.000000   0.000000   0.000000  -0.000000   0.000000
    14  C   -0.080248  -0.018631  -0.015374  -0.028807   0.011673  -0.057548
    15  C    0.000201   0.000005  -0.000149  -0.011617  -0.000000   0.000037
    16  C    0.476728  -0.059347   0.467357   0.011891  -0.027487  -0.028615
    17  C   -0.000008   0.007885   0.000048   0.467912   0.000001  -0.000453
    18  C    0.007108   0.429364  -0.034861   0.453657   0.000001  -0.010101
    19  C    5.010324  -0.000848  -0.045675  -0.000062  -0.063507   0.012536
    20  C   -0.000848   5.035224  -0.005486  -0.067894   0.007723   0.478128
    21  C   -0.045675  -0.005486   4.759760  -0.000206   0.468953   0.424145
    22  C   -0.000062  -0.067894  -0.000206   5.034209  -0.000010   0.008265
    23  C   -0.063507   0.007723   0.468953  -0.000010   5.000893  -0.074726
    24  C    0.012536   0.478128   0.424145   0.008265  -0.074726   5.051675
    25  C    0.523779   0.000069  -0.037198  -0.000001  -0.027297  -0.000380
    26  C   -0.027194  -0.000400  -0.015285   0.000000   0.515629   0.007685
    27  H   -0.000000   0.000000   0.000000  -0.000000  -0.000000  -0.000000
    28  H   -0.000000   0.000000  -0.000000   0.000000   0.000000   0.000000
    29  H    0.000000  -0.000000   0.000000   0.000004  -0.000000   0.000000
    30  H    0.000058   0.000000  -0.000003   0.000000  -0.000001   0.000000
    31  H   -0.000000   0.000000  -0.000000  -0.000000  -0.000000  -0.000000
    32  H    0.002386  -0.000017   0.000964   0.000003   0.000005   0.000007
    33  H   -0.000000   0.000000  -0.000000   0.000261   0.000000  -0.000000
    34  H   -0.000000  -0.000000   0.000000   0.000000   0.000000  -0.000000
    35  H   -0.000000  -0.000206  -0.000001  -0.036519  -0.000000   0.000004
    36  H    0.000017   0.362062   0.002649  -0.008821  -0.000221  -0.036253
    37  H    0.000002  -0.008764   0.000007   0.362020  -0.000000   0.000262
    38  H    0.365029   0.000014   0.004629  -0.000001   0.000634  -0.000189
    39  H   -0.000223  -0.035858  -0.038604  -0.000207  -0.008234   0.360818
    40  H    0.000557   0.000289  -0.040725   0.000000   0.364781  -0.009176
    41  H   -0.034342  -0.000000   0.001083  -0.000000   0.004344   0.000010
    42  H    0.004385   0.000003   0.003084  -0.000000  -0.035616  -0.000200
              25         26         27         28         29         30
     1  C    0.000000   0.000000   0.358062  -0.008578  -0.008030  -0.000196
     2  C   -0.000004  -0.000000  -0.039504  -0.039019   0.000118   0.004707
     3  C   -0.000011   0.000000  -0.040827   0.000093  -0.038296   0.000016
     4  C   -0.000000  -0.000000  -0.008239   0.363123  -0.000004   0.000536
     5  C   -0.000250  -0.000002   0.004409   0.004663   0.000022  -0.038384
     6  C    0.000045  -0.000001   0.004085   0.000021   0.004294   0.000179
     7  C    0.000000   0.000000  -0.008562  -0.000003   0.360776   0.000000
     8  C    0.000070  -0.000006  -0.000215   0.000558   0.000000   0.364311
     9  C    0.000000   0.000000   0.000100  -0.043453   0.000000   0.004459
    10  C   -0.000342   0.000098   0.000609  -0.000208  -0.000226  -0.008826
    11  C    0.000616  -0.000014  -0.000194   0.000000   0.000889   0.000001
    12  C   -0.000000   0.000000   0.000229   0.000000  -0.035567   0.000000
    13  C    0.000002   0.000000   0.000023   0.004490  -0.000000  -0.043500
    14  C    0.007808  -0.000378   0.000001   0.000000   0.000017  -0.000002
    15  C    0.000002  -0.000000   0.000025  -0.000000   0.002861   0.000000
    16  C   -0.015528  -0.038298   0.000000  -0.000000  -0.000000  -0.000025
    17  C    0.000000   0.000000   0.000000  -0.000000  -0.000203  -0.000000
    18  C   -0.000201   0.000023  -0.000000  -0.000000  -0.000001  -0.000000
    19  C    0.523779  -0.027194  -0.000000  -0.000000   0.000000   0.000058
    20  C    0.000069  -0.000400   0.000000   0.000000  -0.000000   0.000000
    21  C   -0.037198  -0.015285   0.000000  -0.000000   0.000000  -0.000003
    22  C   -0.000001   0.000000  -0.000000   0.000000   0.000004   0.000000
    23  C   -0.027297   0.515629  -0.000000   0.000000  -0.000000  -0.000001
    24  C   -0.000380   0.007685  -0.000000   0.000000   0.000000   0.000000
    25  C    4.847678   0.505910  -0.000000  -0.000000  -0.000000   0.000106
    26  C    0.505910   4.854581   0.000000   0.000000  -0.000000   0.000011
    27  H   -0.000000   0.000000   0.634864   0.006278   0.006499   0.000003
    28  H   -0.000000   0.000000   0.006278   0.634649   0.000002   0.000019
    29  H   -0.000000  -0.000000   0.006499   0.000002   0.627325   0.000000
    30  H    0.000106   0.000011   0.000003   0.000019   0.000000   0.626830
    31  H   -0.000000   0.000000  -0.000012  -0.006067   0.000000  -0.000189
    32  H   -0.000753   0.000004   0.000024   0.000002   0.000002   0.006387
    33  H    0.000000   0.000000  -0.000014   0.000000  -0.005422  -0.000000
    34  H   -0.000000  -0.000000  -0.000000  -0.000192  -0.000000  -0.005978
    35  H    0.000000   0.000000   0.000000   0.000000  -0.000014   0.000000
    36  H   -0.000000   0.000004  -0.000000  -0.000000  -0.000000  -0.000000
    37  H   -0.000000  -0.000000  -0.000000   0.000000  -0.000000   0.000000
    38  H   -0.038869   0.004526  -0.000001   0.000000  -0.000000  -0.000013
    39  H    0.000017   0.000150   0.000000   0.000000   0.000000   0.000000
    40  H    0.004605  -0.043601   0.000000   0.000000   0.000000   0.000000
    41  H    0.366619  -0.041328  -0.000000  -0.000000   0.000000   0.000002
    42  H   -0.039972   0.365581   0.000000  -0.000000  -0.000000   0.000000
              31         32         33         34         35         36
     1  C   -0.000207   0.000719  -0.000229   0.000010  -0.000000   0.000000
     2  C    0.002876   0.004364   0.000004   0.001027  -0.000000   0.000000
     3  C    0.000004   0.004043   0.002643  -0.000001   0.000007  -0.000000
     4  C   -0.034287  -0.000216  -0.000000   0.004186  -0.000000  -0.000000
     5  C    0.001018  -0.033486  -0.000001   0.002906  -0.000000  -0.000000
     6  C   -0.000001  -0.036834   0.000992   0.000004  -0.000191   0.000001
     7  C   -0.000000  -0.000204  -0.035676  -0.000000   0.000258  -0.000000
     8  C    0.004187  -0.008687  -0.000000  -0.033977   0.000000  -0.000000
     9  C    0.365684   0.000025  -0.000000  -0.040396   0.000000  -0.000000
    10  C    0.000010   0.356484   0.000018  -0.000208   0.000002  -0.000000
    11  C   -0.000000  -0.009181   0.004125  -0.000000   0.004426  -0.000208
    12  C   -0.000000   0.000021   0.362126   0.000000  -0.008715   0.000000
    13  C   -0.040249   0.000147   0.000000   0.365702  -0.000000   0.000000
    14  C   -0.000000   0.002163  -0.000203   0.000000   0.000952   0.004129
    15  C    0.000000  -0.000063  -0.039323  -0.000000  -0.039085   0.000016
    16  C    0.000000   0.006067   0.000001  -0.000000   0.000018   0.001042
    17  C    0.000000  -0.000003  -0.008823  -0.000000   0.361758   0.000264
    18  C    0.000000  -0.000162   0.000014   0.000000   0.002681  -0.039103
    19  C   -0.000000   0.002386  -0.000000  -0.000000  -0.000000   0.000017
    20  C    0.000000  -0.000017   0.000000  -0.000000  -0.000206   0.362062
    21  C   -0.000000   0.000964  -0.000000   0.000000  -0.000001   0.002649
    22  C   -0.000000   0.000003   0.000261   0.000000  -0.036519  -0.008821
    23  C   -0.000000   0.000005   0.000000   0.000000  -0.000000  -0.000221
    24  C   -0.000000   0.000007  -0.000000  -0.000000   0.000004  -0.036253
    25  C   -0.000000  -0.000753   0.000000  -0.000000   0.000000  -0.000000
    26  C    0.000000   0.000004   0.000000  -0.000000   0.000000   0.000004
    27  H   -0.000012   0.000024  -0.000014  -0.000000   0.000000  -0.000000
    28  H   -0.006067   0.000002   0.000000  -0.000192   0.000000  -0.000000
    29  H    0.000000   0.000002  -0.005422  -0.000000  -0.000014  -0.000000
    30  H   -0.000189   0.006387  -0.000000  -0.005978   0.000000  -0.000000
    31  H    0.627002   0.000000  -0.000000  -0.005311  -0.000000   0.000000
    32  H    0.000000   0.602220   0.000000  -0.000013   0.000000  -0.000000
    33  H   -0.000000   0.000000   0.627260   0.000000   0.006337  -0.000000
    34  H   -0.005311  -0.000013   0.000000   0.626633   0.000000  -0.000000
    35  H   -0.000000   0.000000   0.006337   0.000000   0.627839  -0.000013
    36  H    0.000000  -0.000000  -0.000000  -0.000000  -0.000013   0.627610
    37  H   -0.000000   0.000000  -0.000013  -0.000000  -0.005005   0.006347
    38  H   -0.000000  -0.001629  -0.000000   0.000000   0.000000   0.000000
    39  H   -0.000000  -0.000000  -0.000000   0.000000  -0.000000  -0.005309
    40  H   -0.000000  -0.000001  -0.000000  -0.000000  -0.000000  -0.000012
    41  H   -0.000000  -0.000013  -0.000000  -0.000000  -0.000000   0.000000
    42  H    0.000000   0.000001   0.000000  -0.000000   0.000000  -0.000000
              37         38         39         40         41         42
     1  C   -0.000000  -0.000039   0.000000  -0.000000  -0.000000   0.000000
     2  C    0.000000   0.000036  -0.000000  -0.000000  -0.000001  -0.000000
     3  C   -0.000001   0.000975   0.000000   0.000000  -0.000000   0.000000
     4  C    0.000000   0.000003  -0.000000   0.000000  -0.000000  -0.000000
     5  C    0.000000  -0.001179  -0.000000  -0.000000   0.000008   0.000000
     6  C    0.000018   0.005050  -0.000000   0.000000  -0.000003   0.000000
     7  C    0.000004   0.000012   0.000000  -0.000000  -0.000000  -0.000000
     8  C   -0.000000  -0.000043   0.000000   0.000000   0.000008  -0.000000
     9  C   -0.000000  -0.000000   0.000000  -0.000000   0.000000   0.000000
    10  C   -0.000000   0.003264   0.000000  -0.000000   0.000015   0.000001
    11  C    0.000945   0.001779   0.000018   0.000001   0.000004  -0.000000
    12  C   -0.000203  -0.000014  -0.000000   0.000000   0.000000  -0.000000
    13  C    0.000000   0.000004   0.000000   0.000000  -0.000000  -0.000000
    14  C    0.004364  -0.010105   0.000950  -0.000187  -0.000229   0.000013
    15  C    0.002678  -0.000122  -0.000001  -0.000000   0.000000   0.000000
    16  C   -0.000187  -0.035886   0.004346   0.004509   0.003182   0.001000
    17  C   -0.036558   0.000001   0.000004  -0.000000  -0.000000   0.000000
    18  C   -0.039147  -0.000042   0.002783   0.000018   0.000002  -0.000000
    19  C    0.000002   0.365029  -0.000223   0.000557  -0.034342   0.004385
    20  C   -0.008764   0.000014  -0.035858   0.000289  -0.000000   0.000003
    21  C    0.000007   0.004629  -0.038604  -0.040725   0.001083   0.003084
    22  C    0.362020  -0.000001  -0.000207   0.000000  -0.000000  -0.000000
    23  C   -0.000000   0.000634  -0.008234   0.364781   0.004344  -0.035616
    24  C    0.000262  -0.000189   0.360818  -0.009176   0.000010  -0.000200
    25  C   -0.000000  -0.038869   0.000017   0.004605   0.366619  -0.039972
    26  C   -0.000000   0.004526   0.000150  -0.043601  -0.041328   0.365581
    27  H   -0.000000  -0.000001   0.000000   0.000000  -0.000000   0.000000
    28  H    0.000000   0.000000   0.000000   0.000000  -0.000000  -0.000000
    29  H   -0.000000  -0.000000   0.000000   0.000000   0.000000  -0.000000
    30  H    0.000000  -0.000013   0.000000   0.000000   0.000002   0.000000
    31  H   -0.000000  -0.000000  -0.000000  -0.000000  -0.000000   0.000000
    32  H    0.000000  -0.001629  -0.000000  -0.000001  -0.000013   0.000001
    33  H   -0.000013  -0.000000  -0.000000  -0.000000  -0.000000   0.000000
    34  H   -0.000000   0.000000   0.000000  -0.000000  -0.000000  -0.000000
    35  H   -0.005005   0.000000  -0.000000  -0.000000  -0.000000   0.000000
    36  H    0.006347   0.000000  -0.005309  -0.000012   0.000000  -0.000000
    37  H    0.627557  -0.000000  -0.000014   0.000000   0.000000  -0.000000
    38  H   -0.000000   0.603507   0.000002   0.000018  -0.006162  -0.000193
    39  H   -0.000014   0.000002   0.628359   0.006375  -0.000000  -0.000012
    40  H    0.000000   0.000018   0.006375   0.635401  -0.000201  -0.005922
    41  H    0.000000  -0.006162  -0.000000  -0.000201   0.624118  -0.005327
    42  H   -0.000000  -0.000193  -0.000012  -0.005922  -0.005327   0.627834
 Mulliken charges:
               1
     1  C   -0.216934
     2  C    0.115124
     3  C    0.107144
     4  C   -0.124723
     5  C    0.105851
     6  C    0.037870
     7  C   -0.121780
     8  C   -0.123808
     9  C   -0.095196
    10  C   -0.200364
    11  C   -0.007439
    12  C   -0.135799
    13  C   -0.096423
    14  C   -0.008470
    15  C    0.099306
    16  C    0.029242
    17  C   -0.134298
    18  C    0.104655
    19  C   -0.119355
    20  C   -0.135045
    21  C    0.093467
    22  C   -0.132492
    23  C   -0.137427
    24  C   -0.125039
    25  C   -0.096520
    26  C   -0.087695
    27  H    0.082355
    28  H    0.083622
    29  H    0.084955
    30  H    0.089492
    31  H    0.085541
    32  H    0.105225
    33  H    0.085923
    34  H    0.085608
    35  H    0.085468
    36  H    0.085801
    37  H    0.085688
    38  H    0.105005
    39  H    0.084641
    40  H    0.083269
    41  H    0.088212
    42  H    0.085342
 Sum of Mulliken charges =  -0.00000
 Mulliken charges with hydrogens summed into heavy atoms:
               1
     1  C   -0.134580
     2  C    0.115124
     3  C    0.107144
     4  C   -0.041101
     5  C    0.105851
     6  C    0.037870
     7  C   -0.036825
     8  C   -0.034316
     9  C   -0.009654
    10  C   -0.095139
    11  C   -0.007439
    12  C   -0.049876
    13  C   -0.010815
    14  C   -0.008470
    15  C    0.099306
    16  C    0.029242
    17  C   -0.048830
    18  C    0.104655
    19  C   -0.014350
    20  C   -0.049244
    21  C    0.093467
    22  C   -0.046804
    23  C   -0.054158
    24  C   -0.040398
    25  C   -0.008308
    26  C   -0.002353
 Electronic spatial extent (au):  <R**2>=           8483.6407
 Charge=             -0.0000 electrons
 Dipole moment (field-independent basis, Debye):
    X=             -0.0726    Y=             -0.0397    Z=             -0.0060  Tot=              0.0830
 Quadrupole moment (field-independent basis, Debye-Ang):
   XX=           -131.9915   YY=           -130.7985   ZZ=           -150.7353
   XY=             -0.3551   XZ=              6.0211   YZ=              2.5647
 Traceless Quadrupole moment (field-independent basis, Debye-Ang):
   XX=              5.8503   YY=              7.0432   ZZ=            -12.8935
   XY=             -0.3551   XZ=              6.0211   YZ=              2.5647
 Octapole moment (field-independent basis, Debye-Ang**2):
  XXX=             15.8931  YYY=              3.8580  ZZZ=              3.1411  XYY=             -9.0203
  XXY=             -2.4303  XXZ=            -19.6561  XZZ=             -0.0916  YZZ=             -8.5023
  YYZ=              8.2482  XYZ=             12.2236
 Hexadecapole moment (field-independent basis, Debye-Ang**3):
 XXXX=          -6568.8541 YYYY=          -3732.1404 ZZZZ=           -633.4651 XXXY=            -39.9329
 XXXZ=            148.5600 YYYX=              8.1970 YYYZ=             17.0973 ZZZX=             13.4817
 ZZZY=             -8.0531 XXYY=          -1705.6434 XXZZ=          -1349.6012 YYZZ=           -787.6097
 XXYZ=             61.2077 YYXZ=             11.5404 ZZXY=             -8.7793
 N-N= 2.056877867356D+03 E-N=-6.430331925956D+03  KE= 9.907921143777D+02
 No NMR shielding tensors so no spin-rotation constants.
 Leave Link  601 at Thu Sep  8 15:04:10 2022, MaxMem=  1342177280 cpu:              55.6 elap:               1.3
 (Enter /mnt/opt/groups/app-gaussian/g16-avx2/l9999.exe)
 Unable to Open any file for archive entry.
 1\1\GINC-WN41041\FOpt\RB3LYP\6-31G(d,p)\C26H16\PWASIUK\08-Sep-2022\0\\
 #p opt freq b3lyp/6-31g(d,p) empiricaldispersion=gd3 int=(grid=ultrafi
 ne,acc2e=12) scf=(maxcyc=500,ferm,novaracc,noincfoc,intrep)\\peri symm
 \\0,1\C,3.0224913962,1.5699107237,0.4909643798\C,3.4758752013,0.324290
 8282,0.0317106949\C,1.67097276,1.9175468378,0.4705956921\C,4.852285231
 ,-0.049836791,0.0392594856\C,2.5097996144,-0.5932061515,-0.5108227027\
 C,0.6833222296,0.9545986074,0.0387529017\C,1.2561335317,3.2575532651,0
 .7778443041\C,2.9651299194,-1.8401032401,-1.0341632341\C,5.2518240265,
 -1.26188973,-0.4648498008\C,1.1489483903,-0.2456453474,-0.5015814932\C
 ,-0.7364816997,1.3229463487,0.0638185698\C,-0.0241956724,3.6460599575,
 0.5532685745\C,4.2973453734,-2.1674098937,-1.0091103956\C,-1.836773095
 8,0.3968777935,-0.0842820111\C,-1.0367001034,2.7077388294,0.1473352115
 \C,-1.8130422341,-1.0118867247,0.3031023975\C,-2.3339604524,3.18017585
 28,-0.1867818609\C,-3.0743184366,0.908874572,-0.5709221528\C,-0.863680
 1099,-1.5531495697,1.2080191221\C,-4.1134551224,0.01286985,-0.98173237
 21\C,-2.8626449347,-1.8776775,-0.1357136369\C,-3.2938717529,2.31152661
 01,-0.6276272647\C,-2.8310110504,-3.2520790353,0.2064860414\C,-3.98452
 65151,-1.333615749,-0.8373655696\C,-0.8742327051,-2.8885101242,1.55830
 20925\C,-1.8462396089,-3.7596150116,1.0269658261\H,3.7485573709,2.3034
 735971,0.8339174906\H,5.5794552499,0.6457757241,0.4500184778\H,2.00392
 37101,3.9691908801,1.1166827861\H,2.2322141107,-2.5306000089,-1.442984
 4651\H,6.3023777581,-1.5370694544,-0.4533776195\H,0.4453994547,-0.9485
 207925,-0.9296670482\H,-0.3194732708,4.6825084824,0.6928799001\H,4.631
 8643947,-3.1221853442,-1.4038717158\H,-2.5288751385,4.248104893,-0.142
 5556785\H,-5.0111426587,0.4386835903,-1.4218552535\H,-4.2568443657,2.6
 759911744,-0.9743618908\H,-0.118648765,-0.901926525,1.6448964923\H,-4.
 7656746815,-2.0076274197,-1.1780821267\H,-3.6238702937,-3.8961077734,-
 0.1650192829\H,-0.1329494532,-3.2640392689,2.2573105748\H,-1.839478601
 9,-4.8128359624,1.2912245606\\Version=ES64L-G16RevC.01\State=1-A\HF=-1
 000.5140624\RMSD=2.860e-09\RMSF=2.098e-06\Dipole=-0.028563,-0.0156314,
 -0.0023775\Quadrupole=4.3495736,5.2364541,-9.5860278,-0.2640072,4.4764
 496,1.9069289\PG=C01 [X(C26H16)]\\@
 The archive entry for this job was punched.


 It is also a good rule not to put too much confidence in
 experimental results until they have been confirmed by
 Theory.
                             -- Sir Arthur Eddington
 Leave Link 9999 at Thu Sep  8 15:04:10 2022, MaxMem=  1342177280 cpu:               3.8 elap:               0.1
 Job cpu time:       0 days  2 hours  8 minutes 46.1 seconds.
 Elapsed time:       0 days  0 hours  2 minutes 47.1 seconds.
 File lengths (MBytes):  RWF=     86 Int=      0 D2E=      0 Chk=     18 Scr=      1
 Normal termination of Gaussian 16 at Thu Sep  8 15:04:10 2022.
 (Enter /mnt/opt/groups/app-gaussian/g16-avx2/l1.exe)
 Link1:  Proceeding to internal job step number  2.
 ----------------------------------------------------------------------
 #P Geom=AllCheck Guess=TCheck SCRF=Check GenChk RB3LYP/6-31G(d,p) Freq
 ----------------------------------------------------------------------
 1/10=4,29=7,30=1,38=1,40=1/1,3;
 2/12=2,40=1/2;
 3/5=1,6=6,7=101,11=2,14=-4,25=1,27=12,30=1,70=2,71=2,74=-5,75=-5,116=1,124=31,140=1/1,2,3;
 4/5=101/1;
 5/5=100002,7=500,17=20,22=13,38=6,87=12,98=1/2;
 8/6=4,10=90,11=11,87=12/1;
 11/6=1,8=1,9=11,15=111,16=1,87=12/1,2,10;
 10/6=1,87=12/2;
 6/7=2,8=2,9=2,10=2,28=1,87=12/1;
 7/8=1,10=1,25=1,87=12/1,2,3,16;
 1/10=4,30=1/3;
 99//99;
 Leave Link    1 at Thu Sep  8 15:04:10 2022, MaxMem=  1342177280 cpu:               3.4 elap:               0.1
 (Enter /mnt/opt/groups/app-gaussian/g16-avx2/l101.exe)
 Structure from the checkpoint file:  "/scratch/9832358.torquesrv1.cis.gov.pl/Gau-61767.chk"
 ---------
 peri symm
 ---------
 Charge =  0 Multiplicity = 1
 Redundant internal coordinates found in file.  (old form).
 C,0,3.0224913962,1.5699107237,0.4909643798
 C,0,3.4758752013,0.3242908282,0.0317106949
 C,0,1.67097276,1.9175468378,0.4705956921
 C,0,4.852285231,-0.049836791,0.0392594856
 C,0,2.5097996144,-0.5932061515,-0.5108227027
 C,0,0.6833222296,0.9545986074,0.0387529017
 C,0,1.2561335317,3.2575532651,0.7778443041
 C,0,2.9651299194,-1.8401032401,-1.0341632341
 C,0,5.2518240265,-1.26188973,-0.4648498008
 C,0,1.1489483903,-0.2456453474,-0.5015814932
 C,0,-0.7364816997,1.3229463487,0.0638185698
 C,0,-0.0241956724,3.6460599575,0.5532685745
 C,0,4.2973453734,-2.1674098937,-1.0091103956
 C,0,-1.8367730958,0.3968777935,-0.0842820111
 C,0,-1.0367001034,2.7077388294,0.1473352115
 C,0,-1.8130422341,-1.0118867247,0.3031023975
 C,0,-2.3339604524,3.1801758528,-0.1867818609
 C,0,-3.0743184366,0.908874572,-0.5709221528
 C,0,-0.8636801099,-1.5531495697,1.2080191221
 C,0,-4.1134551224,0.01286985,-0.9817323721
 C,0,-2.8626449347,-1.8776775,-0.1357136369
 C,0,-3.2938717529,2.3115266101,-0.6276272647
 C,0,-2.8310110504,-3.2520790353,0.2064860414
 C,0,-3.9845265151,-1.333615749,-0.8373655696
 C,0,-0.8742327051,-2.8885101242,1.5583020925
 C,0,-1.8462396089,-3.7596150116,1.0269658261
 H,0,3.7485573709,2.3034735971,0.8339174906
 H,0,5.5794552499,0.6457757241,0.4500184778
 H,0,2.0039237101,3.9691908801,1.1166827861
 H,0,2.2322141107,-2.5306000089,-1.4429844651
 H,0,6.3023777581,-1.5370694544,-0.4533776195
 H,0,0.4453994547,-0.9485207925,-0.9296670482
 H,0,-0.3194732708,4.6825084824,0.6928799001
 H,0,4.6318643947,-3.1221853442,-1.4038717158
 H,0,-2.5288751385,4.248104893,-0.1425556785
 H,0,-5.0111426587,0.4386835903,-1.4218552535
 H,0,-4.2568443657,2.6759911744,-0.9743618908
 H,0,-0.118648765,-0.901926525,1.6448964923
 H,0,-4.7656746815,-2.0076274197,-1.1780821267
 H,0,-3.6238702937,-3.8961077734,-0.1650192829
 H,0,-0.1329494532,-3.2640392689,2.2573105748
 H,0,-1.8394786019,-4.8128359624,1.2912245606
 Recover connectivity data from disk.
 ITRead=  0  0  0  0  0  0  0  0  0  0  0  0  0  0  0  0  0  0  0  0
 ITRead=  0  0  0  0  0  0  0  0  0  0  0  0  0  0  0  0  0  0  0  0
 ITRead=  0  0
 MicOpt= -1 -1 -1 -1 -1 -1 -1 -1 -1 -1 -1 -1 -1 -1 -1 -1 -1 -1 -1 -1
 MicOpt= -1 -1 -1 -1 -1 -1 -1 -1 -1 -1 -1 -1 -1 -1 -1 -1 -1 -1 -1 -1
 MicOpt= -1 -1
 NAtoms=     42 NQM=       42 NQMF=       0 NMMI=      0 NMMIF=      0
                NMic=       0 NMicF=      0.
                    Isotopes and Nuclear Properties:
 (Nuclear quadrupole moments (NQMom) in fm**2, nuclear magnetic moments (NMagM)
  in nuclear magnetons)

  Atom         1           2           3           4           5           6           7           8           9          10
 IAtWgt=          12          12          12          12          12          12          12          12          12          12
 AtmWgt=  12.0000000  12.0000000  12.0000000  12.0000000  12.0000000  12.0000000  12.0000000  12.0000000  12.0000000  12.0000000
 NucSpn=           0           0           0           0           0           0           0           0           0           0
 AtZEff=   3.6000000   3.6000000   3.6000000   3.6000000   3.6000000   3.6000000   3.6000000   3.6000000   3.6000000   3.6000000
 NQMom=    0.0000000   0.0000000   0.0000000   0.0000000   0.0000000   0.0000000   0.0000000   0.0000000   0.0000000   0.0000000
 NMagM=    0.0000000   0.0000000   0.0000000   0.0000000   0.0000000   0.0000000   0.0000000   0.0000000   0.0000000   0.0000000
 AtZNuc=   6.0000000   6.0000000   6.0000000   6.0000000   6.0000000   6.0000000   6.0000000   6.0000000   6.0000000   6.0000000

  Atom        11          12          13          14          15          16          17          18          19          20
 IAtWgt=          12          12          12          12          12          12          12          12          12          12
 AtmWgt=  12.0000000  12.0000000  12.0000000  12.0000000  12.0000000  12.0000000  12.0000000  12.0000000  12.0000000  12.0000000
 NucSpn=           0           0           0           0           0           0           0           0           0           0
 AtZEff=   3.6000000   3.6000000   3.6000000   3.6000000   3.6000000   3.6000000   3.6000000   3.6000000   3.6000000   3.6000000
 NQMom=    0.0000000   0.0000000   0.0000000   0.0000000   0.0000000   0.0000000   0.0000000   0.0000000   0.0000000   0.0000000
 NMagM=    0.0000000   0.0000000   0.0000000   0.0000000   0.0000000   0.0000000   0.0000000   0.0000000   0.0000000   0.0000000
 AtZNuc=   6.0000000   6.0000000   6.0000000   6.0000000   6.0000000   6.0000000   6.0000000   6.0000000   6.0000000   6.0000000

  Atom        21          22          23          24          25          26          27          28          29          30
 IAtWgt=          12          12          12          12          12          12           1           1           1           1
 AtmWgt=  12.0000000  12.0000000  12.0000000  12.0000000  12.0000000  12.0000000   1.0078250   1.0078250   1.0078250   1.0078250
 NucSpn=           0           0           0           0           0           0           1           1           1           1
 AtZEff=   3.6000000   3.6000000   3.6000000   3.6000000   3.6000000   3.6000000   1.0000000   1.0000000   1.0000000   1.0000000
 NQMom=    0.0000000   0.0000000   0.0000000   0.0000000   0.0000000   0.0000000   0.0000000   0.0000000   0.0000000   0.0000000
 NMagM=    0.0000000   0.0000000   0.0000000   0.0000000   0.0000000   0.0000000   2.7928460   2.7928460   2.7928460   2.7928460
 AtZNuc=   6.0000000   6.0000000   6.0000000   6.0000000   6.0000000   6.0000000   1.0000000   1.0000000   1.0000000   1.0000000

  Atom        31          32          33          34          35          36          37          38          39          40
 IAtWgt=           1           1           1           1           1           1           1           1           1           1
 AtmWgt=   1.0078250   1.0078250   1.0078250   1.0078250   1.0078250   1.0078250   1.0078250   1.0078250   1.0078250   1.0078250
 NucSpn=           1           1           1           1           1           1           1           1           1           1
 AtZEff=   1.0000000   1.0000000   1.0000000   1.0000000   1.0000000   1.0000000   1.0000000   1.0000000   1.0000000   1.0000000
 NQMom=    0.0000000   0.0000000   0.0000000   0.0000000   0.0000000   0.0000000   0.0000000   0.0000000   0.0000000   0.0000000
 NMagM=    2.7928460   2.7928460   2.7928460   2.7928460   2.7928460   2.7928460   2.7928460   2.7928460   2.7928460   2.7928460
 AtZNuc=   1.0000000   1.0000000   1.0000000   1.0000000   1.0000000   1.0000000   1.0000000   1.0000000   1.0000000   1.0000000

  Atom        41          42
 IAtWgt=           1           1
 AtmWgt=   1.0078250   1.0078250
 NucSpn=           1           1
 AtZEff=   1.0000000   1.0000000
 NQMom=    0.0000000   0.0000000
 NMagM=    2.7928460   2.7928460
 AtZNuc=   1.0000000   1.0000000
 Leave Link  101 at Thu Sep  8 15:04:10 2022, MaxMem=  1342177280 cpu:              12.2 elap:               0.3
 (Enter /mnt/opt/groups/app-gaussian/g16-avx2/l103.exe)

 GradGradGradGradGradGradGradGradGradGradGradGradGradGradGradGradGradGrad
 Berny optimization.
 Initialization pass.
                           ----------------------------
                           !    Initial Parameters    !
                           ! (Angstroms and Degrees)  !
 --------------------------                            --------------------------
 ! Name  Definition              Value          Derivative Info.                !
 --------------------------------------------------------------------------------
 ! R1    R(1,2)                  1.4029         calculate D2E/DX2 analytically  !
 ! R2    R(1,3)                  1.3957         calculate D2E/DX2 analytically  !
 ! R3    R(1,27)                 1.0876         calculate D2E/DX2 analytically  !
 ! R4    R(2,4)                  1.4264         calculate D2E/DX2 analytically  !
 ! R5    R(2,5)                  1.4386         calculate D2E/DX2 analytically  !
 ! R6    R(3,6)                  1.4454         calculate D2E/DX2 analytically  !
 ! R7    R(3,7)                  1.436          calculate D2E/DX2 analytically  !
 ! R8    R(4,9)                  1.3722         calculate D2E/DX2 analytically  !
 ! R9    R(4,28)                 1.0869         calculate D2E/DX2 analytically  !
 ! R10   R(5,8)                  1.4269         calculate D2E/DX2 analytically  !
 ! R11   R(5,10)                 1.4046         calculate D2E/DX2 analytically  !
 ! R12   R(6,10)                 1.3962         calculate D2E/DX2 analytically  !
 ! R13   R(6,11)                 1.467          calculate D2E/DX2 analytically  !
 ! R14   R(7,12)                 1.3567         calculate D2E/DX2 analytically  !
 ! R15   R(7,29)                 1.0865         calculate D2E/DX2 analytically  !
 ! R16   R(8,13)                 1.3721         calculate D2E/DX2 analytically  !
 ! R17   R(8,30)                 1.0868         calculate D2E/DX2 analytically  !
 ! R18   R(9,13)                 1.4238         calculate D2E/DX2 analytically  !
 ! R19   R(9,31)                 1.0861         calculate D2E/DX2 analytically  !
 ! R20   R(10,32)                1.0827         calculate D2E/DX2 analytically  !
 ! R21   R(11,14)                1.4457         calculate D2E/DX2 analytically  !
 ! R22   R(11,15)                1.4194         calculate D2E/DX2 analytically  !
 ! R23   R(12,15)                1.4389         calculate D2E/DX2 analytically  !
 ! R24   R(12,33)                1.0867         calculate D2E/DX2 analytically  !
 ! R25   R(13,34)                1.086          calculate D2E/DX2 analytically  !
 ! R26   R(14,16)                1.4612         calculate D2E/DX2 analytically  !
 ! R27   R(14,18)                1.4249         calculate D2E/DX2 analytically  !
 ! R28   R(15,17)                1.4205         calculate D2E/DX2 analytically  !
 ! R29   R(16,19)                1.4188         calculate D2E/DX2 analytically  !
 ! R30   R(16,21)                1.4296         calculate D2E/DX2 analytically  !
 ! R31   R(17,22)                1.3676         calculate D2E/DX2 analytically  !
 ! R32   R(17,35)                1.0865         calculate D2E/DX2 analytically  !
 ! R33   R(18,20)                1.4323         calculate D2E/DX2 analytically  !
 ! R34   R(18,22)                1.4209         calculate D2E/DX2 analytically  !
 ! R35   R(19,25)                1.3806         calculate D2E/DX2 analytically  !
 ! R36   R(19,38)                1.0817         calculate D2E/DX2 analytically  !
 ! R37   R(20,24)                1.3603         calculate D2E/DX2 analytically  !
 ! R38   R(20,36)                1.0867         calculate D2E/DX2 analytically  !
 ! R39   R(21,23)                1.4167         calculate D2E/DX2 analytically  !
 ! R40   R(21,24)                1.4307         calculate D2E/DX2 analytically  !
 ! R41   R(22,37)                1.0865         calculate D2E/DX2 analytically  !
 ! R42   R(23,26)                1.3786         calculate D2E/DX2 analytically  !
 ! R43   R(23,40)                1.0869         calculate D2E/DX2 analytically  !
 ! R44   R(24,39)                1.0865         calculate D2E/DX2 analytically  !
 ! R45   R(25,26)                1.4092         calculate D2E/DX2 analytically  !
 ! R46   R(25,41)                1.0859         calculate D2E/DX2 analytically  !
 ! R47   R(26,42)                1.0859         calculate D2E/DX2 analytically  !
 ! A1    A(2,1,3)              121.9614         calculate D2E/DX2 analytically  !
 ! A2    A(2,1,27)             119.1007         calculate D2E/DX2 analytically  !
 ! A3    A(3,1,27)             118.8858         calculate D2E/DX2 analytically  !
 ! A4    A(1,2,4)              122.8897         calculate D2E/DX2 analytically  !
 ! A5    A(1,2,5)              118.2114         calculate D2E/DX2 analytically  !
 ! A6    A(4,2,5)              118.8648         calculate D2E/DX2 analytically  !
 ! A7    A(1,3,6)              120.0071         calculate D2E/DX2 analytically  !
 ! A8    A(1,3,7)              120.601          calculate D2E/DX2 analytically  !
 ! A9    A(6,3,7)              119.2226         calculate D2E/DX2 analytically  !
 ! A10   A(2,4,9)              120.7118         calculate D2E/DX2 analytically  !
 ! A11   A(2,4,28)             118.6675         calculate D2E/DX2 analytically  !
 ! A12   A(9,4,28)             120.6205         calculate D2E/DX2 analytically  !
 ! A13   A(2,5,8)              118.7747         calculate D2E/DX2 analytically  !
 ! A14   A(2,5,10)             119.364          calculate D2E/DX2 analytically  !
 ! A15   A(8,5,10)             121.8591         calculate D2E/DX2 analytically  !
 ! A16   A(3,6,10)             117.4166         calculate D2E/DX2 analytically  !
 ! A17   A(3,6,11)             119.2701         calculate D2E/DX2 analytically  !
 ! A18   A(10,6,11)            123.0399         calculate D2E/DX2 analytically  !
 ! A19   A(3,7,12)             120.2933         calculate D2E/DX2 analytically  !
 ! A20   A(3,7,29)             118.627          calculate D2E/DX2 analytically  !
 ! A21   A(12,7,29)            120.9032         calculate D2E/DX2 analytically  !
 ! A22   A(5,8,13)             120.771          calculate D2E/DX2 analytically  !
 ! A23   A(5,8,30)             118.5541         calculate D2E/DX2 analytically  !
 ! A24   A(13,8,30)            120.6712         calculate D2E/DX2 analytically  !
 ! A25   A(4,9,13)             120.4653         calculate D2E/DX2 analytically  !
 ! A26   A(4,9,31)             120.105          calculate D2E/DX2 analytically  !
 ! A27   A(13,9,31)            119.4295         calculate D2E/DX2 analytically  !
 ! A28   A(5,10,6)             122.5739         calculate D2E/DX2 analytically  !
 ! A29   A(5,10,32)            117.7967         calculate D2E/DX2 analytically  !
 ! A30   A(6,10,32)            119.6287         calculate D2E/DX2 analytically  !
 ! A31   A(6,11,14)            125.028          calculate D2E/DX2 analytically  !
 ! A32   A(6,11,15)            116.7864         calculate D2E/DX2 analytically  !
 ! A33   A(14,11,15)           118.0329         calculate D2E/DX2 analytically  !
 ! A34   A(7,12,15)            121.6025         calculate D2E/DX2 analytically  !
 ! A35   A(7,12,33)            120.5495         calculate D2E/DX2 analytically  !
 ! A36   A(15,12,33)           117.8401         calculate D2E/DX2 analytically  !
 ! A37   A(8,13,9)             120.4089         calculate D2E/DX2 analytically  !
 ! A38   A(8,13,34)            120.1446         calculate D2E/DX2 analytically  !
 ! A39   A(9,13,34)            119.4464         calculate D2E/DX2 analytically  !
 ! A40   A(11,14,16)           125.3117         calculate D2E/DX2 analytically  !
 ! A41   A(11,14,18)           117.7616         calculate D2E/DX2 analytically  !
 ! A42   A(16,14,18)           116.8108         calculate D2E/DX2 analytically  !
 ! A43   A(11,15,12)           120.2633         calculate D2E/DX2 analytically  !
 ! A44   A(11,15,17)           120.2519         calculate D2E/DX2 analytically  !
 ! A45   A(12,15,17)           119.4793         calculate D2E/DX2 analytically  !
 ! A46   A(14,16,19)           123.2111         calculate D2E/DX2 analytically  !
 ! A47   A(14,16,21)           119.3774         calculate D2E/DX2 analytically  !
 ! A48   A(19,16,21)           117.1283         calculate D2E/DX2 analytically  !
 ! A49   A(15,17,22)           120.3704         calculate D2E/DX2 analytically  !
 ! A50   A(15,17,35)           118.7628         calculate D2E/DX2 analytically  !
 ! A51   A(22,17,35)           120.7654         calculate D2E/DX2 analytically  !
 ! A52   A(14,18,20)           120.2171         calculate D2E/DX2 analytically  !
 ! A53   A(14,18,22)           120.1677         calculate D2E/DX2 analytically  !
 ! A54   A(20,18,22)           119.6046         calculate D2E/DX2 analytically  !
 ! A55   A(16,19,25)           121.7148         calculate D2E/DX2 analytically  !
 ! A56   A(16,19,38)           119.2609         calculate D2E/DX2 analytically  !
 ! A57   A(25,19,38)           119.0203         calculate D2E/DX2 analytically  !
 ! A58   A(18,20,24)           121.3334         calculate D2E/DX2 analytically  !
 ! A59   A(18,20,36)           118.0585         calculate D2E/DX2 analytically  !
 ! A60   A(24,20,36)           120.6065         calculate D2E/DX2 analytically  !
 ! A61   A(16,21,23)           119.8008         calculate D2E/DX2 analytically  !
 ! A62   A(16,21,24)           119.7317         calculate D2E/DX2 analytically  !
 ! A63   A(23,21,24)           120.3236         calculate D2E/DX2 analytically  !
 ! A64   A(17,22,18)           120.3779         calculate D2E/DX2 analytically  !
 ! A65   A(17,22,37)           120.7921         calculate D2E/DX2 analytically  !
 ! A66   A(18,22,37)           118.7416         calculate D2E/DX2 analytically  !
 ! A67   A(21,23,26)           121.122          calculate D2E/DX2 analytically  !
 ! A68   A(21,23,40)           118.4231         calculate D2E/DX2 analytically  !
 ! A69   A(26,23,40)           120.4206         calculate D2E/DX2 analytically  !
 ! A70   A(20,24,21)           120.1834         calculate D2E/DX2 analytically  !
 ! A71   A(20,24,39)           120.8371         calculate D2E/DX2 analytically  !
 ! A72   A(21,24,39)           118.7923         calculate D2E/DX2 analytically  !
 ! A73   A(19,25,26)           120.4977         calculate D2E/DX2 analytically  !
 ! A74   A(19,25,41)           119.5124         calculate D2E/DX2 analytically  !
 ! A75   A(26,25,41)           119.9864         calculate D2E/DX2 analytically  !
 ! A76   A(23,26,25)           119.3094         calculate D2E/DX2 analytically  !
 ! A77   A(23,26,42)           120.4216         calculate D2E/DX2 analytically  !
 ! A78   A(25,26,42)           120.2315         calculate D2E/DX2 analytically  !
 ! D1    D(3,1,2,4)            179.7846         calculate D2E/DX2 analytically  !
 ! D2    D(3,1,2,5)              1.9358         calculate D2E/DX2 analytically  !
 ! D3    D(27,1,2,4)             2.4398         calculate D2E/DX2 analytically  !
 ! D4    D(27,1,2,5)          -175.409          calculate D2E/DX2 analytically  !
 ! D5    D(2,1,3,6)              3.5955         calculate D2E/DX2 analytically  !
 ! D6    D(2,1,3,7)           -171.6396         calculate D2E/DX2 analytically  !
 ! D7    D(27,1,3,6)          -179.0542         calculate D2E/DX2 analytically  !
 ! D8    D(27,1,3,7)             5.7107         calculate D2E/DX2 analytically  !
 ! D9    D(1,2,4,9)           -177.6618         calculate D2E/DX2 analytically  !
 ! D10   D(1,2,4,28)             2.1706         calculate D2E/DX2 analytically  !
 ! D11   D(5,2,4,9)              0.1736         calculate D2E/DX2 analytically  !
 ! D12   D(5,2,4,28)          -179.9939         calculate D2E/DX2 analytically  !
 ! D13   D(1,2,5,8)            177.3356         calculate D2E/DX2 analytically  !
 ! D14   D(1,2,5,10)            -3.1997         calculate D2E/DX2 analytically  !
 ! D15   D(4,2,5,8)             -0.6018         calculate D2E/DX2 analytically  !
 ! D16   D(4,2,5,10)           178.863          calculate D2E/DX2 analytically  !
 ! D17   D(1,3,6,10)            -7.735          calculate D2E/DX2 analytically  !
 ! D18   D(1,3,6,11)           178.0864         calculate D2E/DX2 analytically  !
 ! D19   D(7,3,6,10)           167.5659         calculate D2E/DX2 analytically  !
 ! D20   D(7,3,6,11)            -6.6127         calculate D2E/DX2 analytically  !
 ! D21   D(1,3,7,12)           169.5294         calculate D2E/DX2 analytically  !
 ! D22   D(1,3,7,29)            -5.6856         calculate D2E/DX2 analytically  !
 ! D23   D(6,3,7,12)            -5.7428         calculate D2E/DX2 analytically  !
 ! D24   D(6,3,7,29)           179.0422         calculate D2E/DX2 analytically  !
 ! D25   D(2,4,9,13)             0.1898         calculate D2E/DX2 analytically  !
 ! D26   D(2,4,9,31)          -179.9477         calculate D2E/DX2 analytically  !
 ! D27   D(28,4,9,13)         -179.6394         calculate D2E/DX2 analytically  !
 ! D28   D(28,4,9,31)            0.2231         calculate D2E/DX2 analytically  !
 ! D29   D(2,5,8,13)             0.6873         calculate D2E/DX2 analytically  !
 ! D30   D(2,5,8,30)           179.9896         calculate D2E/DX2 analytically  !
 ! D31   D(10,5,8,13)         -178.7635         calculate D2E/DX2 analytically  !
 ! D32   D(10,5,8,30)            0.5389         calculate D2E/DX2 analytically  !
 ! D33   D(2,5,10,6)            -1.191          calculate D2E/DX2 analytically  !
 ! D34   D(2,5,10,32)          179.1057         calculate D2E/DX2 analytically  !
 ! D35   D(8,5,10,6)           178.2566         calculate D2E/DX2 analytically  !
 ! D36   D(8,5,10,32)           -1.4467         calculate D2E/DX2 analytically  !
 ! D37   D(3,6,10,5)             6.5804         calculate D2E/DX2 analytically  !
 ! D38   D(3,6,10,32)         -173.7215         calculate D2E/DX2 analytically  !
 ! D39   D(11,6,10,5)         -179.4782         calculate D2E/DX2 analytically  !
 ! D40   D(11,6,10,32)           0.2199         calculate D2E/DX2 analytically  !
 ! D41   D(3,6,11,14)         -167.2624         calculate D2E/DX2 analytically  !
 ! D42   D(3,6,11,15)           17.3328         calculate D2E/DX2 analytically  !
 ! D43   D(10,6,11,14)          18.9033         calculate D2E/DX2 analytically  !
 ! D44   D(10,6,11,15)        -156.5015         calculate D2E/DX2 analytically  !
 ! D45   D(3,7,12,15)            6.9954         calculate D2E/DX2 analytically  !
 ! D46   D(3,7,12,33)         -174.0516         calculate D2E/DX2 analytically  !
 ! D47   D(29,7,12,15)        -177.8998         calculate D2E/DX2 analytically  !
 ! D48   D(29,7,12,33)           1.0532         calculate D2E/DX2 analytically  !
 ! D49   D(5,8,13,9)            -0.3327         calculate D2E/DX2 analytically  !
 ! D50   D(5,8,13,34)          179.5686         calculate D2E/DX2 analytically  !
 ! D51   D(30,8,13,9)         -179.6203         calculate D2E/DX2 analytically  !
 ! D52   D(30,8,13,34)           0.2811         calculate D2E/DX2 analytically  !
 ! D53   D(4,9,13,8)            -0.1146         calculate D2E/DX2 analytically  !
 ! D54   D(4,9,13,34)          179.9833         calculate D2E/DX2 analytically  !
 ! D55   D(31,9,13,8)         -179.9781         calculate D2E/DX2 analytically  !
 ! D56   D(31,9,13,34)           0.1199         calculate D2E/DX2 analytically  !
 ! D57   D(6,11,14,16)          28.8948         calculate D2E/DX2 analytically  !
 ! D58   D(6,11,14,18)        -155.1568         calculate D2E/DX2 analytically  !
 ! D59   D(15,11,14,16)       -155.7527         calculate D2E/DX2 analytically  !
 ! D60   D(15,11,14,18)         20.1958         calculate D2E/DX2 analytically  !
 ! D61   D(6,11,15,12)         -16.4196         calculate D2E/DX2 analytically  !
 ! D62   D(6,11,15,17)         162.7189         calculate D2E/DX2 analytically  !
 ! D63   D(14,11,15,12)        167.8428         calculate D2E/DX2 analytically  !
 ! D64   D(14,11,15,17)        -13.0187         calculate D2E/DX2 analytically  !
 ! D65   D(7,12,15,11)           4.5314         calculate D2E/DX2 analytically  !
 ! D66   D(7,12,15,17)        -174.6139         calculate D2E/DX2 analytically  !
 ! D67   D(33,12,15,11)       -174.449          calculate D2E/DX2 analytically  !
 ! D68   D(33,12,15,17)          6.4058         calculate D2E/DX2 analytically  !
 ! D69   D(11,14,16,19)         18.6699         calculate D2E/DX2 analytically  !
 ! D70   D(11,14,16,21)       -167.624          calculate D2E/DX2 analytically  !
 ! D71   D(18,14,16,19)       -157.3131         calculate D2E/DX2 analytically  !
 ! D72   D(18,14,16,21)         16.3929         calculate D2E/DX2 analytically  !
 ! D73   D(11,14,18,20)        167.9587         calculate D2E/DX2 analytically  !
 ! D74   D(11,14,18,22)        -13.2331         calculate D2E/DX2 analytically  !
 ! D75   D(16,14,18,20)        -15.7451         calculate D2E/DX2 analytically  !
 ! D76   D(16,14,18,22)        163.063          calculate D2E/DX2 analytically  !
 ! D77   D(11,15,17,22)         -1.8452         calculate D2E/DX2 analytically  !
 ! D78   D(11,15,17,35)       -178.2114         calculate D2E/DX2 analytically  !
 ! D79   D(12,15,17,22)        177.3001         calculate D2E/DX2 analytically  !
 ! D80   D(12,15,17,35)          0.9339         calculate D2E/DX2 analytically  !
 ! D81   D(14,16,19,25)        179.6402         calculate D2E/DX2 analytically  !
 ! D82   D(14,16,19,38)          0.3722         calculate D2E/DX2 analytically  !
 ! D83   D(21,16,19,25)          5.8022         calculate D2E/DX2 analytically  !
 ! D84   D(21,16,19,38)       -173.4658         calculate D2E/DX2 analytically  !
 ! D85   D(14,16,21,23)        178.4211         calculate D2E/DX2 analytically  !
 ! D86   D(14,16,21,24)         -5.9247         calculate D2E/DX2 analytically  !
 ! D87   D(19,16,21,23)         -7.4943         calculate D2E/DX2 analytically  !
 ! D88   D(19,16,21,24)        168.1599         calculate D2E/DX2 analytically  !
 ! D89   D(15,17,22,18)          9.3129         calculate D2E/DX2 analytically  !
 ! D90   D(15,17,22,37)       -174.1489         calculate D2E/DX2 analytically  !
 ! D91   D(35,17,22,18)       -174.3943         calculate D2E/DX2 analytically  !
 ! D92   D(35,17,22,37)          2.1439         calculate D2E/DX2 analytically  !
 ! D93   D(14,18,20,24)          4.3998         calculate D2E/DX2 analytically  !
 ! D94   D(14,18,20,36)       -175.1459         calculate D2E/DX2 analytically  !
 ! D95   D(22,18,20,24)       -174.4151         calculate D2E/DX2 analytically  !
 ! D96   D(22,18,20,36)          6.0393         calculate D2E/DX2 analytically  !
 ! D97   D(14,18,22,17)         -1.5671         calculate D2E/DX2 analytically  !
 ! D98   D(14,18,22,37)       -178.1755         calculate D2E/DX2 analytically  !
 ! D99   D(20,18,22,17)        177.2484         calculate D2E/DX2 analytically  !
 ! D100  D(20,18,22,37)          0.6399         calculate D2E/DX2 analytically  !
 ! D101  D(16,19,25,26)         -0.443          calculate D2E/DX2 analytically  !
 ! D102  D(16,19,25,41)       -179.7645         calculate D2E/DX2 analytically  !
 ! D103  D(38,19,25,26)        178.8267         calculate D2E/DX2 analytically  !
 ! D104  D(38,19,25,41)         -0.4948         calculate D2E/DX2 analytically  !
 ! D105  D(18,20,24,21)          6.8171         calculate D2E/DX2 analytically  !
 ! D106  D(18,20,24,39)       -178.215          calculate D2E/DX2 analytically  !
 ! D107  D(36,20,24,21)       -173.6488         calculate D2E/DX2 analytically  !
 ! D108  D(36,20,24,39)          1.3192         calculate D2E/DX2 analytically  !
 ! D109  D(16,21,23,26)          4.0125         calculate D2E/DX2 analytically  !
 ! D110  D(16,21,23,40)       -178.1105         calculate D2E/DX2 analytically  !
 ! D111  D(24,21,23,26)       -171.6156         calculate D2E/DX2 analytically  !
 ! D112  D(24,21,23,40)          6.2614         calculate D2E/DX2 analytically  !
 ! D113  D(16,21,24,20)         -5.9139         calculate D2E/DX2 analytically  !
 ! D114  D(16,21,24,39)        179.016          calculate D2E/DX2 analytically  !
 ! D115  D(23,21,24,20)        169.7172         calculate D2E/DX2 analytically  !
 ! D116  D(23,21,24,39)         -5.3529         calculate D2E/DX2 analytically  !
 ! D117  D(21,23,26,25)          1.5137         calculate D2E/DX2 analytically  !
 ! D118  D(21,23,26,42)        179.2905         calculate D2E/DX2 analytically  !
 ! D119  D(40,23,26,25)       -176.321          calculate D2E/DX2 analytically  !
 ! D120  D(40,23,26,42)          1.4557         calculate D2E/DX2 analytically  !
 ! D121  D(19,25,26,23)         -3.3407         calculate D2E/DX2 analytically  !
 ! D122  D(19,25,26,42)        178.8783         calculate D2E/DX2 analytically  !
 ! D123  D(41,25,26,23)        175.9776         calculate D2E/DX2 analytically  !
 ! D124  D(41,25,26,42)         -1.8034         calculate D2E/DX2 analytically  !
 --------------------------------------------------------------------------------
 Trust Radius=3.00D-01 FncErr=1.00D-07 GrdErr=1.00D-07 EigMax=2.50D+02 EigMin=1.00D-04
 Number of steps in this run=      2 maximum allowed number of steps=      2.
 GradGradGradGradGradGradGradGradGradGradGradGradGradGradGradGradGradGrad

 Leave Link  103 at Thu Sep  8 15:04:11 2022, MaxMem=  1342177280 cpu:               2.3 elap:               0.1
 (Enter /mnt/opt/groups/app-gaussian/g16-avx2/l202.exe)
                          Input orientation:                          
 ---------------------------------------------------------------------
 Center     Atomic      Atomic             Coordinates (Angstroms)
 Number     Number       Type             X           Y           Z
 ---------------------------------------------------------------------
      1          6           0        3.022491    1.569911    0.490964
      2          6           0        3.475875    0.324291    0.031711
      3          6           0        1.670973    1.917547    0.470596
      4          6           0        4.852285   -0.049837    0.039259
      5          6           0        2.509800   -0.593206   -0.510823
      6          6           0        0.683322    0.954599    0.038753
      7          6           0        1.256134    3.257553    0.777844
      8          6           0        2.965130   -1.840103   -1.034163
      9          6           0        5.251824   -1.261890   -0.464850
     10          6           0        1.148948   -0.245645   -0.501581
     11          6           0       -0.736482    1.322946    0.063819
     12          6           0       -0.024196    3.646060    0.553269
     13          6           0        4.297345   -2.167410   -1.009110
     14          6           0       -1.836773    0.396878   -0.084282
     15          6           0       -1.036700    2.707739    0.147335
     16          6           0       -1.813042   -1.011887    0.303102
     17          6           0       -2.333960    3.180176   -0.186782
     18          6           0       -3.074318    0.908875   -0.570922
     19          6           0       -0.863680   -1.553150    1.208019
     20          6           0       -4.113455    0.012870   -0.981732
     21          6           0       -2.862645   -1.877677   -0.135714
     22          6           0       -3.293872    2.311527   -0.627627
     23          6           0       -2.831011   -3.252079    0.206486
     24          6           0       -3.984527   -1.333616   -0.837366
     25          6           0       -0.874233   -2.888510    1.558302
     26          6           0       -1.846240   -3.759615    1.026966
     27          1           0        3.748557    2.303474    0.833917
     28          1           0        5.579455    0.645776    0.450018
     29          1           0        2.003924    3.969191    1.116683
     30          1           0        2.232214   -2.530600   -1.442984
     31          1           0        6.302378   -1.537069   -0.453378
     32          1           0        0.445399   -0.948521   -0.929667
     33          1           0       -0.319473    4.682508    0.692880
     34          1           0        4.631864   -3.122185   -1.403872
     35          1           0       -2.528875    4.248105   -0.142556
     36          1           0       -5.011143    0.438684   -1.421855
     37          1           0       -4.256844    2.675991   -0.974362
     38          1           0       -0.118649   -0.901927    1.644896
     39          1           0       -4.765675   -2.007627   -1.178082
     40          1           0       -3.623870   -3.896108   -0.165019
     41          1           0       -0.132949   -3.264039    2.257311
     42          1           0       -1.839479   -4.812836    1.291225
 ---------------------------------------------------------------------
                    Distance matrix (angstroms):
                    1          2          3          4          5
     1  C    0.000000
     2  C    1.402868   0.000000
     3  C    1.395661   2.447194   0.000000
     4  C    2.485109   1.426371   3.765289   0.000000
     5  C    2.438341   1.438557   2.823242   2.466795   0.000000
     6  C    2.460654   2.862811   1.445410   4.288256   2.456370
     7  C    2.459768   3.753398   1.436005   4.941320   4.249787
     8  C    3.735974   2.466080   4.249597   2.814009   1.426872
     9  C    3.728619   2.432393   4.879177   1.372162   2.822756
    10  C    2.791336   2.454346   2.428382   3.747740   1.404564
    11  C    3.791217   4.329237   2.512937   5.754950   3.813161
    12  C    3.687354   4.853521   2.422434   6.140352   5.052207
    13  C    4.224103   2.822533   5.076833   2.427170   2.433460
    14  C    5.031835   5.314410   3.863238   6.705096   4.478269
    15  C    4.229630   5.104658   2.839083   6.503541   4.889486
    16  C    5.484830   5.461838   4.554997   6.739566   4.418680
    17  C    5.634170   6.477500   4.250396   7.882018   6.148612
    18  C    6.223798   6.603782   4.961851   8.007652   5.782926
    19  C    5.036864   4.872394   4.360504   6.024799   3.905928
    20  C    7.450835   7.663027   6.260723   9.023905   6.667577
    21  C    6.849337   6.712193   5.943486   7.930433   5.536581
    22  C    6.457374   7.086135   5.100098   8.507682   6.491049
    23  C    7.589203   7.252433   6.860222   8.325585   6.009026
    24  C    7.700210   7.691654   6.653232   8.972503   6.544548
    25  C    6.016742   5.619254   5.546112   6.569518   4.582725
    26  C    7.238486   6.781867   6.701529   7.720638   5.600537
    27  H    1.087613   2.152918   2.144132   2.718045   3.425434
    28  H    2.719148   2.168728   4.110239   1.086911   3.446894
    29  H    2.680587   4.077880   2.176586   5.042478   4.870334
    30  H    4.602052   3.445551   4.874709   3.900770   2.167827
    31  H    4.615492   3.418931   5.851326   2.134788   3.908686
    32  H    3.873254   3.424628   3.417179   4.600771   2.136218
    33  H    4.571407   5.816861   3.414132   7.040554   6.106296
    34  H    5.310014   3.908376   6.138355   3.401549   3.420005
    35  H    6.196107   7.175215   4.842125   8.543236   6.997296
    36  H    8.335336   8.611354   7.100639   9.983021   7.645871
    37  H    7.507285   8.144791   6.148346   9.562103   7.529276
    38  H    4.160325   4.126328   3.539938   5.292855   3.413382
    39  H    8.731553   8.650121   7.717225   9.890400   7.441663
    40  H    8.630284   8.261771   7.889103   9.310249   6.975001
    41  H    6.036875   5.554550   5.770210   6.332726   4.666908
    42  H    8.063413   7.498629   7.635100   8.308627   6.322094
                    6          7          8          9         10
     6  C    0.000000
     7  C    2.485552   0.000000
     8  C    3.764061   5.673636   0.000000
     9  C    5.102710   6.159155   2.426400   0.000000
    10  C    1.396193   3.731061   2.474764   4.227019   0.000000
    11  C    1.467021   2.867586   4.991230   6.543751   2.516943
    12  C    2.830066   1.356693   6.446239   7.277425   4.199327
    13  C    4.889388   6.470889   1.372062   1.423803   3.723328
    14  C    2.584003   4.300325   5.381880   7.290031   3.082452
    15  C    2.458408   2.440681   6.171989   7.461786   3.731036
    16  C    3.188853   5.279521   5.030423   7.110878   3.163547
    17  C    3.756069   3.718234   7.348579   8.795078   4.895509
    18  C    3.807054   5.107668   6.651797   8.605122   4.378779
    19  C    3.170047   5.274611   4.446292   6.346866   2.946689
    20  C    4.993728   6.515870   7.317283   9.465761   5.290583
    21  C    4.541598   6.646015   5.896743   8.144454   4.346294
    22  C    4.254808   4.855189   7.521729   9.264163   5.127735
    23  C    5.484050   7.707562   6.093286   8.351273   5.037865
    24  C    5.271842   7.152080   6.970867   9.244138   5.258231
    25  C    4.416389   6.551463   4.749815   6.653391   3.914220
    26  C    5.440502   7.676420   5.575128   7.671157   4.863701
    27  H    3.442008   2.669380   4.612235   4.081473   3.878084
    28  H    4.923071   5.061617   3.900908   2.140914   4.618394
    29  H    3.463190   1.086476   6.268808   6.357225   4.595063
    30  H    4.091604   6.275949   1.086778   3.418248   2.698281
    31  H    6.166392   7.068868   3.400936   1.086056   5.312997
    32  H    2.148559   4.611284   2.674861   4.839005   1.082715
    33  H    3.915456   2.126089   7.504383   8.228947   5.279176
    34  H    5.855964   7.540325   2.135046   2.174123   4.606443
    35  H    4.604158   4.019281   8.248960   9.539559   5.817996
    36  H    5.901396   7.215501   8.304463  10.446832   6.265934
    37  H    5.328681   5.813894   8.517957  10.304430   6.162960
    38  H    2.582545   4.465767   4.191328   5.781227   2.577766
    39  H    6.320367   8.234680   7.733959  10.070507   6.208462
    40  H    6.490207   8.710815   6.956830   9.263204   6.018218
    41  H    4.835825   6.830047   4.739144   6.357244   4.285493
    42  H    6.418451   8.658958   6.109733   8.122782   5.744918
                   11         12         13         14         15
    11  C    0.000000
    12  C    2.478663   0.000000
    13  C    6.218776   7.410343   0.000000
    14  C    1.445745   3.774797   6.712547   0.000000
    15  C    1.419421   1.438886   7.318229   2.456388   0.000000
    16  C    2.582186   4.995901   6.355625   1.461249   3.802971
    17  C    2.462527   2.469764   8.558453   2.829214   1.420463
    18  C    2.457607   4.249616   7.999810   1.424948   2.811351
    19  C    3.097951   5.307091   5.650590   2.533685   4.394332
    20  C    3.770070   5.681403   8.688840   2.477127   4.243057
    21  C    3.847646   6.248453   7.218880   2.495728   4.943707
    22  C    2.827655   3.723745   8.822300   2.466625   2.419168
    23  C    5.033713   7.455387   7.312157   3.793144   6.224346
    24  C    4.291765   6.512699   8.325510   2.859124   5.098222
    25  C    4.470886   6.665828   5.818661   3.797149   5.773667
    26  C    5.290713   7.641221   6.665160   4.302487   6.576912
    27  H    4.655111   4.014345   4.866900   5.972781   4.851135
    28  H    6.363864   6.357143   3.418607   7.439615   6.936629
    29  H    3.952335   2.129582   6.887427   5.380956   3.431660
    30  H    5.092488   6.872230   2.141243   5.193540   6.376136
    31  H    7.615295   8.240370   2.174011   8.373898   8.499489
    32  H    2.746529   4.850751   4.040976   2.780842   4.089595
    33  H    3.443294   1.086695   8.434048   4.612246   2.170656
    34  H    7.122672   8.445024   1.085972   7.481203   8.278097
    35  H    3.436832   2.668342   9.407818   3.913355   2.164105
    36  H    4.611060   6.249641   9.675228   3.444920   4.838095
    37  H    3.911713   4.603260   9.830254   3.441416   3.410065
    38  H    2.798497   4.678114   5.305300   2.762047   4.014373
    39  H    5.373028   7.579141   9.066003   3.944174   6.156026
    40  H    5.968912   8.387961   8.151475   4.650802   7.099423
    41  H    5.120166   7.117939   5.612452   4.667803   6.397726
    42  H    6.353814   8.682900   7.067562   5.388241   7.649312
                   16         17         18         19         20
    16  C    0.000000
    17  C    4.252615   0.000000
    18  C    2.458467   2.419608   0.000000
    19  C    1.418847   5.148938   3.756743   0.000000
    20  C    2.827159   3.718921   1.432269   4.220008   0.000000
    21  C    1.429622   5.085666   2.828265   2.430390   2.419596
    22  C    3.755555   1.367599   1.420863   4.920483   2.465954
    23  C    2.462531   6.463406   4.239941   2.785646   3.703568
    24  C    2.473767   4.849942   2.434796   3.737844   1.360326
    25  C    2.445119   6.481132   4.877920   1.380579   5.036104
    26  C    2.841670   7.061994   5.084901   2.422126   4.838055
    27  H    6.496520   6.229563   7.104232   6.023805   8.387770
    28  H    7.577496   8.333717   8.717760   6.850097   9.818503
    29  H    6.327897   4.597695   6.164583   6.223161   7.581434
    30  H    4.660409   7.418959   6.383554   4.191395   6.851971
    31  H    8.167504   9.844278   9.691176   7.356146  10.543768
    32  H    2.573771   5.032182   3.995877   2.578559   4.659414
    33  H    5.899899   2.662511   4.840112   6.280522   6.245330
    34  H    6.993135   9.472264   8.736619   6.283698   9.299859
    35  H    5.327151   1.086471   3.410493   6.184778   4.599166
    36  H    3.912477   4.025977   2.167131   5.299536   1.086678
    37  H    4.604837   2.138216   2.164216   5.844825   2.666989
    38  H    2.164133   4.992616   4.113981   1.081677   4.867701
    39  H    3.450137   5.814569   3.425684   4.596258   2.132218
    40  H    3.437582   7.192922   4.853310   3.872123   4.023285
    41  H    3.422548   7.235050   5.836417   2.135913   6.088839
    42  H    3.927378   8.143541   6.142507   3.403625   5.798684
                   21         22         23         24         25
    21  C    0.000000
    22  C    4.239972   0.000000
    23  C    1.416715   5.644793   0.000000
    24  C    1.430712   3.715919   2.469965   0.000000
    25  C    2.800938   6.137860   2.405945   4.222659   0.000000
    26  C    2.434459   6.456940   1.378606   3.732757   1.409234
    27  H    7.882272   7.192495   8.634151   8.707594   6.989393
    28  H    8.830626   9.092413   9.273000   9.851147   7.441072
    29  H    7.709595   5.818686   8.737951   8.234051   7.450294
    30  H    5.300269   7.392471   5.373782   6.359828   4.334263
    31  H    9.176849  10.340699   9.316409  10.296079   7.574760
    32  H    3.526592   4.970039   4.163183   4.447591   3.419792
    33  H    7.084513   4.026455   8.336791   7.208885   7.640487
    34  H    7.702253   9.640803   7.635747   8.818282   6.256691
    35  H    6.134872   2.137955   7.514378   5.810102   7.520773
    36  H    3.411119   2.662209   4.585433   2.129933   6.088151
    37  H    4.835599   1.086451   6.210428   4.021178   6.987140
    38  H    3.413529   5.056944   3.866413   4.614433   2.127186
    39  H    2.173693   4.596117   2.684886   1.086541   4.838086
    40  H    2.157402   6.233589   1.086929   2.673666   3.397881
    41  H    3.885846   7.028601   3.389035   5.304545   1.085880
    42  H    3.420260   7.520226   2.143772   4.608373   2.169346
                   26         27         28         29         30
    26  C    0.000000
    27  H    8.252276   0.000000
    28  H    8.653397   2.499505   0.000000
    29  H    8.635175   2.428645   4.926861   0.000000
    30  H    4.923913   5.554444   4.987669   6.989370   0.000000
    31  H    8.575027   4.788413   2.470537   7.159658   4.304957
    32  H    4.120955   4.959491   5.550121   5.549814   2.441142
    33  H    8.585574   4.714719   7.152031   2.467104   7.943674
    34  H    6.948462   5.935125   4.304924   7.971630   2.471806
    35  H    8.121413   6.643888   8.892297   4.712721   8.385101
    36  H    5.799918   9.235708  10.756745   8.253473   7.828366
    37  H    7.157748   8.215540  10.144133   6.726221   8.332831
    38  H    3.395996   5.087982   6.024243   5.339673   4.208817
    39  H    4.056451   9.753250  10.803378   9.317498   7.022401
    40  H    2.144628   9.684285  10.281448   9.755908   6.147482
    41  H    2.166727   6.934648   7.154336   7.628032   4.452428
    42  H    1.085888   9.059643   9.249035   9.587815   5.409545
                   31         32         33         34         35
    31  H    0.000000
    32  H    5.905712   0.000000
    33  H    9.156744   5.909838   0.000000
    34  H    2.491314   4.740905   9.477624   0.000000
    35  H   10.562002   6.039104   2.401690  10.353178   0.000000
    36  H   11.525506   5.651587   6.670376  10.279479   4.723341
    37  H   11.380618   5.937186   4.723208  10.621322   2.479782
    38  H    6.784964   2.636038   5.668561   6.065634   5.960453
    39  H   11.101730   5.323412   8.247856   9.466095   6.723821
    40  H   10.206792   5.082510   9.232967   8.383965   8.217525
    41  H    7.193309   3.981575   8.101226   6.010643   8.242095
    42  H    8.947855   5.008589   9.634833   7.211111   9.199546
                   36         37         38         39         40
    36  H    0.000000
    37  H    2.403073   0.000000
    38  H    5.927790   6.065202   0.000000
    39  H    2.470651   4.715580   5.548570   0.000000
    40  H    4.721713   6.651930   4.952524   2.428245   0.000000
    41  H    7.144451   7.920491   2.440252   5.902765   4.295779
    42  H    6.708108   8.188960   4.287371   4.746503   2.478929
                   41         42
    41  H    0.000000
    42  H    2.498867   0.000000
 Stoichiometry    C26H16
 Framework group  C1[X(C26H16)]
 Deg. of freedom   120
 Full point group                 C1      NOp   1
 RotChk:  IX=0 Diff= 1.16D-15
 Largest Abelian subgroup         C1      NOp   1
 Largest concise Abelian subgroup C1      NOp   1
                         Standard orientation:                         
 ---------------------------------------------------------------------
 Center     Atomic      Atomic             Coordinates (Angstroms)
 Number     Number       Type             X           Y           Z
 ---------------------------------------------------------------------
      1          6           0        3.022542    1.569799    0.490941
      2          6           0        3.475882    0.324163    0.031687
      3          6           0        1.671036    1.917483    0.470572
      4          6           0        4.852279   -0.050013    0.039236
      5          6           0        2.509774   -0.593300   -0.510846
      6          6           0        0.683351    0.954569    0.038730
      7          6           0        1.256244    3.257504    0.777821
      8          6           0        2.965060   -1.840213   -1.034186
      9          6           0        5.251775   -1.262080   -0.464873
     10          6           0        1.148935   -0.245691   -0.501605
     11          6           0       -0.736440    1.322967    0.063795
     12          6           0       -0.024072    3.646056    0.553245
     13          6           0        4.297264   -2.167567   -1.009134
     14          6           0       -1.836764    0.396937   -0.084305
     15          6           0       -1.036609    2.707770    0.147312
     16          6           0       -1.813083   -1.011828    0.303079
     17          6           0       -2.333853    3.180253   -0.186805
     18          6           0       -3.074291    0.908978   -0.570945
     19          6           0       -0.863740   -1.553124    1.207996
     20          6           0       -4.113459    0.013010   -0.981756
     21          6           0       -2.862716   -1.877582   -0.135737
     22          6           0       -3.293795    2.311638   -0.627650
     23          6           0       -2.831131   -3.251984    0.206463
     24          6           0       -3.984578   -1.333480   -0.837389
     25          6           0       -0.874339   -2.888484    1.558279
     26          6           0       -1.846377   -3.759555    1.026943
     27          1           0        3.748634    2.303336    0.833894
     28          1           0        5.579473    0.645574    0.449995
     29          1           0        2.004059    3.969115    1.116660
     30          1           0        2.232120   -2.530684   -1.443008
     31          1           0        6.302319   -1.537297   -0.453401
     32          1           0        0.445361   -0.948542   -0.929690
     33          1           0       -0.319313    4.682515    0.692857
     34          1           0        4.631749   -3.122354   -1.403895
     35          1           0       -2.528730    4.248189   -0.142579
     36          1           0       -5.011132    0.438855   -1.421878
     37          1           0       -4.256755    2.676136   -0.974385
     38          1           0       -0.118685   -0.901927    1.644873
     39          1           0       -4.765750   -2.007464   -1.178105
     40          1           0       -3.624013   -3.895985   -0.165042
     41          1           0       -0.133069   -3.264040    2.257287
     42          1           0       -1.839653   -4.812776    1.291201
 ---------------------------------------------------------------------
 Rotational constants (GHZ):           0.3144026           0.1825165           0.1247517
 Leave Link  202 at Thu Sep  8 15:04:11 2022, MaxMem=  1342177280 cpu:               3.3 elap:               0.1
 (Enter /mnt/opt/groups/app-gaussian/g16-avx2/l301.exe)
 Standard basis: 6-31G(d,p) (6D, 7F)
 Ernie: Thresh=  0.10000D-02 Tol=  0.10000D-05 Strict=F.
 There are   470 symmetry adapted cartesian basis functions of A   symmetry.
 There are   470 symmetry adapted basis functions of A   symmetry.
   470 basis functions,   840 primitive gaussians,   470 cartesian basis functions
    86 alpha electrons       86 beta electrons
       nuclear repulsion energy      2056.9199585382 Hartrees.
 IExCor=  402 DFT=T Ex+Corr=B3LYP ExCW=0 ScaHFX=  0.200000
 ScaDFX=  0.800000  0.720000  1.000000  0.810000 ScalE2=  1.000000  1.000000
 IRadAn=      5 IRanWt=     -1 IRanGd=            0 ICorTp=0 IEmpDi=131
 NAtoms=   42 NActive=   42 NUniq=   42 SFac= 1.00D+00 NAtFMM=   60 NAOKFM=F Big=F
 Integral buffers will be    131072 words long.
 Raffenetti 2 integral format.
 Two-electron integral symmetry is turned on.
 R6Disp:  Grimme-D3 Dispersion energy=       -0.0420911819 Hartrees.
 Nuclear repulsion after empirical dispersion term =     2056.8778673563 Hartrees.
 Leave Link  301 at Thu Sep  8 15:04:11 2022, MaxMem=  1342177280 cpu:               4.6 elap:               0.1
 (Enter /mnt/opt/groups/app-gaussian/g16-avx2/l302.exe)
 NPDir=0 NMtPBC=     1 NCelOv=     1 NCel=       1 NClECP=     1 NCelD=      1
         NCelK=      1 NCelE2=     1 NClLst=     1 CellRange=     0.0.
 One-electron integrals computed using PRISM.
 One-electron integral symmetry used in STVInt
 NBasis=   470 RedAO= T EigKep=  1.76D-04  NBF=   470
 NBsUse=   470 1.00D-06 EigRej= -1.00D+00 NBFU=   470
 Precomputing XC quadrature grid using
 IXCGrd= 4 IRadAn=           5 IRanWt=          -1 IRanGd=           0 AccXCQ= 1.00D-12.
 Generated NRdTot=       0 NPtTot=           0 NUsed=           0 NTot=          32
 NSgBfM=   469   468   468   469   469 MxSgAt=    42 MxSgA2=    42.
 Leave Link  302 at Thu Sep  8 15:04:13 2022, MaxMem=  1342177280 cpu:              84.5 elap:               1.9
 (Enter /mnt/opt/groups/app-gaussian/g16-avx2/l303.exe)
 DipDrv:  MaxL=1.
 Leave Link  303 at Thu Sep  8 15:04:13 2022, MaxMem=  1342177280 cpu:               8.9 elap:               0.2
 (Enter /mnt/opt/groups/app-gaussian/g16-avx2/l401.exe)
 Initial guess from the checkpoint file:  "/scratch/9832358.torquesrv1.cis.gov.pl/Gau-61767.chk"
 B after Tr=    -0.000000    0.000000   -0.000000
         Rot=    1.000000    0.000000    0.000000    0.000000 Ang=   0.00 deg.
 Guess basis will be translated and rotated to current coordinates.
 JPrj=2 DoOrth=T DoCkMO=T.
 Leave Link  401 at Thu Sep  8 15:04:14 2022, MaxMem=  1342177280 cpu:              47.7 elap:               1.0
 (Enter /mnt/opt/groups/app-gaussian/g16-avx2/l502.exe)
 Two-electron integrals replicated using symmetry.
 Closed shell SCF:
 Using DIIS extrapolation, IDIIS=    10.
 NGot=  1342177280 LenX=  1341707128 LenY=  1341485758
 Requested convergence on RMS density matrix=1.00D-08 within 500 cycles.
 Requested convergence on MAX density matrix=1.00D-06.
 Requested convergence on             energy=1.00D-06.
 Level shift goal  0.100 maximum shift  0.100.
 No special actions if energy rises.
 Dynamic level shift is on during FON iterations.

 Cycle   1  Pass 1  IDiag  1:
 FoFJK:  IHMeth= 1 ICntrl=       0 DoSepK=F KAlg= 0 I1Cent=           0 FoldK=F
 IRaf= 710000000 NMat=       1 IRICut=       1 DoRegI=T DoRafI=F ISym2E= 0 IDoP0=0 IntGTp=1.
 FoFCou: FMM=F IPFlag=           0 FMFlag=      100000 FMFlg1=           0
         NFxFlg=           0 DoJE=F BraDBF=F KetDBF=F FulRan=T
         wScrn=  0.000000 ICntrl=         0 IOpCl=  0 I1Cent=           0 NGrid=           0
         NMat0=    1 NMatS0=      1 NMatT0=    0 NMatD0=    1 NMtDS0=    0 NMtDT0=    0
 Symmetry not used in FoFCou.
 E= -1000.51406237135    
 DIIS: error= 5.93D-09 at cycle   1 NSaved=   1.
 NSaved= 1 IEnMin= 1 EnMin= -1000.51406237135     IErMin= 1 ErrMin= 5.93D-09
 ErrMax= 5.93D-09  0.00D+00 EMaxC= 1.00D+00 BMatC= 3.92D-14 BMatP= 3.92D-14
 IDIUse=1 WtCom= 1.00D+00 WtEn= 0.00D+00
 Coeff-Com:  0.100D+01
 Coeff:      0.100D+01
 Gap=     0.127 Goal=     0.100 Shift=    0.000
 RMSDP=1.44D-09 MaxDP=7.51D-08              OVMax= 2.07D-07

 SCF Done:  E(RB3LYP) =  -1000.51406237     A.U. after    1 cycles
            NFock=  1  Conv=0.14D-08     -V/T= 2.0098
 KE= 9.907921145736D+02 PE=-6.430331926152D+03 EE= 2.382147881851D+03
 Leave Link  502 at Thu Sep  8 15:04:19 2022, MaxMem=  1342177280 cpu:             204.5 elap:               4.5
 (Enter /mnt/opt/groups/app-gaussian/g16-avx2/l801.exe)
 DoSCS=F DFT=T ScalE2(SS,OS)=  1.000000  1.000000
 Range of M.O.s used for correlation:     1   470
 NBasis=   470 NAE=    86 NBE=    86 NFC=     0 NFV=     0
 NROrb=    470 NOA=    86 NOB=    86 NVA=   384 NVB=   384
 Leave Link  801 at Thu Sep  8 15:04:19 2022, MaxMem=  1342177280 cpu:               2.5 elap:               0.1
 (Enter /mnt/opt/groups/app-gaussian/g16-avx2/l1101.exe)
 Using compressed storage, NAtomX=    42.
 Will process     43 centers per pass.
 R6Disp: Adding Grimme-D3 dispersion energy 1st derivatives to the gradient.
 Leave Link 1101 at Thu Sep  8 15:04:20 2022, MaxMem=  1342177280 cpu:              73.0 elap:               1.6
 (Enter /mnt/opt/groups/app-gaussian/g16-avx2/l1102.exe)
 Symmetrizing basis deriv contribution to polar:
 IMax=3 JMax=2 DiffMx= 0.00D+00
 Leave Link 1102 at Thu Sep  8 15:04:20 2022, MaxMem=  1342177280 cpu:               5.9 elap:               0.2
 (Enter /mnt/opt/groups/app-gaussian/g16-avx2/l1110.exe)
 Forming Gx(P) for the SCF density, NAtomX=    42.
 Integral derivatives from FoFJK, PRISM(SPDF).
 Do as many integral derivatives as possible in FoFJK.
 G2DrvN: MDV=    1342172902.
 G2DrvN: will do    43 centers at a time, making    1 passes.
 Calling FoFCou, ICntrl=  3107 FMM=F I1Cent=   0 AccDes= 1.00D-12.
 FoFJK:  IHMeth= 1 ICntrl=    3107 DoSepK=F KAlg= 0 I1Cent=           0 FoldK=F
 IRaf=         0 NMat=       1 IRICut=       1 DoRegI=T DoRafI=F ISym2E= 0 IDoP0=0 IntGTp=1.
 FoFCou: FMM=F IPFlag=           0 FMFlag=      100000 FMFlg1=           0
         NFxFlg=           0 DoJE=F BraDBF=F KetDBF=F FulRan=T
         wScrn=  0.000000 ICntrl=      3107 IOpCl=  0 I1Cent=           0 NGrid=           0
         NMat0=    1 NMatS0=      1 NMatT0=    0 NMatD0=    1 NMtDS0=    0 NMtDT0=    0
 Symmetry not used in FoFCou.
 End of G2Drv F.D. properties file   721 does not exist.
 End of G2Drv F.D. properties file   722 does not exist.
 End of G2Drv F.D. properties file   788 does not exist.
 Leave Link 1110 at Thu Sep  8 15:06:08 2022, MaxMem=  1342177280 cpu:            5001.8 elap:             107.9
 (Enter /mnt/opt/groups/app-gaussian/g16-avx2/l1002.exe)
 Minotr:  Closed shell wavefunction.
          IDoAtm=111111111111111111111111111111111111111111
          Direct CPHF calculation.
          Differentiating once with respect to electric field.
                with respect to dipole field.
          Differentiating once with respect to nuclear coordinates.
          Requested convergence is 1.0D-08 RMS, and 1.0D-07 maximum.
          Secondary convergence is 1.0D-12 RMS, and 1.0D-12 maximum.
          NewPWx=T KeepS1=F KeepF1=F KeepIn=T MapXYZ=F SortEE=F KeepMc=T.
        12650 words used for storage of precomputed grid.
 Two-electron integrals replicated using symmetry.
          MDV=    1342177280 using IRadAn=       1.
          Solving linear equations simultaneously, MaxMat=     384.
 FoF2E skips out because all densities are zero.
 CalDSu exits because no D1Ps are significant.
 FoFJK:  IHMeth= 1 ICntrl=       0 DoSepK=F KAlg= 0 I1Cent=           0 FoldK=F
 IRaf= 710000000 NMat=      96 IRICut=     240 DoRegI=T DoRafI=T ISym2E= 2 IDoP0=0 IntGTp=1.
 FoFCou: FMM=F IPFlag=           0 FMFlag=      100000 FMFlg1=           0
         NFxFlg=           0 DoJE=F BraDBF=F KetDBF=F FulRan=T
         wScrn=  0.000000 ICntrl=         0 IOpCl=  0 I1Cent=           0 NGrid=           0
         NMat0=   96 NMatS0=     96 NMatT0=    0 NMatD0=   96 NMtDS0=    0 NMtDT0=    0
 Integrals replicated using symmetry in FoFCou.
 Raff kept on since  64.77% of shell-pairs survive, threshold=   0.20 IRatSp=65.
          There are   129 degrees of freedom in the 1st order CPHF.  IDoFFX=6 NUNeed=     3.
    126 vectors produced by pass  0 Test12= 3.30D-14 1.00D-09 XBig12= 7.88D+02 1.24D+01.
 AX will form    96 AO Fock derivatives at one time.
    126 vectors produced by pass  1 Test12= 3.30D-14 1.00D-09 XBig12= 1.08D+02 8.33D-01.
    126 vectors produced by pass  2 Test12= 3.30D-14 1.00D-09 XBig12= 1.37D+00 1.37D-01.
    126 vectors produced by pass  3 Test12= 3.30D-14 1.00D-09 XBig12= 4.76D-03 5.46D-03.
    126 vectors produced by pass  4 Test12= 3.30D-14 1.00D-09 XBig12= 1.07D-05 1.97D-04.
    101 vectors produced by pass  5 Test12= 3.30D-14 1.00D-09 XBig12= 1.24D-08 6.01D-06.
     27 vectors produced by pass  6 Test12= 3.30D-14 1.00D-09 XBig12= 1.15D-11 2.82D-07.
      3 vectors produced by pass  7 Test12= 3.30D-14 1.00D-09 XBig12= 1.03D-14 6.89D-09.
 InvSVY:  IOpt=1 It=  1 EMax= 1.42D-14
 Solved reduced A of dimension   761 with   129 vectors.
 FullF1:  Do perturbations      1 to       3.
 Isotropic polarizability for W=    0.000000      300.03 Bohr**3.
 End of Minotr F.D. properties file   721 does not exist.
 End of Minotr F.D. properties file   722 does not exist.
 End of Minotr F.D. properties file   788 does not exist.
 Leave Link 1002 at Thu Sep  8 15:12:50 2022, MaxMem=  1342177280 cpu:           19104.5 elap:             401.5
 (Enter /mnt/opt/groups/app-gaussian/g16-avx2/l601.exe)
 Copying SCF densities to generalized density rwf, IOpCl= 0 IROHF=0.

 **********************************************************************

            Population analysis using the SCF Density.

 **********************************************************************

 Orbital symmetries:
       Occupied  (A) (A) (A) (A) (A) (A) (A) (A) (A) (A) (A) (A)
                 (A) (A) (A) (A) (A) (A) (A) (A) (A) (A) (A) (A)
                 (A) (A) (A) (A) (A) (A) (A) (A) (A) (A) (A) (A)
                 (A) (A) (A) (A) (A) (A) (A) (A) (A) (A) (A) (A)
                 (A) (A) (A) (A) (A) (A) (A) (A) (A) (A) (A) (A)
                 (A) (A) (A) (A) (A) (A) (A) (A) (A) (A) (A) (A)
                 (A) (A) (A) (A) (A) (A) (A) (A) (A) (A) (A) (A)
                 (A) (A)
       Virtual   (A) (A) (A) (A) (A) (A) (A) (A) (A) (A) (A) (A)
                 (A) (A) (A) (A) (A) (A) (A) (A) (A) (A) (A) (A)
                 (A) (A) (A) (A) (A) (A) (A) (A) (A) (A) (A) (A)
                 (A) (A) (A) (A) (A) (A) (A) (A) (A) (A) (A) (A)
                 (A) (A) (A) (A) (A) (A) (A) (A) (A) (A) (A) (A)
                 (A) (A) (A) (A) (A) (A) (A) (A) (A) (A) (A) (A)
                 (A) (A) (A) (A) (A) (A) (A) (A) (A) (A) (A) (A)
                 (A) (A) (A) (A) (A) (A) (A) (A) (A) (A) (A) (A)
                 (A) (A) (A) (A) (A) (A) (A) (A) (A) (A) (A) (A)
                 (A) (A) (A) (A) (A) (A) (A) (A) (A) (A) (A) (A)
                 (A) (A) (A) (A) (A) (A) (A) (A) (A) (A) (A) (A)
                 (A) (A) (A) (A) (A) (A) (A) (A) (A) (A) (A) (A)
                 (A) (A) (A) (A) (A) (A) (A) (A) (A) (A) (A) (A)
                 (A) (A) (A) (A) (A) (A) (A) (A) (A) (A) (A) (A)
                 (A) (A) (A) (A) (A) (A) (A) (A) (A) (A) (A) (A)
                 (A) (A) (A) (A) (A) (A) (A) (A) (A) (A) (A) (A)
                 (A) (A) (A) (A) (A) (A) (A) (A) (A) (A) (A) (A)
                 (A) (A) (A) (A) (A) (A) (A) (A) (A) (A) (A) (A)
                 (A) (A) (A) (A) (A) (A) (A) (A) (A) (A) (A) (A)
                 (A) (A) (A) (A) (A) (A) (A) (A) (A) (A) (A) (A)
                 (A) (A) (A) (A) (A) (A) (A) (A) (A) (A) (A) (A)
                 (A) (A) (A) (A) (A) (A) (A) (A) (A) (A) (A) (A)
                 (A) (A) (A) (A) (A) (A) (A) (A) (A) (A) (A) (A)
                 (A) (A) (A) (A) (A) (A) (A) (A) (A) (A) (A) (A)
                 (A) (A) (A) (A) (A) (A) (A) (A) (A) (A) (A) (A)
                 (A) (A) (A) (A) (A) (A) (A) (A) (A) (A) (A) (A)
                 (A) (A) (A) (A) (A) (A) (A) (A) (A) (A) (A) (A)
                 (A) (A) (A) (A) (A) (A) (A) (A) (A) (A) (A) (A)
                 (A) (A) (A) (A) (A) (A) (A) (A) (A) (A) (A) (A)
                 (A) (A) (A) (A) (A) (A) (A) (A) (A) (A) (A) (A)
                 (A) (A) (A) (A) (A) (A) (A) (A) (A) (A) (A) (A)
                 (A) (A) (A) (A) (A) (A) (A) (A) (A) (A) (A) (A)
 The electronic state is 1-A.
 Alpha  occ. eigenvalues --  -10.20600 -10.20557 -10.20146 -10.20068 -10.19972
 Alpha  occ. eigenvalues --  -10.19951 -10.19857 -10.19736 -10.19593 -10.19504
 Alpha  occ. eigenvalues --  -10.19122 -10.19112 -10.19075 -10.19044 -10.19040
 Alpha  occ. eigenvalues --  -10.19033 -10.18995 -10.18943 -10.18920 -10.18910
 Alpha  occ. eigenvalues --  -10.18872 -10.18864 -10.18845 -10.18730 -10.18614
 Alpha  occ. eigenvalues --  -10.18528  -0.88828  -0.87189  -0.85470  -0.83291
 Alpha  occ. eigenvalues --   -0.80778  -0.79263  -0.77860  -0.76762  -0.74878
 Alpha  occ. eigenvalues --   -0.74016  -0.72374  -0.71459  -0.69915  -0.64600
 Alpha  occ. eigenvalues --   -0.63382  -0.61507  -0.61130  -0.60701  -0.59217
 Alpha  occ. eigenvalues --   -0.57482  -0.55585  -0.53563  -0.51862  -0.51221
 Alpha  occ. eigenvalues --   -0.50179  -0.48949  -0.47781  -0.47014  -0.45479
 Alpha  occ. eigenvalues --   -0.45035  -0.44539  -0.43224  -0.42913  -0.42550
 Alpha  occ. eigenvalues --   -0.41920  -0.41361  -0.41131  -0.40506  -0.39752
 Alpha  occ. eigenvalues --   -0.39150  -0.39034  -0.38195  -0.36988  -0.36923
 Alpha  occ. eigenvalues --   -0.36284  -0.34899  -0.34448  -0.34035  -0.33188
 Alpha  occ. eigenvalues --   -0.32258  -0.31798  -0.31300  -0.29491  -0.28336
 Alpha  occ. eigenvalues --   -0.27828  -0.25293  -0.24416  -0.21896  -0.20680
 Alpha  occ. eigenvalues --   -0.18993
 Alpha virt. eigenvalues --   -0.06254  -0.04751  -0.02972  -0.00580   0.00659
 Alpha virt. eigenvalues --    0.03296   0.04048   0.05169   0.08288   0.09711
 Alpha virt. eigenvalues --    0.10193   0.10456   0.11397   0.11807   0.12606
 Alpha virt. eigenvalues --    0.13513   0.14545   0.14850   0.15746   0.16057
 Alpha virt. eigenvalues --    0.17190   0.17350   0.17826   0.18492   0.19332
 Alpha virt. eigenvalues --    0.19878   0.20511   0.21261   0.22012   0.22081
 Alpha virt. eigenvalues --    0.24467   0.25800   0.26280   0.27467   0.27849
 Alpha virt. eigenvalues --    0.29049   0.29779   0.30403   0.30604   0.31092
 Alpha virt. eigenvalues --    0.32344   0.32712   0.33663   0.34234   0.35195
 Alpha virt. eigenvalues --    0.37621   0.38006   0.41472   0.44251   0.45058
 Alpha virt. eigenvalues --    0.46437   0.47714   0.48517   0.49470   0.49916
 Alpha virt. eigenvalues --    0.50878   0.50936   0.51373   0.52257   0.52806
 Alpha virt. eigenvalues --    0.53427   0.53732   0.54111   0.54827   0.54936
 Alpha virt. eigenvalues --    0.55474   0.55830   0.56259   0.56318   0.56600
 Alpha virt. eigenvalues --    0.57457   0.57877   0.58064   0.58477   0.58684
 Alpha virt. eigenvalues --    0.58921   0.59357   0.59789   0.59917   0.60381
 Alpha virt. eigenvalues --    0.60955   0.61078   0.61093   0.61780   0.61947
 Alpha virt. eigenvalues --    0.62415   0.62576   0.62713   0.63203   0.64132
 Alpha virt. eigenvalues --    0.64180   0.64717   0.64884   0.66357   0.66884
 Alpha virt. eigenvalues --    0.67282   0.67923   0.69662   0.70268   0.71710
 Alpha virt. eigenvalues --    0.72897   0.75429   0.75518   0.79040   0.79505
 Alpha virt. eigenvalues --    0.80485   0.80726   0.81121   0.81679   0.82042
 Alpha virt. eigenvalues --    0.82212   0.82265   0.83021   0.83600   0.84001
 Alpha virt. eigenvalues --    0.84418   0.84660   0.84828   0.85076   0.85729
 Alpha virt. eigenvalues --    0.86848   0.88334   0.89230   0.91414   0.91654
 Alpha virt. eigenvalues --    0.92672   0.93926   0.94052   0.95364   0.95665
 Alpha virt. eigenvalues --    0.96376   0.96984   0.97437   0.98680   0.99243
 Alpha virt. eigenvalues --    1.00787   1.01508   1.02537   1.02852   1.04413
 Alpha virt. eigenvalues --    1.05403   1.05960   1.06561   1.08621   1.09233
 Alpha virt. eigenvalues --    1.10275   1.11105   1.12676   1.13300   1.15456
 Alpha virt. eigenvalues --    1.15725   1.18304   1.18569   1.19264   1.21564
 Alpha virt. eigenvalues --    1.22196   1.23367   1.24367   1.24735   1.25039
 Alpha virt. eigenvalues --    1.26168   1.27014   1.27592   1.29537   1.29545
 Alpha virt. eigenvalues --    1.31243   1.33389   1.34100   1.35010   1.35463
 Alpha virt. eigenvalues --    1.36534   1.37094   1.38250   1.38436   1.38819
 Alpha virt. eigenvalues --    1.40076   1.40613   1.41180   1.41384   1.41945
 Alpha virt. eigenvalues --    1.43518   1.43671   1.44807   1.45937   1.46974
 Alpha virt. eigenvalues --    1.48619   1.50246   1.51063   1.52769   1.54283
 Alpha virt. eigenvalues --    1.55897   1.57170   1.60013   1.61208   1.68825
 Alpha virt. eigenvalues --    1.71104   1.71730   1.72602   1.73701   1.74570
 Alpha virt. eigenvalues --    1.75198   1.75646   1.76557   1.77482   1.78425
 Alpha virt. eigenvalues --    1.78783   1.81400   1.81944   1.82194   1.83601
 Alpha virt. eigenvalues --    1.84204   1.84983   1.85709   1.85885   1.86690
 Alpha virt. eigenvalues --    1.87539   1.87558   1.88237   1.88845   1.89738
 Alpha virt. eigenvalues --    1.90118   1.90783   1.91199   1.92166   1.92797
 Alpha virt. eigenvalues --    1.93589   1.93876   1.94310   1.95078   1.95648
 Alpha virt. eigenvalues --    1.97110   1.99529   1.99798   2.00134   2.00461
 Alpha virt. eigenvalues --    2.01701   2.03377   2.03642   2.05116   2.05913
 Alpha virt. eigenvalues --    2.07865   2.08384   2.10053   2.11399   2.16252
 Alpha virt. eigenvalues --    2.18292   2.18550   2.19502   2.20681   2.21824
 Alpha virt. eigenvalues --    2.23473   2.24239   2.24357   2.25325   2.26691
 Alpha virt. eigenvalues --    2.28775   2.29113   2.29543   2.30531   2.30701
 Alpha virt. eigenvalues --    2.31270   2.32003   2.33184   2.33620   2.33901
 Alpha virt. eigenvalues --    2.35218   2.36584   2.38283   2.38806   2.38964
 Alpha virt. eigenvalues --    2.39565   2.40445   2.40984   2.41105   2.42145
 Alpha virt. eigenvalues --    2.43554   2.43830   2.45788   2.46092   2.46703
 Alpha virt. eigenvalues --    2.46919   2.47359   2.50729   2.51686   2.51960
 Alpha virt. eigenvalues --    2.53888   2.54113   2.54518   2.55319   2.56275
 Alpha virt. eigenvalues --    2.56584   2.57367   2.57603   2.58645   2.59810
 Alpha virt. eigenvalues --    2.60254   2.60692   2.60842   2.61446   2.62832
 Alpha virt. eigenvalues --    2.63201   2.64601   2.64959   2.66594   2.67574
 Alpha virt. eigenvalues --    2.68447   2.69031   2.69731   2.70462   2.72504
 Alpha virt. eigenvalues --    2.72659   2.73765   2.75102   2.75485   2.76287
 Alpha virt. eigenvalues --    2.77518   2.79399   2.80423   2.81555   2.82293
 Alpha virt. eigenvalues --    2.82931   2.87385   2.88898   2.90977   2.94749
 Alpha virt. eigenvalues --    2.98382   2.99467   3.03801   3.08259   3.08577
 Alpha virt. eigenvalues --    3.10844   3.12851   3.13867   3.14627   3.16536
 Alpha virt. eigenvalues --    3.18429   3.21051   3.22106   3.23937   3.24226
 Alpha virt. eigenvalues --    3.25021   3.28099   3.28721   3.30408   3.31238
 Alpha virt. eigenvalues --    3.33112   3.34160   3.38444   3.41976   3.45631
 Alpha virt. eigenvalues --    3.48195   3.49184   3.63359   3.69040   3.70859
 Alpha virt. eigenvalues --    3.78024   3.86603   3.87772   4.10430   4.10964
 Alpha virt. eigenvalues --    4.11459   4.12854   4.13351   4.14714   4.15070
 Alpha virt. eigenvalues --    4.15965   4.17295   4.18419   4.20585   4.21392
 Alpha virt. eigenvalues --    4.23246   4.31326   4.34594   4.37212   4.42164
 Alpha virt. eigenvalues --    4.43189   4.48587   4.49502   4.56633   4.58690
 Alpha virt. eigenvalues --    4.68607   4.79410   4.90164   4.98956
          Condensed to atoms (all electrons):
               1          2          3          4          5          6
     1  C    5.313547   0.395352   0.423173  -0.082776  -0.022477  -0.015864
     2  C    0.395352   4.768390   0.001436   0.442309   0.473021  -0.033979
     3  C    0.423173   0.001436   4.797840   0.007490  -0.031735   0.433132
     4  C   -0.082776   0.442309   0.007490   5.011531  -0.032437  -0.000270
     5  C   -0.022477   0.473021  -0.031735  -0.032437   4.762600  -0.000975
     6  C   -0.015864  -0.033979   0.433132  -0.000270  -0.000975   5.039249
     7  C   -0.070504   0.007156   0.415326  -0.000199  -0.000064  -0.026063
     8  C    0.014746  -0.033558  -0.000180  -0.064403   0.441417   0.008184
     9  C    0.007719  -0.009237  -0.000322   0.529458  -0.036736   0.000032
    10  C   -0.106641  -0.023495  -0.035614   0.014562   0.406365   0.422282
    11  C    0.012630   0.000047  -0.013781  -0.000002   0.006482   0.314339
    12  C    0.007269  -0.000361  -0.005194   0.000002   0.000054  -0.057296
    13  C   -0.000557  -0.036878   0.000029  -0.025646  -0.010766  -0.000354
    14  C   -0.000024  -0.000022   0.007555  -0.000000   0.000717  -0.072781
    15  C   -0.000115   0.000003  -0.034639   0.000000  -0.000149  -0.021480
    16  C   -0.000008   0.000008   0.000273   0.000000   0.000270  -0.015911
    17  C   -0.000012   0.000000  -0.000216   0.000000  -0.000001   0.011611
    18  C   -0.000000  -0.000000  -0.000137   0.000000   0.000002   0.005763
    19  C   -0.000037   0.000078  -0.000273   0.000002  -0.001150  -0.004715
    20  C   -0.000000  -0.000000  -0.000000   0.000000  -0.000000  -0.000036
    21  C   -0.000000   0.000000   0.000006   0.000000  -0.000014   0.000314
    22  C    0.000001   0.000000   0.000043  -0.000000   0.000000  -0.000708
    23  C   -0.000000   0.000000  -0.000000  -0.000000   0.000001  -0.000003
    24  C    0.000000   0.000000   0.000000  -0.000000  -0.000000  -0.000003
    25  C    0.000000  -0.000004  -0.000011  -0.000000  -0.000250   0.000045
    26  C    0.000000  -0.000000   0.000000  -0.000000  -0.000002  -0.000001
    27  H    0.358062  -0.039504  -0.040827  -0.008239   0.004409   0.004085
    28  H   -0.008578  -0.039019   0.000093   0.363123   0.004663   0.000021
    29  H   -0.008030   0.000118  -0.038296  -0.000004   0.000022   0.004294
    30  H   -0.000196   0.004707   0.000016   0.000536  -0.038384   0.000179
    31  H   -0.000207   0.002876   0.000004  -0.034287   0.001018  -0.000001
    32  H    0.000719   0.004364   0.004043  -0.000216  -0.033486  -0.036834
    33  H   -0.000229   0.000004   0.002643  -0.000000  -0.000001   0.000992
    34  H    0.000010   0.001027  -0.000001   0.004186   0.002906   0.000004
    35  H   -0.000000  -0.000000   0.000007  -0.000000  -0.000000  -0.000191
    36  H    0.000000   0.000000  -0.000000  -0.000000  -0.000000   0.000001
    37  H   -0.000000   0.000000  -0.000001   0.000000   0.000000   0.000018
    38  H   -0.000039   0.000036   0.000975   0.000003  -0.001179   0.005050
    39  H    0.000000  -0.000000   0.000000  -0.000000  -0.000000  -0.000000
    40  H   -0.000000  -0.000000   0.000000   0.000000  -0.000000   0.000000
    41  H   -0.000000  -0.000001  -0.000000  -0.000000   0.000008  -0.000003
    42  H    0.000000  -0.000000   0.000000  -0.000000   0.000000   0.000000
               7          8          9         10         11         12
     1  C   -0.070504   0.014746   0.007719  -0.106641   0.012630   0.007269
     2  C    0.007156  -0.033558  -0.009237  -0.023495   0.000047  -0.000361
     3  C    0.415326  -0.000180  -0.000322  -0.035614  -0.013781  -0.005194
     4  C   -0.000199  -0.064403   0.529458   0.014562  -0.000002   0.000002
     5  C   -0.000064   0.441417  -0.036736   0.406365   0.006482   0.000054
     6  C   -0.026063   0.008184   0.000032   0.422282   0.314339  -0.057296
     7  C    5.036155  -0.000007   0.000002   0.013502  -0.056320   0.489657
     8  C   -0.000007   5.007320  -0.025134  -0.078380  -0.000185   0.000000
     9  C    0.000002  -0.025134   4.861225  -0.000570  -0.000000  -0.000000
    10  C    0.013502  -0.078380  -0.000570   5.329276  -0.074145  -0.001072
    11  C   -0.056320  -0.000185  -0.000000  -0.074145   5.210783  -0.019325
    12  C    0.489657   0.000000  -0.000000  -0.001072  -0.019325   5.034145
    13  C    0.000000   0.527662   0.482340   0.007632   0.000002  -0.000000
    14  C   -0.001053   0.000007   0.000000  -0.016038   0.357845   0.011514
    15  C   -0.010233  -0.000000   0.000000   0.007142   0.461454   0.417295
    16  C   -0.000004  -0.000023  -0.000000  -0.004324  -0.076305  -0.000030
    17  C    0.008230  -0.000000  -0.000000  -0.000067  -0.028574  -0.066530
    18  C    0.000034   0.000000  -0.000000   0.000175  -0.035595   0.000042
    19  C   -0.000006   0.000139  -0.000000  -0.010433  -0.015251   0.000001
    20  C    0.000000   0.000000  -0.000000   0.000000   0.011774  -0.000010
    21  C    0.000000  -0.000001  -0.000000  -0.000448   0.007564  -0.000000
    22  C   -0.000434  -0.000000   0.000000   0.000001  -0.058245   0.007758
    23  C   -0.000000  -0.000000  -0.000000  -0.000030  -0.000078  -0.000000
    24  C    0.000000   0.000000  -0.000000  -0.000008  -0.000882   0.000000
    25  C    0.000000   0.000070   0.000000  -0.000342   0.000616  -0.000000
    26  C    0.000000  -0.000006   0.000000   0.000098  -0.000014   0.000000
    27  H   -0.008562  -0.000215   0.000100   0.000609  -0.000194   0.000229
    28  H   -0.000003   0.000558  -0.043453  -0.000208   0.000000   0.000000
    29  H    0.360776   0.000000   0.000000  -0.000226   0.000889  -0.035567
    30  H    0.000000   0.364311   0.004459  -0.008826   0.000001   0.000000
    31  H   -0.000000   0.004187   0.365684   0.000010  -0.000000  -0.000000
    32  H   -0.000204  -0.008687   0.000025   0.356484  -0.009181   0.000021
    33  H   -0.035676  -0.000000  -0.000000   0.000018   0.004125   0.362126
    34  H   -0.000000  -0.033977  -0.040396  -0.000208  -0.000000   0.000000
    35  H    0.000258   0.000000   0.000000   0.000002   0.004426  -0.008715
    36  H   -0.000000  -0.000000  -0.000000  -0.000000  -0.000208   0.000000
    37  H    0.000004  -0.000000  -0.000000  -0.000000   0.000945  -0.000203
    38  H    0.000012  -0.000043  -0.000000   0.003264   0.001779  -0.000014
    39  H    0.000000   0.000000   0.000000   0.000000   0.000018  -0.000000
    40  H   -0.000000   0.000000  -0.000000  -0.000000   0.000001   0.000000
    41  H   -0.000000   0.000008   0.000000   0.000015   0.000004   0.000000
    42  H   -0.000000  -0.000000   0.000000   0.000001  -0.000000  -0.000000
              13         14         15         16         17         18
     1  C   -0.000557  -0.000024  -0.000115  -0.000008  -0.000012  -0.000000
     2  C   -0.036878  -0.000022   0.000003   0.000008   0.000000  -0.000000
     3  C    0.000029   0.007555  -0.034639   0.000273  -0.000216  -0.000137
     4  C   -0.025646  -0.000000   0.000000   0.000000   0.000000   0.000000
     5  C   -0.010766   0.000717  -0.000149   0.000270  -0.000001   0.000002
     6  C   -0.000354  -0.072781  -0.021480  -0.015911   0.011611   0.005763
     7  C    0.000000  -0.001053  -0.010233  -0.000004   0.008230   0.000034
     8  C    0.527662   0.000007  -0.000000  -0.000023  -0.000000   0.000000
     9  C    0.482340   0.000000   0.000000  -0.000000  -0.000000  -0.000000
    10  C    0.007632  -0.016038   0.007142  -0.004324  -0.000067   0.000175
    11  C    0.000002   0.357845   0.461454  -0.076305  -0.028574  -0.035595
    12  C   -0.000000   0.011514   0.417295  -0.000030  -0.066530   0.000042
    13  C    4.866340  -0.000000  -0.000000  -0.000000   0.000000  -0.000000
    14  C   -0.000000   5.219202  -0.035699   0.320038  -0.056772   0.453622
    15  C   -0.000000  -0.035699   4.769244   0.006046   0.455809  -0.029450
    16  C   -0.000000   0.320038   0.006046   4.992863  -0.000796  -0.022108
    17  C    0.000000  -0.056772   0.455809  -0.000796   5.030928  -0.011137
    18  C   -0.000000   0.453622  -0.029450  -0.022108  -0.011137   4.762100
    19  C    0.000000  -0.080248   0.000201   0.476728  -0.000008   0.007108
    20  C    0.000000  -0.018631   0.000005  -0.059347   0.007885   0.429364
    21  C    0.000000  -0.015374  -0.000149   0.467357   0.000048  -0.034861
    22  C    0.000000  -0.028807  -0.011617   0.011891   0.467912   0.453657
    23  C   -0.000000   0.011673  -0.000000  -0.027487   0.000001   0.000001
    24  C    0.000000  -0.057548   0.000037  -0.028615  -0.000453  -0.010101
    25  C    0.000002   0.007808   0.000002  -0.015528   0.000000  -0.000201
    26  C    0.000000  -0.000378  -0.000000  -0.038298   0.000000   0.000023
    27  H    0.000023   0.000001   0.000025   0.000000   0.000000  -0.000000
    28  H    0.004490   0.000000  -0.000000  -0.000000  -0.000000  -0.000000
    29  H   -0.000000   0.000017   0.002861  -0.000000  -0.000203  -0.000001
    30  H   -0.043500  -0.000002   0.000000  -0.000025  -0.000000  -0.000000
    31  H   -0.040249  -0.000000   0.000000   0.000000   0.000000   0.000000
    32  H    0.000147   0.002163  -0.000063   0.006067  -0.000003  -0.000162
    33  H    0.000000  -0.000203  -0.039323   0.000001  -0.008823   0.000014
    34  H    0.365702   0.000000  -0.000000  -0.000000  -0.000000   0.000000
    35  H   -0.000000   0.000952  -0.039085   0.000018   0.361758   0.002681
    36  H    0.000000   0.004129   0.000016   0.001042   0.000264  -0.039103
[truncated: 342,351 more chars]
