# Supplementary material for: HOMA Index Establishes Similarity to a Reference Molecule
Source: J Chem Inf Model. 2023 Dec 6;63(24):7744–54. doi: 10.1021/acs.jcim.3c01551 (PMC10751799; doi:10.1021/acs.jcim.3c01551)
Supplement: Supplementary file 7 — ci3c01551_si_007.zip [file ci3c01551_si_007.zip › ad-Fig4-hexacene-Gaussian16-output/20-1002.log]

 Set GAUSS_PDEF to "48".
 Set GAUSS_MDEF to "10240MB".
 Entering Gaussian System, Link 0=g16
 Initial command:
 /mnt/opt/groups/app-gaussian/g16-avx2/l1.exe "/scratch/9834690.torquesrv1.cis.gov.pl/Gau-35238.inp" -scrdir="/scratch/9834690.torquesrv1.cis.gov.pl/"
 Default is to use a total of  48 processors:
                               48 via shared-memory
                                1 via Linda
 Entering Link 1 = /mnt/opt/groups/app-gaussian/g16-avx2/l1.exe PID=     35239.
  
 Copyright (c) 1988-2019, Gaussian, Inc.  All Rights Reserved.
  
 This is part of the Gaussian(R) 16 program.  It is based on
 the Gaussian(R) 09 system (copyright 2009, Gaussian, Inc.),
 the Gaussian(R) 03 system (copyright 2003, Gaussian, Inc.),
 the Gaussian(R) 98 system (copyright 1998, Gaussian, Inc.),
 the Gaussian(R) 94 system (copyright 1995, Gaussian, Inc.),
 the Gaussian 92(TM) system (copyright 1992, Gaussian, Inc.),
 the Gaussian 90(TM) system (copyright 1990, Gaussian, Inc.),
 the Gaussian 88(TM) system (copyright 1988, Gaussian, Inc.),
 the Gaussian 86(TM) system (copyright 1986, Carnegie Mellon
 University), and the Gaussian 82(TM) system (copyright 1983,
 Carnegie Mellon University). Gaussian is a federally registered
 trademark of Gaussian, Inc.
  
 This software contains proprietary and confidential information,
 including trade secrets, belonging to Gaussian, Inc.
  
 This software is provided under written license and may be
 used, copied, transmitted, or stored only in accord with that
 written license.
  
 The following legend is applicable only to US Government
 contracts under FAR:
  
                    RESTRICTED RIGHTS LEGEND
  
 Use, reproduction and disclosure by the US Government is
 subject to restrictions as set forth in subparagraphs (a)
 and (c) of the Commercial Computer Software - Restricted
 Rights clause in FAR 52.227-19.
  
 Gaussian, Inc.
 340 Quinnipiac St., Bldg. 40, Wallingford CT 06492
  
  
 ---------------------------------------------------------------
 Warning -- This program may not be used in any manner that
 competes with the business of Gaussian, Inc. or will provide
 assistance to any competitor of Gaussian, Inc.  The licensee
 of this program is prohibited from giving any competitor of
 Gaussian, Inc. access to this program.  By using this program,
 the user acknowledges that Gaussian, Inc. is engaged in the
 business of creating and licensing software in the field of
 computational chemistry and represents and warrants to the
 licensee that it is not a competitor of Gaussian, Inc. and that
 it will not use this program in any manner prohibited above.
 ---------------------------------------------------------------
  

 Cite this work as:
 Gaussian 16, Revision C.01,
 M. J. Frisch, G. W. Trucks, H. B. Schlegel, G. E. Scuseria, 
 M. A. Robb, J. R. Cheeseman, G. Scalmani, V. Barone, 
 G. A. Petersson, H. Nakatsuji, X. Li, M. Caricato, A. V. Marenich, 
 J. Bloino, B. G. Janesko, R. Gomperts, B. Mennucci, H. P. Hratchian, 
 J. V. Ortiz, A. F. Izmaylov, J. L. Sonnenberg, D. Williams-Young, 
 F. Ding, F. Lipparini, F. Egidi, J. Goings, B. Peng, A. Petrone, 
 T. Henderson, D. Ranasinghe, V. G. Zakrzewski, J. Gao, N. Rega, 
 G. Zheng, W. Liang, M. Hada, M. Ehara, K. Toyota, R. Fukuda, 
 J. Hasegawa, M. Ishida, T. Nakajima, Y. Honda, O. Kitao, H. Nakai, 
 T. Vreven, K. Throssell, J. A. Montgomery, Jr., J. E. Peralta, 
 F. Ogliaro, M. J. Bearpark, J. J. Heyd, E. N. Brothers, K. N. Kudin, 
 V. N. Staroverov, T. A. Keith, R. Kobayashi, J. Normand, 
 K. Raghavachari, A. P. Rendell, J. C. Burant, S. S. Iyengar, 
 J. Tomasi, M. Cossi, J. M. Millam, M. Klene, C. Adamo, R. Cammi, 
 J. W. Ochterski, R. L. Martin, K. Morokuma, O. Farkas, 
 J. B. Foresman, and D. J. Fox, Gaussian, Inc., Wallingford CT, 2019.
 
 ******************************************
 Gaussian 16:  ES64L-G16RevC.01  3-Jul-2019
                 8-Sep-2022 
 ******************************************
 ----------------------------------------------------------------------
 #p opt freq b3lyp/6-31g(d,p) empiricaldispersion=gd3 int=(grid=ultrafi
 ne,acc2e=12) scf=(maxcyc=500,ferm,novaracc,noincfoc,intrep)
 ----------------------------------------------------------------------
 1/18=20,19=15,26=4,38=1/1,3;
 2/9=110,12=2,17=6,18=5,40=1/2;
 3/5=1,6=6,7=101,11=2,25=1,27=12,30=1,71=1,74=-5,75=-5,124=31/1,2,3;
 4//1;
 5/5=100002,7=500,17=20,22=13,38=1,87=12/2;
 6/7=2,8=2,9=2,10=2,28=1,87=12/1;
 7/87=12/1,2,3,16;
 1/18=20,19=15,26=4/3(2);
 2/9=110/2;
 99//99;
 2/9=110/2;
 3/5=1,6=6,7=101,11=2,25=1,27=12,30=1,71=1,74=-5,75=-5,124=31/1,2,3;
 4/5=5,16=3,69=1/1;
 5/5=100002,7=500,17=20,22=13,38=1,87=12/2;
 7/87=12/1,2,3,16;
 1/18=20,19=15,26=4/3(-5);
 2/9=110/2;
 6/7=2,8=2,9=2,10=2,19=2,28=1,87=12/1;
 99/9=1/99;
 Leave Link    1 at Thu Sep  8 15:29:25 2022, MaxMem=           0 cpu:              11.6 elap:               0.3
 (Enter /mnt/opt/groups/app-gaussian/g16-avx2/l101.exe)
 ---------
 peri symm
 ---------
 Symbolic Z-matrix:
 Charge =  0 Multiplicity = 1
 C                     3.78448   1.19555   0.29037 
 C                     4.15178  -0.14198   0.07573 
 C                     2.45542   1.61456   0.24768 
 C                     5.50577  -0.58761   0.10878 
 C                     3.11632  -1.08594  -0.24335 
 C                     1.39481   0.64871   0.05003 
 C                     2.13374   3.01365   0.30324 
 C                     3.48362  -2.43189  -0.53912 
 C                     5.82021  -1.89461  -0.16789 
 C                     1.77484  -0.66106  -0.25518 
 C                     0.00459   1.11133   0.07062 
 C                     0.86264   3.43727   0.09526 
 C                     4.79752  -2.82698  -0.49913 
 C                    -1.14271   0.24303   0.195 
 C                    -0.22409   2.50459  -0.04199 
 C                    -1.04498  -1.09      0.72473 
 C                    -1.53925   2.98637  -0.25989 
 C                    -2.44624   0.74087  -0.10465 
 C                    -3.58778  -0.16147  -0.097 
 C                    -2.12546  -1.91464   0.8113 
 C                    -2.60401   2.12982  -0.35241 
 C                    -4.88102   0.22752  -0.52477 
 C                    -3.41519  -1.50262   0.35548 
 C                    -4.51921  -2.3868    0.37916 
 C                    -5.94359  -0.65605  -0.50264 
 C                    -5.76686  -1.97551  -0.04235 
 H                     4.56343   1.93681   0.45385 
 H                     6.28496   0.1295    0.35352 
 H                     2.94136   3.72519   0.45139 
 H                     2.70028  -3.14292  -0.78871 
 H                     6.85461  -2.22416  -0.13967 
 H                     1.02663  -1.38437  -0.55379 
 H                     0.63111   4.49846   0.06301 
 H                     5.06415  -3.85627  -0.71993 
 H                    -0.09913  -1.42322   1.12961 
 H                    -1.68952   4.05682  -0.37076 
 H                    -2.02011  -2.90395   1.24867 
 H                    -3.58788   2.53706  -0.55143 
 H                    -5.04964   1.22977  -0.90134 
 H                    -4.36474  -3.4023    0.73457 
 H                    -6.92063  -0.32992  -0.84675 
 H                    -6.607    -2.66317  -0.02434 
 
 ITRead=  0  0  0  0  0  0  0  0  0  0  0  0  0  0  0  0  0  0  0  0
 ITRead=  0  0  0  0  0  0  0  0  0  0  0  0  0  0  0  0  0  0  0  0
 ITRead=  0  0
 MicOpt= -1 -1 -1 -1 -1 -1 -1 -1 -1 -1 -1 -1 -1 -1 -1 -1 -1 -1 -1 -1
 MicOpt= -1 -1 -1 -1 -1 -1 -1 -1 -1 -1 -1 -1 -1 -1 -1 -1 -1 -1 -1 -1
 MicOpt= -1 -1
 NAtoms=     42 NQM=       42 NQMF=       0 NMMI=      0 NMMIF=      0
                NMic=       0 NMicF=      0.
                    Isotopes and Nuclear Properties:
 (Nuclear quadrupole moments (NQMom) in fm**2, nuclear magnetic moments (NMagM)
  in nuclear magnetons)

  Atom         1           2           3           4           5           6           7           8           9          10
 IAtWgt=          12          12          12          12          12          12          12          12          12          12
 AtmWgt=  12.0000000  12.0000000  12.0000000  12.0000000  12.0000000  12.0000000  12.0000000  12.0000000  12.0000000  12.0000000
 NucSpn=           0           0           0           0           0           0           0           0           0           0
 AtZEff=  -0.0000000  -0.0000000  -0.0000000  -0.0000000  -0.0000000  -0.0000000  -0.0000000  -0.0000000  -0.0000000  -0.0000000
 NQMom=    0.0000000   0.0000000   0.0000000   0.0000000   0.0000000   0.0000000   0.0000000   0.0000000   0.0000000   0.0000000
 NMagM=    0.0000000   0.0000000   0.0000000   0.0000000   0.0000000   0.0000000   0.0000000   0.0000000   0.0000000   0.0000000
 AtZNuc=   6.0000000   6.0000000   6.0000000   6.0000000   6.0000000   6.0000000   6.0000000   6.0000000   6.0000000   6.0000000

  Atom        11          12          13          14          15          16          17          18          19          20
 IAtWgt=          12          12          12          12          12          12          12          12          12          12
 AtmWgt=  12.0000000  12.0000000  12.0000000  12.0000000  12.0000000  12.0000000  12.0000000  12.0000000  12.0000000  12.0000000
 NucSpn=           0           0           0           0           0           0           0           0           0           0
 AtZEff=  -0.0000000  -0.0000000  -0.0000000  -0.0000000  -0.0000000  -0.0000000  -0.0000000  -0.0000000  -0.0000000  -0.0000000
 NQMom=    0.0000000   0.0000000   0.0000000   0.0000000   0.0000000   0.0000000   0.0000000   0.0000000   0.0000000   0.0000000
 NMagM=    0.0000000   0.0000000   0.0000000   0.0000000   0.0000000   0.0000000   0.0000000   0.0000000   0.0000000   0.0000000
 AtZNuc=   6.0000000   6.0000000   6.0000000   6.0000000   6.0000000   6.0000000   6.0000000   6.0000000   6.0000000   6.0000000

  Atom        21          22          23          24          25          26          27          28          29          30
 IAtWgt=          12          12          12          12          12          12           1           1           1           1
 AtmWgt=  12.0000000  12.0000000  12.0000000  12.0000000  12.0000000  12.0000000   1.0078250   1.0078250   1.0078250   1.0078250
 NucSpn=           0           0           0           0           0           0           1           1           1           1
 AtZEff=  -0.0000000  -0.0000000  -0.0000000  -0.0000000  -0.0000000  -0.0000000  -0.0000000  -0.0000000  -0.0000000  -0.0000000
 NQMom=    0.0000000   0.0000000   0.0000000   0.0000000   0.0000000   0.0000000   0.0000000   0.0000000   0.0000000   0.0000000
 NMagM=    0.0000000   0.0000000   0.0000000   0.0000000   0.0000000   0.0000000   2.7928460   2.7928460   2.7928460   2.7928460
 AtZNuc=   6.0000000   6.0000000   6.0000000   6.0000000   6.0000000   6.0000000   1.0000000   1.0000000   1.0000000   1.0000000

  Atom        31          32          33          34          35          36          37          38          39          40
 IAtWgt=           1           1           1           1           1           1           1           1           1           1
 AtmWgt=   1.0078250   1.0078250   1.0078250   1.0078250   1.0078250   1.0078250   1.0078250   1.0078250   1.0078250   1.0078250
 NucSpn=           1           1           1           1           1           1           1           1           1           1
 AtZEff=  -0.0000000  -0.0000000  -0.0000000  -0.0000000  -0.0000000  -0.0000000  -0.0000000  -0.0000000  -0.0000000  -0.0000000
 NQMom=    0.0000000   0.0000000   0.0000000   0.0000000   0.0000000   0.0000000   0.0000000   0.0000000   0.0000000   0.0000000
 NMagM=    2.7928460   2.7928460   2.7928460   2.7928460   2.7928460   2.7928460   2.7928460   2.7928460   2.7928460   2.7928460
 AtZNuc=   1.0000000   1.0000000   1.0000000   1.0000000   1.0000000   1.0000000   1.0000000   1.0000000   1.0000000   1.0000000

  Atom        41          42
 IAtWgt=           1           1
 AtmWgt=   1.0078250   1.0078250
 NucSpn=           1           1
 AtZEff=  -0.0000000  -0.0000000
 NQMom=    0.0000000   0.0000000
 NMagM=    2.7928460   2.7928460
 AtZNuc=   1.0000000   1.0000000
 Leave Link  101 at Thu Sep  8 15:29:26 2022, MaxMem=  1342177280 cpu:              25.6 elap:               0.6
 (Enter /mnt/opt/groups/app-gaussian/g16-avx2/l103.exe)

 GradGradGradGradGradGradGradGradGradGradGradGradGradGradGradGradGradGrad
 Berny optimization.
 Initialization pass.
                           ----------------------------
                           !    Initial Parameters    !
                           ! (Angstroms and Degrees)  !
 --------------------------                            --------------------------
 ! Name  Definition              Value          Derivative Info.                !
 --------------------------------------------------------------------------------
 ! R1    R(1,2)                  1.4036         estimate D2E/DX2                !
 ! R2    R(1,3)                  1.3942         estimate D2E/DX2                !
 ! R3    R(1,27)                 1.0876         estimate D2E/DX2                !
 ! R4    R(2,4)                  1.4258         estimate D2E/DX2                !
 ! R5    R(2,5)                  1.437          estimate D2E/DX2                !
 ! R6    R(3,6)                  1.448          estimate D2E/DX2                !
 ! R7    R(3,7)                  1.4367         estimate D2E/DX2                !
 ! R8    R(4,9)                  1.3725         estimate D2E/DX2                !
 ! R9    R(4,28)                 1.0869         estimate D2E/DX2                !
 ! R10   R(5,8)                  1.4262         estimate D2E/DX2                !
 ! R11   R(5,10)                 1.4072         estimate D2E/DX2                !
 ! R12   R(6,10)                 1.3975         estimate D2E/DX2                !
 ! R13   R(6,11)                 1.4653         estimate D2E/DX2                !
 ! R14   R(7,12)                 1.3559         estimate D2E/DX2                !
 ! R15   R(7,29)                 1.0865         estimate D2E/DX2                !
 ! R16   R(8,13)                 1.3726         estimate D2E/DX2                !
 ! R17   R(8,30)                 1.087          estimate D2E/DX2                !
 ! R18   R(9,13)                 1.423          estimate D2E/DX2                !
 ! R19   R(9,31)                 1.086          estimate D2E/DX2                !
 ! R20   R(10,32)                1.0827         estimate D2E/DX2                !
 ! R21   R(11,14)                1.4442         estimate D2E/DX2                !
 ! R22   R(11,15)                1.4164         estimate D2E/DX2                !
 ! R23   R(12,15)                1.4387         estimate D2E/DX2                !
 ! R24   R(12,33)                1.0866         estimate D2E/DX2                !
 ! R25   R(13,34)                1.0859         estimate D2E/DX2                !
 ! R26   R(14,16)                1.4378         estimate D2E/DX2                !
 ! R27   R(14,18)                1.4272         estimate D2E/DX2                !
 ! R28   R(15,17)                1.4175         estimate D2E/DX2                !
 ! R29   R(16,20)                1.362          estimate D2E/DX2                !
 ! R30   R(16,35)                1.0815         estimate D2E/DX2                !
 ! R31   R(17,21)                1.3697         estimate D2E/DX2                !
 ! R32   R(17,36)                1.0866         estimate D2E/DX2                !
 ! R33   R(18,19)                1.4551         estimate D2E/DX2                !
 ! R34   R(18,21)                1.4197         estimate D2E/DX2                !
 ! R35   R(19,22)                1.4166         estimate D2E/DX2                !
 ! R36   R(19,23)                1.4259         estimate D2E/DX2                !
 ! R37   R(20,23)                1.4286         estimate D2E/DX2                !
 ! R38   R(20,37)                1.0868         estimate D2E/DX2                !
 ! R39   R(21,38)                1.0833         estimate D2E/DX2                !
 ! R40   R(22,25)                1.3821         estimate D2E/DX2                !
 ! R41   R(22,39)                1.0839         estimate D2E/DX2                !
 ! R42   R(23,24)                1.4146         estimate D2E/DX2                !
 ! R43   R(24,26)                1.3797         estimate D2E/DX2                !
 ! R44   R(24,40)                1.0869         estimate D2E/DX2                !
 ! R45   R(25,26)                1.4086         estimate D2E/DX2                !
 ! R46   R(25,41)                1.086          estimate D2E/DX2                !
 ! R47   R(26,42)                1.0858         estimate D2E/DX2                !
 ! A1    A(2,1,3)              122.085          estimate D2E/DX2                !
 ! A2    A(2,1,27)             119.0152         estimate D2E/DX2                !
 ! A3    A(3,1,27)             118.849          estimate D2E/DX2                !
 ! A4    A(1,2,4)              122.8744         estimate D2E/DX2                !
 ! A5    A(1,2,5)              118.1237         estimate D2E/DX2                !
 ! A6    A(4,2,5)              118.9537         estimate D2E/DX2                !
 ! A7    A(1,3,6)              120.1287         estimate D2E/DX2                !
 ! A8    A(1,3,7)              120.3271         estimate D2E/DX2                !
 ! A9    A(6,3,7)              119.3957         estimate D2E/DX2                !
 ! A10   A(2,4,9)              120.6983         estimate D2E/DX2                !
 ! A11   A(2,4,28)             118.6727         estimate D2E/DX2                !
 ! A12   A(9,4,28)             120.6286         estimate D2E/DX2                !
 ! A13   A(2,5,8)              118.7123         estimate D2E/DX2                !
 ! A14   A(2,5,10)             119.3691         estimate D2E/DX2                !
 ! A15   A(8,5,10)             121.9186         estimate D2E/DX2                !
 ! A16   A(3,6,10)             117.1138         estimate D2E/DX2                !
 ! A17   A(3,6,11)             118.8423         estimate D2E/DX2                !
 ! A18   A(10,6,11)            123.8456         estimate D2E/DX2                !
 ! A19   A(3,7,12)             120.5467         estimate D2E/DX2                !
 ! A20   A(3,7,29)             118.463          estimate D2E/DX2                !
 ! A21   A(12,7,29)            120.874          estimate D2E/DX2                !
 ! A22   A(5,8,13)             120.8056         estimate D2E/DX2                !
 ! A23   A(5,8,30)             118.6445         estimate D2E/DX2                !
 ! A24   A(13,8,30)            120.5476         estimate D2E/DX2                !
 ! A25   A(4,9,13)             120.4134         estimate D2E/DX2                !
 ! A26   A(4,9,31)             120.1296         estimate D2E/DX2                !
 ! A27   A(13,9,31)            119.4564         estimate D2E/DX2                !
 ! A28   A(5,10,6)             122.7087         estimate D2E/DX2                !
 ! A29   A(5,10,32)            117.349          estimate D2E/DX2                !
 ! A30   A(6,10,32)            119.8966         estimate D2E/DX2                !
 ! A31   A(6,11,14)            124.4089         estimate D2E/DX2                !
 ! A32   A(6,11,15)            117.5564         estimate D2E/DX2                !
 ! A33   A(14,11,15)           118.0346         estimate D2E/DX2                !
 ! A34   A(7,12,15)            121.3476         estimate D2E/DX2                !
 ! A35   A(7,12,33)            120.6257         estimate D2E/DX2                !
 ! A36   A(15,12,33)           117.9912         estimate D2E/DX2                !
 ! A37   A(8,13,9)             120.407          estimate D2E/DX2                !
 ! A38   A(8,13,34)            120.1276         estimate D2E/DX2                !
 ! A39   A(9,13,34)            119.4654         estimate D2E/DX2                !
 ! A40   A(11,14,16)           122.3555         estimate D2E/DX2                !
 ! A41   A(11,14,18)           119.8536         estimate D2E/DX2                !
 ! A42   A(16,14,18)           117.572          estimate D2E/DX2                !
 ! A43   A(11,15,12)           120.5424         estimate D2E/DX2                !
 ! A44   A(11,15,17)           119.7592         estimate D2E/DX2                !
 ! A45   A(12,15,17)           119.6812         estimate D2E/DX2                !
 ! A46   A(14,16,20)           122.064          estimate D2E/DX2                !
 ! A47   A(14,16,35)           118.8858         estimate D2E/DX2                !
 ! A48   A(20,16,35)           118.9125         estimate D2E/DX2                !
 ! A49   A(15,17,21)           121.2726         estimate D2E/DX2                !
 ! A50   A(15,17,36)           118.6085         estimate D2E/DX2                !
 ! A51   A(21,17,36)           120.1107         estimate D2E/DX2                !
 ! A52   A(14,18,19)           119.9416         estimate D2E/DX2                !
 ! A53   A(14,18,21)           118.6477         estimate D2E/DX2                !
 ! A54   A(19,18,21)           121.3611         estimate D2E/DX2                !
 ! A55   A(18,19,22)           122.978          estimate D2E/DX2                !
 ! A56   A(18,19,23)           119.3384         estimate D2E/DX2                !
 ! A57   A(22,19,23)           117.6834         estimate D2E/DX2                !
 ! A58   A(16,20,23)           121.4193         estimate D2E/DX2                !
 ! A59   A(16,20,37)           119.9898         estimate D2E/DX2                !
 ! A60   A(23,20,37)           118.584          estimate D2E/DX2                !
 ! A61   A(17,21,18)           120.9082         estimate D2E/DX2                !
 ! A62   A(17,21,38)           118.9063         estimate D2E/DX2                !
 ! A63   A(18,21,38)           120.0528         estimate D2E/DX2                !
 ! A64   A(19,22,25)           121.4312         estimate D2E/DX2                !
 ! A65   A(19,22,39)           120.0562         estimate D2E/DX2                !
 ! A66   A(25,22,39)           118.4974         estimate D2E/DX2                !
 ! A67   A(19,23,20)           118.8016         estimate D2E/DX2                !
 ! A68   A(19,23,24)           119.9157         estimate D2E/DX2                !
 ! A69   A(20,23,24)           121.2623         estimate D2E/DX2                !
 ! A70   A(23,24,26)           120.9512         estimate D2E/DX2                !
 ! A71   A(23,24,40)           118.588          estimate D2E/DX2                !
 ! A72   A(26,24,40)           120.4605         estimate D2E/DX2                !
 ! A73   A(22,25,26)           120.5053         estimate D2E/DX2                !
 ! A74   A(22,25,41)           119.6442         estimate D2E/DX2                !
 ! A75   A(26,25,41)           119.85           estimate D2E/DX2                !
 ! A76   A(24,26,25)           119.5085         estimate D2E/DX2                !
 ! A77   A(24,26,42)           120.3865         estimate D2E/DX2                !
 ! A78   A(25,26,42)           120.1045         estimate D2E/DX2                !
 ! D1    D(3,1,2,4)            179.6738         estimate D2E/DX2                !
 ! D2    D(3,1,2,5)              2.2298         estimate D2E/DX2                !
 ! D3    D(27,1,2,4)             2.2966         estimate D2E/DX2                !
 ! D4    D(27,1,2,5)          -175.1474         estimate D2E/DX2                !
 ! D5    D(2,1,3,6)              3.4704         estimate D2E/DX2                !
 ! D6    D(2,1,3,7)           -172.0731         estimate D2E/DX2                !
 ! D7    D(27,1,3,6)          -179.1482         estimate D2E/DX2                !
 ! D8    D(27,1,3,7)             5.3083         estimate D2E/DX2                !
 ! D9    D(1,2,4,9)           -176.9937         estimate D2E/DX2                !
 ! D10   D(1,2,4,28)             2.7562         estimate D2E/DX2                !
 ! D11   D(5,2,4,9)              0.4301         estimate D2E/DX2                !
 ! D12   D(5,2,4,28)          -179.8201         estimate D2E/DX2                !
 ! D13   D(1,2,5,8)            176.4533         estimate D2E/DX2                !
 ! D14   D(1,2,5,10)            -3.5737         estimate D2E/DX2                !
 ! D15   D(4,2,5,8)             -1.0934         estimate D2E/DX2                !
 ! D16   D(4,2,5,10)           178.8796         estimate D2E/DX2                !
 ! D17   D(1,3,6,10)            -7.6678         estimate D2E/DX2                !
 ! D18   D(1,3,6,11)           177.2516         estimate D2E/DX2                !
 ! D19   D(7,3,6,10)           167.9173         estimate D2E/DX2                !
 ! D20   D(7,3,6,11)            -7.1634         estimate D2E/DX2                !
 ! D21   D(1,3,7,12)           171.7326         estimate D2E/DX2                !
 ! D22   D(1,3,7,29)            -4.3807         estimate D2E/DX2                !
 ! D23   D(6,3,7,12)            -3.8435         estimate D2E/DX2                !
 ! D24   D(6,3,7,29)          -179.9568         estimate D2E/DX2                !
 ! D25   D(2,4,9,13)             0.2922         estimate D2E/DX2                !
 ! D26   D(2,4,9,31)          -179.9767         estimate D2E/DX2                !
 ! D27   D(28,4,9,13)         -179.4528         estimate D2E/DX2                !
 ! D28   D(28,4,9,31)            0.2783         estimate D2E/DX2                !
 ! D29   D(2,5,8,13)             1.0681         estimate D2E/DX2                !
 ! D30   D(2,5,8,30)          -179.479          estimate D2E/DX2                !
 ! D31   D(10,5,8,13)         -178.9042         estimate D2E/DX2                !
 ! D32   D(10,5,8,30)            0.5487         estimate D2E/DX2                !
 ! D33   D(2,5,10,6)            -0.8839         estimate D2E/DX2                !
 ! D34   D(2,5,10,32)          176.6521         estimate D2E/DX2                !
 ! D35   D(8,5,10,6)           179.0882         estimate D2E/DX2                !
 ! D36   D(8,5,10,32)           -3.3758         estimate D2E/DX2                !
 ! D37   D(3,6,10,5)             6.4182         estimate D2E/DX2                !
 ! D38   D(3,6,10,32)         -171.0572         estimate D2E/DX2                !
 ! D39   D(11,6,10,5)         -178.7709         estimate D2E/DX2                !
 ! D40   D(11,6,10,32)           3.7538         estimate D2E/DX2                !
 ! D41   D(3,6,11,14)         -165.1472         estimate D2E/DX2                !
 ! D42   D(3,6,11,15)           14.9824         estimate D2E/DX2                !
 ! D43   D(10,6,11,14)          20.126          estimate D2E/DX2                !
 ! D44   D(10,6,11,15)        -159.7445         estimate D2E/DX2                !
 ! D45   D(3,7,12,15)            6.8187         estimate D2E/DX2                !
 ! D46   D(3,7,12,33)         -175.3898         estimate D2E/DX2                !
 ! D47   D(29,7,12,15)        -177.1625         estimate D2E/DX2                !
 ! D48   D(29,7,12,33)           0.629          estimate D2E/DX2                !
 ! D49   D(5,8,13,9)            -0.3582         estimate D2E/DX2                !
 ! D50   D(5,8,13,34)          179.5946         estimate D2E/DX2                !
 ! D51   D(30,8,13,9)         -179.8006         estimate D2E/DX2                !
 ! D52   D(30,8,13,34)           0.1521         estimate D2E/DX2                !
 ! D53   D(4,9,13,8)            -0.338          estimate D2E/DX2                !
 ! D54   D(4,9,13,34)          179.709          estimate D2E/DX2                !
 ! D55   D(31,9,13,8)          179.9291         estimate D2E/DX2                !
 ! D56   D(31,9,13,34)          -0.0239         estimate D2E/DX2                !
 ! D57   D(6,11,14,16)          20.1077         estimate D2E/DX2                !
 ! D58   D(6,11,14,18)        -165.3998         estimate D2E/DX2                !
 ! D59   D(15,11,14,16)       -160.0225         estimate D2E/DX2                !
 ! D60   D(15,11,14,18)         14.47           estimate D2E/DX2                !
 ! D61   D(6,11,15,12)         -12.3987         estimate D2E/DX2                !
 ! D62   D(6,11,15,17)         169.1147         estimate D2E/DX2                !
 ! D63   D(14,11,15,12)        167.7225         estimate D2E/DX2                !
 ! D64   D(14,11,15,17)        -10.7642         estimate D2E/DX2                !
 ! D65   D(7,12,15,11)           1.5742         estimate D2E/DX2                !
 ! D66   D(7,12,15,17)        -179.938          estimate D2E/DX2                !
 ! D67   D(33,12,15,11)       -176.2735         estimate D2E/DX2                !
 ! D68   D(33,12,15,17)          2.2143         estimate D2E/DX2                !
 ! D69   D(11,14,16,20)       -178.4823         estimate D2E/DX2                !
 ! D70   D(11,14,16,35)          5.8314         estimate D2E/DX2                !
 ! D71   D(18,14,16,20)          6.906          estimate D2E/DX2                !
 ! D72   D(18,14,16,35)       -168.7803         estimate D2E/DX2                !
 ! D73   D(11,14,18,19)        174.4712         estimate D2E/DX2                !
 ! D74   D(11,14,18,21)         -8.0537         estimate D2E/DX2                !
 ! D75   D(16,14,18,19)        -10.7766         estimate D2E/DX2                !
 ! D76   D(16,14,18,21)        166.6985         estimate D2E/DX2                !
 ! D77   D(11,15,17,21)          0.6179         estimate D2E/DX2                !
 ! D78   D(11,15,17,36)       -178.3362         estimate D2E/DX2                !
 ! D79   D(12,15,17,21)       -177.8819         estimate D2E/DX2                !
 ! D80   D(12,15,17,36)          3.164          estimate D2E/DX2                !
 ! D81   D(14,16,20,23)          1.1155         estimate D2E/DX2                !
 ! D82   D(14,16,20,37)       -177.9193         estimate D2E/DX2                !
 ! D83   D(35,16,20,23)        176.8007         estimate D2E/DX2                !
 ! D84   D(35,16,20,37)         -2.2341         estimate D2E/DX2                !
 ! D85   D(15,17,21,18)          6.1474         estimate D2E/DX2                !
 ! D86   D(15,17,21,38)       -178.0382         estimate D2E/DX2                !
 ! D87   D(36,17,21,18)       -174.9141         estimate D2E/DX2                !
 ! D88   D(36,17,21,38)          0.9003         estimate D2E/DX2                !
 ! D89   D(14,18,19,22)       -172.8936         estimate D2E/DX2                !
 ! D90   D(14,18,19,23)          6.9649         estimate D2E/DX2                !
 ! D91   D(21,18,19,22)          9.7015         estimate D2E/DX2                !
 ! D92   D(21,18,19,23)       -170.4401         estimate D2E/DX2                !
 ! D93   D(14,18,21,17)         -2.3192         estimate D2E/DX2                !
 ! D94   D(14,18,21,38)       -178.0859         estimate D2E/DX2                !
 ! D95   D(19,18,21,17)        175.1185         estimate D2E/DX2                !
 ! D96   D(19,18,21,38)         -0.6482         estimate D2E/DX2                !
 ! D97   D(18,19,22,25)       -179.9313         estimate D2E/DX2                !
 ! D98   D(18,19,22,39)          1.5108         estimate D2E/DX2                !
 ! D99   D(23,19,22,25)          0.208          estimate D2E/DX2                !
 ! D100  D(23,19,22,39)       -178.3499         estimate D2E/DX2                !
 ! D101  D(18,19,23,20)          1.0658         estimate D2E/DX2                !
 ! D102  D(18,19,23,24)        179.4439         estimate D2E/DX2                !
 ! D103  D(22,19,23,20)       -179.0683         estimate D2E/DX2                !
 ! D104  D(22,19,23,24)         -0.6902         estimate D2E/DX2                !
 ! D105  D(16,20,23,19)         -5.1522         estimate D2E/DX2                !
 ! D106  D(16,20,23,24)        176.4924         estimate D2E/DX2                !
 ! D107  D(37,20,23,19)        173.8958         estimate D2E/DX2                !
 ! D108  D(37,20,23,24)         -4.4596         estimate D2E/DX2                !
 ! D109  D(19,22,25,26)          0.3797         estimate D2E/DX2                !
 ! D110  D(19,22,25,41)       -179.3823         estimate D2E/DX2                !
 ! D111  D(39,22,25,26)        178.9594         estimate D2E/DX2                !
 ! D112  D(39,22,25,41)         -0.8025         estimate D2E/DX2                !
 ! D113  D(19,23,24,26)          0.6029         estimate D2E/DX2                !
 ! D114  D(19,23,24,40)       -179.5832         estimate D2E/DX2                !
 ! D115  D(20,23,24,26)        178.9402         estimate D2E/DX2                !
 ! D116  D(20,23,24,40)         -1.2458         estimate D2E/DX2                !
 ! D117  D(23,24,26,25)         -0.0107         estimate D2E/DX2                !
 ! D118  D(23,24,26,42)        179.7316         estimate D2E/DX2                !
 ! D119  D(40,24,26,25)       -179.8212         estimate D2E/DX2                !
 ! D120  D(40,24,26,42)         -0.0789         estimate D2E/DX2                !
 ! D121  D(22,25,26,24)         -0.4825         estimate D2E/DX2                !
 ! D122  D(22,25,26,42)        179.7745         estimate D2E/DX2                !
 ! D123  D(41,25,26,24)        179.2789         estimate D2E/DX2                !
 ! D124  D(41,25,26,42)         -0.4641         estimate D2E/DX2                !
 --------------------------------------------------------------------------------
 Trust Radius=3.00D-01 FncErr=1.00D-07 GrdErr=1.00D-06 EigMax=2.50D+02 EigMin=1.00D-04
 Number of steps in this run=    252 maximum allowed number of steps=    252.
 GradGradGradGradGradGradGradGradGradGradGradGradGradGradGradGradGradGrad

 Leave Link  103 at Thu Sep  8 15:29:26 2022, MaxMem=  1342177280 cpu:               4.0 elap:               0.1
 (Enter /mnt/opt/groups/app-gaussian/g16-avx2/l202.exe)
                          Input orientation:                          
 ---------------------------------------------------------------------
 Center     Atomic      Atomic             Coordinates (Angstroms)
 Number     Number       Type             X           Y           Z
 ---------------------------------------------------------------------
      1          6           0        3.784483    1.195552    0.290369
      2          6           0        4.151780   -0.141983    0.075725
      3          6           0        2.455419    1.614557    0.247677
      4          6           0        5.505774   -0.587610    0.108779
      5          6           0        3.116323   -1.085940   -0.243345
      6          6           0        1.394814    0.648705    0.050028
      7          6           0        2.133735    3.013648    0.303243
      8          6           0        3.483617   -2.431893   -0.539124
      9          6           0        5.820206   -1.894610   -0.167891
     10          6           0        1.774843   -0.661057   -0.255181
     11          6           0        0.004585    1.111333    0.070623
     12          6           0        0.862644    3.437273    0.095258
     13          6           0        4.797519   -2.826979   -0.499126
     14          6           0       -1.142710    0.243034    0.195000
     15          6           0       -0.224092    2.504588   -0.041985
     16          6           0       -1.044978   -1.089995    0.724733
     17          6           0       -1.539247    2.986365   -0.259892
     18          6           0       -2.446242    0.740871   -0.104646
     19          6           0       -3.587781   -0.161470   -0.097004
     20          6           0       -2.125458   -1.914635    0.811302
     21          6           0       -2.604009    2.129819   -0.352405
     22          6           0       -4.881024    0.227515   -0.524765
     23          6           0       -3.415194   -1.502619    0.355475
     24          6           0       -4.519212   -2.386802    0.379158
     25          6           0       -5.943587   -0.656051   -0.502635
     26          6           0       -5.766857   -1.975507   -0.042352
     27          1           0        4.563430    1.936811    0.453854
     28          1           0        6.284965    0.129500    0.353517
     29          1           0        2.941364    3.725186    0.451387
     30          1           0        2.700279   -3.142924   -0.788712
     31          1           0        6.854610   -2.224162   -0.139672
     32          1           0        1.026629   -1.384365   -0.553785
     33          1           0        0.631108    4.498458    0.063009
     34          1           0        5.064154   -3.856265   -0.719930
     35          1           0       -0.099127   -1.423224    1.129609
     36          1           0       -1.689517    4.056823   -0.370761
     37          1           0       -2.020112   -2.903948    1.248669
     38          1           0       -3.587880    2.537055   -0.551430
     39          1           0       -5.049637    1.229770   -0.901343
     40          1           0       -4.364737   -3.402296    0.734566
     41          1           0       -6.920630   -0.329919   -0.846748
     42          1           0       -6.607002   -2.663171   -0.024339
 ---------------------------------------------------------------------
                    Distance matrix (angstroms):
                    1          2          3          4          5
     1  C    0.000000
     2  C    1.403559   0.000000
     3  C    1.394202   2.447987   0.000000
     4  C    2.485052   1.425825   3.764771   0.000000
     5  C    2.436492   1.437022   2.823222   2.466131   0.000000
     6  C    2.463194   2.868224   1.448039   4.293241   2.461433
     7  C    2.455730   3.752636   1.436671   4.937360   4.250983
     8  C    3.733221   2.463365   4.248530   2.812521   1.426177
     9  C    3.728709   2.432015   4.879420   1.372466   2.823229
    10  C    2.789852   2.455355   2.427853   3.749361   1.407208
    11  C    3.787217   4.332442   2.508220   5.757686   3.822237
    12  C    3.687889   4.861057   2.425378   6.144796   5.064897
    13  C    4.222594   2.820751   5.076454   2.426097   2.433734
    14  C    5.019324   5.309811   3.851024   6.700727   4.483044
    15  C    4.229977   5.115315   2.838281   6.512740   4.908239
    16  C    5.360605   5.322239   4.449153   6.598799   4.272425
    17  C    5.643749   6.502845   4.254038   7.908321   6.185327
    18  C    6.259769   6.659269   4.991366   8.065046   5.856501
    19  C    7.506120   7.741513   6.308197   9.105860   6.769126
    20  C    6.698659   6.564075   5.810104   7.777547   5.410664
    21  C    6.488362   7.140383   5.120879   8.565377   6.563170
    22  C    8.757428   9.060280   7.506261  10.437978   8.109372
    23  C    7.688935   7.693418   6.647744   8.971163   6.572132
    24  C    9.043920   8.961997   8.041992  10.188746   7.770531
    25  C    9.934417  10.124979   8.732808  11.465879   9.073809
    26  C   10.069479  10.087374   8.976553  11.358755   8.929872
    27  H    1.087635   2.152631   2.142444   2.716577   3.423044
    28  H    2.718982   2.168260   4.108773   1.086868   3.445843
    29  H    2.671296   4.069548   2.175407   5.029293   4.864175
    30  H    4.600249   3.443799   4.875211   3.899477   2.168341
    31  H    4.615740   3.418648   5.851383   2.135273   3.909103
    32  H    3.869667   3.421457   3.417209   4.597450   2.133601
    33  H    4.572161   5.824859   3.417470   7.045037   6.120102
    34  H    5.308401   3.906582   6.137724   3.400866   3.419924
    35  H    4.758649   4.563163   4.065910   5.758060   3.512532
    36  H    6.211976   7.207640   4.850528   8.577466   7.039911
    37  H    7.170604   6.862689   6.438109   7.956364   5.649268
    38  H    7.540556   8.214189   6.165309   9.638151   7.626752
    39  H    8.914204   9.354274   7.602248  10.758249   8.513423
    40  H    9.367353   9.143018   8.480590  10.283047   7.892279
    41  H   10.872881  11.112360   9.637896  12.465751  10.083456
    42  H   11.089263  11.050692  10.024990  12.290037   9.852851
                    6          7          8          9         10
     6  C    0.000000
     7  C    2.490598   0.000000
     8  C    3.768326   5.673242   0.000000
     9  C    5.108819   6.156544   2.426136   0.000000
    10  C    1.397516   3.734180   2.477174   4.230158   0.000000
    11  C    1.465328   2.864646   5.002990   6.550880   2.526129
    12  C    2.839254   1.355872   6.459029   7.285303   4.213220
    13  C    4.894931   6.469348   1.372600   1.422996   3.726566
    14  C    2.573833   4.292215   5.394170   7.292696   3.087419
    15  C    2.464473   2.436734   6.193795   7.476786   3.750000
    16  C    3.070975   5.207855   4.889396   6.969572   3.015893
    17  C    3.764229   3.716001   7.393555   8.831417   4.928174
    18  C    3.845274   5.129140   6.739320   8.676631   4.450351
    19  C    5.050174   6.555709   7.440091   9.566557   5.388167
    20  C    4.420697   6.533515   5.792489   8.005798   4.233343
    21  C    4.283251   4.863872   7.609420   9.337959   5.193533
    22  C    6.316164   7.593088   8.777236  10.915452   6.720327
    23  C    5.278037   7.154719   7.018365   9.258519   5.293166
    24  C    6.655699   8.569266   8.055467  10.365572   6.557111
    25  C    7.473952   8.908381   9.593077  11.833550   7.722397
    26  C    7.627880   9.350426   9.275039  11.588025   7.658349
    27  H    3.444186   2.661894   4.608424   4.079931   3.876579
    28  H    4.926993   5.055052   3.899371   2.141235   4.619166
    29  H    3.466647   1.086507   6.259774   6.344552   4.593380
    30  H    4.096849   6.278273   1.086958   3.417258   2.701990
    31  H    6.172416   7.065231   3.400928   1.085998   5.316077
    32  H    2.152562   4.615485   2.671015   4.836077   1.082665
    33  H    3.924795   2.126091   7.518586   8.237194   5.294334
    34  H    5.861028   7.538564   2.135328   2.173580   4.609220
    35  H    2.773129   5.035314   4.078987   6.078175   2.451592
    36  H    4.615780   4.019919   8.300187   9.584188   5.854361
    37  H    5.071470   7.291517   5.806038   8.030940   4.657661
    38  H    5.362356   5.804695   8.642723  10.406673   6.250958
    39  H    6.540160   7.498939   9.292761  11.333719   7.110997
    40  H    7.074718   9.142238   8.010033  10.335406   6.796207
    41  H    8.420720   9.720260  10.618912  12.854494   8.721861
    42  H    8.660434  10.427563  10.106388  12.451779   8.620735
                   11         12         13         14         15
    11  C    0.000000
    12  C    2.479288   0.000000
    13  C    6.229537   7.421414   0.000000
    14  C    1.444195   3.772871   6.722582   0.000000
    15  C    1.416380   1.438656   7.338335   2.452478   0.000000
    16  C    2.524933   4.952920   6.216890   1.437753   3.765998
    17  C    2.451204   2.469520   8.602721   2.808920   1.417471
    18  C    2.484857   4.273087   8.084383   1.427174   2.837706
    19  C    3.814868   5.726622   8.807945   2.495448   4.292470
    20  C    3.773880   6.171255   7.104731   2.449726   4.885982
    21  C    2.832142   3.731959   8.909208   2.448470   2.429160
    22  C    5.000480   6.608835  10.149127   3.807006   5.206261
    23  C    4.313789   6.539889   8.362591   2.870059   5.137978
    24  C    5.726856   7.935038   9.368384   4.283774   6.523121
    25  C    6.231615   7.964770  10.958298   4.933910   6.550913
    26  C    6.546059   8.559638  10.608472   5.134296   7.126956
    27  H    4.648801   4.009463   4.863812   5.957845   4.846503
    28  H    6.362955   6.356857   3.417640   7.430234   6.940122
    29  H    3.949921   2.128567   6.876020   5.373153   3.428321
    30  H    5.109200   6.888926   2.140583   5.215454   6.403432
    31  H    7.621850   8.246860   2.173527   8.375929   8.513439
    32  H    2.768207   4.867889   4.037788   2.813386   4.117062
    33  H    3.444591   1.086629   8.446124   4.612210   2.172075
    34  H    7.134511   8.456531   1.085946   7.494432   8.299735
    35  H    2.748852   5.061553   5.347939   2.176919   4.100726
    36  H    3.426472   2.667310   9.459643   3.894107   2.159861
    37  H    4.648620   7.060575   7.038523   3.432717   5.843264
    38  H    3.914772   4.586476   9.954422   3.434901   3.402302
    39  H    5.148194   6.389159  10.657649   4.176086   5.064538
    40  H    6.317012   8.632145   9.262825   4.895000   7.255291
    41  H    7.132838   8.698187  11.986291   5.898972   7.316126
    42  H    7.613736   9.644964  11.415575   6.192950   8.212648
                   16         17         18         19         20
    16  C    0.000000
    17  C    4.222618   0.000000
    18  C    2.450200   2.426723   0.000000
    19  C    2.829003   3.759241   1.455125   0.000000
    20  C    1.361970   5.050832   2.827291   2.457030   0.000000
    21  C    3.736042   1.369652   1.419666   2.506600   4.235662
    22  C    4.244093   4.341530   2.523529   1.416604   3.737248
    23  C    2.434037   4.903961   2.486730   1.425905   1.428620
    24  C    3.724437   6.177338   3.783333   2.458942   2.477852
    25  C    5.068640   5.720518   3.786979   2.441100   4.229489
    26  C    4.865048   6.522284   4.290580   2.835858   3.740617
    27  H    6.378806   6.233271   7.132860   8.434955   7.726748
    28  H    7.439962   8.352020   8.764569   9.887302   8.667368
    29  H    6.257125   4.596482   6.183980   7.618173   7.590112
    30  H    4.531223   7.471373   6.483709   6.993370   5.230342
    31  H    8.027267   9.880328   9.762095  10.644250   9.035584
    32  H    2.452105   5.076748   4.096241   4.795508   3.475673
    33  H    5.871793   2.664795   4.859800   6.288049   7.020425
    34  H    6.860087   9.520406   8.827133   9.428442   7.602968
    35  H    1.081481   4.842431   3.422812   3.907340   2.109223
    36  H    5.301441   1.086625   3.411596   4.633826   6.102920
    37  H    2.125046   6.099408   3.911234   3.433600   1.086797
    38  H    4.609819   2.117492   2.174679   2.736520   4.879883
    39  H    4.905377   3.977427   2.766119   2.172449   4.622906
    40  H    4.045693   7.056014   4.642277   3.434840   2.689497
    41  H    6.129482   6.348340   4.660199   3.420289   5.315461
    42  H    5.828559   7.593081   5.376418   3.921668   4.619831
                   21         22         23         24         25
    21  C    0.000000
    22  C    2.972081   0.000000
    23  C    3.788630   2.432456   0.000000
    24  C    4.960146   2.789738   1.414636   0.000000
    25  C    4.351600   1.382107   2.801036   2.408714   0.000000
    26  C    5.191670   2.422959   2.431503   1.379657   1.408566
    27  H    7.215226   9.647647   8.688947  10.059503  10.864401
    28  H    9.138570  11.200906   9.836509  11.093362  12.283630
    29  H    5.826014   8.624171   8.230733   9.644781   9.952274
    30  H    7.491839   8.300945   6.434188   7.352326   8.999044
    31  H   10.414791  11.995171  10.307020  11.386811  12.899014
    32  H    5.056835   6.123672   4.535475   5.712409   7.008350
    33  H    4.031005   6.997859   7.243688   8.604217   8.373502
    34  H    9.734937  10.752763   8.865410   9.757470  11.465555
    35  H    4.592920   5.322446   3.406154   4.585718   6.116411
    36  H    2.133068   4.987287   5.866240   7.077419   6.350251
    37  H    5.314432   4.597385   2.169740   2.696106   4.849099
    38  H    1.083261   2.647056   4.143822   5.096836   3.968332
    39  H    2.663178   1.083862   3.423002   3.873064   2.124720
    40  H    5.906434   3.876596   2.157340   1.086925   3.400779
    41  H    4.992785   2.138784   3.886984   3.391227   1.085997
    42  H    6.253346   3.403747   3.417423   2.144308   2.167353
                   26         27         28         29         30
    26  C    0.000000
    27  H   11.057454   0.000000
    28  H   12.240677   2.498024   0.000000
    29  H   10.419923   2.414413   4.911029   0.000000
    30  H    8.579762   5.551487   4.986323   6.983330   0.000000
    31  H   12.624291   4.787011   2.471327   7.145459   4.303933
    32  H    6.838309   4.955251   5.546628   5.548341   2.439021
    33  H    9.102597   4.709347   7.151104   2.466996   7.962262
    34  H   11.013953   5.931966   4.304531   7.959687   2.470120
    35  H    5.813921   5.786702   6.615883   6.017532   3.804471
    36  H    7.288454   6.653855   8.918565   4.714973   8.442828
    37  H    4.070238   8.210219   8.886923   8.318493   5.146856
    38  H    5.036896   8.234971  10.202368   6.711805   8.476993
    39  H    3.395007   9.733834  11.456809   8.480158   8.899120
    40  H    2.145989  10.406586  11.226528  10.210793   7.232019
    41  H    2.164764  11.777660  13.267986  10.741879  10.023884
    42  H    1.085841  12.089957  13.196386  11.498205   9.350931
                   31         32         33         34         35
    31  H    0.000000
    32  H    5.902721   0.000000
    33  H    9.163333   5.928278   0.000000
    34  H    2.491223   4.737035   9.490326   0.000000
    35  H    7.113862   2.025500   6.061122   5.999996   0.000000
    36  H   10.606898   6.084199   2.401770  10.409176   5.900116
    37  H    9.008346   3.852350   7.951753   7.414116   2.428354
    38  H   11.484090   6.055678   4.693026  10.759211   5.539052
    39  H   12.418570   6.623859   6.624588  11.322077   5.972495
    40  H   11.314859   5.899044   9.371839   9.551211   4.718921
    41  H   13.922836   8.022257   9.009419  12.493448   7.185695
    42  H   13.469262   7.758091  10.182671  11.752583   6.724693
                   36         37         38         39         40
    36  H    0.000000
    37  H    7.154312   0.000000
    38  H    2.438466   5.941613   0.000000
    39  H    4.423138   5.557715   1.992026   0.000000
    40  H    8.001063   2.451514   6.126433   4.959972   0.000000
    41  H    6.843582   5.918739   4.406129   2.436437   4.297981
    42  H    8.334266   4.766349   6.036164   4.283633   2.479918
                   41         42
    41  H    0.000000
    42  H    2.493749   0.000000
 Stoichiometry    C26H16
 Framework group  C1[X(C26H16)]
 Deg. of freedom   120
 Full point group                 C1      NOp   1
 Largest Abelian subgroup         C1      NOp   1
 Largest concise Abelian subgroup C1      NOp   1
                         Standard orientation:                         
 ---------------------------------------------------------------------
 Center     Atomic      Atomic             Coordinates (Angstroms)
 Number     Number       Type             X           Y           Z
 ---------------------------------------------------------------------
      1          6           0        3.784483    1.195552    0.290369
      2          6           0        4.151780   -0.141983    0.075725
      3          6           0        2.455419    1.614557    0.247677
      4          6           0        5.505774   -0.587610    0.108779
      5          6           0        3.116323   -1.085940   -0.243345
      6          6           0        1.394814    0.648705    0.050028
      7          6           0        2.133735    3.013648    0.303243
      8          6           0        3.483617   -2.431893   -0.539124
      9          6           0        5.820206   -1.894610   -0.167891
     10          6           0        1.774843   -0.661057   -0.255181
     11          6           0        0.004585    1.111333    0.070623
     12          6           0        0.862644    3.437273    0.095258
     13          6           0        4.797519   -2.826979   -0.499126
     14          6           0       -1.142710    0.243034    0.195000
     15          6           0       -0.224092    2.504588   -0.041985
     16          6           0       -1.044978   -1.089995    0.724733
     17          6           0       -1.539247    2.986365   -0.259892
     18          6           0       -2.446242    0.740871   -0.104646
     19          6           0       -3.587781   -0.161470   -0.097004
     20          6           0       -2.125458   -1.914635    0.811302
     21          6           0       -2.604009    2.129819   -0.352405
     22          6           0       -4.881024    0.227515   -0.524765
     23          6           0       -3.415194   -1.502619    0.355475
     24          6           0       -4.519212   -2.386802    0.379158
     25          6           0       -5.943587   -0.656051   -0.502635
     26          6           0       -5.766857   -1.975507   -0.042352
     27          1           0        4.563430    1.936811    0.453854
     28          1           0        6.284965    0.129500    0.353517
     29          1           0        2.941364    3.725186    0.451387
     30          1           0        2.700279   -3.142924   -0.788712
     31          1           0        6.854610   -2.224162   -0.139672
     32          1           0        1.026629   -1.384365   -0.553785
     33          1           0        0.631108    4.498458    0.063009
     34          1           0        5.064154   -3.856265   -0.719930
     35          1           0       -0.099127   -1.423224    1.129609
     36          1           0       -1.689517    4.056823   -0.370761
     37          1           0       -2.020112   -2.903948    1.248669
     38          1           0       -3.587880    2.537055   -0.551430
     39          1           0       -5.049637    1.229770   -0.901343
     40          1           0       -4.364737   -3.402296    0.734566
     41          1           0       -6.920630   -0.329919   -0.846748
     42          1           0       -6.607002   -2.663171   -0.024339
 ---------------------------------------------------------------------
 Rotational constants (GHZ):           0.4307293           0.1217062           0.0965536
 Leave Link  202 at Thu Sep  8 15:29:26 2022, MaxMem=  1342177280 cpu:               5.8 elap:               0.2
 (Enter /mnt/opt/groups/app-gaussian/g16-avx2/l301.exe)
 Standard basis: 6-31G(d,p) (6D, 7F)
 Ernie: Thresh=  0.10000D-02 Tol=  0.10000D-05 Strict=F.
 There are   470 symmetry adapted cartesian basis functions of A   symmetry.
 There are   470 symmetry adapted basis functions of A   symmetry.
   470 basis functions,   840 primitive gaussians,   470 cartesian basis functions
    86 alpha electrons       86 beta electrons
       nuclear repulsion energy      1991.4020705477 Hartrees.
 IExCor=  402 DFT=T Ex+Corr=B3LYP ExCW=0 ScaHFX=  0.200000
 ScaDFX=  0.800000  0.720000  1.000000  0.810000 ScalE2=  1.000000  1.000000
 IRadAn=      5 IRanWt=     -1 IRanGd=            0 ICorTp=0 IEmpDi=131
 NAtoms=   42 NActive=   42 NUniq=   42 SFac= 1.00D+00 NAtFMM=   60 NAOKFM=F Big=F
 Integral buffers will be    131072 words long.
 Raffenetti 2 integral format.
 Two-electron integral symmetry is turned on.
 R6Disp:  Grimme-D3 Dispersion energy=       -0.0392350797 Hartrees.
 Nuclear repulsion after empirical dispersion term =     1991.3628354680 Hartrees.
 Leave Link  301 at Thu Sep  8 15:29:26 2022, MaxMem=  1342177280 cpu:               9.8 elap:               0.3
 (Enter /mnt/opt/groups/app-gaussian/g16-avx2/l302.exe)
 NPDir=0 NMtPBC=     1 NCelOv=     1 NCel=       1 NClECP=     1 NCelD=      1
         NCelK=      1 NCelE2=     1 NClLst=     1 CellRange=     0.0.
 One-electron integrals computed using PRISM.
 One-electron integral symmetry used in STVInt
 NBasis=   470 RedAO= T EigKep=  1.65D-04  NBF=   470
 NBsUse=   470 1.00D-06 EigRej= -1.00D+00 NBFU=   470
 Precomputing XC quadrature grid using
 IXCGrd= 4 IRadAn=           5 IRanWt=          -1 IRanGd=           0 AccXCQ= 1.00D-12.
 Generated NRdTot=       0 NPtTot=           0 NUsed=           0 NTot=          32
 NSgBfM=   464   464   464   464   464 MxSgAt=    42 MxSgA2=    42.
 Leave Link  302 at Thu Sep  8 15:29:29 2022, MaxMem=  1342177280 cpu:             128.3 elap:               2.9
 (Enter /mnt/opt/groups/app-gaussian/g16-avx2/l303.exe)
 DipDrv:  MaxL=1.
 Leave Link  303 at Thu Sep  8 15:29:29 2022, MaxMem=  1342177280 cpu:               6.3 elap:               0.2
 (Enter /mnt/opt/groups/app-gaussian/g16-avx2/l401.exe)
 ExpMin= 1.61D-01 ExpMax= 3.05D+03 ExpMxC= 4.57D+02 IAcc=3 IRadAn=         5 AccDes= 0.00D+00
 Harris functional with IExCor=  402 and IRadAn=       5 diagonalized for initial guess.
 HarFok:  IExCor=  402 AccDes= 0.00D+00 IRadAn=         5 IDoV= 1 UseB2=F ITyADJ=14
 ICtDFT=  3500011 ScaDFX=  1.000000  1.000000  1.000000  1.000000
 FoFCou: FMM=F IPFlag=           0 FMFlag=      100000 FMFlg1=           0
         NFxFlg=           0 DoJE=T BraDBF=F KetDBF=T FulRan=T
         wScrn=  0.000000 ICntrl=       500 IOpCl=  0 I1Cent=   200000004 NGrid=           0
         NMat0=    1 NMatS0=      1 NMatT0=    0 NMatD0=    1 NMtDS0=    0 NMtDT0=    0
 Petite list used in FoFCou.
 Harris En= -1000.52567133377    
 JPrj=0 DoOrth=F DoCkMO=F.
 Leave Link  401 at Thu Sep  8 15:29:31 2022, MaxMem=  1342177280 cpu:              95.1 elap:               2.1
 (Enter /mnt/opt/groups/app-gaussian/g16-avx2/l502.exe)
 Two-electron integrals replicated using symmetry.
 Closed shell SCF:
 Using DIIS extrapolation, IDIIS=    10.
 NGot=  1342177280 LenX=  1341707128 LenY=  1341485758
 Requested convergence on RMS density matrix=1.00D-08 within 500 cycles.
 Requested convergence on MAX density matrix=1.00D-06.
 Requested convergence on             energy=1.00D-06.
 Level shift goal  0.100 maximum shift  0.100.
 No special actions if energy rises.
 Dynamic level shift is on during FON iterations.

 Cycle   1  Pass 1  IDiag  1:
 FoFJK:  IHMeth= 1 ICntrl=       0 DoSepK=F KAlg= 0 I1Cent=           0 FoldK=F
 IRaf= 660000000 NMat=       1 IRICut=       1 DoRegI=T DoRafI=F ISym2E= 0 IDoP0=0 IntGTp=1.
 FoFCou: FMM=F IPFlag=           0 FMFlag=      100000 FMFlg1=           0
         NFxFlg=           0 DoJE=F BraDBF=F KetDBF=F FulRan=T
         wScrn=  0.000000 ICntrl=         0 IOpCl=  0 I1Cent=           0 NGrid=           0
         NMat0=    1 NMatS0=      1 NMatT0=    0 NMatD0=    1 NMtDS0=    0 NMtDT0=    0
 Symmetry not used in FoFCou.
 E= -1000.04236107492    
 DIIS: error= 3.39D-02 at cycle   1 NSaved=   1.
 NSaved= 1 IEnMin= 1 EnMin= -1000.04236107492     IErMin= 1 ErrMin= 3.39D-02
 ErrMax= 3.39D-02  0.00D+00 EMaxC= 1.00D+00 BMatC= 4.29D-01 BMatP= 4.29D-01
 IDIUse=1 WtCom= 1.00D+00 WtEn= 0.00D+00
 Coeff-Com:  0.100D+01
 Coeff:      0.100D+01
 Gap=     0.129 Goal=     0.100 Shift=    0.000
 T= 1570. Gap= 0.124 NK=0 IS=    1 IE=  470 IFin=   87
          NO(<0.9)=   0  NV(>0.1)=   0     86.00e < EF      0.00e >EF  Err=0.0D+00
 GapD=    0.129 DampG=1.000 DampE=0.500 DampFc=0.5000 IDamp=-1.
 Damping current iteration by 5.00D-01
 RMSDP=3.85D-03 MaxDP=1.10D-01              OVMax= 1.36D-01

 Cycle   2  Pass 1  IDiag  1:
 E= -1000.28392986716     Delta-E=       -0.241568792245 Rises=F Damp=T
 DIIS: error= 7.37D-03 at cycle   2 NSaved=   2.
 NSaved= 2 IEnMin= 2 EnMin= -1000.28392986716     IErMin= 2 ErrMin= 7.37D-03
 ErrMax= 7.37D-03  0.00D+00 EMaxC= 1.00D+00 BMatC= 2.73D-02 BMatP= 4.29D-01
 IDIUse=1 WtCom= 1.00D+00 WtEn= 0.00D+00
 Coeff-Com: -0.818D-01 0.108D+01
 Coeff:     -0.818D-01 0.108D+01
 Gap=     0.134 Goal=     0.100 Shift=    0.000
 T= 1389. Gap= 0.128 NK=3 IS=   87 IE=   94 IFin=   86
          NO(<0.9)=   0  NV(>0.1)=   0     86.00e < EF      0.00e >EF  Err=0.0D+00
 GapD=    0.134 DampG=1.000 DampE=1.000 DampFc=1.0000 IDamp=-1.
 RMSDP=1.29D-03 MaxDP=5.14D-02 DE=-2.42D-01 OVMax= 9.00D-02

 Cycle   3  Pass 1  IDiag  1:
 E= -1000.50267853925     Delta-E=       -0.218748672084 Rises=F Damp=F
 DIIS: error= 3.99D-03 at cycle   3 NSaved=   3.
 NSaved= 3 IEnMin= 3 EnMin= -1000.50267853925     IErMin= 3 ErrMin= 3.99D-03
 ErrMax= 3.99D-03  0.00D+00 EMaxC= 1.00D+00 BMatC= 1.62D-02 BMatP= 2.73D-02
 IDIUse=1 WtCom= 1.00D+00 WtEn= 0.00D+00
 Coeff-Com: -0.837D-01 0.489D+00 0.595D+00
 Coeff:     -0.837D-01 0.489D+00 0.595D+00
 Gap=     0.133 Goal=     0.100 Shift=    0.000
 T= 1084. Gap= 0.129 NK=3 IS=   87 IE=   94 IFin=   86
          NO(<0.9)=   0  NV(>0.1)=   0     86.00e < EF      0.00e >EF  Err=0.0D+00
 GapD=    0.133 DampG=1.000 DampE=1.000 DampFc=1.0000 IDamp=-1.
 RMSDP=5.72D-04 MaxDP=3.12D-02 DE=-2.19D-01 OVMax= 7.09D-02

 Cycle   4  Pass 1  IDiag  1:
 E= -1000.50898762963     Delta-E=       -0.006309090382 Rises=F Damp=F
 DIIS: error= 3.44D-03 at cycle   4 NSaved=   4.
 NSaved= 4 IEnMin= 4 EnMin= -1000.50898762963     IErMin= 4 ErrMin= 3.44D-03
 ErrMax= 3.44D-03  0.00D+00 EMaxC= 1.00D+00 BMatC= 9.69D-03 BMatP= 1.62D-02
 IDIUse=1 WtCom= 1.00D+00 WtEn= 0.00D+00
 Coeff-Com: -0.444D-01 0.159D+00 0.440D+00 0.446D+00
 Coeff:     -0.444D-01 0.159D+00 0.440D+00 0.446D+00
 Gap=     0.131 Goal=     0.100 Shift=    0.000
 T=  413. Gap= 0.130 NK=3 IS=   87 IE=   94 IFin=   86
          NO(<0.9)=   0  NV(>0.1)=   0     86.00e < EF      0.00e >EF  Err=0.0D+00
 GapD=    0.131 DampG=1.000 DampE=1.000 DampFc=1.0000 IDamp=-1.
 RMSDP=3.03D-04 MaxDP=1.48D-02 DE=-6.31D-03 OVMax= 4.23D-02

 Cycle   5  Pass 1  IDiag  1:
 E= -1000.52067365970     Delta-E=       -0.011686030066 Rises=F Damp=F
 DIIS: error= 6.22D-04 at cycle   5 NSaved=   5.
 NSaved= 5 IEnMin= 5 EnMin= -1000.52067365970     IErMin= 5 ErrMin= 6.22D-04
 ErrMax= 6.22D-04  0.00D+00 EMaxC= 1.00D+00 BMatC= 2.73D-04 BMatP= 9.69D-03
 IDIUse=1 WtCom= 1.00D+00 WtEn= 0.00D+00
 Coeff-Com: -0.162D-01 0.442D-01 0.169D+00 0.223D+00 0.580D+00
 Coeff:     -0.162D-01 0.442D-01 0.169D+00 0.223D+00 0.580D+00
 Gap=     0.130 Goal=     0.100 Shift=    0.000
 RMSDP=6.00D-05 MaxDP=3.99D-03 DE=-1.17D-02 OVMax= 1.03D-02

 Cycle   6  Pass 1  IDiag  1:
 E= -1000.52088981539     Delta-E=       -0.000216155696 Rises=F Damp=F
 DIIS: error= 3.38D-04 at cycle   6 NSaved=   6.
 NSaved= 6 IEnMin= 6 EnMin= -1000.52088981539     IErMin= 6 ErrMin= 3.38D-04
 ErrMax= 3.38D-04  0.00D+00 EMaxC= 1.00D+00 BMatC= 7.56D-05 BMatP= 2.73D-04
 IDIUse=1 WtCom= 1.00D+00 WtEn= 0.00D+00
 Coeff-Com: -0.562D-02 0.113D-01 0.603D-01 0.962D-01 0.385D+00 0.453D+00
 Coeff:     -0.562D-02 0.113D-01 0.603D-01 0.962D-01 0.385D+00 0.453D+00
 Gap=     0.130 Goal=     0.100 Shift=    0.000
 RMSDP=2.60D-05 MaxDP=1.64D-03 DE=-2.16D-04 OVMax= 4.75D-03

 Cycle   7  Pass 1  IDiag  1:
 E= -1000.52097105978     Delta-E=       -0.000081244389 Rises=F Damp=F
 DIIS: error= 6.72D-05 at cycle   7 NSaved=   7.
 NSaved= 7 IEnMin= 7 EnMin= -1000.52097105978     IErMin= 7 ErrMin= 6.72D-05
 ErrMax= 6.72D-05  0.00D+00 EMaxC= 1.00D+00 BMatC= 4.15D-06 BMatP= 7.56D-05
 IDIUse=1 WtCom= 1.00D+00 WtEn= 0.00D+00
 Coeff-Com: -0.248D-02 0.419D-02 0.271D-01 0.460D-01 0.202D+00 0.276D+00
 Coeff-Com:  0.447D+00
 Coeff:     -0.248D-02 0.419D-02 0.271D-01 0.460D-01 0.202D+00 0.276D+00
 Coeff:      0.447D+00
 Gap=     0.130 Goal=     0.100 Shift=    0.000
 RMSDP=5.80D-06 MaxDP=3.25D-04 DE=-8.12D-05 OVMax= 9.62D-04

 Cycle   8  Pass 1  IDiag  1:
 E= -1000.52097541838     Delta-E=       -0.000004358594 Rises=F Damp=F
 DIIS: error= 1.25D-05 at cycle   8 NSaved=   8.
 NSaved= 8 IEnMin= 8 EnMin= -1000.52097541838     IErMin= 8 ErrMin= 1.25D-05
 ErrMax= 1.25D-05  0.00D+00 EMaxC= 1.00D+00 BMatC= 1.85D-07 BMatP= 4.15D-06
 IDIUse=1 WtCom= 1.00D+00 WtEn= 0.00D+00
 Coeff-Com: -0.312D-03 0.266D-03 0.346D-02 0.646D-02 0.356D-01 0.581D-01
 Coeff-Com:  0.204D+00 0.693D+00
 Coeff:     -0.312D-03 0.266D-03 0.346D-02 0.646D-02 0.356D-01 0.581D-01
 Coeff:      0.204D+00 0.693D+00
 Gap=     0.130 Goal=     0.100 Shift=    0.000
 RMSDP=1.48D-06 MaxDP=5.82D-05 DE=-4.36D-06 OVMax= 1.88D-04

 Cycle   9  Pass 1  IDiag  1:
 E= -1000.52097558150     Delta-E=       -0.000000163124 Rises=F Damp=F
 DIIS: error= 6.00D-06 at cycle   9 NSaved=   9.
 NSaved= 9 IEnMin= 9 EnMin= -1000.52097558150     IErMin= 9 ErrMin= 6.00D-06
 ErrMax= 6.00D-06  0.00D+00 EMaxC= 1.00D+00 BMatC= 3.88D-08 BMatP= 1.85D-07
 IDIUse=1 WtCom= 1.00D+00 WtEn= 0.00D+00
 Coeff-Com: -0.263D-04-0.111D-03 0.245D-03 0.728D-03 0.803D-02 0.166D-01
 Coeff-Com:  0.919D-01 0.419D+00 0.463D+00
 Coeff:     -0.263D-04-0.111D-03 0.245D-03 0.728D-03 0.803D-02 0.166D-01
 Coeff:      0.919D-01 0.419D+00 0.463D+00
 Gap=     0.130 Goal=     0.100 Shift=    0.000
 RMSDP=5.85D-07 MaxDP=3.14D-05 DE=-1.63D-07 OVMax= 7.23D-05

 Cycle  10  Pass 1  IDiag  1:
 E= -1000.52097562242     Delta-E=       -0.000000040920 Rises=F Damp=F
 DIIS: error= 1.57D-06 at cycle  10 NSaved=  10.
 NSaved=10 IEnMin=10 EnMin= -1000.52097562242     IErMin=10 ErrMin= 1.57D-06
 ErrMax= 1.57D-06  0.00D+00 EMaxC= 1.00D+00 BMatC= 2.30D-09 BMatP= 3.88D-08
 IDIUse=1 WtCom= 1.00D+00 WtEn= 0.00D+00
 Coeff-Com:  0.186D-04-0.722D-04-0.273D-03-0.419D-03-0.213D-03 0.113D-02
 Coeff-Com:  0.176D-01 0.112D+00 0.232D+00 0.638D+00
 Coeff:      0.186D-04-0.722D-04-0.273D-03-0.419D-03-0.213D-03 0.113D-02
 Coeff:      0.176D-01 0.112D+00 0.232D+00 0.638D+00
 Gap=     0.130 Goal=     0.100 Shift=    0.000
 RMSDP=1.67D-07 MaxDP=8.20D-06 DE=-4.09D-08 OVMax= 1.66D-05

 Cycle  11  Pass 1  IDiag  1:
 E= -1000.52097562466     Delta-E=       -0.000000002237 Rises=F Damp=F
 DIIS: error= 6.54D-07 at cycle  11 NSaved=  11.
 NSaved=11 IEnMin=11 EnMin= -1000.52097562466     IErMin=11 ErrMin= 6.54D-07
 ErrMax= 6.54D-07  0.00D+00 EMaxC= 1.00D+00 BMatC= 4.37D-10 BMatP= 2.30D-09
 IDIUse=1 WtCom= 1.00D+00 WtEn= 0.00D+00
 Coeff-Com:  0.123D-04-0.310D-04-0.184D-03-0.316D-03-0.778D-03-0.689D-03
 Coeff-Com:  0.260D-02 0.310D-01 0.100D+00 0.388D+00 0.481D+00
 Coeff:      0.123D-04-0.310D-04-0.184D-03-0.316D-03-0.778D-03-0.689D-03
 Coeff:      0.260D-02 0.310D-01 0.100D+00 0.388D+00 0.481D+00
 Gap=     0.130 Goal=     0.100 Shift=    0.000
 RMSDP=5.88D-08 MaxDP=3.33D-06 DE=-2.24D-09 OVMax= 5.89D-06

 Cycle  12  Pass 1  IDiag  1:
 E= -1000.52097562513     Delta-E=       -0.000000000476 Rises=F Damp=F
 DIIS: error= 1.30D-07 at cycle  12 NSaved=  12.
 NSaved=12 IEnMin=12 EnMin= -1000.52097562513     IErMin=12 ErrMin= 1.30D-07
 ErrMax= 1.30D-07  0.00D+00 EMaxC= 1.00D+00 BMatC= 1.75D-11 BMatP= 4.37D-10
 IDIUse=1 WtCom= 1.00D+00 WtEn= 0.00D+00
 Coeff-Com:  0.368D-05-0.641D-05-0.588D-04-0.106D-03-0.345D-03-0.449D-03
 Coeff-Com: -0.775D-03 0.174D-02 0.215D-01 0.113D+00 0.219D+00 0.647D+00
 Coeff:      0.368D-05-0.641D-05-0.588D-04-0.106D-03-0.345D-03-0.449D-03
 Coeff:     -0.775D-03 0.174D-02 0.215D-01 0.113D+00 0.219D+00 0.647D+00
 Gap=     0.130 Goal=     0.100 Shift=    0.000
 RMSDP=1.56D-08 MaxDP=4.93D-07 DE=-4.76D-10 OVMax= 1.75D-06

 Cycle  13  Pass 1  IDiag  1:
 E= -1000.52097562514     Delta-E=       -0.000000000004 Rises=F Damp=F
 DIIS: error= 7.89D-08 at cycle  13 NSaved=  13.
 NSaved=13 IEnMin=13 EnMin= -1000.52097562514     IErMin=13 ErrMin= 7.89D-08
 ErrMax= 7.89D-08  0.00D+00 EMaxC= 1.00D+00 BMatC= 3.80D-12 BMatP= 1.75D-11
 IDIUse=1 WtCom= 1.00D+00 WtEn= 0.00D+00
 Coeff-Com:  0.823D-06-0.232D-06-0.140D-04-0.270D-04-0.125D-03-0.208D-03
 Coeff-Com: -0.866D-03-0.314D-02 0.646D-03 0.222D-01 0.731D-01 0.372D+00
 Coeff-Com:  0.536D+00
 Coeff:      0.823D-06-0.232D-06-0.140D-04-0.270D-04-0.125D-03-0.208D-03
 Coeff:     -0.866D-03-0.314D-02 0.646D-03 0.222D-01 0.731D-01 0.372D+00
 Coeff:      0.536D+00
 Gap=     0.130 Goal=     0.100 Shift=    0.000
 RMSDP=6.52D-09 MaxDP=3.00D-07 DE=-4.09D-12 OVMax= 7.02D-07

 SCF Done:  E(RB3LYP) =  -1000.52097563     A.U. after   13 cycles
            NFock= 13  Conv=0.65D-08     -V/T= 2.0098
 KE= 9.907948883674D+02 PE=-6.299111400610D+03 EE= 2.316432701149D+03
 Leave Link  502 at Thu Sep  8 15:30:20 2022, MaxMem=  1342177280 cpu:            2229.3 elap:              48.4
 (Enter /mnt/opt/groups/app-gaussian/g16-avx2/l601.exe)
 Copying SCF densities to generalized density rwf, IOpCl= 0 IROHF=0.

 **********************************************************************

            Population analysis using the SCF Density.

 **********************************************************************

 Orbital symmetries:
       Occupied  (A) (A) (A) (A) (A) (A) (A) (A) (A) (A) (A) (A)
                 (A) (A) (A) (A) (A) (A) (A) (A) (A) (A) (A) (A)
                 (A) (A) (A) (A) (A) (A) (A) (A) (A) (A) (A) (A)
                 (A) (A) (A) (A) (A) (A) (A) (A) (A) (A) (A) (A)
                 (A) (A) (A) (A) (A) (A) (A) (A) (A) (A) (A) (A)
                 (A) (A) (A) (A) (A) (A) (A) (A) (A) (A) (A) (A)
                 (A) (A) (A) (A) (A) (A) (A) (A) (A) (A) (A) (A)
                 (A) (A)
       Virtual   (A) (A) (A) (A) (A) (A) (A) (A) (A) (A) (A) (A)
                 (A) (A) (A) (A) (A) (A) (A) (A) (A) (A) (A) (A)
                 (A) (A) (A) (A) (A) (A) (A) (A) (A) (A) (A) (A)
                 (A) (A) (A) (A) (A) (A) (A) (A) (A) (A) (A) (A)
                 (A) (A) (A) (A) (A) (A) (A) (A) (A) (A) (A) (A)
                 (A) (A) (A) (A) (A) (A) (A) (A) (A) (A) (A) (A)
                 (A) (A) (A) (A) (A) (A) (A) (A) (A) (A) (A) (A)
                 (A) (A) (A) (A) (A) (A) (A) (A) (A) (A) (A) (A)
                 (A) (A) (A) (A) (A) (A) (A) (A) (A) (A) (A) (A)
                 (A) (A) (A) (A) (A) (A) (A) (A) (A) (A) (A) (A)
                 (A) (A) (A) (A) (A) (A) (A) (A) (A) (A) (A) (A)
                 (A) (A) (A) (A) (A) (A) (A) (A) (A) (A) (A) (A)
                 (A) (A) (A) (A) (A) (A) (A) (A) (A) (A) (A) (A)
                 (A) (A) (A) (A) (A) (A) (A) (A) (A) (A) (A) (A)
                 (A) (A) (A) (A) (A) (A) (A) (A) (A) (A) (A) (A)
                 (A) (A) (A) (A) (A) (A) (A) (A) (A) (A) (A) (A)
                 (A) (A) (A) (A) (A) (A) (A) (A) (A) (A) (A) (A)
                 (A) (A) (A) (A) (A) (A) (A) (A) (A) (A) (A) (A)
                 (A) (A) (A) (A) (A) (A) (A) (A) (A) (A) (A) (A)
                 (A) (A) (A) (A) (A) (A) (A) (A) (A) (A) (A) (A)
                 (A) (A) (A) (A) (A) (A) (A) (A) (A) (A) (A) (A)
                 (A) (A) (A) (A) (A) (A) (A) (A) (A) (A) (A) (A)
                 (A) (A) (A) (A) (A) (A) (A) (A) (A) (A) (A) (A)
                 (A) (A) (A) (A) (A) (A) (A) (A) (A) (A) (A) (A)
                 (A) (A) (A) (A) (A) (A) (A) (A) (A) (A) (A) (A)
                 (A) (A) (A) (A) (A) (A) (A) (A) (A) (A) (A) (A)
                 (A) (A) (A) (A) (A) (A) (A) (A) (A) (A) (A) (A)
                 (A) (A) (A) (A) (A) (A) (A) (A) (A) (A) (A) (A)
                 (A) (A) (A) (A) (A) (A) (A) (A) (A) (A) (A) (A)
                 (A) (A) (A) (A) (A) (A) (A) (A) (A) (A) (A) (A)
                 (A) (A) (A) (A) (A) (A) (A) (A) (A) (A) (A) (A)
                 (A) (A) (A) (A) (A) (A) (A) (A) (A) (A) (A) (A)
 The electronic state is 1-A.
 Alpha  occ. eigenvalues --  -10.20483 -10.20419 -10.20380 -10.20203 -10.20056
 Alpha  occ. eigenvalues --  -10.19985 -10.19888 -10.19768 -10.19727 -10.19665
 Alpha  occ. eigenvalues --  -10.19187 -10.19164 -10.19140 -10.19091 -10.19090
 Alpha  occ. eigenvalues --  -10.19083 -10.19076 -10.19073 -10.19050 -10.19041
 Alpha  occ. eigenvalues --  -10.19016 -10.19009 -10.18977 -10.18939 -10.18930
 Alpha  occ. eigenvalues --  -10.18808  -0.88816  -0.87405  -0.85648  -0.83053
 Alpha  occ. eigenvalues --   -0.81199  -0.79104  -0.78342  -0.76153  -0.75986
 Alpha  occ. eigenvalues --   -0.73361  -0.72991  -0.71218  -0.70177  -0.64765
 Alpha  occ. eigenvalues --   -0.63151  -0.62316  -0.61522  -0.60230  -0.59422
 Alpha  occ. eigenvalues --   -0.58037  -0.55461  -0.53456  -0.52130  -0.51670
 Alpha  occ. eigenvalues --   -0.49741  -0.49139  -0.48455  -0.46610  -0.45972
 Alpha  occ. eigenvalues --   -0.45495  -0.44453  -0.43474  -0.42961  -0.42127
 Alpha  occ. eigenvalues --   -0.41932  -0.41578  -0.41077  -0.40560  -0.39822
 Alpha  occ. eigenvalues --   -0.39315  -0.39214  -0.38582  -0.37459  -0.37030
 Alpha  occ. eigenvalues --   -0.36183  -0.35237  -0.34071  -0.33785  -0.33588
 Alpha  occ. eigenvalues --   -0.32416  -0.31894  -0.31153  -0.29843  -0.29258
 Alpha  occ. eigenvalues --   -0.26606  -0.26535  -0.23643  -0.23096  -0.20523
 Alpha  occ. eigenvalues --   -0.19232
 Alpha virt. eigenvalues --   -0.06262  -0.04700  -0.02242  -0.01794   0.01349
 Alpha virt. eigenvalues --    0.01812   0.04239   0.05540   0.08520   0.09449
 Alpha virt. eigenvalues --    0.09930   0.10132   0.11054   0.11686   0.12274
 Alpha virt. eigenvalues --    0.13440   0.14186   0.15421   0.15695   0.16408
 Alpha virt. eigenvalues --    0.17139   0.17468   0.17545   0.18287   0.19578
 Alpha virt. eigenvalues --    0.20217   0.21106   0.22144   0.22794   0.23915
 Alpha virt. eigenvalues --    0.24452   0.25211   0.25781   0.27426   0.27916
 Alpha virt. eigenvalues --    0.29035   0.29622   0.30151   0.30673   0.31129
 Alpha virt. eigenvalues --    0.31933   0.33337   0.33669   0.34925   0.35712
 Alpha virt. eigenvalues --    0.37053   0.38989   0.41056   0.44841   0.46104
 Alpha virt. eigenvalues --    0.46781   0.47592   0.48828   0.49736   0.50490
 Alpha virt. eigenvalues --    0.50915   0.51054   0.51442   0.52208   0.52339
 Alpha virt. eigenvalues --    0.52857   0.53953   0.54352   0.54602   0.55446
 Alpha virt. eigenvalues --    0.55637   0.56087   0.56284   0.56500   0.56743
 Alpha virt. eigenvalues --    0.57041   0.57504   0.58050   0.58404   0.58592
 Alpha virt. eigenvalues --    0.59049   0.59274   0.59802   0.60179   0.60292
 Alpha virt. eigenvalues --    0.60777   0.61196   0.61359   0.61808   0.61976
 Alpha virt. eigenvalues --    0.62348   0.62400   0.62769   0.63087   0.63518
 Alpha virt. eigenvalues --    0.64219   0.64637   0.64683   0.65929   0.66688
 Alpha virt. eigenvalues --    0.67090   0.68070   0.69987   0.71599   0.71800
 Alpha virt. eigenvalues --    0.72305   0.74923   0.76417   0.78415   0.79096
 Alpha virt. eigenvalues --    0.79598   0.80095   0.80938   0.81508   0.81758
 Alpha virt. eigenvalues --    0.81870   0.82202   0.82882   0.83168   0.84084
 Alpha virt. eigenvalues --    0.84647   0.84931   0.85784   0.86108   0.87305
 Alpha virt. eigenvalues --    0.87853   0.88501   0.89214   0.89962   0.92318
 Alpha virt. eigenvalues --    0.93164   0.93513   0.94399   0.94929   0.95789
 Alpha virt. eigenvalues --    0.95953   0.96910   0.97762   0.99317   0.99869
 Alpha virt. eigenvalues --    1.00794   1.01372   1.02936   1.04103   1.04617
 Alpha virt. eigenvalues --    1.05364   1.05552   1.07153   1.08733   1.09501
 Alpha virt. eigenvalues --    1.10660   1.11713   1.13218   1.15079   1.16185
 Alpha virt. eigenvalues --    1.16565   1.17141   1.17784   1.20122   1.21300
 Alpha virt. eigenvalues --    1.22275   1.23932   1.24673   1.25048   1.25616
 Alpha virt. eigenvalues --    1.26090   1.26576   1.27966   1.29261   1.30694
 Alpha virt. eigenvalues --    1.32379   1.33571   1.34317   1.34519   1.35727
 Alpha virt. eigenvalues --    1.36829   1.37035   1.37704   1.38779   1.39520
 Alpha virt. eigenvalues --    1.40041   1.40220   1.41209   1.41336   1.42330
 Alpha virt. eigenvalues --    1.43448   1.43676   1.44545   1.46041   1.47538
 Alpha virt. eigenvalues --    1.48144   1.51089   1.51665   1.52354   1.54957
 Alpha virt. eigenvalues --    1.55531   1.58008   1.58586   1.63121   1.66750
 Alpha virt. eigenvalues --    1.70813   1.72821   1.72986   1.73671   1.74823
 Alpha virt. eigenvalues --    1.75429   1.76082   1.76261   1.76527   1.79041
 Alpha virt. eigenvalues --    1.80010   1.81219   1.82078   1.82813   1.83651
 Alpha virt. eigenvalues --    1.83675   1.85079   1.85789   1.86044   1.86477
 Alpha virt. eigenvalues --    1.87610   1.88010   1.88668   1.88719   1.89700
 Alpha virt. eigenvalues --    1.89875   1.90845   1.91414   1.91836   1.92548
 Alpha virt. eigenvalues --    1.93381   1.93889   1.94382   1.94958   1.96500
 Alpha virt. eigenvalues --    1.97236   1.98213   1.98656   1.99477   1.99922
 Alpha virt. eigenvalues --    2.00673   2.02913   2.03918   2.04636   2.06136
 Alpha virt. eigenvalues --    2.07917   2.08680   2.09814   2.12362   2.16695
 Alpha virt. eigenvalues --    2.17502   2.18559   2.19623   2.20216   2.22547
 Alpha virt. eigenvalues --    2.23294   2.23689   2.24856   2.25517   2.27057
 Alpha virt. eigenvalues --    2.27539   2.28270   2.29183   2.30486   2.30655
 Alpha virt. eigenvalues --    2.31425   2.31815   2.32887   2.33350   2.33615
 Alpha virt. eigenvalues --    2.34757   2.35683   2.37744   2.38510   2.38713
 Alpha virt. eigenvalues --    2.39082   2.40567   2.41417   2.42512   2.43016
 Alpha virt. eigenvalues --    2.43377   2.43844   2.45127   2.45359   2.46212
 Alpha virt. eigenvalues --    2.46869   2.47308   2.49904   2.50961   2.51595
 Alpha virt. eigenvalues --    2.52934   2.54019   2.54636   2.56263   2.56440
 Alpha virt. eigenvalues --    2.57140   2.57578   2.58123   2.58396   2.59616
 Alpha virt. eigenvalues --    2.60042   2.60283   2.61101   2.61467   2.62121
 Alpha virt. eigenvalues --    2.63028   2.64016   2.64936   2.67205   2.67765
 Alpha virt. eigenvalues --    2.68518   2.68816   2.69416   2.71376   2.72911
 Alpha virt. eigenvalues --    2.73526   2.75096   2.75207   2.75474   2.76007
 Alpha virt. eigenvalues --    2.78139   2.80349   2.81472   2.81719   2.84992
 Alpha virt. eigenvalues --    2.87208   2.88310   2.89499   2.90978   2.93040
 Alpha virt. eigenvalues --    2.97148   3.01727   3.06091   3.06616   3.10271
 Alpha virt. eigenvalues --    3.11061   3.13411   3.14776   3.16845   3.17614
 Alpha virt. eigenvalues --    3.18741   3.20745   3.22443   3.24048   3.24253
 Alpha virt. eigenvalues --    3.25354   3.28903   3.29907   3.30304   3.32257
 Alpha virt. eigenvalues --    3.33332   3.35378   3.39436   3.42042   3.45584
 Alpha virt. eigenvalues --    3.48003   3.48008   3.62861   3.68801   3.70701
 Alpha virt. eigenvalues --    3.78145   3.86763   3.88061   4.08669   4.09725
 Alpha virt. eigenvalues --    4.10774   4.12599   4.13472   4.13963   4.14703
 Alpha virt. eigenvalues --    4.14748   4.15920   4.17956   4.18881   4.19797
 Alpha virt. eigenvalues --    4.21985   4.31200   4.33109   4.37304   4.38898
 Alpha virt. eigenvalues --    4.44426   4.45335   4.51478   4.53930   4.60807
 Alpha virt. eigenvalues --    4.65712   4.79421   4.91328   4.99203
          Condensed to atoms (all electrons):
               1          2          3          4          5          6
     1  C    5.319768   0.389955   0.422663  -0.082947  -0.021229  -0.013266
     2  C    0.389955   4.768344   0.001956   0.443192   0.475333  -0.034283
     3  C    0.422663   0.001956   4.790991   0.007641  -0.030991   0.435651
     4  C   -0.082947   0.443192   0.007641   5.011271  -0.032861  -0.000358
     5  C   -0.021229   0.475333  -0.030991  -0.032861   4.765550  -0.001599
     6  C   -0.013266  -0.034283   0.435651  -0.000358  -0.001599   5.052174
     7  C   -0.072014   0.007512   0.411514  -0.000190  -0.000178  -0.023271
     8  C    0.014878  -0.033109  -0.000220  -0.064444   0.442607   0.008242
     9  C    0.007714  -0.009061  -0.000323   0.528701  -0.036925   0.000031
    10  C   -0.109359  -0.021800  -0.037577   0.014704   0.398470   0.409463
    11  C    0.013439  -0.000097  -0.007282  -0.000005   0.006310   0.310577
    12  C    0.007523  -0.000365  -0.004154   0.000002   0.000050  -0.057819
    13  C   -0.000556  -0.037106   0.000030  -0.025690  -0.010851  -0.000336
    14  C   -0.000048  -0.000018   0.007894   0.000000   0.000787  -0.082579
    15  C   -0.000089  -0.000005  -0.035012  -0.000000  -0.000132  -0.033605
    16  C    0.000009  -0.000002  -0.000043   0.000000   0.000038  -0.020741
    17  C   -0.000013   0.000000  -0.000256   0.000000  -0.000001   0.012961
    18  C   -0.000001   0.000000  -0.000194   0.000000   0.000003   0.008158
    19  C   -0.000000   0.000000  -0.000001   0.000000  -0.000000  -0.000029
    20  C   -0.000000   0.000000   0.000004   0.000000  -0.000041   0.000913
    21  C    0.000001   0.000000   0.000053  -0.000000   0.000000  -0.001128
    22  C    0.000000   0.000000  -0.000000  -0.000000  -0.000000   0.000000
    23  C    0.000000  -0.000000   0.000000  -0.000000   0.000000  -0.000011
    24  C    0.000000  -0.000000   0.000000  -0.000000  -0.000000   0.000000
    25  C   -0.000000   0.000000   0.000000   0.000000   0.000000  -0.000000
    26  C   -0.000000   0.000000  -0.000000   0.000000   0.000000  -0.000000
    27  H    0.358429  -0.039902  -0.040766  -0.008299   0.004440   0.004104
    28  H   -0.008525  -0.038824   0.000090   0.363218   0.004654   0.000022
    29  H   -0.008129   0.000135  -0.038321  -0.000005   0.000022   0.004134
    30  H   -0.000195   0.004756   0.000015   0.000536  -0.039374   0.000172
    31  H   -0.000206   0.002842   0.000004  -0.034157   0.001030  -0.000001
    32  H    0.000774   0.004288   0.003430  -0.000224  -0.032549  -0.039936
    33  H   -0.000227   0.000004   0.002680  -0.000000  -0.000001   0.000959
    34  H    0.000010   0.001024  -0.000001   0.004184   0.002930   0.000004
    35  H   -0.000005  -0.000047  -0.000328   0.000000   0.001145   0.001017
    36  H   -0.000000  -0.000000   0.000016  -0.000000  -0.000000  -0.000212
    37  H    0.000000   0.000000   0.000000  -0.000000   0.000001   0.000000
    38  H   -0.000000   0.000000  -0.000001  -0.000000   0.000000   0.000017
    39  H   -0.000000   0.000000  -0.000000   0.000000  -0.000000   0.000000
    40  H    0.000000   0.000000  -0.000000  -0.000000   0.000000  -0.000000
    41  H    0.000000   0.000000  -0.000000   0.000000   0.000000   0.000000
    42  H    0.000000  -0.000000   0.000000  -0.000000  -0.000000  -0.000000
               7          8          9         10         11         12
     1  C   -0.072014   0.014878   0.007714  -0.109359   0.013439   0.007523
     2  C    0.007512  -0.033109  -0.009061  -0.021800  -0.000097  -0.000365
     3  C    0.411514  -0.000220  -0.000323  -0.037577  -0.007282  -0.004154
     4  C   -0.000190  -0.064444   0.528701   0.014704  -0.000005   0.000002
     5  C   -0.000178   0.442607  -0.036925   0.398470   0.006310   0.000050
     6  C   -0.023271   0.008242   0.000031   0.409463   0.310577  -0.057819
     7  C    5.042794  -0.000008   0.000002   0.014109  -0.059878   0.485715
     8  C   -0.000008   5.006671  -0.025285  -0.077967  -0.000170   0.000000
     9  C    0.000002  -0.025285   4.860008  -0.000579   0.000000  -0.000000
    10  C    0.014109  -0.077967  -0.000579   5.361486  -0.069090  -0.001139
    11  C   -0.059878  -0.000170   0.000000  -0.069090   5.189678  -0.020336
    12  C    0.485715   0.000000  -0.000000  -0.001139  -0.020336   5.042566
    13  C    0.000000   0.529144   0.483896   0.007548   0.000002  -0.000000
    14  C   -0.001112   0.000012   0.000000  -0.021750   0.347715   0.011977
    15  C   -0.007532  -0.000000   0.000000   0.008355   0.447445   0.418251
    16  C   -0.000011  -0.000053  -0.000000  -0.005936  -0.070550  -0.000072
    17  C    0.008366  -0.000000  -0.000000  -0.000092  -0.016602  -0.071633
    18  C    0.000066   0.000000  -0.000000  -0.000023  -0.002375  -0.000288
    19  C    0.000000  -0.000000  -0.000000   0.000007   0.012517  -0.000009
    20  C    0.000000  -0.000002   0.000000  -0.000368   0.008162  -0.000000
    21  C   -0.000443  -0.000000   0.000000  -0.000001  -0.062976   0.008251
    22  C    0.000000   0.000000  -0.000000   0.000000  -0.000073   0.000000
    23  C    0.000000   0.000000  -0.000000  -0.000006  -0.000232   0.000000
    24  C   -0.000000   0.000000   0.000000   0.000000  -0.000014   0.000000
    25  C   -0.000000  -0.000000   0.000000  -0.000000   0.000000   0.000000
    26  C    0.000000  -0.000000   0.000000   0.000000   0.000000  -0.000000
    27  H   -0.008714  -0.000213   0.000102   0.000571  -0.000192   0.000244
    28  H   -0.000003   0.000569  -0.043310  -0.000208   0.000000   0.000000
    29  H    0.361001   0.000000   0.000000  -0.000225   0.000980  -0.035036
    30  H   -0.000000   0.363566   0.004510  -0.008992   0.000002   0.000000
    31  H   -0.000000   0.004183   0.365816   0.000010  -0.000000  -0.000000
    32  H   -0.000198  -0.008631   0.000027   0.353427  -0.006158   0.000019
    33  H   -0.035768  -0.000000  -0.000000   0.000018   0.004126   0.361772
    34  H   -0.000000  -0.034052  -0.040221  -0.000205  -0.000000   0.000000
    35  H    0.000001   0.000064   0.000000   0.006776  -0.005803   0.000000
    36  H    0.000253   0.000000   0.000000   0.000002   0.004074  -0.008436
    37  H   -0.000000  -0.000000   0.000000   0.000008  -0.000248  -0.000000
    38  H    0.000004  -0.000000  -0.000000  -0.000000   0.001136  -0.000218
    39  H    0.000000  -0.000000  -0.000000  -0.000000   0.000009  -0.000000
    40  H    0.000000   0.000000   0.000000   0.000000   0.000000  -0.000000
    41  H    0.000000  -0.000000   0.000000  -0.000000   0.000000  -0.000000
    42  H   -0.000000  -0.000000   0.000000   0.000000  -0.000000  -0.000000
              13         14         15         16         17         18
     1  C   -0.000556  -0.000048  -0.000089   0.000009  -0.000013  -0.000001
     2  C   -0.037106  -0.000018  -0.000005  -0.000002   0.000000   0.000000
     3  C    0.000030   0.007894  -0.035012  -0.000043  -0.000256  -0.000194
     4  C   -0.025690   0.000000  -0.000000   0.000000   0.000000   0.000000
     5  C   -0.010851   0.000787  -0.000132   0.000038  -0.000001   0.000003
     6  C   -0.000336  -0.082579  -0.033605  -0.020741   0.012961   0.008158
     7  C    0.000000  -0.001112  -0.007532  -0.000011   0.008366   0.000066
     8  C    0.529144   0.000012  -0.000000  -0.000053  -0.000000   0.000000
     9  C    0.483896   0.000000   0.000000  -0.000000  -0.000000  -0.000000
    10  C    0.007548  -0.021750   0.008355  -0.005936  -0.000092  -0.000023
    11  C    0.000002   0.347715   0.447445  -0.070550  -0.016602  -0.002375
    12  C   -0.000000   0.011977   0.418251  -0.000072  -0.071633  -0.000288
    13  C    4.861923  -0.000000  -0.000000   0.000000   0.000000   0.000000
    14  C   -0.000000   5.064734  -0.035702   0.413418  -0.060854   0.421395
    15  C   -0.000000  -0.035702   4.785451   0.008272   0.446890  -0.037716
    16  C    0.000000   0.413418   0.008272   5.093092  -0.001006  -0.026750
    17  C    0.000000  -0.060854   0.446890  -0.001006   5.048570  -0.001143
    18  C    0.000000   0.421395  -0.037716  -0.026750  -0.001143   5.019739
    19  C    0.000000   0.002106   0.000058  -0.068550   0.008538   0.303356
    20  C   -0.000000  -0.003250  -0.000222   0.464645   0.000074  -0.067459
    21  C    0.000000  -0.055617  -0.008034   0.013774   0.463555   0.450744
    22  C    0.000000   0.010301  -0.000020  -0.001509   0.000573  -0.087388
    23  C    0.000000  -0.042631  -0.000008   0.001448  -0.000234  -0.007752
    24  C   -0.000000  -0.000625   0.000000   0.009171   0.000000   0.013589
    25  C   -0.000000  -0.000231   0.000000   0.000078  -0.000012   0.008336
    26  C   -0.000000   0.000052   0.000000  -0.000446   0.000000  -0.000612
    27  H    0.000023   0.000002   0.000023  -0.000000  -0.000000  -0.000000
    28  H    0.004478   0.000000  -0.000000  -0.000000  -0.000000  -0.000000
    29  H   -0.000000   0.000020   0.002577  -0.000000  -0.000211  -0.000001
    30  H   -0.043287  -0.000001   0.000000  -0.000033  -0.000000  -0.000000
    31  H   -0.040096  -0.000000   0.000000   0.000000   0.000000   0.000000
    32  H    0.000125   0.000930  -0.000071   0.006575   0.000001  -0.000333
    33  H    0.000000  -0.000195  -0.039077   0.000002  -0.008643   0.000011
    34  H    0.365865   0.000000  -0.000000   0.000000  -0.000000  -0.000000
    35  H   -0.000002  -0.038596  -0.000010   0.359083   0.000017   0.003125
    36  H   -0.000000   0.001273  -0.038049   0.000017   0.360253   0.002350
    37  H   -0.000000   0.002432   0.000002  -0.035517  -0.000000   0.001223
    38  H    0.000000   0.004371   0.002485  -0.000221  -0.035369  -0.029343
    39  H    0.000000  -0.000257  -0.000014   0.000011   0.000326  -0.014182
    40  H    0.000000   0.000013  -0.000000   0.000263  -0.000000  -0.000183
    41  H    0.000000   0.000002  -0.000000  -0.000000   0.000000  -0.000233
    42  H   -0.000000  -0.000001   0.000000   0.000004  -0.000000   0.000016
              19         20         21         22         23         24
     1  C   -0.000000  -0.000000   0.000001   0.000000   0.000000   0.000000
     2  C    0.000000   0.000000   0.000000   0.000000  -0.000000  -0.000000
     3  C   -0.000001   0.000004   0.000053  -0.000000   0.000000   0.000000
     4  C    0.000000   0.000000  -0.000000  -0.000000  -0.000000  -0.000000
     5  C   -0.000000  -0.000041   0.000000  -0.000000   0.000000  -0.000000
     6  C   -0.000029   0.000913  -0.001128   0.000000  -0.000011   0.000000
     7  C    0.000000   0.000000  -0.000443   0.000000   0.000000  -0.000000
     8  C   -0.000000  -0.000002  -0.000000   0.000000   0.000000   0.000000
     9  C   -0.000000   0.000000   0.000000  -0.000000  -0.000000   0.000000
    10  C    0.000007  -0.000368  -0.000001   0.000000  -0.000006   0.000000
    11  C    0.012517   0.008162  -0.062976  -0.000073  -0.000232  -0.000014
    12  C   -0.000009  -0.000000   0.008251   0.000000   0.000000   0.000000
    13  C    0.000000  -0.000000   0.000000   0.000000   0.000000  -0.000000
    14  C    0.002106  -0.003250  -0.055617   0.010301  -0.042631  -0.000625
    15  C    0.000058  -0.000222  -0.008034  -0.000020  -0.000008   0.000000
    16  C   -0.068550   0.464645   0.013774  -0.001509   0.001448   0.009171
    17  C    0.008538   0.000074   0.463555   0.000573  -0.000234   0.000000
    18  C    0.303356  -0.067459   0.450744  -0.087388  -0.007752   0.013589
    19  C    4.973757  -0.013292  -0.078142   0.470803   0.458269  -0.027347
    20  C   -0.013292   5.085271  -0.001283   0.014652   0.411403  -0.084764
    21  C   -0.078142  -0.001283   5.073371  -0.020377   0.010183  -0.000089
    22  C    0.470803   0.014652  -0.020377   5.038307  -0.060964  -0.067103
    23  C    0.458269   0.411403   0.010183  -0.060964   4.763358   0.467998
    24  C   -0.027347  -0.084764  -0.000089  -0.067103   0.467998   5.021792
    25  C   -0.009481  -0.000538   0.000423   0.517511  -0.036173  -0.024207
    26  C   -0.040056   0.008206  -0.000019  -0.024341  -0.011486   0.506219
    27  H    0.000000   0.000000  -0.000000  -0.000000   0.000000   0.000000
    28  H   -0.000000   0.000000   0.000000   0.000000   0.000000   0.000000
    29  H   -0.000000   0.000000   0.000004  -0.000000   0.000000   0.000000
    30  H   -0.000000  -0.000001   0.000000  -0.000000   0.000000   0.000000
    31  H    0.000000   0.000000  -0.000000  -0.000000  -0.000000   0.000000
    32  H    0.000008   0.001786  -0.000002   0.000000  -0.000061  -0.000001
    33  H    0.000000  -0.000000   0.000245  -0.000000  -0.000000  -0.000000
    34  H   -0.000000   0.000000   0.000000  -0.000000   0.000000  -0.000000
    35  H    0.001250  -0.028576  -0.000209   0.000017   0.002247  -0.000222
    36  H   -0.000257  -0.000000  -0.035639   0.000010   0.000003  -0.000000
    37  H    0.004033   0.360469   0.000020  -0.000240  -0.037661  -0.008117
    38  H   -0.013555   0.000019   0.355953   0.003647  -0.000215  -0.000002
    39  H   -0.030512  -0.000201   0.003611   0.358201   0.004875   0.000650
    40  H    0.004409  -0.008857   0.000002   0.000578  -0.039967   0.364324
    41  H    0.002877   0.000009   0.000011  -0.034253   0.001181   0.004236
    42  H    0.001141  -0.000203  -0.000000   0.004157   0.002639  -0.034590
              25         26         27         28         29         30
     1  C   -0.000000  -0.000000   0.358429  -0.008525  -0.008129  -0.000195
     2  C    0.000000   0.000000  -0.039902  -0.038824   0.000135   0.004756
     3  C    0.000000  -0.000000  -0.040766   0.000090  -0.038321   0.000015
     4  C    0.000000   0.000000  -0.008299   0.363218  -0.000005   0.000536
     5  C    0.000000   0.000000   0.004440   0.004654   0.000022  -0.039374
     6  C   -0.000000  -0.000000   0.004104   0.000022   0.004134   0.000172
     7  C   -0.000000   0.000000  -0.008714  -0.000003   0.361001  -0.000000
     8  C   -0.000000  -0.000000  -0.000213   0.000569   0.000000   0.363566
     9  C    0.000000   0.000000   0.000102  -0.043310   0.000000   0.004510
    10  C   -0.000000   0.000000   0.000571  -0.000208  -0.000225  -0.008992
    11  C    0.000000   0.000000  -0.000192   0.000000   0.000980   0.000002
    12  C    0.000000  -0.000000   0.000244   0.000000  -0.035036   0.000000
    13  C   -0.000000  -0.000000   0.000023   0.004478  -0.000000  -0.043287
    14  C   -0.000231   0.000052   0.000002   0.000000   0.000020  -0.000001
    15  C    0.000000   0.000000   0.000023  -0.000000   0.002577   0.000000
    16  C    0.000078  -0.000446  -0.000000  -0.000000  -0.000000  -0.000033
    17  C   -0.000012   0.000000  -0.000000  -0.000000  -0.000211  -0.000000
    18  C    0.008336  -0.000612  -0.000000  -0.000000  -0.000001  -0.000000
    19  C   -0.009481  -0.040056   0.000000  -0.000000  -0.000000  -0.000000
    20  C   -0.000538   0.008206   0.000000   0.000000   0.000000  -0.000001
    21  C    0.000423  -0.000019  -0.000000   0.000000   0.000004   0.000000
    22  C    0.517511  -0.024341  -0.000000   0.000000  -0.000000  -0.000000
    23  C   -0.036173  -0.011486   0.000000   0.000000   0.000000   0.000000
    24  C   -0.024207   0.506219   0.000000   0.000000   0.000000   0.000000
    25  C    4.849687   0.506013   0.000000   0.000000   0.000000  -0.000000
    26  C    0.506013   4.855779  -0.000000  -0.000000  -0.000000  -0.000000
    27  H    0.000000  -0.000000   0.633670   0.006272   0.006569   0.000003
    28  H    0.000000  -0.000000   0.006272   0.633093   0.000002   0.000020
    29  H    0.000000  -0.000000   0.006569   0.000002   0.626451   0.000000
    30  H   -0.000000  -0.000000   0.000003   0.000020   0.000000   0.632331
    31  H    0.000000   0.000000  -0.000011  -0.006017   0.000000  -0.000191
    32  H    0.000000   0.000000   0.000025   0.000002   0.000002   0.006690
    33  H   -0.000000   0.000000  -0.000015   0.000000  -0.005343  -0.000000
    34  H    0.000000   0.000000  -0.000000  -0.000192  -0.000000  -0.006050
    35  H   -0.000000   0.000004  -0.000000  -0.000000   0.000000   0.000055
    36  H    0.000000  -0.000000   0.000000  -0.000000  -0.000015   0.000000
    37  H    0.000022   0.000158  -0.000000  -0.000000  -0.000000   0.000000
    38  H    0.000261  -0.000004  -0.000000   0.000000  -0.000000   0.000000
    39  H   -0.043715   0.004554  -0.000000  -0.000000  -0.000000  -0.000000
    40  H    0.004648  -0.043934  -0.000000   0.000000   0.000000   0.000000
    41  H    0.365331  -0.040300  -0.000000   0.000000   0.000000  -0.000000
    42  H   -0.039413   0.365531   0.000000   0.000000  -0.000000   0.000000
              31         32         33         34         35         36
     1  C   -0.000206   0.000774  -0.000227   0.000010  -0.000005  -0.000000
     2  C    0.002842   0.004288   0.000004   0.001024  -0.000047  -0.000000
     3  C    0.000004   0.003430   0.002680  -0.000001  -0.000328   0.000016
     4  C   -0.034157  -0.000224  -0.000000   0.004184   0.000000  -0.000000
     5  C    0.001030  -0.032549  -0.000001   0.002930   0.001145  -0.000000
     6  C   -0.000001  -0.039936   0.000959   0.000004   0.001017  -0.000212
     7  C   -0.000000  -0.000198  -0.035768  -0.000000   0.000001   0.000253
     8  C    0.004183  -0.008631  -0.000000  -0.034052   0.000064   0.000000
     9  C    0.365816   0.000027  -0.000000  -0.040221   0.000000   0.000000
    10  C    0.000010   0.353427   0.000018  -0.000205   0.006776   0.000002
    11  C   -0.000000  -0.006158   0.004126  -0.000000  -0.005803   0.004074
    12  C   -0.000000   0.000019   0.361772   0.000000   0.000000  -0.008436
    13  C   -0.040096   0.000125   0.000000   0.365865  -0.000002  -0.000000
    14  C   -0.000000   0.000930  -0.000195   0.000000  -0.038596   0.001273
    15  C    0.000000  -0.000071  -0.039077  -0.000000  -0.000010  -0.038049
    16  C    0.000000   0.006575   0.000002   0.000000   0.359083   0.000017
    17  C    0.000000   0.000001  -0.008643  -0.000000   0.000017   0.360253
    18  C    0.000000  -0.000333   0.000011  -0.000000   0.003125   0.002350
    19  C    0.000000   0.000008   0.000000  -0.000000   0.001250  -0.000257
    20  C    0.000000   0.001786  -0.000000   0.000000  -0.028576  -0.000000
    21  C   -0.000000  -0.000002   0.000245   0.000000  -0.000209  -0.035639
    22  C   -0.000000   0.000000  -0.000000  -0.000000   0.000017   0.000010
    23  C   -0.000000  -0.000061  -0.000000   0.000000   0.002247   0.000003
    24  C    0.000000  -0.000001  -0.000000  -0.000000  -0.000222  -0.000000
    25  C    0.000000   0.000000  -0.000000   0.000000  -0.000000   0.000000
    26  C    0.000000   0.000000   0.000000   0.000000   0.000004  -0.000000
    27  H   -0.000011   0.000025  -0.000015  -0.000000  -0.000000   0.000000
    28  H   -0.006017   0.000002   0.000000  -0.000192  -0.000000  -0.000000
    29  H    0.000000   0.000002  -0.005343  -0.000000   0.000000  -0.000015
    30  H   -0.000191   0.006690  -0.000000  -0.006050   0.000055   0.000000
    31  H    0.625576   0.000000  -0.000000  -0.005298  -0.000000  -0.000000
    32  H    0.000000   0.608977   0.000000  -0.000013  -0.004799  -0.000000
    33  H   -0.000000   0.000000   0.627084   0.000000  -0.000000   0.006482
    34  H   -0.005298  -0.000013   0.000000   0.625636  -0.000000   0.000000
    35  H   -0.000000  -0.004799  -0.000000  -0.000000   0.602395   0.000000
    36  H   -0.000000  -0.000000   0.006482   0.000000   0.000000   0.627897
    37  H    0.000000   0.000040   0.000000  -0.000000  -0.005368   0.000000
    38  H   -0.000000   0.000000  -0.000015  -0.000000   0.000002  -0.005136
    39  H   -0.000000   0.000000   0.000000  -0.000000   0.000000   0.000007
    40  H   -0.000000   0.000000   0.000000   0.000000  -0.000013   0.000000
    41  H    0.000000  -0.000000  -0.000000  -0.000000  -0.000000   0.000000
    42  H    0.000000   0.000000   0.000000  -0.000000  -0.000000  -0.000000
              37         38         39         40         41         42
     1  C    0.000000  -0.000000  -0.000000   0.000000   0.000000   0.000000
     2  C    0.000000   0.000000   0.000000   0.000000   0.000000  -0.000000
     3  C    0.000000  -0.000001  -0.000000  -0.000000  -0.000000   0.000000
     4  C   -0.000000  -0.000000   0.000000  -0.000000   0.000000  -0.000000
     5  C    0.000001   0.000000  -0.000000   0.000000   0.000000  -0.000000
     6  C    0.000000   0.000017   0.000000  -0.000000   0.000000  -0.000000
     7  C   -0.000000   0.000004   0.000000   0.000000   0.000000  -0.000000
     8  C   -0.000000  -0.000000  -0.000000   0.000000  -0.000000  -0.000000
     9  C    0.000000  -0.000000  -0.000000   0.000000   0.000000   0.000000
    10  C    0.000008  -0.000000  -0.000000   0.000000  -0.000000   0.000000
    11  C   -0.000248   0.001136   0.000009   0.000000   0.000000  -0.000000
    12  C   -0.000000  -0.000218  -0.000000  -0.000000  -0.000000  -0.000000
    13  C   -0.000000   0.000000   0.000000   0.000000   0.000000  -0.000000
    14  C    0.002432   0.004371  -0.000257   0.000013   0.000002  -0.000001
    15  C    0.000002   0.002485  -0.000014  -0.000000  -0.000000   0.000000
    16  C   -0.035517  -0.000221   0.000011   0.000263  -0.000000   0.000004
    17  C   -0.000000  -0.035369   0.000326  -0.000000   0.000000  -0.000000
    18  C    0.001223  -0.029343  -0.014182  -0.000183  -0.000233   0.000016
    19  C    0.004033  -0.013555  -0.030512   0.004409   0.002877   0.001141
    20  C    0.360469   0.000019  -0.000201  -0.008857   0.000009  -0.000203
    21  C    0.000020   0.355953   0.003611   0.000002   0.000011  -0.000000
    22  C   -0.000240   0.003647   0.358201   0.000578  -0.034253   0.004157
    23  C   -0.037661  -0.000215   0.004875  -0.039967   0.001181   0.002639
    24  C   -0.008117  -0.000002   0.000650   0.364324   0.004236  -0.034590
    25  C    0.000022   0.000261  -0.043715   0.004648   0.365331  -0.039413
    26  C    0.000158  -0.000004   0.004554  -0.043934  -0.040300   0.365531
    27  H   -0.000000  -0.000000  -0.000000  -0.000000  -0.000000   0.000000
    28  H   -0.000000   0.000000  -0.000000   0.000000   0.000000   0.000000
    29  H   -0.000000  -0.000000  -0.000000   0.000000   0.000000  -0.000000
    30  H    0.000000   0.000000  -0.000000   0.000000  -0.000000   0.000000
    31  H    0.000000  -0.000000  -0.000000  -0.000000   0.000000   0.000000
    32  H    0.000040   0.000000   0.000000   0.000000  -0.000000   0.000000
    33  H    0.000000  -0.000015   0.000000   0.000000  -0.000000   0.000000
    34  H   -0.000000  -0.000000  -0.000000   0.000000  -0.000000  -0.000000
    35  H   -0.005368   0.000002   0.000000  -0.000013  -0.000000  -0.000000
    36  H    0.000000  -0.005136   0.000007   0.000000   0.000000  -0.000000
    37  H    0.627421   0.000000   0.000002   0.006331   0.000000  -0.000012
    38  H    0.000000   0.627283   0.002816   0.000000   0.000003  -0.000000
    39  H    0.000002   0.002816   0.634521   0.000019  -0.006142  -0.000207
    40  H    0.006331   0.000000   0.000019   0.633786  -0.000201  -0.005753
    41  H    0.000000   0.000003  -0.006142  -0.000201   0.627238  -0.005303
    42  H   -0.000012  -0.000000  -0.000207  -0.005753  -0.005303   0.626012
 Mulliken charges:
               1
     1  C   -0.218353
     2  C    0.115277
     3  C    0.110836
     4  C   -0.124268
     5  C    0.103359
     6  C    0.060574
     7  C   -0.122014
     8  C   -0.125780
     9  C   -0.095103
    10  C   -0.219638
    11  C   -0.024091
    12  C   -0.136866
    13  C   -0.095110
    14  C    0.054035
    15  C    0.115488
    16  C   -0.138460
    17  C   -0.154054
    18  C    0.043866
    19  C    0.038099
    20  C   -0.146555
    21  C   -0.116237
    22  C   -0.122491
    23  C    0.113795
    24  C   -0.140902
    25  C   -0.098541
    26  C   -0.085319
    27  H    0.083636
    28  H    0.084659
    29  H    0.085387
    30  H    0.085466
    31  H    0.086515
    32  H    0.105848
    33  H    0.085901
    34  H    0.086380
    35  H    0.106779
    36  H    0.085109
    37  H    0.085002
    38  H    0.086082
    39  H    0.085627
    40  H    0.084535
    41  H    0.085544
    42  H    0.085983
 Sum of Mulliken charges =  -0.00000
 Mulliken charges with hydrogens summed into heavy atoms:
               1
     1  C   -0.134716
     2  C    0.115277
     3  C    0.110836
     4  C   -0.039609
     5  C    0.103359
     6  C    0.060574
     7  C   -0.036626
     8  C   -0.040313
     9  C   -0.008588
    10  C   -0.113790
    11  C   -0.024091
    12  C   -0.050965
    13  C   -0.008730
    14  C    0.054035
    15  C    0.115488
    16  C   -0.031681
    17  C   -0.068945
    18  C    0.043866
    19  C    0.038099
    20  C   -0.061553
    21  C   -0.030156
    22  C   -0.036864
    23  C    0.113795
    24  C   -0.056367
    25  C   -0.012998
    26  C    0.000663
 Electronic spatial extent (au):  <R**2>=          10507.9389
 Charge=             -0.0000 electrons
 Dipole moment (field-independent basis, Debye):
    X=              0.0100    Y=              0.0097    Z=             -0.0385  Tot=              0.0410
 Quadrupole moment (field-independent basis, Debye-Ang):
   XX=           -128.3370   YY=           -130.0172   ZZ=           -154.0130
   XY=              0.2012   XZ=              3.0655   YZ=             -1.1687
 Traceless Quadrupole moment (field-independent basis, Debye-Ang):
   XX=              9.1187   YY=              7.4385   ZZ=            -16.5573
   XY=              0.2012   XZ=              3.0655   YZ=             -1.1687
 Octapole moment (field-independent basis, Debye-Ang**2):
  XXX=              2.6621  YYY=              5.0768  ZZZ=              0.7486  XYY=              1.2662
  XXY=             -9.2543  XXZ=            -10.5474  XZZ=             -3.2206  YZZ=             -3.0472
  YYZ=              0.2938  XYZ=             18.6826
 Hexadecapole moment (field-independent basis, Debye-Ang**3):
 XXXX=         -10045.8947 YYYY=          -2954.9896 ZZZZ=           -300.6704 XXXY=             13.5483
 XXXZ=            158.1813 YYYX=             -6.4308 YYYZ=             -6.9841 ZZZX=              3.2350
 ZZZY=             -4.7640 XXYY=          -2161.1991 XXZZ=          -2043.5452 YYZZ=           -620.1237
 XXYZ=             -0.9960 YYXZ=            -24.8672 ZZXY=             -0.6787
 N-N= 1.991362835468D+03 E-N=-6.299111381777D+03  KE= 9.907948883674D+02
 No NMR shielding tensors so no spin-rotation constants.
 Leave Link  601 at Thu Sep  8 15:30:21 2022, MaxMem=  1342177280 cpu:              42.4 elap:               1.0
 (Enter /mnt/opt/groups/app-gaussian/g16-avx2/l701.exe)
 ... and contract with generalized density number  0.
 Compute integral first derivatives.
 R6Disp: Adding Grimme-D3 dispersion energy 1st derivatives to the gradient.
 Leave Link  701 at Thu Sep  8 15:30:22 2022, MaxMem=  1342177280 cpu:              48.9 elap:               1.1
 (Enter /mnt/opt/groups/app-gaussian/g16-avx2/l702.exe)
 L702 exits ... SP integral derivatives will be done elsewhere.
 Leave Link  702 at Thu Sep  8 15:30:22 2022, MaxMem=  1342177280 cpu:               2.1 elap:               0.1
 (Enter /mnt/opt/groups/app-gaussian/g16-avx2/l703.exe)
 Integral derivatives from FoFJK, PRISM(SPDF).
 Compute integral first derivatives, UseDBF=F ICtDFT=           0.
 Calling FoFJK, ICntrl=      2127 FMM=F ISym2X=0 I1Cent= 0 IOpClX= 0 NMat=1 NMatS=1 NMatT=0.
 FoFJK:  IHMeth= 1 ICntrl=    2127 DoSepK=F KAlg= 0 I1Cent=           0 FoldK=F
 IRaf=         0 NMat=       1 IRICut=       1 DoRegI=T DoRafI=F ISym2E= 0 IDoP0=0 IntGTp=1.
 FoFCou: FMM=F IPFlag=           0 FMFlag=      100000 FMFlg1=         800
         NFxFlg=           0 DoJE=F BraDBF=F KetDBF=F FulRan=T
         wScrn=  0.000000 ICntrl=      2127 IOpCl=  0 I1Cent=           0 NGrid=           0
         NMat0=    1 NMatS0=      1 NMatT0=    0 NMatD0=    1 NMtDS0=    0 NMtDT0=    0
 Symmetry not used in FoFCou.
 Leave Link  703 at Thu Sep  8 15:30:32 2022, MaxMem=  1342177280 cpu:             470.7 elap:              10.1
 (Enter /mnt/opt/groups/app-gaussian/g16-avx2/l716.exe)
 Dipole        = 3.95168293D-03 3.80979763D-03-1.51630515D-02
 ***** Axes restored to original set *****
 -------------------------------------------------------------------
 Center     Atomic                   Forces (Hartrees/Bohr)
 Number     Number              X              Y              Z
 -------------------------------------------------------------------
      1        6           0.000011058   -0.000000247    0.000001351
      2        6           0.000006905    0.000010789    0.000002153
      3        6           0.000000504    0.000005460    0.000001710
      4        6           0.000000030    0.000007803    0.000002246
      5        6          -0.000013192   -0.000003943   -0.000001098
      6        6          -0.000007686    0.000007487    0.000001021
      7        6           0.000015028   -0.000008811    0.000000117
      8        6          -0.000008162    0.000000024   -0.000001728
      9        6           0.000005830   -0.000006947   -0.000001188
     10        6           0.000000793   -0.000017691   -0.000004100
     11        6           0.000001558   -0.000000483   -0.000006215
     12        6          -0.000018618   -0.000001815   -0.000000953
     13        6           0.000006374   -0.000006116   -0.000000814
     14        6           0.000003877   -0.000001143    0.000003576
     15        6           0.000007774    0.000007106    0.000003400
     16        6           0.000013181    0.000012792    0.000000401
     17        6          -0.000002806    0.000005829   -0.000001041
     18        6           0.000000652   -0.000014522    0.000000650
     19        6           0.000010365    0.000000659    0.000011612
     20        6          -0.000017675   -0.000007001    0.000000290
     21        6          -0.000000892    0.000018283   -0.000003387
     22        6          -0.000017610    0.000003508   -0.000008903
     23        6           0.000006608   -0.000008468   -0.000000575
     24        6          -0.000004910   -0.000004620    0.000000577
     25        6          -0.000006791    0.000008771   -0.000005763
     26        6          -0.000002028   -0.000007280    0.000004926
     27        1          -0.000001077    0.000000775    0.000000173
     28        1           0.000000199   -0.000000080   -0.000000305
     29        1          -0.000001395    0.000002297    0.000000652
     30        1          -0.000000475    0.000000074   -0.000000306
     31        1           0.000001167    0.000002043    0.000000398
     32        1           0.000003307    0.000002896    0.000000310
     33        1           0.000001517    0.000001087    0.000000916
     34        1          -0.000002344   -0.000001267   -0.000000899
     35        1          -0.000004530   -0.000001313    0.000000072
     36        1           0.000001818    0.000001952   -0.000000365
     37        1           0.000001568    0.000000187   -0.000002232
     38        1           0.000014239    0.000004563   -0.000001769
     39        1          -0.000005677   -0.000011042    0.000005195
     40        1           0.000001334   -0.000000588    0.000000096
     41        1          -0.000000741   -0.000000098    0.000001182
     42        1           0.000000924   -0.000000912   -0.000001383
 -------------------------------------------------------------------
 Cartesian Forces:  Max     0.000018618 RMS     0.000006269
 Leave Link  716 at Thu Sep  8 15:30:32 2022, MaxMem=  1342177280 cpu:               2.7 elap:               0.1
 (Enter /mnt/opt/groups/app-gaussian/g16-avx2/l103.exe)

 GradGradGradGradGradGradGradGradGradGradGradGradGradGradGradGradGradGrad
 Berny optimization.
 FormGI is forming the generalized inverse of G from B-inverse, IUseBI=4.
 GSVD:  received Info=                   1 from GESDD.
 Internal  Forces:  Max     0.000033207 RMS     0.000005522
 Search for a local minimum.
 Step number   1 out of a maximum of  252
 All quantities printed in internal units (Hartrees-Bohrs-Radians)
 RMS Force = .55221D-05 SwitMx=.10000D-02 MixMth= 2
 Mixed Optimization -- En-DIIS/RFO-DIIS
 Second derivative matrix not updated -- first step.
 ITU=  0
     Eigenvalues ---    0.01510   0.01531   0.01590   0.01653   0.01670
     Eigenvalues ---    0.01680   0.01708   0.01734   0.01737   0.01763
     Eigenvalues ---    0.01778   0.01788   0.01798   0.01829   0.01863
     Eigenvalues ---    0.01971   0.01991   0.02023   0.02039   0.02049
     Eigenvalues ---    0.02049   0.02062   0.02073   0.02079   0.02093
     Eigenvalues ---    0.02104   0.02105   0.02108   0.02113   0.02118
     Eigenvalues ---    0.02128   0.02151   0.02177   0.02181   0.02238
     Eigenvalues ---    0.02245   0.02267   0.02279   0.02296   0.15956
     Eigenvalues ---    0.15961   0.15962   0.15984   0.15986   0.15990
     Eigenvalues ---    0.15995   0.15998   0.15998   0.15999   0.16000
     Eigenvalues ---    0.16000   0.16000   0.16000   0.16000   0.16000
     Eigenvalues ---    0.22000   0.22000   0.22325   0.22407   0.22492
     Eigenvalues ---    0.22619   0.22684   0.23180   0.23761   0.24136
     Eigenvalues ---    0.24301   0.24450   0.24460   0.24540   0.24603
     Eigenvalues ---    0.24686   0.24895   0.24930   0.34387   0.35087
     Eigenvalues ---    0.35167   0.35170   0.35177   0.35185   0.35205
     Eigenvalues ---    0.35206   0.35219   0.35253   0.35279   0.35279
     Eigenvalues ---    0.35285   0.35298   0.35532   0.35603   0.35674
     Eigenvalues ---    0.35816   0.35993   0.36076   0.36982   0.37650
     Eigenvalues ---    0.38273   0.39044   0.39364   0.39436   0.39702
     Eigenvalues ---    0.40318   0.40587   0.40830   0.41090   0.41360
     Eigenvalues ---    0.41747   0.42307   0.42365   0.42536   0.43686
     Eigenvalues ---    0.44180   0.45597   0.46029   0.47296   0.48480
     Eigenvalues ---    0.48555   0.49680   0.49847   0.51070   0.52171
 RFO step:  Lambda=-2.95012400D-08 EMin= 1.50996283D-02
 Linear search not attempted -- first point.
 Iteration  1 RMS(Cart)=  0.00015444 RMS(Int)=  0.00000001
 Iteration  2 RMS(Cart)=  0.00000001 RMS(Int)=  0.00000000
 ITry= 1 IFail=0 DXMaxC= 7.02D-04 DCOld= 1.00D+10 DXMaxT= 3.00D-01 DXLimC= 3.00D+00 Rises=F
 Variable       Old X    -DE/DX   Delta X   Delta X   Delta X     New X
                                 (Linear)    (Quad)   (Total)
    R1        2.65234  -0.00000   0.00000  -0.00000  -0.00000   2.65234
    R2        2.63466   0.00001   0.00000   0.00001   0.00001   2.63467
    R3        2.05533  -0.00000   0.00000  -0.00000  -0.00000   2.05533
    R4        2.69442   0.00000   0.00000   0.00001   0.00001   2.69442
    R5        2.71558   0.00002   0.00000   0.00004   0.00004   2.71562
    R6        2.73640   0.00001   0.00000   0.00003   0.00003   2.73642
    R7        2.71491  -0.00000   0.00000  -0.00001  -0.00001   2.71491
    R8        2.59358   0.00001   0.00000   0.00002   0.00002   2.59360
    R9        2.05388   0.00000   0.00000   0.00000   0.00000   2.05388
   R10        2.69508   0.00000   0.00000   0.00001   0.00001   2.69509
   R11        2.65924  -0.00000   0.00000  -0.00000  -0.00000   2.65923
   R12        2.64092   0.00001   0.00000   0.00003   0.00003   2.64095
   R13        2.76907   0.00001   0.00000   0.00001   0.00001   2.76908
   R14        2.56223   0.00001   0.00000   0.00002   0.00002   2.56225
   R15        2.05320   0.00000   0.00000   0.00000   0.00000   2.05320
   R16        2.59384   0.00001   0.00000   0.00002   0.00002   2.59386
   R17        2.05405   0.00000   0.00000   0.00000   0.00000   2.05405
   R18        2.68907   0.00001   0.00000   0.00002   0.00002   2.68909
   R19        2.05224   0.00000   0.00000   0.00000   0.00000   2.05224
   R20        2.04594  -0.00000   0.00000  -0.00001  -0.00001   2.04593
   R21        2.72913   0.00001   0.00000   0.00002   0.00002   2.72915
   R22        2.67657   0.00000   0.00000  -0.00000  -0.00000   2.67657
   R23        2.71867  -0.00001   0.00000  -0.00002  -0.00002   2.71865
   R24        2.05343   0.00000   0.00000   0.00000   0.00000   2.05343
   R25        2.05214   0.00000   0.00000   0.00000   0.00000   2.05214
   R26        2.71696  -0.00000   0.00000  -0.00001  -0.00001   2.71695
   R27        2.69697   0.00001   0.00000   0.00003   0.00003   2.69700
   R28        2.67863  -0.00000   0.00000  -0.00000  -0.00000   2.67863
   R29        2.57375   0.00001   0.00000   0.00002   0.00002   2.57377
   R30        2.04370  -0.00000   0.00000  -0.00001  -0.00001   2.04369
   R31        2.58827   0.00000   0.00000   0.00001   0.00001   2.58828
   R32        2.05342   0.00000   0.00000   0.00000   0.00000   2.05343
   R33        2.74979   0.00003   0.00000   0.00009   0.00009   2.74988
   R34        2.68278   0.00003   0.00000   0.00008   0.00008   2.68286
   R35        2.67699   0.00003   0.00000   0.00007   0.00007   2.67706
   R36        2.69457   0.00001   0.00000   0.00003   0.00003   2.69460
   R37        2.69970  -0.00001   0.00000  -0.00002  -0.00002   2.69968
   R38        2.05375  -0.00000   0.00000  -0.00000  -0.00000   2.05375
   R39        2.04707  -0.00001   0.00000  -0.00003  -0.00003   2.04704
   R40        2.61180   0.00001   0.00000   0.00001   0.00001   2.61181
   R41        2.04820  -0.00001   0.00000  -0.00003  -0.00003   2.04817
   R42        2.67328   0.00001   0.00000   0.00002   0.00002   2.67329
   R43        2.60717  -0.00000   0.00000  -0.00000  -0.00000   2.60717
   R44        2.05399   0.00000   0.00000   0.00000   0.00000   2.05399
   R45        2.66180   0.00001   0.00000   0.00001   0.00001   2.66182
   R46        2.05224   0.00000   0.00000   0.00000   0.00000   2.05224
   R47        2.05194  -0.00000   0.00000  -0.00000  -0.00000   2.05194
    A1        2.13079  -0.00000   0.00000  -0.00001  -0.00001   2.13077
    A2        2.07721   0.00000   0.00000   0.00002   0.00002   2.07722
    A3        2.07431  -0.00000   0.00000  -0.00000  -0.00000   2.07430
    A4        2.14456  -0.00000   0.00000  -0.00000  -0.00000   2.14456
    A5        2.06165   0.00000   0.00000   0.00000   0.00000   2.06165
    A6        2.07613  -0.00000   0.00000  -0.00000  -0.00000   2.07613
    A7        2.09664   0.00000   0.00000   0.00002   0.00002   2.09666
    A8        2.10010  -0.00000   0.00000  -0.00001  -0.00001   2.10010
    A9        2.08385  -0.00000   0.00000  -0.00001  -0.00001   2.08384
   A10        2.10658   0.00000   0.00000   0.00000   0.00000   2.10659
   A11        2.07123  -0.00000   0.00000  -0.00000  -0.00000   2.07123
   A12        2.10537  -0.00000   0.00000  -0.00000  -0.00000   2.10536
   A13        2.07192  -0.00000   0.00000  -0.00000  -0.00000   2.07192
   A14        2.08338   0.00000   0.00000   0.00001   0.00001   2.08340
   A15        2.12788  -0.00000   0.00000  -0.00001  -0.00001   2.12787
   A16        2.04402  -0.00000   0.00000  -0.00001  -0.00001   2.04401
   A17        2.07419   0.00000   0.00000   0.00000   0.00000   2.07419
   A18        2.16151   0.00000   0.00000   0.00001   0.00001   2.16152
   A19        2.10394  -0.00000   0.00000   0.00000   0.00000   2.10394
   A20        2.06757   0.00000   0.00000   0.00002   0.00002   2.06759
   A21        2.10965  -0.00000   0.00000  -0.00002  -0.00002   2.10963
   A22        2.10846   0.00000   0.00000   0.00000   0.00000   2.10846
   A23        2.07074  -0.00000   0.00000  -0.00000  -0.00000   2.07073
   A24        2.10395  -0.00000   0.00000  -0.00000  -0.00000   2.10395
   A25        2.10161  -0.00000   0.00000  -0.00000  -0.00000   2.10161
   A26        2.09666  -0.00000   0.00000  -0.00002  -0.00002   2.09664
   A27        2.08491   0.00000   0.00000   0.00002   0.00002   2.08493
   A28        2.14167  -0.00000   0.00000  -0.00001  -0.00001   2.14166
   A29        2.04813   0.00000   0.00000   0.00000   0.00000   2.04813
   A30        2.09259   0.00000   0.00000   0.00001   0.00001   2.09260
   A31        2.17134  -0.00000   0.00000   0.00001   0.00001   2.17135
   A32        2.05175  -0.00000   0.00000  -0.00001  -0.00001   2.05174
   A33        2.06009   0.00000   0.00000   0.00000   0.00000   2.06009
   A34        2.11792   0.00000   0.00000   0.00000   0.00000   2.11792
   A35        2.10532  -0.00000   0.00000  -0.00001  -0.00001   2.10530
   A36        2.05934   0.00000   0.00000   0.00001   0.00001   2.05934
   A37        2.10150  -0.00000   0.00000  -0.00000  -0.00000   2.10150
   A38        2.09662  -0.00000   0.00000  -0.00002  -0.00002   2.09661
   A39        2.08506   0.00000   0.00000   0.00002   0.00002   2.08508
   A40        2.13551  -0.00001   0.00000  -0.00003  -0.00003   2.13547
   A41        2.09184   0.00001   0.00000   0.00003   0.00003   2.09187
   A42        2.05202  -0.00000   0.00000   0.00000   0.00000   2.05202
   A43        2.10386   0.00000   0.00000   0.00001   0.00001   2.10387
   A44        2.09019  -0.00000   0.00000  -0.00001  -0.00001   2.09018
   A45        2.08883  -0.00000   0.00000   0.00000   0.00000   2.08884
   A46        2.13042   0.00000   0.00000   0.00001   0.00001   2.13043
   A47        2.07495   0.00000   0.00000   0.00001   0.00001   2.07496
   A48        2.07541  -0.00001   0.00000  -0.00002  -0.00002   2.07539
   A49        2.11661   0.00000   0.00000  -0.00000  -0.00000   2.11661
   A50        2.07011  -0.00000   0.00000  -0.00001  -0.00001   2.07010
   A51        2.09633   0.00000   0.00000   0.00001   0.00001   2.09634
   A52        2.09338  -0.00000   0.00000  -0.00001  -0.00001   2.09336
   A53        2.07079  -0.00002   0.00000  -0.00007  -0.00007   2.07072
   A54        2.11815   0.00002   0.00000   0.00008   0.00008   2.11823
   A55        2.14637   0.00002   0.00000   0.00008   0.00008   2.14645
   A56        2.08285  -0.00000   0.00000  -0.00001  -0.00001   2.08284
   A57        2.05396  -0.00002   0.00000  -0.00007  -0.00007   2.05390
   A58        2.11917   0.00000   0.00000   0.00001   0.00001   2.11918
   A59        2.09422  -0.00000   0.00000  -0.00001  -0.00001   2.09420
   A60        2.06968  -0.00000   0.00000   0.00000   0.00000   2.06968
   A61        2.11025   0.00001   0.00000   0.00003   0.00003   2.11028
   A62        2.07531  -0.00001   0.00000  -0.00008  -0.00008   2.07523
   A63        2.09532   0.00001   0.00000   0.00005   0.00005   2.09536
   A64        2.11937   0.00001   0.00000   0.00004   0.00004   2.11941
   A65        2.09538   0.00000   0.00000   0.00003   0.00003   2.09540
   A66        2.06817  -0.00001   0.00000  -0.00006  -0.00006   2.06811
   A67        2.07348   0.00000   0.00000   0.00000   0.00000   2.07348
   A68        2.09292   0.00001   0.00000   0.00003   0.00003   2.09296
   A69        2.11643  -0.00001   0.00000  -0.00004  -0.00004   2.11639
   A70        2.11100   0.00000   0.00000   0.00001   0.00001   2.11101
   A71        2.06975  -0.00000   0.00000  -0.00001  -0.00001   2.06974
   A72        2.10243  -0.00000   0.00000   0.00000   0.00000   2.10243
   A73        2.10321   0.00000   0.00000  -0.00000  -0.00000   2.10321
   A74        2.08819   0.00000   0.00000   0.00001   0.00001   2.08819
   A75        2.09178  -0.00000   0.00000  -0.00000  -0.00000   2.09177
   A76        2.08582  -0.00000   0.00000  -0.00001  -0.00001   2.08580
   A77        2.10114  -0.00000   0.00000   0.00000   0.00000   2.10114
   A78        2.09622   0.00000   0.00000   0.00001   0.00001   2.09623
    D1        3.13590   0.00000   0.00000   0.00000   0.00000   3.13590
    D2        0.03892  -0.00000   0.00000  -0.00001  -0.00001   0.03891
    D3        0.04008   0.00000   0.00000   0.00000   0.00000   0.04009
    D4       -3.05690  -0.00000   0.00000  -0.00000  -0.00000  -3.05690
    D5        0.06057   0.00000   0.00000   0.00001   0.00001   0.06058
    D6       -3.00324   0.00000   0.00000   0.00001   0.00001  -3.00324
    D7       -3.12673   0.00000   0.00000   0.00000   0.00000  -3.12672
    D8        0.09265   0.00000   0.00000   0.00000   0.00000   0.09265
    D9       -3.08912   0.00000   0.00000   0.00000   0.00000  -3.08912
   D10        0.04810  -0.00000   0.00000  -0.00001  -0.00001   0.04810
   D11        0.00751   0.00000   0.00000   0.00001   0.00001   0.00751
   D12       -3.13845  -0.00000   0.00000   0.00000   0.00000  -3.13845
   D13        3.07969  -0.00000   0.00000  -0.00001  -0.00001   3.07968
   D14       -0.06237   0.00000   0.00000  -0.00000  -0.00000  -0.06237
   D15       -0.01908  -0.00000   0.00000  -0.00002  -0.00002  -0.01910
   D16        3.12204  -0.00000   0.00000  -0.00001  -0.00001   3.12203
   D17       -0.13383   0.00000   0.00000  -0.00000  -0.00000  -0.13383
   D18        3.09362  -0.00000   0.00000  -0.00003  -0.00003   3.09359
   D19        2.93071   0.00000   0.00000  -0.00000  -0.00000   2.93071
   D20       -0.12502  -0.00000   0.00000  -0.00003  -0.00003  -0.12506
   D21        2.99730   0.00000   0.00000   0.00003   0.00003   2.99733
   D22       -0.07646   0.00000   0.00000  -0.00000  -0.00000  -0.07646
   D23       -0.06708   0.00000   0.00000   0.00003   0.00003  -0.06706
   D24       -3.14084   0.00000   0.00000  -0.00000  -0.00000  -3.14084
   D25        0.00510   0.00000   0.00000   0.00000   0.00000   0.00510
   D26       -3.14119  -0.00000   0.00000  -0.00000  -0.00000  -3.14119
   D27       -3.13204   0.00000   0.00000   0.00001   0.00001  -3.13203
   D28        0.00486   0.00000   0.00000   0.00000   0.00000   0.00486
   D29        0.01864   0.00000   0.00000   0.00001   0.00001   0.01866
   D30       -3.13250   0.00000   0.00000   0.00001   0.00001  -3.13249
   D31       -3.12247   0.00000   0.00000   0.00001   0.00001  -3.12246
   D32        0.00958  -0.00000   0.00000  -0.00000  -0.00000   0.00958
   D33       -0.01543  -0.00000   0.00000   0.00000   0.00000  -0.01542
   D34        3.08316  -0.00000   0.00000  -0.00001  -0.00001   3.08315
   D35        3.12568   0.00000   0.00000   0.00001   0.00001   3.12569
   D36       -0.05892  -0.00000   0.00000  -0.00000  -0.00000  -0.05892
   D37        0.11202  -0.00000   0.00000  -0.00000  -0.00000   0.11201
   D38       -2.98551   0.00000   0.00000   0.00001   0.00001  -2.98550
   D39       -3.12014   0.00000   0.00000   0.00003   0.00003  -3.12011
   D40        0.06552   0.00000   0.00000   0.00004   0.00004   0.06556
   D41       -2.88236   0.00000   0.00000   0.00014   0.00014  -2.88222
   D42        0.26149   0.00000   0.00000   0.00002   0.00002   0.26151
   D43        0.35126   0.00000   0.00000   0.00011   0.00011   0.35138
   D44       -2.78807  -0.00000   0.00000  -0.00001  -0.00001  -2.78808
   D45        0.11901   0.00000   0.00000  -0.00000  -0.00000   0.11900
   D46       -3.06113  -0.00000   0.00000  -0.00002  -0.00002  -3.06115
   D47       -3.09207   0.00000   0.00000   0.00003   0.00003  -3.09204
   D48        0.01098   0.00000   0.00000   0.00001   0.00001   0.01099
   D49       -0.00625  -0.00000   0.00000  -0.00001  -0.00001  -0.00626
   D50        3.13452  -0.00000   0.00000  -0.00000  -0.00000   3.13451
   D51       -3.13811  -0.00000   0.00000  -0.00000  -0.00000  -3.13811
   D52        0.00265   0.00000   0.00000   0.00000   0.00000   0.00266
   D53       -0.00590  -0.00000   0.00000  -0.00000  -0.00000  -0.00590
   D54        3.13651  -0.00000   0.00000  -0.00001  -0.00001   3.13651
   D55        3.14036   0.00000   0.00000   0.00000   0.00000   3.14036
   D56       -0.00042  -0.00000   0.00000  -0.00000  -0.00000  -0.00042
   D57        0.35095  -0.00000   0.00000  -0.00009  -0.00009   0.35086
   D58       -2.88677  -0.00000   0.00000  -0.00007  -0.00007  -2.88684
   D59       -2.79292   0.00000   0.00000   0.00004   0.00004  -2.79288
   D60        0.25255   0.00000   0.00000   0.00006   0.00006   0.25261
   D61       -0.21640   0.00000   0.00000   0.00000   0.00000  -0.21639
   D62        2.95161  -0.00000   0.00000  -0.00002  -0.00002   2.95159
   D63        2.92731  -0.00000   0.00000  -0.00011  -0.00011   2.92720
   D64       -0.18787  -0.00000   0.00000  -0.00013  -0.00013  -0.18800
   D65        0.02748   0.00000   0.00000  -0.00001  -0.00001   0.02746
   D66       -3.14051   0.00000   0.00000   0.00001   0.00001  -3.14050
   D67       -3.07655   0.00000   0.00000   0.00001   0.00001  -3.07655
   D68        0.03865   0.00000   0.00000   0.00003   0.00003   0.03867
   D69       -3.11510   0.00000   0.00000   0.00008   0.00008  -3.11503
   D70        0.10178   0.00000   0.00000   0.00001   0.00001   0.10179
   D71        0.12053   0.00000   0.00000   0.00006   0.00006   0.12059
   D72       -2.94577   0.00000   0.00000  -0.00000  -0.00000  -2.94578
   D73        3.04510   0.00000   0.00000   0.00006   0.00006   3.04515
   D74       -0.14056   0.00000   0.00000   0.00007   0.00007  -0.14049
   D75       -0.18809   0.00000   0.00000   0.00007   0.00007  -0.18802
   D76        2.90944   0.00000   0.00000   0.00008   0.00008   2.90952
   D77        0.01078   0.00000   0.00000   0.00010   0.00010   0.01088
   D78       -3.11255   0.00000   0.00000   0.00010   0.00010  -3.11246
   D79       -3.10463   0.00000   0.00000   0.00008   0.00008  -3.10455
   D80        0.05522   0.00000   0.00000   0.00008   0.00008   0.05530
   D81        0.01947  -0.00000   0.00000  -0.00009  -0.00009   0.01938
   D82       -3.10528  -0.00000   0.00000  -0.00010  -0.00010  -3.10538
   D83        3.08575   0.00000   0.00000  -0.00002  -0.00002   3.08574
   D84       -0.03899  -0.00000   0.00000  -0.00003  -0.00003  -0.03902
   D85        0.10729   0.00000   0.00000   0.00003   0.00003   0.10732
   D86       -3.10735   0.00000   0.00000   0.00004   0.00004  -3.10731
   D87       -3.05283   0.00000   0.00000   0.00003   0.00003  -3.05280
   D88        0.01571   0.00000   0.00000   0.00004   0.00004   0.01576
   D89       -3.01756  -0.00000   0.00000  -0.00006  -0.00006  -3.01763
   D90        0.12156  -0.00000   0.00000  -0.00017  -0.00017   0.12139
   D91        0.16932  -0.00000   0.00000  -0.00008  -0.00008   0.16925
   D92       -2.97474  -0.00000   0.00000  -0.00018  -0.00018  -2.97492
   D93       -0.04048  -0.00000   0.00000  -0.00011  -0.00011  -0.04059
   D94       -3.10819  -0.00000   0.00000  -0.00012  -0.00012  -3.10831
   D95        3.05639  -0.00000   0.00000  -0.00010  -0.00010   3.05629
   D96       -0.01131  -0.00000   0.00000  -0.00011  -0.00011  -0.01142
   D97       -3.14039  -0.00000   0.00000  -0.00009  -0.00009  -3.14048
   D98        0.02637  -0.00000   0.00000  -0.00014  -0.00014   0.02623
   D99        0.00363   0.00000   0.00000   0.00001   0.00001   0.00364
   D100      -3.11279  -0.00000   0.00000  -0.00004  -0.00004  -3.11283
   D101       0.01860   0.00000   0.00000   0.00014   0.00014   0.01874
   D102       3.13189   0.00000   0.00000   0.00010   0.00010   3.13199
   D103      -3.12533   0.00000   0.00000   0.00004   0.00004  -3.12529
   D104      -0.01205   0.00000   0.00000   0.00000   0.00000  -0.01205
   D105      -0.08992  -0.00000   0.00000  -0.00001  -0.00001  -0.08994
   D106       3.08037   0.00000   0.00000   0.00003   0.00003   3.08040
   D107       3.03505   0.00000   0.00000  -0.00000  -0.00000   3.03505
   D108      -0.07783   0.00000   0.00000   0.00004   0.00004  -0.07780
   D109       0.00663  -0.00000   0.00000  -0.00002  -0.00002   0.00661
   D110      -3.13081  -0.00000   0.00000  -0.00003  -0.00003  -3.13084
   D111       3.12343   0.00000   0.00000   0.00003   0.00003   3.12346
   D112      -0.01401   0.00000   0.00000   0.00002   0.00002  -0.01399
   D113       0.01052  -0.00000   0.00000  -0.00001  -0.00001   0.01052
   D114      -3.13432  -0.00000   0.00000  -0.00001  -0.00001  -3.13433
   D115       3.12310  -0.00000   0.00000  -0.00005  -0.00005   3.12305
   D116      -0.02174  -0.00000   0.00000  -0.00005  -0.00005  -0.02179
   D117      -0.00019   0.00000   0.00000   0.00000   0.00000  -0.00019
   D118       3.13691  -0.00000   0.00000  -0.00003  -0.00003   3.13688
   D119      -3.13847   0.00000   0.00000   0.00000   0.00000  -3.13847
   D120      -0.00138  -0.00000   0.00000  -0.00003  -0.00003  -0.00140
   D121      -0.00842   0.00000   0.00000   0.00001   0.00001  -0.00841
   D122       3.13766   0.00000   0.00000   0.00004   0.00004   3.13770
   D123       3.12901   0.00000   0.00000   0.00002   0.00002   3.12903
   D124      -0.00810   0.00000   0.00000   0.00005   0.00005  -0.00805
         Item               Value     Threshold  Converged?
 Maximum Force            0.000033     0.000450     YES
 RMS     Force            0.000006     0.000300     YES
 Maximum Displacement     0.000702     0.001800     YES
 RMS     Displacement     0.000154     0.001200     YES
 Predicted change in Energy=-1.475061D-08
 Optimization completed.
    -- Stationary point found.
                           ----------------------------
                           !   Optimized Parameters   !
                           ! (Angstroms and Degrees)  !
 --------------------------                            --------------------------
 ! Name  Definition              Value          Derivative Info.                !
 --------------------------------------------------------------------------------
 ! R1    R(1,2)                  1.4036         -DE/DX =    0.0                 !
 ! R2    R(1,3)                  1.3942         -DE/DX =    0.0                 !
 ! R3    R(1,27)                 1.0876         -DE/DX =    0.0                 !
 ! R4    R(2,4)                  1.4258         -DE/DX =    0.0                 !
 ! R5    R(2,5)                  1.437          -DE/DX =    0.0                 !
 ! R6    R(3,6)                  1.448          -DE/DX =    0.0                 !
 ! R7    R(3,7)                  1.4367         -DE/DX =    0.0                 !
 ! R8    R(4,9)                  1.3725         -DE/DX =    0.0                 !
 ! R9    R(4,28)                 1.0869         -DE/DX =    0.0                 !
 ! R10   R(5,8)                  1.4262         -DE/DX =    0.0                 !
 ! R11   R(5,10)                 1.4072         -DE/DX =    0.0                 !
 ! R12   R(6,10)                 1.3975         -DE/DX =    0.0                 !
 ! R13   R(6,11)                 1.4653         -DE/DX =    0.0                 !
 ! R14   R(7,12)                 1.3559         -DE/DX =    0.0                 !
 ! R15   R(7,29)                 1.0865         -DE/DX =    0.0                 !
 ! R16   R(8,13)                 1.3726         -DE/DX =    0.0                 !
 ! R17   R(8,30)                 1.087          -DE/DX =    0.0                 !
 ! R18   R(9,13)                 1.423          -DE/DX =    0.0                 !
 ! R19   R(9,31)                 1.086          -DE/DX =    0.0                 !
 ! R20   R(10,32)                1.0827         -DE/DX =    0.0                 !
 ! R21   R(11,14)                1.4442         -DE/DX =    0.0                 !
 ! R22   R(11,15)                1.4164         -DE/DX =    0.0                 !
 ! R23   R(12,15)                1.4387         -DE/DX =    0.0                 !
 ! R24   R(12,33)                1.0866         -DE/DX =    0.0                 !
 ! R25   R(13,34)                1.0859         -DE/DX =    0.0                 !
 ! R26   R(14,16)                1.4378         -DE/DX =    0.0                 !
 ! R27   R(14,18)                1.4272         -DE/DX =    0.0                 !
 ! R28   R(15,17)                1.4175         -DE/DX =    0.0                 !
 ! R29   R(16,20)                1.362          -DE/DX =    0.0                 !
 ! R30   R(16,35)                1.0815         -DE/DX =    0.0                 !
 ! R31   R(17,21)                1.3697         -DE/DX =    0.0                 !
 ! R32   R(17,36)                1.0866         -DE/DX =    0.0                 !
 ! R33   R(18,19)                1.4551         -DE/DX =    0.0                 !
 ! R34   R(18,21)                1.4197         -DE/DX =    0.0                 !
 ! R35   R(19,22)                1.4166         -DE/DX =    0.0                 !
 ! R36   R(19,23)                1.4259         -DE/DX =    0.0                 !
 ! R37   R(20,23)                1.4286         -DE/DX =    0.0                 !
 ! R38   R(20,37)                1.0868         -DE/DX =    0.0                 !
 ! R39   R(21,38)                1.0833         -DE/DX =    0.0                 !
 ! R40   R(22,25)                1.3821         -DE/DX =    0.0                 !
 ! R41   R(22,39)                1.0839         -DE/DX =    0.0                 !
 ! R42   R(23,24)                1.4146         -DE/DX =    0.0                 !
 ! R43   R(24,26)                1.3797         -DE/DX =    0.0                 !
 ! R44   R(24,40)                1.0869         -DE/DX =    0.0                 !
 ! R45   R(25,26)                1.4086         -DE/DX =    0.0                 !
 ! R46   R(25,41)                1.086          -DE/DX =    0.0                 !
 ! R47   R(26,42)                1.0858         -DE/DX =    0.0                 !
 ! A1    A(2,1,3)              122.085          -DE/DX =    0.0                 !
 ! A2    A(2,1,27)             119.0152         -DE/DX =    0.0                 !
 ! A3    A(3,1,27)             118.849          -DE/DX =    0.0                 !
 ! A4    A(1,2,4)              122.8744         -DE/DX =    0.0                 !
 ! A5    A(1,2,5)              118.1237         -DE/DX =    0.0                 !
 ! A6    A(4,2,5)              118.9537         -DE/DX =    0.0                 !
 ! A7    A(1,3,6)              120.1287         -DE/DX =    0.0                 !
 ! A8    A(1,3,7)              120.3271         -DE/DX =    0.0                 !
 ! A9    A(6,3,7)              119.3957         -DE/DX =    0.0                 !
 ! A10   A(2,4,9)              120.6983         -DE/DX =    0.0                 !
 ! A11   A(2,4,28)             118.6727         -DE/DX =    0.0                 !
 ! A12   A(9,4,28)             120.6286         -DE/DX =    0.0                 !
 ! A13   A(2,5,8)              118.7123         -DE/DX =    0.0                 !
 ! A14   A(2,5,10)             119.3691         -DE/DX =    0.0                 !
 ! A15   A(8,5,10)             121.9186         -DE/DX =    0.0                 !
 ! A16   A(3,6,10)             117.1138         -DE/DX =    0.0                 !
 ! A17   A(3,6,11)             118.8423         -DE/DX =    0.0                 !
 ! A18   A(10,6,11)            123.8456         -DE/DX =    0.0                 !
 ! A19   A(3,7,12)             120.5467         -DE/DX =    0.0                 !
 ! A20   A(3,7,29)             118.463          -DE/DX =    0.0                 !
 ! A21   A(12,7,29)            120.874          -DE/DX =    0.0                 !
 ! A22   A(5,8,13)             120.8056         -DE/DX =    0.0                 !
 ! A23   A(5,8,30)             118.6445         -DE/DX =    0.0                 !
 ! A24   A(13,8,30)            120.5476         -DE/DX =    0.0                 !
 ! A25   A(4,9,13)             120.4134         -DE/DX =    0.0                 !
 ! A26   A(4,9,31)             120.1296         -DE/DX =    0.0                 !
 ! A27   A(13,9,31)            119.4564         -DE/DX =    0.0                 !
 ! A28   A(5,10,6)             122.7087         -DE/DX =    0.0                 !
 ! A29   A(5,10,32)            117.349          -DE/DX =    0.0                 !
 ! A30   A(6,10,32)            119.8966         -DE/DX =    0.0                 !
 ! A31   A(6,11,14)            124.4089         -DE/DX =    0.0                 !
 ! A32   A(6,11,15)            117.5564         -DE/DX =    0.0                 !
 ! A33   A(14,11,15)           118.0346         -DE/DX =    0.0                 !
 ! A34   A(7,12,15)            121.3476         -DE/DX =    0.0                 !
 ! A35   A(7,12,33)            120.6257         -DE/DX =    0.0                 !
 ! A36   A(15,12,33)           117.9912         -DE/DX =    0.0                 !
 ! A37   A(8,13,9)             120.407          -DE/DX =    0.0                 !
 ! A38   A(8,13,34)            120.1276         -DE/DX =    0.0                 !
 ! A39   A(9,13,34)            119.4654         -DE/DX =    0.0                 !
 ! A40   A(11,14,16)           122.3555         -DE/DX =    0.0                 !
 ! A41   A(11,14,18)           119.8536         -DE/DX =    0.0                 !
 ! A42   A(16,14,18)           117.572          -DE/DX =    0.0                 !
 ! A43   A(11,15,12)           120.5424         -DE/DX =    0.0                 !
 ! A44   A(11,15,17)           119.7592         -DE/DX =    0.0                 !
 ! A45   A(12,15,17)           119.6812         -DE/DX =    0.0                 !
 ! A46   A(14,16,20)           122.064          -DE/DX =    0.0                 !
 ! A47   A(14,16,35)           118.8858         -DE/DX =    0.0                 !
 ! A48   A(20,16,35)           118.9125         -DE/DX =    0.0                 !
 ! A49   A(15,17,21)           121.2726         -DE/DX =    0.0                 !
 ! A50   A(15,17,36)           118.6085         -DE/DX =    0.0                 !
 ! A51   A(21,17,36)           120.1107         -DE/DX =    0.0                 !
 ! A52   A(14,18,19)           119.9416         -DE/DX =    0.0                 !
 ! A53   A(14,18,21)           118.6477         -DE/DX =    0.0                 !
 ! A54   A(19,18,21)           121.3611         -DE/DX =    0.0                 !
 ! A55   A(18,19,22)           122.978          -DE/DX =    0.0                 !
 ! A56   A(18,19,23)           119.3384         -DE/DX =    0.0                 !
 ! A57   A(22,19,23)           117.6834         -DE/DX =    0.0                 !
 ! A58   A(16,20,23)           121.4193         -DE/DX =    0.0                 !
 ! A59   A(16,20,37)           119.9898         -DE/DX =    0.0                 !
 ! A60   A(23,20,37)           118.584          -DE/DX =    0.0                 !
 ! A61   A(17,21,18)           120.9082         -DE/DX =    0.0                 !
 ! A62   A(17,21,38)           118.9063         -DE/DX =    0.0                 !
 ! A63   A(18,21,38)           120.0528         -DE/DX =    0.0                 !
 ! A64   A(19,22,25)           121.4312         -DE/DX =    0.0                 !
 ! A65   A(19,22,39)           120.0562         -DE/DX =    0.0                 !
 ! A66   A(25,22,39)           118.4974         -DE/DX =    0.0                 !
 ! A67   A(19,23,20)           118.8016         -DE/DX =    0.0                 !
 ! A68   A(19,23,24)           119.9157         -DE/DX =    0.0                 !
 ! A69   A(20,23,24)           121.2623         -DE/DX =    0.0                 !
 ! A70   A(23,24,26)           120.9512         -DE/DX =    0.0                 !
 ! A71   A(23,24,40)           118.588          -DE/DX =    0.0                 !
 ! A72   A(26,24,40)           120.4605         -DE/DX =    0.0                 !
 ! A73   A(22,25,26)           120.5053         -DE/DX =    0.0                 !
 ! A74   A(22,25,41)           119.6442         -DE/DX =    0.0                 !
 ! A75   A(26,25,41)           119.85           -DE/DX =    0.0                 !
 ! A76   A(24,26,25)           119.5085         -DE/DX =    0.0                 !
 ! A77   A(24,26,42)           120.3865         -DE/DX =    0.0                 !
 ! A78   A(25,26,42)           120.1045         -DE/DX =    0.0                 !
 ! D1    D(3,1,2,4)            179.6738         -DE/DX =    0.0                 !
 ! D2    D(3,1,2,5)              2.2298         -DE/DX =    0.0                 !
 ! D3    D(27,1,2,4)             2.2966         -DE/DX =    0.0                 !
 ! D4    D(27,1,2,5)          -175.1474         -DE/DX =    0.0                 !
 ! D5    D(2,1,3,6)              3.4704         -DE/DX =    0.0                 !
 ! D6    D(2,1,3,7)           -172.0731         -DE/DX =    0.0                 !
 ! D7    D(27,1,3,6)          -179.1482         -DE/DX =    0.0                 !
 ! D8    D(27,1,3,7)             5.3083         -DE/DX =    0.0                 !
 ! D9    D(1,2,4,9)           -176.9937         -DE/DX =    0.0                 !
 ! D10   D(1,2,4,28)             2.7562         -DE/DX =    0.0                 !
 ! D11   D(5,2,4,9)              0.4301         -DE/DX =    0.0                 !
 ! D12   D(5,2,4,28)          -179.8201         -DE/DX =    0.0                 !
 ! D13   D(1,2,5,8)            176.4533         -DE/DX =    0.0                 !
 ! D14   D(1,2,5,10)            -3.5737         -DE/DX =    0.0                 !
 ! D15   D(4,2,5,8)             -1.0934         -DE/DX =    0.0                 !
 ! D16   D(4,2,5,10)           178.8796         -DE/DX =    0.0                 !
 ! D17   D(1,3,6,10)            -7.6678         -DE/DX =    0.0                 !
 ! D18   D(1,3,6,11)           177.2516         -DE/DX =    0.0                 !
 ! D19   D(7,3,6,10)           167.9173         -DE/DX =    0.0                 !
 ! D20   D(7,3,6,11)            -7.1634         -DE/DX =    0.0                 !
 ! D21   D(1,3,7,12)           171.7326         -DE/DX =    0.0                 !
 ! D22   D(1,3,7,29)            -4.3807         -DE/DX =    0.0                 !
 ! D23   D(6,3,7,12)            -3.8435         -DE/DX =    0.0                 !
 ! D24   D(6,3,7,29)          -179.9568         -DE/DX =    0.0                 !
 ! D25   D(2,4,9,13)             0.2922         -DE/DX =    0.0                 !
 ! D26   D(2,4,9,31)          -179.9767         -DE/DX =    0.0                 !
 ! D27   D(28,4,9,13)         -179.4528         -DE/DX =    0.0                 !
 ! D28   D(28,4,9,31)            0.2783         -DE/DX =    0.0                 !
 ! D29   D(2,5,8,13)             1.0681         -DE/DX =    0.0                 !
 ! D30   D(2,5,8,30)          -179.479          -DE/DX =    0.0                 !
 ! D31   D(10,5,8,13)         -178.9042         -DE/DX =    0.0                 !
 ! D32   D(10,5,8,30)            0.5487         -DE/DX =    0.0                 !
 ! D33   D(2,5,10,6)            -0.8839         -DE/DX =    0.0                 !
 ! D34   D(2,5,10,32)          176.6521         -DE/DX =    0.0                 !
 ! D35   D(8,5,10,6)           179.0882         -DE/DX =    0.0                 !
 ! D36   D(8,5,10,32)           -3.3758         -DE/DX =    0.0                 !
 ! D37   D(3,6,10,5)             6.4182         -DE/DX =    0.0                 !
 ! D38   D(3,6,10,32)         -171.0572         -DE/DX =    0.0                 !
 ! D39   D(11,6,10,5)         -178.7709         -DE/DX =    0.0                 !
 ! D40   D(11,6,10,32)           3.7538         -DE/DX =    0.0                 !
 ! D41   D(3,6,11,14)         -165.1472         -DE/DX =    0.0                 !
 ! D42   D(3,6,11,15)           14.9824         -DE/DX =    0.0                 !
 ! D43   D(10,6,11,14)          20.126          -DE/DX =    0.0                 !
 ! D44   D(10,6,11,15)        -159.7445         -DE/DX =    0.0                 !
 ! D45   D(3,7,12,15)            6.8187         -DE/DX =    0.0                 !
 ! D46   D(3,7,12,33)         -175.3898         -DE/DX =    0.0                 !
 ! D47   D(29,7,12,15)        -177.1625         -DE/DX =    0.0                 !
 ! D48   D(29,7,12,33)           0.629          -DE/DX =    0.0                 !
 ! D49   D(5,8,13,9)            -0.3582         -DE/DX =    0.0                 !
 ! D50   D(5,8,13,34)          179.5946         -DE/DX =    0.0                 !
 ! D51   D(30,8,13,9)         -179.8006         -DE/DX =    0.0                 !
 ! D52   D(30,8,13,34)           0.1521         -DE/DX =    0.0                 !
 ! D53   D(4,9,13,8)            -0.338          -DE/DX =    0.0                 !
 ! D54   D(4,9,13,34)          179.709          -DE/DX =    0.0                 !
 ! D55   D(31,9,13,8)          179.9291         -DE/DX =    0.0                 !
 ! D56   D(31,9,13,34)          -0.0239         -DE/DX =    0.0                 !
 ! D57   D(6,11,14,16)          20.1077         -DE/DX =    0.0                 !
 ! D58   D(6,11,14,18)        -165.3998         -DE/DX =    0.0                 !
 ! D59   D(15,11,14,16)       -160.0225         -DE/DX =    0.0                 !
 ! D60   D(15,11,14,18)         14.47           -DE/DX =    0.0                 !
 ! D61   D(6,11,15,12)         -12.3987         -DE/DX =    0.0                 !
 ! D62   D(6,11,15,17)         169.1147         -DE/DX =    0.0                 !
 ! D63   D(14,11,15,12)        167.7225         -DE/DX =    0.0                 !
 ! D64   D(14,11,15,17)        -10.7642         -DE/DX =    0.0                 !
 ! D65   D(7,12,15,11)           1.5742         -DE/DX =    0.0                 !
 ! D66   D(7,12,15,17)        -179.938          -DE/DX =    0.0                 !
 ! D67   D(33,12,15,11)       -176.2735         -DE/DX =    0.0                 !
 ! D68   D(33,12,15,17)          2.2143         -DE/DX =    0.0                 !
 ! D69   D(11,14,16,20)       -178.4823         -DE/DX =    0.0                 !
 ! D70   D(11,14,16,35)          5.8314         -DE/DX =    0.0                 !
 ! D71   D(18,14,16,20)          6.906          -DE/DX =    0.0                 !
 ! D72   D(18,14,16,35)       -168.7803         -DE/DX =    0.0                 !
 ! D73   D(11,14,18,19)        174.4712         -DE/DX =    0.0                 !
 ! D74   D(11,14,18,21)         -8.0537         -DE/DX =    0.0                 !
 ! D75   D(16,14,18,19)        -10.7766         -DE/DX =    0.0                 !
 ! D76   D(16,14,18,21)        166.6985         -DE/DX =    0.0                 !
 ! D77   D(11,15,17,21)          0.6179         -DE/DX =    0.0                 !
 ! D78   D(11,15,17,36)       -178.3362         -DE/DX =    0.0                 !
 ! D79   D(12,15,17,21)       -177.8819         -DE/DX =    0.0                 !
 ! D80   D(12,15,17,36)          3.164          -DE/DX =    0.0                 !
 ! D81   D(14,16,20,23)          1.1155         -DE/DX =    0.0                 !
 ! D82   D(14,16,20,37)       -177.9193         -DE/DX =    0.0                 !
 ! D83   D(35,16,20,23)        176.8007         -DE/DX =    0.0                 !
 ! D84   D(35,16,20,37)         -2.2341         -DE/DX =    0.0                 !
 ! D85   D(15,17,21,18)          6.1474         -DE/DX =    0.0                 !
 ! D86   D(15,17,21,38)       -178.0382         -DE/DX =    0.0                 !
 ! D87   D(36,17,21,18)       -174.9141         -DE/DX =    0.0                 !
 ! D88   D(36,17,21,38)          0.9003         -DE/DX =    0.0                 !
 ! D89   D(14,18,19,22)       -172.8936         -DE/DX =    0.0                 !
 ! D90   D(14,18,19,23)          6.9649         -DE/DX =    0.0                 !
 ! D91   D(21,18,19,22)          9.7015         -DE/DX =    0.0                 !
 ! D92   D(21,18,19,23)       -170.4401         -DE/DX =    0.0                 !
 ! D93   D(14,18,21,17)         -2.3192         -DE/DX =    0.0                 !
 ! D94   D(14,18,21,38)       -178.0859         -DE/DX =    0.0                 !
 ! D95   D(19,18,21,17)        175.1185         -DE/DX =    0.0                 !
 ! D96   D(19,18,21,38)         -0.6482         -DE/DX =    0.0                 !
 ! D97   D(18,19,22,25)       -179.9313         -DE/DX =    0.0                 !
 ! D98   D(18,19,22,39)          1.5108         -DE/DX =    0.0                 !
 ! D99   D(23,19,22,25)          0.208          -DE/DX =    0.0                 !
 ! D100  D(23,19,22,39)       -178.3499         -DE/DX =    0.0                 !
 ! D101  D(18,19,23,20)          1.0658         -DE/DX =    0.0                 !
 ! D102  D(18,19,23,24)        179.4439         -DE/DX =    0.0                 !
 ! D103  D(22,19,23,20)       -179.0683         -DE/DX =    0.0                 !
 ! D104  D(22,19,23,24)         -0.6902         -DE/DX =    0.0                 !
 ! D105  D(16,20,23,19)         -5.1522         -DE/DX =    0.0                 !
 ! D106  D(16,20,23,24)        176.4924         -DE/DX =    0.0                 !
 ! D107  D(37,20,23,19)        173.8958         -DE/DX =    0.0                 !
 ! D108  D(37,20,23,24)         -4.4596         -DE/DX =    0.0                 !
 ! D109  D(19,22,25,26)          0.3797         -DE/DX =    0.0                 !
 ! D110  D(19,22,25,41)       -179.3823         -DE/DX =    0.0                 !
 ! D111  D(39,22,25,26)        178.9594         -DE/DX =    0.0                 !
 ! D112  D(39,22,25,41)         -0.8025         -DE/DX =    0.0                 !
 ! D113  D(19,23,24,26)          0.6029         -DE/DX =    0.0                 !
 ! D114  D(19,23,24,40)       -179.5832         -DE/DX =    0.0                 !
 ! D115  D(20,23,24,26)        178.9402         -DE/DX =    0.0                 !
 ! D116  D(20,23,24,40)         -1.2458         -DE/DX =    0.0                 !
 ! D117  D(23,24,26,25)         -0.0107         -DE/DX =    0.0                 !
 ! D118  D(23,24,26,42)        179.7316         -DE/DX =    0.0                 !
 ! D119  D(40,24,26,25)       -179.8212         -DE/DX =    0.0                 !
 ! D120  D(40,24,26,42)         -0.0789         -DE/DX =    0.0                 !
 ! D121  D(22,25,26,24)         -0.4825         -DE/DX =    0.0                 !
 ! D122  D(22,25,26,42)        179.7745         -DE/DX =    0.0                 !
 ! D123  D(41,25,26,24)        179.2789         -DE/DX =    0.0                 !
 ! D124  D(41,25,26,42)         -0.4641         -DE/DX =    0.0                 !
 --------------------------------------------------------------------------------
 Lowest energy point so far.  Saving SCF results.
 Largest change from initial coordinates is atom   34       0.000 Angstoms.
 GradGradGradGradGradGradGradGradGradGradGradGradGradGradGradGradGradGrad

 Leave Link  103 at Thu Sep  8 15:30:35 2022, MaxMem=  1342177280 cpu:             124.0 elap:               2.8
 (Enter /mnt/opt/groups/app-gaussian/g16-avx2/l202.exe)
                          Input orientation:                          
 ---------------------------------------------------------------------
 Center     Atomic      Atomic             Coordinates (Angstroms)
 Number     Number       Type             X           Y           Z
 ---------------------------------------------------------------------
      1          6           0        3.784483    1.195552    0.290369
      2          6           0        4.151780   -0.141983    0.075725
      3          6           0        2.455419    1.614557    0.247677
      4          6           0        5.505774   -0.587610    0.108779
      5          6           0        3.116323   -1.085940   -0.243345
      6          6           0        1.394814    0.648705    0.050028
      7          6           0        2.133735    3.013648    0.303243
      8          6           0        3.483617   -2.431893   -0.539124
      9          6           0        5.820206   -1.894610   -0.167891
     10          6           0        1.774843   -0.661057   -0.255181
     11          6           0        0.004585    1.111333    0.070623
     12          6           0        0.862644    3.437273    0.095258
     13          6           0        4.797519   -2.826979   -0.499126
     14          6           0       -1.142710    0.243034    0.195000
     15          6           0       -0.224092    2.504588   -0.041985
     16          6           0       -1.044978   -1.089995    0.724733
     17          6           0       -1.539247    2.986365   -0.259892
     18          6           0       -2.446242    0.740871   -0.104646
     19          6           0       -3.587781   -0.161470   -0.097004
     20          6           0       -2.125458   -1.914635    0.811302
     21          6           0       -2.604009    2.129819   -0.352405
     22          6           0       -4.881024    0.227515   -0.524765
     23          6           0       -3.415194   -1.502619    0.355475
     24          6           0       -4.519212   -2.386802    0.379158
     25          6           0       -5.943587   -0.656051   -0.502635
     26          6           0       -5.766857   -1.975507   -0.042352
     27          1           0        4.563430    1.936811    0.453854
     28          1           0        6.284965    0.129500    0.353517
     29          1           0        2.941364    3.725186    0.451387
     30          1           0        2.700279   -3.142924   -0.788712
     31          1           0        6.854610   -2.224162   -0.139672
     32          1           0        1.026629   -1.384365   -0.553785
     33          1           0        0.631108    4.498458    0.063009
     34          1           0        5.064154   -3.856265   -0.719930
     35          1           0       -0.099127   -1.423224    1.129609
     36          1           0       -1.689517    4.056823   -0.370761
     37          1           0       -2.020112   -2.903948    1.248669
     38          1           0       -3.587880    2.537055   -0.551430
     39          1           0       -5.049637    1.229770   -0.901343
     40          1           0       -4.364737   -3.402296    0.734566
     41          1           0       -6.920630   -0.329919   -0.846748
     42          1           0       -6.607002   -2.663171   -0.024339
 ---------------------------------------------------------------------
                    Distance matrix (angstroms):
                    1          2          3          4          5
     1  C    0.000000
     2  C    1.403559   0.000000
     3  C    1.394202   2.447987   0.000000
     4  C    2.485052   1.425825   3.764771   0.000000
     5  C    2.436492   1.437022   2.823222   2.466131   0.000000
     6  C    2.463194   2.868224   1.448039   4.293241   2.461433
     7  C    2.455730   3.752636   1.436671   4.937360   4.250983
     8  C    3.733221   2.463365   4.248530   2.812521   1.426177
     9  C    3.728709   2.432015   4.879420   1.372466   2.823229
    10  C    2.789852   2.455355   2.427853   3.749361   1.407208
    11  C    3.787217   4.332442   2.508220   5.757686   3.822237
    12  C    3.687889   4.861057   2.425378   6.144796   5.064897
    13  C    4.222594   2.820751   5.076454   2.426097   2.433734
    14  C    5.019324   5.309811   3.851024   6.700727   4.483044
    15  C    4.229977   5.115315   2.838281   6.512740   4.908239
    16  C    5.360605   5.322239   4.449153   6.598799   4.272425
    17  C    5.643749   6.502845   4.254038   7.908321   6.185327
    18  C    6.259769   6.659269   4.991366   8.065046   5.856501
    19  C    7.506120   7.741513   6.308197   9.105860   6.769126
    20  C    6.698659   6.564075   5.810104   7.777547   5.410664
    21  C    6.488362   7.140383   5.120879   8.565377   6.563170
    22  C    8.757428   9.060280   7.506261  10.437978   8.109372
    23  C    7.688935   7.693418   6.647744   8.971163   6.572132
    24  C    9.043920   8.961997   8.041992  10.188746   7.770531
    25  C    9.934417  10.124979   8.732808  11.465879   9.073809
    26  C   10.069479  10.087374   8.976553  11.358755   8.929872
    27  H    1.087635   2.152631   2.142444   2.716577   3.423044
    28  H    2.718982   2.168260   4.108773   1.086868   3.445843
    29  H    2.671296   4.069548   2.175407   5.029293   4.864175
    30  H    4.600249   3.443799   4.875211   3.899477   2.168341
    31  H    4.615740   3.418648   5.851383   2.135273   3.909103
    32  H    3.869667   3.421457   3.417209   4.597450   2.133601
    33  H    4.572161   5.824859   3.417470   7.045037   6.120102
    34  H    5.308401   3.906582   6.137724   3.400866   3.419924
    35  H    4.758649   4.563163   4.065910   5.758060   3.512532
    36  H    6.211976   7.207640   4.850528   8.577466   7.039911
    37  H    7.170604   6.862689   6.438109   7.956364   5.649268
    38  H    7.540556   8.214189   6.165309   9.638151   7.626752
    39  H    8.914204   9.354274   7.602248  10.758249   8.513423
    40  H    9.367353   9.143018   8.480590  10.283047   7.892279
    41  H   10.872881  11.112360   9.637896  12.465751  10.083456
    42  H   11.089263  11.050692  10.024990  12.290037   9.852851
                    6          7          8          9         10
     6  C    0.000000
     7  C    2.490598   0.000000
     8  C    3.768326   5.673242   0.000000
     9  C    5.108819   6.156544   2.426136   0.000000
    10  C    1.397516   3.734180   2.477174   4.230158   0.000000
    11  C    1.465328   2.864646   5.002990   6.550880   2.526129
    12  C    2.839254   1.355872   6.459029   7.285303   4.213220
    13  C    4.894931   6.469348   1.372600   1.422996   3.726566
    14  C    2.573833   4.292215   5.394170   7.292696   3.087419
    15  C    2.464473   2.436734   6.193795   7.476786   3.750000
    16  C    3.070975   5.207855   4.889396   6.969572   3.015893
    17  C    3.764229   3.716001   7.393555   8.831417   4.928174
    18  C    3.845274   5.129140   6.739320   8.676631   4.450351
    19  C    5.050174   6.555709   7.440091   9.566557   5.388167
    20  C    4.420697   6.533515   5.792489   8.005798   4.233343
    21  C    4.283251   4.863872   7.609420   9.337959   5.193533
    22  C    6.316164   7.593088   8.777236  10.915452   6.720327
    23  C    5.278037   7.154719   7.018365   9.258519   5.293166
    24  C    6.655699   8.569266   8.055467  10.365572   6.557111
    25  C    7.473952   8.908381   9.593077  11.833550   7.722397
    26  C    7.627880   9.350426   9.275039  11.588025   7.658349
    27  H    3.444186   2.661894   4.608424   4.079931   3.876579
    28  H    4.926993   5.055052   3.899371   2.141235   4.619166
    29  H    3.466647   1.086507   6.259774   6.344552   4.593380
    30  H    4.096849   6.278273   1.086958   3.417258   2.701990
    31  H    6.172416   7.065231   3.400928   1.085998   5.316077
    32  H    2.152562   4.615485   2.671015   4.836077   1.082665
    33  H    3.924795   2.126091   7.518586   8.237194   5.294334
    34  H    5.861028   7.538564   2.135328   2.173580   4.609220
    35  H    2.773129   5.035314   4.078987   6.078175   2.451592
    36  H    4.615780   4.019919   8.300187   9.584188   5.854361
    37  H    5.071470   7.291517   5.806038   8.030940   4.657661
    38  H    5.362356   5.804695   8.642723  10.406673   6.250958
    39  H    6.540160   7.498939   9.292761  11.333719   7.110997
    40  H    7.074718   9.142238   8.010033  10.335406   6.796207
    41  H    8.420720   9.720260  10.618912  12.854494   8.721861
    42  H    8.660434  10.427563  10.106388  12.451779   8.620735
                   11         12         13         14         15
    11  C    0.000000
    12  C    2.479288   0.000000
    13  C    6.229537   7.421414   0.000000
    14  C    1.444195   3.772871   6.722582   0.000000
    15  C    1.416380   1.438656   7.338335   2.452478   0.000000
    16  C    2.524933   4.952920   6.216890   1.437753   3.765998
    17  C    2.451204   2.469520   8.602721   2.808920   1.417471
    18  C    2.484857   4.273087   8.084383   1.427174   2.837706
    19  C    3.814868   5.726622   8.807945   2.495448   4.292470
    20  C    3.773880   6.171255   7.104731   2.449726   4.885982
    21  C    2.832142   3.731959   8.909208   2.448470   2.429160
    22  C    5.000480   6.608835  10.149127   3.807006   5.206261
    23  C    4.313789   6.539889   8.362591   2.870059   5.137978
    24  C    5.726856   7.935038   9.368384   4.283774   6.523121
    25  C    6.231615   7.964770  10.958298   4.933910   6.550913
    26  C    6.546059   8.559638  10.608472   5.134296   7.126956
    27  H    4.648801   4.009463   4.863812   5.957845   4.846503
    28  H    6.362955   6.356857   3.417640   7.430234   6.940122
    29  H    3.949921   2.128567   6.876020   5.373153   3.428321
    30  H    5.109200   6.888926   2.140583   5.215454   6.403432
    31  H    7.621850   8.246860   2.173527   8.375929   8.513439
    32  H    2.768207   4.867889   4.037788   2.813386   4.117062
    33  H    3.444591   1.086629   8.446124   4.612210   2.172075
    34  H    7.134511   8.456531   1.085946   7.494432   8.299735
    35  H    2.748852   5.061553   5.347939   2.176919   4.100726
    36  H    3.426472   2.667310   9.459643   3.894107   2.159861
    37  H    4.648620   7.060575   7.038523   3.432717   5.843264
    38  H    3.914772   4.586476   9.954422   3.434901   3.402302
    39  H    5.148194   6.389159  10.657649   4.176086   5.064538
    40  H    6.317012   8.632145   9.262825   4.895000   7.255291
    41  H    7.132838   8.698187  11.986291   5.898972   7.316126
    42  H    7.613736   9.644964  11.415575   6.192950   8.212648
                   16         17         18         19         20
    16  C    0.000000
    17  C    4.222618   0.000000
    18  C    2.450200   2.426723   0.000000
    19  C    2.829003   3.759241   1.455125   0.000000
    20  C    1.361970   5.050832   2.827291   2.457030   0.000000
    21  C    3.736042   1.369652   1.419666   2.506600   4.235662
    22  C    4.244093   4.341530   2.523529   1.416604   3.737248
    23  C    2.434037   4.903961   2.486730   1.425905   1.428620
    24  C    3.724437   6.177338   3.783333   2.458942   2.477852
    25  C    5.068640   5.720518   3.786979   2.441100   4.229489
    26  C    4.865048   6.522284   4.290580   2.835858   3.740617
    27  H    6.378806   6.233271   7.132860   8.434955   7.726748
    28  H    7.439962   8.352020   8.764569   9.887302   8.667368
    29  H    6.257125   4.596482   6.183980   7.618173   7.590112
    30  H    4.531223   7.471373   6.483709   6.993370   5.230342
    31  H    8.027267   9.880328   9.762095  10.644250   9.035584
    32  H    2.452105   5.076748   4.096241   4.795508   3.475673
    33  H    5.871793   2.664795   4.859800   6.288049   7.020425
    34  H    6.860087   9.520406   8.827133   9.428442   7.602968
    35  H    1.081481   4.842431   3.422812   3.907340   2.109223
    36  H    5.301441   1.086625   3.411596   4.633826   6.102920
    37  H    2.125046   6.099408   3.911234   3.433600   1.086797
    38  H    4.609819   2.117492   2.174679   2.736520   4.879883
    39  H    4.905377   3.977427   2.766119   2.172449   4.622906
    40  H    4.045693   7.056014   4.642277   3.434840   2.689497
    41  H    6.129482   6.348340   4.660199   3.420289   5.315461
    42  H    5.828559   7.593081   5.376418   3.921668   4.619831
                   21         22         23         24         25
    21  C    0.000000
    22  C    2.972081   0.000000
    23  C    3.788630   2.432456   0.000000
    24  C    4.960146   2.789738   1.414636   0.000000
    25  C    4.351600   1.382107   2.801036   2.408714   0.000000
    26  C    5.191670   2.422959   2.431503   1.379657   1.408566
    27  H    7.215226   9.647647   8.688947  10.059503  10.864401
    28  H    9.138570  11.200906   9.836509  11.093362  12.283630
    29  H    5.826014   8.624171   8.230733   9.644781   9.952274
    30  H    7.491839   8.300945   6.434188   7.352326   8.999044
    31  H   10.414791  11.995171  10.307020  11.386811  12.899014
    32  H    5.056835   6.123672   4.535475   5.712409   7.008350
    33  H    4.031005   6.997859   7.243688   8.604217   8.373502
    34  H    9.734937  10.752763   8.865410   9.757470  11.465555
    35  H    4.592920   5.322446   3.406154   4.585718   6.116411
    36  H    2.133068   4.987287   5.866240   7.077419   6.350251
    37  H    5.314432   4.597385   2.169740   2.696106   4.849099
    38  H    1.083261   2.647056   4.143822   5.096836   3.968332
    39  H    2.663178   1.083862   3.423002   3.873064   2.124720
    40  H    5.906434   3.876596   2.157340   1.086925   3.400779
    41  H    4.992785   2.138784   3.886984   3.391227   1.085997
    42  H    6.253346   3.403747   3.417423   2.144308   2.167353
                   26         27         28         29         30
    26  C    0.000000
    27  H   11.057454   0.000000
    28  H   12.240677   2.498024   0.000000
    29  H   10.419923   2.414413   4.911029   0.000000
    30  H    8.579762   5.551487   4.986323   6.983330   0.000000
    31  H   12.624291   4.787011   2.471327   7.145459   4.303933
    32  H    6.838309   4.955251   5.546628   5.548341   2.439021
    33  H    9.102597   4.709347   7.151104   2.466996   7.962262
    34  H   11.013953   5.931966   4.304531   7.959687   2.470120
    35  H    5.813921   5.786702   6.615883   6.017532   3.804471
    36  H    7.288454   6.653855   8.918565   4.714973   8.442828
    37  H    4.070238   8.210219   8.886923   8.318493   5.146856
    38  H    5.036896   8.234971  10.202368   6.711805   8.476993
    39  H    3.395007   9.733834  11.456809   8.480158   8.899120
    40  H    2.145989  10.406586  11.226528  10.210793   7.232019
    41  H    2.164764  11.777660  13.267986  10.741879  10.023884
    42  H    1.085841  12.089957  13.196386  11.498205   9.350931
                   31         32         33         34         35
    31  H    0.000000
    32  H    5.902721   0.000000
    33  H    9.163333   5.928278   0.000000
    34  H    2.491223   4.737035   9.490326   0.000000
    35  H    7.113862   2.025500   6.061122   5.999996   0.000000
    36  H   10.606898   6.084199   2.401770  10.409176   5.900116
    37  H    9.008346   3.852350   7.951753   7.414116   2.428354
    38  H   11.484090   6.055678   4.693026  10.759211   5.539052
    39  H   12.418570   6.623859   6.624588  11.322077   5.972495
    40  H   11.314859   5.899044   9.371839   9.551211   4.718921
    41  H   13.922836   8.022257   9.009419  12.493448   7.185695
    42  H   13.469262   7.758091  10.182671  11.752583   6.724693
                   36         37         38         39         40
    36  H    0.000000
    37  H    7.154312   0.000000
    38  H    2.438466   5.941613   0.000000
    39  H    4.423138   5.557715   1.992026   0.000000
    40  H    8.001063   2.451514   6.126433   4.959972   0.000000
    41  H    6.843582   5.918739   4.406129   2.436437   4.297981
    42  H    8.334266   4.766349   6.036164   4.283633   2.479918
                   41         42
    41  H    0.000000
    42  H    2.493749   0.000000
 Stoichiometry    C26H16
 Framework group  C1[X(C26H16)]
 Deg. of freedom   120
 Full point group                 C1      NOp   1
 RotChk:  IX=0 Diff= 7.70D-18
 Largest Abelian subgroup         C1      NOp   1
 Largest concise Abelian subgroup C1      NOp   1
                         Standard orientation:                         
 ---------------------------------------------------------------------
 Center     Atomic      Atomic             Coordinates (Angstroms)
 Number     Number       Type             X           Y           Z
 ---------------------------------------------------------------------
      1          6           0        3.784483    1.195552    0.290369
      2          6           0        4.151780   -0.141983    0.075725
      3          6           0        2.455419    1.614557    0.247677
      4          6           0        5.505774   -0.587610    0.108779
      5          6           0        3.116323   -1.085940   -0.243345
      6          6           0        1.394814    0.648705    0.050028
      7          6           0        2.133735    3.013648    0.303243
      8          6           0        3.483617   -2.431893   -0.539124
      9          6           0        5.820206   -1.894610   -0.167891
     10          6           0        1.774843   -0.661057   -0.255181
     11          6           0        0.004585    1.111333    0.070623
     12          6           0        0.862644    3.437273    0.095258
     13          6           0        4.797519   -2.826979   -0.499126
     14          6           0       -1.142710    0.243034    0.195000
     15          6           0       -0.224092    2.504588   -0.041985
     16          6           0       -1.044978   -1.089995    0.724733
     17          6           0       -1.539247    2.986365   -0.259892
     18          6           0       -2.446242    0.740871   -0.104646
     19          6           0       -3.587781   -0.161470   -0.097004
     20          6           0       -2.125458   -1.914635    0.811302
     21          6           0       -2.604009    2.129819   -0.352405
     22          6           0       -4.881024    0.227515   -0.524765
     23          6           0       -3.415194   -1.502619    0.355475
     24          6           0       -4.519212   -2.386802    0.379158
     25          6           0       -5.943587   -0.656051   -0.502635
     26          6           0       -5.766857   -1.975507   -0.042352
     27          1           0        4.563430    1.936811    0.453854
     28          1           0        6.284965    0.129500    0.353517
     29          1           0        2.941364    3.725186    0.451387
     30          1           0        2.700279   -3.142924   -0.788712
     31          1           0        6.854610   -2.224162   -0.139672
     32          1           0        1.026629   -1.384365   -0.553785
     33          1           0        0.631108    4.498458    0.063009
     34          1           0        5.064154   -3.856265   -0.719930
     35          1           0       -0.099127   -1.423224    1.129609
     36          1           0       -1.689517    4.056823   -0.370761
     37          1           0       -2.020112   -2.903948    1.248669
     38          1           0       -3.587880    2.537055   -0.551430
     39          1           0       -5.049637    1.229770   -0.901343
     40          1           0       -4.364737   -3.402296    0.734566
     41          1           0       -6.920630   -0.329919   -0.846748
     42          1           0       -6.607002   -2.663171   -0.024339
 ---------------------------------------------------------------------
 Rotational constants (GHZ):           0.4307293           0.1217062           0.0965536
 Leave Link  202 at Thu Sep  8 15:30:35 2022, MaxMem=  1342177280 cpu:               3.4 elap:               0.1
 (Enter /mnt/opt/groups/app-gaussian/g16-avx2/l9999.exe)
 Unable to Open any file for archive entry.
 1\1\GINC-WN41019\FOpt\RB3LYP\6-31G(d,p)\C26H16\PWASIUK\08-Sep-2022\0\\
 #p opt freq b3lyp/6-31g(d,p) empiricaldispersion=gd3 int=(grid=ultrafi
 ne,acc2e=12) scf=(maxcyc=500,ferm,novaracc,noincfoc,intrep)\\peri symm
 \\0,1\C,3.784483,1.195552,0.290369\C,4.15178,-0.141983,0.075725\C,2.45
 5419,1.614557,0.247677\C,5.505774,-0.58761,0.108779\C,3.116323,-1.0859
 4,-0.243345\C,1.394814,0.648705,0.050028\C,2.133735,3.013648,0.303243\
 C,3.483617,-2.431893,-0.539124\C,5.820206,-1.89461,-0.167891\C,1.77484
 3,-0.661057,-0.255181\C,0.004585,1.111333,0.070623\C,0.862644,3.437273
 ,0.095258\C,4.797519,-2.826979,-0.499126\C,-1.14271,0.243034,0.195\C,-
 0.224092,2.504588,-0.041985\C,-1.044978,-1.089995,0.724733\C,-1.539247
 ,2.986365,-0.259892\C,-2.446242,0.740871,-0.104646\C,-3.587781,-0.1614
 7,-0.097004\C,-2.125458,-1.914635,0.811302\C,-2.604009,2.129819,-0.352
 405\C,-4.881024,0.227515,-0.524765\C,-3.415194,-1.502619,0.355475\C,-4
 .519212,-2.386802,0.379158\C,-5.943587,-0.656051,-0.502635\C,-5.766857
 ,-1.975507,-0.042352\H,4.56343,1.936811,0.453854\H,6.284965,0.1295,0.3
 53517\H,2.941364,3.725186,0.451387\H,2.700279,-3.142924,-0.788712\H,6.
 85461,-2.224162,-0.139672\H,1.026629,-1.384365,-0.553785\H,0.631108,4.
 498458,0.063009\H,5.064154,-3.856265,-0.71993\H,-0.099127,-1.423224,1.
 129609\H,-1.689517,4.056823,-0.370761\H,-2.020112,-2.903948,1.248669\H
 ,-3.58788,2.537055,-0.55143\H,-5.049637,1.22977,-0.901343\H,-4.364737,
 -3.402296,0.734566\H,-6.92063,-0.329919,-0.846748\H,-6.607002,-2.66317
 1,-0.024339\\Version=ES64L-G16RevC.01\State=1-A\HF=-1000.5209756\RMSD=
 6.519e-09\RMSF=6.269e-06\Dipole=0.0039517,0.0038098,-0.0151631\Quadrup
 ole=6.779543,5.5303756,-12.3099185,0.1495729,2.2791296,-0.8688646\PG=C
 01 [X(C26H16)]\\@
 The archive entry for this job was punched.


 IF AT FIRST YOU DON'T SUCCEED, TRY, TRY AGAIN.
 THEN GIVE UP;
 THERE'S NO USE BEING A DAMN FOOL ABOUT IT.

                                 -- W. C. FIELDS
 Leave Link 9999 at Thu Sep  8 15:30:35 2022, MaxMem=  1342177280 cpu:               5.4 elap:               0.1
 Job cpu time:       0 days  0 hours 53 minutes 35.9 seconds.
 Elapsed time:       0 days  0 hours  1 minutes 10.3 seconds.
 File lengths (MBytes):  RWF=     68 Int=      0 D2E=      0 Chk=     17 Scr=      1
 Normal termination of Gaussian 16 at Thu Sep  8 15:30:35 2022.
 (Enter /mnt/opt/groups/app-gaussian/g16-avx2/l1.exe)
 Link1:  Proceeding to internal job step number  2.
 ----------------------------------------------------------------------
 #P Geom=AllCheck Guess=TCheck SCRF=Check GenChk RB3LYP/6-31G(d,p) Freq
 ----------------------------------------------------------------------
 1/10=4,29=7,30=1,38=1,40=1/1,3;
 2/12=2,40=1/2;
 3/5=1,6=6,7=101,11=2,14=-4,25=1,27=12,30=1,70=2,71=2,74=-5,75=-5,116=1,124=31,140=1/1,2,3;
 4/5=101/1;
 5/5=100002,7=500,17=20,22=13,38=6,87=12,98=1/2;
 8/6=4,10=90,11=11,87=12/1;
 11/6=1,8=1,9=11,15=111,16=1,87=12/1,2,10;
 10/6=1,87=12/2;
 6/7=2,8=2,9=2,10=2,28=1,87=12/1;
 7/8=1,10=1,25=1,87=12/1,2,3,16;
 1/10=4,30=1/3;
 99//99;
 Leave Link    1 at Thu Sep  8 15:30:36 2022, MaxMem=  1342177280 cpu:               3.2 elap:               0.1
 (Enter /mnt/opt/groups/app-gaussian/g16-avx2/l101.exe)
 Structure from the checkpoint file:  "/scratch/9834690.torquesrv1.cis.gov.pl/Gau-35239.chk"
 ---------
 peri symm
 ---------
 Charge =  0 Multiplicity = 1
 Redundant internal coordinates found in file.  (old form).
 C,0,3.784483,1.195552,0.290369
 C,0,4.15178,-0.141983,0.075725
 C,0,2.455419,1.614557,0.247677
 C,0,5.505774,-0.58761,0.108779
 C,0,3.116323,-1.08594,-0.243345
 C,0,1.394814,0.648705,0.050028
 C,0,2.133735,3.013648,0.303243
 C,0,3.483617,-2.431893,-0.539124
 C,0,5.820206,-1.89461,-0.167891
 C,0,1.774843,-0.661057,-0.255181
 C,0,0.004585,1.111333,0.070623
 C,0,0.862644,3.437273,0.095258
 C,0,4.797519,-2.826979,-0.499126
 C,0,-1.14271,0.243034,0.195
 C,0,-0.224092,2.504588,-0.041985
 C,0,-1.044978,-1.089995,0.724733
 C,0,-1.539247,2.986365,-0.259892
 C,0,-2.446242,0.740871,-0.104646
 C,0,-3.587781,-0.16147,-0.097004
 C,0,-2.125458,-1.914635,0.811302
 C,0,-2.604009,2.129819,-0.352405
 C,0,-4.881024,0.227515,-0.524765
 C,0,-3.415194,-1.502619,0.355475
 C,0,-4.519212,-2.386802,0.379158
 C,0,-5.943587,-0.656051,-0.502635
 C,0,-5.766857,-1.975507,-0.042352
 H,0,4.56343,1.936811,0.453854
 H,0,6.284965,0.1295,0.353517
 H,0,2.941364,3.725186,0.451387
 H,0,2.700279,-3.142924,-0.788712
 H,0,6.85461,-2.224162,-0.139672
 H,0,1.026629,-1.384365,-0.553785
 H,0,0.631108,4.498458,0.063009
 H,0,5.064154,-3.856265,-0.71993
 H,0,-0.099127,-1.423224,1.129609
 H,0,-1.689517,4.056823,-0.370761
 H,0,-2.020112,-2.903948,1.248669
 H,0,-3.58788,2.537055,-0.55143
 H,0,-5.049637,1.22977,-0.901343
 H,0,-4.364737,-3.402296,0.734566
 H,0,-6.92063,-0.329919,-0.846748
 H,0,-6.607002,-2.663171,-0.024339
 Recover connectivity data from disk.
 ITRead=  0  0  0  0  0  0  0  0  0  0  0  0  0  0  0  0  0  0  0  0
 ITRead=  0  0  0  0  0  0  0  0  0  0  0  0  0  0  0  0  0  0  0  0
 ITRead=  0  0
 MicOpt= -1 -1 -1 -1 -1 -1 -1 -1 -1 -1 -1 -1 -1 -1 -1 -1 -1 -1 -1 -1
 MicOpt= -1 -1 -1 -1 -1 -1 -1 -1 -1 -1 -1 -1 -1 -1 -1 -1 -1 -1 -1 -1
 MicOpt= -1 -1
 NAtoms=     42 NQM=       42 NQMF=       0 NMMI=      0 NMMIF=      0
                NMic=       0 NMicF=      0.
                    Isotopes and Nuclear Properties:
 (Nuclear quadrupole moments (NQMom) in fm**2, nuclear magnetic moments (NMagM)
  in nuclear magnetons)

  Atom         1           2           3           4           5           6           7           8           9          10
 IAtWgt=          12          12          12          12          12          12          12          12          12          12
 AtmWgt=  12.0000000  12.0000000  12.0000000  12.0000000  12.0000000  12.0000000  12.0000000  12.0000000  12.0000000  12.0000000
 NucSpn=           0           0           0           0           0           0           0           0           0           0
 AtZEff=   3.6000000   3.6000000   3.6000000   3.6000000   3.6000000   3.6000000   3.6000000   3.6000000   3.6000000   3.6000000
 NQMom=    0.0000000   0.0000000   0.0000000   0.0000000   0.0000000   0.0000000   0.0000000   0.0000000   0.0000000   0.0000000
 NMagM=    0.0000000   0.0000000   0.0000000   0.0000000   0.0000000   0.0000000   0.0000000   0.0000000   0.0000000   0.0000000
 AtZNuc=   6.0000000   6.0000000   6.0000000   6.0000000   6.0000000   6.0000000   6.0000000   6.0000000   6.0000000   6.0000000

  Atom        11          12          13          14          15          16          17          18          19          20
 IAtWgt=          12          12          12          12          12          12          12          12          12          12
 AtmWgt=  12.0000000  12.0000000  12.0000000  12.0000000  12.0000000  12.0000000  12.0000000  12.0000000  12.0000000  12.0000000
 NucSpn=           0           0           0           0           0           0           0           0           0           0
 AtZEff=   3.6000000   3.6000000   3.6000000   3.6000000   3.6000000   3.6000000   3.6000000   3.6000000   3.6000000   3.6000000
 NQMom=    0.0000000   0.0000000   0.0000000   0.0000000   0.0000000   0.0000000   0.0000000   0.0000000   0.0000000   0.0000000
 NMagM=    0.0000000   0.0000000   0.0000000   0.0000000   0.0000000   0.0000000   0.0000000   0.0000000   0.0000000   0.0000000
 AtZNuc=   6.0000000   6.0000000   6.0000000   6.0000000   6.0000000   6.0000000   6.0000000   6.0000000   6.0000000   6.0000000

  Atom        21          22          23          24          25          26          27          28          29          30
 IAtWgt=          12          12          12          12          12          12           1           1           1           1
 AtmWgt=  12.0000000  12.0000000  12.0000000  12.0000000  12.0000000  12.0000000   1.0078250   1.0078250   1.0078250   1.0078250
 NucSpn=           0           0           0           0           0           0           1           1           1           1
 AtZEff=   3.6000000   3.6000000   3.6000000   3.6000000   3.6000000   3.6000000   1.0000000   1.0000000   1.0000000   1.0000000
 NQMom=    0.0000000   0.0000000   0.0000000   0.0000000   0.0000000   0.0000000   0.0000000   0.0000000   0.0000000   0.0000000
 NMagM=    0.0000000   0.0000000   0.0000000   0.0000000   0.0000000   0.0000000   2.7928460   2.7928460   2.7928460   2.7928460
 AtZNuc=   6.0000000   6.0000000   6.0000000   6.0000000   6.0000000   6.0000000   1.0000000   1.0000000   1.0000000   1.0000000

  Atom        31          32          33          34          35          36          37          38          39          40
 IAtWgt=           1           1           1           1           1           1           1           1           1           1
 AtmWgt=   1.0078250   1.0078250   1.0078250   1.0078250   1.0078250   1.0078250   1.0078250   1.0078250   1.0078250   1.0078250
 NucSpn=           1           1           1           1           1           1           1           1           1           1
 AtZEff=   1.0000000   1.0000000   1.0000000   1.0000000   1.0000000   1.0000000   1.0000000   1.0000000   1.0000000   1.0000000
 NQMom=    0.0000000   0.0000000   0.0000000   0.0000000   0.0000000   0.0000000   0.0000000   0.0000000   0.0000000   0.0000000
 NMagM=    2.7928460   2.7928460   2.7928460   2.7928460   2.7928460   2.7928460   2.7928460   2.7928460   2.7928460   2.7928460
 AtZNuc=   1.0000000   1.0000000   1.0000000   1.0000000   1.0000000   1.0000000   1.0000000   1.0000000   1.0000000   1.0000000

  Atom        41          42
 IAtWgt=           1           1
 AtmWgt=   1.0078250   1.0078250
 NucSpn=           1           1
 AtZEff=   1.0000000   1.0000000
 NQMom=    0.0000000   0.0000000
 NMagM=    2.7928460   2.7928460
 AtZNuc=   1.0000000   1.0000000
 Leave Link  101 at Thu Sep  8 15:30:36 2022, MaxMem=  1342177280 cpu:              15.4 elap:               0.4
 (Enter /mnt/opt/groups/app-gaussian/g16-avx2/l103.exe)

 GradGradGradGradGradGradGradGradGradGradGradGradGradGradGradGradGradGrad
 Berny optimization.
 Initialization pass.
                           ----------------------------
                           !    Initial Parameters    !
                           ! (Angstroms and Degrees)  !
 --------------------------                            --------------------------
 ! Name  Definition              Value          Derivative Info.                !
 --------------------------------------------------------------------------------
 ! R1    R(1,2)                  1.4036         calculate D2E/DX2 analytically  !
 ! R2    R(1,3)                  1.3942         calculate D2E/DX2 analytically  !
 ! R3    R(1,27)                 1.0876         calculate D2E/DX2 analytically  !
 ! R4    R(2,4)                  1.4258         calculate D2E/DX2 analytically  !
 ! R5    R(2,5)                  1.437          calculate D2E/DX2 analytically  !
 ! R6    R(3,6)                  1.448          calculate D2E/DX2 analytically  !
 ! R7    R(3,7)                  1.4367         calculate D2E/DX2 analytically  !
 ! R8    R(4,9)                  1.3725         calculate D2E/DX2 analytically  !
 ! R9    R(4,28)                 1.0869         calculate D2E/DX2 analytically  !
 ! R10   R(5,8)                  1.4262         calculate D2E/DX2 analytically  !
 ! R11   R(5,10)                 1.4072         calculate D2E/DX2 analytically  !
 ! R12   R(6,10)                 1.3975         calculate D2E/DX2 analytically  !
 ! R13   R(6,11)                 1.4653         calculate D2E/DX2 analytically  !
 ! R14   R(7,12)                 1.3559         calculate D2E/DX2 analytically  !
 ! R15   R(7,29)                 1.0865         calculate D2E/DX2 analytically  !
 ! R16   R(8,13)                 1.3726         calculate D2E/DX2 analytically  !
 ! R17   R(8,30)                 1.087          calculate D2E/DX2 analytically  !
 ! R18   R(9,13)                 1.423          calculate D2E/DX2 analytically  !
 ! R19   R(9,31)                 1.086          calculate D2E/DX2 analytically  !
 ! R20   R(10,32)                1.0827         calculate D2E/DX2 analytically  !
 ! R21   R(11,14)                1.4442         calculate D2E/DX2 analytically  !
 ! R22   R(11,15)                1.4164         calculate D2E/DX2 analytically  !
 ! R23   R(12,15)                1.4387         calculate D2E/DX2 analytically  !
 ! R24   R(12,33)                1.0866         calculate D2E/DX2 analytically  !
 ! R25   R(13,34)                1.0859         calculate D2E/DX2 analytically  !
 ! R26   R(14,16)                1.4378         calculate D2E/DX2 analytically  !
 ! R27   R(14,18)                1.4272         calculate D2E/DX2 analytically  !
 ! R28   R(15,17)                1.4175         calculate D2E/DX2 analytically  !
 ! R29   R(16,20)                1.362          calculate D2E/DX2 analytically  !
 ! R30   R(16,35)                1.0815         calculate D2E/DX2 analytically  !
 ! R31   R(17,21)                1.3697         calculate D2E/DX2 analytically  !
 ! R32   R(17,36)                1.0866         calculate D2E/DX2 analytically  !
 ! R33   R(18,19)                1.4551         calculate D2E/DX2 analytically  !
 ! R34   R(18,21)                1.4197         calculate D2E/DX2 analytically  !
 ! R35   R(19,22)                1.4166         calculate D2E/DX2 analytically  !
 ! R36   R(19,23)                1.4259         calculate D2E/DX2 analytically  !
 ! R37   R(20,23)                1.4286         calculate D2E/DX2 analytically  !
 ! R38   R(20,37)                1.0868         calculate D2E/DX2 analytically  !
 ! R39   R(21,38)                1.0833         calculate D2E/DX2 analytically  !
 ! R40   R(22,25)                1.3821         calculate D2E/DX2 analytically  !
 ! R41   R(22,39)                1.0839         calculate D2E/DX2 analytically  !
 ! R42   R(23,24)                1.4146         calculate D2E/DX2 analytically  !
 ! R43   R(24,26)                1.3797         calculate D2E/DX2 analytically  !
 ! R44   R(24,40)                1.0869         calculate D2E/DX2 analytically  !
 ! R45   R(25,26)                1.4086         calculate D2E/DX2 analytically  !
 ! R46   R(25,41)                1.086          calculate D2E/DX2 analytically  !
 ! R47   R(26,42)                1.0858         calculate D2E/DX2 analytically  !
 ! A1    A(2,1,3)              122.085          calculate D2E/DX2 analytically  !
 ! A2    A(2,1,27)             119.0152         calculate D2E/DX2 analytically  !
 ! A3    A(3,1,27)             118.849          calculate D2E/DX2 analytically  !
 ! A4    A(1,2,4)              122.8744         calculate D2E/DX2 analytically  !
 ! A5    A(1,2,5)              118.1237         calculate D2E/DX2 analytically  !
 ! A6    A(4,2,5)              118.9537         calculate D2E/DX2 analytically  !
 ! A7    A(1,3,6)              120.1287         calculate D2E/DX2 analytically  !
 ! A8    A(1,3,7)              120.3271         calculate D2E/DX2 analytically  !
 ! A9    A(6,3,7)              119.3957         calculate D2E/DX2 analytically  !
 ! A10   A(2,4,9)              120.6983         calculate D2E/DX2 analytically  !
 ! A11   A(2,4,28)             118.6727         calculate D2E/DX2 analytically  !
 ! A12   A(9,4,28)             120.6286         calculate D2E/DX2 analytically  !
 ! A13   A(2,5,8)              118.7123         calculate D2E/DX2 analytically  !
 ! A14   A(2,5,10)             119.3691         calculate D2E/DX2 analytically  !
 ! A15   A(8,5,10)             121.9186         calculate D2E/DX2 analytically  !
 ! A16   A(3,6,10)             117.1138         calculate D2E/DX2 analytically  !
 ! A17   A(3,6,11)             118.8423         calculate D2E/DX2 analytically  !
 ! A18   A(10,6,11)            123.8456         calculate D2E/DX2 analytically  !
 ! A19   A(3,7,12)             120.5467         calculate D2E/DX2 analytically  !
 ! A20   A(3,7,29)             118.463          calculate D2E/DX2 analytically  !
 ! A21   A(12,7,29)            120.874          calculate D2E/DX2 analytically  !
 ! A22   A(5,8,13)             120.8056         calculate D2E/DX2 analytically  !
 ! A23   A(5,8,30)             118.6445         calculate D2E/DX2 analytically  !
 ! A24   A(13,8,30)            120.5476         calculate D2E/DX2 analytically  !
 ! A25   A(4,9,13)             120.4134         calculate D2E/DX2 analytically  !
 ! A26   A(4,9,31)             120.1296         calculate D2E/DX2 analytically  !
 ! A27   A(13,9,31)            119.4564         calculate D2E/DX2 analytically  !
 ! A28   A(5,10,6)             122.7087         calculate D2E/DX2 analytically  !
 ! A29   A(5,10,32)            117.349          calculate D2E/DX2 analytically  !
 ! A30   A(6,10,32)            119.8966         calculate D2E/DX2 analytically  !
 ! A31   A(6,11,14)            124.4089         calculate D2E/DX2 analytically  !
 ! A32   A(6,11,15)            117.5564         calculate D2E/DX2 analytically  !
 ! A33   A(14,11,15)           118.0346         calculate D2E/DX2 analytically  !
 ! A34   A(7,12,15)            121.3476         calculate D2E/DX2 analytically  !
 ! A35   A(7,12,33)            120.6257         calculate D2E/DX2 analytically  !
 ! A36   A(15,12,33)           117.9912         calculate D2E/DX2 analytically  !
 ! A37   A(8,13,9)             120.407          calculate D2E/DX2 analytically  !
 ! A38   A(8,13,34)            120.1276         calculate D2E/DX2 analytically  !
 ! A39   A(9,13,34)            119.4654         calculate D2E/DX2 analytically  !
 ! A40   A(11,14,16)           122.3555         calculate D2E/DX2 analytically  !
 ! A41   A(11,14,18)           119.8536         calculate D2E/DX2 analytically  !
 ! A42   A(16,14,18)           117.572          calculate D2E/DX2 analytically  !
 ! A43   A(11,15,12)           120.5424         calculate D2E/DX2 analytically  !
 ! A44   A(11,15,17)           119.7592         calculate D2E/DX2 analytically  !
 ! A45   A(12,15,17)           119.6812         calculate D2E/DX2 analytically  !
 ! A46   A(14,16,20)           122.064          calculate D2E/DX2 analytically  !
 ! A47   A(14,16,35)           118.8858         calculate D2E/DX2 analytically  !
 ! A48   A(20,16,35)           118.9125         calculate D2E/DX2 analytically  !
 ! A49   A(15,17,21)           121.2726         calculate D2E/DX2 analytically  !
 ! A50   A(15,17,36)           118.6085         calculate D2E/DX2 analytically  !
 ! A51   A(21,17,36)           120.1107         calculate D2E/DX2 analytically  !
 ! A52   A(14,18,19)           119.9416         calculate D2E/DX2 analytically  !
 ! A53   A(14,18,21)           118.6477         calculate D2E/DX2 analytically  !
 ! A54   A(19,18,21)           121.3611         calculate D2E/DX2 analytically  !
 ! A55   A(18,19,22)           122.978          calculate D2E/DX2 analytically  !
 ! A56   A(18,19,23)           119.3384         calculate D2E/DX2 analytically  !
 ! A57   A(22,19,23)           117.6834         calculate D2E/DX2 analytically  !
 ! A58   A(16,20,23)           121.4193         calculate D2E/DX2 analytically  !
 ! A59   A(16,20,37)           119.9898         calculate D2E/DX2 analytically  !
 ! A60   A(23,20,37)           118.584          calculate D2E/DX2 analytically  !
 ! A61   A(17,21,18)           120.9082         calculate D2E/DX2 analytically  !
 ! A62   A(17,21,38)           118.9063         calculate D2E/DX2 analytically  !
 ! A63   A(18,21,38)           120.0528         calculate D2E/DX2 analytically  !
 ! A64   A(19,22,25)           121.4312         calculate D2E/DX2 analytically  !
 ! A65   A(19,22,39)           120.0562         calculate D2E/DX2 analytically  !
 ! A66   A(25,22,39)           118.4974         calculate D2E/DX2 analytically  !
 ! A67   A(19,23,20)           118.8016         calculate D2E/DX2 analytically  !
 ! A68   A(19,23,24)           119.9157         calculate D2E/DX2 analytically  !
 ! A69   A(20,23,24)           121.2623         calculate D2E/DX2 analytically  !
 ! A70   A(23,24,26)           120.9512         calculate D2E/DX2 analytically  !
 ! A71   A(23,24,40)           118.588          calculate D2E/DX2 analytically  !
 ! A72   A(26,24,40)           120.4605         calculate D2E/DX2 analytically  !
 ! A73   A(22,25,26)           120.5053         calculate D2E/DX2 analytically  !
 ! A74   A(22,25,41)           119.6442         calculate D2E/DX2 analytically  !
 ! A75   A(26,25,41)           119.85           calculate D2E/DX2 analytically  !
 ! A76   A(24,26,25)           119.5085         calculate D2E/DX2 analytically  !
 ! A77   A(24,26,42)           120.3865         calculate D2E/DX2 analytically  !
 ! A78   A(25,26,42)           120.1045         calculate D2E/DX2 analytically  !
 ! D1    D(3,1,2,4)            179.6738         calculate D2E/DX2 analytically  !
 ! D2    D(3,1,2,5)              2.2298         calculate D2E/DX2 analytically  !
 ! D3    D(27,1,2,4)             2.2966         calculate D2E/DX2 analytically  !
 ! D4    D(27,1,2,5)          -175.1474         calculate D2E/DX2 analytically  !
 ! D5    D(2,1,3,6)              3.4704         calculate D2E/DX2 analytically  !
 ! D6    D(2,1,3,7)           -172.0731         calculate D2E/DX2 analytically  !
 ! D7    D(27,1,3,6)          -179.1482         calculate D2E/DX2 analytically  !
 ! D8    D(27,1,3,7)             5.3083         calculate D2E/DX2 analytically  !
 ! D9    D(1,2,4,9)           -176.9937         calculate D2E/DX2 analytically  !
 ! D10   D(1,2,4,28)             2.7562         calculate D2E/DX2 analytically  !
 ! D11   D(5,2,4,9)              0.4301         calculate D2E/DX2 analytically  !
 ! D12   D(5,2,4,28)          -179.8201         calculate D2E/DX2 analytically  !
 ! D13   D(1,2,5,8)            176.4533         calculate D2E/DX2 analytically  !
 ! D14   D(1,2,5,10)            -3.5737         calculate D2E/DX2 analytically  !
 ! D15   D(4,2,5,8)             -1.0934         calculate D2E/DX2 analytically  !
 ! D16   D(4,2,5,10)           178.8796         calculate D2E/DX2 analytically  !
 ! D17   D(1,3,6,10)            -7.6678         calculate D2E/DX2 analytically  !
 ! D18   D(1,3,6,11)           177.2516         calculate D2E/DX2 analytically  !
 ! D19   D(7,3,6,10)           167.9173         calculate D2E/DX2 analytically  !
 ! D20   D(7,3,6,11)            -7.1634         calculate D2E/DX2 analytically  !
 ! D21   D(1,3,7,12)           171.7326         calculate D2E/DX2 analytically  !
 ! D22   D(1,3,7,29)            -4.3807         calculate D2E/DX2 analytically  !
 ! D23   D(6,3,7,12)            -3.8435         calculate D2E/DX2 analytically  !
 ! D24   D(6,3,7,29)          -179.9568         calculate D2E/DX2 analytically  !
 ! D25   D(2,4,9,13)             0.2922         calculate D2E/DX2 analytically  !
 ! D26   D(2,4,9,31)          -179.9767         calculate D2E/DX2 analytically  !
 ! D27   D(28,4,9,13)         -179.4528         calculate D2E/DX2 analytically  !
 ! D28   D(28,4,9,31)            0.2783         calculate D2E/DX2 analytically  !
 ! D29   D(2,5,8,13)             1.0681         calculate D2E/DX2 analytically  !
 ! D30   D(2,5,8,30)          -179.479          calculate D2E/DX2 analytically  !
 ! D31   D(10,5,8,13)         -178.9042         calculate D2E/DX2 analytically  !
 ! D32   D(10,5,8,30)            0.5487         calculate D2E/DX2 analytically  !
 ! D33   D(2,5,10,6)            -0.8839         calculate D2E/DX2 analytically  !
 ! D34   D(2,5,10,32)          176.6521         calculate D2E/DX2 analytically  !
 ! D35   D(8,5,10,6)           179.0882         calculate D2E/DX2 analytically  !
 ! D36   D(8,5,10,32)           -3.3758         calculate D2E/DX2 analytically  !
 ! D37   D(3,6,10,5)             6.4182         calculate D2E/DX2 analytically  !
 ! D38   D(3,6,10,32)         -171.0572         calculate D2E/DX2 analytically  !
 ! D39   D(11,6,10,5)         -178.7709         calculate D2E/DX2 analytically  !
 ! D40   D(11,6,10,32)           3.7538         calculate D2E/DX2 analytically  !
 ! D41   D(3,6,11,14)         -165.1472         calculate D2E/DX2 analytically  !
 ! D42   D(3,6,11,15)           14.9824         calculate D2E/DX2 analytically  !
 ! D43   D(10,6,11,14)          20.126          calculate D2E/DX2 analytically  !
 ! D44   D(10,6,11,15)        -159.7445         calculate D2E/DX2 analytically  !
 ! D45   D(3,7,12,15)            6.8187         calculate D2E/DX2 analytically  !
 ! D46   D(3,7,12,33)         -175.3898         calculate D2E/DX2 analytically  !
 ! D47   D(29,7,12,15)        -177.1625         calculate D2E/DX2 analytically  !
 ! D48   D(29,7,12,33)           0.629          calculate D2E/DX2 analytically  !
 ! D49   D(5,8,13,9)            -0.3582         calculate D2E/DX2 analytically  !
 ! D50   D(5,8,13,34)          179.5946         calculate D2E/DX2 analytically  !
 ! D51   D(30,8,13,9)         -179.8006         calculate D2E/DX2 analytically  !
 ! D52   D(30,8,13,34)           0.1521         calculate D2E/DX2 analytically  !
 ! D53   D(4,9,13,8)            -0.338          calculate D2E/DX2 analytically  !
 ! D54   D(4,9,13,34)          179.709          calculate D2E/DX2 analytically  !
 ! D55   D(31,9,13,8)          179.9291         calculate D2E/DX2 analytically  !
 ! D56   D(31,9,13,34)          -0.0239         calculate D2E/DX2 analytically  !
 ! D57   D(6,11,14,16)          20.1077         calculate D2E/DX2 analytically  !
 ! D58   D(6,11,14,18)        -165.3998         calculate D2E/DX2 analytically  !
 ! D59   D(15,11,14,16)       -160.0225         calculate D2E/DX2 analytically  !
 ! D60   D(15,11,14,18)         14.47           calculate D2E/DX2 analytically  !
 ! D61   D(6,11,15,12)         -12.3987         calculate D2E/DX2 analytically  !
 ! D62   D(6,11,15,17)         169.1147         calculate D2E/DX2 analytically  !
 ! D63   D(14,11,15,12)        167.7225         calculate D2E/DX2 analytically  !
 ! D64   D(14,11,15,17)        -10.7642         calculate D2E/DX2 analytically  !
 ! D65   D(7,12,15,11)           1.5742         calculate D2E/DX2 analytically  !
 ! D66   D(7,12,15,17)        -179.938          calculate D2E/DX2 analytically  !
 ! D67   D(33,12,15,11)       -176.2735         calculate D2E/DX2 analytically  !
 ! D68   D(33,12,15,17)          2.2143         calculate D2E/DX2 analytically  !
 ! D69   D(11,14,16,20)       -178.4823         calculate D2E/DX2 analytically  !
 ! D70   D(11,14,16,35)          5.8314         calculate D2E/DX2 analytically  !
 ! D71   D(18,14,16,20)          6.906          calculate D2E/DX2 analytically  !
 ! D72   D(18,14,16,35)       -168.7803         calculate D2E/DX2 analytically  !
 ! D73   D(11,14,18,19)        174.4712         calculate D2E/DX2 analytically  !
 ! D74   D(11,14,18,21)         -8.0537         calculate D2E/DX2 analytically  !
 ! D75   D(16,14,18,19)        -10.7766         calculate D2E/DX2 analytically  !
 ! D76   D(16,14,18,21)        166.6985         calculate D2E/DX2 analytically  !
 ! D77   D(11,15,17,21)          0.6179         calculate D2E/DX2 analytically  !
 ! D78   D(11,15,17,36)       -178.3362         calculate D2E/DX2 analytically  !
 ! D79   D(12,15,17,21)       -177.8819         calculate D2E/DX2 analytically  !
 ! D80   D(12,15,17,36)          3.164          calculate D2E/DX2 analytically  !
 ! D81   D(14,16,20,23)          1.1155         calculate D2E/DX2 analytically  !
 ! D82   D(14,16,20,37)       -177.9193         calculate D2E/DX2 analytically  !
 ! D83   D(35,16,20,23)        176.8007         calculate D2E/DX2 analytically  !
 ! D84   D(35,16,20,37)         -2.2341         calculate D2E/DX2 analytically  !
 ! D85   D(15,17,21,18)          6.1474         calculate D2E/DX2 analytically  !
 ! D86   D(15,17,21,38)       -178.0382         calculate D2E/DX2 analytically  !
 ! D87   D(36,17,21,18)       -174.9141         calculate D2E/DX2 analytically  !
 ! D88   D(36,17,21,38)          0.9003         calculate D2E/DX2 analytically  !
 ! D89   D(14,18,19,22)       -172.8936         calculate D2E/DX2 analytically  !
 ! D90   D(14,18,19,23)          6.9649         calculate D2E/DX2 analytically  !
 ! D91   D(21,18,19,22)          9.7015         calculate D2E/DX2 analytically  !
 ! D92   D(21,18,19,23)       -170.4401         calculate D2E/DX2 analytically  !
 ! D93   D(14,18,21,17)         -2.3192         calculate D2E/DX2 analytically  !
 ! D94   D(14,18,21,38)       -178.0859         calculate D2E/DX2 analytically  !
 ! D95   D(19,18,21,17)        175.1185         calculate D2E/DX2 analytically  !
 ! D96   D(19,18,21,38)         -0.6482         calculate D2E/DX2 analytically  !
 ! D97   D(18,19,22,25)       -179.9313         calculate D2E/DX2 analytically  !
 ! D98   D(18,19,22,39)          1.5108         calculate D2E/DX2 analytically  !
 ! D99   D(23,19,22,25)          0.208          calculate D2E/DX2 analytically  !
 ! D100  D(23,19,22,39)       -178.3499         calculate D2E/DX2 analytically  !
 ! D101  D(18,19,23,20)          1.0658         calculate D2E/DX2 analytically  !
 ! D102  D(18,19,23,24)        179.4439         calculate D2E/DX2 analytically  !
 ! D103  D(22,19,23,20)       -179.0683         calculate D2E/DX2 analytically  !
 ! D104  D(22,19,23,24)         -0.6902         calculate D2E/DX2 analytically  !
 ! D105  D(16,20,23,19)         -5.1522         calculate D2E/DX2 analytically  !
 ! D106  D(16,20,23,24)        176.4924         calculate D2E/DX2 analytically  !
 ! D107  D(37,20,23,19)        173.8958         calculate D2E/DX2 analytically  !
 ! D108  D(37,20,23,24)         -4.4596         calculate D2E/DX2 analytically  !
 ! D109  D(19,22,25,26)          0.3797         calculate D2E/DX2 analytically  !
 ! D110  D(19,22,25,41)       -179.3823         calculate D2E/DX2 analytically  !
 ! D111  D(39,22,25,26)        178.9594         calculate D2E/DX2 analytically  !
 ! D112  D(39,22,25,41)         -0.8025         calculate D2E/DX2 analytically  !
 ! D113  D(19,23,24,26)          0.6029         calculate D2E/DX2 analytically  !
 ! D114  D(19,23,24,40)       -179.5832         calculate D2E/DX2 analytically  !
 ! D115  D(20,23,24,26)        178.9402         calculate D2E/DX2 analytically  !
 ! D116  D(20,23,24,40)         -1.2458         calculate D2E/DX2 analytically  !
 ! D117  D(23,24,26,25)         -0.0107         calculate D2E/DX2 analytically  !
 ! D118  D(23,24,26,42)        179.7316         calculate D2E/DX2 analytically  !
 ! D119  D(40,24,26,25)       -179.8212         calculate D2E/DX2 analytically  !
 ! D120  D(40,24,26,42)         -0.0789         calculate D2E/DX2 analytically  !
 ! D121  D(22,25,26,24)         -0.4825         calculate D2E/DX2 analytically  !
 ! D122  D(22,25,26,42)        179.7745         calculate D2E/DX2 analytically  !
 ! D123  D(41,25,26,24)        179.2789         calculate D2E/DX2 analytically  !
 ! D124  D(41,25,26,42)         -0.4641         calculate D2E/DX2 analytically  !
 --------------------------------------------------------------------------------
 Trust Radius=3.00D-01 FncErr=1.00D-07 GrdErr=1.00D-07 EigMax=2.50D+02 EigMin=1.00D-04
 Number of steps in this run=      2 maximum allowed number of steps=      2.
 GradGradGradGradGradGradGradGradGradGradGradGradGradGradGradGradGradGrad

 Leave Link  103 at Thu Sep  8 15:30:36 2022, MaxMem=  1342177280 cpu:               2.6 elap:               0.1
 (Enter /mnt/opt/groups/app-gaussian/g16-avx2/l202.exe)
                          Input orientation:                          
 ---------------------------------------------------------------------
 Center     Atomic      Atomic             Coordinates (Angstroms)
 Number     Number       Type             X           Y           Z
 ---------------------------------------------------------------------
      1          6           0        3.784483    1.195552    0.290369
      2          6           0        4.151780   -0.141983    0.075725
      3          6           0        2.455419    1.614557    0.247677
      4          6           0        5.505774   -0.587610    0.108779
      5          6           0        3.116323   -1.085940   -0.243345
      6          6           0        1.394814    0.648705    0.050028
      7          6           0        2.133735    3.013648    0.303243
      8          6           0        3.483617   -2.431893   -0.539124
      9          6           0        5.820206   -1.894610   -0.167891
     10          6           0        1.774843   -0.661057   -0.255181
     11          6           0        0.004585    1.111333    0.070623
     12          6           0        0.862644    3.437273    0.095258
     13          6           0        4.797519   -2.826979   -0.499126
     14          6           0       -1.142710    0.243034    0.195000
     15          6           0       -0.224092    2.504588   -0.041985
     16          6           0       -1.044978   -1.089995    0.724733
     17          6           0       -1.539247    2.986365   -0.259892
     18          6           0       -2.446242    0.740871   -0.104646
     19          6           0       -3.587781   -0.161470   -0.097004
     20          6           0       -2.125458   -1.914635    0.811302
     21          6           0       -2.604009    2.129819   -0.352405
     22          6           0       -4.881024    0.227515   -0.524765
     23          6           0       -3.415194   -1.502619    0.355475
     24          6           0       -4.519212   -2.386802    0.379158
     25          6           0       -5.943587   -0.656051   -0.502635
     26          6           0       -5.766857   -1.975507   -0.042352
     27          1           0        4.563430    1.936811    0.453854
     28          1           0        6.284965    0.129500    0.353517
     29          1           0        2.941364    3.725186    0.451387
     30          1           0        2.700279   -3.142924   -0.788712
     31          1           0        6.854610   -2.224162   -0.139672
     32          1           0        1.026629   -1.384365   -0.553785
     33          1           0        0.631108    4.498458    0.063009
     34          1           0        5.064154   -3.856265   -0.719930
     35          1           0       -0.099127   -1.423224    1.129609
     36          1           0       -1.689517    4.056823   -0.370761
     37          1           0       -2.020112   -2.903948    1.248669
     38          1           0       -3.587880    2.537055   -0.551430
     39          1           0       -5.049637    1.229770   -0.901343
     40          1           0       -4.364737   -3.402296    0.734566
     41          1           0       -6.920630   -0.329919   -0.846748
     42          1           0       -6.607002   -2.663171   -0.024339
 ---------------------------------------------------------------------
                    Distance matrix (angstroms):
                    1          2          3          4          5
     1  C    0.000000
     2  C    1.403559   0.000000
     3  C    1.394202   2.447987   0.000000
     4  C    2.485052   1.425825   3.764771   0.000000
     5  C    2.436492   1.437022   2.823222   2.466131   0.000000
     6  C    2.463194   2.868224   1.448039   4.293241   2.461433
     7  C    2.455730   3.752636   1.436671   4.937360   4.250983
     8  C    3.733221   2.463365   4.248530   2.812521   1.426177
     9  C    3.728709   2.432015   4.879420   1.372466   2.823229
    10  C    2.789852   2.455355   2.427853   3.749361   1.407208
    11  C    3.787217   4.332442   2.508220   5.757686   3.822237
    12  C    3.687889   4.861057   2.425378   6.144796   5.064897
    13  C    4.222594   2.820751   5.076454   2.426097   2.433734
    14  C    5.019324   5.309811   3.851024   6.700727   4.483044
    15  C    4.229977   5.115315   2.838281   6.512740   4.908239
    16  C    5.360605   5.322239   4.449153   6.598799   4.272425
    17  C    5.643749   6.502845   4.254038   7.908321   6.185327
    18  C    6.259769   6.659269   4.991366   8.065046   5.856501
    19  C    7.506120   7.741513   6.308197   9.105860   6.769126
    20  C    6.698659   6.564075   5.810104   7.777547   5.410664
    21  C    6.488362   7.140383   5.120879   8.565377   6.563170
    22  C    8.757428   9.060280   7.506261  10.437978   8.109372
    23  C    7.688935   7.693418   6.647744   8.971163   6.572132
    24  C    9.043920   8.961997   8.041992  10.188746   7.770531
    25  C    9.934417  10.124979   8.732808  11.465879   9.073809
    26  C   10.069479  10.087374   8.976553  11.358755   8.929872
    27  H    1.087635   2.152631   2.142444   2.716577   3.423044
    28  H    2.718982   2.168260   4.108773   1.086868   3.445843
    29  H    2.671296   4.069548   2.175407   5.029293   4.864175
    30  H    4.600249   3.443799   4.875211   3.899477   2.168341
    31  H    4.615740   3.418648   5.851383   2.135273   3.909103
    32  H    3.869667   3.421457   3.417209   4.597450   2.133601
    33  H    4.572161   5.824859   3.417470   7.045037   6.120102
    34  H    5.308401   3.906582   6.137724   3.400866   3.419924
    35  H    4.758649   4.563163   4.065910   5.758060   3.512532
    36  H    6.211976   7.207640   4.850528   8.577466   7.039911
    37  H    7.170604   6.862689   6.438109   7.956364   5.649268
    38  H    7.540556   8.214189   6.165309   9.638151   7.626752
    39  H    8.914204   9.354274   7.602248  10.758249   8.513423
    40  H    9.367353   9.143018   8.480590  10.283047   7.892279
    41  H   10.872881  11.112360   9.637896  12.465751  10.083456
    42  H   11.089263  11.050692  10.024990  12.290037   9.852851
                    6          7          8          9         10
     6  C    0.000000
     7  C    2.490598   0.000000
     8  C    3.768326   5.673242   0.000000
     9  C    5.108819   6.156544   2.426136   0.000000
    10  C    1.397516   3.734180   2.477174   4.230158   0.000000
    11  C    1.465328   2.864646   5.002990   6.550880   2.526129
    12  C    2.839254   1.355872   6.459029   7.285303   4.213220
    13  C    4.894931   6.469348   1.372600   1.422996   3.726566
    14  C    2.573833   4.292215   5.394170   7.292696   3.087419
    15  C    2.464473   2.436734   6.193795   7.476786   3.750000
    16  C    3.070975   5.207855   4.889396   6.969572   3.015893
    17  C    3.764229   3.716001   7.393555   8.831417   4.928174
    18  C    3.845274   5.129140   6.739320   8.676631   4.450351
    19  C    5.050174   6.555709   7.440091   9.566557   5.388167
    20  C    4.420697   6.533515   5.792489   8.005798   4.233343
    21  C    4.283251   4.863872   7.609420   9.337959   5.193533
    22  C    6.316164   7.593088   8.777236  10.915452   6.720327
    23  C    5.278037   7.154719   7.018365   9.258519   5.293166
    24  C    6.655699   8.569266   8.055467  10.365572   6.557111
    25  C    7.473952   8.908381   9.593077  11.833550   7.722397
    26  C    7.627880   9.350426   9.275039  11.588025   7.658349
    27  H    3.444186   2.661894   4.608424   4.079931   3.876579
    28  H    4.926993   5.055052   3.899371   2.141235   4.619166
    29  H    3.466647   1.086507   6.259774   6.344552   4.593380
    30  H    4.096849   6.278273   1.086958   3.417258   2.701990
    31  H    6.172416   7.065231   3.400928   1.085998   5.316077
    32  H    2.152562   4.615485   2.671015   4.836077   1.082665
    33  H    3.924795   2.126091   7.518586   8.237194   5.294334
    34  H    5.861028   7.538564   2.135328   2.173580   4.609220
    35  H    2.773129   5.035314   4.078987   6.078175   2.451592
    36  H    4.615780   4.019919   8.300187   9.584188   5.854361
    37  H    5.071470   7.291517   5.806038   8.030940   4.657661
    38  H    5.362356   5.804695   8.642723  10.406673   6.250958
    39  H    6.540160   7.498939   9.292761  11.333719   7.110997
    40  H    7.074718   9.142238   8.010033  10.335406   6.796207
    41  H    8.420720   9.720260  10.618912  12.854494   8.721861
    42  H    8.660434  10.427563  10.106388  12.451779   8.620735
                   11         12         13         14         15
    11  C    0.000000
    12  C    2.479288   0.000000
    13  C    6.229537   7.421414   0.000000
    14  C    1.444195   3.772871   6.722582   0.000000
    15  C    1.416380   1.438656   7.338335   2.452478   0.000000
    16  C    2.524933   4.952920   6.216890   1.437753   3.765998
    17  C    2.451204   2.469520   8.602721   2.808920   1.417471
    18  C    2.484857   4.273087   8.084383   1.427174   2.837706
    19  C    3.814868   5.726622   8.807945   2.495448   4.292470
    20  C    3.773880   6.171255   7.104731   2.449726   4.885982
    21  C    2.832142   3.731959   8.909208   2.448470   2.429160
    22  C    5.000480   6.608835  10.149127   3.807006   5.206261
    23  C    4.313789   6.539889   8.362591   2.870059   5.137978
    24  C    5.726856   7.935038   9.368384   4.283774   6.523121
    25  C    6.231615   7.964770  10.958298   4.933910   6.550913
    26  C    6.546059   8.559638  10.608472   5.134296   7.126956
    27  H    4.648801   4.009463   4.863812   5.957845   4.846503
    28  H    6.362955   6.356857   3.417640   7.430234   6.940122
    29  H    3.949921   2.128567   6.876020   5.373153   3.428321
    30  H    5.109200   6.888926   2.140583   5.215454   6.403432
    31  H    7.621850   8.246860   2.173527   8.375929   8.513439
    32  H    2.768207   4.867889   4.037788   2.813386   4.117062
    33  H    3.444591   1.086629   8.446124   4.612210   2.172075
    34  H    7.134511   8.456531   1.085946   7.494432   8.299735
    35  H    2.748852   5.061553   5.347939   2.176919   4.100726
    36  H    3.426472   2.667310   9.459643   3.894107   2.159861
    37  H    4.648620   7.060575   7.038523   3.432717   5.843264
    38  H    3.914772   4.586476   9.954422   3.434901   3.402302
    39  H    5.148194   6.389159  10.657649   4.176086   5.064538
    40  H    6.317012   8.632145   9.262825   4.895000   7.255291
    41  H    7.132838   8.698187  11.986291   5.898972   7.316126
    42  H    7.613736   9.644964  11.415575   6.192950   8.212648
                   16         17         18         19         20
    16  C    0.000000
    17  C    4.222618   0.000000
    18  C    2.450200   2.426723   0.000000
    19  C    2.829003   3.759241   1.455125   0.000000
    20  C    1.361970   5.050832   2.827291   2.457030   0.000000
    21  C    3.736042   1.369652   1.419666   2.506600   4.235662
    22  C    4.244093   4.341530   2.523529   1.416604   3.737248
    23  C    2.434037   4.903961   2.486730   1.425905   1.428620
    24  C    3.724437   6.177338   3.783333   2.458942   2.477852
    25  C    5.068640   5.720518   3.786979   2.441100   4.229489
    26  C    4.865048   6.522284   4.290580   2.835858   3.740617
    27  H    6.378806   6.233271   7.132860   8.434955   7.726748
    28  H    7.439962   8.352020   8.764569   9.887302   8.667368
    29  H    6.257125   4.596482   6.183980   7.618173   7.590112
    30  H    4.531223   7.471373   6.483709   6.993370   5.230342
    31  H    8.027267   9.880328   9.762095  10.644250   9.035584
    32  H    2.452105   5.076748   4.096241   4.795508   3.475673
    33  H    5.871793   2.664795   4.859800   6.288049   7.020425
    34  H    6.860087   9.520406   8.827133   9.428442   7.602968
    35  H    1.081481   4.842431   3.422812   3.907340   2.109223
    36  H    5.301441   1.086625   3.411596   4.633826   6.102920
    37  H    2.125046   6.099408   3.911234   3.433600   1.086797
    38  H    4.609819   2.117492   2.174679   2.736520   4.879883
    39  H    4.905377   3.977427   2.766119   2.172449   4.622906
    40  H    4.045693   7.056014   4.642277   3.434840   2.689497
    41  H    6.129482   6.348340   4.660199   3.420289   5.315461
    42  H    5.828559   7.593081   5.376418   3.921668   4.619831
                   21         22         23         24         25
    21  C    0.000000
    22  C    2.972081   0.000000
    23  C    3.788630   2.432456   0.000000
    24  C    4.960146   2.789738   1.414636   0.000000
    25  C    4.351600   1.382107   2.801036   2.408714   0.000000
    26  C    5.191670   2.422959   2.431503   1.379657   1.408566
    27  H    7.215226   9.647647   8.688947  10.059503  10.864401
    28  H    9.138570  11.200906   9.836509  11.093362  12.283630
    29  H    5.826014   8.624171   8.230733   9.644781   9.952274
    30  H    7.491839   8.300945   6.434188   7.352326   8.999044
    31  H   10.414791  11.995171  10.307020  11.386811  12.899014
    32  H    5.056835   6.123672   4.535475   5.712409   7.008350
    33  H    4.031005   6.997859   7.243688   8.604217   8.373502
    34  H    9.734937  10.752763   8.865410   9.757470  11.465555
    35  H    4.592920   5.322446   3.406154   4.585718   6.116411
    36  H    2.133068   4.987287   5.866240   7.077419   6.350251
    37  H    5.314432   4.597385   2.169740   2.696106   4.849099
    38  H    1.083261   2.647056   4.143822   5.096836   3.968332
    39  H    2.663178   1.083862   3.423002   3.873064   2.124720
    40  H    5.906434   3.876596   2.157340   1.086925   3.400779
    41  H    4.992785   2.138784   3.886984   3.391227   1.085997
    42  H    6.253346   3.403747   3.417423   2.144308   2.167353
                   26         27         28         29         30
    26  C    0.000000
    27  H   11.057454   0.000000
    28  H   12.240677   2.498024   0.000000
    29  H   10.419923   2.414413   4.911029   0.000000
    30  H    8.579762   5.551487   4.986323   6.983330   0.000000
    31  H   12.624291   4.787011   2.471327   7.145459   4.303933
    32  H    6.838309   4.955251   5.546628   5.548341   2.439021
    33  H    9.102597   4.709347   7.151104   2.466996   7.962262
    34  H   11.013953   5.931966   4.304531   7.959687   2.470120
    35  H    5.813921   5.786702   6.615883   6.017532   3.804471
    36  H    7.288454   6.653855   8.918565   4.714973   8.442828
    37  H    4.070238   8.210219   8.886923   8.318493   5.146856
    38  H    5.036896   8.234971  10.202368   6.711805   8.476993
    39  H    3.395007   9.733834  11.456809   8.480158   8.899120
    40  H    2.145989  10.406586  11.226528  10.210793   7.232019
    41  H    2.164764  11.777660  13.267986  10.741879  10.023884
    42  H    1.085841  12.089957  13.196386  11.498205   9.350931
                   31         32         33         34         35
    31  H    0.000000
    32  H    5.902721   0.000000
    33  H    9.163333   5.928278   0.000000
    34  H    2.491223   4.737035   9.490326   0.000000
    35  H    7.113862   2.025500   6.061122   5.999996   0.000000
    36  H   10.606898   6.084199   2.401770  10.409176   5.900116
    37  H    9.008346   3.852350   7.951753   7.414116   2.428354
    38  H   11.484090   6.055678   4.693026  10.759211   5.539052
    39  H   12.418570   6.623859   6.624588  11.322077   5.972495
    40  H   11.314859   5.899044   9.371839   9.551211   4.718921
    41  H   13.922836   8.022257   9.009419  12.493448   7.185695
    42  H   13.469262   7.758091  10.182671  11.752583   6.724693
                   36         37         38         39         40
    36  H    0.000000
    37  H    7.154312   0.000000
    38  H    2.438466   5.941613   0.000000
    39  H    4.423138   5.557715   1.992026   0.000000
    40  H    8.001063   2.451514   6.126433   4.959972   0.000000
    41  H    6.843582   5.918739   4.406129   2.436437   4.297981
    42  H    8.334266   4.766349   6.036164   4.283633   2.479918
                   41         42
    41  H    0.000000
    42  H    2.493749   0.000000
 Stoichiometry    C26H16
 Framework group  C1[X(C26H16)]
 Deg. of freedom   120
 Full point group                 C1      NOp   1
 RotChk:  IX=0 Diff= 6.21D-16
 Largest Abelian subgroup         C1      NOp   1
 Largest concise Abelian subgroup C1      NOp   1
                         Standard orientation:                         
 ---------------------------------------------------------------------
 Center     Atomic      Atomic             Coordinates (Angstroms)
 Number     Number       Type             X           Y           Z
 ---------------------------------------------------------------------
      1          6           0        3.784483    1.195552    0.290369
      2          6           0        4.151780   -0.141983    0.075725
      3          6           0        2.455419    1.614557    0.247677
      4          6           0        5.505774   -0.587610    0.108779
      5          6           0        3.116323   -1.085940   -0.243345
      6          6           0        1.394814    0.648705    0.050028
      7          6           0        2.133735    3.013648    0.303243
      8          6           0        3.483617   -2.431893   -0.539124
      9          6           0        5.820206   -1.894610   -0.167891
     10          6           0        1.774843   -0.661057   -0.255181
     11          6           0        0.004585    1.111333    0.070623
     12          6           0        0.862644    3.437273    0.095258
     13          6           0        4.797519   -2.826979   -0.499126
     14          6           0       -1.142710    0.243034    0.195000
     15          6           0       -0.224092    2.504588   -0.041985
     16          6           0       -1.044978   -1.089995    0.724733
     17          6           0       -1.539247    2.986365   -0.259892
     18          6           0       -2.446242    0.740871   -0.104646
     19          6           0       -3.587781   -0.161470   -0.097004
     20          6           0       -2.125458   -1.914635    0.811302
     21          6           0       -2.604009    2.129819   -0.352405
     22          6           0       -4.881024    0.227515   -0.524765
     23          6           0       -3.415194   -1.502619    0.355475
     24          6           0       -4.519212   -2.386802    0.379158
     25          6           0       -5.943587   -0.656051   -0.502635
     26          6           0       -5.766857   -1.975507   -0.042352
     27          1           0        4.563430    1.936811    0.453854
     28          1           0        6.284965    0.129500    0.353517
     29          1           0        2.941364    3.725186    0.451387
     30          1           0        2.700279   -3.142924   -0.788712
     31          1           0        6.854610   -2.224162   -0.139672
     32          1           0        1.026629   -1.384365   -0.553785
     33          1           0        0.631108    4.498458    0.063009
     34          1           0        5.064154   -3.856265   -0.719930
     35          1           0       -0.099127   -1.423224    1.129609
     36          1           0       -1.689517    4.056823   -0.370761
     37          1           0       -2.020112   -2.903948    1.248669
     38          1           0       -3.587880    2.537055   -0.551430
     39          1           0       -5.049637    1.229770   -0.901343
     40          1           0       -4.364737   -3.402296    0.734566
     41          1           0       -6.920630   -0.329919   -0.846748
     42          1           0       -6.607002   -2.663171   -0.024339
 ---------------------------------------------------------------------
 Rotational constants (GHZ):           0.4307293           0.1217062           0.0965536
 Leave Link  202 at Thu Sep  8 15:30:36 2022, MaxMem=  1342177280 cpu:               3.3 elap:               0.1
 (Enter /mnt/opt/groups/app-gaussian/g16-avx2/l301.exe)
 Standard basis: 6-31G(d,p) (6D, 7F)
 Ernie: Thresh=  0.10000D-02 Tol=  0.10000D-05 Strict=F.
 There are   470 symmetry adapted cartesian basis functions of A   symmetry.
 There are   470 symmetry adapted basis functions of A   symmetry.
   470 basis functions,   840 primitive gaussians,   470 cartesian basis functions
    86 alpha electrons       86 beta electrons
       nuclear repulsion energy      1991.4020705477 Hartrees.
 IExCor=  402 DFT=T Ex+Corr=B3LYP ExCW=0 ScaHFX=  0.200000
 ScaDFX=  0.800000  0.720000  1.000000  0.810000 ScalE2=  1.000000  1.000000
 IRadAn=      5 IRanWt=     -1 IRanGd=            0 ICorTp=0 IEmpDi=131
 NAtoms=   42 NActive=   42 NUniq=   42 SFac= 1.00D+00 NAtFMM=   60 NAOKFM=F Big=F
 Integral buffers will be    131072 words long.
 Raffenetti 2 integral format.
 Two-electron integral symmetry is turned on.
 R6Disp:  Grimme-D3 Dispersion energy=       -0.0392350797 Hartrees.
 Nuclear repulsion after empirical dispersion term =     1991.3628354680 Hartrees.
 Leave Link  301 at Thu Sep  8 15:30:36 2022, MaxMem=  1342177280 cpu:               4.5 elap:               0.1
 (Enter /mnt/opt/groups/app-gaussian/g16-avx2/l302.exe)
 NPDir=0 NMtPBC=     1 NCelOv=     1 NCel=       1 NClECP=     1 NCelD=      1
         NCelK=      1 NCelE2=     1 NClLst=     1 CellRange=     0.0.
 One-electron integrals computed using PRISM.
 One-electron integral symmetry used in STVInt
 NBasis=   470 RedAO= T EigKep=  1.65D-04  NBF=   470
 NBsUse=   470 1.00D-06 EigRej= -1.00D+00 NBFU=   470
 Precomputing XC quadrature grid using
 IXCGrd= 4 IRadAn=           5 IRanWt=          -1 IRanGd=           0 AccXCQ= 1.00D-12.
 Generated NRdTot=       0 NPtTot=           0 NUsed=           0 NTot=          32
 NSgBfM=   464   464   464   464   464 MxSgAt=    42 MxSgA2=    42.
 Leave Link  302 at Thu Sep  8 15:30:37 2022, MaxMem=  1342177280 cpu:              30.4 elap:               0.7
 (Enter /mnt/opt/groups/app-gaussian/g16-avx2/l303.exe)
 DipDrv:  MaxL=1.
 Leave Link  303 at Thu Sep  8 15:30:37 2022, MaxMem=  1342177280 cpu:               7.6 elap:               0.2
 (Enter /mnt/opt/groups/app-gaussian/g16-avx2/l401.exe)
 Initial guess from the checkpoint file:  "/scratch/9834690.torquesrv1.cis.gov.pl/Gau-35239.chk"
 B after Tr=     0.000000   -0.000000    0.000000
         Rot=    1.000000    0.000000   -0.000000    0.000000 Ang=   0.00 deg.
 Guess basis will be translated and rotated to current coordinates.
 GSVD:  received Info=                   1 from GESDD.
 JPrj=2 DoOrth=T DoCkMO=T.
 Leave Link  401 at Thu Sep  8 15:30:38 2022, MaxMem=  1342177280 cpu:              59.7 elap:               1.3
 (Enter /mnt/opt/groups/app-gaussian/g16-avx2/l502.exe)
 Two-electron integrals replicated using symmetry.
 Closed shell SCF:
 Using DIIS extrapolation, IDIIS=    10.
 NGot=  1342177280 LenX=  1341707128 LenY=  1341485758
 Requested convergence on RMS density matrix=1.00D-08 within 500 cycles.
 Requested convergence on MAX density matrix=1.00D-06.
 Requested convergence on             energy=1.00D-06.
 Level shift goal  0.100 maximum shift  0.100.
 No special actions if energy rises.
 Dynamic level shift is on during FON iterations.

 Cycle   1  Pass 1  IDiag  1:
 FoFJK:  IHMeth= 1 ICntrl=       0 DoSepK=F KAlg= 0 I1Cent=           0 FoldK=F
 IRaf= 660000000 NMat=       1 IRICut=       1 DoRegI=T DoRafI=F ISym2E= 0 IDoP0=0 IntGTp=1.
 FoFCou: FMM=F IPFlag=           0 FMFlag=      100000 FMFlg1=           0
         NFxFlg=           0 DoJE=F BraDBF=F KetDBF=F FulRan=T
         wScrn=  0.000000 ICntrl=         0 IOpCl=  0 I1Cent=           0 NGrid=           0
         NMat0=    1 NMatS0=      1 NMatT0=    0 NMatD0=    1 NMtDS0=    0 NMtDT0=    0
 Symmetry not used in FoFCou.
 E= -1000.52097562516    
 DIIS: error= 2.51D-08 at cycle   1 NSaved=   1.
 NSaved= 1 IEnMin= 1 EnMin= -1000.52097562516     IErMin= 1 ErrMin= 2.51D-08
 ErrMax= 2.51D-08  0.00D+00 EMaxC= 1.00D+00 BMatC= 4.46D-13 BMatP= 4.46D-13
 IDIUse=1 WtCom= 1.00D+00 WtEn= 0.00D+00
 Coeff-Com:  0.100D+01
 Coeff:      0.100D+01
 Gap=     0.130 Goal=     0.100 Shift=    0.000
 RMSDP=5.10D-09 MaxDP=2.12D-07              OVMax= 5.56D-07

 SCF Done:  E(RB3LYP) =  -1000.52097563     A.U. after    1 cycles
            NFock=  1  Conv=0.51D-08     -V/T= 2.0098
 KE= 9.907948897220D+02 PE=-6.299111383132D+03 EE= 2.316432682316D+03
 Leave Link  502 at Thu Sep  8 15:30:42 2022, MaxMem=  1342177280 cpu:             180.2 elap:               3.9
 (Enter /mnt/opt/groups/app-gaussian/g16-avx2/l801.exe)
 DoSCS=F DFT=T ScalE2(SS,OS)=  1.000000  1.000000
 Range of M.O.s used for correlation:     1   470
 NBasis=   470 NAE=    86 NBE=    86 NFC=     0 NFV=     0
 NROrb=    470 NOA=    86 NOB=    86 NVA=   384 NVB=   384

 **** Warning!!: The largest alpha MO coefficient is  0.10598005D+02

 Leave Link  801 at Thu Sep  8 15:30:42 2022, MaxMem=  1342177280 cpu:               2.4 elap:               0.1
 (Enter /mnt/opt/groups/app-gaussian/g16-avx2/l1101.exe)
 Using compressed storage, NAtomX=    42.
 Will process     43 centers per pass.
 R6Disp: Adding Grimme-D3 dispersion energy 1st derivatives to the gradient.
 Leave Link 1101 at Thu Sep  8 15:30:44 2022, MaxMem=  1342177280 cpu:              64.9 elap:               1.4
 (Enter /mnt/opt/groups/app-gaussian/g16-avx2/l1102.exe)
 Symmetrizing basis deriv contribution to polar:
 IMax=3 JMax=2 DiffMx= 0.00D+00
 Leave Link 1102 at Thu Sep  8 15:30:44 2022, MaxMem=  1342177280 cpu:               6.3 elap:               0.2
 (Enter /mnt/opt/groups/app-gaussian/g16-avx2/l1110.exe)
 Forming Gx(P) for the SCF density, NAtomX=    42.
 Integral derivatives from FoFJK, PRISM(SPDF).
 Do as many integral derivatives as possible in FoFJK.
 G2DrvN: MDV=    1342172902.
 G2DrvN: will do    43 centers at a time, making    1 passes.
 Calling FoFCou, ICntrl=  3107 FMM=F I1Cent=   0 AccDes= 1.00D-12.
 FoFJK:  IHMeth= 1 ICntrl=    3107 DoSepK=F KAlg= 0 I1Cent=           0 FoldK=F
 IRaf=         0 NMat=       1 IRICut=       1 DoRegI=T DoRafI=F ISym2E= 0 IDoP0=0 IntGTp=1.
 FoFCou: FMM=F IPFlag=           0 FMFlag=      100000 FMFlg1=           0
         NFxFlg=           0 DoJE=F BraDBF=F KetDBF=F FulRan=T
         wScrn=  0.000000 ICntrl=      3107 IOpCl=  0 I1Cent=           0 NGrid=           0
         NMat0=    1 NMatS0=      1 NMatT0=    0 NMatD0=    1 NMtDS0=    0 NMtDT0=    0
 Symmetry not used in FoFCou.
 End of G2Drv F.D. properties file   721 does not exist.
 End of G2Drv F.D. properties file   722 does not exist.
 End of G2Drv F.D. properties file   788 does not exist.
 Leave Link 1110 at Thu Sep  8 15:32:20 2022, MaxMem=  1342177280 cpu:            4474.5 elap:              96.0
 (Enter /mnt/opt/groups/app-gaussian/g16-avx2/l1002.exe)
 Minotr:  Closed shell wavefunction.
          IDoAtm=111111111111111111111111111111111111111111
          Direct CPHF calculation.
          Differentiating once with respect to electric field.
                with respect to dipole field.
          Differentiating once with respect to nuclear coordinates.
          Requested convergence is 1.0D-08 RMS, and 1.0D-07 maximum.
          Secondary convergence is 1.0D-12 RMS, and 1.0D-12 maximum.
          NewPWx=T KeepS1=F KeepF1=F KeepIn=T MapXYZ=F SortEE=F KeepMc=T.
        12762 words used for storage of precomputed grid.
 Two-electron integrals replicated using symmetry.
          MDV=    1342177280 using IRadAn=       1.
          Solving linear equations simultaneously, MaxMat=     384.
 FoF2E skips out because all densities are zero.
 CalDSu exits because no D1Ps are significant.
 FoFJK:  IHMeth= 1 ICntrl=       0 DoSepK=F KAlg= 0 I1Cent=           0 FoldK=F
 IRaf= 660000000 NMat=      96 IRICut=     240 DoRegI=T DoRafI=T ISym2E= 2 IDoP0=0 IntGTp=1.
 FoFCou: FMM=F IPFlag=           0 FMFlag=      100000 FMFlg1=           0
         NFxFlg=           0 DoJE=F BraDBF=F KetDBF=F FulRan=T
         wScrn=  0.000000 ICntrl=         0 IOpCl=  0 I1Cent=           0 NGrid=           0
         NMat0=   96 NMatS0=     96 NMatT0=    0 NMatD0=   96 NMtDS0=    0 NMtDT0=    0
 Integrals replicated using symmetry in FoFCou.
 Raff kept on since  60.22% of shell-pairs survive, threshold=   0.20 IRatSp=60.
          There are   129 degrees of freedom in the 1st order CPHF.  IDoFFX=6 NUNeed=     3.
    126 vectors produced by pass  0 Test12= 3.30D-14 1.00D-09 XBig12= 9.74D+02 1.59D+01.
 AX will form    96 AO Fock derivatives at one time.
    126 vectors produced by pass  1 Test12= 3.30D-14 1.00D-09 XBig12= 1.06D+02 1.29D+00.
    126 vectors produced by pass  2 Test12= 3.30D-14 1.00D-09 XBig12= 1.32D+00 1.23D-01.
    126 vectors produced by pass  3 Test12= 3.30D-14 1.00D-09 XBig12= 4.24D-03 4.58D-03.
    126 vectors produced by pass  4 Test12= 3.30D-14 1.00D-09 XBig12= 1.02D-05 2.49D-04.
    100 vectors produced by pass  5 Test12= 3.30D-14 1.00D-09 XBig12= 1.22D-08 6.00D-06.
     27 vectors produced by pass  6 Test12= 3.30D-14 1.00D-09 XBig12= 1.10D-11 1.99D-07.
      3 vectors produced by pass  7 Test12= 3.30D-14 1.00D-09 XBig12= 1.01D-14 5.44D-09.
 InvSVY:  IOpt=1 It=  1 EMax= 1.07D-14
 Solved reduced A of dimension   760 with   129 vectors.
 FullF1:  Do perturbations      1 to       3.
 Isotropic polarizability for W=    0.000000      317.98 Bohr**3.
 End of Minotr F.D. properties file   721 does not exist.
 End of Minotr F.D. properties file   722 does not exist.
 End of Minotr F.D. properties file   788 does not exist.
 Leave Link 1002 at Thu Sep  8 15:38:21 2022, MaxMem=  1342177280 cpu:           17029.6 elap:             360.4
 (Enter /mnt/opt/groups/app-gaussian/g16-avx2/l601.exe)
 Copying SCF densities to generalized density rwf, IOpCl= 0 IROHF=0.

 **********************************************************************

            Population analysis using the SCF Density.

 **********************************************************************

 Orbital symmetries:
       Occupied  (A) (A) (A) (A) (A) (A) (A) (A) (A) (A) (A) (A)
                 (A) (A) (A) (A) (A) (A) (A) (A) (A) (A) (A) (A)
                 (A) (A) (A) (A) (A) (A) (A) (A) (A) (A) (A) (A)
                 (A) (A) (A) (A) (A) (A) (A) (A) (A) (A) (A) (A)
                 (A) (A) (A) (A) (A) (A) (A) (A) (A) (A) (A) (A)
                 (A) (A) (A) (A) (A) (A) (A) (A) (A) (A) (A) (A)
                 (A) (A) (A) (A) (A) (A) (A) (A) (A) (A) (A) (A)
                 (A) (A)
       Virtual   (A) (A) (A) (A) (A) (A) (A) (A) (A) (A) (A) (A)
                 (A) (A) (A) (A) (A) (A) (A) (A) (A) (A) (A) (A)
                 (A) (A) (A) (A) (A) (A) (A) (A) (A) (A) (A) (A)
                 (A) (A) (A) (A) (A) (A) (A) (A) (A) (A) (A) (A)
                 (A) (A) (A) (A) (A) (A) (A) (A) (A) (A) (A) (A)
                 (A) (A) (A) (A) (A) (A) (A) (A) (A) (A) (A) (A)
                 (A) (A) (A) (A) (A) (A) (A) (A) (A) (A) (A) (A)
                 (A) (A) (A) (A) (A) (A) (A) (A) (A) (A) (A) (A)
                 (A) (A) (A) (A) (A) (A) (A) (A) (A) (A) (A) (A)
                 (A) (A) (A) (A) (A) (A) (A) (A) (A) (A) (A) (A)
                 (A) (A) (A) (A) (A) (A) (A) (A) (A) (A) (A) (A)
                 (A) (A) (A) (A) (A) (A) (A) (A) (A) (A) (A) (A)
                 (A) (A) (A) (A) (A) (A) (A) (A) (A) (A) (A) (A)
                 (A) (A) (A) (A) (A) (A) (A) (A) (A) (A) (A) (A)
                 (A) (A) (A) (A) (A) (A) (A) (A) (A) (A) (A) (A)
                 (A) (A) (A) (A) (A) (A) (A) (A) (A) (A) (A) (A)
                 (A) (A) (A) (A) (A) (A) (A) (A) (A) (A) (A) (A)
                 (A) (A) (A) (A) (A) (A) (A) (A) (A) (A) (A) (A)
                 (A) (A) (A) (A) (A) (A) (A) (A) (A) (A) (A) (A)
                 (A) (A) (A) (A) (A) (A) (A) (A) (A) (A) (A) (A)
                 (A) (A) (A) (A) (A) (A) (A) (A) (A) (A) (A) (A)
                 (A) (A) (A) (A) (A) (A) (A) (A) (A) (A) (A) (A)
                 (A) (A) (A) (A) (A) (A) (A) (A) (A) (A) (A) (A)
                 (A) (A) (A) (A) (A) (A) (A) (A) (A) (A) (A) (A)
                 (A) (A) (A) (A) (A) (A) (A) (A) (A) (A) (A) (A)
                 (A) (A) (A) (A) (A) (A) (A) (A) (A) (A) (A) (A)
                 (A) (A) (A) (A) (A) (A) (A) (A) (A) (A) (A) (A)
                 (A) (A) (A) (A) (A) (A) (A) (A) (A) (A) (A) (A)
                 (A) (A) (A) (A) (A) (A) (A) (A) (A) (A) (A) (A)
                 (A) (A) (A) (A) (A) (A) (A) (A) (A) (A) (A) (A)
                 (A) (A) (A) (A) (A) (A) (A) (A) (A) (A) (A) (A)
                 (A) (A) (A) (A) (A) (A) (A) (A) (A) (A) (A) (A)
 The electronic state is 1-A.
 Alpha  occ. eigenvalues --  -10.20483 -10.20419 -10.20380 -10.20203 -10.20056
 Alpha  occ. eigenvalues --  -10.19985 -10.19888 -10.19768 -10.19727 -10.19665
 Alpha  occ. eigenvalues --  -10.19187 -10.19164 -10.19140 -10.19091 -10.19090
 Alpha  occ. eigenvalues --  -10.19083 -10.19076 -10.19073 -10.19050 -10.19041
 Alpha  occ. eigenvalues --  -10.19016 -10.19009 -10.18977 -10.18939 -10.18930
 Alpha  occ. eigenvalues --  -10.18808  -0.88816  -0.87405  -0.85648  -0.83053
 Alpha  occ. eigenvalues --   -0.81199  -0.79104  -0.78342  -0.76153  -0.75986
 Alpha  occ. eigenvalues --   -0.73361  -0.72991  -0.71218  -0.70177  -0.64765
 Alpha  occ. eigenvalues --   -0.63151  -0.62316  -0.61522  -0.60230  -0.59422
 Alpha  occ. eigenvalues --   -0.58037  -0.55461  -0.53456  -0.52130  -0.51670
 Alpha  occ. eigenvalues --   -0.49741  -0.49139  -0.48455  -0.46610  -0.45972
 Alpha  occ. eigenvalues --   -0.45495  -0.44453  -0.43474  -0.42961  -0.42127
 Alpha  occ. eigenvalues --   -0.41932  -0.41578  -0.41077  -0.40560  -0.39822
 Alpha  occ. eigenvalues --   -0.39315  -0.39214  -0.38582  -0.37459  -0.37030
 Alpha  occ. eigenvalues --   -0.36183  -0.35237  -0.34071  -0.33785  -0.33588
 Alpha  occ. eigenvalues --   -0.32416  -0.31894  -0.31153  -0.29843  -0.29258
 Alpha  occ. eigenvalues --   -0.26606  -0.26535  -0.23643  -0.23097  -0.20523
 Alpha  occ. eigenvalues --   -0.19232
 Alpha virt. eigenvalues --   -0.06262  -0.04700  -0.02242  -0.01794   0.01349
 Alpha virt. eigenvalues --    0.01812   0.04239   0.05540   0.08520   0.09449
 Alpha virt. eigenvalues --    0.09930   0.10132   0.11054   0.11686   0.12274
 Alpha virt. eigenvalues --    0.13440   0.14186   0.15421   0.15695   0.16408
 Alpha virt. eigenvalues --    0.17139   0.17468   0.17545   0.18287   0.19578
 Alpha virt. eigenvalues --    0.20217   0.21106   0.22144   0.22794   0.23915
 Alpha virt. eigenvalues --    0.24452   0.25211   0.25781   0.27426   0.27916
 Alpha virt. eigenvalues --    0.29035   0.29622   0.30151   0.30673   0.31129
 Alpha virt. eigenvalues --    0.31933   0.33337   0.33669   0.34925   0.35712
 Alpha virt. eigenvalues --    0.37053   0.38989   0.41056   0.44841   0.46104
 Alpha virt. eigenvalues --    0.46781   0.47592   0.48828   0.49736   0.50490
 Alpha virt. eigenvalues --    0.50915   0.51054   0.51442   0.52208   0.52339
 Alpha virt. eigenvalues --    0.52857   0.53953   0.54352   0.54602   0.55446
 Alpha virt. eigenvalues --    0.55637   0.56087   0.56284   0.56500   0.56743
 Alpha virt. eigenvalues --    0.57041   0.57503   0.58050   0.58404   0.58592
 Alpha virt. eigenvalues --    0.59049   0.59274   0.59802   0.60179   0.60292
 Alpha virt. eigenvalues --    0.60777   0.61196   0.61359   0.61808   0.61976
 Alpha virt. eigenvalues --    0.62348   0.62400   0.62769   0.63087   0.63518
 Alpha virt. eigenvalues --    0.64219   0.64637   0.64683   0.65929   0.66688
 Alpha virt. eigenvalues --    0.67090   0.68070   0.69987   0.71599   0.71800
 Alpha virt. eigenvalues --    0.72304   0.74923   0.76417   0.78415   0.79096
 Alpha virt. eigenvalues --    0.79598   0.80095   0.80938   0.81508   0.81758
 Alpha virt. eigenvalues --    0.81870   0.82202   0.82882   0.83168   0.84084
 Alpha virt. eigenvalues --    0.84647   0.84931   0.85784   0.86108   0.87305
 Alpha virt. eigenvalues --    0.87853   0.88501   0.89214   0.89962   0.92318
 Alpha virt. eigenvalues --    0.93164   0.93513   0.94399   0.94929   0.95789
 Alpha virt. eigenvalues --    0.95953   0.96910   0.97762   0.99317   0.99869
 Alpha virt. eigenvalues --    1.00794   1.01372   1.02936   1.04103   1.04617
 Alpha virt. eigenvalues --    1.05364   1.05552   1.07153   1.08733   1.09501
 Alpha virt. eigenvalues --    1.10660   1.11713   1.13218   1.15079   1.16185
 Alpha virt. eigenvalues --    1.16565   1.17141   1.17784   1.20122   1.21300
 Alpha virt. eigenvalues --    1.22275   1.23932   1.24673   1.25048   1.25616
 Alpha virt. eigenvalues --    1.26090   1.26576   1.27966   1.29261   1.30694
 Alpha virt. eigenvalues --    1.32379   1.33571   1.34317   1.34519   1.35727
 Alpha virt. eigenvalues --    1.36829   1.37035   1.37704   1.38779   1.39520
 Alpha virt. eigenvalues --    1.40041   1.40220   1.41209   1.41336   1.42330
 Alpha virt. eigenvalues --    1.43448   1.43676   1.44545   1.46041   1.47538
 Alpha virt. eigenvalues --    1.48144   1.51089   1.51665   1.52354   1.54957
 Alpha virt. eigenvalues --    1.55531   1.58008   1.58586   1.63121   1.66750
 Alpha virt. eigenvalues --    1.70813   1.72821   1.72986   1.73671   1.74823
 Alpha virt. eigenvalues --    1.75429   1.76082   1.76261   1.76527   1.79041
 Alpha virt. eigenvalues --    1.80010   1.81219   1.82078   1.82813   1.83651
 Alpha virt. eigenvalues --    1.83675   1.85079   1.85789   1.86044   1.86477
 Alpha virt. eigenvalues --    1.87610   1.88010   1.88668   1.88719   1.89700
 Alpha virt. eigenvalues --    1.89875   1.90845   1.91414   1.91836   1.92548
 Alpha virt. eigenvalues --    1.93381   1.93889   1.94382   1.94958   1.96500
 Alpha virt. eigenvalues --    1.97236   1.98213   1.98656   1.99477   1.99922
 Alpha virt. eigenvalues --    2.00673   2.02913   2.03918   2.04636   2.06136
 Alpha virt. eigenvalues --    2.07917   2.08680   2.09814   2.12362   2.16695
 Alpha virt. eigenvalues --    2.17502   2.18559   2.19623   2.20216   2.22547
 Alpha virt. eigenvalues --    2.23294   2.23689   2.24856   2.25517   2.27057
 Alpha virt. eigenvalues --    2.27539   2.28270   2.29183   2.30486   2.30655
 Alpha virt. eigenvalues --    2.31425   2.31815   2.32887   2.33350   2.33615
 Alpha virt. eigenvalues --    2.34757   2.35683   2.37744   2.38510   2.38713
 Alpha virt. eigenvalues --    2.39082   2.40567   2.41417   2.42512   2.43016
 Alpha virt. eigenvalues --    2.43377   2.43844   2.45127   2.45359   2.46212
 Alpha virt. eigenvalues --    2.46869   2.47308   2.49904   2.50961   2.51595
 Alpha virt. eigenvalues --    2.52934   2.54019   2.54636   2.56263   2.56440
 Alpha virt. eigenvalues --    2.57140   2.57578   2.58123   2.58396   2.59616
 Alpha virt. eigenvalues --    2.60042   2.60283   2.61101   2.61467   2.62121
 Alpha virt. eigenvalues --    2.63028   2.64016   2.64936   2.67205   2.67765
 Alpha virt. eigenvalues --    2.68518   2.68816   2.69416   2.71376   2.72911
 Alpha virt. eigenvalues --    2.73526   2.75096   2.75207   2.75474   2.76007
 Alpha virt. eigenvalues --    2.78139   2.80349   2.81472   2.81719   2.84992
 Alpha virt. eigenvalues --    2.87208   2.88310   2.89499   2.90978   2.93040
 Alpha virt. eigenvalues --    2.97148   3.01727   3.06091   3.06616   3.10271
 Alpha virt. eigenvalues --    3.11061   3.13411   3.14776   3.16845   3.17614
 Alpha virt. eigenvalues --    3.18741   3.20745   3.22443   3.24048   3.24253
 Alpha virt. eigenvalues --    3.25354   3.28903   3.29907   3.30304   3.32257
 Alpha virt. eigenvalues --    3.33332   3.35378   3.39436   3.42042   3.45584
 Alpha virt. eigenvalues --    3.48003   3.48008   3.62861   3.68801   3.70701
 Alpha virt. eigenvalues --    3.78145   3.86763   3.88061   4.08669   4.09725
 Alpha virt. eigenvalues --    4.10774   4.12599   4.13472   4.13963   4.14703
 Alpha virt. eigenvalues --    4.14748   4.15920   4.17956   4.18881   4.19797
 Alpha virt. eigenvalues --    4.21985   4.31200   4.33109   4.37304   4.38898
 Alpha virt. eigenvalues --    4.44426   4.45335   4.51478   4.53930   4.60807
 Alpha virt. eigenvalues --    4.65712   4.79421   4.91328   4.99203
          Condensed to atoms (all electrons):
               1          2          3          4          5          6
     1  C    5.319767   0.389955   0.422663  -0.082947  -0.021229  -0.013266
     2  C    0.389955   4.768345   0.001956   0.443192   0.475333  -0.034283
     3  C    0.422663   0.001956   4.790991   0.007641  -0.030991   0.435651
     4  C   -0.082947   0.443192   0.007641   5.011271  -0.032861  -0.000358
     5  C   -0.021229   0.475333  -0.030991  -0.032861   4.765552  -0.001599
     6  C   -0.013266  -0.034283   0.435651  -0.000358  -0.001599   5.052175
     7  C   -0.072014   0.007512   0.411514  -0.000190  -0.000178  -0.023271
     8  C    0.014878  -0.033109  -0.000220  -0.064444   0.442607   0.008242
     9  C    0.007714  -0.009061  -0.000323   0.528701  -0.036925   0.000031
    10  C   -0.109359  -0.021800  -0.037577   0.014703   0.398470   0.409463
    11  C    0.013439  -0.000097  -0.007282  -0.000005   0.006310   0.310577
    12  C    0.007523  -0.000365  -0.004154   0.000002   0.000050  -0.057819
    13  C   -0.000556  -0.037106   0.000030  -0.025690  -0.010851  -0.000336
    14  C   -0.000048  -0.000018   0.007894   0.000000   0.000787  -0.082579
    15  C   -0.000089  -0.000005  -0.035012  -0.000000  -0.000132  -0.033605
    16  C    0.000009  -0.000002  -0.000043   0.000000   0.000038  -0.020741
    17  C   -0.000013   0.000000  -0.000256   0.000000  -0.000001   0.012961
    18  C   -0.000001   0.000000  -0.000194   0.000000   0.000003   0.008158
    19  C   -0.000000   0.000000  -0.000001   0.000000  -0.000000  -0.000029
    20  C   -0.000000   0.000000   0.000004   0.000000  -0.000041   0.000913
    21  C    0.000001   0.000000   0.000053  -0.000000   0.000000  -0.001128
    22  C    0.000000   0.000000  -0.000000  -0.000000  -0.000000   0.000000
    23  C    0.000000  -0.000000   0.000000  -0.000000   0.000000  -0.000011
    24  C    0.000000  -0.000000   0.000000  -0.000000  -0.000000   0.000000
    25  C   -0.000000   0.000000   0.000000   0.000000   0.000000  -0.000000
    26  C   -0.000000   0.000000  -0.000000   0.000000   0.000000  -0.000000
    27  H    0.358429  -0.039902  -0.040765  -0.008299   0.004440   0.004104
    28  H   -0.008525  -0.038824   0.000090   0.363218   0.004654   0.000022
    29  H   -0.008129   0.000135  -0.038321  -0.000005   0.000022   0.004134
    30  H   -0.000195   0.004756   0.000015   0.000536  -0.039374   0.000172
    31  H   -0.000206   0.002842   0.000004  -0.034157   0.001030  -0.000001
    32  H    0.000774   0.004288   0.003430  -0.000224  -0.032549  -0.039936
    33  H   -0.000227   0.000004   0.002680  -0.000000  -0.000001   0.000959
    34  H    0.000010   0.001024  -0.000001   0.004184   0.002930   0.000004
    35  H   -0.000005  -0.000047  -0.000328   0.000000   0.001145   0.001017
    36  H   -0.000000  -0.000000   0.000016  -0.000000  -0.000000  -0.000212
    37  H    0.000000   0.000000   0.000000  -0.000000   0.000001   0.000000
    38  H   -0.000000   0.000000  -0.000001  -0.000000   0.000000   0.000017
    39  H   -0.000000   0.000000  -0.000000   0.000000  -0.000000   0.000000
    40  H    0.000000   0.000000  -0.000000  -0.000000   0.000000  -0.000000
    41  H    0.000000   0.000000  -0.000000   0.000000   0.000000   0.000000
    42  H    0.000000  -0.000000   0.000000  -0.000000  -0.000000  -0.000000
               7          8          9         10         11         12
     1  C   -0.072014   0.014878   0.007714  -0.109359   0.013439   0.007523
     2  C    0.007512  -0.033109  -0.009061  -0.021800  -0.000097  -0.000365
     3  C    0.411514  -0.000220  -0.000323  -0.037577  -0.007282  -0.004154
     4  C   -0.000190  -0.064444   0.528701   0.014703  -0.000005   0.000002
     5  C   -0.000178   0.442607  -0.036925   0.398470   0.006310   0.000050
     6  C   -0.023271   0.008242   0.000031   0.409463   0.310577  -0.057819
     7  C    5.042794  -0.000008   0.000002   0.014109  -0.059878   0.485715
     8  C   -0.000008   5.006671  -0.025285  -0.077967  -0.000170   0.000000
     9  C    0.000002  -0.025285   4.860006  -0.000579   0.000000  -0.000000
    10  C    0.014109  -0.077967  -0.000579   5.361487  -0.069090  -0.001139
    11  C   -0.059878  -0.000170   0.000000  -0.069090   5.189678  -0.020336
    12  C    0.485715   0.000000  -0.000000  -0.001139  -0.020336   5.042566
    13  C    0.000000   0.529144   0.483897   0.007548   0.000002  -0.000000
    14  C   -0.001112   0.000012   0.000000  -0.021750   0.347715   0.011977
    15  C   -0.007532  -0.000000   0.000000   0.008355   0.447445   0.418251
    16  C   -0.000011  -0.000053  -0.000000  -0.005936  -0.070550  -0.000072
    17  C    0.008366  -0.000000  -0.000000  -0.000092  -0.016602  -0.071633
    18  C    0.000066   0.000000  -0.000000  -0.000023  -0.002375  -0.000288
    19  C    0.000000  -0.000000  -0.000000   0.000007   0.012517  -0.000009
    20  C    0.000000  -0.000002   0.000000  -0.000368   0.008162  -0.000000
    21  C   -0.000443  -0.000000   0.000000  -0.000001  -0.062976   0.008251
    22  C    0.000000   0.000000  -0.000000   0.000000  -0.000073   0.000000
    23  C    0.000000   0.000000  -0.000000  -0.000006  -0.000232   0.000000
    24  C   -0.000000   0.000000   0.000000   0.000000  -0.000014   0.000000
    25  C   -0.000000  -0.000000   0.000000  -0.000000   0.000000   0.000000
    26  C    0.000000  -0.000000   0.000000   0.000000   0.000000  -0.000000
    27  H   -0.008714  -0.000213   0.000102   0.000571  -0.000192   0.000244
    28  H   -0.000003   0.000569  -0.043310  -0.000208   0.000000   0.000000
    29  H    0.361001   0.000000   0.000000  -0.000225   0.000980  -0.035036
    30  H   -0.000000   0.363566   0.004510  -0.008992   0.000002   0.000000
    31  H   -0.000000   0.004183   0.365817   0.000010  -0.000000  -0.000000
    32  H   -0.000198  -0.008631   0.000027   0.353427  -0.006158   0.000019
    33  H   -0.035768  -0.000000  -0.000000   0.000018   0.004126   0.361772
    34  H   -0.000000  -0.034052  -0.040221  -0.000205  -0.000000   0.000000
    35  H    0.000001   0.000064   0.000000   0.006776  -0.005803   0.000000
    36  H    0.000253   0.000000   0.000000   0.000002   0.004074  -0.008436
    37  H   -0.000000  -0.000000   0.000000   0.000008  -0.000248  -0.000000
    38  H    0.000004  -0.000000  -0.000000  -0.000000   0.001136  -0.000218
    39  H    0.000000  -0.000000  -0.000000  -0.000000   0.000009  -0.000000
    40  H    0.000000   0.000000   0.000000   0.000000   0.000000  -0.000000
    41  H    0.000000  -0.000000   0.000000  -0.000000   0.000000  -0.000000
    42  H   -0.000000  -0.000000   0.000000   0.000000  -0.000000  -0.000000
              13         14         15         16         17         18
     1  C   -0.000556  -0.000048  -0.000089   0.000009  -0.000013  -0.000001
     2  C   -0.037106  -0.000018  -0.000005  -0.000002   0.000000   0.000000
     3  C    0.000030   0.007894  -0.035012  -0.000043  -0.000256  -0.000194
     4  C   -0.025690   0.000000  -0.000000   0.000000   0.000000   0.000000
     5  C   -0.010851   0.000787  -0.000132   0.000038  -0.000001   0.000003
     6  C   -0.000336  -0.082579  -0.033605  -0.020741   0.012961   0.008158
     7  C    0.000000  -0.001112  -0.007532  -0.000011   0.008366   0.000066
     8  C    0.529144   0.000012  -0.000000  -0.000053  -0.000000   0.000000
     9  C    0.483897   0.000000   0.000000  -0.000000  -0.000000  -0.000000
    10  C    0.007548  -0.021750   0.008355  -0.005936  -0.000092  -0.000023
    11  C    0.000002   0.347715   0.447445  -0.070550  -0.016602  -0.002375
    12  C   -0.000000   0.011977   0.418251  -0.000072  -0.071633  -0.000288
    13  C    4.861921  -0.000000  -0.000000   0.000000   0.000000   0.000000
    14  C   -0.000000   5.064734  -0.035702   0.413418  -0.060854   0.421395
    15  C   -0.000000  -0.035702   4.785449   0.008272   0.446891  -0.037716
    16  C    0.000000   0.413418   0.008272   5.093092  -0.001006  -0.026750
    17  C    0.000000  -0.060854   0.446891  -0.001006   5.048569  -0.001143
    18  C    0.000000   0.421395  -0.037716  -0.026750  -0.001143   5.019740
    19  C    0.000000   0.002106   0.000058  -0.068550   0.008538   0.303356
    20  C   -0.000000  -0.003250  -0.000222   0.464645   0.000074  -0.067459
    21  C    0.000000  -0.055617  -0.008034   0.013774   0.463555   0.450744
    22  C    0.000000   0.010301  -0.000020  -0.001509   0.000573  -0.087388
    23  C    0.000000  -0.042631  -0.000008   0.001448  -0.000234  -0.007752
    24  C   -0.000000  -0.000625   0.000000   0.009171   0.000000   0.013589
    25  C   -0.000000  -0.000231   0.000000   0.000078  -0.000012   0.008336
    26  C   -0.000000   0.000052   0.000000  -0.000446   0.000000  -0.000612
    27  H    0.000023   0.000002   0.000023  -0.000000  -0.000000  -0.000000
    28  H    0.004478   0.000000  -0.000000  -0.000000  -0.000000  -0.000000
    29  H   -0.000000   0.000020   0.002577  -0.000000  -0.000211  -0.000001
    30  H   -0.043286  -0.000001   0.000000  -0.000033  -0.000000  -0.000000
    31  H   -0.040096  -0.000000   0.000000   0.000000   0.000000   0.000000
    32  H    0.000125   0.000930  -0.000071   0.006575   0.000001  -0.000333
    33  H    0.000000  -0.000195  -0.039077   0.000002  -0.008643   0.000011
    34  H    0.365865   0.000000  -0.000000   0.000000  -0.000000  -0.000000
    35  H   -0.000002  -0.038596  -0.000010   0.359083   0.000017   0.003125
    36  H   -0.000000   0.001273  -0.038049   0.000017   0.360253   0.002350
    37  H   -0.000000   0.002432   0.000002  -0.035517  -0.000000   0.001223
    38  H    0.000000   0.004371   0.002485  -0.000221  -0.035369  -0.029343
    39  H    0.000000  -0.000257  -0.000014   0.000011   0.000326  -0.014182
    40  H    0.000000   0.000013  -0.000000   0.000263  -0.000000  -0.000183
    41  H    0.000000   0.000002  -0.000000  -0.000000   0.000000  -0.000233
    42  H   -0.000000  -0.000001   0.000000   0.000004  -0.000000   0.000016
              19         20         21         22         23         24
     1  C   -0.000000  -0.000000   0.000001   0.000000   0.000000   0.000000
     2  C    0.000000   0.000000   0.000000   0.000000  -0.000000  -0.000000
     3  C   -0.000001   0.000004   0.000053  -0.000000   0.000000   0.000000
     4  C    0.000000   0.000000  -0.000000  -0.000000  -0.000000  -0.000000
     5  C   -0.000000  -0.000041   0.000000  -0.000000   0.000000  -0.000000
     6  C   -0.000029   0.000913  -0.001128   0.000000  -0.000011   0.000000
     7  C    0.000000   0.000000  -0.000443   0.000000   0.000000  -0.000000
     8  C   -0.000000  -0.000002  -0.000000   0.000000   0.000000   0.000000
     9  C   -0.000000   0.000000   0.000000  -0.000000  -0.000000   0.000000
    10  C    0.000007  -0.000368  -0.000001   0.000000  -0.000006   0.000000
    11  C    0.012517   0.008162  -0.062976  -0.000073  -0.000232  -0.000014
    12  C   -0.000009  -0.000000   0.008251   0.000000   0.000000   0.000000
    13  C    0.000000  -0.000000   0.000000   0.000000   0.000000  -0.000000
    14  C    0.002106  -0.003250  -0.055617   0.010301  -0.042631  -0.000625
    15  C    0.000058  -0.000222  -0.008034  -0.000020  -0.000008   0.000000
    16  C   -0.068550   0.464645   0.013774  -0.001509   0.001448   0.009171
    17  C    0.008538   0.000074   0.463555   0.000573  -0.000234   0.000000
    18  C    0.303356  -0.067459   0.450744  -0.087388  -0.007752   0.013589
    19  C    4.973758  -0.013292  -0.078142   0.470803   0.458269  -0.027347
    20  C   -0.013292   5.085271  -0.001283   0.014652   0.411403  -0.084764
    21  C   -0.078142  -0.001283   5.073370  -0.020377   0.010183  -0.000089
    22  C    0.470803   0.014652  -0.020377   5.038305  -0.060964  -0.067103
    23  C    0.458269   0.411403   0.010183  -0.060964   4.763358   0.467998
    24  C   -0.027347  -0.084764  -0.000089  -0.067103   0.467998   5.021793
    25  C   -0.009481  -0.000538   0.000423   0.517511  -0.036173  -0.024207
    26  C   -0.040056   0.008206  -0.000019  -0.024341  -0.011486   0.506219
    27  H    0.000000   0.000000  -0.000000  -0.000000   0.000000   0.000000
    28  H   -0.000000   0.000000   0.000000   0.000000   0.000000   0.000000
    29  H   -0.000000   0.000000   0.000004  -0.000000   0.000000   0.000000
    30  H   -0.000000  -0.000001   0.000000  -0.000000   0.000000   0.000000
    31  H    0.000000   0.000000  -0.000000  -0.000000  -0.000000   0.000000
    32  H    0.000008   0.001786  -0.000002   0.000000  -0.000061  -0.000001
    33  H    0.000000  -0.000000   0.000245  -0.000000  -0.000000  -0.000000
    34  H   -0.000000   0.000000   0.000000  -0.000000   0.000000  -0.000000
    35  H    0.001250  -0.028576  -0.000209   0.000017   0.002247  -0.000222
    36  H   -0.000257  -0.000000  -0.035639   0.000010   0.000003  -0.000000
    37  H    0.004033   0.360469   0.000020  -0.000240  -0.037661  -0.008117
    38  H   -0.013555   0.000019   0.355953   0.003647  -0.000215  -0.000002
    39  H   -0.030512  -0.000201   0.003611   0.358201   0.004875   0.000650
    40  H    0.004409  -0.008857   0.000002   0.000578  -0.039967   0.364324
    41  H    0.002877   0.000009   0.000011  -0.034253   0.001181   0.004236
    42  H    0.001141  -0.000203  -0.000000   0.004157   0.002639  -0.034590
              25         26         27         28         29         30
     1  C   -0.000000  -0.000000   0.358429  -0.008525  -0.008129  -0.000195
     2  C    0.000000   0.000000  -0.039902  -0.038824   0.000135   0.004756
     3  C    0.000000  -0.000000  -0.040765   0.000090  -0.038321   0.000015
     4  C    0.000000   0.000000  -0.008299   0.363218  -0.000005   0.000536
     5  C    0.000000   0.000000   0.004440   0.004654   0.000022  -0.039374
     6  C   -0.000000  -0.000000   0.004104   0.000022   0.004134   0.000172
     7  C   -0.000000   0.000000  -0.008714  -0.000003   0.361001  -0.000000
     8  C   -0.000000  -0.000000  -0.000213   0.000569   0.000000   0.363566
     9  C    0.000000   0.000000   0.000102  -0.043310   0.000000   0.004510
    10  C   -0.000000   0.000000   0.000571  -0.000208  -0.000225  -0.008992
    11  C    0.000000   0.000000  -0.000192   0.000000   0.000980   0.000002
    12  C    0.000000  -0.000000   0.000244   0.000000  -0.035036   0.000000
    13  C   -0.000000  -0.000000   0.000023   0.004478  -0.000000  -0.043286
    14  C   -0.000231   0.000052   0.000002   0.000000   0.000020  -0.000001
    15  C    0.000000   0.000000   0.000023  -0.000000   0.002577   0.000000
    16  C    0.000078  -0.000446  -0.000000  -0.000000  -0.000000  -0.000033
    17  C   -0.000012   0.000000  -0.000000  -0.000000  -0.000211  -0.000000
    18  C    0.008336  -0.000612  -0.000000  -0.000000  -0.000001  -0.000000
    19  C   -0.009481  -0.040056   0.000000  -0.000000  -0.000000  -0.000000
    20  C   -0.000538   0.008206   0.000000   0.000000   0.000000  -0.000001
    21  C    0.000423  -0.000019  -0.000000   0.000000   0.000004   0.000000
    22  C    0.517511  -0.024341  -0.000000   0.000000  -0.000000  -0.000000
    23  C   -0.036173  -0.011486   0.000000   0.000000   0.000000   0.000000
    24  C   -0.024207   0.506219   0.000000   0.000000   0.000000   0.000000
    25  C    4.849686   0.506014   0.000000   0.000000   0.000000  -0.000000
    26  C    0.506014   4.855778  -0.000000  -0.000000  -0.000000  -0.000000
    27  H    0.000000  -0.000000   0.633670   0.006272   0.006569   0.000003
    28  H    0.000000  -0.000000   0.006272   0.633093   0.000002   0.000020
    29  H    0.000000  -0.000000   0.006569   0.000002   0.626451   0.000000
    30  H   -0.000000  -0.000000   0.000003   0.000020   0.000000   0.632331
    31  H    0.000000   0.000000  -0.000011  -0.006017   0.000000  -0.000191
    32  H    0.000000   0.000000   0.000025   0.000002   0.000002   0.006690
    33  H   -0.000000   0.000000  -0.000015   0.000000  -0.005343  -0.000000
    34  H    0.000000   0.000000  -0.000000  -0.000192  -0.000000  -0.006050
    35  H   -0.000000   0.000004  -0.000000  -0.000000   0.000000   0.000055
    36  H    0.000000  -0.000000   0.000000  -0.000000  -0.000015   0.000000
    37  H    0.000022   0.000158  -0.000000  -0.000000  -0.000000   0.000000
    38  H    0.000261  -0.000004  -0.000000   0.000000  -0.000000   0.000000
    39  H   -0.043715   0.004554  -0.000000  -0.000000  -0.000000  -0.000000
    40  H    0.004648  -0.043934  -0.000000   0.000000   0.000000   0.000000
    41  H    0.365331  -0.040300  -0.000000   0.000000   0.000000  -0.000000
    42  H   -0.039413   0.365531   0.000000   0.000000  -0.000000   0.000000
              31         32         33         34         35         36
     1  C   -0.000206   0.000774  -0.000227   0.000010  -0.000005  -0.000000
     2  C    0.002842   0.004288   0.000004   0.001024  -0.000047  -0.000000
     3  C    0.000004   0.003430   0.002680  -0.000001  -0.000328   0.000016
     4  C   -0.034157  -0.000224  -0.000000   0.004184   0.000000  -0.000000
     5  C    0.001030  -0.032549  -0.000001   0.002930   0.001145  -0.000000
     6  C   -0.000001  -0.039936   0.000959   0.000004   0.001017  -0.000212
     7  C   -0.000000  -0.000198  -0.035768  -0.000000   0.000001   0.000253
     8  C    0.004183  -0.008631  -0.000000  -0.034052   0.000064   0.000000
     9  C    0.365817   0.000027  -0.000000  -0.040221   0.000000   0.000000
    10  C    0.000010   0.353427   0.000018  -0.000205   0.006776   0.000002
    11  C   -0.000000  -0.006158   0.004126  -0.000000  -0.005803   0.004074
    12  C   -0.000000   0.000019   0.361772   0.000000   0.000000  -0.008436
    13  C   -0.040096   0.000125   0.000000   0.365865  -0.000002  -0.000000
    14  C   -0.000000   0.000930  -0.000195   0.000000  -0.038596   0.001273
    15  C    0.000000  -0.000071  -0.039077  -0.000000  -0.000010  -0.038049
    16  C    0.000000   0.006575   0.000002   0.000000   0.359083   0.000017
    17  C    0.000000   0.000001  -0.008643  -0.000000   0.000017   0.360253
    18  C    0.000000  -0.000333   0.000011  -0.000000   0.003125   0.002350
    19  C    0.000000   0.000008   0.000000  -0.000000   0.001250  -0.000257
    20  C    0.000000   0.001786  -0.000000   0.000000  -0.028576  -0.000000
    21  C   -0.000000  -0.000002   0.000245   0.000000  -0.000209  -0.035639
    22  C   -0.000000   0.000000  -0.000000  -0.000000   0.000017   0.000010
    23  C   -0.000000  -0.000061  -0.000000   0.000000   0.002247   0.000003
    24  C    0.000000  -0.000001  -0.000000  -0.000000  -0.000222  -0.000000
    25  C    0.000000   0.000000  -0.000000   0.000000  -0.000000   0.000000
    26  C    0.000000   0.000000   0.000000   0.000000   0.000004  -0.000000
    27  H   -0.000011   0.000025  -0.000015  -0.000000  -0.000000   0.000000
    28  H   -0.006017   0.000002   0.000000  -0.000192  -0.000000  -0.000000
    29  H    0.000000   0.000002  -0.005343  -0.000000   0.000000  -0.000015
    30  H   -0.000191   0.006690  -0.000000  -0.006050   0.000055   0.000000
    31  H    0.625576   0.000000  -0.000000  -0.005298  -0.000000  -0.000000
    32  H    0.000000   0.608977   0.000000  -0.000013  -0.004799  -0.000000
    33  H   -0.000000   0.000000   0.627084   0.000000  -0.000000   0.006482
    34  H   -0.005298  -0.000013   0.000000   0.625636  -0.000000   0.000000
    35  H   -0.000000  -0.004799  -0.000000  -0.000000   0.602395   0.000000
    36  H   -0.000000  -0.000000   0.006482   0.000000   0.000000   0.627897
    37  H    0.000000   0.000040   0.000000  -0.000000  -0.005368   0.000000
    38  H   -0.000000   0.000000  -0.000015  -0.000000   0.000002  -0.005136
    39  H   -0.000000   0.000000   0.000000  -0.000000   0.000000   0.000007
    40  H   -0.000000   0.000000   0.000000   0.000000  -0.000013   0.000000
    41  H    0.000000  -0.000000  -0.000000  -0.000000  -0.000000   0.000000
    42  H    0.000000   0.000000   0.000000  -0.000000  -0.000000  -0.000000
              37         38         39         40         41         42
     1  C    0.000000  -0.000000  -0.000000   0.000000   0.000000   0.000000
     2  C    0.000000   0.000000   0.000000   0.000000   0.000000  -0.000000
     3  C    0.000000  -0.000001  -0.000000  -0.000000  -0.000000   0.000000
     4  C   -0.000000  -0.000000   0.000000  -0.000000   0.000000  -0.000000
     5  C    0.000001   0.000000  -0.000000   0.000000   0.000000  -0.000000
     6  C    0.000000   0.000017   0.000000  -0.000000   0.000000  -0.000000
     7  C   -0.000000   0.000004   0.000000   0.000000   0.000000  -0.000000
     8  C   -0.000000  -0.000000  -0.000000   0.000000  -0.000000  -0.000000
     9  C    0.000000  -0.000000  -0.000000   0.000000   0.000000   0.000000
    10  C    0.000008  -0.000000  -0.000000   0.000000  -0.000000   0.000000
    11  C   -0.000248   0.001136   0.000009   0.000000   0.000000  -0.000000
    12  C   -0.000000  -0.000218  -0.000000  -0.000000  -0.000000  -0.000000
    13  C   -0.000000   0.000000   0.000000   0.000000   0.000000  -0.000000
    14  C    0.002432   0.004371  -0.000257   0.000013   0.000002  -0.000001
    15  C    0.000002   0.002485  -0.000014  -0.000000  -0.000000   0.000000
    16  C   -0.035517  -0.000221   0.000011   0.000263  -0.000000   0.000004
    17  C   -0.000000  -0.035369   0.000326  -0.000000   0.000000  -0.000000
    18  C    0.001223  -0.029343  -0.014182  -0.000183  -0.000233   0.000016
    19  C    0.004033  -0.013555  -0.030512   0.004409   0.002877   0.001141
    20  C    0.360469   0.000019  -0.000201  -0.008857   0.000009  -0.000203
    21  C    0.000020   0.355953   0.003611   0.000002   0.000011  -0.000000
    22  C   -0.000240   0.003647   0.358201   0.000578  -0.034253   0.004157
    23  C   -0.037661  -0.000215   0.004875  -0.039967   0.001181   0.002639
    24  C   -0.008117  -0.000002   0.000650   0.364324   0.004236  -0.034590
    25  C    0.000022   0.000261  -0.043715   0.004648   0.365331  -0.039413
    26  C    0.000158  -0.000004   0.004554  -0.043934  -0.040300   0.365531
    27  H   -0.000000  -0.000000  -0.000000  -0.000000  -0.000000   0.000000
    28  H   -0.000000   0.000000  -0.000000   0.000000   0.000000   0.000000
    29  H   -0.000000  -0.000000  -0.000000   0.000000   0.000000  -0.000000
    30  H    0.000000   0.000000  -0.000000   0.000000  -0.000000   0.000000
    31  H    0.000000  -0.000000  -0.000000  -0.000000   0.000000   0.000000
    32  H    0.000040   0.000000   0.000000   0.000000  -0.000000   0.000000
    33  H    0.000000  -0.000015   0.000000   0.000000  -0.000000   0.000000
    34  H   -0.000000  -0.000000  -0.000000   0.000000  -0.000000  -0.000000
    35  H   -0.005368   0.000002   0.000000  -0.000013  -0.000000  -0.000000
    36  H    0.000000  -0.005136   0.000007   0.000000   0.000000  -0.000000
    37  H    0.627421   0.000000   0.000002   0.006331   0.000000  -0.000012
    38  H    0.000000   0.627283   0.002816   0.000000   0.000003  -0.000000
    39  H    0.000002   0.002816   0.634521   0.000019  -0.006142  -0.000207
    40  H    0.006331   0.000000   0.000019   0.633786  -0.000201  -0.005753
    41  H    0.000000   0.000003  -0.006142  -0.000201   0.627238  -0.005303
    42  H   -0.000012  -0.000000  -0.000207  -0.005753  -0.005303   0.626012
 Mulliken charges:
               1
     1  C   -0.218352
     2  C    0.115276
     3  C    0.110836
     4  C   -0.124268
     5  C    0.103357
     6  C    0.060574
     7  C   -0.122014
     8  C   -0.125780
     9  C   -0.095101
    10  C   -0.219638
    11  C   -0.024091
    12  C   -0.136865
    13  C   -0.095108
    14  C    0.054035
    15  C    0.115490
    16  C   -0.138460
    17  C   -0.154053
    18  C    0.043865
    19  C    0.038098
    20  C   -0.146556
    21  C   -0.116237
    22  C   -0.122490
    23  C    0.113795
    24  C   -0.140903
    25  C   -0.098540
    26  C   -0.085319
    27  H    0.083636
    28  H    0.084659
    29  H    0.085388
    30  H    0.085466
    31  H    0.086515
    32  H    0.105848
    33  H    0.085901
    34  H    0.086380
    35  H    0.106779
    36  H    0.085109
    37  H    0.085003
    38  H    0.086082
    39  H    0.085627
    40  H    0.084536
    41  H    0.085544
    42  H    0.085982
 Sum of Mulliken charges =  -0.00000
 Mulliken charges with hydrogens summed into heavy atoms:
               1
     1  C   -0.134716
     2  C    0.115276
     3  C    0.110836
     4  C   -0.039609
     5  C    0.103357
     6  C    0.060574
     7  C   -0.036627
     8  C   -0.040314
     9  C   -0.008586
    10  C   -0.113790
    11  C   -0.024091
    12  C   -0.050964
    13  C   -0.008728
    14  C    0.054035
    15  C    0.115490
    16  C   -0.031681
    17  C   -0.068944
    18  C    0.043865
    19  C    0.038098
    20  C   -0.061553
    21  C   -0.030156
    22  C   -0.036864
    23  C    0.113795
    24  C   -0.056368
    25  C   -0.012997
    26  C    0.000664
 APT charges:
               1
     1  C   -0.006124
     2  C   -0.012899
     3  C   -0.014767
     4  C    0.011975
     5  C    0.014468
     6  C    0.038576
     7  C   -0.014540
     8  C   -0.023841
     9  C   -0.026608
    10  C   -0.073889
    11  C    0.064176
    12  C    0.002683
    13  C   -0.035784
    14  C    0.004149
    15  C   -0.006043
    16  C   -0.083258
    17  C   -0.009398
    18  C    0.002855
    19  C    0.053776
    20  C    0.010970
    21  C   -0.068449
    22  C   -0.053115
    23  C   -0.010718
    24  C   -0.004186
    25  C   -0.024335
    26  C   -0.036794
    27  H    0.011686
    28  H    0.012859
    29  H    0.012097
    30  H    0.025433
    31  H    0.005722
    32  H    0.046423
    33  H    0.009195
    34  H    0.009373
    35  H    0.047571
    36  H    0.011652
    37  H    0.011141
    38  H    0.028177
    39  H    0.037214
    40  H    0.018745
    41  H    0.005699
    42  H    0.008133
 Sum of APT charges =  -0.00000
 APT charges with hydrogens summed into heavy atoms:
               1
     1  C    0.005563
     2  C   -0.012899
     3  C   -0.014767
     4  C    0.024834
     5  C    0.014468
     6  C    0.038576
     7  C   -0.002443
     8  C    0.001592
     9  C   -0.020886
    10  C   -0.027466
    11  C    0.064176
    12  C    0.011878
    13  C   -0.026411
    14  C    0.004149
    15  C   -0.006043
    16  C   -0.035687
    17  C    0.002254
    18  C    0.002855
    19  C    0.053776
    20  C    0.022111
    21  C   -0.040272
    22  C   -0.015901
    23  C   -0.010718
    24  C    0.014559
    25  C   -0.018636
    26  C   -0.028661
 Electronic spatial extent (au):  <R**2>=          10507.9386
 Charge=             -0.0000 electrons
 Dipole moment (field-independent basis, Debye):
    X=              0.0100    Y=              0.0097    Z=             -0.0385  Tot=              0.0410
 Quadrupole moment (field-independent basis, Debye-Ang):
   XX=           -128.3368   YY=           -130.0171   ZZ=           -154.0130
   XY=              0.2011   XZ=              3.0655   YZ=             -1.1686
 Traceless Quadrupole moment (field-independent basis, Debye-Ang):
   XX=              9.1188   YY=              7.4385   ZZ=            -16.5574
   XY=              0.2011   XZ=              3.0655   YZ=             -1.1686
 Octapole moment (field-independent basis, Debye-Ang**2):
  XXX=              2.6622  YYY=              5.0769  ZZZ=              0.7486  XYY=              1.2665
  XXY=             -9.2548  XXZ=            -10.5476  XZZ=             -3.2206  YZZ=             -3.0472
  YYZ=              0.2938  XYZ=             18.6826
 Hexadecapole moment (field-independent basis, Debye-Ang**3):
 XXXX=         -10045.8825 YYYY=          -2954.9888 ZZZZ=           -300.6704 XXXY=             13.5456
 XXXZ=            158.1817 YYYX=             -6.4316 YYYZ=             -6.9840 ZZZX=              3.2350
 ZZZY=             -4.7640 XXYY=          -2161.1976 XXZZ=          -2043.5450 YYZZ=           -620.1236
 XXYZ=             -0.9957 YYXZ=            -24.8673 ZZXY=             -0.6787
 N-N= 1.991362835468D+03 E-N=-6.299111404315D+03  KE= 9.907948897220D+02
  Exact polarizability:     523.712      -6.627     333.822      20.019      -3.944      96.393
 Approx polarizability:     802.300     -21.142     636.359      49.594     -10.622     166.579
 No NMR shielding tensors so no spin-rotation constants.
 Leave Link  601 at Thu Sep  8 15:38:22 2022, MaxMem=  1342177280 cpu:              47.1 elap:               1.1
 (Enter /mnt/opt/groups/app-gaussian/g16-avx2/l701.exe)
 ... and contract with generalized density number  0.
 Compute integral second derivatives.
 R6Disp: Adding Grimme-D3 dispersion energy 2nd derivatives to the Hessian.
 Leave Link  701 at Thu Sep  8 15:38:23 2022, MaxMem=  1342177280 cpu:              72.4 elap:               1.6
 (Enter /mnt/opt/groups/app-gaussian/g16-avx2/l702.exe)
 L702 exits ... SP integral derivatives will be done elsewhere.
 Leave Link  702 at Thu Sep  8 15:38:23 2022, MaxMem=  1342177280 cpu:               2.0 elap:               0.1
 (Enter /mnt/opt/groups/app-gaussian/g16-avx2/l703.exe)
 Integral derivatives from FoFJK, PRISM(SPDF).
 Compute integral second derivatives, UseDBF=F ICtDFT=           0.
 Calling FoFJK, ICntrl=    100127 FMM=F ISym2X=0 I1Cent= 0 IOpClX= 0 NMat=1 NMatS=1 NMatT=0.
 FoFJK:  IHMeth= 1 ICntrl=  100127 DoSepK=F KAlg= 0 I1Cent=           0 FoldK=F
 IRaf=         0 NMat=       1 IRICut=       1 DoRegI=T DoRafI=F ISym2E= 0 IDoP0=0 IntGTp=1.
 FoFCou: FMM=F IPFlag=           0 FMFlag=      100000 FMFlg1=         800
         NFxFlg=           0 DoJE=F BraDBF=F KetDBF=F FulRan=T
         wScrn=  0.000000 ICntrl=    100127 IOpCl=  0 I1Cent=           0 NGrid=           0
         NMat0=    1 NMatS0=      1 NMatT0=    0 NMatD0=    1 NMtDS0=    0 NMtDT0=    0
 Symmetry not used in FoFCou.
 Leave Link  703 at Thu Sep  8 15:40:54 2022, MaxMem=  1342177280 cpu:            6986.9 elap:             150.2
 (Enter /mnt/opt/groups/app-gaussian/g16-avx2/l716.exe)
 Dipole        = 3.94995975D-03 3.81479462D-03-1.51649397D-02
 Polarizability= 5.23711964D+02-6.62706469D+00 3.33822220D+02
                 2.00188212D+01-3.94352369D+00 9.63931628D+01
 Full mass-weighted force constant matrix:
 Low frequencies ---   -4.1928   -2.2736   -1.2772   -0.0006    0.0004    0.0006
 Low frequencies ---   39.3291   54.6658   67.5028
 Diagonal vibrational polarizability:
        6.6809674       2.8061042      13.8516007
 Harmonic frequencies (cm**-1), IR intensities (KM/Mole), Raman scattering
 activities (A**4/AMU), depolarization ratios for plane and unpolarized
 incident light, reduced masses (AMU), force constants (mDyne/A),
 and normal coordinates:
                      1                      2                      3
                      A                      A                      A
 Frequencies --     39.3288                54.6656                67.5028
 Red. masses --      4.8687                 4.7327                 5.0142
 Frc consts  --      0.0044                 0.0083                 0.0135
 IR Inten    --      0.1291                 0.0374                 0.0820
  Atom  AN      X      Y      Z        X      Y      Z        X      Y      Z
     1   6    -0.01  -0.01   0.09     0.01   0.02  -0.15     0.02   0.03  -0.07
     2   6     0.01   0.00   0.07     0.00   0.01  -0.06     0.06   0.04  -0.04
     3   6    -0.01  -0.01   0.01     0.01   0.03  -0.14     0.00  -0.03  -0.00
     4   6     0.01   0.00   0.17    -0.01  -0.01  -0.01     0.09   0.11  -0.16
     5   6     0.04   0.01  -0.05    -0.01  -0.00   0.00     0.07  -0.02   0.10
     6   6     0.01  -0.01  -0.08    -0.00   0.02  -0.06     0.01  -0.06   0.07
     7   6    -0.02  -0.01   0.04     0.02   0.03  -0.15    -0.01  -0.03  -0.01
     8   6     0.07   0.03  -0.08    -0.03  -0.04   0.13     0.11  -0.02   0.16
     9   6     0.04   0.01   0.15    -0.03  -0.04   0.12     0.13   0.12  -0.12
    10   6     0.04   0.01  -0.12    -0.01   0.01  -0.02     0.05  -0.07   0.15
    11   6     0.00  -0.02  -0.10    -0.00   0.02  -0.00    -0.00  -0.07   0.04
    12   6    -0.01  -0.02  -0.01     0.00   0.02  -0.06    -0.01  -0.05   0.01
    13   6     0.07   0.03   0.02    -0.04  -0.06   0.19     0.14   0.05   0.05
    14   6     0.00  -0.03  -0.12     0.00   0.02   0.02    -0.02  -0.06   0.00
    15   6    -0.00  -0.02  -0.06    -0.01   0.02   0.03     0.00  -0.07   0.02
    16   6     0.02  -0.06  -0.19     0.02  -0.01  -0.05    -0.07  -0.07  -0.03
    17   6    -0.00  -0.02  -0.05    -0.02   0.03   0.15     0.02  -0.05  -0.00
    18   6    -0.01  -0.01  -0.05    -0.01   0.03   0.10    -0.01  -0.03  -0.01
    19   6    -0.02   0.01   0.01    -0.00   0.01   0.06    -0.05   0.01  -0.02
    20   6     0.02  -0.05  -0.17     0.04  -0.04  -0.11    -0.10  -0.05  -0.07
    21   6    -0.01  -0.01  -0.03    -0.03   0.04   0.19     0.01  -0.03  -0.02
    22   6    -0.06   0.05   0.15    -0.02   0.03   0.13    -0.04   0.07   0.02
    23   6    -0.01  -0.01  -0.06     0.03  -0.03  -0.08    -0.09  -0.00  -0.05
    24   6    -0.03   0.01   0.02     0.05  -0.06  -0.17    -0.13   0.04  -0.04
    25   6    -0.08   0.07   0.23     0.00   0.01   0.05    -0.08   0.12   0.03
    26   6    -0.06   0.05   0.16     0.04  -0.04  -0.11    -0.12   0.10  -0.00
    27   1    -0.02  -0.01   0.17     0.02   0.03  -0.21    -0.00   0.07  -0.14
    28   1    -0.01  -0.00   0.27     0.00  -0.00  -0.07     0.08   0.17  -0.29
    29   1    -0.03  -0.01   0.09     0.03   0.03  -0.22    -0.01  -0.02  -0.04
    30   1     0.09   0.04  -0.17    -0.04  -0.05   0.18     0.13  -0.08   0.29
    31   1     0.03   0.01   0.23    -0.03  -0.06   0.16     0.15   0.17  -0.22
    32   1     0.06   0.02  -0.21    -0.01  -0.00   0.01     0.08  -0.12   0.22
    33   1    -0.02  -0.02   0.01    -0.00   0.02  -0.05    -0.03  -0.06   0.00
    34   1     0.09   0.04   0.00    -0.05  -0.08   0.30     0.17   0.04   0.09
    35   1     0.03  -0.09  -0.26     0.02  -0.02  -0.07    -0.09  -0.12  -0.02
    36   1     0.00  -0.01  -0.03    -0.03   0.04   0.20     0.04  -0.05  -0.02
    37   1     0.03  -0.07  -0.22     0.06  -0.07  -0.19    -0.12  -0.06  -0.09
    38   1    -0.01  -0.00  -0.01    -0.04   0.05   0.28     0.02  -0.01  -0.03
    39   1    -0.08   0.07   0.21    -0.05   0.07   0.25    -0.01   0.08   0.04
    40   1    -0.01  -0.01  -0.03     0.08  -0.10  -0.29    -0.16   0.03  -0.06
    41   1    -0.10   0.11   0.34    -0.01   0.03   0.10    -0.07   0.17   0.06
    42   1    -0.08   0.07   0.22     0.05  -0.07  -0.19    -0.15   0.14   0.01
                      4                      5                      6
                      A                      A                      A
 Frequencies --     95.5372               109.2091               155.1590
 Red. masses --      4.2334                 4.7362                 4.7077
 Frc consts  --      0.0228                 0.0333                 0.0668
 IR Inten    --      0.3472                 0.3770                 0.1628
  Atom  AN      X      Y      Z        X      Y      Z        X      Y      Z
     1   6    -0.01  -0.02   0.10     0.01   0.03  -0.08     0.01   0.00   0.10
     2   6    -0.02  -0.02   0.07    -0.01   0.02  -0.10    -0.01  -0.01   0.14
     3   6    -0.00  -0.00   0.08     0.01   0.03   0.03     0.01   0.03   0.02
     4   6    -0.02  -0.02  -0.02    -0.02  -0.01  -0.16    -0.02  -0.04   0.03
     5   6    -0.03  -0.01   0.09    -0.04   0.01   0.01    -0.03   0.00   0.15
     6   6    -0.01   0.01   0.10     0.00   0.05   0.01     0.00   0.04   0.07
     7   6     0.01   0.01  -0.01    -0.01   0.02   0.17     0.02   0.04  -0.15
     8   6    -0.05   0.00   0.01    -0.10  -0.03   0.14    -0.08   0.01   0.06
     9   6    -0.03  -0.00  -0.11    -0.07  -0.05  -0.04    -0.05  -0.01  -0.12
    10   6    -0.03  -0.00   0.12    -0.02   0.04   0.00    -0.01   0.02   0.13
    11   6    -0.00   0.02   0.04     0.01   0.04   0.01     0.01   0.03   0.02
    12   6     0.03   0.01  -0.10    -0.02   0.03   0.21     0.01   0.03  -0.14
    13   6    -0.04   0.01  -0.09    -0.11  -0.07   0.14    -0.08   0.01  -0.10
    14   6    -0.01   0.04   0.06     0.02   0.01  -0.07     0.03  -0.01  -0.04
    15   6     0.02   0.02  -0.08    -0.00   0.04   0.07    -0.00   0.03   0.01
    16   6     0.00   0.04   0.07     0.04   0.02  -0.06     0.04  -0.04  -0.11
    17   6     0.03   0.00  -0.18     0.00   0.01  -0.04    -0.03   0.02   0.13
    18   6    -0.00   0.02   0.02     0.03  -0.01  -0.13     0.02  -0.02  -0.04
    19   6    -0.00   0.02   0.05     0.04  -0.03  -0.10     0.04  -0.05  -0.11
    20   6     0.03  -0.01  -0.05     0.06  -0.01  -0.09     0.05  -0.05  -0.15
    21   6     0.02   0.00  -0.12     0.03  -0.02  -0.16    -0.02   0.00   0.12
    22   6    -0.05   0.04   0.19     0.01  -0.04  -0.02     0.05  -0.05  -0.14
    23   6     0.04  -0.02  -0.07     0.06  -0.02  -0.08     0.04  -0.04  -0.09
    24   6     0.08  -0.07  -0.17     0.06  -0.02   0.02     0.00   0.01   0.06
    25   6    -0.02   0.00   0.14     0.00  -0.03   0.10     0.02  -0.01   0.01
    26   6     0.05  -0.06  -0.08     0.03  -0.02   0.13    -0.02   0.04   0.16
    27   1     0.00  -0.02   0.08     0.03   0.02  -0.11     0.02  -0.00   0.06
    28   1    -0.00  -0.03  -0.03     0.02  -0.01  -0.28     0.01  -0.07   0.02
    29   1     0.01   0.01  -0.02    -0.02   0.02   0.25     0.03   0.06  -0.28
    30   1    -0.06   0.02   0.02    -0.14  -0.03   0.26    -0.11   0.04   0.08
    31   1    -0.03   0.00  -0.20    -0.08  -0.07  -0.07    -0.05  -0.01  -0.25
    32   1    -0.03   0.01   0.12    -0.03   0.05   0.01    -0.01   0.03   0.11
    33   1     0.04   0.01  -0.20    -0.03   0.03   0.32     0.03   0.03  -0.25
    34   1    -0.05   0.02  -0.17    -0.15  -0.11   0.27    -0.09   0.03  -0.21
    35   1    -0.01   0.07   0.12     0.04   0.05  -0.02     0.03  -0.04  -0.10
    36   1     0.04  -0.01  -0.31    -0.02   0.01  -0.04    -0.06   0.02   0.21
    37   1     0.04  -0.03  -0.09     0.08  -0.00  -0.08     0.06  -0.06  -0.17
    38   1     0.04  -0.01  -0.22     0.04  -0.03  -0.26    -0.04   0.00   0.23
    39   1    -0.11   0.09   0.37    -0.02  -0.04  -0.02     0.08  -0.09  -0.24
    40   1     0.13  -0.11  -0.30     0.08  -0.01   0.04    -0.01   0.03   0.13
    41   1    -0.05   0.03   0.25    -0.03  -0.02   0.19     0.01  -0.00   0.03
    42   1     0.08  -0.10  -0.16     0.02  -0.00   0.23    -0.06   0.09   0.32
                      7                      8                      9
                      A                      A                      A
 Frequencies --    175.6401               209.0991               236.1242
 Red. masses --      4.8343                 4.6666                 5.3429
 Frc consts  --      0.0879                 0.1202                 0.1755
 IR Inten    --      0.9703                 0.8022                 0.8059
  Atom  AN      X      Y      Z        X      Y      Z        X      Y      Z
     1   6     0.04   0.07  -0.14     0.02   0.05   0.09    -0.13  -0.05   0.05
     2   6     0.02   0.05  -0.07     0.01   0.06  -0.02    -0.14  -0.03   0.01
     3   6     0.03   0.06  -0.06     0.01   0.05   0.11    -0.10  -0.05  -0.00
     4   6    -0.01  -0.02   0.08    -0.01   0.01  -0.09    -0.11   0.09  -0.02
     5   6     0.00   0.07  -0.08    -0.00   0.08  -0.03    -0.09  -0.07  -0.03
     6   6     0.02   0.04   0.11     0.03   0.05   0.01    -0.06  -0.05  -0.08
     7   6     0.02   0.06  -0.11    -0.03   0.05   0.09    -0.08  -0.04   0.02
     8   6    -0.03   0.08  -0.15    -0.09   0.05   0.04     0.01  -0.06   0.03
     9   6    -0.05  -0.05   0.14    -0.08  -0.02  -0.04    -0.01   0.13  -0.02
    10   6     0.00   0.05   0.05     0.02   0.09  -0.07    -0.09  -0.07  -0.10
    11   6     0.01  -0.01   0.19     0.02  -0.03  -0.02    -0.01  -0.02  -0.05
    12   6    -0.02   0.01   0.01    -0.02  -0.01  -0.09    -0.05  -0.02  -0.04
    13   6    -0.05   0.02  -0.04    -0.12  -0.02   0.08     0.04   0.05   0.04
    14   6     0.03  -0.05   0.14     0.05  -0.08   0.02     0.05  -0.04   0.04
    15   6    -0.00  -0.02   0.12     0.01  -0.04  -0.11    -0.03  -0.02  -0.04
    16   6    -0.02  -0.07   0.12     0.04  -0.14  -0.10     0.06   0.01   0.16
    17   6     0.01  -0.06  -0.02     0.01  -0.06  -0.13    -0.03  -0.02   0.04
    18   6     0.05  -0.08  -0.01     0.04  -0.06   0.13     0.08  -0.05  -0.01
    19   6     0.04  -0.06  -0.06     0.03  -0.02   0.15     0.13  -0.05  -0.06
    20   6    -0.03  -0.09  -0.02     0.01  -0.10  -0.03     0.07  -0.02   0.08
    21   6     0.05  -0.10  -0.12     0.02  -0.08   0.06     0.01  -0.05   0.03
    22   6     0.05   0.01  -0.03     0.09   0.04   0.04     0.17   0.07  -0.03
    23   6    -0.01  -0.07  -0.07    -0.02  -0.03   0.11     0.11  -0.05  -0.07
    24   6    -0.06  -0.00  -0.05    -0.08   0.02   0.06     0.06   0.03  -0.10
    25   6    -0.01   0.09   0.04     0.06   0.07  -0.11     0.10   0.18   0.07
    26   6    -0.06   0.08   0.03    -0.02   0.07  -0.07     0.05   0.16   0.03
    27   1     0.05   0.07  -0.20     0.02   0.04   0.12    -0.12  -0.06   0.10
    28   1     0.00  -0.07   0.18     0.04  -0.02  -0.16    -0.17   0.17  -0.04
    29   1     0.02   0.09  -0.24    -0.07   0.08   0.16    -0.06  -0.07   0.07
    30   1    -0.04   0.13  -0.25    -0.14   0.08   0.09     0.06  -0.13   0.06
    31   1    -0.08  -0.11   0.30    -0.09  -0.06  -0.07     0.02   0.21  -0.06
    32   1    -0.02   0.05   0.12     0.02   0.12  -0.15    -0.11  -0.05  -0.11
    33   1    -0.05   0.00  -0.03    -0.05  -0.02  -0.17    -0.05  -0.02  -0.04
    34   1    -0.07   0.02  -0.06    -0.16  -0.05   0.17     0.11   0.06   0.08
    35   1    -0.05  -0.08   0.18     0.07  -0.24  -0.24     0.04   0.08   0.26
    36   1    -0.00  -0.08  -0.11    -0.01  -0.07  -0.22    -0.06  -0.02   0.10
    37   1    -0.06  -0.10  -0.05     0.03  -0.15  -0.13     0.03   0.01   0.15
    38   1     0.08  -0.13  -0.28    -0.00  -0.09   0.13    -0.01  -0.08   0.09
    39   1     0.09   0.02  -0.01     0.16   0.04   0.02     0.24   0.07  -0.04
    40   1    -0.12  -0.01  -0.06    -0.15   0.01   0.06    -0.02  -0.00  -0.15
    41   1    -0.01   0.16   0.10     0.12   0.09  -0.24     0.09   0.26   0.17
    42   1    -0.11   0.14   0.09    -0.04   0.10  -0.17     0.00   0.23   0.09
                     10                     11                     12
                      A                      A                      A
 Frequencies --    250.6205               264.9845               301.6722
 Red. masses --      5.0068                 4.3572                 4.0581
 Frc consts  --      0.1853                 0.1803                 0.2176
 IR Inten    --      0.0982                 1.3922                 0.8316
  Atom  AN      X      Y      Z        X      Y      Z        X      Y      Z
     1   6     0.03   0.05  -0.04     0.07   0.03   0.13    -0.02  -0.04   0.17
     2   6     0.02   0.01   0.13     0.09   0.04  -0.02    -0.05  -0.02   0.06
     3   6     0.04   0.07  -0.15     0.06   0.03   0.10     0.01  -0.01   0.03
     4   6     0.00  -0.05   0.12     0.08  -0.03  -0.08    -0.03   0.05  -0.04
     5   6     0.01   0.01   0.15     0.07   0.08  -0.07    -0.03   0.01  -0.08
     6   6     0.04   0.06  -0.12     0.05   0.04  -0.01    -0.00   0.01  -0.03
     7   6    -0.02   0.06  -0.06     0.01   0.02   0.04     0.08   0.01  -0.16
     8   6    -0.05   0.01   0.09    -0.01   0.05  -0.02    -0.01  -0.01   0.04
     9   6    -0.03  -0.02  -0.09    -0.00  -0.07  -0.01     0.01   0.07  -0.08
    10   6     0.03   0.03   0.03     0.07   0.07  -0.06    -0.02   0.04  -0.19
    11   6     0.03  -0.02  -0.14     0.02  -0.01  -0.07     0.01   0.01   0.10
    12   6    -0.07   0.01   0.15     0.02  -0.02  -0.11     0.06   0.02  -0.03
    13   6    -0.05   0.01  -0.12    -0.05  -0.05   0.07     0.00   0.01   0.10
    14   6     0.06  -0.08  -0.15     0.01  -0.03  -0.06     0.01  -0.02   0.02
    15   6    -0.03  -0.02   0.04     0.01  -0.02  -0.08     0.03   0.02   0.20
    16   6     0.02  -0.04  -0.02    -0.05   0.05   0.14    -0.01  -0.03  -0.02
    17   6    -0.04  -0.04   0.07    -0.02  -0.02   0.09     0.04  -0.00   0.12
    18   6     0.05  -0.08  -0.10    -0.00  -0.05  -0.09     0.02  -0.02  -0.07
    19   6     0.02  -0.03   0.04    -0.02  -0.05  -0.12    -0.02   0.01  -0.00
    20   6    -0.03   0.02   0.16    -0.07   0.06   0.16    -0.03  -0.00   0.01
    21   6     0.01  -0.08  -0.07    -0.03  -0.02   0.09     0.08  -0.03  -0.15
    22   6     0.02   0.05   0.11    -0.04  -0.03  -0.04    -0.05   0.00   0.06
    23   6    -0.02  -0.01   0.09    -0.03  -0.04  -0.07    -0.04   0.02   0.04
    24   6    -0.03   0.00  -0.02    -0.03  -0.05  -0.12    -0.03   0.00   0.05
    25   6     0.01   0.07   0.02    -0.09   0.02   0.11    -0.02  -0.03  -0.01
    26   6     0.01   0.02  -0.13    -0.06  -0.02   0.01    -0.01  -0.05  -0.05
    27   1     0.04   0.05  -0.06     0.06   0.02   0.21    -0.01  -0.08   0.25
    28   1     0.03  -0.10   0.16     0.13  -0.07  -0.13    -0.05   0.09  -0.11
    29   1    -0.05   0.09  -0.03    -0.02   0.06   0.07     0.14  -0.00  -0.39
    30   1    -0.09   0.05   0.11    -0.06   0.10  -0.00     0.01  -0.06   0.10
    31   1    -0.03  -0.03  -0.20    -0.02  -0.12  -0.00     0.02   0.11  -0.19
    32   1     0.04   0.02   0.04     0.06   0.07  -0.04    -0.04   0.09  -0.27
    33   1    -0.14   0.00   0.34     0.02  -0.02  -0.18     0.09   0.02  -0.18
    34   1    -0.06   0.04  -0.28    -0.11  -0.08   0.16     0.01  -0.01   0.22
    35   1     0.01  -0.04  -0.01    -0.08   0.10   0.25     0.00  -0.07  -0.07
    36   1    -0.08  -0.04   0.18    -0.05  -0.01   0.23     0.03  -0.01   0.10
    37   1    -0.05   0.08   0.29    -0.12   0.14   0.34    -0.04  -0.01  -0.01
    38   1     0.01  -0.10  -0.07    -0.05  -0.00   0.24     0.12  -0.03  -0.37
    39   1     0.04   0.08   0.19    -0.05  -0.03  -0.04    -0.08   0.02   0.13
    40   1    -0.07  -0.02  -0.06    -0.02  -0.07  -0.17    -0.02   0.01   0.07
    41   1     0.02   0.11   0.03    -0.12   0.07   0.26    -0.02  -0.04  -0.02
    42   1     0.02   0.00  -0.27    -0.07  -0.00   0.05     0.01  -0.07  -0.11
                     13                     14                     15
                      A                      A                      A
 Frequencies --    323.8620               342.5101               393.0034
 Red. masses --      5.2562                 5.8522                 5.5037
 Frc consts  --      0.3248                 0.4045                 0.5008
 IR Inten    --      0.0792                 0.7246                 0.5028
  Atom  AN      X      Y      Z        X      Y      Z        X      Y      Z
     1   6     0.04  -0.01   0.01    -0.01   0.01  -0.12    -0.00  -0.08   0.03
     2   6     0.04  -0.04   0.11    -0.13   0.00  -0.03    -0.07  -0.11  -0.05
     3   6     0.05   0.04  -0.13     0.03   0.02  -0.03     0.04   0.10   0.05
     4   6     0.04  -0.06   0.10    -0.14   0.11   0.06    -0.04  -0.04  -0.07
     5   6     0.03  -0.01   0.02    -0.12  -0.02   0.03    -0.05  -0.14  -0.02
     6   6     0.03   0.06  -0.19     0.03   0.02  -0.02     0.03   0.10   0.04
     7   6     0.02   0.04   0.03     0.16   0.03   0.10     0.03   0.14   0.03
     8   6     0.02  -0.04   0.14    -0.07   0.01   0.03     0.10  -0.14  -0.08
     9   6     0.06  -0.01  -0.13    -0.08   0.15   0.04     0.09  -0.03   0.05
    10   6     0.03   0.06  -0.20    -0.08  -0.00   0.01    -0.03   0.02   0.09
    11   6     0.00   0.04   0.01     0.07  -0.01  -0.05     0.02   0.15  -0.02
    12   6     0.01   0.04   0.08     0.20   0.03   0.00     0.02   0.18  -0.01
    13   6     0.04  -0.02  -0.03    -0.04   0.13  -0.03     0.14  -0.08   0.01
    14   6    -0.02   0.06   0.21     0.05  -0.05  -0.05     0.04   0.07  -0.06
    15   6    -0.00   0.05  -0.02     0.20   0.00  -0.09    -0.02   0.18  -0.02
    16   6    -0.04   0.03   0.15    -0.04  -0.06  -0.01    -0.01   0.06  -0.03
    17   6    -0.01   0.01  -0.11     0.21  -0.01  -0.03    -0.09   0.05  -0.00
    18   6    -0.04   0.03   0.17     0.05  -0.03   0.00     0.01  -0.05  -0.04
    19   6    -0.03  -0.03   0.03    -0.02  -0.03  -0.03     0.03  -0.13   0.04
    20   6    -0.01  -0.05  -0.07    -0.09  -0.01   0.05     0.03  -0.03   0.00
    21   6    -0.02   0.00   0.01     0.16   0.02   0.11    -0.04  -0.04  -0.01
    22   6    -0.00  -0.06  -0.10    -0.04  -0.07  -0.02     0.05  -0.05   0.08
    23   6    -0.03  -0.07  -0.08    -0.07  -0.04  -0.01    -0.04  -0.14   0.04
    24   6    -0.06  -0.05  -0.06    -0.07  -0.07  -0.03    -0.14  -0.07   0.03
    25   6    -0.05  -0.02  -0.02    -0.07  -0.07   0.03    -0.01   0.03  -0.03
    26   6    -0.10   0.01   0.09    -0.09  -0.08   0.01    -0.11   0.01  -0.06
    27   1     0.05  -0.02   0.07     0.04  -0.03  -0.18     0.09  -0.18   0.05
    28   1     0.04  -0.08   0.14    -0.21   0.17   0.11    -0.09   0.04  -0.11
    29   1    -0.01   0.04   0.16     0.20  -0.04   0.23     0.04   0.14   0.04
    30   1     0.01  -0.06   0.24    -0.03  -0.04   0.03     0.18  -0.20  -0.16
    31   1     0.07   0.02  -0.30    -0.07   0.18   0.06     0.11   0.05   0.12
    32   1     0.02   0.08  -0.22    -0.13   0.05   0.01    -0.11   0.10   0.12
    33   1    -0.01   0.04   0.24     0.16   0.03   0.05     0.06   0.19  -0.02
    34   1     0.02  -0.02  -0.07     0.04   0.16  -0.09     0.20  -0.07   0.01
    35   1    -0.03   0.01   0.13    -0.07  -0.11   0.03    -0.02   0.08   0.03
    36   1    -0.01  -0.00  -0.26     0.19  -0.01  -0.01    -0.22   0.04   0.02
    37   1     0.02  -0.11  -0.20    -0.11   0.02   0.12     0.15   0.00   0.05
    38   1    -0.01  -0.02  -0.10     0.16   0.08   0.25    -0.06  -0.07   0.03
    39   1     0.03  -0.09  -0.18    -0.06  -0.08  -0.04     0.12  -0.02   0.12
    40   1    -0.07  -0.05  -0.08    -0.03  -0.07  -0.04    -0.25  -0.08   0.05
    41   1    -0.03   0.00  -0.03    -0.07  -0.05   0.06     0.03   0.13  -0.06
    42   1    -0.13   0.07   0.22    -0.09  -0.08   0.03    -0.15   0.06  -0.12
                     16                     17                     18
                      A                      A                      A
 Frequencies --    412.5766               415.7249               432.1742
 Red. masses --      3.7127                 3.4483                 4.7876
 Frc consts  --      0.3724                 0.3511                 0.5268
 IR Inten    --      1.1815                 2.2404                 2.1977
  Atom  AN      X      Y      Z        X      Y      Z        X      Y      Z
     1   6    -0.02  -0.02   0.17     0.01   0.02  -0.05    -0.02   0.01   0.10
     2   6     0.02   0.03   0.04     0.01   0.02  -0.03    -0.09  -0.03   0.02
     3   6    -0.01  -0.03  -0.14     0.00   0.00   0.02     0.03   0.16  -0.06
     4   6     0.03   0.06  -0.12    -0.00  -0.01   0.05    -0.09   0.00  -0.07
     5   6     0.01   0.05   0.02     0.00   0.01   0.00    -0.01  -0.10  -0.02
     6   6    -0.02  -0.02  -0.13     0.01   0.00  -0.04     0.10   0.06  -0.03
     7   6     0.05  -0.05  -0.09    -0.02  -0.01   0.10    -0.06   0.17  -0.03
     8   6    -0.03   0.09  -0.12    -0.01  -0.00   0.05     0.04  -0.11  -0.09
     9   6    -0.04   0.00   0.05    -0.01   0.00  -0.00    -0.02  -0.00   0.01
    10   6    -0.01  -0.07   0.14     0.00   0.00  -0.03     0.03  -0.00   0.07
    11   6     0.00  -0.01  -0.12     0.01  -0.01  -0.03     0.07  -0.06  -0.01
    12   6     0.03  -0.01   0.11     0.01  -0.02  -0.10    -0.12   0.04   0.04
    13   6    -0.07   0.02   0.07    -0.00   0.01  -0.04     0.05  -0.09   0.03
    14   6    -0.01   0.02   0.00     0.01   0.00   0.06     0.08  -0.08   0.06
    15   6     0.04   0.01  -0.02     0.01  -0.02  -0.07     0.00  -0.08  -0.03
    16   6    -0.03   0.04   0.08    -0.00   0.05   0.16     0.04  -0.08   0.05
    17   6     0.04   0.02  -0.00    -0.01  -0.01   0.12     0.03  -0.08  -0.03
    18   6    -0.01   0.02   0.03     0.02  -0.04  -0.09     0.06  -0.03   0.05
    19   6     0.01  -0.02   0.05    -0.00  -0.00  -0.06    -0.05   0.13  -0.04
    20   6     0.02  -0.05  -0.07     0.03  -0.03  -0.13    -0.06   0.06  -0.05
    21   6     0.03   0.02  -0.02     0.02  -0.03  -0.03     0.04  -0.07   0.06
    22   6     0.02  -0.01   0.04    -0.07   0.06   0.16    -0.11   0.06  -0.04
    23   6     0.00  -0.07  -0.04     0.02  -0.01  -0.11    -0.00   0.16  -0.07
    24   6    -0.04  -0.02   0.03    -0.04   0.07   0.16     0.09   0.09  -0.00
    25   6     0.02  -0.01  -0.06     0.00  -0.04  -0.12    -0.04  -0.06  -0.01
    26   6    -0.04   0.01   0.03     0.00  -0.01  -0.04     0.06  -0.04   0.04
    27   1    -0.07  -0.01   0.39     0.01   0.03  -0.07     0.06  -0.10   0.21
    28   1     0.07   0.07  -0.29    -0.01  -0.03   0.12    -0.09   0.04  -0.16
    29   1     0.07  -0.08  -0.03    -0.04  -0.00   0.21    -0.14   0.24   0.03
    30   1    -0.04   0.16  -0.27    -0.02  -0.01   0.10     0.07  -0.11  -0.17
    31   1    -0.06  -0.04   0.06    -0.01  -0.01   0.02     0.01   0.08   0.01
    32   1     0.02  -0.17   0.33    -0.01  -0.00   0.01    -0.05   0.06   0.15
    33   1     0.02  -0.01   0.31     0.01  -0.02  -0.14    -0.28   0.01   0.13
    34   1    -0.09   0.01   0.11    -0.00   0.02  -0.08     0.12  -0.08   0.07
    35   1    -0.06   0.10   0.18    -0.04   0.10   0.30    -0.00  -0.18   0.07
    36   1     0.05   0.02   0.02    -0.05  -0.00   0.28     0.04  -0.08  -0.04
    37   1     0.06  -0.06  -0.09     0.01  -0.07  -0.20    -0.21   0.02  -0.09
    38   1     0.04   0.05  -0.04     0.02  -0.03  -0.02     0.02  -0.10   0.10
    39   1     0.04   0.00   0.07    -0.14   0.13   0.40    -0.22   0.04  -0.05
    40   1    -0.08  -0.01   0.08    -0.09   0.15   0.42     0.20   0.12   0.03
    41   1     0.05  -0.00  -0.14     0.02  -0.07  -0.18    -0.07  -0.16  -0.00
    42   1    -0.07   0.05   0.07     0.01  -0.02  -0.02     0.11  -0.10   0.09
                     19                     20                     21
                      A                      A                      A
 Frequencies --    478.0079               483.8791               498.4810
 Red. masses --      3.5904                 3.0174                 4.8926
 Frc consts  --      0.4834                 0.4163                 0.7163
 IR Inten    --      1.8657                 5.7099                 3.0364
  Atom  AN      X      Y      Z        X      Y      Z        X      Y      Z
     1   6    -0.03   0.03  -0.01     0.04  -0.02  -0.10     0.07  -0.02   0.02
     2   6     0.01   0.03  -0.04    -0.00  -0.07   0.18    -0.02  -0.00  -0.09
     3   6    -0.04   0.01   0.01     0.03  -0.04   0.02     0.08  -0.02   0.07
     4   6     0.00  -0.00  -0.05     0.04   0.03  -0.11    -0.04   0.04   0.04
     5   6     0.02  -0.02   0.08    -0.05  -0.03   0.20    -0.02  -0.01  -0.06
     6   6    -0.01   0.00  -0.12    -0.01   0.02   0.01     0.07  -0.00   0.05
     7   6    -0.04   0.02   0.11     0.02  -0.05   0.02     0.06  -0.03  -0.04
     8   6     0.01  -0.01   0.01     0.00   0.06  -0.11    -0.05  -0.02   0.04
     9   6    -0.02  -0.04   0.07     0.02  -0.01   0.07    -0.04   0.06   0.00
    10   6     0.02  -0.03   0.04    -0.03   0.04  -0.09    -0.00  -0.00   0.03
    11   6     0.00   0.00  -0.07    -0.01   0.03   0.00     0.06  -0.01  -0.08
    12   6     0.01   0.04  -0.14     0.03  -0.02  -0.00     0.03  -0.06   0.03
    13   6     0.01  -0.02  -0.06    -0.01   0.03   0.06    -0.02   0.06  -0.02
    14   6     0.01   0.00   0.10     0.02  -0.00   0.04     0.03   0.05  -0.07
    15   6     0.01   0.02  -0.00    -0.02   0.03  -0.02     0.01  -0.05   0.02
    16   6    -0.02  -0.05   0.01     0.06  -0.00   0.02     0.12   0.15   0.04
    17   6    -0.01   0.05   0.19    -0.05  -0.02   0.00    -0.05  -0.16   0.05
    18   6     0.03   0.01   0.00     0.00  -0.05   0.01    -0.06  -0.08   0.03
    19   6    -0.01   0.05   0.11    -0.03  -0.00  -0.02    -0.13   0.01   0.19
    20   6    -0.03  -0.04  -0.03     0.03   0.03  -0.00     0.16   0.09  -0.07
    21   6     0.07  -0.00  -0.17    -0.02  -0.06   0.00    -0.06  -0.14  -0.04
    22   6     0.03  -0.03  -0.09    -0.05   0.01  -0.02    -0.10  -0.01  -0.05
    23   6    -0.05   0.05   0.12     0.01   0.03   0.01     0.04   0.01   0.06
    24   6     0.01  -0.03  -0.08     0.01   0.04  -0.00     0.02   0.02  -0.11
    25   6     0.00  -0.01   0.06    -0.05   0.01  -0.00    -0.12   0.03  -0.08
    26   6    -0.01  -0.02   0.04     0.00   0.01  -0.02    -0.05   0.09   0.07
    27   1    -0.05   0.04   0.04     0.06   0.02  -0.38     0.11  -0.06   0.03
    28   1     0.03  -0.02  -0.07     0.05   0.13  -0.46    -0.08   0.04   0.18
    29   1    -0.04  -0.00   0.22     0.02  -0.05   0.05     0.05   0.00  -0.16
    30   1    -0.00   0.03  -0.06     0.05   0.13  -0.46    -0.04  -0.07   0.16
    31   1    -0.03  -0.05   0.16     0.03  -0.00  -0.06    -0.05   0.04   0.08
    32   1     0.04  -0.06   0.08    -0.01   0.12  -0.35    -0.04   0.03   0.05
    33   1     0.02   0.04  -0.24     0.08  -0.01   0.02     0.04  -0.06   0.00
    34   1     0.02   0.01  -0.17    -0.02   0.06  -0.08     0.02   0.06   0.02
    35   1     0.00  -0.15  -0.12     0.07  -0.04  -0.03     0.12   0.23   0.11
    36   1    -0.04   0.06   0.35    -0.10  -0.03   0.01    -0.10  -0.16   0.10
    37   1    -0.01  -0.13  -0.24     0.01   0.01  -0.04     0.25   0.07  -0.14
    38   1     0.09  -0.04  -0.34    -0.03  -0.10   0.00    -0.04  -0.11  -0.03
    39   1     0.06  -0.10  -0.29    -0.05   0.01  -0.01     0.02  -0.07  -0.28
    40   1     0.09  -0.10  -0.30     0.00   0.04   0.00    -0.01  -0.05  -0.32
    41   1     0.01  -0.01   0.02    -0.07  -0.01   0.02    -0.09  -0.06  -0.26
    42   1    -0.00  -0.03  -0.03     0.03  -0.02  -0.02    -0.01   0.04   0.12
                     22                     23                     24
                      A                      A                      A
 Frequencies --    503.2949               521.7556               535.8891
 Red. masses --      4.2944                 5.3598                 3.6773
 Frc consts  --      0.6409                 0.8597                 0.6222
 IR Inten    --      5.8389                 2.9763                 0.2961
  Atom  AN      X      Y      Z        X      Y      Z        X      Y      Z
     1   6    -0.03  -0.07   0.06     0.16  -0.12   0.02     0.01   0.02  -0.02
     2   6     0.05   0.00  -0.10    -0.01  -0.12  -0.06    -0.02  -0.00   0.09
     3   6    -0.04  -0.09  -0.09     0.19   0.00  -0.02     0.02   0.02  -0.10
     4   6     0.06  -0.02   0.03     0.01   0.01   0.03    -0.04   0.01   0.07
     5   6    -0.01   0.06  -0.06    -0.12   0.00  -0.07     0.03  -0.00  -0.08
     6   6    -0.08   0.00  -0.07     0.05   0.13   0.03     0.04  -0.03   0.04
     7   6     0.03  -0.09   0.02     0.09  -0.06  -0.01    -0.01   0.01   0.03
     8   6    -0.02   0.05   0.06    -0.04   0.02   0.00    -0.01  -0.01  -0.09
     9   6     0.05  -0.01  -0.00     0.08   0.06  -0.01    -0.04   0.05  -0.10
    10   6    -0.05  -0.03   0.09    -0.10   0.10   0.06     0.04  -0.03   0.04
    11   6    -0.03   0.11   0.05    -0.03   0.01  -0.04     0.03  -0.02   0.06
    12   6     0.07   0.08   0.00     0.02  -0.16   0.02    -0.01  -0.03  -0.01
    13   6    -0.01   0.05  -0.02     0.00   0.13   0.04    -0.03  -0.04   0.10
    14   6     0.08  -0.03   0.09    -0.02  -0.05   0.02    -0.03   0.08   0.09
    15   6    -0.03   0.15  -0.03    -0.11  -0.02  -0.09     0.04  -0.06  -0.09
    16   6     0.13  -0.09  -0.03    -0.12  -0.07   0.05     0.01   0.08   0.00
    17   6    -0.09   0.02  -0.05    -0.14   0.07   0.02     0.02  -0.04   0.03
    18   6     0.06  -0.11   0.03     0.02   0.02  -0.06    -0.03   0.01  -0.09
    19   6    -0.03  -0.00  -0.11     0.03   0.07   0.03     0.01  -0.05  -0.06
    20   6     0.02   0.05   0.01    -0.13  -0.07  -0.06     0.07  -0.01  -0.07
    21   6     0.02  -0.14   0.06    -0.10   0.03  -0.06    -0.03   0.03  -0.00
    22   6    -0.08   0.01  -0.05     0.07   0.05  -0.01     0.02  -0.05  -0.08
    23   6    -0.00   0.08   0.03    -0.05   0.06   0.03    -0.01   0.01   0.17
    24   6     0.01   0.08   0.03     0.05  -0.03   0.01    -0.04   0.02   0.07
    25   6    -0.10   0.01   0.05     0.13  -0.01   0.05    -0.06   0.06   0.13
    26   6     0.02  -0.02  -0.08     0.08  -0.03   0.03     0.01  -0.03  -0.14
    27   1    -0.10  -0.05   0.30     0.25  -0.22   0.08     0.02   0.01  -0.01
    28   1     0.04  -0.04   0.17    -0.09   0.10   0.10    -0.02   0.01   0.02
    29   1     0.09  -0.18   0.12    -0.02   0.06   0.04    -0.06   0.02   0.22
    30   1    -0.02   0.01   0.19     0.04  -0.09   0.06    -0.02   0.00  -0.08
    31   1     0.02  -0.09   0.07     0.07   0.02  -0.01    -0.02   0.10  -0.27
    32   1     0.00  -0.14   0.24    -0.18   0.17   0.12     0.03  -0.05   0.10
    33   1     0.20   0.11   0.07     0.06  -0.15   0.15    -0.08  -0.04   0.14
    34   1    -0.06   0.03   0.01    -0.01   0.11   0.11    -0.00  -0.07   0.26
    35   1     0.10  -0.21  -0.07    -0.14  -0.14   0.03     0.05   0.07  -0.12
    36   1    -0.26  -0.01  -0.11    -0.15   0.08   0.18     0.06  -0.02   0.18
    37   1    -0.06   0.03  -0.02    -0.18  -0.13  -0.19     0.21  -0.10  -0.30
    38   1    -0.03  -0.25   0.09    -0.15  -0.04   0.05    -0.03   0.09   0.12
    39   1    -0.12   0.02  -0.02     0.03  -0.00  -0.13     0.08  -0.06  -0.14
    40   1     0.03   0.08   0.05     0.15  -0.04  -0.06    -0.06  -0.02  -0.02
    41   1    -0.14   0.01   0.17     0.13  -0.05   0.02    -0.09   0.12   0.26
    42   1     0.08  -0.10  -0.15     0.06  -0.00  -0.05     0.06  -0.10  -0.37
                     25                     26                     27
                      A                      A                      A
 Frequencies --    545.7272               564.4411               570.3232
 Red. masses --      4.0901                 5.8375                 4.0466
 Frc consts  --      0.7177                 1.0958                 0.7755
 IR Inten    --      0.6195                 0.9306                 2.0475
  Atom  AN      X      Y      Z        X      Y      Z        X      Y      Z
     1   6     0.08  -0.01   0.08     0.05   0.03  -0.04     0.00  -0.03  -0.04
     2   6    -0.01   0.01  -0.10     0.01   0.02   0.07    -0.01  -0.05   0.05
     3   6     0.10   0.02  -0.01     0.03  -0.06  -0.04     0.03   0.05  -0.13
     4   6    -0.03   0.07  -0.10    -0.01   0.05   0.07     0.00  -0.03   0.07
     5   6    -0.02  -0.06   0.09     0.04  -0.02  -0.03    -0.02   0.01  -0.05
     6   6     0.08   0.03  -0.14     0.08  -0.07  -0.03    -0.02   0.06  -0.08
     7   6     0.02  -0.01   0.03    -0.08  -0.10   0.06     0.04   0.05   0.15
     8   6    -0.04  -0.06   0.08    -0.04  -0.02  -0.08     0.01   0.03  -0.08
     9   6    -0.06   0.02   0.15    -0.08   0.07  -0.07     0.04   0.02  -0.09
    10   6     0.02  -0.00  -0.01     0.04  -0.10   0.02    -0.02   0.02   0.11
    11   6     0.04  -0.03   0.05     0.13   0.06   0.05    -0.06  -0.02   0.07
    12   6    -0.00  -0.10  -0.04    -0.02   0.01  -0.07     0.06  -0.02  -0.14
    13   6    -0.01   0.06  -0.13    -0.06  -0.01   0.08    -0.00  -0.00   0.10
    14   6    -0.04   0.07   0.07     0.14   0.11   0.02    -0.09  -0.03  -0.02
    15   6    -0.02  -0.08   0.09    -0.03   0.04   0.04     0.01  -0.03   0.06
    16   6     0.00   0.05  -0.10    -0.05   0.11  -0.13     0.03  -0.06  -0.11
    17   6    -0.02  -0.07  -0.01    -0.09  -0.07   0.03     0.00  -0.03   0.07
    18   6    -0.07   0.05   0.09     0.09  -0.02   0.10    -0.10   0.01   0.05
    19   6     0.03  -0.07  -0.13     0.06   0.03   0.00    -0.05  -0.03  -0.00
    20   6     0.02   0.04   0.04    -0.15   0.24  -0.03     0.04  -0.03   0.13
    21   6    -0.09   0.03   0.01    -0.04  -0.12  -0.02    -0.03   0.01  -0.05
    22   6     0.01  -0.01  -0.03     0.09   0.04   0.05    -0.06   0.03   0.03
    23   6     0.02  -0.04  -0.01    -0.13   0.01  -0.11     0.09  -0.05  -0.06
    24   6    -0.02   0.01   0.07    -0.06  -0.12  -0.02     0.07   0.02  -0.05
    25   6    -0.02   0.04   0.05     0.17  -0.05  -0.01    -0.03   0.01  -0.10
    26   6     0.03  -0.01  -0.09    -0.05  -0.07   0.07     0.05   0.08   0.06
    27   1     0.12  -0.08   0.25     0.04   0.04  -0.06     0.02  -0.08   0.08
    28   1    -0.05   0.08  -0.09     0.01   0.04   0.02    -0.02   0.01   0.02
    29   1    -0.04   0.07   0.02    -0.08  -0.11   0.14    -0.00   0.05   0.38
    30   1    -0.03  -0.05   0.03    -0.07   0.02  -0.09     0.03   0.01  -0.11
    31   1    -0.08  -0.02   0.34    -0.07   0.08  -0.21     0.06   0.05  -0.25
    32   1    -0.01   0.01   0.04     0.05  -0.14   0.07    -0.03  -0.02   0.27
    33   1    -0.02  -0.11  -0.12     0.08   0.03  -0.12     0.03  -0.03  -0.20
    34   1     0.07   0.12  -0.33    -0.00  -0.01   0.18    -0.03  -0.03   0.22
    35   1     0.04   0.04  -0.20    -0.12  -0.07  -0.10     0.06   0.04  -0.10
    36   1     0.09  -0.07  -0.21    -0.15  -0.09  -0.08     0.04  -0.04  -0.05
    37   1     0.08   0.06   0.08    -0.10   0.30   0.08     0.00   0.05   0.33
    38   1    -0.04   0.06  -0.20    -0.04  -0.21  -0.17     0.04   0.06  -0.27
    39   1    -0.01   0.05   0.16    -0.04   0.04   0.12    -0.03   0.08   0.16
    40   1    -0.08   0.05   0.21     0.03  -0.08   0.06    -0.02   0.03   0.02
    41   1    -0.06   0.11   0.24     0.19  -0.01  -0.04    -0.05  -0.04  -0.11
    42   1     0.02  -0.00  -0.11    -0.17   0.08   0.12     0.04   0.10   0.24
                     28                     29                     30
                      A                      A                      A
 Frequencies --    577.0175               606.8093               617.0521
 Red. masses --      6.2821                 4.4903                 5.6476
 Frc consts  --      1.2323                 0.9742                 1.2669
 IR Inten    --      1.1015                 0.6328                 2.4658
  Atom  AN      X      Y      Z        X      Y      Z        X      Y      Z
     1   6     0.08   0.00  -0.01     0.02  -0.03   0.03    -0.03  -0.04   0.00
     2   6    -0.00  -0.01  -0.01     0.00  -0.03   0.01    -0.04  -0.06  -0.04
     3   6     0.07  -0.03   0.04     0.02   0.01  -0.15    -0.03   0.03   0.02
     4   6    -0.02   0.05   0.05     0.03  -0.03  -0.04     0.01  -0.16  -0.03
     5   6     0.01  -0.03  -0.04    -0.06   0.01   0.03    -0.15   0.10  -0.01
     6   6     0.08  -0.01   0.06     0.01   0.02  -0.09    -0.05   0.04   0.04
     7   6    -0.09  -0.09  -0.04    -0.10  -0.03   0.08    -0.08   0.04  -0.04
     8   6    -0.04  -0.05  -0.04    -0.00   0.04   0.04     0.06   0.19   0.05
     9   6    -0.06   0.07  -0.03     0.06  -0.03   0.04     0.22  -0.12  -0.02
    10   6     0.04  -0.02   0.04    -0.06  -0.01  -0.04    -0.19   0.04   0.04
    11   6     0.05   0.00  -0.07     0.04   0.01   0.26     0.02  -0.04  -0.10
    12   6    -0.10  -0.10   0.01    -0.08  -0.05  -0.09    -0.10  -0.06   0.01
    13   6    -0.03   0.01   0.03     0.00   0.05  -0.02     0.06   0.08   0.03
    14   6     0.12  -0.02   0.06     0.06  -0.02  -0.11     0.03   0.07   0.05
    15   6    -0.11   0.01  -0.05    -0.03  -0.04   0.11     0.05  -0.12  -0.06
    16   6     0.16  -0.12  -0.01     0.02   0.05   0.03     0.05   0.09  -0.08
    17   6    -0.05   0.23   0.03     0.04   0.02  -0.09     0.12  -0.09   0.10
    18   6     0.12   0.13   0.08     0.10   0.00  -0.20     0.02   0.03   0.14
    19   6     0.11   0.02  -0.02     0.04   0.04   0.09     0.04  -0.02  -0.03
    20   6     0.09  -0.05   0.11     0.04   0.01  -0.06     0.02   0.14  -0.02
    21   6     0.03   0.15  -0.08     0.02   0.06   0.09     0.11  -0.03  -0.03
    22   6    -0.03  -0.17   0.06     0.01  -0.06   0.06     0.04  -0.04  -0.02
    23   6     0.08   0.00  -0.05    -0.00   0.03   0.06    -0.03  -0.01  -0.03
    24   6    -0.09   0.14  -0.08    -0.04   0.03  -0.05    -0.06  -0.02   0.02
    25   6    -0.17  -0.07  -0.05    -0.03  -0.04  -0.02     0.01  -0.01   0.03
    26   6    -0.21  -0.04  -0.02    -0.10  -0.02   0.04    -0.07  -0.05  -0.04
    27   1     0.11  -0.02  -0.07     0.01  -0.06   0.24    -0.02  -0.05  -0.03
    28   1    -0.03   0.04   0.09     0.01   0.02  -0.13    -0.08  -0.09   0.05
    29   1    -0.16  -0.00  -0.08    -0.17   0.01   0.21    -0.14   0.09  -0.02
    30   1    -0.04  -0.06   0.01     0.03   0.03  -0.05     0.14   0.09   0.10
    31   1    -0.06   0.07  -0.06     0.05  -0.06   0.02     0.22  -0.12   0.02
    32   1     0.02   0.02  -0.02    -0.08  -0.05   0.12    -0.20   0.10  -0.05
    33   1    -0.04  -0.09   0.06    -0.08  -0.06  -0.20    -0.25  -0.09   0.10
    34   1     0.04   0.01   0.13    -0.05   0.06  -0.13    -0.20   0.01   0.05
    35   1     0.17  -0.14  -0.05    -0.03   0.15   0.22     0.04   0.02  -0.12
    36   1     0.05   0.25   0.08     0.13   0.02  -0.14     0.19  -0.08   0.11
    37   1     0.02  -0.02   0.20     0.06   0.03  -0.00     0.10   0.16  -0.00
    38   1    -0.01  -0.01  -0.25    -0.04   0.06   0.36     0.17   0.01  -0.24
    39   1    -0.09  -0.13   0.19     0.06  -0.14  -0.17    -0.00  -0.00   0.11
    40   1    -0.12   0.16   0.02     0.02  -0.02  -0.23    -0.06   0.02   0.11
    41   1    -0.12   0.11  -0.03     0.06  -0.02  -0.24     0.00   0.10   0.14
    42   1    -0.14  -0.11   0.14    -0.06  -0.08  -0.06    -0.10  -0.01  -0.01
                     31                     32                     33
                      A                      A                      A
 Frequencies --    637.6657               641.9207               692.6770
 Red. masses --      6.1838                 3.6326                 5.9326
 Frc consts  --      1.4815                 0.8819                 1.6771
 IR Inten    --      2.0485                 7.9977                 6.5876
  Atom  AN      X      Y      Z        X      Y      Z        X      Y      Z
     1   6    -0.14  -0.24  -0.03     0.00  -0.03  -0.08    -0.09  -0.02  -0.02
     2   6     0.15  -0.17  -0.03     0.02  -0.03  -0.01    -0.00  -0.00   0.01
     3   6    -0.09   0.03  -0.02    -0.01   0.00   0.12    -0.05   0.02   0.01
     4   6     0.31   0.13   0.03     0.05  -0.00   0.07     0.01  -0.01  -0.00
     5   6     0.04  -0.11  -0.02    -0.01  -0.02   0.00     0.02   0.02   0.00
     6   6    -0.02   0.03   0.06     0.01   0.03  -0.12    -0.03  -0.01  -0.01
     7   6    -0.07   0.11  -0.02    -0.02   0.02   0.06     0.14   0.08   0.02
     8   6    -0.22  -0.14  -0.03    -0.03   0.00  -0.07     0.01   0.03   0.01
     9   6     0.03   0.08   0.05     0.03   0.02  -0.06     0.01  -0.02  -0.00
    10   6     0.11   0.08  -0.01    -0.00  -0.01   0.06     0.02   0.01  -0.01
    11   6    -0.00  -0.03   0.01     0.01  -0.01  -0.14    -0.01  -0.03  -0.01
    12   6    -0.09   0.09   0.00    -0.01   0.01  -0.03     0.11   0.05   0.02
    13   6    -0.14   0.18  -0.00    -0.03   0.03   0.07    -0.00  -0.00  -0.00
    14   6    -0.02   0.02   0.03     0.03  -0.06  -0.14    -0.05   0.03   0.00
    15   6     0.04  -0.04  -0.06    -0.04   0.01   0.22     0.05  -0.03  -0.01
    16   6     0.00   0.02  -0.01    -0.02   0.02   0.10    -0.12   0.02  -0.02
    17   6     0.07  -0.04   0.03     0.01   0.01  -0.05    -0.07  -0.20   0.01
    18   6    -0.00   0.00  -0.01     0.01   0.02   0.10    -0.00   0.03  -0.00
    19   6     0.00  -0.01  -0.01     0.01   0.02   0.01     0.17   0.02   0.03
    20   6     0.00   0.03   0.01     0.01  -0.04  -0.09    -0.07  -0.02  -0.00
    21   6     0.06   0.00  -0.01     0.01   0.01   0.05    -0.17  -0.07  -0.02
    22   6     0.00   0.01   0.01     0.02  -0.03  -0.08     0.15  -0.24   0.12
    23   6    -0.01  -0.01  -0.00    -0.00   0.02  -0.01     0.08   0.15  -0.03
    24   6    -0.01  -0.02  -0.01    -0.02   0.04   0.08     0.02   0.32  -0.10
    25   6     0.01  -0.01  -0.02    -0.02   0.02   0.10     0.00  -0.07   0.02
    26   6    -0.01  -0.00   0.01     0.01  -0.04  -0.09    -0.10  -0.04  -0.01
    27   1    -0.13  -0.25   0.01     0.02  -0.03  -0.13    -0.11  -0.00  -0.03
    28   1     0.27   0.16   0.05     0.03   0.01   0.09     0.01  -0.01  -0.01
    29   1    -0.08   0.10   0.05     0.02   0.04  -0.26     0.21  -0.00   0.00
    30   1    -0.16  -0.20  -0.01    -0.01  -0.01  -0.11    -0.01   0.05   0.01
    31   1    -0.08  -0.26   0.01     0.02  -0.02  -0.15     0.01  -0.02  -0.01
    32   1     0.10   0.11  -0.07    -0.02  -0.03   0.16     0.03  -0.02   0.02
    33   1    -0.22   0.06   0.08     0.04   0.01  -0.45     0.07   0.05   0.01
    34   1     0.01   0.22   0.00    -0.03   0.01   0.13    -0.03  -0.01  -0.02
    35   1     0.03   0.00  -0.10    -0.06   0.10   0.28    -0.10   0.01  -0.09
    36   1     0.08  -0.03   0.13     0.07  -0.02  -0.38    -0.10  -0.20   0.06
    37   1     0.04   0.02  -0.02    -0.03  -0.02  -0.03    -0.13  -0.05  -0.06
    38   1     0.07   0.06   0.03     0.03  -0.04  -0.16    -0.18  -0.06   0.05
    39   1     0.00   0.02   0.05     0.02  -0.05  -0.14     0.12  -0.25   0.10
    40   1    -0.01  -0.02   0.00    -0.00   0.05   0.09     0.17   0.36  -0.05
    41   1     0.01   0.00  -0.01    -0.04   0.05   0.17     0.11   0.20  -0.03
    42   1    -0.03   0.02   0.04     0.05  -0.08  -0.20     0.03  -0.20   0.09
                     34                     35                     36
                      A                      A                      A
 Frequencies --    699.6354               716.1001               754.2764
 Red. masses --      6.8012                 3.5658                 1.8019
 Frc consts  --      1.9615                 1.0774                 0.6040
 IR Inten    --     12.0554                 4.5530                 8.9534
  Atom  AN      X      Y      Z        X      Y      Z        X      Y      Z
     1   6    -0.19  -0.06  -0.03    -0.01  -0.00  -0.03     0.01  -0.00   0.01
     2   6    -0.02   0.02   0.00    -0.00   0.00  -0.07    -0.01  -0.01   0.06
     3   6    -0.11   0.02  -0.05    -0.01  -0.00   0.15     0.01  -0.00  -0.06
     4   6    -0.06   0.03   0.00    -0.00  -0.02   0.04    -0.00   0.01  -0.04
     5   6     0.10   0.01   0.01    -0.01  -0.01   0.06     0.00   0.01  -0.03
     6   6    -0.12   0.21  -0.01     0.01   0.03  -0.17    -0.00   0.00   0.06
     7   6     0.13  -0.07   0.02     0.01   0.02  -0.00    -0.02  -0.03   0.01
     8   6     0.06  -0.08  -0.01     0.00   0.03  -0.05     0.00  -0.00  -0.01
     9   6    -0.07   0.02  -0.00     0.02   0.01  -0.06    -0.01   0.00   0.01
    10   6     0.16   0.30   0.08    -0.01  -0.02   0.06     0.01   0.02   0.01
    11   6    -0.15  -0.01   0.00     0.01  -0.01  -0.06     0.00   0.01  -0.05
    12   6     0.09  -0.29   0.00    -0.02  -0.02   0.07    -0.00   0.00  -0.05
    13   6     0.06  -0.14  -0.03    -0.01   0.00   0.06     0.01   0.00  -0.05
    14   6    -0.00  -0.03   0.00    -0.02   0.06   0.17     0.00  -0.01  -0.07
    15   6    -0.07  -0.07   0.02    -0.00  -0.02   0.05    -0.01   0.01   0.05
    16   6     0.11   0.06   0.02     0.02   0.01  -0.01    -0.04   0.04   0.06
    17   6    -0.00   0.06  -0.01     0.03  -0.02  -0.08     0.00   0.01   0.01
    18   6     0.04  -0.04   0.01     0.02  -0.02  -0.16     0.01  -0.01   0.00
    19   6     0.02   0.02   0.00     0.03  -0.04  -0.12     0.01  -0.02  -0.04
    20   6     0.03   0.16  -0.06    -0.00   0.02   0.05    -0.01  -0.01  -0.01
    21   6     0.07  -0.03   0.02    -0.02   0.02   0.07     0.02  -0.01   0.06
    22   6     0.05   0.01   0.01    -0.02   0.03   0.08     0.01  -0.02  -0.02
    23   6    -0.05   0.02  -0.02    -0.02   0.02   0.12    -0.02   0.04   0.11
    24   6    -0.07  -0.04   0.00     0.01  -0.04  -0.08     0.02   0.00  -0.06
    25   6     0.06  -0.01   0.03     0.02  -0.02  -0.10     0.01  -0.02  -0.07
    26   6    -0.09  -0.06  -0.00    -0.02   0.03   0.09     0.01   0.01   0.01
    27   1    -0.27  -0.00   0.04     0.01  -0.01  -0.06     0.01   0.01  -0.08
    28   1    -0.02  -0.00  -0.03    -0.03  -0.03   0.16    -0.01  -0.01   0.06
    29   1     0.10  -0.03  -0.03     0.05   0.05  -0.39    -0.05  -0.04   0.20
    30   1     0.00  -0.01  -0.04     0.01   0.03  -0.11    -0.02  -0.06   0.23
    31   1    -0.03   0.14   0.00     0.02  -0.01  -0.04    -0.02  -0.03   0.20
    32   1     0.15   0.29   0.13     0.01  -0.03   0.05     0.01   0.06  -0.11
    33   1     0.09  -0.30  -0.04     0.01  -0.03  -0.26    -0.00   0.01   0.09
    34   1     0.15  -0.12  -0.05    -0.04  -0.01   0.09    -0.01  -0.05   0.19
    35   1     0.10   0.04   0.02     0.09  -0.17  -0.36     0.01  -0.04  -0.14
    36   1     0.01   0.05  -0.05     0.04  -0.01   0.01     0.03  -0.02  -0.28
    37   1     0.05   0.16  -0.06     0.11  -0.13  -0.32     0.08  -0.14  -0.32
    38   1     0.05  -0.11   0.02    -0.04   0.07   0.24     0.07  -0.04  -0.23
    39   1     0.01  -0.02  -0.03    -0.05   0.07   0.21    -0.09   0.11   0.39
    40   1    -0.02  -0.04  -0.01     0.02  -0.08  -0.17    -0.01   0.05   0.08
    41   1     0.10   0.05  -0.02     0.02  -0.03  -0.10    -0.09   0.11   0.32
    42   1    -0.14   0.00  -0.07    -0.04   0.05   0.13    -0.05   0.09   0.33
                     37                     38                     39
                      A                      A                      A
 Frequencies --    760.1315               767.0090               770.9421
 Red. masses --      1.2874                 3.1439                 2.0125
 Frc consts  --      0.4383                 1.0897                 0.7047
 IR Inten    --      9.7906                18.1050                32.9575
  Atom  AN      X      Y      Z        X      Y      Z        X      Y      Z
     1   6    -0.01  -0.00   0.01     0.06   0.04   0.04    -0.05  -0.03  -0.01
     2   6    -0.00  -0.01   0.06     0.03   0.06  -0.12    -0.01  -0.02   0.02
     3   6    -0.00   0.01   0.00     0.02  -0.02   0.01    -0.02   0.02  -0.01
     4   6     0.01   0.01  -0.06     0.03   0.02   0.02    -0.01  -0.01  -0.03
     5   6    -0.00  -0.01   0.03    -0.04  -0.06   0.18     0.01   0.01   0.02
     6   6     0.00  -0.00  -0.03    -0.03   0.06  -0.05     0.02  -0.03  -0.03
     7   6     0.02   0.02  -0.00    -0.06  -0.07  -0.04     0.05   0.05   0.03
     8   6     0.01   0.02  -0.05     0.00  -0.05  -0.10     0.01   0.05  -0.01
     9   6     0.00   0.01  -0.04    -0.01   0.04  -0.10     0.01  -0.01  -0.02
    10   6    -0.00  -0.01   0.01    -0.03   0.04  -0.01     0.02  -0.04  -0.00
    11   6     0.00  -0.01  -0.00    -0.03   0.04   0.08     0.03  -0.03   0.05
    12   6     0.01  -0.00  -0.01    -0.04  -0.02   0.01     0.03   0.01   0.02
    13   6     0.00   0.01  -0.05     0.01  -0.05   0.05    -0.01   0.03  -0.01
    14   6    -0.00  -0.00   0.02    -0.04   0.02  -0.02     0.03  -0.03  -0.01
    15   6    -0.00  -0.01   0.02     0.01   0.02  -0.04    -0.00  -0.02   0.00
    16   6     0.02  -0.01  -0.00    -0.09   0.04  -0.04     0.08  -0.04   0.03
    17   6    -0.01  -0.00   0.00     0.05  -0.00  -0.00    -0.04  -0.01  -0.04
    18   6    -0.00   0.01  -0.01    -0.00  -0.04   0.00     0.01   0.03  -0.03
    19   6     0.00   0.00  -0.02    -0.02  -0.01   0.11    -0.03   0.06   0.09
    20   6     0.01   0.00  -0.00    -0.03  -0.00   0.01     0.03   0.02   0.01
    21   6    -0.02   0.01   0.00     0.11  -0.06  -0.01    -0.09   0.04  -0.06
    22   6    -0.01   0.02   0.03     0.02  -0.07  -0.03     0.00   0.03  -0.07
    23   6     0.00  -0.01  -0.03     0.03  -0.01  -0.05    -0.01  -0.01  -0.03
    24   6    -0.02  -0.00   0.03     0.04   0.05  -0.01    -0.03  -0.06  -0.02
    25   6     0.00   0.01   0.03    -0.04   0.01   0.00     0.03  -0.00  -0.00
    26   6    -0.01  -0.00   0.02     0.05   0.01  -0.06    -0.01  -0.05  -0.07
    27   1     0.01   0.03  -0.22     0.03   0.06   0.10    -0.04  -0.04  -0.03
    28   1    -0.03  -0.07   0.32     0.01  -0.11   0.47    -0.04  -0.03   0.10
    29   1     0.00   0.01   0.11    -0.08  -0.05  -0.02     0.09   0.04  -0.11
    30   1    -0.04  -0.08   0.35     0.01  -0.06  -0.13    -0.02   0.03   0.12
    31   1    -0.05  -0.12   0.45    -0.04  -0.05   0.26    -0.01  -0.05   0.15
    32   1     0.01   0.02  -0.11    -0.05   0.12  -0.16     0.04  -0.06  -0.02
    33   1    -0.02  -0.00   0.07    -0.00  -0.02   0.06     0.02   0.00  -0.16
    34   1    -0.05  -0.11   0.46     0.06  -0.08   0.26    -0.08  -0.02   0.15
    35   1     0.01   0.01   0.03    -0.08   0.06  -0.05     0.08  -0.06   0.01
    36   1     0.02  -0.01  -0.07    -0.05   0.00   0.19    -0.03   0.03   0.28
    37   1    -0.03   0.04   0.10     0.00   0.01   0.02     0.01  -0.02  -0.06
    38   1    -0.02   0.01  -0.04     0.09  -0.02   0.21    -0.15   0.07   0.27
    39   1     0.03  -0.05  -0.18     0.07  -0.03   0.05    -0.09   0.08   0.11
    40   1     0.03  -0.06  -0.15    -0.03   0.14   0.27    -0.12   0.07   0.40
    41   1     0.07  -0.08  -0.24    -0.09   0.08   0.21    -0.07   0.11   0.39
    42   1     0.03  -0.07  -0.24     0.03   0.04   0.25    -0.17   0.16   0.38
                     40                     41                     42
                      A                      A                      A
 Frequencies --    776.4881               789.3146               800.1556
 Red. masses --      3.0698                 5.6196                 2.1361
 Frc consts  --      1.0905                 2.0628                 0.8058
 IR Inten    --      2.1995                 4.1435                 5.8982
  Atom  AN      X      Y      Z        X      Y      Z        X      Y      Z
     1   6     0.03   0.01  -0.04    -0.13  -0.20  -0.04    -0.03  -0.02   0.00
     2   6    -0.02  -0.04   0.20    -0.08  -0.09  -0.07    -0.00  -0.01  -0.01
     3   6     0.01  -0.02   0.07    -0.04  -0.07  -0.02    -0.02  -0.01   0.17
     4   6     0.00   0.02  -0.05    -0.18  -0.07  -0.03    -0.01  -0.00   0.00
     5   6     0.01   0.04  -0.18     0.09   0.05   0.07     0.02   0.01  -0.01
     6   6    -0.00   0.05  -0.11     0.13   0.05   0.02     0.01   0.02  -0.14
     7   6    -0.05  -0.05   0.01    -0.11  -0.14  -0.02     0.02   0.01  -0.10
     8   6    -0.00  -0.03   0.03     0.06   0.17   0.04     0.00   0.02   0.01
     9   6    -0.02  -0.01   0.08    -0.01   0.01  -0.02    -0.00   0.00  -0.01
    10   6    -0.00   0.02   0.06     0.23   0.15   0.02     0.02  -0.00   0.00
    11   6    -0.02   0.03   0.01     0.17   0.04   0.00     0.01   0.01   0.13
    12   6    -0.04  -0.02   0.04    -0.04   0.06  -0.01     0.01  -0.00  -0.01
    13   6     0.02   0.01  -0.09    -0.01   0.04   0.02    -0.01   0.00   0.02
    14   6    -0.03   0.05   0.05     0.09   0.06  -0.01     0.01  -0.01  -0.04
    15   6    -0.00   0.02  -0.01     0.03   0.02   0.01     0.01  -0.01  -0.09
    16   6    -0.07   0.02  -0.07    -0.13   0.01   0.01     0.01  -0.01  -0.02
    17   6     0.05   0.01  -0.04     0.01  -0.04   0.00    -0.02   0.00   0.05
    18   6     0.01  -0.03  -0.02     0.03   0.04   0.01     0.01   0.01  -0.01
    19   6    -0.01  -0.02   0.07    -0.00  -0.02   0.01    -0.00   0.01   0.01
    20   6    -0.03  -0.00   0.02    -0.05  -0.10   0.05     0.02  -0.02  -0.04
    21   6     0.10  -0.05  -0.02    -0.04   0.02  -0.02    -0.02   0.01   0.03
    22   6     0.00  -0.05   0.00    -0.06  -0.00   0.00     0.00   0.00  -0.03
    23   6     0.03  -0.02  -0.04     0.03  -0.06  -0.03    -0.02   0.02   0.05
    24   6     0.04   0.04  -0.00     0.05  -0.00   0.03    -0.00  -0.01  -0.01
    25   6    -0.05   0.01  -0.00    -0.10   0.03  -0.00     0.01  -0.01  -0.02
    26   6     0.05   0.02  -0.03     0.09   0.06   0.00    -0.00  -0.00   0.00
    27   1     0.06   0.04  -0.32    -0.09  -0.27   0.03     0.01   0.02  -0.37
    28   1     0.03   0.07  -0.29    -0.29   0.00   0.09    -0.02  -0.01   0.05
    29   1    -0.05  -0.01  -0.24    -0.05  -0.21  -0.03    -0.04   0.00   0.29
    30   1    -0.03  -0.12   0.35    -0.00   0.26   0.00     0.00   0.05  -0.09
    31   1    -0.01   0.01   0.04     0.02   0.12   0.09    -0.00   0.00  -0.02
    32   1    -0.03  -0.05   0.31     0.22   0.16   0.05     0.01  -0.10   0.27
    33   1     0.03  -0.02  -0.21     0.09   0.08   0.01    -0.09  -0.01   0.49
    34   1     0.03  -0.03   0.08    -0.16   0.00   0.01    -0.01   0.02  -0.08
    35   1    -0.09   0.03  -0.03    -0.10  -0.08  -0.13    -0.06   0.12   0.25
    36   1    -0.06   0.02   0.27     0.05  -0.04   0.01     0.04  -0.02  -0.21
    37   1     0.00   0.02   0.06     0.01  -0.12  -0.02    -0.03   0.07   0.18
    38   1     0.05  -0.01   0.32    -0.04   0.05   0.00     0.03  -0.03  -0.28
    39   1     0.08  -0.04  -0.03     0.03  -0.04  -0.14    -0.07   0.06   0.16
    40   1    -0.02   0.08   0.16    -0.02  -0.02   0.02     0.01  -0.02  -0.05
    41   1    -0.06   0.02   0.06    -0.10  -0.12  -0.14    -0.04   0.05   0.17
    42   1     0.06   0.01   0.13     0.16  -0.03  -0.06    -0.03   0.03   0.08
                     43                     44                     45
                      A                      A                      A
 Frequencies --    814.1273               833.5433               840.4336
 Red. masses --      2.1191                 3.9899                 3.4831
 Frc consts  --      0.8275                 1.6333                 1.4495
 IR Inten    --      3.6338                 9.5679                11.4569
  Atom  AN      X      Y      Z        X      Y      Z        X      Y      Z
     1   6    -0.01   0.00  -0.02    -0.03  -0.07  -0.02    -0.12   0.09  -0.02
     2   6    -0.00  -0.00   0.02    -0.02  -0.05  -0.02     0.01   0.08   0.03
     3   6    -0.01   0.01  -0.03     0.02   0.07  -0.01    -0.09   0.03   0.01
     4   6     0.01   0.01  -0.01    -0.05  -0.02  -0.02     0.11   0.02   0.03
     5   6    -0.00  -0.01   0.03     0.06  -0.00   0.03    -0.07  -0.01  -0.02
     6   6     0.01   0.00  -0.01     0.01  -0.11   0.02     0.02   0.04  -0.02
     7   6     0.00   0.00   0.05     0.10   0.17   0.05     0.06  -0.01   0.01
     8   6     0.00   0.00  -0.01     0.01   0.10   0.02    -0.03  -0.07  -0.03
     9   6     0.00   0.00  -0.01    -0.01  -0.00  -0.02     0.05  -0.03   0.02
    10   6     0.00   0.00  -0.03     0.06  -0.13  -0.06    -0.10  -0.00   0.02
    11   6     0.01   0.00   0.08    -0.05  -0.05   0.04     0.13   0.03   0.06
    12   6    -0.01  -0.01   0.07    -0.00  -0.09   0.03     0.04  -0.10   0.04
    13   6     0.00  -0.00  -0.01    -0.03   0.06   0.01     0.01  -0.03  -0.02
    14   6     0.02  -0.02  -0.09    -0.02  -0.02   0.00     0.14   0.03  -0.05
    15   6     0.01  -0.00  -0.10    -0.07  -0.01  -0.06     0.01  -0.04  -0.08
    16   6    -0.02   0.01  -0.00    -0.07   0.07  -0.03    -0.07   0.02   0.02
    17   6    -0.01   0.00  -0.00    -0.07   0.20   0.02    -0.05  -0.00   0.05
    18   6    -0.01   0.03   0.14     0.04  -0.07  -0.02     0.09   0.04   0.00
    19   6     0.02  -0.03  -0.11    -0.01  -0.06   0.05     0.02  -0.01   0.02
    20   6     0.01  -0.04  -0.06    -0.04   0.10  -0.02    -0.05  -0.01   0.04
    21   6     0.01  -0.01  -0.06     0.11  -0.05   0.07    -0.10   0.05   0.01
    22   6    -0.01   0.00  -0.01     0.01  -0.08   0.03    -0.06  -0.01   0.01
    23   6    -0.03   0.03   0.10     0.00  -0.02  -0.02     0.01  -0.06  -0.02
    24   6     0.00   0.00   0.01     0.04   0.01   0.01     0.03  -0.05   0.01
    25   6     0.00  -0.02  -0.05    -0.07   0.03  -0.01    -0.11   0.04  -0.00
    26   6    -0.00   0.02   0.05     0.07   0.06  -0.01     0.08   0.05  -0.01
    27   1    -0.03  -0.02   0.14     0.05  -0.17   0.07    -0.25   0.20   0.12
    28   1     0.00  -0.02   0.06    -0.09  -0.00   0.06     0.19  -0.01  -0.11
    29   1     0.07   0.02  -0.41     0.04   0.29  -0.18     0.11  -0.03  -0.18
    30   1    -0.01  -0.01   0.05    -0.02   0.15  -0.00     0.00  -0.15   0.08
    31   1    -0.01  -0.03   0.12    -0.03  -0.03   0.07     0.04  -0.09  -0.09
    32   1    -0.02  -0.03   0.10     0.16  -0.27   0.02    -0.18   0.13  -0.09
    33   1     0.07  -0.01  -0.36    -0.12  -0.12  -0.16     0.05  -0.11  -0.04
    34   1    -0.01  -0.03   0.12    -0.12   0.04   0.02     0.03  -0.05   0.05
    35   1    -0.08   0.13   0.24    -0.06  -0.00  -0.12    -0.06  -0.18  -0.18
    36   1    -0.07   0.03   0.34    -0.13   0.17  -0.26     0.09  -0.01  -0.23
    37   1    -0.03   0.07   0.19     0.05   0.05  -0.15     0.08  -0.13  -0.25
    38   1    -0.02  -0.01   0.08     0.09  -0.27  -0.25    -0.07  -0.05  -0.32
    39   1    -0.09   0.10   0.31     0.13  -0.09  -0.04     0.01  -0.06  -0.16
    40   1     0.08  -0.11  -0.34    -0.02   0.02   0.08    -0.09  -0.02   0.15
    41   1    -0.04   0.02   0.10    -0.05  -0.00  -0.09    -0.11  -0.11  -0.16
    42   1     0.05  -0.04  -0.12     0.12   0.00   0.04     0.11   0.02   0.04
                     46                     47                     48
                      A                      A                      A
 Frequencies --    842.3268               851.4856               864.8231
 Red. masses --      1.9070                 2.2656                 1.4320
 Frc consts  --      0.7972                 0.9678                 0.6310
 IR Inten    --      0.9227                20.7058                 5.8708
  Atom  AN      X      Y      Z        X      Y      Z        X      Y      Z
     1   6     0.00   0.00  -0.02    -0.06   0.01   0.04     0.00   0.00   0.03
     2   6    -0.00   0.00   0.01     0.00   0.02  -0.00    -0.01  -0.01   0.06
     3   6    -0.00  -0.00  -0.04    -0.03   0.03  -0.02     0.00   0.00  -0.04
     4   6     0.00   0.00  -0.00     0.03   0.01  -0.01     0.01   0.02  -0.08
     5   6    -0.01  -0.00   0.02    -0.01  -0.00  -0.01    -0.00   0.01  -0.06
     6   6     0.01   0.00   0.04     0.01  -0.02   0.06    -0.00   0.00   0.02
     7   6    -0.02  -0.02   0.04     0.05   0.03  -0.02    -0.01  -0.01   0.03
     8   6     0.00  -0.00  -0.01    -0.01  -0.01   0.02    -0.01  -0.03   0.08
     9   6    -0.00   0.00  -0.00     0.02  -0.01  -0.02     0.01   0.01  -0.06
    10   6     0.00   0.03  -0.02    -0.02  -0.01  -0.02    -0.01   0.01  -0.01
    11   6     0.01   0.01  -0.06     0.04  -0.01  -0.10     0.00   0.00  -0.01
    12   6    -0.01   0.01   0.05     0.03  -0.07  -0.06    -0.00   0.01   0.03
    13   6     0.00  -0.00  -0.01    -0.01  -0.01   0.03    -0.00  -0.02   0.06
    14   6    -0.01   0.05   0.11     0.05   0.05   0.09     0.00   0.00  -0.01
    15   6     0.02   0.00  -0.05    -0.03  -0.01   0.13     0.01   0.00  -0.03
    16   6     0.01  -0.04  -0.07    -0.04  -0.00  -0.06     0.01  -0.00   0.00
    17   6     0.00  -0.02   0.05    -0.02   0.03  -0.08     0.00  -0.01   0.02
    18   6     0.01  -0.02  -0.13     0.06   0.00  -0.00    -0.00   0.00  -0.00
    19   6    -0.02   0.03   0.08     0.01  -0.02   0.02     0.00   0.01  -0.01
    20   6     0.01  -0.04  -0.05    -0.02  -0.01  -0.07     0.00  -0.01   0.02
    21   6    -0.03   0.01   0.09    -0.01   0.00  -0.04    -0.01   0.00   0.01
    22   6     0.01  -0.01  -0.04    -0.01  -0.04  -0.02    -0.01   0.02   0.01
    23   6    -0.00   0.00   0.01    -0.02  -0.02   0.04     0.00   0.00   0.00
    24   6    -0.00   0.01   0.01     0.03  -0.02   0.03    -0.00  -0.00  -0.02
    25   6     0.01  -0.01  -0.01    -0.06   0.01  -0.06     0.01   0.00   0.02
    26   6     0.00  -0.01  -0.01     0.06   0.05   0.01    -0.01  -0.01  -0.01
    27   1    -0.02  -0.02   0.22    -0.07   0.08  -0.22     0.02   0.05  -0.26
    28   1     0.01   0.01  -0.03     0.03  -0.04   0.16    -0.04  -0.11   0.49
    29   1     0.04  -0.02  -0.30    -0.02   0.03   0.33     0.02  -0.01  -0.14
    30   1    -0.00  -0.02   0.06     0.01   0.03  -0.17     0.05   0.10  -0.48
    31   1    -0.00  -0.00   0.03     0.00  -0.05   0.04    -0.03  -0.08   0.32
    32   1    -0.03   0.04   0.02    -0.05   0.01   0.02    -0.03  -0.05   0.20
    33   1     0.05   0.01  -0.22    -0.04  -0.07   0.16     0.04   0.01  -0.17
    34   1    -0.00  -0.03   0.09     0.00   0.03  -0.15     0.05   0.08  -0.35
    35   1    -0.08   0.13   0.30    -0.14   0.05   0.23     0.01  -0.01  -0.02
    36   1     0.07  -0.05  -0.33    -0.04   0.06   0.23     0.02  -0.02  -0.06
    37   1    -0.12   0.16   0.45    -0.09   0.18   0.37     0.03  -0.05  -0.09
    38   1     0.06  -0.01  -0.40    -0.10  -0.02   0.36     0.02  -0.00  -0.11
    39   1    -0.04   0.04   0.11    -0.01   0.04   0.20     0.01  -0.02  -0.10
    40   1     0.02  -0.01  -0.05     0.02  -0.09  -0.17    -0.02   0.03   0.10
    41   1    -0.03   0.05   0.18    -0.14   0.03   0.18     0.03  -0.03  -0.07
    42   1    -0.02   0.02   0.06     0.10   0.00   0.00    -0.03   0.01   0.05
                     49                     50                     51
                      A                      A                      A
 Frequencies --    880.2677               888.6017               902.8651
 Red. masses --      1.8257                 3.5177                 1.5434
 Frc consts  --      0.8335                 1.6365                 0.7413
 IR Inten    --      8.8880                 3.9243                31.9771
  Atom  AN      X      Y      Z        X      Y      Z        X      Y      Z
     1   6     0.01   0.00   0.01     0.03   0.01  -0.01     0.01   0.03  -0.16
     2   6    -0.00  -0.00   0.01    -0.00  -0.00   0.01    -0.01  -0.01   0.09
     3   6     0.00  -0.01  -0.00     0.01  -0.03   0.01    -0.01  -0.01   0.08
     4   6    -0.00   0.00  -0.01    -0.01  -0.00  -0.00     0.01   0.01  -0.03
     5   6    -0.00   0.00  -0.02    -0.01  -0.00   0.01    -0.00   0.00  -0.01
     6   6    -0.00   0.01  -0.02    -0.00   0.01  -0.00     0.00  -0.00   0.01
     7   6    -0.01  -0.01   0.00    -0.04  -0.04  -0.01     0.01   0.00  -0.03
     8   6    -0.00  -0.01   0.01    -0.00  -0.01  -0.01    -0.00  -0.01   0.03
     9   6     0.00   0.00  -0.00     0.00   0.00  -0.00     0.01   0.01  -0.04
    10   6    -0.00   0.00   0.03     0.01   0.04  -0.01    -0.00   0.00  -0.02
    11   6    -0.00  -0.00   0.02    -0.02  -0.02   0.00    -0.00   0.00  -0.01
    12   6    -0.00   0.02   0.01    -0.00   0.07   0.00     0.01  -0.00  -0.04
    13   6     0.00  -0.00   0.01     0.01   0.00  -0.01     0.00  -0.00  -0.01
    14   6     0.00  -0.03  -0.01     0.01  -0.07   0.00     0.00   0.00   0.00
    15   6     0.01   0.00  -0.01     0.03  -0.00  -0.01    -0.00  -0.00   0.02
    16   6     0.03  -0.02   0.04     0.12  -0.09   0.05    -0.00   0.00  -0.01
    17   6     0.01  -0.00  -0.00     0.04   0.00   0.01    -0.00   0.00  -0.00
    18   6    -0.02  -0.01  -0.04    -0.08  -0.00   0.00     0.00   0.00   0.00
    19   6    -0.03  -0.01   0.09    -0.01  -0.13  -0.02     0.00   0.00   0.00
    20   6    -0.04   0.08   0.03    -0.08   0.19  -0.14     0.00   0.00   0.01
    21   6    -0.03   0.03   0.01    -0.07   0.09  -0.03     0.00  -0.00  -0.01
    22   6     0.04  -0.08  -0.08     0.04  -0.15   0.12    -0.00   0.00  -0.01
    23   6     0.01  -0.03  -0.11    -0.07   0.04   0.06     0.00  -0.00  -0.01
    24   6    -0.01   0.02   0.10     0.05  -0.05  -0.03    -0.00   0.00   0.01
    25   6    -0.00   0.00  -0.03    -0.06   0.05  -0.02    -0.00  -0.00  -0.00
    26   6     0.01   0.04   0.05     0.11   0.08  -0.04    -0.00  -0.00   0.00
    27   1     0.02   0.01  -0.06     0.03  -0.00   0.08    -0.05  -0.12   0.82
    28   1    -0.01  -0.01   0.06    -0.02   0.01  -0.01     0.00  -0.02   0.08
    29   1     0.01  -0.03  -0.03     0.01  -0.09  -0.02    -0.01   0.00   0.06
    30   1     0.01   0.00  -0.06     0.00  -0.02  -0.00     0.02   0.04  -0.17
    31   1     0.00  -0.00   0.02     0.00   0.01   0.03    -0.03  -0.07   0.30
    32   1     0.01   0.03  -0.08    -0.02   0.02   0.11    -0.02  -0.06   0.17
    33   1     0.02   0.03  -0.04     0.04   0.08   0.01    -0.05  -0.00   0.28
    34   1     0.01   0.02  -0.08     0.02  -0.01   0.05    -0.00  -0.01   0.04
    35   1     0.07  -0.20  -0.20    -0.03  -0.25   0.27    -0.00  -0.00  -0.01
    36   1     0.04   0.00   0.02     0.16   0.02   0.03    -0.00   0.00  -0.01
    37   1    -0.04  -0.04  -0.24    -0.32   0.22  -0.01     0.02  -0.03  -0.06
    38   1     0.00   0.08  -0.05    -0.02   0.22  -0.07    -0.02   0.00   0.09
    39   1    -0.05   0.12   0.50     0.35  -0.20  -0.15    -0.01   0.01   0.02
    40   1     0.09  -0.15  -0.44    -0.07   0.02   0.23     0.00  -0.01  -0.02
    41   1    -0.05   0.10   0.20    -0.01   0.06  -0.14    -0.01   0.00   0.02
    42   1     0.12  -0.11  -0.41     0.07   0.14   0.25     0.01  -0.01  -0.03
                     52                     53                     54
                      A                      A                      A
 Frequencies --    917.2184               928.3615               945.0685
 Red. masses --      4.0275                 1.5911                 1.3436
 Frc consts  --      1.9963                 0.8079                 0.7071
 IR Inten    --      1.2582                 6.4842                 2.1311
  Atom  AN      X      Y      Z        X      Y      Z        X      Y      Z
     1   6    -0.02   0.18   0.05     0.01  -0.04   0.02    -0.00   0.00  -0.01
     2   6    -0.08   0.06  -0.00     0.02  -0.01  -0.03    -0.00   0.00   0.00
     3   6    -0.05   0.02  -0.01     0.01  -0.01  -0.01    -0.00  -0.00   0.01
     4   6    -0.09  -0.13  -0.02     0.03   0.02   0.05    -0.00  -0.00  -0.00
     5   6     0.00  -0.09   0.03    -0.02   0.00   0.06     0.00   0.00  -0.00
     6   6     0.05  -0.03   0.03    -0.02  -0.00   0.05     0.00   0.00  -0.00
     7   6    -0.00  -0.06  -0.01    -0.00   0.01   0.00     0.01   0.00  -0.02
     8   6    -0.15  -0.12  -0.06     0.03   0.02  -0.00    -0.00  -0.00   0.00
     9   6     0.23  -0.07   0.00    -0.05   0.02  -0.01     0.00  -0.00  -0.00
    10   6     0.15   0.05  -0.07    -0.04   0.04  -0.13     0.00  -0.00   0.01
    11   6    -0.00  -0.03  -0.01    -0.01   0.01  -0.03     0.00  -0.01   0.00
    12   6     0.04  -0.01   0.00    -0.01   0.01  -0.00     0.00  -0.00   0.01
    13   6    -0.04   0.21   0.02     0.02  -0.04  -0.05    -0.00   0.00   0.00
    14   6    -0.03  -0.01   0.01     0.02   0.01   0.00     0.00   0.00  -0.00
    15   6    -0.00   0.02   0.01     0.00  -0.00   0.01    -0.01   0.00   0.01
    16   6     0.01   0.00  -0.02     0.01  -0.02  -0.03    -0.00   0.00  -0.00
    17   6    -0.02   0.04  -0.01     0.01  -0.02   0.00     0.01  -0.01  -0.08
    18   6    -0.03  -0.02  -0.00     0.02   0.01  -0.00     0.00  -0.00  -0.01
    19   6    -0.02  -0.00   0.00     0.01   0.01   0.01    -0.01   0.00   0.01
    20   6     0.01   0.01   0.03    -0.01   0.02   0.05     0.00  -0.01  -0.01
    21   6     0.02  -0.02   0.00    -0.01   0.01  -0.00    -0.01   0.00   0.07
    22   6     0.01   0.00  -0.01    -0.00  -0.00  -0.02     0.02  -0.02  -0.06
    23   6     0.01   0.00  -0.01     0.01  -0.01  -0.01    -0.01   0.01   0.02
    24   6    -0.00   0.02  -0.01     0.00  -0.01   0.00     0.01  -0.02  -0.07
    25   6     0.03  -0.01   0.01    -0.02   0.01   0.00    -0.01   0.02   0.07
    26   6    -0.02  -0.01   0.01    -0.00   0.01   0.02    -0.01   0.01   0.03
    27   1    -0.08   0.27  -0.06     0.03  -0.02  -0.16    -0.01  -0.00   0.05
    28   1    -0.19   0.01  -0.11     0.07   0.04  -0.17    -0.00  -0.00   0.01
    29   1     0.05  -0.13   0.02    -0.02   0.02   0.03    -0.02  -0.01   0.16
    30   1    -0.02  -0.26  -0.05     0.01   0.05  -0.03    -0.00  -0.00   0.00
    31   1     0.21  -0.15   0.00    -0.05   0.02   0.04     0.00  -0.00   0.01
    32   1     0.09  -0.11   0.53    -0.10  -0.25   0.75     0.00   0.02  -0.06
    33   1     0.14   0.01   0.03    -0.03   0.00  -0.03     0.02   0.00  -0.08
    34   1    -0.12   0.14   0.20     0.01  -0.11   0.26    -0.00   0.01  -0.02
    35   1     0.00   0.05   0.03    -0.05   0.00   0.13    -0.01   0.02   0.03
    36   1    -0.07   0.04  -0.01     0.03  -0.02  -0.00    -0.09   0.04   0.50
    37   1     0.04  -0.05  -0.13     0.08  -0.13  -0.29    -0.00   0.02   0.05
    38   1     0.00  -0.05   0.01    -0.01   0.02   0.00     0.06  -0.04  -0.40
    39   1    -0.01   0.01   0.03    -0.03   0.03   0.08    -0.10   0.11   0.33
    40   1     0.01   0.02  -0.00    -0.02  -0.00   0.04    -0.09   0.11   0.36
    41   1     0.04   0.01  -0.00    -0.01  -0.02  -0.05     0.10  -0.13  -0.39
    42   1    -0.01  -0.02  -0.05     0.03  -0.03  -0.10     0.04  -0.05  -0.19
                     55                     56                     57
                      A                      A                      A
 Frequencies --    957.1153               963.6421               976.6497
 Red. masses --      1.3110                 1.3565                 1.3209
 Frc consts  --      0.7076                 0.7422                 0.7424
 IR Inten    --      0.2378                 3.5645                 0.8828
  Atom  AN      X      Y      Z        X      Y      Z        X      Y      Z
     1   6     0.00   0.00  -0.00     0.00   0.00  -0.02    -0.01  -0.00   0.02
     2   6     0.00   0.00  -0.00    -0.00  -0.00   0.02     0.00   0.00  -0.01
     3   6    -0.00  -0.00   0.01     0.00  -0.00   0.01     0.00   0.00  -0.02
     4   6    -0.00  -0.00   0.02     0.01   0.02  -0.09     0.00   0.00   0.01
     5   6    -0.00   0.00  -0.00    -0.01  -0.01   0.03     0.00  -0.00   0.00
     6   6    -0.00   0.00   0.00    -0.00  -0.00   0.01     0.01  -0.00  -0.00
     7   6     0.01   0.00  -0.03     0.00   0.00  -0.00    -0.02  -0.00   0.11
     8   6    -0.00  -0.00   0.02     0.01   0.02  -0.09     0.00   0.00   0.01
     9   6     0.00   0.00  -0.02    -0.01  -0.01   0.07    -0.00  -0.00   0.00
    10   6    -0.00   0.00  -0.00    -0.00   0.01  -0.04    -0.00  -0.00  -0.00
    11   6    -0.00  -0.01   0.01    -0.00  -0.00  -0.01     0.00   0.01   0.01
    12   6    -0.00   0.00   0.02     0.00   0.00  -0.01     0.02  -0.00  -0.11
    13   6     0.00   0.00  -0.02    -0.01  -0.02   0.06     0.00   0.00  -0.01
    14   6     0.00  -0.00  -0.01     0.00   0.00  -0.00     0.00   0.00  -0.00
    15   6    -0.00  -0.00   0.01    -0.00  -0.00   0.01    -0.00   0.00   0.02
    16   6    -0.01   0.01   0.01     0.00  -0.01  -0.02     0.00  -0.00   0.01
    17   6     0.01  -0.00  -0.07     0.00  -0.00  -0.02     0.01  -0.00  -0.04
    18   6     0.00   0.00  -0.00     0.00   0.00   0.00    -0.01  -0.00  -0.00
    19   6     0.00   0.00  -0.00     0.00   0.00  -0.00    -0.01  -0.00   0.00
    20   6     0.00   0.00   0.01    -0.00   0.01   0.02     0.00  -0.00  -0.00
    21   6    -0.01   0.01   0.07    -0.00   0.00   0.02    -0.00   0.00   0.03
    22   6    -0.02   0.02   0.05    -0.00   0.00   0.01     0.00   0.00   0.00
    23   6     0.01  -0.01  -0.02     0.00  -0.00  -0.01     0.00  -0.00  -0.00
    24   6    -0.02   0.02   0.06    -0.00   0.00   0.01    -0.00   0.01   0.01
    25   6     0.01  -0.01  -0.04     0.00  -0.00  -0.01     0.01  -0.00   0.01
    26   6     0.01  -0.02  -0.05     0.00  -0.00  -0.01     0.00  -0.00  -0.01
    27   1     0.00  -0.00   0.01    -0.00  -0.02   0.11     0.00   0.02  -0.10
    28   1     0.01   0.03  -0.11    -0.04  -0.11   0.49     0.01   0.00  -0.02
    29   1    -0.03  -0.01   0.22    -0.00   0.00   0.01     0.08   0.04  -0.64
    30   1     0.01   0.03  -0.11    -0.05  -0.13   0.50     0.01   0.01  -0.04
    31   1    -0.01  -0.02   0.09     0.04   0.10  -0.40    -0.00  -0.00  -0.01
    32   1    -0.00  -0.01   0.04    -0.02  -0.06   0.20    -0.01  -0.01   0.01
    33   1     0.03   0.00  -0.16    -0.01   0.00   0.03    -0.09  -0.01   0.66
    34   1    -0.01  -0.03   0.09     0.04   0.09  -0.37    -0.01  -0.01   0.05
    35   1     0.02  -0.03  -0.09    -0.02   0.03   0.08     0.01  -0.02  -0.04
    36   1    -0.07   0.04   0.46    -0.01   0.01   0.11    -0.03   0.02   0.23
    37   1     0.02  -0.01  -0.02     0.03  -0.05  -0.12    -0.01   0.00   0.01
    38   1     0.06  -0.06  -0.45     0.01  -0.01  -0.10     0.03  -0.01  -0.16
    39   1     0.07  -0.11  -0.34     0.02  -0.02  -0.08     0.00  -0.01  -0.01
    40   1     0.08  -0.11  -0.34     0.01  -0.02  -0.07     0.02  -0.01  -0.06
    41   1    -0.06   0.08   0.25    -0.02   0.02   0.06     0.01  -0.01  -0.02
    42   1    -0.06   0.08   0.26    -0.01   0.01   0.03    -0.02   0.02   0.07
                     58                     59                     60
                      A                      A                      A
 Frequencies --    986.9465               992.0204               997.8719
 Red. masses --      1.2768                 1.2783                 2.8430
 Frc consts  --      0.7327                 0.7412                 1.6679
 IR Inten    --      0.0910                 0.0526                 1.6894
  Atom  AN      X      Y      Z        X      Y      Z        X      Y      Z
     1   6     0.01   0.00  -0.00    -0.00  -0.00   0.01    -0.10  -0.02  -0.01
     2   6     0.00  -0.00   0.00     0.00  -0.00  -0.00    -0.02   0.02  -0.00
     3   6     0.00  -0.00   0.00     0.00   0.00  -0.00    -0.01   0.04   0.00
     4   6    -0.00   0.00  -0.01    -0.01  -0.01   0.06     0.05   0.03   0.01
     5   6    -0.00   0.00   0.00     0.00  -0.00  -0.00    -0.02  -0.00  -0.01
     6   6    -0.01  -0.00   0.00     0.00  -0.00   0.00     0.15   0.01   0.00
     7   6     0.00   0.00  -0.00    -0.00  -0.00   0.01    -0.02  -0.03  -0.02
     8   6    -0.00  -0.00  -0.00     0.01   0.01  -0.06     0.02   0.03   0.03
     9   6    -0.00  -0.00   0.01     0.01   0.02  -0.09     0.00  -0.01   0.00
    10   6     0.00   0.00  -0.01     0.00   0.00  -0.01    -0.02  -0.04   0.01
    11   6    -0.01   0.00  -0.00    -0.00   0.00  -0.00     0.11   0.02  -0.00
    12   6    -0.00   0.00   0.01     0.00   0.00  -0.00    -0.00  -0.06   0.01
    13   6     0.00   0.00  -0.00    -0.01  -0.02   0.09    -0.01  -0.03  -0.02
    14   6     0.00  -0.00  -0.00     0.00   0.00   0.00    -0.02   0.03   0.01
    15   6     0.00  -0.00  -0.00    -0.00   0.00   0.00     0.00   0.02   0.01
    16   6    -0.01   0.01   0.02     0.00  -0.00  -0.01     0.05  -0.06  -0.07
    17   6    -0.00  -0.01   0.01     0.00  -0.00  -0.00    -0.00   0.08  -0.01
    18   6     0.01   0.00  -0.00     0.00   0.00   0.00    -0.14  -0.08   0.00
    19   6     0.01   0.00  -0.00     0.00  -0.00  -0.00    -0.11  -0.09  -0.01
    20   6     0.00  -0.00  -0.01    -0.00   0.00   0.01    -0.03   0.02   0.07
    21   6     0.00  -0.00  -0.01    -0.00  -0.00   0.00     0.03  -0.00  -0.01
    22   6     0.01  -0.01  -0.04     0.00  -0.00  -0.00     0.02  -0.00  -0.00
    23   6     0.00  -0.00   0.00    -0.00  -0.00  -0.00    -0.01   0.01  -0.00
    24   6    -0.01   0.01   0.06    -0.00   0.00   0.01    -0.01   0.12  -0.01
    25   6    -0.03   0.03   0.08    -0.00   0.00   0.01     0.11  -0.03   0.06
    26   6     0.02  -0.03  -0.09     0.00  -0.00  -0.01    -0.01  -0.02  -0.03
    27   1     0.01  -0.00   0.01     0.00   0.01  -0.03    -0.13   0.00  -0.01
    28   1    -0.01  -0.01   0.04     0.04   0.09  -0.40     0.07   0.01   0.02
    29   1    -0.00   0.00   0.03     0.00   0.00  -0.03    -0.05  -0.01   0.06
    30   1     0.00  -0.01   0.00    -0.04  -0.10   0.40    -0.00   0.09  -0.06
    31   1     0.01   0.01  -0.04    -0.06  -0.13   0.54    -0.00  -0.04  -0.05
    32   1     0.01  -0.04   0.08    -0.00  -0.00   0.01    -0.15   0.17  -0.16
    33   1    -0.00   0.00  -0.04    -0.00   0.00   0.02     0.08  -0.05  -0.03
    34   1     0.00  -0.00   0.02     0.06   0.13  -0.53    -0.09  -0.07   0.04
    35   1     0.03  -0.08  -0.15    -0.02   0.03   0.07    -0.10   0.22   0.54
    36   1     0.01  -0.01  -0.08    -0.00   0.00   0.01    -0.04   0.08  -0.00
    37   1    -0.01   0.04   0.09     0.01  -0.03  -0.06    -0.02  -0.19  -0.41
    38   1    -0.02   0.02   0.10    -0.00   0.00  -0.00     0.06   0.11   0.04
    39   1    -0.08   0.10   0.30    -0.01   0.01   0.02     0.04   0.02   0.07
    40   1     0.08  -0.13  -0.37     0.01  -0.01  -0.04     0.06   0.08  -0.16
    41   1     0.12  -0.16  -0.50     0.01  -0.01  -0.04     0.16  -0.05  -0.08
    42   1    -0.13   0.17   0.55    -0.01   0.02   0.05    -0.06   0.05   0.15
                     61                     62                     63
                      A                      A                      A
 Frequencies --   1004.9215              1035.9965              1045.2411
 Red. masses --      1.6319                 3.6291                 2.3411
 Frc consts  --      0.9710                 2.2949                 1.5070
 IR Inten    --      0.9763                 0.2149                 2.4589
  Atom  AN      X      Y      Z        X      Y      Z        X      Y      Z
     1   6     0.04   0.01   0.00    -0.00   0.01  -0.00     0.02  -0.01  -0.00
     2   6     0.01  -0.01  -0.00     0.03  -0.01   0.00    -0.04  -0.00  -0.01
     3   6     0.00  -0.02  -0.01     0.00   0.02  -0.00     0.02   0.01   0.00
     4   6    -0.03  -0.02  -0.01    -0.05  -0.08  -0.02    -0.01   0.08   0.02
     5   6     0.03   0.00  -0.01     0.07  -0.03  -0.00     0.03   0.04   0.01
     6   6    -0.05  -0.01  -0.02    -0.11  -0.01   0.02    -0.05  -0.02   0.00
     7   6     0.01   0.01   0.01     0.01   0.06  -0.00     0.01   0.02   0.00
     8   6    -0.01  -0.02   0.01     0.03  -0.02   0.00    -0.11  -0.01  -0.01
     9   6    -0.00   0.00   0.00    -0.08  -0.02  -0.01     0.20   0.04   0.03
    10   6     0.02   0.01   0.05     0.03  -0.07  -0.01     0.02  -0.04  -0.01
    11   6    -0.06  -0.02   0.00    -0.03   0.25  -0.01    -0.02   0.08  -0.00
    12   6     0.00   0.04  -0.00    -0.03  -0.19   0.00    -0.01  -0.06  -0.00
    13   6     0.00   0.03  -0.00     0.01   0.14   0.04    -0.05  -0.17  -0.05
    14   6    -0.00  -0.01   0.01     0.08   0.11  -0.05     0.02   0.03  -0.02
    15   6    -0.00  -0.01  -0.00     0.00   0.09   0.00     0.00   0.04  -0.00
    16   6     0.01  -0.02  -0.09     0.05  -0.07   0.04     0.02  -0.02   0.01
    17   6    -0.00  -0.04  -0.00     0.07  -0.13   0.02     0.02  -0.05   0.01
    18   6     0.07   0.04   0.01    -0.03   0.01  -0.00    -0.00   0.01  -0.00
    19   6     0.06   0.04  -0.01    -0.03  -0.02  -0.00     0.00   0.00  -0.00
    20   6    -0.02   0.03   0.07    -0.04  -0.05   0.02    -0.01  -0.02   0.01
    21   6    -0.01  -0.00   0.00    -0.01   0.02  -0.00    -0.00   0.01   0.00
    22   6    -0.00  -0.01  -0.00     0.00  -0.00   0.01     0.00  -0.00   0.00
    23   6    -0.00   0.00  -0.00    -0.03   0.00  -0.01    -0.01   0.00  -0.00
    24   6     0.00  -0.06   0.04     0.00   0.02  -0.00     0.00  -0.01   0.00
    25   6    -0.06   0.02  -0.01     0.01  -0.01   0.01    -0.01   0.00  -0.00
    26   6     0.02   0.01  -0.02     0.02   0.01   0.00     0.01   0.00   0.00
    27   1     0.05  -0.00   0.02    -0.01   0.01   0.03     0.08  -0.07  -0.00
    28   1    -0.04  -0.01  -0.00     0.05  -0.20  -0.04    -0.29   0.39   0.06
    29   1     0.04  -0.02  -0.04    -0.25   0.34   0.03    -0.09   0.13  -0.00
    30   1     0.01   0.00  -0.10     0.16  -0.14  -0.03    -0.39   0.27   0.03
    31   1     0.01   0.03  -0.02    -0.12  -0.13  -0.04     0.28   0.27   0.09
    32   1     0.06   0.10  -0.33     0.18  -0.21  -0.10     0.14  -0.14  -0.07
    33   1    -0.03   0.03   0.02    -0.11  -0.21  -0.04    -0.05  -0.07  -0.01
    34   1     0.03   0.02   0.08     0.15   0.18   0.06    -0.28  -0.23  -0.09
    35   1    -0.14   0.37   0.59    -0.01  -0.16   0.13     0.00  -0.03   0.05
    36   1     0.00  -0.03   0.02     0.08  -0.13   0.04     0.01  -0.05   0.01
    37   1     0.12  -0.18  -0.44    -0.22  -0.12  -0.06    -0.08  -0.04  -0.03
    38   1    -0.03  -0.08  -0.01     0.12   0.31  -0.04     0.04   0.10  -0.01
    39   1    -0.03  -0.00   0.03     0.06  -0.00  -0.01     0.03  -0.00  -0.00
    40   1     0.00  -0.10  -0.08     0.00   0.02  -0.01     0.01  -0.01   0.00
    41   1    -0.05  -0.01  -0.09    -0.00  -0.04   0.02    -0.01  -0.00   0.00
    42   1    -0.01   0.03   0.10     0.02   0.01   0.00     0.01  -0.00   0.00
                     64                     65                     66
                      A                      A                      A
 Frequencies --   1068.3385              1104.2476              1155.8943
 Red. masses --      2.2399                 3.2300                 1.9015
 Frc consts  --      1.5062                 2.3205                 1.4968
 IR Inten    --      3.2105                 0.0583                 0.7566
  Atom  AN      X      Y      Z        X      Y      Z        X      Y      Z
     1   6     0.02   0.00   0.00     0.07  -0.01   0.00     0.00  -0.04  -0.01
     2   6     0.01  -0.00   0.00     0.05  -0.01   0.00     0.09   0.01   0.01
     3   6    -0.00  -0.02  -0.00    -0.02  -0.07  -0.01    -0.01  -0.07  -0.01
     4   6    -0.01  -0.00  -0.00    -0.05  -0.04  -0.01    -0.05  -0.08  -0.02
     5   6     0.00   0.01   0.00     0.01   0.05   0.01    -0.00   0.08   0.02
     6   6    -0.03  -0.00  -0.00    -0.13  -0.01  -0.01     0.01  -0.01  -0.00
     7   6     0.00   0.01   0.00     0.03   0.04   0.01     0.03   0.04   0.01
     8   6    -0.01  -0.01  -0.00    -0.04  -0.04  -0.01    -0.09  -0.04  -0.02
     9   6     0.00   0.00   0.00     0.01   0.02   0.01     0.01   0.04   0.01
    10   6    -0.00   0.01   0.00    -0.00   0.04   0.01    -0.04   0.02   0.00
    11   6    -0.01  -0.01   0.00     0.01  -0.02  -0.00     0.08  -0.00   0.00
    12   6    -0.00   0.02  -0.00    -0.02   0.05  -0.00    -0.02   0.01  -0.00
    13   6     0.00  -0.00  -0.00     0.02   0.00   0.00     0.04   0.00   0.00
    14   6     0.02   0.00   0.00     0.12  -0.02   0.03     0.00   0.04  -0.01
    15   6     0.00  -0.02   0.00     0.01  -0.06   0.00     0.01  -0.03   0.01
    16   6     0.01   0.01  -0.00    -0.05   0.03  -0.03     0.01  -0.01   0.00
    17   6     0.01   0.00   0.00     0.01   0.06  -0.00    -0.02   0.04  -0.01
    18   6     0.03   0.02   0.00     0.04  -0.11   0.02    -0.04   0.00  -0.00
    19   6    -0.03   0.03  -0.01    -0.04  -0.16   0.04    -0.05   0.02  -0.02
    20   6     0.01  -0.00   0.01    -0.01   0.04  -0.01     0.01  -0.04   0.02
    21   6    -0.01  -0.00  -0.00    -0.08   0.07  -0.03     0.02  -0.02   0.01
    22   6    -0.06  -0.09   0.02    -0.01   0.14  -0.05    -0.00  -0.06   0.02
    23   6    -0.03  -0.03   0.00     0.01  -0.09   0.03    -0.00   0.05  -0.02
    24   6    -0.08   0.06  -0.04    -0.01   0.16  -0.05     0.04  -0.04   0.02
    25   6     0.12  -0.13   0.07     0.04  -0.03   0.02     0.01   0.02  -0.00
    26   6     0.09   0.17  -0.03    -0.02  -0.07   0.02    -0.02   0.01  -0.01
    27   1     0.02   0.00   0.00     0.04   0.02   0.01    -0.14   0.10   0.00
    28   1    -0.02   0.01   0.00    -0.06  -0.04  -0.01     0.07  -0.22  -0.04
    29   1     0.02  -0.01  -0.00     0.11  -0.03  -0.00     0.09  -0.02   0.01
    30   1    -0.02  -0.00  -0.00    -0.06  -0.03  -0.02    -0.20   0.07  -0.00
    31   1     0.01   0.03   0.01     0.06   0.19   0.05     0.13   0.45   0.12
    32   1     0.03  -0.01  -0.00     0.11  -0.05  -0.07    -0.04   0.01   0.02
    33   1    -0.04   0.01  -0.01    -0.24   0.00  -0.03    -0.30  -0.05  -0.04
    34   1     0.03   0.00   0.00     0.19   0.04   0.03     0.42   0.08   0.06
    35   1     0.01   0.01  -0.01    -0.20  -0.18   0.13     0.05   0.05  -0.03
    36   1     0.07   0.01  -0.01     0.34   0.12   0.05    -0.09   0.03  -0.01
    37   1     0.08   0.01   0.01     0.26   0.08  -0.01    -0.14  -0.07   0.00
    38   1    -0.07  -0.14   0.03    -0.08   0.10  -0.03    -0.01  -0.10   0.02
    39   1    -0.44  -0.20  -0.07     0.10   0.18  -0.01    -0.02  -0.07   0.01
    40   1    -0.50  -0.01  -0.11     0.02   0.18  -0.05     0.22  -0.01   0.05
    41   1     0.02  -0.40   0.14    -0.04  -0.21   0.05     0.10   0.23  -0.05
    42   1    -0.06   0.38  -0.13     0.21  -0.34   0.16    -0.18   0.21  -0.11
                     67                     68                     69
                      A                      A                      A
 Frequencies --   1180.8397              1183.5074              1192.4281
 Red. masses --      1.4261                 1.4653                 1.4432
 Frc consts  --      1.1716                 1.2092                 1.2091
 IR Inten    --      0.7043                 0.6531                 2.9086
  Atom  AN      X      Y      Z        X      Y      Z        X      Y      Z
     1   6    -0.01   0.04   0.00    -0.05  -0.01  -0.01    -0.02  -0.03  -0.01
     2   6     0.02  -0.05  -0.01     0.04  -0.02   0.00    -0.01   0.02   0.00
     3   6     0.03  -0.03  -0.00     0.04   0.01   0.00     0.00   0.09   0.01
     4   6    -0.02   0.04   0.01    -0.02  -0.03  -0.01     0.01  -0.04  -0.01
     5   6     0.04  -0.04  -0.00     0.03   0.00   0.01     0.00   0.03   0.01
     6   6    -0.00  -0.03  -0.01     0.06  -0.02  -0.00    -0.02   0.02   0.01
     7   6    -0.01   0.02  -0.00    -0.02   0.00  -0.00    -0.06  -0.03  -0.01
     8   6    -0.01   0.02   0.00    -0.06   0.01  -0.01    -0.02  -0.01  -0.01
     9   6    -0.01  -0.04  -0.01     0.00  -0.00  -0.00     0.01   0.03   0.01
    10   6    -0.02   0.03   0.01    -0.04  -0.01  -0.00    -0.01  -0.04  -0.01
    11   6    -0.04  -0.01   0.00    -0.03  -0.02   0.00    -0.00  -0.01  -0.01
    12   6     0.02   0.01   0.00     0.02  -0.00   0.00     0.03  -0.02   0.01
    13   6     0.03   0.00   0.00     0.05   0.00   0.01    -0.00   0.00   0.00
    14   6     0.05   0.02  -0.00    -0.03  -0.01  -0.00     0.00  -0.07   0.02
    15   6    -0.05  -0.01  -0.00    -0.04   0.02  -0.00     0.03   0.03  -0.00
    16   6    -0.03  -0.01   0.00     0.01  -0.01   0.01    -0.04   0.01  -0.01
    17   6     0.03   0.00   0.01    -0.00  -0.03   0.00     0.02   0.00   0.00
    18   6     0.01   0.01  -0.00    -0.00   0.05  -0.01     0.01  -0.04   0.01
    19   6    -0.06  -0.02  -0.01     0.05   0.01   0.01     0.00   0.01  -0.00
    20   6     0.03  -0.00   0.01    -0.00   0.03  -0.01     0.01   0.02  -0.01
    21   6    -0.02  -0.02  -0.00     0.03  -0.01   0.01    -0.05   0.01  -0.01
    22   6     0.00  -0.02   0.01     0.02   0.04  -0.01    -0.03  -0.02  -0.00
    23   6    -0.02   0.00  -0.01    -0.00  -0.02   0.01     0.02   0.00   0.01
    24   6     0.05  -0.00   0.01    -0.04   0.02  -0.02     0.02  -0.01   0.01
    25   6     0.01  -0.00   0.00    -0.02  -0.02   0.00     0.01   0.02  -0.00
    26   6    -0.04   0.02  -0.01     0.03  -0.01   0.01    -0.01   0.00  -0.00
    27   1    -0.15   0.17   0.03    -0.18   0.12   0.01     0.12  -0.17  -0.02
    28   1    -0.25   0.28   0.04    -0.02  -0.04  -0.01     0.21  -0.25  -0.04
    29   1    -0.12   0.14  -0.00    -0.17   0.17  -0.01    -0.29   0.23  -0.03
    30   1    -0.15   0.17   0.03    -0.31   0.26   0.04    -0.04   0.01  -0.00
    31   1    -0.10  -0.33  -0.09     0.03   0.07   0.02     0.08   0.26   0.07
    32   1    -0.12   0.12   0.01    -0.16   0.10   0.03     0.10  -0.14  -0.05
    33   1     0.19   0.05   0.01     0.29   0.06   0.03     0.53   0.08   0.08
    34   1     0.19   0.04   0.03     0.41   0.09   0.06     0.06   0.02   0.01
    35   1    -0.10  -0.16   0.04     0.01  -0.03  -0.01    -0.06  -0.00   0.02
    36   1     0.26   0.04   0.02    -0.18  -0.07  -0.03     0.26   0.04   0.03
    37   1     0.24   0.02   0.03    -0.01   0.03  -0.01     0.20   0.05   0.02
    38   1    -0.06  -0.10   0.01     0.09   0.12  -0.00    -0.09  -0.08  -0.00
    39   1     0.02  -0.01   0.01     0.12   0.07   0.01    -0.21  -0.06  -0.03
    40   1     0.38   0.06   0.06    -0.33  -0.04  -0.06     0.10   0.01   0.02
    41   1     0.03   0.04  -0.01    -0.10  -0.21   0.04     0.09   0.20  -0.04
    42   1    -0.22   0.24  -0.13     0.22  -0.24   0.13    -0.07   0.07  -0.04
                     70                     71                     72
                      A                      A                      A
 Frequencies --   1198.4893              1209.7165              1213.6709
 Red. masses --      1.2151                 1.2815                 1.2710
 Frc consts  --      1.0283                 1.1049                 1.1031
 IR Inten    --      0.5371                 1.9820                 2.3866
  Atom  AN      X      Y      Z        X      Y      Z        X      Y      Z
     1   6     0.00   0.01   0.00     0.01  -0.00  -0.00     0.00  -0.00  -0.00
     2   6    -0.01  -0.02  -0.00    -0.07   0.02  -0.00    -0.02   0.01  -0.00
     3   6     0.00  -0.01  -0.00    -0.02   0.07   0.01    -0.01   0.01   0.00
     4   6    -0.00   0.02   0.00     0.03  -0.00   0.00     0.00  -0.00   0.00
     5   6     0.01   0.01   0.00    -0.01   0.06   0.01     0.00   0.01   0.00
     6   6    -0.02  -0.00  -0.00    -0.03   0.01   0.00    -0.00   0.00   0.00
     7   6    -0.01  -0.00  -0.00    -0.01  -0.03  -0.00     0.02  -0.01   0.00
     8   6    -0.00   0.00  -0.00    -0.02  -0.01  -0.00    -0.00  -0.00  -0.00
     9   6    -0.00  -0.03  -0.01     0.01  -0.01  -0.00     0.00  -0.01  -0.00
    10   6    -0.01   0.01   0.00     0.01  -0.01  -0.00     0.01  -0.01  -0.00
    11   6     0.03   0.02  -0.00     0.03  -0.01   0.00     0.01   0.00  -0.00
    12   6    -0.00  -0.01   0.00    -0.01  -0.01  -0.00    -0.02  -0.01  -0.00
    13   6     0.02  -0.00   0.00     0.03  -0.01   0.00     0.01   0.00   0.00
    14   6    -0.01  -0.00   0.00    -0.01  -0.00   0.00     0.03  -0.05   0.02
    15   6     0.05  -0.01   0.01     0.03  -0.00   0.00     0.00   0.03  -0.00
    16   6     0.02   0.02  -0.01     0.01   0.01  -0.00    -0.05  -0.01  -0.01
    17   6     0.01   0.03  -0.00    -0.02   0.01  -0.00    -0.02  -0.03  -0.00
    18   6    -0.01  -0.04   0.01     0.01  -0.02   0.01    -0.04   0.00  -0.01
    19   6     0.01   0.01  -0.00     0.01  -0.02   0.01     0.00   0.04  -0.01
    20   6    -0.02  -0.02   0.00    -0.01  -0.01   0.00     0.01   0.04  -0.01
    21   6    -0.02  -0.00  -0.01    -0.01   0.01  -0.00     0.03   0.03   0.00
    22   6    -0.03  -0.02  -0.00     0.01   0.01  -0.00    -0.03  -0.02  -0.00
    23   6     0.02   0.01   0.00    -0.01   0.02  -0.01     0.05  -0.02   0.02
    24   6    -0.02  -0.01  -0.00     0.00   0.00  -0.00     0.01  -0.01   0.00
    25   6     0.03   0.04  -0.01    -0.02  -0.02   0.00     0.02   0.01   0.00
    26   6     0.03  -0.02   0.01    -0.01   0.01  -0.00    -0.01   0.00  -0.00
    27   1    -0.01   0.03   0.01     0.29  -0.29  -0.03     0.08  -0.08  -0.01
    28   1    -0.17   0.20   0.03    -0.01   0.03   0.01    -0.02   0.03   0.00
    29   1    -0.04   0.04  -0.01     0.10  -0.17   0.00     0.12  -0.13   0.01
    30   1    -0.08   0.08   0.01    -0.18   0.15   0.02    -0.08   0.08   0.01
    31   1    -0.09  -0.31  -0.08    -0.09  -0.35  -0.09    -0.03  -0.14  -0.04
    32   1     0.04  -0.03   0.00     0.16  -0.16  -0.03    -0.01   0.02  -0.03
    33   1    -0.06  -0.02  -0.01    -0.00  -0.01   0.01    -0.19  -0.05  -0.02
    34   1     0.23   0.04   0.03     0.48   0.09   0.07     0.14   0.03   0.02
    35   1     0.08   0.14  -0.05     0.08   0.16  -0.05    -0.23  -0.34   0.15
    36   1     0.17   0.06   0.03    -0.07   0.00  -0.01    -0.39  -0.09  -0.05
    37   1    -0.23  -0.05  -0.02    -0.14  -0.03  -0.02     0.41   0.11   0.04
    38   1    -0.11  -0.20   0.01     0.01   0.04  -0.01     0.16   0.34  -0.00
    39   1    -0.31  -0.08  -0.05     0.17   0.05   0.03    -0.21  -0.07  -0.05
    40   1    -0.27  -0.07  -0.04     0.14   0.03   0.02    -0.06  -0.02  -0.01
    41   1     0.19   0.44  -0.09    -0.13  -0.29   0.06     0.13   0.27  -0.05
    42   1     0.22  -0.26   0.13    -0.14   0.17  -0.09    -0.02   0.01  -0.01
                     73                     74                     75
                      A                      A                      A
 Frequencies --   1229.0401              1240.1989              1252.8587
 Red. masses --      1.6168                 2.0495                 1.8208
 Frc consts  --      1.4390                 1.8573                 1.6839
 IR Inten    --      2.0128                 1.8126                 0.3198
  Atom  AN      X      Y      Z        X      Y      Z        X      Y      Z
     1   6     0.00  -0.02  -0.00    -0.02   0.02   0.00     0.02   0.03   0.01
     2   6     0.05  -0.02   0.00     0.01  -0.01   0.00    -0.03  -0.01  -0.01
     3   6     0.02  -0.05  -0.00     0.00   0.00  -0.00    -0.02   0.00  -0.00
     4   6    -0.02   0.01  -0.00    -0.01  -0.01  -0.00     0.02   0.00   0.00
     5   6    -0.02   0.04   0.01     0.05  -0.10  -0.02     0.00  -0.05  -0.01
     6   6    -0.03  -0.00  -0.00     0.06   0.02   0.01    -0.04  -0.05  -0.02
     7   6    -0.02   0.01  -0.00     0.01  -0.01   0.00    -0.04  -0.02  -0.01
     8   6     0.01  -0.02  -0.00    -0.00   0.04   0.01     0.01   0.02   0.01
     9   6    -0.01  -0.01  -0.00     0.00   0.00   0.00    -0.00   0.01   0.00
    10   6    -0.00   0.03   0.01    -0.01  -0.04  -0.01     0.02   0.04   0.01
    11   6     0.07  -0.02  -0.00    -0.06   0.11  -0.01     0.00  -0.02   0.01
    12   6     0.01  -0.01   0.00    -0.02  -0.00  -0.00     0.01  -0.04   0.00
    13   6    -0.01  -0.01  -0.00     0.01   0.02   0.01     0.01   0.00   0.00
    14   6    -0.02  -0.08   0.03    -0.04  -0.06   0.01    -0.05   0.07  -0.03
    15   6     0.10   0.02   0.01     0.00  -0.00  -0.00     0.18   0.03   0.02
    16   6    -0.02   0.02  -0.02    -0.03   0.02  -0.02     0.02  -0.04   0.02
    17   6    -0.03   0.02  -0.01     0.01  -0.01  -0.00     0.00   0.05  -0.00
    18   6    -0.01  -0.06   0.01     0.01  -0.10   0.02    -0.01   0.05  -0.01
    19   6     0.06  -0.00   0.02     0.11  -0.02   0.03     0.03  -0.02   0.01
    20   6    -0.02   0.02  -0.01    -0.03   0.03  -0.02     0.01   0.02  -0.01
    21   6    -0.02   0.04  -0.01    -0.02   0.03  -0.01    -0.04  -0.02  -0.00
    22   6    -0.02   0.01  -0.01    -0.04   0.02  -0.02     0.02   0.03  -0.01
    23   6     0.08   0.02   0.01     0.12   0.02   0.03     0.00  -0.03   0.01
    24   6    -0.01  -0.01   0.00    -0.00  -0.02   0.00     0.01   0.01  -0.00
    25   6    -0.01  -0.00  -0.00    -0.01   0.01  -0.01    -0.01   0.00  -0.00
    26   6    -0.02  -0.01  -0.00    -0.02  -0.02  -0.00    -0.02   0.00  -0.00
    27   1    -0.27   0.26   0.03    -0.06   0.06   0.01     0.14  -0.10  -0.00
    28   1    -0.24   0.23   0.03     0.09  -0.11  -0.02     0.16  -0.14  -0.02
    29   1    -0.33   0.38  -0.04     0.19  -0.22   0.02    -0.21   0.18  -0.03
    30   1     0.19  -0.21  -0.03    -0.25   0.30   0.05    -0.13   0.17   0.03
    31   1    -0.03  -0.08  -0.02     0.04   0.11   0.03     0.01   0.05   0.01
    32   1     0.10  -0.07  -0.02    -0.26   0.19   0.06    -0.17   0.23   0.04
    33   1     0.02  -0.02   0.01    -0.29  -0.06  -0.05    -0.23  -0.10  -0.03
    34   1    -0.05  -0.02  -0.01    -0.06   0.01  -0.00    -0.03  -0.00  -0.00
    35   1     0.01   0.12  -0.02    -0.03   0.02  -0.03    -0.12  -0.33   0.11
    36   1    -0.33  -0.02  -0.04     0.35   0.05   0.07    -0.29   0.01  -0.04
    37   1    -0.12   0.01  -0.02    -0.24   0.01  -0.04     0.05   0.03  -0.01
    38   1     0.04   0.18  -0.02    -0.02   0.05  -0.02    -0.23  -0.50   0.01
    39   1     0.00   0.02  -0.00    -0.20  -0.01  -0.04    -0.09   0.01  -0.01
    40   1     0.02  -0.01   0.01    -0.01  -0.03   0.01     0.08   0.02   0.01
    41   1    -0.10  -0.22   0.05    -0.09  -0.18   0.04    -0.06  -0.10   0.02
    42   1    -0.20   0.21  -0.12    -0.25   0.25  -0.14     0.00  -0.03   0.01
                     76                     77                     78
                      A                      A                      A
 Frequencies --   1262.8214              1273.4235              1297.2509
 Red. masses --      2.0067                 1.8113                 1.8404
 Frc consts  --      1.8854                 1.7306                 1.8247
 IR Inten    --      0.4891                12.7982                 3.5963
  Atom  AN      X      Y      Z        X      Y      Z        X      Y      Z
     1   6     0.02   0.01   0.00     0.04   0.06   0.01     0.02   0.00   0.00
     2   6    -0.01  -0.00  -0.00    -0.01  -0.06  -0.01    -0.10   0.03  -0.00
     3   6    -0.02   0.01  -0.00    -0.03   0.01  -0.00    -0.00  -0.11  -0.01
     4   6     0.01   0.01   0.00     0.01   0.01   0.00     0.03   0.02   0.01
     5   6    -0.00   0.02   0.00     0.02  -0.12  -0.03    -0.05  -0.00  -0.01
     6   6    -0.05  -0.04  -0.01    -0.10  -0.05  -0.02    -0.01  -0.04  -0.01
     7   6     0.00   0.02   0.00    -0.00   0.00  -0.00     0.02   0.03   0.01
     8   6    -0.00  -0.01  -0.00     0.01   0.04   0.01     0.01   0.00   0.00
     9   6    -0.00   0.00   0.00    -0.01   0.01   0.00     0.02   0.01   0.01
    10   6     0.00   0.03   0.01     0.01   0.05   0.01     0.05   0.04   0.01
    11   6     0.01  -0.07   0.01     0.02  -0.06   0.01     0.02   0.03  -0.00
    12   6     0.01   0.02  -0.00     0.01  -0.00   0.00     0.01   0.01   0.00
    13   6    -0.00  -0.01  -0.00     0.02   0.01   0.01     0.01  -0.01  -0.00
    14   6     0.06   0.10  -0.03     0.09  -0.01   0.02     0.03  -0.05   0.02
    15   6    -0.09  -0.04  -0.01     0.01  -0.00   0.00    -0.01   0.02  -0.00
    16   6    -0.01   0.00  -0.01     0.01   0.05  -0.01    -0.04   0.01  -0.01
    17   6     0.01   0.00   0.00    -0.02   0.00  -0.00    -0.00   0.02  -0.00
    18   6    -0.05   0.06  -0.02     0.04  -0.04   0.01    -0.03  -0.04   0.01
    19   6     0.00  -0.05   0.02    -0.04  -0.03  -0.00    -0.06   0.09  -0.04
    20   6    -0.01   0.02  -0.01    -0.01  -0.04   0.01     0.02  -0.01   0.01
    21   6     0.04  -0.04   0.01    -0.00   0.04  -0.01    -0.03  -0.02  -0.00
    22   6    -0.04   0.03  -0.02    -0.03  -0.03   0.00     0.03  -0.03   0.01
    23   6     0.18   0.00   0.04    -0.04   0.01  -0.01     0.05   0.08  -0.02
    24   6     0.02  -0.02   0.01    -0.00   0.01  -0.00    -0.00  -0.03   0.01
    25   6     0.02   0.00   0.00     0.02   0.01   0.00    -0.01  -0.02   0.00
    26   6    -0.04  -0.04   0.00     0.02   0.00   0.00     0.00  -0.02   0.01
    27   1     0.16  -0.14  -0.01     0.12  -0.02   0.01     0.03  -0.01  -0.00
    28   1     0.02  -0.01  -0.00     0.16  -0.15  -0.02     0.26  -0.22  -0.03
    29   1     0.02   0.00   0.00    -0.07   0.08  -0.01    -0.18   0.27  -0.01
    30   1     0.07  -0.09  -0.01    -0.21   0.28   0.05    -0.09   0.10   0.02
    31   1     0.00   0.01   0.00     0.02   0.12   0.03    -0.02  -0.13  -0.03
    32   1     0.03   0.02  -0.03    -0.17   0.21   0.08     0.02   0.08   0.02
    33   1     0.34   0.10   0.05     0.16   0.03   0.03    -0.13  -0.02  -0.02
    34   1    -0.03  -0.01  -0.01    -0.14  -0.02  -0.02     0.04  -0.00   0.00
    35   1    -0.20  -0.35   0.14     0.17   0.35  -0.15    -0.07  -0.02   0.01
    36   1     0.01  -0.00  -0.01    -0.32  -0.04  -0.05     0.29   0.06   0.04
    37   1    -0.59  -0.08  -0.11    -0.20  -0.08  -0.01     0.18   0.02   0.04
    38   1     0.05  -0.03   0.02     0.15   0.43  -0.02    -0.01   0.01  -0.01
    39   1    -0.03   0.03  -0.02    -0.01  -0.03  -0.00     0.52   0.08   0.11
    40   1    -0.30  -0.09  -0.04     0.09   0.03   0.01    -0.44  -0.13  -0.06
    41   1     0.02   0.03  -0.00     0.09   0.16  -0.03    -0.02  -0.05   0.01
    42   1    -0.20   0.14  -0.09     0.01   0.02  -0.00    -0.04   0.02  -0.02
                     79                     80                     81
                      A                      A                      A
 Frequencies --   1301.2708              1323.1997              1339.4326
 Red. masses --      2.3043                 1.5674                 2.9037
 Frc consts  --      2.2989                 1.6169                 3.0693
 IR Inten    --      3.3913                 3.2944                 1.9262
  Atom  AN      X      Y      Z        X      Y      Z        X      Y      Z
     1   6     0.01   0.02   0.00     0.02   0.04   0.01     0.06   0.06   0.02
     2   6     0.15  -0.06   0.00    -0.04  -0.11  -0.03     0.00  -0.10  -0.02
     3   6    -0.04   0.15   0.01     0.03   0.04   0.01    -0.08   0.01  -0.00
     4   6    -0.04  -0.02  -0.01     0.05  -0.01   0.00     0.04  -0.01   0.00
     5   6     0.09  -0.05  -0.00    -0.09  -0.06  -0.02    -0.07  -0.01  -0.01
     6   6    -0.08   0.04   0.01    -0.01   0.07   0.01    -0.04  -0.08  -0.02
     7   6    -0.03  -0.04  -0.01    -0.00  -0.02  -0.00     0.00   0.05   0.00
     8   6     0.00   0.01   0.00     0.01   0.05   0.01    -0.00   0.04   0.01
     9   6    -0.03  -0.01  -0.01    -0.02   0.02   0.00    -0.03   0.01  -0.00
    10   6    -0.07  -0.03  -0.01     0.04  -0.01   0.00     0.05   0.05   0.02
    11   6     0.06  -0.01  -0.00     0.00  -0.01  -0.00     0.10   0.02   0.01
    12   6    -0.01  -0.04  -0.00    -0.00   0.00  -0.00    -0.01  -0.02  -0.00
    13   6    -0.00   0.02   0.01     0.01  -0.01  -0.00     0.01  -0.02  -0.00
    14   6     0.02  -0.02   0.01     0.01  -0.00   0.00    -0.04   0.07  -0.03
    15   6     0.07   0.01   0.01     0.00   0.00   0.00    -0.04  -0.04  -0.00
    16   6    -0.03   0.00  -0.01    -0.01  -0.01  -0.00     0.05  -0.01   0.01
    17   6    -0.01   0.03  -0.00     0.01  -0.01   0.00    -0.04   0.04  -0.01
    18   6    -0.03  -0.02   0.00     0.01   0.04  -0.01    -0.15  -0.11   0.00
    19   6    -0.07   0.07  -0.04    -0.03  -0.01  -0.00     0.17   0.08   0.01
    20   6     0.02  -0.01   0.01    -0.00   0.01  -0.01    -0.01  -0.04   0.01
    21   6    -0.03  -0.02  -0.00     0.00  -0.00   0.00     0.03  -0.04   0.01
    22   6     0.03  -0.02   0.01     0.00   0.01  -0.00     0.03  -0.02   0.01
    23   6     0.03   0.07  -0.01     0.02  -0.02   0.01    -0.05   0.05  -0.03
    24   6     0.00  -0.03   0.01     0.02   0.01   0.00    -0.07  -0.04  -0.00
    25   6    -0.01  -0.02   0.01     0.00  -0.01   0.00    -0.03   0.05  -0.02
    26   6    -0.00  -0.02   0.00    -0.01  -0.00  -0.00     0.04   0.01   0.00
    27   1     0.10  -0.05   0.01    -0.38   0.46   0.04     0.05   0.08   0.02
    28   1    -0.33   0.27   0.03     0.12  -0.09  -0.01    -0.05   0.08   0.01
    29   1     0.18  -0.30   0.01     0.09  -0.13   0.01     0.12  -0.08   0.01
    30   1     0.01   0.01   0.00    -0.14   0.20   0.03     0.04  -0.01   0.00
    31   1     0.03   0.19   0.05     0.01   0.12   0.03     0.01   0.16   0.04
    32   1    -0.11  -0.00   0.01     0.48  -0.43  -0.12     0.09   0.03  -0.01
    33   1     0.06  -0.03   0.02    -0.05  -0.01  -0.01     0.31   0.05   0.06
    34   1    -0.14  -0.00  -0.02     0.09   0.01   0.01     0.12   0.00   0.01
    35   1    -0.07  -0.08   0.02    -0.04  -0.03   0.05    -0.07  -0.26   0.12
    36   1     0.03   0.04   0.00    -0.06  -0.02  -0.01     0.31   0.10   0.05
    37   1     0.15   0.01   0.03    -0.04   0.01  -0.02     0.32   0.01   0.07
    38   1    -0.08  -0.14  -0.01    -0.04  -0.12   0.01     0.12   0.20   0.00
    39   1     0.50   0.08   0.11     0.05   0.02   0.01    -0.29  -0.09  -0.05
    40   1    -0.37  -0.11  -0.05    -0.05  -0.01  -0.01     0.21   0.02   0.04
    41   1    -0.01  -0.03   0.01     0.02   0.04  -0.01    -0.17  -0.28   0.05
    42   1    -0.03   0.01  -0.01    -0.03   0.01  -0.01     0.12  -0.08   0.05
                     82                     83                     84
                      A                      A                      A
 Frequencies --   1367.2801              1378.1209              1385.3148
 Red. masses --      2.6173                 4.7374                 4.3681
 Frc consts  --      2.8828                 5.3011                 4.9391
 IR Inten    --      0.1291                 2.1806                 1.4402
  Atom  AN      X      Y      Z        X      Y      Z        X      Y      Z
     1   6    -0.02  -0.06  -0.01    -0.15   0.02  -0.01     0.01  -0.00   0.00
     2   6    -0.01   0.08   0.01    -0.04  -0.04  -0.01    -0.02  -0.01  -0.01
     3   6     0.09  -0.04   0.00     0.22   0.09   0.02    -0.00  -0.01  -0.00
     4   6    -0.08   0.04   0.00    -0.00   0.06   0.01     0.02  -0.01  -0.00
     5   6     0.11  -0.06  -0.00     0.07   0.05   0.02    -0.00   0.02   0.00
     6   6    -0.11   0.13   0.02     0.05  -0.08  -0.02     0.04   0.00  -0.00
     7   6     0.02  -0.02   0.01    -0.04  -0.09  -0.01    -0.04   0.01  -0.00
     8   6     0.04  -0.08  -0.02    -0.06  -0.00  -0.01     0.01  -0.00   0.00
     9   6     0.04   0.02   0.01     0.01  -0.04  -0.01     0.00   0.01   0.00
    10   6    -0.09  -0.02  -0.01    -0.08   0.06   0.02     0.01  -0.01  -0.00
    11   6     0.11  -0.02  -0.00    -0.19  -0.09   0.01    -0.04   0.11  -0.00
    12   6    -0.02   0.06  -0.00     0.03   0.04   0.01     0.03   0.05   0.01
    13   6     0.03   0.05   0.02     0.03  -0.01   0.00    -0.02  -0.01  -0.00
    14   6    -0.02   0.03  -0.01     0.14   0.10  -0.02    -0.20   0.16  -0.07
    15   6    -0.02  -0.11   0.00     0.06   0.01   0.01     0.07  -0.23   0.02
    16   6     0.03   0.00   0.00    -0.00   0.03  -0.01    -0.00  -0.06   0.02
    17   6    -0.04   0.03  -0.01     0.07   0.08   0.01    -0.13  -0.01  -0.02
    18   6    -0.08  -0.01  -0.01    -0.04  -0.07   0.01     0.25  -0.14   0.07
    19   6     0.04   0.03  -0.00     0.08  -0.05   0.04    -0.05  -0.06   0.01
    20   6    -0.01  -0.02   0.00     0.03  -0.08   0.04     0.07  -0.00   0.02
    21   6     0.04  -0.00   0.01    -0.08  -0.05  -0.01     0.03   0.12  -0.01
    22   6     0.01  -0.01   0.01    -0.08  -0.04  -0.01    -0.06  -0.00  -0.01
    23   6    -0.01   0.00  -0.00    -0.03   0.19  -0.07    -0.04   0.09  -0.04
    24   6    -0.03  -0.01  -0.00    -0.11  -0.04  -0.01     0.02   0.00   0.00
    25   6    -0.00   0.02  -0.01     0.03   0.08  -0.02     0.00  -0.04   0.01
    26   6     0.01   0.01   0.00     0.08  -0.05   0.04     0.03  -0.02   0.01
    27   1    -0.13   0.04  -0.00    -0.12  -0.02   0.01    -0.05   0.06   0.00
    28   1     0.20  -0.26  -0.04     0.21  -0.16  -0.01    -0.01   0.01   0.00
    29   1    -0.05   0.08  -0.01    -0.01  -0.13  -0.01    -0.04   0.02  -0.01
    30   1    -0.32   0.30   0.04     0.17  -0.26  -0.05     0.02  -0.01  -0.00
    31   1    -0.08  -0.36  -0.10     0.05   0.06   0.02    -0.00   0.01   0.00
    32   1     0.12  -0.24  -0.05     0.22  -0.21  -0.10     0.02  -0.00  -0.04
    33   1     0.09   0.10   0.01    -0.42  -0.07  -0.08     0.32   0.11   0.04
    34   1    -0.44  -0.05  -0.06    -0.02  -0.03  -0.01     0.05   0.01   0.01
    35   1    -0.05  -0.15   0.07    -0.09  -0.16   0.05    -0.16  -0.38   0.13
    36   1    -0.05   0.02   0.00    -0.16   0.05  -0.04    -0.17  -0.01   0.00
    37   1     0.07  -0.01   0.02     0.13  -0.07   0.05     0.07  -0.00   0.02
    38   1     0.02  -0.07   0.01     0.02   0.23  -0.01     0.10   0.26  -0.04
    39   1    -0.05  -0.02  -0.01     0.04  -0.01   0.02     0.19   0.05   0.02
    40   1     0.11   0.02   0.02    -0.06  -0.03  -0.01    -0.28  -0.06  -0.05
    41   1    -0.06  -0.11   0.02    -0.04  -0.10   0.02     0.14   0.29  -0.06
    42   1     0.05  -0.04   0.03     0.00   0.04  -0.01    -0.09   0.13  -0.07
                     85                     86                     87
                      A                      A                      A
 Frequencies --   1394.3073              1408.6309              1435.0277
 Red. masses --      5.5053                 4.1089                 4.1752
 Frc consts  --      6.3059                 4.8037                 5.0658
 IR Inten    --      1.5962                 4.8331                 0.1661
  Atom  AN      X      Y      Z        X      Y      Z        X      Y      Z
     1   6     0.13  -0.08   0.00    -0.08   0.09   0.01     0.02   0.01   0.00
     2   6     0.03   0.08   0.02    -0.01  -0.07  -0.02    -0.17  -0.13  -0.04
     3   6    -0.18  -0.06  -0.02     0.09  -0.01   0.00     0.07   0.08   0.01
     4   6     0.00  -0.07  -0.02    -0.01   0.07   0.02     0.09  -0.14  -0.02
     5   6    -0.08  -0.03  -0.02     0.05  -0.00   0.00     0.16   0.18   0.06
     6   6     0.03   0.17   0.03    -0.06  -0.16  -0.03    -0.07  -0.07  -0.02
     7   6     0.02   0.04   0.00     0.02   0.03   0.01     0.03  -0.02   0.00
     8   6     0.08  -0.02   0.01    -0.07   0.02  -0.00     0.14  -0.14  -0.02
     9   6     0.00   0.06   0.01    -0.01  -0.06  -0.01     0.01   0.18   0.04
    10   6     0.08  -0.12  -0.03    -0.05   0.13   0.03    -0.04  -0.01  -0.01
    11   6    -0.03  -0.06   0.00     0.17   0.13  -0.01     0.06  -0.05   0.01
    12   6    -0.01  -0.03  -0.00    -0.04  -0.02  -0.00    -0.06  -0.02  -0.01
    13   6    -0.06   0.01  -0.00     0.07  -0.00   0.01    -0.16   0.01  -0.01
    14   6     0.04   0.00   0.00    -0.11  -0.11   0.02    -0.04   0.00  -0.00
    15   6    -0.03   0.04  -0.01    -0.07   0.00  -0.01    -0.01   0.09  -0.01
    16   6    -0.02  -0.02   0.00    -0.02  -0.08   0.02    -0.01  -0.02   0.01
    17   6     0.06  -0.02   0.01    -0.03  -0.08   0.00    -0.01  -0.02   0.00
    18   6    -0.01   0.12  -0.03     0.03   0.13  -0.02     0.03   0.01   0.00
    19   6     0.05  -0.20   0.07    -0.00  -0.12   0.03    -0.00  -0.02   0.01
    20   6     0.02  -0.03   0.02    -0.04   0.05  -0.03     0.02   0.02  -0.00
    21   6     0.01  -0.00   0.00     0.09   0.06   0.01     0.00  -0.01   0.00
    22   6    -0.18  -0.06  -0.03    -0.11  -0.02  -0.02    -0.00   0.01  -0.00
    23   6     0.00   0.22  -0.07     0.04   0.04  -0.00    -0.01   0.01  -0.00
    24   6    -0.18  -0.02  -0.03    -0.07   0.02  -0.02     0.00  -0.00   0.00
    25   6     0.10   0.15  -0.02     0.06   0.06  -0.01     0.00  -0.00   0.00
    26   6     0.13  -0.11   0.06     0.05  -0.07   0.03    -0.00  -0.00   0.00
    27   1    -0.04   0.12  -0.02     0.16  -0.17   0.01    -0.36   0.41   0.04
    28   1    -0.22   0.16   0.01     0.18  -0.12  -0.01    -0.01  -0.04  -0.01
    29   1    -0.04   0.10   0.01     0.16  -0.13   0.02     0.13  -0.13   0.01
    30   1    -0.17   0.25   0.04     0.10  -0.16  -0.03    -0.04   0.06   0.02
    31   1    -0.05  -0.10  -0.03     0.04   0.07   0.02    -0.09  -0.11  -0.03
    32   1    -0.18   0.11   0.05     0.15  -0.06  -0.00    -0.42   0.35   0.09
    33   1     0.15   0.01   0.04     0.09   0.01   0.01    -0.01  -0.01   0.01
    34   1     0.06   0.04   0.01    -0.08  -0.04  -0.02    -0.05   0.04   0.00
    35   1    -0.00   0.00  -0.01     0.14   0.28  -0.08     0.03   0.04  -0.04
    36   1    -0.16  -0.06  -0.03     0.01  -0.09   0.02     0.17   0.01   0.02
    37   1     0.34   0.02   0.07     0.37   0.13   0.03     0.00   0.01  -0.01
    38   1    -0.10  -0.28   0.02    -0.09  -0.40   0.03     0.03   0.06  -0.00
    39   1     0.21   0.03   0.05     0.17   0.04   0.03    -0.03  -0.00  -0.01
    40   1     0.04   0.03  -0.01     0.01   0.04  -0.01    -0.02  -0.01  -0.00
    41   1     0.00  -0.09   0.03     0.04   0.02   0.00     0.01   0.02  -0.00
    42   1    -0.04   0.09  -0.04    -0.08   0.10  -0.05    -0.00   0.00  -0.00
                     88                     89                     90
                      A                      A                      A
 Frequencies --   1439.2464              1459.1362              1466.4407
 Red. masses --      4.2380                 2.1197                 2.0619
 Frc consts  --      5.1722                 2.6589                 2.6124
 IR Inten    --      0.8214                 1.4803                 4.2951
  Atom  AN      X      Y      Z        X      Y      Z        X      Y      Z
     1   6     0.02  -0.10  -0.02     0.05  -0.03  -0.00     0.01  -0.04  -0.01
     2   6     0.10   0.10   0.03     0.05  -0.04  -0.00     0.00   0.02   0.00
     3   6     0.05   0.09   0.02    -0.04  -0.01  -0.00     0.04   0.03   0.01
     4   6    -0.09   0.07   0.01    -0.08   0.03  -0.00    -0.03   0.03   0.00
     5   6    -0.12  -0.05  -0.02    -0.04   0.07   0.01    -0.03   0.00  -0.00
     6   6    -0.08  -0.04  -0.02     0.07  -0.07  -0.01    -0.03  -0.04  -0.01
     7   6     0.07  -0.05   0.01    -0.07   0.12  -0.01     0.00   0.02   0.00
     8   6    -0.05   0.02   0.00    -0.02  -0.05  -0.02    -0.03   0.02   0.00
     9   6     0.02  -0.03  -0.01     0.02   0.07   0.02     0.02  -0.00   0.00
    10   6     0.07   0.01   0.01    -0.01   0.03   0.01     0.04  -0.01   0.00
    11   6     0.10  -0.17   0.02    -0.07   0.03  -0.00    -0.00   0.03  -0.00
    12   6    -0.10  -0.04  -0.02    -0.04  -0.08  -0.01    -0.05  -0.02  -0.01
    13   6     0.09  -0.01   0.01     0.08  -0.01   0.01     0.01  -0.02  -0.00
    14   6    -0.13   0.08  -0.04     0.04  -0.00   0.00    -0.01  -0.07   0.02
    15   6    -0.02   0.24  -0.02     0.05   0.00   0.01     0.01   0.02  -0.00
    16   6    -0.04  -0.09   0.03     0.00  -0.01   0.00    -0.02   0.09  -0.04
    17   6    -0.02  -0.02   0.00     0.06   0.02   0.01    -0.01  -0.04   0.00
    18   6     0.11  -0.01   0.02    -0.02  -0.03   0.00     0.05  -0.01   0.01
    19   6     0.02  -0.08   0.03     0.01   0.01   0.00    -0.09   0.02  -0.03
    20   6     0.07   0.04   0.00    -0.03  -0.01  -0.00     0.10  -0.01   0.03
    21   6    -0.03  -0.06   0.00    -0.04   0.01  -0.01     0.01   0.07  -0.01
    22   6     0.01   0.04  -0.01     0.02   0.01  -0.00     0.01  -0.06   0.02
    23   6    -0.04   0.06  -0.03    -0.01  -0.00  -0.00     0.04   0.03   0.00
    24   6     0.05  -0.01   0.01     0.03   0.01   0.00    -0.09  -0.06  -0.00
    25   6    -0.03  -0.03   0.00    -0.02  -0.01  -0.00     0.07   0.06  -0.00
    26   6    -0.01   0.00  -0.00    -0.00  -0.01   0.00    -0.04   0.06  -0.03
    27   1    -0.21   0.12   0.00    -0.08   0.11   0.01    -0.13   0.10   0.01
    28   1     0.09  -0.12  -0.02     0.16  -0.24  -0.04     0.07  -0.08  -0.01
    29   1     0.07  -0.04   0.00     0.30  -0.32   0.04     0.12  -0.11   0.01
    30   1    -0.07   0.04  -0.00    -0.12   0.04  -0.00     0.06  -0.07  -0.01
    31   1    -0.04  -0.22  -0.06    -0.12  -0.38  -0.10    -0.00  -0.08  -0.02
    32   1    -0.01   0.08   0.03     0.05  -0.01  -0.01    -0.08   0.12   0.01
    33   1    -0.12  -0.04   0.00     0.41   0.01   0.07     0.15   0.03   0.03
    34   1    -0.12  -0.06  -0.03    -0.31  -0.11  -0.06     0.05  -0.01   0.00
    35   1     0.01   0.01  -0.02     0.06   0.11  -0.04    -0.23  -0.31   0.10
    36   1     0.45   0.06   0.05    -0.24  -0.03  -0.04    -0.06  -0.05  -0.00
    37   1     0.02   0.04  -0.02     0.08   0.02   0.01    -0.36  -0.10  -0.04
    38   1     0.16   0.38  -0.02    -0.10  -0.10  -0.01    -0.06  -0.11  -0.00
    39   1    -0.21  -0.01  -0.06    -0.01   0.01  -0.00     0.03  -0.07   0.03
    40   1    -0.24  -0.07  -0.04    -0.12  -0.02  -0.02     0.37   0.03   0.08
    41   1     0.03   0.11  -0.03    -0.00   0.04  -0.01    -0.07  -0.29   0.08
    42   1    -0.05   0.05  -0.03    -0.07   0.07  -0.04     0.28  -0.32   0.17
                     91                     92                     93
                      A                      A                      A
 Frequencies --   1475.4550              1490.0843              1520.0543
 Red. masses --      2.5533                 2.2365                 2.6361
 Frc consts  --      3.2750                 2.9257                 3.5887
 IR Inten    --      1.4000                 4.8215                 0.2110
  Atom  AN      X      Y      Z        X      Y      Z        X      Y      Z
     1   6     0.01  -0.08  -0.01     0.00  -0.03  -0.01    -0.05   0.01  -0.00
     2   6    -0.02   0.08   0.01    -0.07   0.06   0.01    -0.06   0.08   0.01
     3   6     0.09   0.06   0.02     0.07  -0.04   0.00     0.07  -0.10  -0.00
     4   6    -0.01   0.03   0.01     0.02   0.02   0.01     0.11  -0.05   0.00
     5   6    -0.03  -0.03  -0.01     0.05  -0.06  -0.01    -0.01  -0.01  -0.00
     6   6    -0.08  -0.03  -0.01    -0.07   0.04   0.01     0.02  -0.01  -0.00
     7   6     0.02  -0.01   0.00     0.00   0.05   0.00     0.01   0.08   0.01
     8   6    -0.03   0.06   0.01    -0.01   0.06   0.02     0.06  -0.08  -0.01
     9   6     0.03  -0.03  -0.00     0.02  -0.06  -0.01    -0.08  -0.10  -0.03
    10   6     0.08  -0.05  -0.01     0.02  -0.03  -0.01    -0.03   0.06   0.01
    11   6    -0.02   0.01   0.00     0.02   0.01  -0.00     0.02  -0.04   0.00
    12   6    -0.07   0.01  -0.01    -0.07  -0.01  -0.01    -0.10  -0.05  -0.02
    13   6    -0.04  -0.03  -0.01    -0.08  -0.01  -0.01     0.03   0.08   0.02
    14   6     0.03   0.01  -0.00     0.04   0.03  -0.00    -0.04  -0.04   0.01
    15   6     0.03  -0.02   0.00    -0.00  -0.03   0.00     0.00   0.09  -0.00
    16   6     0.09   0.07  -0.01    -0.04  -0.06   0.02     0.01   0.07  -0.03
    17   6    -0.02  -0.01  -0.00     0.08   0.02   0.01     0.07  -0.01   0.01
    18   6    -0.05  -0.01  -0.00    -0.02  -0.04   0.00     0.01  -0.04   0.01
    19   6     0.07   0.08  -0.01    -0.04  -0.05   0.01     0.04   0.01   0.01
    20   6    -0.09  -0.04  -0.01    -0.01   0.01  -0.01     0.07  -0.02   0.02
    21   6     0.03   0.03   0.00    -0.02   0.04  -0.01    -0.03   0.03  -0.01
    22   6    -0.09   0.00  -0.02     0.11   0.02   0.02    -0.00   0.02  -0.01
    23   6    -0.03  -0.11   0.03     0.01   0.08  -0.02    -0.08  -0.00  -0.02
    24   6    -0.02   0.06  -0.03     0.08  -0.02   0.03    -0.01   0.02  -0.01
    25   6    -0.02  -0.05   0.01    -0.02   0.03  -0.02    -0.04  -0.05   0.01
    26   6     0.08  -0.04   0.03    -0.06  -0.01  -0.01     0.04  -0.01   0.01
    27   1    -0.25   0.19   0.01    -0.10   0.06   0.00     0.08  -0.13  -0.01
    28   1     0.07  -0.05  -0.00     0.03   0.03   0.01    -0.23   0.32   0.05
    29   1     0.11  -0.10   0.01     0.17  -0.13   0.02     0.18  -0.11   0.03
    30   1     0.17  -0.14  -0.02     0.18  -0.12  -0.01    -0.24   0.24   0.03
    31   1     0.05  -0.00   0.00     0.10   0.16   0.05     0.06   0.38   0.10
    32   1    -0.23   0.25   0.06    -0.12   0.09   0.04     0.17  -0.13  -0.04
    33   1     0.18   0.07   0.03     0.27   0.07   0.05     0.22   0.03   0.04
    34   1     0.26   0.03   0.03     0.32   0.08   0.05    -0.17   0.05  -0.00
    35   1     0.02  -0.09   0.04     0.10   0.22  -0.09    -0.14  -0.23   0.08
    36   1     0.01  -0.01   0.01    -0.30  -0.04  -0.05    -0.12  -0.04  -0.02
    37   1     0.04  -0.02   0.03     0.19   0.05   0.02    -0.22  -0.08  -0.02
    38   1    -0.06  -0.19   0.00    -0.10  -0.13   0.00    -0.09  -0.10  -0.01
    39   1     0.40   0.12   0.07    -0.36  -0.09  -0.06     0.07   0.05   0.01
    40   1     0.07   0.09  -0.01    -0.28  -0.10  -0.03    -0.02   0.02  -0.01
    41   1     0.13   0.31  -0.06    -0.13  -0.21   0.03     0.05   0.17  -0.04
    42   1    -0.14   0.25  -0.11    -0.03  -0.06   0.01    -0.05   0.11  -0.05
                     94                     95                     96
                      A                      A                      A
 Frequencies --   1531.2542              1535.7848              1573.8952
 Red. masses --      3.4050                 3.0484                 3.4578
 Frc consts  --      4.7039                 4.2362                 5.0466
 IR Inten    --      5.7951                 8.0907                 5.1401
  Atom  AN      X      Y      Z        X      Y      Z        X      Y      Z
     1   6     0.02   0.06   0.01    -0.00  -0.03  -0.01     0.02  -0.03  -0.00
     2   6    -0.02  -0.08  -0.02    -0.05   0.07   0.01    -0.03   0.03   0.00
     3   6    -0.06  -0.13  -0.02     0.05  -0.05  -0.00     0.02  -0.01   0.00
     4   6    -0.07   0.07   0.01     0.04  -0.01   0.00     0.01   0.01   0.00
     5   6     0.16  -0.07  -0.00     0.01  -0.02  -0.00     0.00   0.00   0.00
     6   6     0.03   0.12   0.02     0.00   0.01  -0.00    -0.00  -0.01  -0.00
     7   6    -0.05   0.10  -0.00    -0.06   0.08  -0.00    -0.07   0.05  -0.01
     8   6    -0.04   0.10   0.02     0.03  -0.02  -0.00     0.00  -0.01  -0.00
     9   6     0.08   0.02   0.01    -0.02  -0.06  -0.02    -0.01  -0.04  -0.01
    10   6    -0.10  -0.00  -0.01    -0.01   0.02   0.00     0.00   0.00   0.00
    11   6     0.06  -0.05  -0.00    -0.05  -0.01   0.00    -0.03   0.04  -0.01
    12   6    -0.01  -0.06  -0.00    -0.04  -0.04  -0.01     0.02  -0.03   0.00
    13   6    -0.11  -0.06  -0.03    -0.01   0.03   0.01     0.01   0.02   0.00
    14   6    -0.07  -0.05   0.01     0.01   0.08  -0.03     0.01  -0.09   0.03
    15   6     0.04   0.08   0.00     0.13  -0.01   0.02     0.14  -0.03   0.02
    16   6    -0.02   0.03  -0.02    -0.02  -0.12   0.04     0.04   0.08  -0.03
    17   6     0.02   0.04   0.00    -0.07   0.06  -0.01    -0.16   0.02  -0.03
    18   6     0.02   0.04  -0.01     0.04   0.05  -0.00     0.02   0.16  -0.03
    19   6     0.06  -0.01   0.02    -0.01   0.04  -0.01    -0.09  -0.02  -0.02
    20   6     0.10   0.02   0.02    -0.08   0.05  -0.04     0.01  -0.03   0.02
    21   6    -0.06  -0.09   0.00    -0.04  -0.14   0.01     0.03  -0.12   0.02
    22   6    -0.04   0.03  -0.02    -0.10  -0.03  -0.01     0.08  -0.04   0.03
    23   6    -0.06  -0.01  -0.01     0.15  -0.04   0.05    -0.08  -0.04  -0.01
    24   6    -0.04   0.00  -0.01    -0.07  -0.05  -0.00     0.06   0.08  -0.01
    25   6    -0.02  -0.07   0.02     0.07  -0.01   0.02    -0.00   0.17  -0.05
    26   6     0.04   0.02   0.00    -0.05   0.09  -0.04     0.05  -0.16   0.06
    27   1     0.10  -0.02   0.00    -0.05   0.01  -0.00    -0.07   0.05   0.00
    28   1     0.24  -0.25  -0.03    -0.07   0.12   0.02    -0.00   0.03   0.01
    29   1     0.12  -0.11   0.02     0.17  -0.18   0.02     0.08  -0.13   0.01
    30   1     0.31  -0.25  -0.03    -0.06   0.08   0.01    -0.02   0.02   0.00
    31   1     0.05  -0.13  -0.02     0.05   0.18   0.05     0.02   0.07   0.02
    32   1     0.05  -0.15  -0.04     0.04  -0.04  -0.00    -0.01   0.02   0.00
    33   1     0.10  -0.05   0.02     0.21   0.01   0.04     0.08  -0.03   0.01
    34   1     0.36   0.04   0.05     0.00   0.04   0.01    -0.01   0.01   0.00
    35   1    -0.13  -0.18   0.06     0.17   0.27  -0.09    -0.08  -0.16   0.06
    36   1     0.07   0.05   0.00     0.20   0.11   0.03     0.34   0.10   0.05
    37   1    -0.25  -0.05  -0.04     0.19   0.11  -0.00    -0.07  -0.05   0.01
    38   1     0.07   0.21  -0.01     0.16   0.34  -0.01     0.22   0.33   0.01
    39   1     0.12   0.07   0.01     0.25   0.04   0.04    -0.35  -0.15  -0.05
    40   1     0.09   0.03   0.01     0.31   0.02   0.07    -0.25   0.02  -0.07
    41   1     0.10   0.22  -0.05     0.08  -0.03   0.03    -0.18  -0.24   0.03
    42   1     0.02   0.06  -0.01     0.21  -0.23   0.12    -0.24   0.18  -0.11
                     97                     98                     99
                      A                      A                      A
 Frequencies --   1595.1392              1607.1494              1635.7465
 Red. masses --      5.7252                 6.6085                 6.1885
 Frc consts  --      8.5830                10.0569                 9.7559
 IR Inten    --      5.2801                 0.1822                 2.2650
  Atom  AN      X      Y      Z        X      Y      Z        X      Y      Z
     1   6    -0.06   0.07   0.01     0.13  -0.01   0.01    -0.09   0.05   0.00
     2   6     0.09   0.00   0.01    -0.19  -0.15  -0.05     0.05  -0.01   0.00
     3   6    -0.02  -0.07  -0.01    -0.14  -0.03  -0.01     0.11  -0.02   0.01
     4   6    -0.04  -0.05  -0.02     0.03   0.17   0.04     0.02  -0.06  -0.01
     5   6     0.02  -0.11  -0.02     0.16   0.18   0.06    -0.09   0.02  -0.00
     6   6     0.10  -0.01  -0.00     0.02   0.17   0.03    -0.11   0.03   0.01
     7   6     0.09  -0.00   0.01     0.03  -0.00   0.00    -0.07   0.02  -0.01
     8   6     0.07   0.03   0.01    -0.17  -0.02  -0.02    -0.01   0.01   0.00
     9   6     0.06   0.11   0.03    -0.09  -0.24  -0.07    -0.01   0.07   0.02
    10   6    -0.12   0.11   0.02     0.01  -0.14  -0.04     0.11  -0.08  -0.01
    11   6    -0.05  -0.16   0.02     0.02  -0.12   0.01     0.12   0.06  -0.00
    12   6    -0.12  -0.02  -0.02    -0.01  -0.01  -0.00     0.09   0.02   0.01
    13   6    -0.14  -0.04  -0.02     0.25   0.07   0.04     0.02  -0.02  -0.00
    14   6    -0.04   0.13  -0.04    -0.05   0.08  -0.03    -0.13   0.02  -0.02
    15   6     0.01   0.16  -0.01    -0.04   0.09  -0.01    -0.15  -0.08  -0.01
    16   6     0.09   0.01   0.02     0.05  -0.00   0.01    -0.03  -0.06   0.02
    17   6    -0.02  -0.08   0.00     0.03  -0.03   0.01     0.30   0.13   0.03
    18   6     0.09  -0.13   0.04     0.06  -0.09   0.03     0.12  -0.02   0.02
    19   6    -0.09   0.13  -0.06    -0.04   0.08  -0.03    -0.05   0.14  -0.05
    20   6    -0.15  -0.03  -0.02    -0.07  -0.01  -0.01     0.05   0.06  -0.01
    21   6     0.03   0.13  -0.01    -0.00   0.06  -0.01    -0.21  -0.17  -0.01
    22   6    -0.03  -0.11   0.03    -0.03  -0.06   0.01    -0.02  -0.07   0.02
    23   6     0.06  -0.12   0.05     0.03  -0.07   0.03     0.02  -0.15   0.05
[truncated: 194,572 more chars]
