# Supplementary material for: HOMA Index Establishes Similarity to a Reference Molecule
Source: J Chem Inf Model. 2023 Dec 6;63(24):7744–54. doi: 10.1021/acs.jcim.3c01551 (PMC10751799; doi:10.1021/acs.jcim.3c01551)
Supplement: Supplementary file 7 — ci3c01551_si_007.zip [file ci3c01551_si_007.zip › ad-Fig4-hexacene-Gaussian16-output/21-1012.log]

 Set GAUSS_PDEF to "48".
 Set GAUSS_MDEF to "10240MB".
 Entering Gaussian System, Link 0=g16
 Initial command:
 /mnt/opt/groups/app-gaussian/g16-avx2/l1.exe "/scratch/9832359.torquesrv1.cis.gov.pl/Gau-113118.inp" -scrdir="/scratch/9832359.torquesrv1.cis.gov.pl/"
 Default is to use a total of  48 processors:
                               48 via shared-memory
                                1 via Linda
 Entering Link 1 = /mnt/opt/groups/app-gaussian/g16-avx2/l1.exe PID=    113119.
  
 Copyright (c) 1988-2019, Gaussian, Inc.  All Rights Reserved.
  
 This is part of the Gaussian(R) 16 program.  It is based on
 the Gaussian(R) 09 system (copyright 2009, Gaussian, Inc.),
 the Gaussian(R) 03 system (copyright 2003, Gaussian, Inc.),
 the Gaussian(R) 98 system (copyright 1998, Gaussian, Inc.),
 the Gaussian(R) 94 system (copyright 1995, Gaussian, Inc.),
 the Gaussian 92(TM) system (copyright 1992, Gaussian, Inc.),
 the Gaussian 90(TM) system (copyright 1990, Gaussian, Inc.),
 the Gaussian 88(TM) system (copyright 1988, Gaussian, Inc.),
 the Gaussian 86(TM) system (copyright 1986, Carnegie Mellon
 University), and the Gaussian 82(TM) system (copyright 1983,
 Carnegie Mellon University). Gaussian is a federally registered
 trademark of Gaussian, Inc.
  
 This software contains proprietary and confidential information,
 including trade secrets, belonging to Gaussian, Inc.
  
 This software is provided under written license and may be
 used, copied, transmitted, or stored only in accord with that
 written license.
  
 The following legend is applicable only to US Government
 contracts under FAR:
  
                    RESTRICTED RIGHTS LEGEND
  
 Use, reproduction and disclosure by the US Government is
 subject to restrictions as set forth in subparagraphs (a)
 and (c) of the Commercial Computer Software - Restricted
 Rights clause in FAR 52.227-19.
  
 Gaussian, Inc.
 340 Quinnipiac St., Bldg. 40, Wallingford CT 06492
  
  
 ---------------------------------------------------------------
 Warning -- This program may not be used in any manner that
 competes with the business of Gaussian, Inc. or will provide
 assistance to any competitor of Gaussian, Inc.  The licensee
 of this program is prohibited from giving any competitor of
 Gaussian, Inc. access to this program.  By using this program,
 the user acknowledges that Gaussian, Inc. is engaged in the
 business of creating and licensing software in the field of
 computational chemistry and represents and warrants to the
 licensee that it is not a competitor of Gaussian, Inc. and that
 it will not use this program in any manner prohibited above.
 ---------------------------------------------------------------
  

 Cite this work as:
 Gaussian 16, Revision C.01,
 M. J. Frisch, G. W. Trucks, H. B. Schlegel, G. E. Scuseria, 
 M. A. Robb, J. R. Cheeseman, G. Scalmani, V. Barone, 
 G. A. Petersson, H. Nakatsuji, X. Li, M. Caricato, A. V. Marenich, 
 J. Bloino, B. G. Janesko, R. Gomperts, B. Mennucci, H. P. Hratchian, 
 J. V. Ortiz, A. F. Izmaylov, J. L. Sonnenberg, D. Williams-Young, 
 F. Ding, F. Lipparini, F. Egidi, J. Goings, B. Peng, A. Petrone, 
 T. Henderson, D. Ranasinghe, V. G. Zakrzewski, J. Gao, N. Rega, 
 G. Zheng, W. Liang, M. Hada, M. Ehara, K. Toyota, R. Fukuda, 
 J. Hasegawa, M. Ishida, T. Nakajima, Y. Honda, O. Kitao, H. Nakai, 
 T. Vreven, K. Throssell, J. A. Montgomery, Jr., J. E. Peralta, 
 F. Ogliaro, M. J. Bearpark, J. J. Heyd, E. N. Brothers, K. N. Kudin, 
 V. N. Staroverov, T. A. Keith, R. Kobayashi, J. Normand, 
 K. Raghavachari, A. P. Rendell, J. C. Burant, S. S. Iyengar, 
 J. Tomasi, M. Cossi, J. M. Millam, M. Klene, C. Adamo, R. Cammi, 
 J. W. Ochterski, R. L. Martin, K. Morokuma, O. Farkas, 
 J. B. Foresman, and D. J. Fox, Gaussian, Inc., Wallingford CT, 2019.
 
 ******************************************
 Gaussian 16:  ES64L-G16RevC.01  3-Jul-2019
                 8-Sep-2022 
 ******************************************
 ----------------------------------------------------------------------
 #p opt freq b3lyp/6-31g(d,p) empiricaldispersion=gd3 int=(grid=ultrafi
 ne,acc2e=12) scf=(maxcyc=500,ferm,novaracc,noincfoc,intrep)
 ----------------------------------------------------------------------
 1/18=20,19=15,26=4,38=1/1,3;
 2/9=110,12=2,17=6,18=5,40=1/2;
 3/5=1,6=6,7=101,11=2,25=1,27=12,30=1,71=1,74=-5,75=-5,124=31/1,2,3;
 4//1;
 5/5=100002,7=500,17=20,22=13,38=1,87=12/2;
 6/7=2,8=2,9=2,10=2,28=1,87=12/1;
 7/87=12/1,2,3,16;
 1/18=20,19=15,26=4/3(2);
 2/9=110/2;
 99//99;
 2/9=110/2;
 3/5=1,6=6,7=101,11=2,25=1,27=12,30=1,71=1,74=-5,75=-5,124=31/1,2,3;
 4/5=5,16=3,69=1/1;
 5/5=100002,7=500,17=20,22=13,38=1,87=12/2;
 7/87=12/1,2,3,16;
 1/18=20,19=15,26=4/3(-5);
 2/9=110/2;
 6/7=2,8=2,9=2,10=2,19=2,28=1,87=12/1;
 99/9=1/99;
 Leave Link    1 at Thu Sep  8 15:01:23 2022, MaxMem=           0 cpu:              16.0 elap:               0.3
 (Enter /mnt/opt/groups/app-gaussian/g16-avx2/l101.exe)
 ---------
 peri symm
 ---------
 Symbolic Z-matrix:
 Charge =  0 Multiplicity = 1
 C                     0.42701   4.14731   0. 
 C                     1.82395   4.30999   0. 
 C                    -0.16923   2.88983   0. 
 C                     2.44944   5.59002   0. 
 C                     2.64883   3.13362   0. 
 C                    -1.60584   2.75615   0. 
 C                     0.65372   1.70468   0. 
 C                     4.06499   3.28991   0. 
 C                     2.03532   1.865     0. 
 C                    -2.20352   1.54086   0. 
 C                     0.        0.39051   0. 
 C                     3.81818   5.70274   0. 
 C                    -1.43169   0.32191   0. 
 C                     0.70205  -0.81412   0. 
 C                     4.63522   4.5395    0. 
 C                     0.06252  -2.06353   0. 
 C                    -2.07113  -0.92088   0. 
 C                     0.83056  -3.27759   0. 
 C                    -1.36785  -2.13214   0. 
 C                     0.22466  -4.49314   0. 
 C                    -2.01733  -3.43907   0. 
 C                    -3.42082  -3.60158   0. 
 C                    -1.20798  -4.61353   0. 
 C                    -4.00211  -4.8577    0. 
 C                    -1.82336  -5.88525   0. 
 C                    -3.19941  -6.01213   0. 
 H                    -0.20596   5.03178   0. 
 H                     1.82141   6.47705   0. 
 H                    -2.20258   3.6643    0. 
 H                     4.6881    2.39928   0. 
 H                     2.6867    0.99722   0. 
 H                    -3.28726   1.45998   0. 
 H                     4.28445   6.68351   0. 
 H                     1.78703  -0.81271   0. 
 H                     5.71599   4.64531   0. 
 H                    -3.15597  -0.92245   0. 
 H                     1.91465  -3.20141   0. 
 H                     0.81699  -5.40423   0. 
 H                    -4.06624  -2.73045   0. 
 H                    -1.19127  -6.76949   0. 
 H                    -5.08414  -4.94994   0. 
 H                    -3.65908  -6.99587   0. 
 
 ITRead=  0  0  0  0  0  0  0  0  0  0  0  0  0  0  0  0  0  0  0  0
 ITRead=  0  0  0  0  0  0  0  0  0  0  0  0  0  0  0  0  0  0  0  0
 ITRead=  0  0
 MicOpt= -1 -1 -1 -1 -1 -1 -1 -1 -1 -1 -1 -1 -1 -1 -1 -1 -1 -1 -1 -1
 MicOpt= -1 -1 -1 -1 -1 -1 -1 -1 -1 -1 -1 -1 -1 -1 -1 -1 -1 -1 -1 -1
 MicOpt= -1 -1
 NAtoms=     42 NQM=       42 NQMF=       0 NMMI=      0 NMMIF=      0
                NMic=       0 NMicF=      0.
                    Isotopes and Nuclear Properties:
 (Nuclear quadrupole moments (NQMom) in fm**2, nuclear magnetic moments (NMagM)
  in nuclear magnetons)

  Atom         1           2           3           4           5           6           7           8           9          10
 IAtWgt=          12          12          12          12          12          12          12          12          12          12
 AtmWgt=  12.0000000  12.0000000  12.0000000  12.0000000  12.0000000  12.0000000  12.0000000  12.0000000  12.0000000  12.0000000
 NucSpn=           0           0           0           0           0           0           0           0           0           0
 AtZEff=  -0.0000000  -0.0000000  -0.0000000  -0.0000000  -0.0000000  -0.0000000  -0.0000000  -0.0000000  -0.0000000  -0.0000000
 NQMom=    0.0000000   0.0000000   0.0000000   0.0000000   0.0000000   0.0000000   0.0000000   0.0000000   0.0000000   0.0000000
 NMagM=    0.0000000   0.0000000   0.0000000   0.0000000   0.0000000   0.0000000   0.0000000   0.0000000   0.0000000   0.0000000
 AtZNuc=   6.0000000   6.0000000   6.0000000   6.0000000   6.0000000   6.0000000   6.0000000   6.0000000   6.0000000   6.0000000

  Atom        11          12          13          14          15          16          17          18          19          20
 IAtWgt=          12          12          12          12          12          12          12          12          12          12
 AtmWgt=  12.0000000  12.0000000  12.0000000  12.0000000  12.0000000  12.0000000  12.0000000  12.0000000  12.0000000  12.0000000
 NucSpn=           0           0           0           0           0           0           0           0           0           0
 AtZEff=  -0.0000000  -0.0000000  -0.0000000  -0.0000000  -0.0000000  -0.0000000  -0.0000000  -0.0000000  -0.0000000  -0.0000000
 NQMom=    0.0000000   0.0000000   0.0000000   0.0000000   0.0000000   0.0000000   0.0000000   0.0000000   0.0000000   0.0000000
 NMagM=    0.0000000   0.0000000   0.0000000   0.0000000   0.0000000   0.0000000   0.0000000   0.0000000   0.0000000   0.0000000
 AtZNuc=   6.0000000   6.0000000   6.0000000   6.0000000   6.0000000   6.0000000   6.0000000   6.0000000   6.0000000   6.0000000

  Atom        21          22          23          24          25          26          27          28          29          30
 IAtWgt=          12          12          12          12          12          12           1           1           1           1
 AtmWgt=  12.0000000  12.0000000  12.0000000  12.0000000  12.0000000  12.0000000   1.0078250   1.0078250   1.0078250   1.0078250
 NucSpn=           0           0           0           0           0           0           1           1           1           1
 AtZEff=  -0.0000000  -0.0000000  -0.0000000  -0.0000000  -0.0000000  -0.0000000  -0.0000000  -0.0000000  -0.0000000  -0.0000000
 NQMom=    0.0000000   0.0000000   0.0000000   0.0000000   0.0000000   0.0000000   0.0000000   0.0000000   0.0000000   0.0000000
 NMagM=    0.0000000   0.0000000   0.0000000   0.0000000   0.0000000   0.0000000   2.7928460   2.7928460   2.7928460   2.7928460
 AtZNuc=   6.0000000   6.0000000   6.0000000   6.0000000   6.0000000   6.0000000   1.0000000   1.0000000   1.0000000   1.0000000

  Atom        31          32          33          34          35          36          37          38          39          40
 IAtWgt=           1           1           1           1           1           1           1           1           1           1
 AtmWgt=   1.0078250   1.0078250   1.0078250   1.0078250   1.0078250   1.0078250   1.0078250   1.0078250   1.0078250   1.0078250
 NucSpn=           1           1           1           1           1           1           1           1           1           1
 AtZEff=  -0.0000000  -0.0000000  -0.0000000  -0.0000000  -0.0000000  -0.0000000  -0.0000000  -0.0000000  -0.0000000  -0.0000000
 NQMom=    0.0000000   0.0000000   0.0000000   0.0000000   0.0000000   0.0000000   0.0000000   0.0000000   0.0000000   0.0000000
 NMagM=    2.7928460   2.7928460   2.7928460   2.7928460   2.7928460   2.7928460   2.7928460   2.7928460   2.7928460   2.7928460
 AtZNuc=   1.0000000   1.0000000   1.0000000   1.0000000   1.0000000   1.0000000   1.0000000   1.0000000   1.0000000   1.0000000

  Atom        41          42
 IAtWgt=           1           1
 AtmWgt=   1.0078250   1.0078250
 NucSpn=           1           1
 AtZEff=  -0.0000000  -0.0000000
 NQMom=    0.0000000   0.0000000
 NMagM=    2.7928460   2.7928460
 AtZNuc=   1.0000000   1.0000000
 Leave Link  101 at Thu Sep  8 15:01:24 2022, MaxMem=  1342177280 cpu:              32.4 elap:               0.7
 (Enter /mnt/opt/groups/app-gaussian/g16-avx2/l103.exe)

 GradGradGradGradGradGradGradGradGradGradGradGradGradGradGradGradGradGrad
 Berny optimization.
 Initialization pass.
                           ----------------------------
                           !    Initial Parameters    !
                           ! (Angstroms and Degrees)  !
 --------------------------                            --------------------------
 ! Name  Definition              Value          Derivative Info.                !
 --------------------------------------------------------------------------------
 ! R1    R(1,2)                  1.4064         estimate D2E/DX2                !
 ! R2    R(1,3)                  1.3917         estimate D2E/DX2                !
 ! R3    R(1,27)                 1.0876         estimate D2E/DX2                !
 ! R4    R(2,4)                  1.4247         estimate D2E/DX2                !
 ! R5    R(2,5)                  1.4368         estimate D2E/DX2                !
 ! R6    R(3,6)                  1.4428         estimate D2E/DX2                !
 ! R7    R(3,7)                  1.4429         estimate D2E/DX2                !
 ! R8    R(4,12)                 1.3734         estimate D2E/DX2                !
 ! R9    R(4,28)                 1.0869         estimate D2E/DX2                !
 ! R10   R(5,8)                  1.4248         estimate D2E/DX2                !
 ! R11   R(5,9)                  1.4092         estimate D2E/DX2                !
 ! R12   R(6,10)                 1.3543         estimate D2E/DX2                !
 ! R13   R(6,29)                 1.0867         estimate D2E/DX2                !
 ! R14   R(7,9)                  1.3909         estimate D2E/DX2                !
 ! R15   R(7,11)                 1.4678         estimate D2E/DX2                !
 ! R16   R(8,15)                 1.3735         estimate D2E/DX2                !
 ! R17   R(8,30)                 1.087          estimate D2E/DX2                !
 ! R18   R(9,31)                 1.085          estimate D2E/DX2                !
 ! R19   R(10,13)                1.4428         estimate D2E/DX2                !
 ! R20   R(10,32)                1.0868         estimate D2E/DX2                !
 ! R21   R(11,13)                1.4333         estimate D2E/DX2                !
 ! R22   R(11,14)                1.3943         estimate D2E/DX2                !
 ! R23   R(12,15)                1.4215         estimate D2E/DX2                !
 ! R24   R(12,33)                1.086          estimate D2E/DX2                !
 ! R25   R(13,17)                1.3976         estimate D2E/DX2                !
 ! R26   R(14,16)                1.4036         estimate D2E/DX2                !
 ! R27   R(14,34)                1.085          estimate D2E/DX2                !
 ! R28   R(15,35)                1.0859         estimate D2E/DX2                !
 ! R29   R(16,18)                1.4366         estimate D2E/DX2                !
 ! R30   R(16,19)                1.432          estimate D2E/DX2                !
 ! R31   R(17,19)                1.4006         estimate D2E/DX2                !
 ! R32   R(17,36)                1.0848         estimate D2E/DX2                !
 ! R33   R(18,20)                1.3582         estimate D2E/DX2                !
 ! R34   R(18,37)                1.0868         estimate D2E/DX2                !
 ! R35   R(19,21)                1.4594         estimate D2E/DX2                !
 ! R36   R(20,23)                1.4377         estimate D2E/DX2                !
 ! R37   R(20,38)                1.0867         estimate D2E/DX2                !
 ! R38   R(21,22)                1.4129         estimate D2E/DX2                !
 ! R39   R(21,23)                1.4263         estimate D2E/DX2                !
 ! R40   R(22,24)                1.3841         estimate D2E/DX2                !
 ! R41   R(22,39)                1.0842         estimate D2E/DX2                !
 ! R42   R(23,25)                1.4128         estimate D2E/DX2                !
 ! R43   R(24,26)                1.4061         estimate D2E/DX2                !
 ! R44   R(24,41)                1.086          estimate D2E/DX2                !
 ! R45   R(25,26)                1.3819         estimate D2E/DX2                !
 ! R46   R(25,40)                1.0869         estimate D2E/DX2                !
 ! R47   R(26,42)                1.0858         estimate D2E/DX2                !
 ! A1    A(2,1,3)              122.0105         estimate D2E/DX2                !
 ! A2    A(2,1,27)             118.947          estimate D2E/DX2                !
 ! A3    A(3,1,27)             119.0425         estimate D2E/DX2                !
 ! A4    A(1,2,4)              122.6851         estimate D2E/DX2                !
 ! A5    A(1,2,5)              118.3958         estimate D2E/DX2                !
 ! A6    A(4,2,5)              118.9191         estimate D2E/DX2                !
 ! A7    A(1,3,6)              120.6845         estimate D2E/DX2                !
 ! A8    A(1,3,7)              119.8566         estimate D2E/DX2                !
 ! A9    A(6,3,7)              119.4589         estimate D2E/DX2                !
 ! A10   A(2,4,12)             120.7505         estimate D2E/DX2                !
 ! A11   A(2,4,28)             118.6584         estimate D2E/DX2                !
 ! A12   A(12,4,28)            120.5911         estimate D2E/DX2                !
 ! A13   A(2,5,8)              118.7404         estimate D2E/DX2                !
 ! A14   A(2,5,9)              119.1533         estimate D2E/DX2                !
 ! A15   A(8,5,9)              122.1063         estimate D2E/DX2                !
 ! A16   A(3,6,10)             121.5044         estimate D2E/DX2                !
 ! A17   A(3,6,29)             117.9921         estimate D2E/DX2                !
 ! A18   A(10,6,29)            120.5035         estimate D2E/DX2                !
 ! A19   A(3,7,9)              118.1566         estimate D2E/DX2                !
 ! A20   A(3,7,11)             118.777          estimate D2E/DX2                !
 ! A21   A(9,7,11)             123.0664         estimate D2E/DX2                !
 ! A22   A(5,8,15)             120.8265         estimate D2E/DX2                !
 ! A23   A(5,8,30)             118.6797         estimate D2E/DX2                !
 ! A24   A(15,8,30)            120.4938         estimate D2E/DX2                !
 ! A25   A(5,9,7)              122.4272         estimate D2E/DX2                !
 ! A26   A(5,9,31)             117.2986         estimate D2E/DX2                !
 ! A27   A(7,9,31)             120.2743         estimate D2E/DX2                !
 ! A28   A(6,10,13)            121.4706         estimate D2E/DX2                !
 ! A29   A(6,10,32)            120.4559         estimate D2E/DX2                !
 ! A30   A(13,10,32)           118.0735         estimate D2E/DX2                !
 ! A31   A(7,11,13)            119.1911         estimate D2E/DX2                !
 ! A32   A(7,11,14)            123.319          estimate D2E/DX2                !
 ! A33   A(13,11,14)           117.4899         estimate D2E/DX2                !
 ! A34   A(4,12,15)            120.3754         estimate D2E/DX2                !
 ! A35   A(4,12,33)            120.1348         estimate D2E/DX2                !
 ! A36   A(15,12,33)           119.4899         estimate D2E/DX2                !
 ! A37   A(10,13,11)           119.5979         estimate D2E/DX2                !
 ! A38   A(10,13,17)           120.4317         estimate D2E/DX2                !
 ! A39   A(11,13,17)           119.9704         estimate D2E/DX2                !
 ! A40   A(11,14,16)           122.6599         estimate D2E/DX2                !
 ! A41   A(11,14,34)           120.1587         estimate D2E/DX2                !
 ! A42   A(16,14,34)           117.1814         estimate D2E/DX2                !
 ! A43   A(8,15,12)            120.3881         estimate D2E/DX2                !
 ! A44   A(8,15,35)            120.1205         estimate D2E/DX2                !
 ! A45   A(12,15,35)           119.4914         estimate D2E/DX2                !
 ! A46   A(14,16,18)           120.5748         estimate D2E/DX2                !
 ! A47   A(14,16,19)           119.8527         estimate D2E/DX2                !
 ! A48   A(18,16,19)           119.5724         estimate D2E/DX2                !
 ! A49   A(13,17,19)           122.6325         estimate D2E/DX2                !
 ! A50   A(13,17,36)           117.3098         estimate D2E/DX2                !
 ! A51   A(19,17,36)           120.0577         estimate D2E/DX2                !
 ! A52   A(16,18,20)           121.1872         estimate D2E/DX2                !
 ! A53   A(16,18,37)           118.2988         estimate D2E/DX2                !
 ! A54   A(20,18,37)           120.5139         estimate D2E/DX2                !
 ! A55   A(16,19,17)           117.3946         estimate D2E/DX2                !
 ! A56   A(16,19,21)           119.1712         estimate D2E/DX2                !
 ! A57   A(17,19,21)           123.4343         estimate D2E/DX2                !
 ! A58   A(18,20,23)           121.298          estimate D2E/DX2                !
 ! A59   A(18,20,38)           120.4764         estimate D2E/DX2                !
 ! A60   A(23,20,38)           118.2256         estimate D2E/DX2                !
 ! A61   A(19,21,22)           123.03           estimate D2E/DX2                !
 ! A62   A(19,21,23)           119.003          estimate D2E/DX2                !
 ! A63   A(22,21,23)           117.967          estimate D2E/DX2                !
 ! A64   A(21,22,24)           121.438          estimate D2E/DX2                !
 ! A65   A(21,22,39)           119.9299         estimate D2E/DX2                !
 ! A66   A(24,22,39)           118.6321         estimate D2E/DX2                !
 ! A67   A(20,23,21)           119.7682         estimate D2E/DX2                !
 ! A68   A(20,23,25)           120.6258         estimate D2E/DX2                !
 ! A69   A(21,23,25)           119.606          estimate D2E/DX2                !
 ! A70   A(22,24,26)           120.3552         estimate D2E/DX2                !
 ! A71   A(22,24,41)           119.7053         estimate D2E/DX2                !
 ! A72   A(26,24,41)           119.9395         estimate D2E/DX2                !
 ! A73   A(23,25,26)           121.0904         estimate D2E/DX2                !
 ! A74   A(23,25,40)           118.6192         estimate D2E/DX2                !
 ! A75   A(26,25,40)           120.2904         estimate D2E/DX2                !
 ! A76   A(24,26,25)           119.5433         estimate D2E/DX2                !
 ! A77   A(24,26,42)           120.1431         estimate D2E/DX2                !
 ! A78   A(25,26,42)           120.3136         estimate D2E/DX2                !
 ! D1    D(3,1,2,4)            180.0            estimate D2E/DX2                !
 ! D2    D(3,1,2,5)              0.0            estimate D2E/DX2                !
 ! D3    D(27,1,2,4)             0.0            estimate D2E/DX2                !
 ! D4    D(27,1,2,5)           180.0            estimate D2E/DX2                !
 ! D5    D(2,1,3,6)            180.0            estimate D2E/DX2                !
 ! D6    D(2,1,3,7)              0.0            estimate D2E/DX2                !
 ! D7    D(27,1,3,6)             0.0            estimate D2E/DX2                !
 ! D8    D(27,1,3,7)           180.0            estimate D2E/DX2                !
 ! D9    D(1,2,4,12)           180.0            estimate D2E/DX2                !
 ! D10   D(1,2,4,28)             0.0            estimate D2E/DX2                !
 ! D11   D(5,2,4,12)             0.0            estimate D2E/DX2                !
 ! D12   D(5,2,4,28)           180.0            estimate D2E/DX2                !
 ! D13   D(1,2,5,8)            180.0            estimate D2E/DX2                !
 ! D14   D(1,2,5,9)              0.0            estimate D2E/DX2                !
 ! D15   D(4,2,5,8)              0.0            estimate D2E/DX2                !
 ! D16   D(4,2,5,9)            180.0            estimate D2E/DX2                !
 ! D17   D(1,3,6,10)           180.0            estimate D2E/DX2                !
 ! D18   D(1,3,6,29)             0.0            estimate D2E/DX2                !
 ! D19   D(7,3,6,10)             0.0            estimate D2E/DX2                !
 ! D20   D(7,3,6,29)           180.0            estimate D2E/DX2                !
 ! D21   D(1,3,7,9)              0.0            estimate D2E/DX2                !
 ! D22   D(1,3,7,11)           180.0            estimate D2E/DX2                !
 ! D23   D(6,3,7,9)            180.0            estimate D2E/DX2                !
 ! D24   D(6,3,7,11)             0.0            estimate D2E/DX2                !
 ! D25   D(2,4,12,15)            0.0            estimate D2E/DX2                !
 ! D26   D(2,4,12,33)          180.0            estimate D2E/DX2                !
 ! D27   D(28,4,12,15)         180.0            estimate D2E/DX2                !
 ! D28   D(28,4,12,33)           0.0            estimate D2E/DX2                !
 ! D29   D(2,5,8,15)             0.0            estimate D2E/DX2                !
 ! D30   D(2,5,8,30)           180.0            estimate D2E/DX2                !
 ! D31   D(9,5,8,15)           180.0            estimate D2E/DX2                !
 ! D32   D(9,5,8,30)             0.0            estimate D2E/DX2                !
 ! D33   D(2,5,9,7)              0.0            estimate D2E/DX2                !
 ! D34   D(2,5,9,31)           180.0            estimate D2E/DX2                !
 ! D35   D(8,5,9,7)            180.0            estimate D2E/DX2                !
 ! D36   D(8,5,9,31)             0.0            estimate D2E/DX2                !
 ! D37   D(3,6,10,13)            0.0            estimate D2E/DX2                !
 ! D38   D(3,6,10,32)          180.0            estimate D2E/DX2                !
 ! D39   D(29,6,10,13)         180.0            estimate D2E/DX2                !
 ! D40   D(29,6,10,32)           0.0            estimate D2E/DX2                !
 ! D41   D(3,7,9,5)              0.0            estimate D2E/DX2                !
 ! D42   D(3,7,9,31)           180.0            estimate D2E/DX2                !
 ! D43   D(11,7,9,5)           180.0            estimate D2E/DX2                !
 ! D44   D(11,7,9,31)            0.0            estimate D2E/DX2                !
 ! D45   D(3,7,11,13)            0.0            estimate D2E/DX2                !
 ! D46   D(3,7,11,14)          180.0            estimate D2E/DX2                !
 ! D47   D(9,7,11,13)          180.0            estimate D2E/DX2                !
 ! D48   D(9,7,11,14)            0.0            estimate D2E/DX2                !
 ! D49   D(5,8,15,12)            0.0            estimate D2E/DX2                !
 ! D50   D(5,8,15,35)          180.0            estimate D2E/DX2                !
 ! D51   D(30,8,15,12)         180.0            estimate D2E/DX2                !
 ! D52   D(30,8,15,35)           0.0            estimate D2E/DX2                !
 ! D53   D(6,10,13,11)           0.0            estimate D2E/DX2                !
 ! D54   D(6,10,13,17)         180.0            estimate D2E/DX2                !
 ! D55   D(32,10,13,11)        180.0            estimate D2E/DX2                !
 ! D56   D(32,10,13,17)          0.0            estimate D2E/DX2                !
 ! D57   D(7,11,13,10)           0.0            estimate D2E/DX2                !
 ! D58   D(7,11,13,17)         180.0            estimate D2E/DX2                !
 ! D59   D(14,11,13,10)        180.0            estimate D2E/DX2                !
 ! D60   D(14,11,13,17)          0.0            estimate D2E/DX2                !
 ! D61   D(7,11,14,16)         180.0            estimate D2E/DX2                !
 ! D62   D(7,11,14,34)           0.0            estimate D2E/DX2                !
 ! D63   D(13,11,14,16)          0.0            estimate D2E/DX2                !
 ! D64   D(13,11,14,34)        180.0            estimate D2E/DX2                !
 ! D65   D(4,12,15,8)            0.0            estimate D2E/DX2                !
 ! D66   D(4,12,15,35)         180.0            estimate D2E/DX2                !
 ! D67   D(33,12,15,8)         180.0            estimate D2E/DX2                !
 ! D68   D(33,12,15,35)          0.0            estimate D2E/DX2                !
 ! D69   D(10,13,17,19)        180.0            estimate D2E/DX2                !
 ! D70   D(10,13,17,36)          0.0            estimate D2E/DX2                !
 ! D71   D(11,13,17,19)          0.0            estimate D2E/DX2                !
 ! D72   D(11,13,17,36)        180.0            estimate D2E/DX2                !
 ! D73   D(11,14,16,18)        180.0            estimate D2E/DX2                !
 ! D74   D(11,14,16,19)          0.0            estimate D2E/DX2                !
 ! D75   D(34,14,16,18)          0.0            estimate D2E/DX2                !
 ! D76   D(34,14,16,19)        180.0            estimate D2E/DX2                !
 ! D77   D(14,16,18,20)        180.0            estimate D2E/DX2                !
 ! D78   D(14,16,18,37)          0.0            estimate D2E/DX2                !
 ! D79   D(19,16,18,20)          0.0            estimate D2E/DX2                !
 ! D80   D(19,16,18,37)        180.0            estimate D2E/DX2                !
 ! D81   D(14,16,19,17)          0.0            estimate D2E/DX2                !
 ! D82   D(14,16,19,21)        180.0            estimate D2E/DX2                !
 ! D83   D(18,16,19,17)        180.0            estimate D2E/DX2                !
 ! D84   D(18,16,19,21)          0.0            estimate D2E/DX2                !
 ! D85   D(13,17,19,16)          0.0            estimate D2E/DX2                !
 ! D86   D(13,17,19,21)        180.0            estimate D2E/DX2                !
 ! D87   D(36,17,19,16)        180.0            estimate D2E/DX2                !
 ! D88   D(36,17,19,21)          0.0            estimate D2E/DX2                !
 ! D89   D(16,18,20,23)          0.0            estimate D2E/DX2                !
 ! D90   D(16,18,20,38)        180.0            estimate D2E/DX2                !
 ! D91   D(37,18,20,23)        180.0            estimate D2E/DX2                !
 ! D92   D(37,18,20,38)          0.0            estimate D2E/DX2                !
 ! D93   D(16,19,21,22)        180.0            estimate D2E/DX2                !
 ! D94   D(16,19,21,23)          0.0            estimate D2E/DX2                !
 ! D95   D(17,19,21,22)          0.0            estimate D2E/DX2                !
 ! D96   D(17,19,21,23)        180.0            estimate D2E/DX2                !
 ! D97   D(18,20,23,21)          0.0            estimate D2E/DX2                !
 ! D98   D(18,20,23,25)        180.0            estimate D2E/DX2                !
 ! D99   D(38,20,23,21)        180.0            estimate D2E/DX2                !
 ! D100  D(38,20,23,25)          0.0            estimate D2E/DX2                !
 ! D101  D(19,21,22,24)        180.0            estimate D2E/DX2                !
 ! D102  D(19,21,22,39)          0.0            estimate D2E/DX2                !
 ! D103  D(23,21,22,24)          0.0            estimate D2E/DX2                !
 ! D104  D(23,21,22,39)        180.0            estimate D2E/DX2                !
 ! D105  D(19,21,23,20)          0.0            estimate D2E/DX2                !
 ! D106  D(19,21,23,25)        180.0            estimate D2E/DX2                !
 ! D107  D(22,21,23,20)        180.0            estimate D2E/DX2                !
 ! D108  D(22,21,23,25)          0.0            estimate D2E/DX2                !
 ! D109  D(21,22,24,26)          0.0            estimate D2E/DX2                !
 ! D110  D(21,22,24,41)        180.0            estimate D2E/DX2                !
 ! D111  D(39,22,24,26)        180.0            estimate D2E/DX2                !
 ! D112  D(39,22,24,41)          0.0            estimate D2E/DX2                !
 ! D113  D(20,23,25,26)        180.0            estimate D2E/DX2                !
 ! D114  D(20,23,25,40)          0.0            estimate D2E/DX2                !
 ! D115  D(21,23,25,26)          0.0            estimate D2E/DX2                !
 ! D116  D(21,23,25,40)        180.0            estimate D2E/DX2                !
 ! D117  D(22,24,26,25)          0.0            estimate D2E/DX2                !
 ! D118  D(22,24,26,42)        180.0            estimate D2E/DX2                !
 ! D119  D(41,24,26,25)        180.0            estimate D2E/DX2                !
 ! D120  D(41,24,26,42)          0.0            estimate D2E/DX2                !
 ! D121  D(23,25,26,24)          0.0            estimate D2E/DX2                !
 ! D122  D(23,25,26,42)        180.0            estimate D2E/DX2                !
 ! D123  D(40,25,26,24)        180.0            estimate D2E/DX2                !
 ! D124  D(40,25,26,42)          0.0            estimate D2E/DX2                !
 --------------------------------------------------------------------------------
 Trust Radius=3.00D-01 FncErr=1.00D-07 GrdErr=1.00D-06 EigMax=2.50D+02 EigMin=1.00D-04
 Number of steps in this run=    252 maximum allowed number of steps=    252.
 GradGradGradGradGradGradGradGradGradGradGradGradGradGradGradGradGradGrad

 Leave Link  103 at Thu Sep  8 15:01:24 2022, MaxMem=  1342177280 cpu:               2.9 elap:               0.1
 (Enter /mnt/opt/groups/app-gaussian/g16-avx2/l202.exe)
                          Input orientation:                          
 ---------------------------------------------------------------------
 Center     Atomic      Atomic             Coordinates (Angstroms)
 Number     Number       Type             X           Y           Z
 ---------------------------------------------------------------------
      1          6           0        0.427011    4.147314    0.000000
      2          6           0        1.823949    4.309994    0.000000
      3          6           0       -0.169226    2.889832    0.000000
      4          6           0        2.449438    5.590018    0.000000
      5          6           0        2.648826    3.133621    0.000000
      6          6           0       -1.605838    2.756145    0.000000
      7          6           0        0.653720    1.704680    0.000000
      8          6           0        4.064995    3.289914    0.000000
      9          6           0        2.035319    1.864995    0.000000
     10          6           0       -2.203516    1.540857    0.000000
     11          6           0        0.000000    0.390513    0.000000
     12          6           0        3.818183    5.702739    0.000000
     13          6           0       -1.431692    0.321906    0.000000
     14          6           0        0.702054   -0.814121    0.000000
     15          6           0        4.635216    4.539497    0.000000
     16          6           0        0.062515   -2.063530    0.000000
     17          6           0       -2.071135   -0.920881    0.000000
     18          6           0        0.830561   -3.277592    0.000000
     19          6           0       -1.367848   -2.132136    0.000000
     20          6           0        0.224663   -4.493138    0.000000
     21          6           0       -2.017332   -3.439074    0.000000
     22          6           0       -3.420817   -3.601583    0.000000
     23          6           0       -1.207978   -4.613533    0.000000
     24          6           0       -4.002108   -4.857704    0.000000
     25          6           0       -1.823355   -5.885249    0.000000
     26          6           0       -3.199410   -6.012134    0.000000
     27          1           0       -0.205958    5.031779    0.000000
     28          1           0        1.821406    6.477054    0.000000
     29          1           0       -2.202580    3.664302    0.000000
     30          1           0        4.688102    2.399284    0.000000
     31          1           0        2.686697    0.997221    0.000000
     32          1           0       -3.287259    1.459980    0.000000
     33          1           0        4.284452    6.683512    0.000000
     34          1           0        1.787032   -0.812706    0.000000
     35          1           0        5.715991    4.645313    0.000000
     36          1           0       -3.155970   -0.922451    0.000000
     37          1           0        1.914646   -3.201412    0.000000
     38          1           0        0.816994   -5.404229    0.000000
     39          1           0       -4.066237   -2.730454    0.000000
     40          1           0       -1.191266   -6.769488    0.000000
     41          1           0       -5.084140   -4.949938    0.000000
     42          1           0       -3.659079   -6.995868    0.000000
 ---------------------------------------------------------------------
                    Distance matrix (angstroms):
                    1          2          3          4          5
     1  C    0.000000
     2  C    1.406379   0.000000
     3  C    1.391675   2.447367   0.000000
     4  C    2.484272   1.424675   3.761437   0.000000
     5  C    2.442137   1.436759   2.828577   2.464476   0.000000
     6  C    2.463296   3.765353   1.442819   4.947333   4.271376
     7  C    2.453132   2.856063   1.442853   4.280240   2.454042
     8  C    3.737655   2.462286   4.253080   2.810783   1.424767
     9  C    2.792066   2.454118   2.431113   3.747972   1.409185
    10  C    3.703146   4.887596   2.440916   6.168118   5.107066
    11  C    3.780991   4.323092   2.505041   5.747573   3.813256
    12  C    3.730870   2.432428   4.879741   1.373379   2.822723
    13  C    4.253060   5.148208   2.861479   6.543407   4.955438
    14  C    4.969053   5.245494   3.805049   6.638249   4.401657
    15  C    4.226440   2.820619   5.079769   2.425123   2.433564
    16  C    6.221530   6.612447   4.958780   8.017119   5.805117
    17  C    5.650428   6.521789   4.258966   7.926373   6.222300
    18  C    7.435865   7.652338   6.247935   9.014171   6.664063
    19  C    6.530927   7.189479   5.163028   8.614136   6.622829
    20  C    8.642821   8.947226   7.393470  10.325680   8.002751
    21  C    7.970451   8.648901   6.593220  10.073556   8.060605
    22  C    8.651658   9.492135   7.260256  10.906210   9.066617
    23  C    8.912106   9.424538   7.574925  10.839241   8.654093
    24  C   10.035310  10.862303   8.643801  12.279143  10.396932
    25  C   10.281851  10.828010   8.929624  12.244938  10.066798
    26  C   10.787276  11.479567   9.403564  12.904240  10.855722
    27  H    1.087625   2.154413   2.142262   2.713440   3.428235
    28  H    2.715147   2.167061   4.102533   1.086857   3.444295
    29  H    2.673584   4.077972   2.175852   5.034844   4.880345
    30  H    4.605704   3.442991   4.882036   3.897743   2.167463
    31  H    3.876760   3.423273   3.426116   4.598921   2.136736
    32  H    4.584492   5.852096   3.430249   7.068727   6.167510
    33  H    4.616509   3.418722   5.850406   2.136119   3.908580
    34  H    5.143098   5.122833   4.187569   6.436898   4.039330
    35  H    5.312374   3.906460   6.141457   3.400417   3.419461
    36  H    6.208081   7.223439   4.842948   8.592604   7.081481
    37  H    7.497788   7.511954   6.437839   8.807681   6.377434
    38  H    9.559501   9.766273   8.352489  11.114780   8.732153
    39  H    8.215411   9.179444   6.839175  10.568078   8.915125
    40  H   11.036095  11.482441   9.713240  12.884569  10.621576
    41  H   10.636389  11.552837   9.253020  12.955519  11.186719
    42  H   11.868725  12.565274  10.483613  13.989943  11.932988
                    6          7          8          9         10
     6  C    0.000000
     7  C    2.492224   0.000000
     8  C    5.695898   3.761617   0.000000
     9  C    3.748623   1.390869   2.479915   0.000000
    10  C    1.354306   2.861929   6.507951   4.251210   0.000000
    11  C    2.859184   1.467782   4.993066   2.513289   2.485714
    12  C    6.172716   5.098853   2.425416   4.231653   7.319981
    13  C    2.440460   2.502200   6.246810   3.794903   1.442759
    14  C    4.251254   2.519265   5.305891   2.992534   3.740088
    15  C    6.490847   4.887586   1.373539   3.729936   7.467268
    16  C    5.100262   3.814306   6.684251   4.396051   4.257523
    17  C    3.706349   3.783967   7.441968   4.962265   2.465295
    18  C    6.507075   4.985409   7.320772   5.281822   5.694126
    19  C    4.894071   4.336807   7.675572   5.249629   3.766858
    20  C    7.476820   6.212651   8.678943   6.610925   6.504241
    21  C    6.208870   5.795923   9.070501   6.675113   4.983410
    22  C    6.611721   6.690163  10.174975   7.723529   5.284554
    23  C    7.380410   6.586785   9.500985   7.245019   6.234389
    24  C    7.982030   8.046218  11.465681   9.035774   6.646542
    25  C    8.644131   7.983917  10.902123   8.657693   7.435830
    26  C    8.911913   8.625302  11.802528   9.457883   7.618365
    27  H    2.671736   3.436369   4.612498   3.879671   4.022036
    28  H    5.058771   4.913150   3.897634   4.617017   6.369147
    29  H    1.086669   3.463895   6.278747   4.604052   2.123445
    30  H    6.304049   4.093741   1.086961   2.706053   6.944875
    31  H    4.638930   2.152555   2.675097   1.085046   4.920338
    32  H    2.123021   3.948569   7.576562   5.337965   1.086757
    33  H    7.079529   6.162060   3.400687   5.317585   8.278927
    34  H    4.924253   2.760730   4.692612   2.689187   4.632897
    35  H    7.561623   5.854392   2.136093   4.612756   8.506247
    36  H    3.991864   4.627694   8.359806   5.892312   2.641033
    37  H    6.919992   5.065538   6.838224   5.067844   6.280794
    38  H    8.512451   7.110784   9.281036   7.370613   7.573487
    39  H    6.013014   6.476759  10.117399   7.638530   4.659810
    40  H    9.534650   8.672687  11.349883   9.217654   8.371767
    41  H    8.454721   8.786750  12.312670   9.855456   7.101297
    42  H    9.965819   9.710807  12.863072  10.532856   8.659927
                   11         12         13         14         15
    11  C    0.000000
    12  C    6.542038   0.000000
    13  C    1.433335   7.517616   0.000000
    14  C    1.394282   7.223553   2.417319   0.000000
    15  C    6.220876   1.421504   7.388873   6.643116   0.000000
    16  C    2.454839   8.626701   2.814775   1.403579   8.031784
    17  C    2.451398   8.863205   1.397643   2.775243   8.648172
    18  C    3.760961   9.464261   4.251373   2.466821   8.693807
    19  C    2.869628   9.395753   2.454872   2.453907   8.974824
    20  C    4.888816  10.810610   5.091970   3.709861  10.051939
    21  C    4.328437  10.845551   3.806303   3.779608  10.388166
    22  C    5.257263  11.788703   4.398907   4.976747  11.453246
    23  C    5.147785  11.475529   4.940507   4.252500  10.859138
    24  C    6.600049  13.140773   5.782335   6.203201  12.763650
    25  C    6.535274  12.888305   6.219499   5.665159  12.263298
    26  C    7.157521  13.655946   6.576085   6.499289  13.142233
    27  H    4.645833   4.079693   4.866757   5.915998   4.866139
    28  H    6.353228   2.141654   6.961932   7.376597   3.416380
    29  H    3.945764   6.356478   3.430143   5.337900   6.893578
    30  H    5.100339   3.416076   6.462769   5.120015   2.140866
    31  H    2.754348   4.839645   4.173389   2.686963   4.042826
    32  H    3.456853   8.275766   2.176773   4.591966   8.499943
    33  H    7.613039   1.085966   8.552446   8.309517   2.172518
    34  H    2.154349   6.824705   3.412848   1.084979   6.062857
    35  H    7.125719   2.172516   8.353515   7.412488   1.085943
    36  H    3.418190   9.619353   2.126396   3.859545   9.515012
    37  H    4.070356   9.105348   4.859192   2.677599   8.205070
    38  H    5.852052  11.505298   6.151846   4.591547  10.651596
    39  H    5.125887  11.544818   4.032087   5.138962  11.338760
    40  H    7.258425  13.440648   7.095469   6.249084  12.721676
    41  H    7.373527  13.882755   6.413479   7.112315  13.583639
    42  H    8.243026  14.736488   7.649253   7.565281  14.207743
                   16         17         18         19         20
    16  C    0.000000
    17  C    2.420353   0.000000
    18  C    1.436608   3.738172   0.000000
    19  C    1.432007   1.400625   2.478925   0.000000
    20  C    2.435013   4.246376   1.358184   2.847880   0.000000
    21  C    2.493569   2.518768   2.852468   1.459423   2.477416
    22  C    3.807783   3.001301   4.263706   2.524670   3.752918
    23  C    2.848977   3.792192   2.437289   2.486542   1.437691
    24  C    4.932400   4.384887   5.084431   3.790521   4.242464
    25  C    4.261695   4.970548   3.720638   3.780654   2.476358
    26  C    5.121682   5.214773   4.870153   4.290572   3.745881
    27  H    7.100386   6.238032   8.373770   7.257525   9.534646
    28  H    8.719821   8.359505   9.804840   9.180931  11.085788
    29  H    6.159441   4.587067   7.575608   5.856234   8.510895
    30  H    6.427501   7.530656   6.863494   7.563617   8.211441
    31  H    4.031690   5.129920   4.660393   5.121739   6.017113
    32  H    4.861698   2.673473   6.277024   4.072768   6.911817
    33  H    9.712646   9.910614  10.542910  10.472065  11.891148
    34  H    2.130380   3.859683   2.643955   3.419673   3.998322
    35  H    8.773276   9.571930   9.308053   9.803805  10.661424
    36  H    3.414778   1.084836   4.630240   2.158870   4.917162
    37  H    2.173744   4.592088   1.086758   3.452263   2.127110
    38  H    3.424837   5.333076   2.126680   3.934479   1.086712
    39  H    4.182270   2.693508   4.927270   2.763926   4.638844
    40  H    4.870114   5.914421   4.034987   4.640713   2.680788
    41  H    5.900797   5.031054   6.146579   4.663779   5.328420
    42  H    6.178853   6.279095   5.829446   5.376395   4.620293
                   21         22         23         24         25
    21  C    0.000000
    22  C    1.412862   0.000000
    23  C    1.426327   2.433249   0.000000
    24  C    2.439641   1.384102   2.804778   0.000000
    25  C    2.453854   2.786937   1.412781   2.408903   0.000000
    26  C    2.831598   2.420698   2.433493   1.406070   1.381893
    27  H    8.662357   9.212506   9.697221  10.593046  11.036189
    28  H   10.633226  11.360450  11.496882  12.743236  12.888399
    29  H    7.105791   7.367305   8.337373   8.709930   9.557078
    30  H    8.890966  10.087863   9.162061  11.321821  10.537199
    31  H    6.465957   7.645307   6.830011   8.889334   8.228546
    32  H    5.060973   5.063325   6.419577   6.357998   7.489687
    33  H   11.923893  12.851239  12.561449  14.207982  13.974228
    34  H    4.622877   5.907582   4.839046   7.062305   6.226202
    35  H   11.187564  12.308231  11.561469  13.592232  12.951234
    36  H    2.762225   2.692191   4.173579   4.025191   5.138602
    37  H    3.939154   5.350449   3.427078   6.144207   4.601699
    38  H    3.448947   4.605277   2.173870   4.849993   2.683808
    39  H    2.167984   1.084174   3.422810   2.128216   3.870820
    40  H    3.431332   3.873825   2.156020   3.399375   1.086929
    41  H    3.418775   2.141192   3.890733   1.085956   3.392274
    42  H    3.917412   3.402637   3.418101   2.165506   2.145544
                   26         27         28         29         30
    26  C    0.000000
    27  H   11.442411   0.000000
    28  H   13.460624   2.489784   0.000000
    29  H    9.727645   2.420019   4.909586   0.000000
    30  H   11.531036   5.557144   4.984592   7.005838   0.000000
    31  H    9.152995   4.964384   5.547729   5.569412   2.443645
    32  H    7.472630   4.717220   7.160272   2.456738   8.030484
    33  H   14.737287   4.784559   2.471684   7.155223   4.303201
    34  H    7.204072   6.174951   7.289841   5.996716   4.328174
    35  H   13.894803   5.934546   4.303843   7.979107   2.470061
    36  H    5.089868   6.644955   8.917788   4.684790   8.518415
    37  H    5.835557   8.501905   9.678915   8.005597   6.249788
    38  H    4.062148  10.486024  11.923663   9.558038   8.710929
    39  H    3.394232   8.669142  10.928977   6.660790  10.146559
    40  H    2.146212  11.842328  13.584810  10.482687  10.891894
    41  H    2.163439  11.109966  13.351506   9.083420  12.227337
    42  H    1.085831  12.513526  14.544942  10.759211  12.567590
                   31         32         33         34         35
    31  H    0.000000
    32  H    5.991852   0.000000
    33  H    5.906499   9.198701   0.000000
    34  H    2.021196   5.559994   7.901290   0.000000
    35  H    4.741856   9.550123   2.490694   6.725079   0.000000
    36  H    6.149951   2.386046  10.640045   4.944220  10.474335
    37  H    4.269026   6.984869  10.165024   2.392112   8.719020
    38  H    6.668909   7.997641  12.575243   4.692873  11.180048
    39  H    7.713474   4.262223  12.583988   6.159425  12.251283
    40  H    8.681035   8.492192  14.524693   6.659843  13.341959
    41  H    9.785428   6.657014  14.936789   8.020579  14.446857
    42  H   10.205800   8.464019  15.818506   8.239637  14.946874
                   36         37         38         39         40
    36  H    0.000000
    37  H    5.559209   0.000000
    38  H    5.989222   2.461147   0.000000
    39  H    2.024219   5.999397   5.567317   0.000000
    40  H    6.168298   4.730524   2.428382   4.957747   0.000000
    41  H    4.465254   7.213900   5.918595   2.441769   4.297119
    42  H    6.094220   6.742722   4.750636   4.284803   2.478175
                   41         42
    41  H    0.000000
    42  H    2.493317   0.000000
 Stoichiometry    C26H16
 Framework group  CS[SG(C26H16)]
 Deg. of freedom    81
 Full point group                 CS      NOp   2
 Largest Abelian subgroup         CS      NOp   2
 Largest concise Abelian subgroup C1      NOp   1
                         Standard orientation:                         
 ---------------------------------------------------------------------
 Center     Atomic      Atomic             Coordinates (Angstroms)
 Number     Number       Type             X           Y           Z
 ---------------------------------------------------------------------
      1          6           0        0.427011    4.147314    0.000000
      2          6           0        1.823949    4.309994    0.000000
      3          6           0       -0.169226    2.889832    0.000000
      4          6           0        2.449438    5.590018    0.000000
      5          6           0        2.648826    3.133621    0.000000
      6          6           0       -1.605838    2.756145    0.000000
      7          6           0        0.653720    1.704680    0.000000
      8          6           0        4.064995    3.289914    0.000000
      9          6           0        2.035319    1.864995    0.000000
     10          6           0       -2.203516    1.540857    0.000000
     11          6           0        0.000000    0.390513    0.000000
     12          6           0        3.818183    5.702739    0.000000
     13          6           0       -1.431692    0.321906    0.000000
     14          6           0        0.702054   -0.814121    0.000000
     15          6           0        4.635216    4.539497    0.000000
     16          6           0        0.062515   -2.063530    0.000000
     17          6           0       -2.071135   -0.920881    0.000000
     18          6           0        0.830561   -3.277592    0.000000
     19          6           0       -1.367848   -2.132136    0.000000
     20          6           0        0.224663   -4.493138    0.000000
     21          6           0       -2.017332   -3.439074    0.000000
     22          6           0       -3.420817   -3.601583    0.000000
     23          6           0       -1.207978   -4.613533    0.000000
     24          6           0       -4.002108   -4.857704    0.000000
     25          6           0       -1.823355   -5.885249    0.000000
     26          6           0       -3.199410   -6.012134    0.000000
     27          1           0       -0.205958    5.031779    0.000000
     28          1           0        1.821406    6.477054    0.000000
     29          1           0       -2.202580    3.664302    0.000000
     30          1           0        4.688102    2.399284    0.000000
     31          1           0        2.686697    0.997221    0.000000
     32          1           0       -3.287259    1.459980    0.000000
     33          1           0        4.284452    6.683512    0.000000
     34          1           0        1.787032   -0.812706    0.000000
     35          1           0        5.715991    4.645313    0.000000
     36          1           0       -3.155970   -0.922451    0.000000
     37          1           0        1.914646   -3.201412    0.000000
     38          1           0        0.816994   -5.404229    0.000000
     39          1           0       -4.066237   -2.730454    0.000000
     40          1           0       -1.191266   -6.769488    0.000000
     41          1           0       -5.084140   -4.949938    0.000000
     42          1           0       -3.659079   -6.995868    0.000000
 ---------------------------------------------------------------------
 Rotational constants (GHZ):           0.6939458           0.0903838           0.0799682
 Leave Link  202 at Thu Sep  8 15:01:24 2022, MaxMem=  1342177280 cpu:               6.1 elap:               0.2
 (Enter /mnt/opt/groups/app-gaussian/g16-avx2/l301.exe)
 Standard basis: 6-31G(d,p) (6D, 7F)
 Ernie: Thresh=  0.10000D-02 Tol=  0.10000D-05 Strict=F.
 There are   350 symmetry adapted cartesian basis functions of A'  symmetry.
 There are   120 symmetry adapted cartesian basis functions of A"  symmetry.
 There are   350 symmetry adapted basis functions of A'  symmetry.
 There are   120 symmetry adapted basis functions of A"  symmetry.
   470 basis functions,   840 primitive gaussians,   470 cartesian basis functions
    86 alpha electrons       86 beta electrons
       nuclear repulsion energy      1944.2217297131 Hartrees.
 IExCor=  402 DFT=T Ex+Corr=B3LYP ExCW=0 ScaHFX=  0.200000
 ScaDFX=  0.800000  0.720000  1.000000  0.810000 ScalE2=  1.000000  1.000000
 IRadAn=      5 IRanWt=     -1 IRanGd=            0 ICorTp=0 IEmpDi=131
 NAtoms=   42 NActive=   42 NUniq=   42 SFac= 1.00D+00 NAtFMM=   60 NAOKFM=F Big=F
 Integral buffers will be    131072 words long.
 Raffenetti 2 integral format.
 Two-electron integral symmetry is turned on.
 R6Disp:  Grimme-D3 Dispersion energy=       -0.0377162247 Hartrees.
 Nuclear repulsion after empirical dispersion term =     1944.1840134883 Hartrees.
 Leave Link  301 at Thu Sep  8 15:01:24 2022, MaxMem=  1342177280 cpu:               7.5 elap:               0.2
 (Enter /mnt/opt/groups/app-gaussian/g16-avx2/l302.exe)
 NPDir=0 NMtPBC=     1 NCelOv=     1 NCel=       1 NClECP=     1 NCelD=      1
         NCelK=      1 NCelE2=     1 NClLst=     1 CellRange=     0.0.
 One-electron integrals computed using PRISM.
 One-electron integral symmetry used in STVInt
 NBasis=   470 RedAO= T EigKep=  1.41D-04  NBF=   350   120
 NBsUse=   470 1.00D-06 EigRej= -1.00D+00 NBFU=   350   120
 Precomputing XC quadrature grid using
 IXCGrd= 4 IRadAn=           5 IRanWt=          -1 IRanGd=           0 AccXCQ= 1.00D-12.
 Generated NRdTot=       0 NPtTot=           0 NUsed=           0 NTot=          32
 NSgBfM=   454   454   454   454   454 MxSgAt=    42 MxSgA2=    42.
 Leave Link  302 at Thu Sep  8 15:01:27 2022, MaxMem=  1342177280 cpu:             134.1 elap:               3.0
 (Enter /mnt/opt/groups/app-gaussian/g16-avx2/l303.exe)
 DipDrv:  MaxL=1.
 Leave Link  303 at Thu Sep  8 15:01:27 2022, MaxMem=  1342177280 cpu:               6.1 elap:               0.2
 (Enter /mnt/opt/groups/app-gaussian/g16-avx2/l401.exe)
 ExpMin= 1.61D-01 ExpMax= 3.05D+03 ExpMxC= 4.57D+02 IAcc=3 IRadAn=         5 AccDes= 0.00D+00
 Harris functional with IExCor=  402 and IRadAn=       5 diagonalized for initial guess.
 HarFok:  IExCor=  402 AccDes= 0.00D+00 IRadAn=         5 IDoV= 1 UseB2=F ITyADJ=14
 ICtDFT=  3500011 ScaDFX=  1.000000  1.000000  1.000000  1.000000
 FoFCou: FMM=F IPFlag=           0 FMFlag=      100000 FMFlg1=           0
         NFxFlg=           0 DoJE=T BraDBF=F KetDBF=T FulRan=T
         wScrn=  0.000000 ICntrl=       500 IOpCl=  0 I1Cent=   200000004 NGrid=           0
         NMat0=    1 NMatS0=      1 NMatT0=    0 NMatD0=    1 NMtDS0=    0 NMtDT0=    0
 Petite list used in FoFCou.
 Harris En= -1000.53663113475    
 JPrj=0 DoOrth=F DoCkMO=F.
 Initial guess orbital symmetries:
       Occupied  (A') (A') (A') (A') (A') (A') (A') (A') (A') (A')
                 (A') (A') (A') (A') (A') (A') (A') (A') (A') (A')
                 (A') (A') (A') (A') (A') (A') (A') (A') (A') (A')
                 (A') (A') (A') (A') (A') (A') (A') (A') (A') (A')
                 (A') (A') (A') (A') (A') (A') (A') (A') (A') (A')
                 (A') (A') (A') (A') (A') (A') (A') (A') (A') (A')
                 (A') (A') (A') (A') (A') (A') (A") (A') (A') (A")
                 (A') (A") (A') (A') (A') (A") (A') (A") (A") (A")
                 (A") (A") (A") (A") (A") (A")
       Virtual   (A") (A") (A") (A") (A") (A") (A") (A") (A") (A")
                 (A') (A') (A') (A") (A') (A') (A') (A') (A") (A')
                 (A') (A') (A') (A") (A') (A') (A') (A') (A') (A')
                 (A') (A') (A') (A') (A') (A') (A') (A') (A') (A')
                 (A') (A') (A') (A') (A') (A') (A') (A') (A') (A')
                 (A') (A') (A') (A') (A') (A') (A') (A") (A') (A")
                 (A') (A') (A") (A") (A') (A') (A") (A') (A") (A')
                 (A') (A') (A') (A') (A") (A') (A') (A') (A') (A")
                 (A') (A') (A") (A') (A') (A') (A') (A') (A') (A')
                 (A") (A") (A") (A') (A") (A") (A") (A") (A") (A")
                 (A") (A") (A") (A') (A') (A') (A") (A') (A') (A')
                 (A') (A') (A') (A") (A') (A') (A') (A") (A') (A')
                 (A') (A") (A') (A") (A') (A') (A') (A') (A') (A')
                 (A') (A') (A') (A') (A') (A') (A') (A') (A') (A')
                 (A') (A') (A') (A') (A') (A') (A') (A') (A') (A')
                 (A') (A") (A') (A") (A') (A") (A") (A") (A") (A')
                 (A') (A') (A') (A") (A") (A") (A") (A") (A") (A')
                 (A") (A') (A") (A") (A") (A") (A") (A') (A") (A")
                 (A") (A') (A') (A') (A') (A') (A') (A') (A') (A')
                 (A') (A') (A') (A') (A') (A') (A') (A') (A') (A')
                 (A') (A") (A") (A') (A') (A") (A') (A") (A') (A")
                 (A') (A') (A') (A') (A") (A') (A') (A') (A") (A')
                 (A') (A') (A') (A') (A') (A") (A') (A') (A') (A')
                 (A') (A") (A') (A') (A") (A") (A') (A") (A') (A")
                 (A') (A') (A') (A') (A') (A") (A') (A") (A") (A")
                 (A') (A") (A") (A") (A') (A") (A") (A') (A") (A")
                 (A') (A') (A') (A") (A') (A') (A') (A') (A') (A")
                 (A") (A') (A") (A') (A") (A") (A") (A') (A') (A')
                 (A') (A") (A') (A") (A') (A') (A") (A") (A') (A')
                 (A") (A') (A") (A') (A") (A") (A') (A") (A') (A")
                 (A') (A') (A') (A") (A") (A') (A') (A') (A") (A')
                 (A") (A') (A") (A") (A') (A') (A') (A') (A') (A')
                 (A') (A') (A') (A') (A') (A') (A') (A') (A') (A')
                 (A') (A') (A') (A') (A') (A') (A') (A') (A') (A')
                 (A') (A') (A') (A') (A') (A') (A') (A') (A') (A')
                 (A') (A') (A') (A') (A') (A') (A') (A') (A') (A')
                 (A') (A') (A') (A') (A') (A') (A') (A') (A') (A')
                 (A') (A') (A') (A') (A') (A') (A') (A') (A') (A')
                 (A') (A') (A') (A')
 The electronic state of the initial guess is 1-A'.
 Leave Link  401 at Thu Sep  8 15:01:29 2022, MaxMem=  1342177280 cpu:              80.9 elap:               1.8
 (Enter /mnt/opt/groups/app-gaussian/g16-avx2/l502.exe)
 Two-electron integrals replicated using symmetry.
 Closed shell SCF:
 Using DIIS extrapolation, IDIIS=    10.
 NGot=  1342177280 LenX=  1341706032 LenY=  1341484662
 Requested convergence on RMS density matrix=1.00D-08 within 500 cycles.
 Requested convergence on MAX density matrix=1.00D-06.
 Requested convergence on             energy=1.00D-06.
 Level shift goal  0.100 maximum shift  0.100.
 No special actions if energy rises.
 Dynamic level shift is on during FON iterations.

 Cycle   1  Pass 1  IDiag  1:
 FoFJK:  IHMeth= 1 ICntrl=       0 DoSepK=F KAlg= 0 I1Cent=           0 FoldK=F
 IRaf= 630000000 NMat=       1 IRICut=       1 DoRegI=T DoRafI=F ISym2E= 2 IDoP0=0 IntGTp=1.
 FoFCou: FMM=F IPFlag=           0 FMFlag=      100000 FMFlg1=           0
         NFxFlg=           0 DoJE=F BraDBF=F KetDBF=F FulRan=T
         wScrn=  0.000000 ICntrl=         0 IOpCl=  0 I1Cent=           0 NGrid=           0
         NMat0=    1 NMatS0=      1 NMatT0=    0 NMatD0=    1 NMtDS0=    0 NMtDT0=    0
 Integrals replicated using symmetry in FoFCou.
 E= -1000.05095386994    
 DIIS: error= 4.33D-02 at cycle   1 NSaved=   1.
 NSaved= 1 IEnMin= 1 EnMin= -1000.05095386994     IErMin= 1 ErrMin= 4.33D-02
 ErrMax= 4.33D-02  0.00D+00 EMaxC= 1.00D+00 BMatC= 4.29D-01 BMatP= 4.29D-01
 IDIUse=1 WtCom= 1.00D+00 WtEn= 0.00D+00
 Coeff-Com:  0.100D+01
 Coeff:      0.100D+01
 Gap=     0.135 Goal=     0.100 Shift=    0.000
 T= 1716. Gap= 0.130 NK=0 IS=    1 IE=  470 IFin=   88
          NO(<0.9)=   0  NV(>0.1)=   0     86.00e < EF      0.00e >EF  Err=2.8D-14
 GapD=    0.135 DampG=1.000 DampE=0.500 DampFc=0.5000 IDamp=-1.
 Damping current iteration by 5.00D-01
 RMSDP=4.03D-03 MaxDP=1.09D-01              OVMax= 1.40D-01

 Cycle   2  Pass 1  IDiag  1:
 E= -1000.29447215896     Delta-E=       -0.243518289013 Rises=F Damp=T
 DIIS: error= 7.22D-03 at cycle   2 NSaved=   2.
 NSaved= 2 IEnMin= 2 EnMin= -1000.29447215896     IErMin= 2 ErrMin= 7.22D-03
 ErrMax= 7.22D-03  0.00D+00 EMaxC= 1.00D+00 BMatC= 2.62D-02 BMatP= 4.29D-01
 IDIUse=1 WtCom= 1.00D+00 WtEn= 0.00D+00
 Coeff-Com: -0.898D-01 0.109D+01
 Coeff:     -0.898D-01 0.109D+01
 Gap=     0.137 Goal=     0.100 Shift=    0.000
 T= 1521. Gap= 0.133 NK=3 IS=   73 IE=   94 IFin=   87
          NO(<0.9)=   0  NV(>0.1)=   0     86.00e < EF      0.00e >EF  Err=0.0D+00
 GapD=    0.137 DampG=1.000 DampE=1.000 DampFc=1.0000 IDamp=-1.
 RMSDP=1.37D-03 MaxDP=5.85D-02 DE=-2.44D-01 OVMax= 7.31D-02

 Cycle   3  Pass 1  IDiag  1:
 E= -1000.51988888390     Delta-E=       -0.225416724948 Rises=F Damp=F
 DIIS: error= 6.13D-03 at cycle   3 NSaved=   3.
 NSaved= 3 IEnMin= 3 EnMin= -1000.51988888390     IErMin= 3 ErrMin= 6.13D-03
 ErrMax= 6.13D-03  0.00D+00 EMaxC= 1.00D+00 BMatC= 9.61D-03 BMatP= 2.62D-02
 IDIUse=1 WtCom= 1.00D+00 WtEn= 0.00D+00
 Coeff-Com: -0.791D-01 0.408D+00 0.671D+00
 Coeff:     -0.791D-01 0.408D+00 0.671D+00
 Gap=     0.137 Goal=     0.100 Shift=    0.000
 T= 1218. Gap= 0.134 NK=3 IS=   87 IE=   94 IFin=   86
          NO(<0.9)=   0  NV(>0.1)=   0     86.00e < EF      0.00e >EF  Err=0.0D+00
 GapD=    0.137 DampG=1.000 DampE=1.000 DampFc=1.0000 IDamp=-1.
 RMSDP=4.40D-04 MaxDP=1.95D-02 DE=-2.25D-01 OVMax= 5.36D-02

 Cycle   4  Pass 1  IDiag  1:
 E= -1000.52334407770     Delta-E=       -0.003455193797 Rises=F Damp=F
 DIIS: error= 6.19D-03 at cycle   4 NSaved=   4.
 NSaved= 4 IEnMin= 4 EnMin= -1000.52334407770     IErMin= 3 ErrMin= 6.13D-03
 ErrMax= 6.19D-03  0.00D+00 EMaxC= 1.00D+00 BMatC= 5.67D-03 BMatP= 9.61D-03
 IDIUse=1 WtCom= 1.00D+00 WtEn= 0.00D+00
 Coeff-Com: -0.416D-01 0.143D+00 0.454D+00 0.445D+00
 Coeff:     -0.416D-01 0.143D+00 0.454D+00 0.445D+00
 Gap=     0.135 Goal=     0.100 Shift=    0.000
 T=  580. Gap= 0.134 NK=3 IS=   87 IE=   94 IFin=   86
          NO(<0.9)=   0  NV(>0.1)=   0     86.00e < EF      0.00e >EF  Err=0.0D+00
 GapD=    0.135 DampG=1.000 DampE=1.000 DampFc=1.0000 IDamp=-1.
 RMSDP=2.38D-04 MaxDP=1.14D-02 DE=-3.46D-03 OVMax= 3.04D-02

 Cycle   5  Pass 1  IDiag  1:
 E= -1000.53028429100     Delta-E=       -0.006940213300 Rises=F Damp=F
 DIIS: error= 8.54D-04 at cycle   5 NSaved=   5.
 NSaved= 5 IEnMin= 5 EnMin= -1000.53028429100     IErMin= 5 ErrMin= 8.54D-04
 ErrMax= 8.54D-04  0.00D+00 EMaxC= 1.00D+00 BMatC= 2.37D-04 BMatP= 5.67D-03
 IDIUse=1 WtCom= 1.00D+00 WtEn= 0.00D+00
 Coeff-Com: -0.144D-01 0.377D-01 0.164D+00 0.232D+00 0.580D+00
 Coeff:     -0.144D-01 0.377D-01 0.164D+00 0.232D+00 0.580D+00
 Gap=     0.134 Goal=     0.100 Shift=    0.000
 RMSDP=5.52D-05 MaxDP=2.60D-03 DE=-6.94D-03 OVMax= 6.81D-03

 Cycle   6  Pass 1  IDiag  1:
 E= -1000.53050900173     Delta-E=       -0.000224710734 Rises=F Damp=F
 DIIS: error= 3.18D-04 at cycle   6 NSaved=   6.
 NSaved= 6 IEnMin= 6 EnMin= -1000.53050900173     IErMin= 6 ErrMin= 3.18D-04
 ErrMax= 3.18D-04  0.00D+00 EMaxC= 1.00D+00 BMatC= 4.94D-05 BMatP= 2.37D-04
 IDIUse=1 WtCom= 1.00D+00 WtEn= 0.00D+00
 Coeff-Com: -0.518D-02 0.102D-01 0.609D-01 0.109D+00 0.374D+00 0.451D+00
 Coeff:     -0.518D-02 0.102D-01 0.609D-01 0.109D+00 0.374D+00 0.451D+00
 Gap=     0.135 Goal=     0.100 Shift=    0.000
 RMSDP=1.90D-05 MaxDP=1.12D-03 DE=-2.25D-04 OVMax= 2.37D-03

 Cycle   7  Pass 1  IDiag  1:
 E= -1000.53055855929     Delta-E=       -0.000049557555 Rises=F Damp=F
 DIIS: error= 8.28D-05 at cycle   7 NSaved=   7.
 NSaved= 7 IEnMin= 7 EnMin= -1000.53055855929     IErMin= 7 ErrMin= 8.28D-05
 ErrMax= 8.28D-05  0.00D+00 EMaxC= 1.00D+00 BMatC= 2.74D-06 BMatP= 4.94D-05
 IDIUse=1 WtCom= 1.00D+00 WtEn= 0.00D+00
 Coeff-Com: -0.242D-02 0.416D-02 0.290D-01 0.550D-01 0.200D+00 0.277D+00
 Coeff-Com:  0.437D+00
 Coeff:     -0.242D-02 0.416D-02 0.290D-01 0.550D-01 0.200D+00 0.277D+00
 Coeff:      0.437D+00
 Gap=     0.135 Goal=     0.100 Shift=    0.000
 RMSDP=4.95D-06 MaxDP=2.19D-04 DE=-4.96D-05 OVMax= 5.52D-04

 Cycle   8  Pass 1  IDiag  1:
 E= -1000.53056146306     Delta-E=       -0.000002903771 Rises=F Damp=F
 DIIS: error= 1.66D-05 at cycle   8 NSaved=   8.
 NSaved= 8 IEnMin= 8 EnMin= -1000.53056146306     IErMin= 8 ErrMin= 1.66D-05
 ErrMax= 1.66D-05  0.00D+00 EMaxC= 1.00D+00 BMatC= 1.77D-07 BMatP= 2.74D-06
 IDIUse=1 WtCom= 1.00D+00 WtEn= 0.00D+00
 Coeff-Com: -0.269D-03 0.216D-03 0.323D-02 0.748D-02 0.319D-01 0.561D-01
 Coeff-Com:  0.225D+00 0.676D+00
 Coeff:     -0.269D-03 0.216D-03 0.323D-02 0.748D-02 0.319D-01 0.561D-01
 Coeff:      0.225D+00 0.676D+00
 Gap=     0.135 Goal=     0.100 Shift=    0.000
 RMSDP=1.36D-06 MaxDP=5.96D-05 DE=-2.90D-06 OVMax= 1.25D-04

 Cycle   9  Pass 1  IDiag  1:
 E= -1000.53056163682     Delta-E=       -0.000000173764 Rises=F Damp=F
 DIIS: error= 8.60D-06 at cycle   9 NSaved=   9.
 NSaved= 9 IEnMin= 9 EnMin= -1000.53056163682     IErMin= 9 ErrMin= 8.60D-06
 ErrMax= 8.60D-06  0.00D+00 EMaxC= 1.00D+00 BMatC= 2.23D-08 BMatP= 1.77D-07
 IDIUse=1 WtCom= 1.00D+00 WtEn= 0.00D+00
 Coeff-Com: -0.344D-04-0.833D-04 0.337D-03 0.142D-02 0.815D-02 0.175D-01
 Coeff-Com:  0.104D+00 0.388D+00 0.481D+00
 Coeff:     -0.344D-04-0.833D-04 0.337D-03 0.142D-02 0.815D-02 0.175D-01
 Coeff:      0.104D+00 0.388D+00 0.481D+00
 Gap=     0.135 Goal=     0.100 Shift=    0.000
 RMSDP=4.74D-07 MaxDP=2.53D-05 DE=-1.74D-07 OVMax= 6.42D-05

 Cycle  10  Pass 1  IDiag  1:
 E= -1000.53056165915     Delta-E=       -0.000000022324 Rises=F Damp=F
 DIIS: error= 3.24D-06 at cycle  10 NSaved=  10.
 NSaved=10 IEnMin=10 EnMin= -1000.53056165915     IErMin=10 ErrMin= 3.24D-06
 ErrMax= 3.24D-06  0.00D+00 EMaxC= 1.00D+00 BMatC= 2.58D-09 BMatP= 2.23D-08
 IDIUse=1 WtCom= 1.00D+00 WtEn= 0.00D+00
 Coeff-Com:  0.189D-04-0.686D-04-0.326D-03-0.417D-03-0.500D-03 0.338D-03
 Coeff-Com:  0.177D-01 0.100D+00 0.275D+00 0.608D+00
 Coeff:      0.189D-04-0.686D-04-0.326D-03-0.417D-03-0.500D-03 0.338D-03
 Coeff:      0.177D-01 0.100D+00 0.275D+00 0.608D+00
 Gap=     0.135 Goal=     0.100 Shift=    0.000
 RMSDP=1.77D-07 MaxDP=7.98D-06 DE=-2.23D-08 OVMax= 2.07D-05

 Cycle  11  Pass 1  IDiag  1:
 E= -1000.53056166164     Delta-E=       -0.000000002487 Rises=F Damp=F
 DIIS: error= 1.14D-06 at cycle  11 NSaved=  11.
 NSaved=11 IEnMin=11 EnMin= -1000.53056166164     IErMin=11 ErrMin= 1.14D-06
 ErrMax= 1.14D-06  0.00D+00 EMaxC= 1.00D+00 BMatC= 5.28D-10 BMatP= 2.58D-09
 IDIUse=1 WtCom= 1.00D+00 WtEn= 0.00D+00
 Coeff-Com:  0.140D-04-0.335D-04-0.238D-03-0.390D-03-0.997D-03-0.129D-02
 Coeff-Com:  0.179D-02 0.293D-01 0.134D+00 0.398D+00 0.440D+00
 Coeff:      0.140D-04-0.335D-04-0.238D-03-0.390D-03-0.997D-03-0.129D-02
 Coeff:      0.179D-02 0.293D-01 0.134D+00 0.398D+00 0.440D+00
 Gap=     0.135 Goal=     0.100 Shift=    0.000
 RMSDP=6.45D-08 MaxDP=4.13D-06 DE=-2.49D-09 OVMax= 8.42D-06

 Cycle  12  Pass 1  IDiag  1:
 E= -1000.53056166221     Delta-E=       -0.000000000576 Rises=F Damp=F
 DIIS: error= 1.90D-07 at cycle  12 NSaved=  12.
 NSaved=12 IEnMin=12 EnMin= -1000.53056166221     IErMin=12 ErrMin= 1.90D-07
 ErrMax= 1.90D-07  0.00D+00 EMaxC= 1.00D+00 BMatC= 1.44D-11 BMatP= 5.28D-10
 IDIUse=1 WtCom= 1.00D+00 WtEn= 0.00D+00
 Coeff-Com:  0.487D-05-0.930D-05-0.852D-04-0.150D-03-0.432D-03-0.649D-03
 Coeff-Com: -0.939D-03 0.415D-02 0.384D-01 0.132D+00 0.202D+00 0.626D+00
 Coeff:      0.487D-05-0.930D-05-0.852D-04-0.150D-03-0.432D-03-0.649D-03
 Coeff:     -0.939D-03 0.415D-02 0.384D-01 0.132D+00 0.202D+00 0.626D+00
 Gap=     0.135 Goal=     0.100 Shift=    0.000
 RMSDP=1.47D-08 MaxDP=8.99D-07 DE=-5.76D-10 OVMax= 2.17D-06

 Cycle  13  Pass 1  IDiag  1:
 E= -1000.53056166223     Delta-E=       -0.000000000019 Rises=F Damp=F
 DIIS: error= 9.79D-08 at cycle  13 NSaved=  13.
 NSaved=13 IEnMin=13 EnMin= -1000.53056166223     IErMin=13 ErrMin= 9.79D-08
 ErrMax= 9.79D-08  0.00D+00 EMaxC= 1.00D+00 BMatC= 4.50D-12 BMatP= 1.44D-11
 IDIUse=1 WtCom= 1.00D+00 WtEn= 0.00D+00
 Coeff-Com:  0.125D-05-0.127D-05-0.223D-04-0.441D-04-0.150D-03-0.259D-03
 Coeff-Com: -0.100D-02-0.205D-02 0.535D-02 0.291D-01 0.670D-01 0.396D+00
 Coeff-Com:  0.506D+00
 Coeff:      0.125D-05-0.127D-05-0.223D-04-0.441D-04-0.150D-03-0.259D-03
 Coeff:     -0.100D-02-0.205D-02 0.535D-02 0.291D-01 0.670D-01 0.396D+00
 Coeff:      0.506D+00
 Gap=     0.135 Goal=     0.100 Shift=    0.000
 RMSDP=6.41D-09 MaxDP=4.31D-07 DE=-1.91D-11 OVMax= 9.03D-07

 SCF Done:  E(RB3LYP) =  -1000.53056166     A.U. after   13 cycles
            NFock= 13  Conv=0.64D-08     -V/T= 2.0098
 KE= 9.908199117867D+02 PE=-6.204709574899D+03 EE= 2.269175087961D+03
 Leave Link  502 at Thu Sep  8 15:02:13 2022, MaxMem=  1342177280 cpu:            2008.3 elap:              43.3
 (Enter /mnt/opt/groups/app-gaussian/g16-avx2/l601.exe)
 Copying SCF densities to generalized density rwf, IOpCl= 0 IROHF=0.

 **********************************************************************

            Population analysis using the SCF Density.

 **********************************************************************

 Orbital symmetries:
       Occupied  (A') (A') (A') (A') (A') (A') (A') (A') (A') (A')
                 (A') (A') (A') (A') (A') (A') (A') (A') (A') (A')
                 (A') (A') (A') (A') (A') (A') (A') (A') (A') (A')
                 (A') (A') (A') (A') (A') (A') (A') (A') (A') (A')
                 (A') (A') (A') (A') (A') (A') (A') (A') (A') (A')
                 (A') (A') (A') (A') (A') (A') (A') (A') (A') (A')
                 (A') (A') (A') (A") (A') (A") (A') (A') (A') (A")
                 (A') (A') (A") (A') (A') (A') (A') (A") (A") (A")
                 (A") (A") (A") (A") (A") (A")
       Virtual   (A") (A") (A") (A") (A") (A") (A") (A") (A") (A')
                 (A') (A') (A') (A') (A") (A') (A') (A') (A') (A')
                 (A") (A') (A') (A') (A') (A') (A") (A') (A') (A")
                 (A') (A') (A') (A') (A') (A') (A') (A') (A') (A')
                 (A') (A') (A') (A') (A') (A') (A') (A') (A') (A')
                 (A') (A') (A') (A") (A') (A') (A") (A') (A") (A')
                 (A") (A') (A') (A") (A') (A') (A") (A') (A') (A')
                 (A") (A') (A') (A") (A') (A') (A') (A') (A") (A')
                 (A') (A') (A') (A') (A') (A") (A') (A") (A') (A")
                 (A') (A') (A") (A') (A") (A") (A') (A") (A") (A")
                 (A") (A") (A") (A") (A') (A') (A') (A') (A") (A')
                 (A') (A') (A') (A') (A') (A") (A') (A') (A') (A")
                 (A') (A') (A") (A') (A') (A') (A') (A') (A') (A')
                 (A') (A') (A') (A') (A') (A') (A') (A') (A') (A')
                 (A') (A') (A') (A') (A') (A') (A') (A') (A') (A')
                 (A') (A') (A') (A") (A") (A") (A') (A') (A") (A")
                 (A") (A') (A') (A') (A") (A") (A") (A") (A') (A")
                 (A") (A") (A") (A") (A') (A") (A") (A") (A") (A")
                 (A') (A") (A') (A') (A') (A') (A') (A') (A') (A')
                 (A') (A') (A') (A') (A') (A') (A') (A') (A') (A")
                 (A') (A") (A') (A') (A') (A") (A") (A') (A") (A')
                 (A') (A') (A") (A') (A') (A') (A') (A') (A") (A')
                 (A') (A') (A') (A') (A") (A') (A') (A') (A') (A')
                 (A") (A') (A') (A") (A") (A') (A") (A') (A') (A")
                 (A') (A') (A') (A') (A') (A") (A') (A") (A") (A")
                 (A") (A') (A") (A") (A') (A") (A') (A") (A") (A')
                 (A") (A') (A') (A') (A") (A') (A') (A') (A") (A")
                 (A') (A") (A') (A") (A") (A') (A") (A') (A') (A')
                 (A') (A") (A') (A") (A') (A") (A') (A") (A') (A')
                 (A") (A") (A') (A") (A") (A') (A') (A") (A') (A")
                 (A') (A') (A') (A") (A') (A") (A') (A') (A") (A')
                 (A") (A') (A") (A") (A') (A') (A') (A') (A') (A')
                 (A') (A') (A') (A') (A') (A') (A') (A') (A') (A')
                 (A') (A') (A') (A') (A') (A') (A') (A') (A') (A')
                 (A') (A') (A') (A') (A') (A') (A') (A') (A') (A')
                 (A') (A') (A') (A') (A') (A') (A') (A') (A') (A')
                 (A') (A') (A') (A') (A') (A') (A') (A') (A') (A')
                 (A') (A') (A') (A') (A') (A') (A') (A') (A') (A')
                 (A') (A') (A') (A')
 The electronic state is 1-A'.
 Alpha  occ. eigenvalues --  -10.20257 -10.20170 -10.20144 -10.20107 -10.19958
 Alpha  occ. eigenvalues --  -10.19925 -10.19904 -10.19844 -10.19841 -10.19779
 Alpha  occ. eigenvalues --  -10.19206 -10.19190 -10.19171 -10.19159 -10.19145
 Alpha  occ. eigenvalues --  -10.19129 -10.19114 -10.19113 -10.19102 -10.19101
 Alpha  occ. eigenvalues --  -10.19091 -10.19086 -10.19072 -10.19068 -10.19067
 Alpha  occ. eigenvalues --  -10.19033  -0.88747  -0.87556  -0.85687  -0.83298
 Alpha  occ. eigenvalues --   -0.80954  -0.79290  -0.78228  -0.76842  -0.75253
 Alpha  occ. eigenvalues --   -0.74435  -0.72668  -0.70884  -0.70282  -0.64748
 Alpha  occ. eigenvalues --   -0.63816  -0.62006  -0.61355  -0.60231  -0.59672
 Alpha  occ. eigenvalues --   -0.57943  -0.55916  -0.53478  -0.52119  -0.51601
 Alpha  occ. eigenvalues --   -0.50067  -0.49400  -0.48249  -0.46188  -0.45989
 Alpha  occ. eigenvalues --   -0.45447  -0.44308  -0.43413  -0.42998  -0.42503
 Alpha  occ. eigenvalues --   -0.41999  -0.41642  -0.40841  -0.40792  -0.40340
 Alpha  occ. eigenvalues --   -0.39316  -0.39273  -0.38789  -0.37217  -0.37009
 Alpha  occ. eigenvalues --   -0.36584  -0.35012  -0.34143  -0.33953  -0.33112
 Alpha  occ. eigenvalues --   -0.32756  -0.31781  -0.31677  -0.30337  -0.28957
 Alpha  occ. eigenvalues --   -0.27667  -0.25637  -0.24693  -0.22434  -0.20448
 Alpha  occ. eigenvalues --   -0.19422
 Alpha virt. eigenvalues --   -0.05965  -0.05298  -0.02871  -0.00355   0.00369
 Alpha virt. eigenvalues --    0.02442   0.04534   0.05850   0.08260   0.09275
 Alpha virt. eigenvalues --    0.09592   0.09949   0.11071   0.11205   0.12207
 Alpha virt. eigenvalues --    0.13188   0.13617   0.15167   0.16028   0.16734
 Alpha virt. eigenvalues --    0.16885   0.17101   0.17794   0.18202   0.18982
 Alpha virt. eigenvalues --    0.20479   0.20892   0.22165   0.23802   0.23849
 Alpha virt. eigenvalues --    0.24907   0.25707   0.26327   0.27158   0.28249
 Alpha virt. eigenvalues --    0.29009   0.29423   0.29963   0.30411   0.31784
 Alpha virt. eigenvalues --    0.32303   0.32803   0.34155   0.34351   0.36825
 Alpha virt. eigenvalues --    0.39327   0.41441   0.42524   0.44296   0.46336
 Alpha virt. eigenvalues --    0.47517   0.47987   0.48840   0.49860   0.50177
 Alpha virt. eigenvalues --    0.50696   0.50946   0.51758   0.52460   0.52819
 Alpha virt. eigenvalues --    0.53629   0.53848   0.54547   0.54783   0.54835
 Alpha virt. eigenvalues --    0.55261   0.55342   0.55829   0.56656   0.57122
 Alpha virt. eigenvalues --    0.57218   0.57691   0.58051   0.58492   0.58771
 Alpha virt. eigenvalues --    0.58928   0.59366   0.59948   0.60096   0.60321
 Alpha virt. eigenvalues --    0.60805   0.61207   0.61654   0.61706   0.61813
 Alpha virt. eigenvalues --    0.62182   0.62350   0.62400   0.62450   0.63663
 Alpha virt. eigenvalues --    0.64039   0.64135   0.64876   0.65007   0.65244
 Alpha virt. eigenvalues --    0.67495   0.68341   0.68793   0.69262   0.72190
 Alpha virt. eigenvalues --    0.74389   0.75619   0.76229   0.77995   0.78090
 Alpha virt. eigenvalues --    0.79064   0.80231   0.80958   0.81536   0.81599
 Alpha virt. eigenvalues --    0.81776   0.81985   0.82447   0.82708   0.83293
 Alpha virt. eigenvalues --    0.84192   0.84420   0.84543   0.87475   0.88120
 Alpha virt. eigenvalues --    0.88135   0.89532   0.89593   0.89816   0.91380
 Alpha virt. eigenvalues --    0.91914   0.92978   0.93864   0.94013   0.94982
 Alpha virt. eigenvalues --    0.95113   0.96778   0.97061   0.98603   0.99581
 Alpha virt. eigenvalues --    1.00926   1.01972   1.02377   1.03021   1.04425
 Alpha virt. eigenvalues --    1.05603   1.07374   1.08569   1.09357   1.10683
 Alpha virt. eigenvalues --    1.13020   1.14960   1.15429   1.16475   1.17067
 Alpha virt. eigenvalues --    1.18949   1.20290   1.21137   1.21901   1.22147
 Alpha virt. eigenvalues --    1.24003   1.24147   1.24465   1.24473   1.26306
 Alpha virt. eigenvalues --    1.26428   1.28745   1.29886   1.32514   1.33073
 Alpha virt. eigenvalues --    1.33468   1.34064   1.34078   1.34287   1.35236
 Alpha virt. eigenvalues --    1.35572   1.37020   1.38472   1.38745   1.39427
 Alpha virt. eigenvalues --    1.40586   1.41201   1.41284   1.42962   1.43800
 Alpha virt. eigenvalues --    1.43905   1.44714   1.44748   1.46334   1.48030
 Alpha virt. eigenvalues --    1.48603   1.49639   1.50648   1.52829   1.53411
 Alpha virt. eigenvalues --    1.54191   1.56528   1.59064   1.62314   1.69896
 Alpha virt. eigenvalues --    1.70753   1.72121   1.72545   1.73835   1.74806
 Alpha virt. eigenvalues --    1.74949   1.76406   1.76654   1.78960   1.80097
 Alpha virt. eigenvalues --    1.80703   1.81757   1.82370   1.82661   1.84008
 Alpha virt. eigenvalues --    1.85505   1.85734   1.86455   1.87615   1.87973
 Alpha virt. eigenvalues --    1.88380   1.88811   1.89006   1.89074   1.90187
 Alpha virt. eigenvalues --    1.90962   1.91340   1.92030   1.92443   1.93151
 Alpha virt. eigenvalues --    1.93537   1.94201   1.94790   1.95637   1.96539
 Alpha virt. eigenvalues --    1.98153   1.98360   1.99090   1.99433   1.99851
 Alpha virt. eigenvalues --    2.00419   2.02785   2.03380   2.05495   2.05616
 Alpha virt. eigenvalues --    2.08411   2.09110   2.10579   2.12613   2.13759
 Alpha virt. eigenvalues --    2.16605   2.18613   2.20731   2.21900   2.22902
 Alpha virt. eigenvalues --    2.23851   2.24011   2.24409   2.25510   2.26416
 Alpha virt. eigenvalues --    2.26898   2.28189   2.28854   2.29628   2.30296
 Alpha virt. eigenvalues --    2.30865   2.31278   2.32566   2.33575   2.33960
 Alpha virt. eigenvalues --    2.34005   2.36926   2.37955   2.38411   2.38507
 Alpha virt. eigenvalues --    2.39311   2.40182   2.40710   2.41817   2.43118
 Alpha virt. eigenvalues --    2.43173   2.44210   2.45383   2.45928   2.46511
 Alpha virt. eigenvalues --    2.47608   2.47649   2.51464   2.51881   2.52610
 Alpha virt. eigenvalues --    2.53608   2.53838   2.54235   2.55534   2.56092
 Alpha virt. eigenvalues --    2.56796   2.57909   2.57928   2.59715   2.59929
 Alpha virt. eigenvalues --    2.60160   2.60683   2.61415   2.62288   2.62799
 Alpha virt. eigenvalues --    2.64163   2.64605   2.65761   2.66808   2.67816
 Alpha virt. eigenvalues --    2.68213   2.70591   2.71994   2.72122   2.73765
 Alpha virt. eigenvalues --    2.73916   2.75191   2.75725   2.76032   2.77093
 Alpha virt. eigenvalues --    2.79035   2.81325   2.83740   2.85270   2.86154
 Alpha virt. eigenvalues --    2.87516   2.89968   2.91183   2.92427   2.96575
 Alpha virt. eigenvalues --    2.98974   3.00231   3.03252   3.07761   3.09959
 Alpha virt. eigenvalues --    3.14543   3.15219   3.16206   3.16766   3.17496
 Alpha virt. eigenvalues --    3.18640   3.20373   3.22092   3.24040   3.24168
 Alpha virt. eigenvalues --    3.26157   3.28309   3.29308   3.30382   3.33365
 Alpha virt. eigenvalues --    3.34374   3.39435   3.42198   3.44099   3.46278
 Alpha virt. eigenvalues --    3.47974   3.48652   3.61399   3.63412   3.73229
 Alpha virt. eigenvalues --    3.78601   3.86794   3.88400   4.08457   4.08903
 Alpha virt. eigenvalues --    4.10593   4.12487   4.13284   4.13911   4.14335
 Alpha virt. eigenvalues --    4.14775   4.15239   4.16072   4.18845   4.20533
 Alpha virt. eigenvalues --    4.21685   4.30645   4.31848   4.35655   4.40345
 Alpha virt. eigenvalues --    4.42392   4.46920   4.50167   4.54053   4.58233
 Alpha virt. eigenvalues --    4.67064   4.79843   4.92286   5.01045
          Condensed to atoms (all electrons):
               1          2          3          4          5          6
     1  C    5.335617   0.382373   0.426160  -0.082036  -0.017717  -0.078953
     2  C    0.382373   4.769579   0.001136   0.448526   0.474189   0.007365
     3  C    0.426160   0.001136   4.821147   0.007312  -0.029446   0.389895
     4  C   -0.082036   0.448526   0.007312   5.008144  -0.032632  -0.000191
     5  C   -0.017717   0.474189  -0.029446  -0.032632   4.756576  -0.000253
     6  C   -0.078953   0.007365   0.389895  -0.000191  -0.000253   5.067334
     7  C   -0.012840  -0.035560   0.424014  -0.000211   0.006853  -0.008042
     8  C    0.014622  -0.036026  -0.000042  -0.064037   0.445208  -0.000006
     9  C   -0.110540  -0.019562  -0.061607   0.014196   0.397871   0.015402
    10  C    0.008604  -0.000373   0.004775   0.000002   0.000055   0.476282
    11  C    0.014624  -0.000016   0.001297  -0.000003   0.006836  -0.067911
    12  C    0.007680  -0.009594  -0.000319   0.526951  -0.037131   0.000002
    13  C   -0.000611   0.000027  -0.045427   0.000000  -0.000187   0.005282
    14  C   -0.000049  -0.000037   0.011425  -0.000000   0.000536  -0.001896
    15  C   -0.000562  -0.036791   0.000023  -0.025593  -0.009591   0.000000
    16  C   -0.000000  -0.000000  -0.000173   0.000000  -0.000007   0.000051
    17  C   -0.000014   0.000000  -0.000576   0.000000   0.000000   0.008359
    18  C   -0.000000   0.000000  -0.000000   0.000000   0.000000   0.000000
    19  C    0.000000   0.000000   0.000027  -0.000000  -0.000000  -0.000399
    20  C    0.000000   0.000000   0.000000   0.000000  -0.000000  -0.000000
    21  C    0.000000   0.000000  -0.000000  -0.000000  -0.000000   0.000001
    22  C    0.000000  -0.000000   0.000000   0.000000   0.000000  -0.000000
    23  C    0.000000  -0.000000   0.000000  -0.000000   0.000000  -0.000000
    24  C   -0.000000  -0.000000  -0.000000  -0.000000  -0.000000   0.000000
    25  C   -0.000000  -0.000000  -0.000000   0.000000   0.000000   0.000000
    26  C   -0.000000   0.000000  -0.000000   0.000000  -0.000000   0.000000
    27  H    0.356855  -0.039189  -0.039591  -0.008142   0.004350  -0.008162
    28  H   -0.008525  -0.038810   0.000103   0.363264   0.004623  -0.000004
    29  H   -0.007989   0.000137  -0.037428  -0.000005   0.000027   0.360206
    30  H   -0.000203   0.004775   0.000022   0.000562  -0.038774   0.000000
    31  H    0.000741   0.004413   0.004249  -0.000232  -0.040150  -0.000209
    32  H   -0.000228   0.000004   0.002358  -0.000000  -0.000001  -0.034453
    33  H   -0.000205   0.002798   0.000004  -0.034021   0.001046  -0.000000
    34  H   -0.000000   0.000002  -0.000239  -0.000000   0.000353   0.000022
    35  H    0.000010   0.001039  -0.000001   0.004168   0.002872  -0.000000
    36  H   -0.000000  -0.000000   0.000032  -0.000000  -0.000000   0.000212
    37  H   -0.000000   0.000000   0.000000   0.000000  -0.000000  -0.000000
    38  H   -0.000000   0.000000  -0.000000   0.000000  -0.000000   0.000000
    39  H    0.000000  -0.000000   0.000000  -0.000000   0.000000  -0.000001
    40  H    0.000000  -0.000000   0.000000   0.000000   0.000000  -0.000000
    41  H    0.000000  -0.000000   0.000000   0.000000   0.000000  -0.000000
    42  H   -0.000000   0.000000  -0.000000   0.000000  -0.000000   0.000000
               7          8          9         10         11         12
     1  C   -0.012840   0.014622  -0.110540   0.008604   0.014624   0.007680
     2  C   -0.035560  -0.036026  -0.019562  -0.000373  -0.000016  -0.009594
     3  C    0.424014  -0.000042  -0.061607   0.004775   0.001297  -0.000319
     4  C   -0.000211  -0.064037   0.014196   0.000002  -0.000003   0.526951
     5  C    0.006853   0.445208   0.397871   0.000055   0.006836  -0.037131
     6  C   -0.008042  -0.000006   0.015402   0.476282  -0.067911   0.000002
     7  C    5.032189   0.008599   0.414569  -0.066913   0.270384   0.000033
     8  C    0.008599   5.010881  -0.077095   0.000000  -0.000214  -0.025527
     9  C    0.414569  -0.077095   5.369092  -0.001877  -0.077581  -0.000493
    10  C   -0.066913   0.000000  -0.001877   5.072322  -0.011527  -0.000000
    11  C    0.270384  -0.000214  -0.077581  -0.011527   5.033748  -0.000000
    12  C    0.000033  -0.025527  -0.000493  -0.000000  -0.000000   4.860298
    13  C   -0.000635  -0.000001   0.011779   0.389193   0.431647   0.000000
    14  C   -0.078844   0.000019  -0.026814   0.015633   0.403599   0.000000
    15  C   -0.000352   0.527192   0.007200  -0.000000   0.000002   0.486162
    16  C    0.006343   0.000000   0.000564  -0.000128   0.000657   0.000000
    17  C    0.014048  -0.000000  -0.000043  -0.076221  -0.010899   0.000000
    18  C   -0.000207   0.000000   0.000019  -0.000008   0.008715  -0.000000
    19  C    0.000010   0.000000  -0.000045   0.008462  -0.038433  -0.000000
    20  C    0.000002   0.000000  -0.000000   0.000000  -0.000420  -0.000000
    21  C    0.000006   0.000000  -0.000000  -0.000198  -0.000109  -0.000000
    22  C   -0.000000  -0.000000   0.000000   0.000015  -0.000044   0.000000
    23  C   -0.000000  -0.000000   0.000000  -0.000000   0.000024   0.000000
    24  C    0.000000   0.000000  -0.000000   0.000000   0.000000   0.000000
    25  C    0.000000  -0.000000   0.000000  -0.000000   0.000000   0.000000
    26  C    0.000000   0.000000  -0.000000  -0.000000   0.000000   0.000000
    27  H    0.003821  -0.000216   0.000750   0.000217  -0.000208   0.000101
    28  H    0.000021   0.000575  -0.000207   0.000000   0.000000  -0.043335
    29  H    0.003865   0.000000  -0.000235  -0.034278   0.001096   0.000000
    30  H    0.000118   0.362479  -0.009387   0.000000   0.000001   0.004498
    31  H   -0.029794  -0.008841   0.349595   0.000022  -0.013459   0.000027
    32  H    0.001097  -0.000000   0.000020   0.358948   0.004045  -0.000000
    33  H   -0.000001   0.004162   0.000011  -0.000000  -0.000000   0.365815
    34  H   -0.013529   0.000000   0.004011  -0.000217  -0.029167   0.000000
    35  H    0.000004  -0.033958  -0.000206   0.000000  -0.000000  -0.040118
    36  H   -0.000235   0.000000   0.000002  -0.008803   0.003932   0.000000
    37  H   -0.000003   0.000000  -0.000002   0.000000   0.000117   0.000000
    38  H   -0.000000   0.000000  -0.000000  -0.000000   0.000004  -0.000000
    39  H   -0.000000   0.000000  -0.000000  -0.000008   0.000001   0.000000
    40  H   -0.000000  -0.000000   0.000000   0.000000  -0.000000   0.000000
    41  H   -0.000000  -0.000000   0.000000  -0.000000  -0.000000   0.000000
    42  H    0.000000   0.000000  -0.000000  -0.000000   0.000000   0.000000
              13         14         15         16         17         18
     1  C   -0.000611  -0.000049  -0.000562  -0.000000  -0.000014  -0.000000
     2  C    0.000027  -0.000037  -0.036791  -0.000000   0.000000   0.000000
     3  C   -0.045427   0.011425   0.000023  -0.000173  -0.000576  -0.000000
     4  C    0.000000  -0.000000  -0.025593   0.000000   0.000000   0.000000
     5  C   -0.000187   0.000536  -0.009591  -0.000007   0.000000   0.000000
     6  C    0.005282  -0.001896   0.000000   0.000051   0.008359   0.000000
     7  C   -0.000635  -0.078844  -0.000352   0.006343   0.014048  -0.000207
     8  C   -0.000001   0.000019   0.527192   0.000000  -0.000000   0.000000
     9  C    0.011779  -0.026814   0.007200   0.000564  -0.000043   0.000019
    10  C    0.389193   0.015633  -0.000000  -0.000128  -0.076221  -0.000008
    11  C    0.431647   0.403599   0.000002   0.000657  -0.010899   0.008715
    12  C    0.000000   0.000000   0.486162   0.000000   0.000000  -0.000000
    13  C    4.811645  -0.058790   0.000000  -0.024688   0.429732  -0.000143
    14  C   -0.058790   5.363654  -0.000000   0.420894  -0.112312  -0.076088
    15  C    0.000000  -0.000000   4.859987  -0.000000   0.000000   0.000000
    16  C   -0.024688   0.420894  -0.000000   4.806749  -0.056608   0.401760
    17  C    0.429732  -0.112312   0.000000  -0.056608   5.366626   0.015567
    18  C   -0.000143  -0.076088   0.000000   0.401760   0.015567   5.070683
    19  C    0.000462  -0.011193   0.000000   0.432679   0.393261  -0.013319
    20  C    0.000050   0.008161   0.000000   0.005619  -0.001647   0.466783
    21  C    0.006717   0.014051   0.000000  -0.001965  -0.082140  -0.068171
    22  C    0.000713  -0.000041  -0.000000   0.010900  -0.023244  -0.001523
    23  C   -0.000168  -0.000480  -0.000000  -0.045518   0.011173   0.003633
    24  C   -0.000011   0.000000   0.000000  -0.000232   0.000353   0.000071
    25  C    0.000000  -0.000012  -0.000000  -0.000422  -0.000094   0.008812
    26  C    0.000000   0.000000   0.000000   0.000036  -0.000014  -0.000413
    27  H    0.000025   0.000002   0.000023   0.000000  -0.000000   0.000000
    28  H   -0.000000   0.000000   0.004489  -0.000000  -0.000000  -0.000000
    29  H    0.002350   0.000020  -0.000000  -0.000001  -0.000225  -0.000000
    30  H    0.000000  -0.000002  -0.043312  -0.000000  -0.000000   0.000000
    31  H   -0.000237   0.003974   0.000113   0.000372  -0.000002  -0.000001
    32  H   -0.036809  -0.000242   0.000000   0.000032  -0.008654   0.000000
    33  H    0.000000   0.000000  -0.040022   0.000000   0.000000  -0.000000
    34  H    0.004380   0.349308  -0.000000  -0.040366   0.000810  -0.008816
    35  H   -0.000000  -0.000000   0.365817  -0.000000  -0.000000   0.000000
    36  H   -0.039201   0.000846  -0.000000   0.004322   0.349286  -0.000221
    37  H    0.000033  -0.008608  -0.000000  -0.036595  -0.000245   0.358858
    38  H   -0.000001  -0.000228   0.000000   0.002258   0.000021  -0.034492
    39  H    0.000497   0.000001  -0.000000  -0.000241   0.004128   0.000016
    40  H   -0.000000  -0.000000   0.000000   0.000014   0.000002   0.000280
    41  H    0.000000   0.000000   0.000000   0.000002   0.000010  -0.000000
    42  H   -0.000000  -0.000000   0.000000  -0.000001  -0.000000   0.000004
              19         20         21         22         23         24
     1  C    0.000000   0.000000   0.000000   0.000000   0.000000  -0.000000
     2  C    0.000000   0.000000   0.000000  -0.000000  -0.000000  -0.000000
     3  C    0.000027   0.000000  -0.000000   0.000000   0.000000  -0.000000
     4  C   -0.000000   0.000000  -0.000000   0.000000  -0.000000  -0.000000
     5  C   -0.000000  -0.000000  -0.000000   0.000000   0.000000  -0.000000
     6  C   -0.000399  -0.000000   0.000001  -0.000000  -0.000000   0.000000
     7  C    0.000010   0.000002   0.000006  -0.000000  -0.000000   0.000000
     8  C    0.000000   0.000000   0.000000  -0.000000  -0.000000   0.000000
     9  C   -0.000045  -0.000000  -0.000000   0.000000   0.000000  -0.000000
    10  C    0.008462   0.000000  -0.000198   0.000015  -0.000000   0.000000
    11  C   -0.038433  -0.000420  -0.000109  -0.000044   0.000024   0.000000
    12  C   -0.000000  -0.000000  -0.000000   0.000000   0.000000   0.000000
    13  C    0.000462   0.000050   0.006717   0.000713  -0.000168  -0.000011
    14  C   -0.011193   0.008161   0.014051  -0.000041  -0.000480   0.000000
    15  C    0.000000   0.000000   0.000000  -0.000000  -0.000000   0.000000
    16  C    0.432679   0.005619  -0.001965   0.010900  -0.045518  -0.000232
    17  C    0.393261  -0.001647  -0.082140  -0.023244   0.011173   0.000353
    18  C   -0.013319   0.466783  -0.068171  -0.001523   0.003633   0.000071
    19  C    5.046755  -0.069212   0.282098  -0.085302  -0.000684   0.008393
    20  C   -0.069212   5.081440  -0.011092   0.014158   0.398605  -0.000552
    21  C    0.282098  -0.011092   4.980105   0.476765   0.458176  -0.006721
    22  C   -0.085302   0.014158   0.476765   5.040772  -0.067391   0.513230
    23  C   -0.000684   0.398605   0.458176  -0.067391   4.780673  -0.036194
    24  C    0.008393  -0.000552  -0.006721   0.513230  -0.036194   4.848966
    25  C    0.013515  -0.082741  -0.024836  -0.066012   0.473600  -0.023846
    26  C   -0.000510   0.007946  -0.040461  -0.025767  -0.013773   0.510647
    27  H   -0.000000  -0.000000  -0.000000   0.000000   0.000000   0.000000
    28  H    0.000000   0.000000   0.000000  -0.000000  -0.000000   0.000000
    29  H    0.000004   0.000000  -0.000000  -0.000000  -0.000000  -0.000000
    30  H    0.000000  -0.000000   0.000000   0.000000   0.000000  -0.000000
    31  H    0.000002  -0.000000  -0.000000  -0.000000   0.000000  -0.000000
    32  H    0.000121  -0.000000  -0.000002  -0.000001   0.000000  -0.000000
    33  H   -0.000000  -0.000000  -0.000000   0.000000   0.000000   0.000000
    34  H    0.003973   0.000223  -0.000227   0.000002   0.000029  -0.000000
    35  H    0.000000   0.000000   0.000000  -0.000000  -0.000000   0.000000
    36  H   -0.029797   0.000023  -0.012805   0.003494  -0.000225   0.000164
    37  H    0.004086  -0.035209   0.001144   0.000019   0.002419  -0.000001
    38  H    0.001167   0.360221   0.003915  -0.000230  -0.037632   0.000021
    39  H   -0.015115  -0.000192  -0.029096   0.358386   0.004900  -0.044867
    40  H   -0.000189  -0.008802   0.004340   0.000631  -0.039882   0.004628
    41  H   -0.000244   0.000010   0.002701  -0.033915   0.001206   0.365149
    42  H    0.000016  -0.000196   0.001142   0.004109   0.002689  -0.039329
              25         26         27         28         29         30
     1  C   -0.000000  -0.000000   0.356855  -0.008525  -0.007989  -0.000203
     2  C   -0.000000   0.000000  -0.039189  -0.038810   0.000137   0.004775
     3  C   -0.000000  -0.000000  -0.039591   0.000103  -0.037428   0.000022
     4  C    0.000000   0.000000  -0.008142   0.363264  -0.000005   0.000562
     5  C    0.000000  -0.000000   0.004350   0.004623   0.000027  -0.038774
     6  C    0.000000   0.000000  -0.008162  -0.000004   0.360206   0.000000
     7  C    0.000000   0.000000   0.003821   0.000021   0.003865   0.000118
     8  C   -0.000000   0.000000  -0.000216   0.000575   0.000000   0.362479
     9  C    0.000000  -0.000000   0.000750  -0.000207  -0.000235  -0.009387
    10  C   -0.000000  -0.000000   0.000217   0.000000  -0.034278   0.000000
    11  C    0.000000   0.000000  -0.000208   0.000000   0.001096   0.000001
    12  C    0.000000   0.000000   0.000101  -0.043335   0.000000   0.004498
    13  C    0.000000   0.000000   0.000025  -0.000000   0.002350   0.000000
    14  C   -0.000012   0.000000   0.000002   0.000000   0.000020  -0.000002
    15  C   -0.000000   0.000000   0.000023   0.004489  -0.000000  -0.043312
    16  C   -0.000422   0.000036   0.000000  -0.000000  -0.000001  -0.000000
    17  C   -0.000094  -0.000014  -0.000000  -0.000000  -0.000225  -0.000000
    18  C    0.008812  -0.000413   0.000000  -0.000000  -0.000000   0.000000
    19  C    0.013515  -0.000510  -0.000000   0.000000   0.000004   0.000000
    20  C   -0.082741   0.007946  -0.000000   0.000000   0.000000  -0.000000
    21  C   -0.024836  -0.040461  -0.000000   0.000000  -0.000000   0.000000
    22  C   -0.066012  -0.025767   0.000000  -0.000000  -0.000000   0.000000
    23  C    0.473600  -0.013773   0.000000  -0.000000  -0.000000   0.000000
    24  C   -0.023846   0.510647   0.000000   0.000000  -0.000000  -0.000000
    25  C    5.016449   0.505000   0.000000   0.000000  -0.000000  -0.000000
    26  C    0.505000   4.853561  -0.000000   0.000000   0.000000   0.000000
    27  H    0.000000  -0.000000   0.632566   0.006333   0.006672   0.000002
    28  H    0.000000   0.000000   0.006333   0.632872   0.000002   0.000020
    29  H   -0.000000   0.000000   0.006672   0.000002   0.626123   0.000000
    30  H   -0.000000   0.000000   0.000002   0.000020   0.000000   0.634566
    31  H    0.000000   0.000000   0.000026   0.000003   0.000002   0.007046
    32  H   -0.000000   0.000000  -0.000017   0.000000  -0.005475  -0.000000
    33  H    0.000000   0.000000  -0.000012  -0.005989   0.000000  -0.000193
    34  H   -0.000000  -0.000000   0.000000   0.000000   0.000000   0.000001
    35  H    0.000000   0.000000  -0.000000  -0.000192  -0.000000  -0.006040
    36  H   -0.000002  -0.000001   0.000000  -0.000000  -0.000019   0.000000
    37  H   -0.000216   0.000003   0.000000  -0.000000  -0.000000   0.000000
    38  H   -0.008196   0.000163   0.000000   0.000000   0.000000  -0.000000
    39  H    0.000641   0.004541  -0.000000   0.000000   0.000000   0.000000
    40  H    0.363998  -0.043605   0.000000   0.000000   0.000000   0.000000
    41  H    0.004193  -0.040034   0.000000   0.000000  -0.000000   0.000000
    42  H   -0.034675   0.365746  -0.000000   0.000000   0.000000   0.000000
              31         32         33         34         35         36
     1  C    0.000741  -0.000228  -0.000205  -0.000000   0.000010  -0.000000
     2  C    0.004413   0.000004   0.002798   0.000002   0.001039  -0.000000
     3  C    0.004249   0.002358   0.000004  -0.000239  -0.000001   0.000032
     4  C   -0.000232  -0.000000  -0.034021  -0.000000   0.004168  -0.000000
     5  C   -0.040150  -0.000001   0.001046   0.000353   0.002872  -0.000000
     6  C   -0.000209  -0.034453  -0.000000   0.000022  -0.000000   0.000212
     7  C   -0.029794   0.001097  -0.000001  -0.013529   0.000004  -0.000235
     8  C   -0.008841  -0.000000   0.004162   0.000000  -0.033958   0.000000
     9  C    0.349595   0.000020   0.000011   0.004011  -0.000206   0.000002
    10  C    0.000022   0.358948  -0.000000  -0.000217   0.000000  -0.008803
    11  C   -0.013459   0.004045  -0.000000  -0.029167  -0.000000   0.003932
    12  C    0.000027  -0.000000   0.365815   0.000000  -0.040118   0.000000
    13  C   -0.000237  -0.036809   0.000000   0.004380  -0.000000  -0.039201
    14  C    0.003974  -0.000242   0.000000   0.349308  -0.000000   0.000846
    15  C    0.000113   0.000000  -0.040022  -0.000000   0.365817  -0.000000
    16  C    0.000372   0.000032   0.000000  -0.040366  -0.000000   0.004322
    17  C   -0.000002  -0.008654   0.000000   0.000810  -0.000000   0.349286
    18  C   -0.000001   0.000000  -0.000000  -0.008816   0.000000  -0.000221
    19  C    0.000002   0.000121  -0.000000   0.003973   0.000000  -0.029797
    20  C   -0.000000  -0.000000  -0.000000   0.000223   0.000000   0.000023
    21  C   -0.000000  -0.000002  -0.000000  -0.000227   0.000000  -0.012805
    22  C   -0.000000  -0.000001   0.000000   0.000002  -0.000000   0.003494
    23  C    0.000000   0.000000   0.000000   0.000029  -0.000000  -0.000225
    24  C   -0.000000  -0.000000   0.000000  -0.000000   0.000000   0.000164
    25  C    0.000000  -0.000000   0.000000  -0.000000   0.000000  -0.000002
    26  C    0.000000   0.000000   0.000000  -0.000000   0.000000  -0.000001
    27  H    0.000026  -0.000017  -0.000012   0.000000  -0.000000   0.000000
    28  H    0.000003   0.000000  -0.005989   0.000000  -0.000192  -0.000000
    29  H    0.000002  -0.005475   0.000000   0.000000  -0.000000  -0.000019
    30  H    0.007046  -0.000000  -0.000193   0.000001  -0.006040   0.000000
    31  H    0.633746   0.000000   0.000000   0.003833  -0.000014   0.000000
    32  H    0.000000   0.627364  -0.000000   0.000002   0.000000   0.007409
    33  H    0.000000  -0.000000   0.625311  -0.000000  -0.005302  -0.000000
    34  H    0.003833   0.000002  -0.000000   0.633262   0.000000   0.000026
    35  H   -0.000014   0.000000  -0.005302   0.000000   0.625528   0.000000
    36  H    0.000000   0.007409  -0.000000   0.000026   0.000000   0.633020
    37  H    0.000002   0.000000   0.000000   0.007367  -0.000000   0.000002
    38  H    0.000000  -0.000000   0.000000  -0.000018   0.000000   0.000000
    39  H   -0.000000   0.000004   0.000000   0.000000   0.000000   0.003559
    40  H   -0.000000   0.000000   0.000000   0.000000   0.000000   0.000000
    41  H    0.000000   0.000000   0.000000   0.000000   0.000000   0.000001
    42  H    0.000000   0.000000   0.000000  -0.000000   0.000000  -0.000000
              37         38         39         40         41         42
     1  C   -0.000000  -0.000000   0.000000   0.000000   0.000000  -0.000000
     2  C    0.000000   0.000000  -0.000000  -0.000000  -0.000000   0.000000
     3  C    0.000000  -0.000000   0.000000   0.000000   0.000000  -0.000000
     4  C    0.000000   0.000000  -0.000000   0.000000   0.000000   0.000000
     5  C   -0.000000  -0.000000   0.000000   0.000000   0.000000  -0.000000
     6  C   -0.000000   0.000000  -0.000001  -0.000000  -0.000000   0.000000
     7  C   -0.000003  -0.000000  -0.000000  -0.000000  -0.000000   0.000000
     8  C    0.000000   0.000000   0.000000  -0.000000  -0.000000   0.000000
     9  C   -0.000002  -0.000000  -0.000000   0.000000   0.000000  -0.000000
    10  C    0.000000  -0.000000  -0.000008   0.000000  -0.000000  -0.000000
    11  C    0.000117   0.000004   0.000001  -0.000000  -0.000000   0.000000
    12  C    0.000000  -0.000000   0.000000   0.000000   0.000000   0.000000
    13  C    0.000033  -0.000001   0.000497  -0.000000   0.000000  -0.000000
    14  C   -0.008608  -0.000228   0.000001  -0.000000   0.000000  -0.000000
    15  C   -0.000000   0.000000  -0.000000   0.000000   0.000000   0.000000
    16  C   -0.036595   0.002258  -0.000241   0.000014   0.000002  -0.000001
    17  C   -0.000245   0.000021   0.004128   0.000002   0.000010  -0.000000
    18  C    0.358858  -0.034492   0.000016   0.000280  -0.000000   0.000004
    19  C    0.004086   0.001167  -0.015115  -0.000189  -0.000244   0.000016
    20  C   -0.035209   0.360221  -0.000192  -0.008802   0.000010  -0.000196
    21  C    0.001144   0.003915  -0.029096   0.004340   0.002701   0.001142
    22  C    0.000019  -0.000230   0.358386   0.000631  -0.033915   0.004109
    23  C    0.002419  -0.037632   0.004900  -0.039882   0.001206   0.002689
    24  C   -0.000001   0.000021  -0.044867   0.004628   0.365149  -0.039329
    25  C   -0.000216  -0.008196   0.000641   0.363998   0.004193  -0.034675
    26  C    0.000003   0.000163   0.004541  -0.043605  -0.040034   0.365746
    27  H    0.000000   0.000000  -0.000000   0.000000   0.000000  -0.000000
    28  H   -0.000000   0.000000   0.000000   0.000000   0.000000   0.000000
    29  H   -0.000000   0.000000   0.000000   0.000000  -0.000000   0.000000
    30  H    0.000000  -0.000000   0.000000   0.000000   0.000000   0.000000
    31  H    0.000002   0.000000  -0.000000  -0.000000   0.000000   0.000000
    32  H    0.000000  -0.000000   0.000004   0.000000   0.000000   0.000000
    33  H    0.000000   0.000000   0.000000   0.000000   0.000000   0.000000
    34  H    0.007367  -0.000018   0.000000   0.000000   0.000000  -0.000000
    35  H   -0.000000   0.000000   0.000000   0.000000   0.000000   0.000000
    36  H    0.000002   0.000000   0.003559   0.000000   0.000001  -0.000000
    37  H    0.628012  -0.005349   0.000000  -0.000014  -0.000000  -0.000000
    38  H   -0.005349   0.626865   0.000002   0.006459   0.000000  -0.000013
    39  H    0.000000   0.000002   0.633652   0.000019  -0.005936  -0.000208
    40  H   -0.000014   0.006459   0.000019   0.633465  -0.000201  -0.005766
    41  H   -0.000000   0.000000  -0.005936  -0.000201   0.626366  -0.005302
    42  H   -0.000000  -0.000013  -0.000208  -0.005766  -0.005302   0.625583
 Mulliken charges:
               1
     1  C   -0.226811
     2  C    0.119597
     3  C    0.120871
     4  C   -0.126021
     5  C    0.104492
     6  C   -0.129933
     7  C    0.061188
     8  C   -0.127775
     9  C   -0.199388
    10  C   -0.133981
    11  C    0.069265
    12  C   -0.095049
    13  C    0.112377
    14  C   -0.216489
    15  C   -0.094784
    16  C    0.113688
    17  C   -0.220440
    18  C   -0.131798
    19  C    0.069410
    20  C   -0.133177
    21  C    0.046663
    22  C   -0.119724
    23  C    0.104821
    24  C   -0.099869
    25  C   -0.145156
    26  C   -0.083066
    27  H    0.083795
    28  H    0.084758
    29  H    0.085150
    30  H    0.083821
    31  H    0.084773
    32  H    0.084477
    33  H    0.086600
    34  H    0.084975
    35  H    0.086395
    36  H    0.084977
    37  H    0.084177
    38  H    0.085060
    39  H    0.085315
    40  H    0.084623
    41  H    0.085993
    42  H    0.086202
 Sum of Mulliken charges =  -0.00000
 Mulliken charges with hydrogens summed into heavy atoms:
               1
     1  C   -0.143016
     2  C    0.119597
     3  C    0.120871
     4  C   -0.041263
     5  C    0.104492
     6  C   -0.044783
     7  C    0.061188
     8  C   -0.043954
     9  C   -0.114615
    10  C   -0.049504
    11  C    0.069265
    12  C   -0.008449
    13  C    0.112377
    14  C   -0.131514
    15  C   -0.008389
    16  C    0.113688
    17  C   -0.135463
    18  C   -0.047621
    19  C    0.069410
    20  C   -0.048117
    21  C    0.046663
    22  C   -0.034409
    23  C    0.104821
    24  C   -0.013876
    25  C   -0.060533
    26  C    0.003136
 Electronic spatial extent (au):  <R**2>=          12471.6133
 Charge=             -0.0000 electrons
 Dipole moment (field-independent basis, Debye):
    X=              0.0226    Y=             -0.0323    Z=              0.0000  Tot=              0.0394
 Quadrupole moment (field-independent basis, Debye-Ang):
   XX=           -128.1572   YY=           -127.4334   ZZ=           -156.3207
   XY=              1.1679   XZ=              0.0000   YZ=              0.0000
 Traceless Quadrupole moment (field-independent basis, Debye-Ang):
   XX=              9.1466   YY=              9.8703   ZZ=            -19.0169
   XY=              1.1679   XZ=              0.0000   YZ=              0.0000
 Octapole moment (field-independent basis, Debye-Ang**2):
  XXX=              0.5568  YYY=             -2.6677  ZZZ=              0.0000  XYY=              0.0787
  XXY=              0.5823  XXZ=              0.0000  XZZ=             -0.1547  YZZ=             -0.0167
  YYZ=              0.0000  XYZ=              0.0000
 Hexadecapole moment (field-independent basis, Debye-Ang**3):
 XXXX=          -4590.5499 YYYY=         -10895.4348 ZZZZ=           -162.0281 XXXY=          -2393.3809
 XXXZ=              0.0000 YYYX=          -2388.1911 YYYZ=              0.0000 ZZZX=              0.0000
 ZZZY=              0.0000 XXYY=          -2560.8084 XXZZ=           -959.5203 YYZZ=          -2243.6899
 XXYZ=              0.0000 YYXZ=              0.0000 ZZXY=           -984.4949
 N-N= 1.944184013488D+03 E-N=-6.204709564312D+03  KE= 9.908199117867D+02
 Symmetry A'   KE= 9.630627371665D+02
 Symmetry A"   KE= 2.775717462018D+01
 No NMR shielding tensors so no spin-rotation constants.
 Leave Link  601 at Thu Sep  8 15:02:14 2022, MaxMem=  1342177280 cpu:              49.8 elap:               1.1
 (Enter /mnt/opt/groups/app-gaussian/g16-avx2/l701.exe)
 ... and contract with generalized density number  0.
 Compute integral first derivatives.
 R6Disp: Adding Grimme-D3 dispersion energy 1st derivatives to the gradient.
 Leave Link  701 at Thu Sep  8 15:02:15 2022, MaxMem=  1342177280 cpu:              56.1 elap:               1.3
 (Enter /mnt/opt/groups/app-gaussian/g16-avx2/l702.exe)
 L702 exits ... SP integral derivatives will be done elsewhere.
 Leave Link  702 at Thu Sep  8 15:02:15 2022, MaxMem=  1342177280 cpu:               2.0 elap:               0.1
 (Enter /mnt/opt/groups/app-gaussian/g16-avx2/l703.exe)
 Integral derivatives from FoFJK, PRISM(SPDF).
 Compute integral first derivatives, UseDBF=F ICtDFT=           0.
 Calling FoFJK, ICntrl=      2127 FMM=F ISym2X=1 I1Cent= 0 IOpClX= 0 NMat=1 NMatS=1 NMatT=0.
 FoFJK:  IHMeth= 1 ICntrl=    2127 DoSepK=F KAlg= 0 I1Cent=           0 FoldK=F
 IRaf=         0 NMat=       1 IRICut=       1 DoRegI=T DoRafI=F ISym2E= 1 IDoP0=0 IntGTp=1.
 FoFCou: FMM=F IPFlag=           0 FMFlag=      100000 FMFlg1=         800
         NFxFlg=           0 DoJE=F BraDBF=F KetDBF=F FulRan=T
         wScrn=  0.000000 ICntrl=      2127 IOpCl=  0 I1Cent=           0 NGrid=           0
         NMat0=    1 NMatS0=      1 NMatT0=    0 NMatD0=    1 NMtDS0=    0 NMtDT0=    0
 Petite list used in FoFCou.
 Leave Link  703 at Thu Sep  8 15:02:23 2022, MaxMem=  1342177280 cpu:             391.9 elap:               8.4
 (Enter /mnt/opt/groups/app-gaussian/g16-avx2/l716.exe)
 Dipole        = 8.88287778D-03-1.27197919D-02 0.00000000D+00
 ***** Axes restored to original set *****
 -------------------------------------------------------------------
 Center     Atomic                   Forces (Hartrees/Bohr)
 Number     Number              X              Y              Z
 -------------------------------------------------------------------
      1        6           0.000008674   -0.000019523   -0.000000000
      2        6          -0.000012823    0.000002790   -0.000000000
      3        6           0.000067109    0.000005269   -0.000000000
      4        6           0.000002309    0.000021096   -0.000000000
      5        6          -0.000012017   -0.000011457   -0.000000000
      6        6          -0.000057568    0.000002700   -0.000000000
      7        6           0.000027776    0.000022985   -0.000000000
      8        6           0.000021499   -0.000006706   -0.000000000
      9        6          -0.000069719   -0.000014598   -0.000000000
     10        6          -0.000037634    0.000043655   -0.000000000
     11        6           0.000024370   -0.000028341   -0.000000000
     12        6          -0.000001130    0.000017468   -0.000000000
     13        6           0.000020522   -0.000052967   -0.000000000
     14        6          -0.000039415    0.000058345   -0.000000000
     15        6           0.000017535   -0.000009503   -0.000000000
     16        6          -0.000018393    0.000047240   -0.000000000
     17        6           0.000032205   -0.000041377   -0.000000000
     18        6           0.000034148   -0.000038156   -0.000000000
     19        6          -0.000007300    0.000009188   -0.000000000
     20        6           0.000040432    0.000008466   -0.000000000
     21        6          -0.000009235   -0.000027509   -0.000000000
     22        6           0.000036772    0.000018090   -0.000000000
     23        6          -0.000046830    0.000006456   -0.000000000
     24        6          -0.000025424    0.000021712   -0.000000000
     25        6          -0.000006128    0.000002387   -0.000000000
     26        6           0.000002184   -0.000037128   -0.000000000
     27        1          -0.000019125    0.000005749   -0.000000000
     28        1           0.000004373    0.000014996   -0.000000000
     29        1          -0.000019048   -0.000004648   -0.000000000
     30        1           0.000016535   -0.000001491   -0.000000000
     31        1           0.000013718   -0.000053664   -0.000000000
     32        1          -0.000009989    0.000016445   -0.000000000
     33        1          -0.000014918    0.000013601   -0.000000000
     34        1           0.000051879    0.000013105   -0.000000000
     35        1           0.000006954   -0.000019770   -0.000000000
     36        1          -0.000045254   -0.000005309   -0.000000000
     37        1           0.000011252   -0.000017075   -0.000000000
     38        1           0.000018239    0.000003651   -0.000000000
     39        1          -0.000016402    0.000038301   -0.000000000
     40        1           0.000010227   -0.000007750   -0.000000000
     41        1          -0.000006433    0.000012024   -0.000000000
     42        1           0.000006075   -0.000008747   -0.000000000
 -------------------------------------------------------------------
 Cartesian Forces:  Max     0.000069719 RMS     0.000021871
 Leave Link  716 at Thu Sep  8 15:02:24 2022, MaxMem=  1342177280 cpu:               2.8 elap:               0.1
 (Enter /mnt/opt/groups/app-gaussian/g16-avx2/l103.exe)

 GradGradGradGradGradGradGradGradGradGradGradGradGradGradGradGradGradGrad
 Berny optimization.
 FormGI is forming the generalized inverse of G from B-inverse, IUseBI=4.
 Internal  Forces:  Max     0.000086377 RMS     0.000020000
 Search for a local minimum.
 Step number   1 out of a maximum of  252
 All quantities printed in internal units (Hartrees-Bohrs-Radians)
 RMS Force = .20000D-04 SwitMx=.10000D-02 MixMth= 2
 Mixed Optimization -- En-DIIS/RFO-DIIS
 Second derivative matrix not updated -- first step.
 ITU=  0
     Eigenvalues ---    0.01486   0.01553   0.01605   0.01651   0.01668
     Eigenvalues ---    0.01686   0.01724   0.01737   0.01758   0.01768
     Eigenvalues ---    0.01777   0.01794   0.01821   0.01857   0.01864
     Eigenvalues ---    0.01979   0.01994   0.02034   0.02039   0.02045
     Eigenvalues ---    0.02046   0.02066   0.02068   0.02096   0.02100
     Eigenvalues ---    0.02101   0.02102   0.02106   0.02107   0.02108
     Eigenvalues ---    0.02117   0.02121   0.02153   0.02174   0.02180
     Eigenvalues ---    0.02228   0.02274   0.02275   0.02285   0.16000
     Eigenvalues ---    0.16000   0.16000   0.16000   0.16000   0.16000
     Eigenvalues ---    0.16000   0.16000   0.16000   0.16000   0.16000
     Eigenvalues ---    0.16000   0.16000   0.16000   0.16000   0.16000
     Eigenvalues ---    0.22000   0.22000   0.22374   0.22436   0.22533
     Eigenvalues ---    0.22685   0.23201   0.23251   0.23879   0.23928
     Eigenvalues ---    0.24372   0.24505   0.24603   0.24666   0.25000
     Eigenvalues ---    0.25000   0.25000   0.25000   0.34577   0.34795
     Eigenvalues ---    0.35089   0.35166   0.35170   0.35178   0.35190
     Eigenvalues ---    0.35190   0.35195   0.35200   0.35283   0.35284
     Eigenvalues ---    0.35286   0.35299   0.35391   0.35399   0.35416
     Eigenvalues ---    0.35495   0.35682   0.35902   0.36980   0.38117
     Eigenvalues ---    0.38707   0.39029   0.39361   0.39517   0.39845
     Eigenvalues ---    0.40263   0.40864   0.41005   0.41347   0.41622
     Eigenvalues ---    0.41951   0.42845   0.43904   0.44075   0.44741
     Eigenvalues ---    0.45656   0.46073   0.46199   0.46675   0.47039
     Eigenvalues ---    0.48131   0.48413   0.49685   0.51799   0.52530
 RFO step:  Lambda=-3.24911798D-07 EMin= 1.48552299D-02
 Linear search not attempted -- first point.
 Iteration  1 RMS(Cart)=  0.00035119 RMS(Int)=  0.00000002
 Iteration  2 RMS(Cart)=  0.00000005 RMS(Int)=  0.00000000
 ITry= 1 IFail=0 DXMaxC= 1.66D-03 DCOld= 1.00D+10 DXMaxT= 3.00D-01 DXLimC= 3.00D+00 Rises=F
 ClnCor:  largest displacement from symmetrization is 1.70D-12 for atom    39.
 Variable       Old X    -DE/DX   Delta X   Delta X   Delta X     New X
                                 (Linear)    (Quad)   (Total)
    R1        2.65767   0.00003   0.00000   0.00007   0.00007   2.65775
    R2        2.62988  -0.00000   0.00000  -0.00000  -0.00000   2.62988
    R3        2.05531   0.00002   0.00000   0.00005   0.00005   2.05536
    R4        2.69224   0.00004   0.00000   0.00009   0.00009   2.69233
    R5        2.71508   0.00004   0.00000   0.00011   0.00011   2.71519
    R6        2.72653   0.00009   0.00000   0.00022   0.00022   2.72676
    R7        2.72660  -0.00001   0.00000  -0.00005  -0.00005   2.72654
    R8        2.59531   0.00001   0.00000   0.00002   0.00002   2.59533
    R9        2.05386   0.00001   0.00000   0.00003   0.00003   2.05389
   R10        2.69242   0.00003   0.00000   0.00008   0.00008   2.69250
   R11        2.66297   0.00001   0.00000   0.00003   0.00003   2.66301
   R12        2.55927   0.00001   0.00000   0.00003   0.00003   2.55930
   R13        2.05351   0.00001   0.00000   0.00002   0.00002   2.05353
   R14        2.62836  -0.00006   0.00000  -0.00014  -0.00014   2.62822
   R15        2.77371  -0.00005   0.00000  -0.00016  -0.00016   2.77355
   R16        2.59561   0.00001   0.00000   0.00001   0.00001   2.59562
   R17        2.05406   0.00001   0.00000   0.00003   0.00003   2.05409
   R18        2.05044   0.00005   0.00000   0.00014   0.00014   2.05058
   R19        2.72642   0.00008   0.00000   0.00021   0.00021   2.72663
   R20        2.05367   0.00001   0.00000   0.00002   0.00002   2.05370
   R21        2.70861   0.00001   0.00000   0.00002   0.00002   2.70863
   R22        2.63481  -0.00005   0.00000  -0.00010  -0.00010   2.63471
   R23        2.68625   0.00004   0.00000   0.00010   0.00010   2.68636
   R24        2.05218   0.00001   0.00000   0.00002   0.00002   2.05220
   R25        2.64116   0.00000   0.00000   0.00000   0.00000   2.64117
   R26        2.65238   0.00001   0.00000   0.00002   0.00002   2.65239
   R27        2.05031   0.00005   0.00000   0.00015   0.00015   2.05046
   R28        2.05213   0.00000   0.00000   0.00001   0.00001   2.05215
   R29        2.71479   0.00007   0.00000   0.00018   0.00018   2.71497
   R30        2.70610   0.00001   0.00000   0.00003   0.00003   2.70613
   R31        2.64680  -0.00002   0.00000  -0.00005  -0.00005   2.64675
   R32        2.05004   0.00005   0.00000   0.00013   0.00013   2.05017
   R33        2.56660   0.00001   0.00000   0.00002   0.00002   2.56662
   R34        2.05368   0.00001   0.00000   0.00003   0.00003   2.05370
   R35        2.75791  -0.00004   0.00000  -0.00011  -0.00011   2.75780
   R36        2.71684   0.00007   0.00000   0.00018   0.00018   2.71703
   R37        2.05359   0.00001   0.00000   0.00002   0.00002   2.05361
   R38        2.66992  -0.00003   0.00000  -0.00007  -0.00007   2.66985
   R39        2.69537  -0.00001   0.00000  -0.00005  -0.00005   2.69532
   R40        2.61557   0.00001   0.00000   0.00002   0.00002   2.61560
   R41        2.04879   0.00004   0.00000   0.00011   0.00011   2.04891
   R42        2.66977   0.00001   0.00000   0.00003   0.00003   2.66980
   R43        2.65709   0.00006   0.00000   0.00014   0.00014   2.65723
   R44        2.05216   0.00001   0.00000   0.00002   0.00002   2.05217
   R45        2.61140   0.00003   0.00000   0.00006   0.00006   2.61146
   R46        2.05400   0.00001   0.00000   0.00004   0.00004   2.05403
   R47        2.05192   0.00001   0.00000   0.00002   0.00002   2.05194
    A1        2.12948  -0.00000   0.00000  -0.00000  -0.00000   2.12948
    A2        2.07602   0.00001   0.00000   0.00008   0.00008   2.07610
    A3        2.07768  -0.00001   0.00000  -0.00008  -0.00008   2.07761
    A4        2.14126   0.00001   0.00000   0.00003   0.00003   2.14129
    A5        2.06640  -0.00001   0.00000  -0.00001  -0.00001   2.06639
    A6        2.07553  -0.00001   0.00000  -0.00003  -0.00003   2.07550
    A7        2.10634   0.00003   0.00000   0.00014   0.00014   2.10648
    A8        2.09189  -0.00002   0.00000  -0.00008  -0.00008   2.09181
    A9        2.08495  -0.00001   0.00000  -0.00005  -0.00005   2.08490
   A10        2.10749  -0.00000   0.00000   0.00000   0.00000   2.10750
   A11        2.07098   0.00001   0.00000   0.00008   0.00008   2.07106
   A12        2.10471  -0.00001   0.00000  -0.00008  -0.00008   2.10463
   A13        2.07241   0.00000   0.00000   0.00001   0.00001   2.07242
   A14        2.07962  -0.00001   0.00000  -0.00002  -0.00002   2.07960
   A15        2.13116   0.00001   0.00000   0.00001   0.00001   2.13116
   A16        2.12065  -0.00001   0.00000  -0.00001  -0.00001   2.12064
   A17        2.05935   0.00002   0.00000   0.00013   0.00013   2.05948
   A18        2.10318  -0.00002   0.00000  -0.00011  -0.00011   2.10307
   A19        2.06222   0.00005   0.00000   0.00018   0.00018   2.06240
   A20        2.07305   0.00003   0.00000   0.00009   0.00009   2.07314
   A21        2.14791  -0.00007   0.00000  -0.00026  -0.00026   2.14765
   A22        2.10882  -0.00000   0.00000  -0.00001  -0.00001   2.10881
   A23        2.07135   0.00001   0.00000   0.00009   0.00009   2.07144
   A24        2.10301  -0.00001   0.00000  -0.00008  -0.00008   2.10294
   A25        2.13676  -0.00001   0.00000  -0.00007  -0.00007   2.13669
   A26        2.04725   0.00003   0.00000   0.00017   0.00017   2.04742
   A27        2.09918  -0.00002   0.00000  -0.00010  -0.00010   2.09908
   A28        2.12006  -0.00001   0.00000  -0.00003  -0.00003   2.12004
   A29        2.10235  -0.00001   0.00000  -0.00010  -0.00010   2.10226
   A30        2.06077   0.00002   0.00000   0.00012   0.00012   2.06090
   A31        2.08028   0.00002   0.00000   0.00006   0.00006   2.08034
   A32        2.15232  -0.00006   0.00000  -0.00023  -0.00023   2.15209
   A33        2.05059   0.00004   0.00000   0.00018   0.00018   2.05076
   A34        2.10095   0.00000   0.00000   0.00002   0.00002   2.10096
   A35        2.09675  -0.00002   0.00000  -0.00013  -0.00013   2.09661
   A36        2.08549   0.00002   0.00000   0.00012   0.00012   2.08561
   A37        2.08738  -0.00001   0.00000  -0.00005  -0.00005   2.08733
   A38        2.10193   0.00004   0.00000   0.00014   0.00014   2.10207
   A39        2.09388  -0.00002   0.00000  -0.00009  -0.00009   2.09379
   A40        2.14082  -0.00002   0.00000  -0.00008  -0.00008   2.14074
   A41        2.09716  -0.00001   0.00000  -0.00004  -0.00004   2.09712
   A42        2.04520   0.00002   0.00000   0.00012   0.00012   2.04532
   A43        2.10117   0.00000   0.00000   0.00000   0.00000   2.10117
   A44        2.09650  -0.00002   0.00000  -0.00013  -0.00013   2.09637
   A45        2.08552   0.00002   0.00000   0.00013   0.00013   2.08565
   A46        2.10443   0.00003   0.00000   0.00013   0.00013   2.10456
   A47        2.09182  -0.00002   0.00000  -0.00008  -0.00008   2.09175
   A48        2.08693  -0.00002   0.00000  -0.00006  -0.00006   2.08688
   A49        2.14034  -0.00002   0.00000  -0.00007  -0.00007   2.14028
   A50        2.04744   0.00001   0.00000   0.00007   0.00007   2.04751
   A51        2.09540   0.00000   0.00000  -0.00000  -0.00000   2.09540
   A52        2.11512  -0.00001   0.00000  -0.00004  -0.00004   2.11508
   A53        2.06470   0.00003   0.00000   0.00013   0.00013   2.06484
   A54        2.10337  -0.00001   0.00000  -0.00009  -0.00009   2.10327
   A55        2.04892   0.00003   0.00000   0.00014   0.00014   2.04906
   A56        2.07993   0.00002   0.00000   0.00007   0.00007   2.08000
   A57        2.15433  -0.00005   0.00000  -0.00021  -0.00021   2.15412
   A58        2.11705   0.00000   0.00000   0.00002   0.00002   2.11707
   A59        2.10271  -0.00002   0.00000  -0.00012  -0.00012   2.10259
   A60        2.06343   0.00002   0.00000   0.00010   0.00010   2.06352
   A61        2.14728  -0.00006   0.00000  -0.00021  -0.00021   2.14706
   A62        2.07699   0.00002   0.00000   0.00005   0.00005   2.07705
   A63        2.05891   0.00004   0.00000   0.00016   0.00016   2.05907
   A64        2.11949  -0.00001   0.00000  -0.00006  -0.00006   2.11944
   A65        2.09317  -0.00000   0.00000  -0.00003  -0.00003   2.09314
   A66        2.07052   0.00001   0.00000   0.00009   0.00009   2.07061
   A67        2.09035  -0.00001   0.00000  -0.00006  -0.00006   2.09029
   A68        2.10532   0.00003   0.00000   0.00014   0.00014   2.10545
   A69        2.08752  -0.00002   0.00000  -0.00008  -0.00008   2.08744
   A70        2.10059  -0.00001   0.00000  -0.00003  -0.00003   2.10057
   A71        2.08925  -0.00001   0.00000  -0.00007  -0.00007   2.08919
   A72        2.09334   0.00002   0.00000   0.00009   0.00009   2.09343
   A73        2.11343  -0.00000   0.00000   0.00000   0.00000   2.11343
   A74        2.07030  -0.00000   0.00000  -0.00003  -0.00003   2.07027
   A75        2.09946   0.00000   0.00000   0.00002   0.00002   2.09949
   A76        2.08643  -0.00001   0.00000   0.00000   0.00000   2.08643
   A77        2.09689   0.00001   0.00000   0.00006   0.00006   2.09695
   A78        2.09987  -0.00001   0.00000  -0.00006  -0.00006   2.09981
    D1        3.14159  -0.00000   0.00000  -0.00000   0.00000   3.14159
    D2        0.00000  -0.00000   0.00000  -0.00000   0.00000   0.00000
    D3        0.00000  -0.00000   0.00000  -0.00000   0.00000   0.00000
    D4        3.14159  -0.00000   0.00000  -0.00000   0.00000   3.14159
    D5        3.14159  -0.00000   0.00000  -0.00000   0.00000   3.14159
    D6        0.00000  -0.00000   0.00000   0.00000   0.00000   0.00000
    D7        0.00000  -0.00000   0.00000  -0.00000   0.00000   0.00000
    D8        3.14159  -0.00000   0.00000  -0.00000   0.00000   3.14159
    D9        3.14159  -0.00000   0.00000  -0.00000   0.00000   3.14159
   D10        0.00000  -0.00000   0.00000  -0.00000   0.00000   0.00000
   D11        0.00000  -0.00000   0.00000  -0.00000   0.00000   0.00000
   D12        3.14159  -0.00000   0.00000  -0.00000   0.00000   3.14159
   D13        3.14159   0.00000   0.00000   0.00000   0.00000   3.14159
   D14        0.00000   0.00000   0.00000   0.00000   0.00000   0.00000
   D15        0.00000   0.00000   0.00000   0.00000   0.00000   0.00000
   D16        3.14159   0.00000   0.00000   0.00000   0.00000   3.14159
   D17        3.14159   0.00000   0.00000   0.00000   0.00000   3.14159
   D18        0.00000   0.00000   0.00000   0.00000   0.00000   0.00000
   D19        0.00000   0.00000   0.00000   0.00000   0.00000   0.00000
   D20        3.14159   0.00000   0.00000  -0.00000   0.00000   3.14159
   D21        0.00000   0.00000   0.00000   0.00000   0.00000   0.00000
   D22        3.14159   0.00000   0.00000   0.00000   0.00000   3.14159
   D23        3.14159   0.00000   0.00000   0.00000   0.00000   3.14159
   D24        0.00000   0.00000   0.00000   0.00000   0.00000   0.00000
   D25        0.00000  -0.00000   0.00000  -0.00000   0.00000   0.00000
   D26        3.14159  -0.00000   0.00000  -0.00000   0.00000   3.14159
   D27        3.14159  -0.00000   0.00000   0.00000   0.00000   3.14159
   D28        0.00000   0.00000   0.00000   0.00000   0.00000   0.00000
   D29        0.00000  -0.00000   0.00000  -0.00000   0.00000   0.00000
   D30        3.14159  -0.00000   0.00000  -0.00000   0.00000   3.14159
   D31        3.14159  -0.00000   0.00000  -0.00000   0.00000   3.14159
   D32        0.00000  -0.00000   0.00000  -0.00000   0.00000   0.00000
   D33        0.00000  -0.00000   0.00000   0.00000   0.00000   0.00000
   D34        3.14159  -0.00000   0.00000  -0.00000   0.00000   3.14159
   D35        3.14159  -0.00000   0.00000   0.00000   0.00000   3.14159
   D36        0.00000  -0.00000   0.00000  -0.00000   0.00000   0.00000
   D37        0.00000  -0.00000   0.00000  -0.00000   0.00000   0.00000
   D38        3.14159  -0.00000   0.00000  -0.00000   0.00000   3.14159
   D39        3.14159  -0.00000   0.00000  -0.00000   0.00000   3.14159
   D40        0.00000   0.00000   0.00000   0.00000   0.00000   0.00000
   D41        0.00000  -0.00000   0.00000  -0.00000   0.00000   0.00000
   D42        3.14159  -0.00000   0.00000  -0.00000   0.00000   3.14159
   D43        3.14159  -0.00000   0.00000  -0.00000   0.00000   3.14159
   D44        0.00000  -0.00000   0.00000  -0.00000   0.00000   0.00000
   D45        0.00000  -0.00000   0.00000  -0.00000   0.00000   0.00000
   D46        3.14159  -0.00000   0.00000  -0.00000   0.00000   3.14159
   D47        3.14159  -0.00000   0.00000  -0.00000   0.00000   3.14159
   D48        0.00000  -0.00000   0.00000  -0.00000   0.00000   0.00000
   D49        0.00000   0.00000   0.00000  -0.00000   0.00000   0.00000
   D50        3.14159   0.00000   0.00000  -0.00000   0.00000   3.14159
   D51        3.14159  -0.00000   0.00000   0.00000   0.00000   3.14159
   D52        0.00000  -0.00000   0.00000   0.00000   0.00000   0.00000
   D53        0.00000  -0.00000   0.00000   0.00000   0.00000   0.00000
   D54        3.14159   0.00000   0.00000   0.00000   0.00000   3.14159
   D55        3.14159  -0.00000   0.00000  -0.00000   0.00000   3.14159
   D56        0.00000  -0.00000   0.00000  -0.00000   0.00000   0.00000
   D57        0.00000   0.00000   0.00000   0.00000   0.00000   0.00000
   D58        3.14159   0.00000   0.00000   0.00000   0.00000   3.14159
   D59        3.14159   0.00000   0.00000   0.00000   0.00000   3.14159
   D60        0.00000   0.00000   0.00000   0.00000   0.00000   0.00000
   D61        3.14159  -0.00000   0.00000  -0.00000   0.00000   3.14159
   D62        0.00000  -0.00000   0.00000  -0.00000   0.00000   0.00000
   D63        0.00000  -0.00000   0.00000  -0.00000   0.00000   0.00000
   D64        3.14159  -0.00000   0.00000  -0.00000   0.00000   3.14159
   D65        0.00000   0.00000   0.00000   0.00000   0.00000   0.00000
   D66        3.14159   0.00000   0.00000   0.00000   0.00000   3.14159
   D67        3.14159   0.00000   0.00000   0.00000   0.00000   3.14159
   D68        0.00000   0.00000   0.00000   0.00000   0.00000   0.00000
   D69        3.14159  -0.00000   0.00000  -0.00000   0.00000   3.14159
   D70        0.00000  -0.00000   0.00000  -0.00000   0.00000   0.00000
   D71        0.00000  -0.00000   0.00000  -0.00000   0.00000   0.00000
   D72        3.14159  -0.00000   0.00000  -0.00000   0.00000   3.14159
   D73        3.14159  -0.00000   0.00000  -0.00000   0.00000   3.14159
   D74        0.00000  -0.00000   0.00000  -0.00000   0.00000   0.00000
   D75        0.00000  -0.00000   0.00000  -0.00000   0.00000   0.00000
   D76        3.14159  -0.00000   0.00000  -0.00000   0.00000   3.14159
   D77        3.14159  -0.00000   0.00000   0.00000   0.00000   3.14159
   D78        0.00000  -0.00000   0.00000   0.00000   0.00000   0.00000
   D79        0.00000  -0.00000   0.00000   0.00000   0.00000   0.00000
   D80        3.14159  -0.00000   0.00000  -0.00000   0.00000   3.14159
   D81        0.00000   0.00000   0.00000   0.00000   0.00000   0.00000
   D82        3.14159   0.00000   0.00000   0.00000   0.00000   3.14159
   D83        3.14159   0.00000   0.00000   0.00000   0.00000   3.14159
   D84        0.00000   0.00000   0.00000   0.00000   0.00000   0.00000
   D85        0.00000   0.00000   0.00000  -0.00000   0.00000   0.00000
   D86        3.14159   0.00000   0.00000   0.00000   0.00000   3.14159
   D87        3.14159  -0.00000   0.00000  -0.00000   0.00000   3.14159
   D88        0.00000   0.00000   0.00000   0.00000   0.00000   0.00000
   D89        0.00000  -0.00000   0.00000  -0.00000   0.00000   0.00000
   D90        3.14159  -0.00000   0.00000  -0.00000   0.00000   3.14159
   D91        3.14159  -0.00000   0.00000  -0.00000   0.00000   3.14159
   D92        0.00000  -0.00000   0.00000  -0.00000   0.00000   0.00000
   D93        3.14159  -0.00000   0.00000  -0.00000   0.00000   3.14159
   D94        0.00000  -0.00000   0.00000  -0.00000   0.00000   0.00000
   D95        0.00000  -0.00000   0.00000  -0.00000   0.00000   0.00000
   D96        3.14159  -0.00000   0.00000  -0.00000   0.00000   3.14159
   D97        0.00000   0.00000   0.00000   0.00000   0.00000   0.00000
   D98        3.14159   0.00000   0.00000   0.00000   0.00000   3.14159
   D99        3.14159   0.00000   0.00000   0.00000   0.00000   3.14159
   D100       0.00000   0.00000   0.00000   0.00000   0.00000   0.00000
   D101       3.14159  -0.00000   0.00000  -0.00000   0.00000   3.14159
   D102       0.00000  -0.00000   0.00000   0.00000   0.00000   0.00000
   D103       0.00000  -0.00000   0.00000  -0.00000   0.00000   0.00000
   D104       3.14159  -0.00000   0.00000  -0.00000   0.00000   3.14159
   D105       0.00000   0.00000   0.00000   0.00000   0.00000   0.00000
   D106       3.14159   0.00000   0.00000   0.00000   0.00000   3.14159
   D107       3.14159   0.00000   0.00000   0.00000   0.00000   3.14159
   D108       0.00000   0.00000   0.00000   0.00000   0.00000   0.00000
   D109       0.00000  -0.00000   0.00000   0.00000   0.00000   0.00000
   D110       3.14159  -0.00000   0.00000   0.00000   0.00000   3.14159
   D111       3.14159  -0.00000   0.00000  -0.00000   0.00000   3.14159
   D112       0.00000  -0.00000   0.00000  -0.00000   0.00000   0.00000
   D113       3.14159  -0.00000   0.00000  -0.00000   0.00000   3.14159
   D114       0.00000  -0.00000   0.00000  -0.00000   0.00000   0.00000
   D115       0.00000  -0.00000   0.00000  -0.00000   0.00000   0.00000
   D116       3.14159  -0.00000   0.00000  -0.00000   0.00000   3.14159
   D117       0.00000   0.00000   0.00000   0.00000   0.00000   0.00000
   D118       3.14159   0.00000   0.00000  -0.00000   0.00000   3.14159
   D119       3.14159   0.00000   0.00000  -0.00000   0.00000   3.14159
   D120       0.00000   0.00000   0.00000  -0.00000   0.00000   0.00000
   D121       0.00000   0.00000   0.00000   0.00000   0.00000   0.00000
   D122       3.14159   0.00000   0.00000   0.00000   0.00000   3.14159
   D123       3.14159  -0.00000   0.00000   0.00000   0.00000   3.14159
   D124       0.00000   0.00000   0.00000   0.00000   0.00000   0.00000
         Item               Value     Threshold  Converged?
 Maximum Force            0.000086     0.000450     YES
 RMS     Force            0.000020     0.000300     YES
 Maximum Displacement     0.001656     0.001800     YES
 RMS     Displacement     0.000351     0.001200     YES
 Predicted change in Energy=-1.624561D-07
 Optimization completed.
    -- Stationary point found.
                           ----------------------------
                           !   Optimized Parameters   !
                           ! (Angstroms and Degrees)  !
 --------------------------                            --------------------------
 ! Name  Definition              Value          Derivative Info.                !
 --------------------------------------------------------------------------------
 ! R1    R(1,2)                  1.4064         -DE/DX =    0.0                 !
 ! R2    R(1,3)                  1.3917         -DE/DX =    0.0                 !
 ! R3    R(1,27)                 1.0876         -DE/DX =    0.0                 !
 ! R4    R(2,4)                  1.4247         -DE/DX =    0.0                 !
 ! R5    R(2,5)                  1.4368         -DE/DX =    0.0                 !
 ! R6    R(3,6)                  1.4428         -DE/DX =    0.0001              !
 ! R7    R(3,7)                  1.4429         -DE/DX =    0.0                 !
 ! R8    R(4,12)                 1.3734         -DE/DX =    0.0                 !
 ! R9    R(4,28)                 1.0869         -DE/DX =    0.0                 !
 ! R10   R(5,8)                  1.4248         -DE/DX =    0.0                 !
 ! R11   R(5,9)                  1.4092         -DE/DX =    0.0                 !
 ! R12   R(6,10)                 1.3543         -DE/DX =    0.0                 !
 ! R13   R(6,29)                 1.0867         -DE/DX =    0.0                 !
 ! R14   R(7,9)                  1.3909         -DE/DX =   -0.0001              !
 ! R15   R(7,11)                 1.4678         -DE/DX =   -0.0001              !
 ! R16   R(8,15)                 1.3735         -DE/DX =    0.0                 !
 ! R17   R(8,30)                 1.087          -DE/DX =    0.0                 !
 ! R18   R(9,31)                 1.085          -DE/DX =    0.0001              !
 ! R19   R(10,13)                1.4428         -DE/DX =    0.0001              !
 ! R20   R(10,32)                1.0868         -DE/DX =    0.0                 !
 ! R21   R(11,13)                1.4333         -DE/DX =    0.0                 !
 ! R22   R(11,14)                1.3943         -DE/DX =    0.0                 !
 ! R23   R(12,15)                1.4215         -DE/DX =    0.0                 !
 ! R24   R(12,33)                1.086          -DE/DX =    0.0                 !
 ! R25   R(13,17)                1.3976         -DE/DX =    0.0                 !
 ! R26   R(14,16)                1.4036         -DE/DX =    0.0                 !
 ! R27   R(14,34)                1.085          -DE/DX =    0.0001              !
 ! R28   R(15,35)                1.0859         -DE/DX =    0.0                 !
 ! R29   R(16,18)                1.4366         -DE/DX =    0.0001              !
 ! R30   R(16,19)                1.432          -DE/DX =    0.0                 !
 ! R31   R(17,19)                1.4006         -DE/DX =    0.0                 !
 ! R32   R(17,36)                1.0848         -DE/DX =    0.0                 !
 ! R33   R(18,20)                1.3582         -DE/DX =    0.0                 !
 ! R34   R(18,37)                1.0868         -DE/DX =    0.0                 !
 ! R35   R(19,21)                1.4594         -DE/DX =    0.0                 !
 ! R36   R(20,23)                1.4377         -DE/DX =    0.0001              !
 ! R37   R(20,38)                1.0867         -DE/DX =    0.0                 !
 ! R38   R(21,22)                1.4129         -DE/DX =    0.0                 !
 ! R39   R(21,23)                1.4263         -DE/DX =    0.0                 !
 ! R40   R(22,24)                1.3841         -DE/DX =    0.0                 !
 ! R41   R(22,39)                1.0842         -DE/DX =    0.0                 !
 ! R42   R(23,25)                1.4128         -DE/DX =    0.0                 !
 ! R43   R(24,26)                1.4061         -DE/DX =    0.0001              !
 ! R44   R(24,41)                1.086          -DE/DX =    0.0                 !
 ! R45   R(25,26)                1.3819         -DE/DX =    0.0                 !
 ! R46   R(25,40)                1.0869         -DE/DX =    0.0                 !
 ! R47   R(26,42)                1.0858         -DE/DX =    0.0                 !
 ! A1    A(2,1,3)              122.0105         -DE/DX =    0.0                 !
 ! A2    A(2,1,27)             118.947          -DE/DX =    0.0                 !
 ! A3    A(3,1,27)             119.0425         -DE/DX =    0.0                 !
 ! A4    A(1,2,4)              122.6851         -DE/DX =    0.0                 !
 ! A5    A(1,2,5)              118.3958         -DE/DX =    0.0                 !
 ! A6    A(4,2,5)              118.9191         -DE/DX =    0.0                 !
 ! A7    A(1,3,6)              120.6845         -DE/DX =    0.0                 !
 ! A8    A(1,3,7)              119.8566         -DE/DX =    0.0                 !
 ! A9    A(6,3,7)              119.4589         -DE/DX =    0.0                 !
 ! A10   A(2,4,12)             120.7505         -DE/DX =    0.0                 !
 ! A11   A(2,4,28)             118.6584         -DE/DX =    0.0                 !
 ! A12   A(12,4,28)            120.5911         -DE/DX =    0.0                 !
 ! A13   A(2,5,8)              118.7404         -DE/DX =    0.0                 !
 ! A14   A(2,5,9)              119.1533         -DE/DX =    0.0                 !
 ! A15   A(8,5,9)              122.1063         -DE/DX =    0.0                 !
 ! A16   A(3,6,10)             121.5044         -DE/DX =    0.0                 !
 ! A17   A(3,6,29)             117.9921         -DE/DX =    0.0                 !
 ! A18   A(10,6,29)            120.5035         -DE/DX =    0.0                 !
 ! A19   A(3,7,9)              118.1566         -DE/DX =    0.0                 !
 ! A20   A(3,7,11)             118.777          -DE/DX =    0.0                 !
 ! A21   A(9,7,11)             123.0664         -DE/DX =   -0.0001              !
 ! A22   A(5,8,15)             120.8265         -DE/DX =    0.0                 !
 ! A23   A(5,8,30)             118.6797         -DE/DX =    0.0                 !
 ! A24   A(15,8,30)            120.4938         -DE/DX =    0.0                 !
 ! A25   A(5,9,7)              122.4272         -DE/DX =    0.0                 !
 ! A26   A(5,9,31)             117.2986         -DE/DX =    0.0                 !
 ! A27   A(7,9,31)             120.2743         -DE/DX =    0.0                 !
 ! A28   A(6,10,13)            121.4706         -DE/DX =    0.0                 !
 ! A29   A(6,10,32)            120.4559         -DE/DX =    0.0                 !
 ! A30   A(13,10,32)           118.0735         -DE/DX =    0.0                 !
 ! A31   A(7,11,13)            119.1911         -DE/DX =    0.0                 !
 ! A32   A(7,11,14)            123.319          -DE/DX =   -0.0001              !
 ! A33   A(13,11,14)           117.4899         -DE/DX =    0.0                 !
 ! A34   A(4,12,15)            120.3754         -DE/DX =    0.0                 !
 ! A35   A(4,12,33)            120.1348         -DE/DX =    0.0                 !
 ! A36   A(15,12,33)           119.4899         -DE/DX =    0.0                 !
 ! A37   A(10,13,11)           119.5979         -DE/DX =    0.0                 !
 ! A38   A(10,13,17)           120.4317         -DE/DX =    0.0                 !
 ! A39   A(11,13,17)           119.9704         -DE/DX =    0.0                 !
 ! A40   A(11,14,16)           122.6599         -DE/DX =    0.0                 !
 ! A41   A(11,14,34)           120.1587         -DE/DX =    0.0                 !
 ! A42   A(16,14,34)           117.1814         -DE/DX =    0.0                 !
 ! A43   A(8,15,12)            120.3881         -DE/DX =    0.0                 !
 ! A44   A(8,15,35)            120.1205         -DE/DX =    0.0                 !
 ! A45   A(12,15,35)           119.4914         -DE/DX =    0.0                 !
 ! A46   A(14,16,18)           120.5748         -DE/DX =    0.0                 !
 ! A47   A(14,16,19)           119.8527         -DE/DX =    0.0                 !
 ! A48   A(18,16,19)           119.5724         -DE/DX =    0.0                 !
 ! A49   A(13,17,19)           122.6325         -DE/DX =    0.0                 !
 ! A50   A(13,17,36)           117.3098         -DE/DX =    0.0                 !
 ! A51   A(19,17,36)           120.0577         -DE/DX =    0.0                 !
 ! A52   A(16,18,20)           121.1872         -DE/DX =    0.0                 !
 ! A53   A(16,18,37)           118.2988         -DE/DX =    0.0                 !
 ! A54   A(20,18,37)           120.5139         -DE/DX =    0.0                 !
 ! A55   A(16,19,17)           117.3946         -DE/DX =    0.0                 !
 ! A56   A(16,19,21)           119.1712         -DE/DX =    0.0                 !
 ! A57   A(17,19,21)           123.4343         -DE/DX =   -0.0001              !
 ! A58   A(18,20,23)           121.298          -DE/DX =    0.0                 !
 ! A59   A(18,20,38)           120.4764         -DE/DX =    0.0                 !
 ! A60   A(23,20,38)           118.2256         -DE/DX =    0.0                 !
 ! A61   A(19,21,22)           123.03           -DE/DX =   -0.0001              !
 ! A62   A(19,21,23)           119.003          -DE/DX =    0.0                 !
 ! A63   A(22,21,23)           117.967          -DE/DX =    0.0                 !
 ! A64   A(21,22,24)           121.438          -DE/DX =    0.0                 !
 ! A65   A(21,22,39)           119.9299         -DE/DX =    0.0                 !
 ! A66   A(24,22,39)           118.6321         -DE/DX =    0.0                 !
 ! A67   A(20,23,21)           119.7682         -DE/DX =    0.0                 !
 ! A68   A(20,23,25)           120.6258         -DE/DX =    0.0                 !
 ! A69   A(21,23,25)           119.606          -DE/DX =    0.0                 !
 ! A70   A(22,24,26)           120.3552         -DE/DX =    0.0                 !
 ! A71   A(22,24,41)           119.7053         -DE/DX =    0.0                 !
 ! A72   A(26,24,41)           119.9395         -DE/DX =    0.0                 !
 ! A73   A(23,25,26)           121.0904         -DE/DX =    0.0                 !
 ! A74   A(23,25,40)           118.6192         -DE/DX =    0.0                 !
 ! A75   A(26,25,40)           120.2904         -DE/DX =    0.0                 !
 ! A76   A(24,26,25)           119.5433         -DE/DX =    0.0                 !
 ! A77   A(24,26,42)           120.1431         -DE/DX =    0.0                 !
 ! A78   A(25,26,42)           120.3136         -DE/DX =    0.0                 !
 ! D1    D(3,1,2,4)            180.0            -DE/DX =    0.0                 !
 ! D2    D(3,1,2,5)              0.0            -DE/DX =    0.0                 !
 ! D3    D(27,1,2,4)             0.0            -DE/DX =    0.0                 !
 ! D4    D(27,1,2,5)           180.0            -DE/DX =    0.0                 !
 ! D5    D(2,1,3,6)            180.0            -DE/DX =    0.0                 !
 ! D6    D(2,1,3,7)              0.0            -DE/DX =    0.0                 !
 ! D7    D(27,1,3,6)             0.0            -DE/DX =    0.0                 !
 ! D8    D(27,1,3,7)           180.0            -DE/DX =    0.0                 !
 ! D9    D(1,2,4,12)           180.0            -DE/DX =    0.0                 !
 ! D10   D(1,2,4,28)             0.0            -DE/DX =    0.0                 !
 ! D11   D(5,2,4,12)             0.0            -DE/DX =    0.0                 !
 ! D12   D(5,2,4,28)           180.0            -DE/DX =    0.0                 !
 ! D13   D(1,2,5,8)            180.0            -DE/DX =    0.0                 !
 ! D14   D(1,2,5,9)              0.0            -DE/DX =    0.0                 !
 ! D15   D(4,2,5,8)              0.0            -DE/DX =    0.0                 !
 ! D16   D(4,2,5,9)            180.0            -DE/DX =    0.0                 !
 ! D17   D(1,3,6,10)           180.0            -DE/DX =    0.0                 !
 ! D18   D(1,3,6,29)             0.0            -DE/DX =    0.0                 !
 ! D19   D(7,3,6,10)             0.0            -DE/DX =    0.0                 !
 ! D20   D(7,3,6,29)           180.0            -DE/DX =    0.0                 !
 ! D21   D(1,3,7,9)              0.0            -DE/DX =    0.0                 !
 ! D22   D(1,3,7,11)           180.0            -DE/DX =    0.0                 !
 ! D23   D(6,3,7,9)            180.0            -DE/DX =    0.0                 !
 ! D24   D(6,3,7,11)             0.0            -DE/DX =    0.0                 !
 ! D25   D(2,4,12,15)            0.0            -DE/DX =    0.0                 !
 ! D26   D(2,4,12,33)          180.0            -DE/DX =    0.0                 !
 ! D27   D(28,4,12,15)         180.0            -DE/DX =    0.0                 !
 ! D28   D(28,4,12,33)           0.0            -DE/DX =    0.0                 !
 ! D29   D(2,5,8,15)             0.0            -DE/DX =    0.0                 !
 ! D30   D(2,5,8,30)           180.0            -DE/DX =    0.0                 !
 ! D31   D(9,5,8,15)           180.0            -DE/DX =    0.0                 !
 ! D32   D(9,5,8,30)             0.0            -DE/DX =    0.0                 !
 ! D33   D(2,5,9,7)              0.0            -DE/DX =    0.0                 !
 ! D34   D(2,5,9,31)           180.0            -DE/DX =    0.0                 !
 ! D35   D(8,5,9,7)            180.0            -DE/DX =    0.0                 !
 ! D36   D(8,5,9,31)             0.0            -DE/DX =    0.0                 !
 ! D37   D(3,6,10,13)            0.0            -DE/DX =    0.0                 !
 ! D38   D(3,6,10,32)          180.0            -DE/DX =    0.0                 !
 ! D39   D(29,6,10,13)         180.0            -DE/DX =    0.0                 !
 ! D40   D(29,6,10,32)           0.0            -DE/DX =    0.0                 !
 ! D41   D(3,7,9,5)              0.0            -DE/DX =    0.0                 !
 ! D42   D(3,7,9,31)           180.0            -DE/DX =    0.0                 !
 ! D43   D(11,7,9,5)           180.0            -DE/DX =    0.0                 !
 ! D44   D(11,7,9,31)            0.0            -DE/DX =    0.0                 !
 ! D45   D(3,7,11,13)            0.0            -DE/DX =    0.0                 !
 ! D46   D(3,7,11,14)          180.0            -DE/DX =    0.0                 !
 ! D47   D(9,7,11,13)          180.0            -DE/DX =    0.0                 !
 ! D48   D(9,7,11,14)            0.0            -DE/DX =    0.0                 !
 ! D49   D(5,8,15,12)            0.0            -DE/DX =    0.0                 !
 ! D50   D(5,8,15,35)          180.0            -DE/DX =    0.0                 !
 ! D51   D(30,8,15,12)         180.0            -DE/DX =    0.0                 !
 ! D52   D(30,8,15,35)           0.0            -DE/DX =    0.0                 !
 ! D53   D(6,10,13,11)           0.0            -DE/DX =    0.0                 !
 ! D54   D(6,10,13,17)         180.0            -DE/DX =    0.0                 !
 ! D55   D(32,10,13,11)        180.0            -DE/DX =    0.0                 !
 ! D56   D(32,10,13,17)          0.0            -DE/DX =    0.0                 !
 ! D57   D(7,11,13,10)           0.0            -DE/DX =    0.0                 !
 ! D58   D(7,11,13,17)         180.0            -DE/DX =    0.0                 !
 ! D59   D(14,11,13,10)        180.0            -DE/DX =    0.0                 !
 ! D60   D(14,11,13,17)          0.0            -DE/DX =    0.0                 !
 ! D61   D(7,11,14,16)         180.0            -DE/DX =    0.0                 !
 ! D62   D(7,11,14,34)           0.0            -DE/DX =    0.0                 !
 ! D63   D(13,11,14,16)          0.0            -DE/DX =    0.0                 !
 ! D64   D(13,11,14,34)        180.0            -DE/DX =    0.0                 !
 ! D65   D(4,12,15,8)            0.0            -DE/DX =    0.0                 !
 ! D66   D(4,12,15,35)         180.0            -DE/DX =    0.0                 !
 ! D67   D(33,12,15,8)         180.0            -DE/DX =    0.0                 !
 ! D68   D(33,12,15,35)          0.0            -DE/DX =    0.0                 !
 ! D69   D(10,13,17,19)        180.0            -DE/DX =    0.0                 !
 ! D70   D(10,13,17,36)          0.0            -DE/DX =    0.0                 !
 ! D71   D(11,13,17,19)          0.0            -DE/DX =    0.0                 !
 ! D72   D(11,13,17,36)        180.0            -DE/DX =    0.0                 !
 ! D73   D(11,14,16,18)        180.0            -DE/DX =    0.0                 !
 ! D74   D(11,14,16,19)          0.0            -DE/DX =    0.0                 !
 ! D75   D(34,14,16,18)          0.0            -DE/DX =    0.0                 !
 ! D76   D(34,14,16,19)        180.0            -DE/DX =    0.0                 !
 ! D77   D(14,16,18,20)        180.0            -DE/DX =    0.0                 !
 ! D78   D(14,16,18,37)          0.0            -DE/DX =    0.0                 !
 ! D79   D(19,16,18,20)          0.0            -DE/DX =    0.0                 !
 ! D80   D(19,16,18,37)        180.0            -DE/DX =    0.0                 !
 ! D81   D(14,16,19,17)          0.0            -DE/DX =    0.0                 !
 ! D82   D(14,16,19,21)        180.0            -DE/DX =    0.0                 !
 ! D83   D(18,16,19,17)        180.0            -DE/DX =    0.0                 !
 ! D84   D(18,16,19,21)          0.0            -DE/DX =    0.0                 !
 ! D85   D(13,17,19,16)          0.0            -DE/DX =    0.0                 !
 ! D86   D(13,17,19,21)        180.0            -DE/DX =    0.0                 !
 ! D87   D(36,17,19,16)        180.0            -DE/DX =    0.0                 !
 ! D88   D(36,17,19,21)          0.0            -DE/DX =    0.0                 !
 ! D89   D(16,18,20,23)          0.0            -DE/DX =    0.0                 !
 ! D90   D(16,18,20,38)        180.0            -DE/DX =    0.0                 !
 ! D91   D(37,18,20,23)        180.0            -DE/DX =    0.0                 !
 ! D92   D(37,18,20,38)          0.0            -DE/DX =    0.0                 !
 ! D93   D(16,19,21,22)        180.0            -DE/DX =    0.0                 !
 ! D94   D(16,19,21,23)          0.0            -DE/DX =    0.0                 !
 ! D95   D(17,19,21,22)          0.0            -DE/DX =    0.0                 !
 ! D96   D(17,19,21,23)        180.0            -DE/DX =    0.0                 !
 ! D97   D(18,20,23,21)          0.0            -DE/DX =    0.0                 !
 ! D98   D(18,20,23,25)        180.0            -DE/DX =    0.0                 !
 ! D99   D(38,20,23,21)        180.0            -DE/DX =    0.0                 !
 ! D100  D(38,20,23,25)          0.0            -DE/DX =    0.0                 !
 ! D101  D(19,21,22,24)        180.0            -DE/DX =    0.0                 !
 ! D102  D(19,21,22,39)          0.0            -DE/DX =    0.0                 !
 ! D103  D(23,21,22,24)          0.0            -DE/DX =    0.0                 !
 ! D104  D(23,21,22,39)        180.0            -DE/DX =    0.0                 !
 ! D105  D(19,21,23,20)          0.0            -DE/DX =    0.0                 !
 ! D106  D(19,21,23,25)        180.0            -DE/DX =    0.0                 !
 ! D107  D(22,21,23,20)        180.0            -DE/DX =    0.0                 !
 ! D108  D(22,21,23,25)          0.0            -DE/DX =    0.0                 !
 ! D109  D(21,22,24,26)          0.0            -DE/DX =    0.0                 !
 ! D110  D(21,22,24,41)        180.0            -DE/DX =    0.0                 !
 ! D111  D(39,22,24,26)        180.0            -DE/DX =    0.0                 !
 ! D112  D(39,22,24,41)          0.0            -DE/DX =    0.0                 !
 ! D113  D(20,23,25,26)        180.0            -DE/DX =    0.0                 !
 ! D114  D(20,23,25,40)          0.0            -DE/DX =    0.0                 !
 ! D115  D(21,23,25,26)          0.0            -DE/DX =    0.0                 !
 ! D116  D(21,23,25,40)        180.0            -DE/DX =    0.0                 !
 ! D117  D(22,24,26,25)          0.0            -DE/DX =    0.0                 !
 ! D118  D(22,24,26,42)        180.0            -DE/DX =    0.0                 !
 ! D119  D(41,24,26,25)        180.0            -DE/DX =    0.0                 !
 ! D120  D(41,24,26,42)          0.0            -DE/DX =    0.0                 !
 ! D121  D(23,25,26,24)          0.0            -DE/DX =    0.0                 !
 ! D122  D(23,25,26,42)        180.0            -DE/DX =    0.0                 !
 ! D123  D(40,25,26,24)        180.0            -DE/DX =    0.0                 !
 ! D124  D(40,25,26,42)          0.0            -DE/DX =    0.0                 !
 --------------------------------------------------------------------------------
 Lowest energy point so far.  Saving SCF results.
 Largest change from initial coordinates is atom   30       0.000 Angstoms.
 GradGradGradGradGradGradGradGradGradGradGradGradGradGradGradGradGradGrad

 Leave Link  103 at Thu Sep  8 15:02:27 2022, MaxMem=  1342177280 cpu:             130.5 elap:               3.0
 (Enter /mnt/opt/groups/app-gaussian/g16-avx2/l202.exe)
                          Input orientation:                          
 ---------------------------------------------------------------------
 Center     Atomic      Atomic             Coordinates (Angstroms)
 Number     Number       Type             X           Y           Z
 ---------------------------------------------------------------------
      1          6           0        0.427011    4.147314    0.000000
      2          6           0        1.823949    4.309994    0.000000
      3          6           0       -0.169226    2.889832    0.000000
      4          6           0        2.449438    5.590018    0.000000
      5          6           0        2.648826    3.133621    0.000000
      6          6           0       -1.605838    2.756145    0.000000
      7          6           0        0.653720    1.704680    0.000000
      8          6           0        4.064995    3.289914    0.000000
      9          6           0        2.035319    1.864995    0.000000
     10          6           0       -2.203516    1.540857    0.000000
     11          6           0        0.000000    0.390513    0.000000
     12          6           0        3.818183    5.702739    0.000000
     13          6           0       -1.431692    0.321906    0.000000
     14          6           0        0.702054   -0.814121    0.000000
     15          6           0        4.635216    4.539497    0.000000
     16          6           0        0.062515   -2.063530    0.000000
     17          6           0       -2.071135   -0.920881    0.000000
     18          6           0        0.830561   -3.277592    0.000000
     19          6           0       -1.367848   -2.132136    0.000000
     20          6           0        0.224663   -4.493138    0.000000
     21          6           0       -2.017332   -3.439074    0.000000
     22          6           0       -3.420817   -3.601583    0.000000
     23          6           0       -1.207978   -4.613533    0.000000
     24          6           0       -4.002108   -4.857704    0.000000
     25          6           0       -1.823355   -5.885249    0.000000
     26          6           0       -3.199410   -6.012134    0.000000
     27          1           0       -0.205958    5.031779    0.000000
     28          1           0        1.821406    6.477054    0.000000
     29          1           0       -2.202580    3.664302    0.000000
     30          1           0        4.688102    2.399284    0.000000
     31          1           0        2.686697    0.997221    0.000000
     32          1           0       -3.287259    1.459980    0.000000
     33          1           0        4.284452    6.683512    0.000000
     34          1           0        1.787032   -0.812706    0.000000
     35          1           0        5.715991    4.645313    0.000000
     36          1           0       -3.155970   -0.922451    0.000000
     37          1           0        1.914646   -3.201412    0.000000
     38          1           0        0.816994   -5.404229    0.000000
     39          1           0       -4.066237   -2.730454    0.000000
     40          1           0       -1.191266   -6.769488    0.000000
     41          1           0       -5.084140   -4.949938    0.000000
     42          1           0       -3.659079   -6.995868    0.000000
 ---------------------------------------------------------------------
                    Distance matrix (angstroms):
                    1          2          3          4          5
     1  C    0.000000
     2  C    1.406379   0.000000
     3  C    1.391675   2.447367   0.000000
     4  C    2.484272   1.424675   3.761437   0.000000
     5  C    2.442137   1.436759   2.828577   2.464476   0.000000
     6  C    2.463296   3.765353   1.442819   4.947333   4.271376
     7  C    2.453132   2.856063   1.442853   4.280240   2.454042
     8  C    3.737655   2.462286   4.253080   2.810783   1.424767
     9  C    2.792066   2.454118   2.431113   3.747972   1.409185
    10  C    3.703146   4.887596   2.440916   6.168118   5.107066
    11  C    3.780991   4.323092   2.505041   5.747573   3.813256
    12  C    3.730870   2.432428   4.879741   1.373379   2.822723
    13  C    4.253060   5.148208   2.861479   6.543407   4.955438
    14  C    4.969053   5.245494   3.805049   6.638249   4.401657
    15  C    4.226440   2.820619   5.079769   2.425123   2.433564
    16  C    6.221530   6.612447   4.958780   8.017119   5.805117
    17  C    5.650428   6.521789   4.258966   7.926373   6.222300
    18  C    7.435865   7.652338   6.247935   9.014171   6.664063
    19  C    6.530927   7.189479   5.163028   8.614136   6.622829
    20  C    8.642821   8.947226   7.393470  10.325680   8.002751
    21  C    7.970451   8.648901   6.593220  10.073556   8.060605
    22  C    8.651658   9.492135   7.260256  10.906210   9.066617
    23  C    8.912106   9.424538   7.574925  10.839241   8.654093
    24  C   10.035310  10.862303   8.643801  12.279143  10.396932
    25  C   10.281851  10.828010   8.929624  12.244938  10.066798
    26  C   10.787276  11.479567   9.403564  12.904240  10.855722
    27  H    1.087625   2.154413   2.142262   2.713440   3.428235
    28  H    2.715147   2.167061   4.102533   1.086857   3.444295
    29  H    2.673584   4.077972   2.175852   5.034844   4.880345
    30  H    4.605704   3.442991   4.882036   3.897743   2.167463
    31  H    3.876760   3.423273   3.426116   4.598921   2.136736
    32  H    4.584492   5.852096   3.430249   7.068727   6.167510
    33  H    4.616509   3.418722   5.850406   2.136119   3.908580
    34  H    5.143098   5.122833   4.187569   6.436898   4.039330
    35  H    5.312374   3.906460   6.141457   3.400417   3.419461
    36  H    6.208081   7.223439   4.842948   8.592604   7.081481
    37  H    7.497788   7.511954   6.437839   8.807681   6.377434
    38  H    9.559501   9.766273   8.352489  11.114780   8.732153
    39  H    8.215411   9.179444   6.839175  10.568078   8.915125
    40  H   11.036095  11.482441   9.713240  12.884569  10.621576
    41  H   10.636389  11.552837   9.253020  12.955519  11.186719
    42  H   11.868725  12.565274  10.483613  13.989943  11.932988
                    6          7          8          9         10
     6  C    0.000000
     7  C    2.492224   0.000000
     8  C    5.695898   3.761617   0.000000
     9  C    3.748623   1.390869   2.479915   0.000000
    10  C    1.354306   2.861929   6.507951   4.251210   0.000000
    11  C    2.859184   1.467782   4.993066   2.513289   2.485714
    12  C    6.172716   5.098853   2.425416   4.231653   7.319981
    13  C    2.440460   2.502200   6.246810   3.794903   1.442759
    14  C    4.251254   2.519265   5.305891   2.992534   3.740088
    15  C    6.490847   4.887586   1.373539   3.729936   7.467268
    16  C    5.100262   3.814306   6.684251   4.396051   4.257523
    17  C    3.706349   3.783967   7.441968   4.962265   2.465295
    18  C    6.507075   4.985409   7.320772   5.281822   5.694126
    19  C    4.894071   4.336807   7.675572   5.249629   3.766858
    20  C    7.476820   6.212651   8.678943   6.610925   6.504241
    21  C    6.208870   5.795923   9.070501   6.675113   4.983410
    22  C    6.611721   6.690163  10.174975   7.723529   5.284554
    23  C    7.380410   6.586785   9.500985   7.245019   6.234389
    24  C    7.982030   8.046218  11.465681   9.035774   6.646542
    25  C    8.644131   7.983917  10.902123   8.657693   7.435830
    26  C    8.911913   8.625302  11.802528   9.457883   7.618365
    27  H    2.671736   3.436369   4.612498   3.879671   4.022036
    28  H    5.058771   4.913150   3.897634   4.617017   6.369147
    29  H    1.086669   3.463895   6.278747   4.604052   2.123445
    30  H    6.304049   4.093741   1.086961   2.706053   6.944875
    31  H    4.638930   2.152555   2.675097   1.085046   4.920338
    32  H    2.123021   3.948569   7.576562   5.337965   1.086757
    33  H    7.079529   6.162060   3.400687   5.317585   8.278927
    34  H    4.924253   2.760730   4.692612   2.689187   4.632897
    35  H    7.561623   5.854392   2.136093   4.612756   8.506247
    36  H    3.991864   4.627694   8.359806   5.892312   2.641033
    37  H    6.919992   5.065538   6.838224   5.067844   6.280794
    38  H    8.512451   7.110784   9.281036   7.370613   7.573487
    39  H    6.013014   6.476759  10.117399   7.638530   4.659810
    40  H    9.534650   8.672687  11.349883   9.217654   8.371767
    41  H    8.454721   8.786750  12.312670   9.855456   7.101297
    42  H    9.965819   9.710807  12.863072  10.532856   8.659927
                   11         12         13         14         15
    11  C    0.000000
    12  C    6.542038   0.000000
    13  C    1.433335   7.517616   0.000000
    14  C    1.394282   7.223553   2.417319   0.000000
    15  C    6.220876   1.421504   7.388873   6.643116   0.000000
    16  C    2.454839   8.626701   2.814775   1.403579   8.031784
    17  C    2.451398   8.863205   1.397643   2.775243   8.648172
    18  C    3.760961   9.464261   4.251373   2.466821   8.693807
    19  C    2.869628   9.395753   2.454872   2.453907   8.974824
    20  C    4.888816  10.810610   5.091970   3.709861  10.051939
    21  C    4.328437  10.845551   3.806303   3.779608  10.388166
    22  C    5.257263  11.788703   4.398907   4.976747  11.453246
    23  C    5.147785  11.475529   4.940507   4.252500  10.859138
    24  C    6.600049  13.140773   5.782335   6.203201  12.763650
    25  C    6.535274  12.888305   6.219499   5.665159  12.263298
    26  C    7.157521  13.655946   6.576085   6.499289  13.142233
    27  H    4.645833   4.079693   4.866757   5.915998   4.866139
    28  H    6.353228   2.141654   6.961932   7.376597   3.416380
    29  H    3.945764   6.356478   3.430143   5.337900   6.893578
    30  H    5.100339   3.416076   6.462769   5.120015   2.140866
    31  H    2.754348   4.839645   4.173389   2.686963   4.042826
    32  H    3.456853   8.275766   2.176773   4.591966   8.499943
    33  H    7.613039   1.085966   8.552446   8.309517   2.172518
    34  H    2.154349   6.824705   3.412848   1.084979   6.062857
    35  H    7.125719   2.172516   8.353515   7.412488   1.085943
    36  H    3.418190   9.619353   2.126396   3.859545   9.515012
    37  H    4.070356   9.105348   4.859192   2.677599   8.205070
    38  H    5.852052  11.505298   6.151846   4.591547  10.651596
    39  H    5.125887  11.544818   4.032087   5.138962  11.338760
    40  H    7.258425  13.440648   7.095469   6.249084  12.721676
    41  H    7.373527  13.882755   6.413479   7.112315  13.583639
    42  H    8.243026  14.736488   7.649253   7.565281  14.207743
                   16         17         18         19         20
    16  C    0.000000
    17  C    2.420353   0.000000
    18  C    1.436608   3.738172   0.000000
    19  C    1.432007   1.400625   2.478925   0.000000
    20  C    2.435013   4.246376   1.358184   2.847880   0.000000
    21  C    2.493569   2.518768   2.852468   1.459423   2.477416
    22  C    3.807783   3.001301   4.263706   2.524670   3.752918
    23  C    2.848977   3.792192   2.437289   2.486542   1.437691
    24  C    4.932400   4.384887   5.084431   3.790521   4.242464
    25  C    4.261695   4.970548   3.720638   3.780654   2.476358
    26  C    5.121682   5.214773   4.870153   4.290572   3.745881
    27  H    7.100386   6.238032   8.373770   7.257525   9.534646
    28  H    8.719821   8.359505   9.804840   9.180931  11.085788
    29  H    6.159441   4.587067   7.575608   5.856234   8.510895
    30  H    6.427501   7.530656   6.863494   7.563617   8.211441
    31  H    4.031690   5.129920   4.660393   5.121739   6.017113
    32  H    4.861698   2.673473   6.277024   4.072768   6.911817
    33  H    9.712646   9.910614  10.542910  10.472065  11.891148
    34  H    2.130380   3.859683   2.643955   3.419673   3.998322
    35  H    8.773276   9.571930   9.308053   9.803805  10.661424
    36  H    3.414778   1.084836   4.630240   2.158870   4.917162
    37  H    2.173744   4.592088   1.086758   3.452263   2.127110
    38  H    3.424837   5.333076   2.126680   3.934479   1.086712
    39  H    4.182270   2.693508   4.927270   2.763926   4.638844
    40  H    4.870114   5.914421   4.034987   4.640713   2.680788
    41  H    5.900797   5.031054   6.146579   4.663779   5.328420
    42  H    6.178853   6.279095   5.829446   5.376395   4.620293
                   21         22         23         24         25
    21  C    0.000000
    22  C    1.412862   0.000000
    23  C    1.426327   2.433249   0.000000
    24  C    2.439641   1.384102   2.804778   0.000000
    25  C    2.453854   2.786937   1.412781   2.408903   0.000000
    26  C    2.831598   2.420698   2.433493   1.406070   1.381893
    27  H    8.662357   9.212506   9.697221  10.593046  11.036189
    28  H   10.633226  11.360450  11.496882  12.743236  12.888399
    29  H    7.105791   7.367305   8.337373   8.709930   9.557078
    30  H    8.890966  10.087863   9.162061  11.321821  10.537199
    31  H    6.465957   7.645307   6.830011   8.889334   8.228546
    32  H    5.060973   5.063325   6.419577   6.357998   7.489687
    33  H   11.923893  12.851239  12.561449  14.207982  13.974228
    34  H    4.622877   5.907582   4.839046   7.062305   6.226202
    35  H   11.187564  12.308231  11.561469  13.592232  12.951234
    36  H    2.762225   2.692191   4.173579   4.025191   5.138602
    37  H    3.939154   5.350449   3.427078   6.144207   4.601699
    38  H    3.448947   4.605277   2.173870   4.849993   2.683808
    39  H    2.167984   1.084174   3.422810   2.128216   3.870820
    40  H    3.431332   3.873825   2.156020   3.399375   1.086929
    41  H    3.418775   2.141192   3.890733   1.085956   3.392274
    42  H    3.917412   3.402637   3.418101   2.165506   2.145544
                   26         27         28         29         30
    26  C    0.000000
    27  H   11.442411   0.000000
    28  H   13.460624   2.489784   0.000000
    29  H    9.727645   2.420019   4.909586   0.000000
    30  H   11.531036   5.557144   4.984592   7.005838   0.000000
    31  H    9.152995   4.964384   5.547729   5.569412   2.443645
    32  H    7.472630   4.717220   7.160272   2.456738   8.030484
    33  H   14.737287   4.784559   2.471684   7.155223   4.303201
    34  H    7.204072   6.174951   7.289841   5.996716   4.328174
    35  H   13.894803   5.934546   4.303843   7.979107   2.470061
    36  H    5.089868   6.644955   8.917788   4.684790   8.518415
    37  H    5.835557   8.501905   9.678915   8.005597   6.249788
    38  H    4.062148  10.486024  11.923663   9.558038   8.710929
    39  H    3.394232   8.669142  10.928977   6.660790  10.146559
    40  H    2.146212  11.842328  13.584810  10.482687  10.891894
    41  H    2.163439  11.109966  13.351506   9.083420  12.227337
    42  H    1.085831  12.513526  14.544942  10.759211  12.567590
                   31         32         33         34         35
    31  H    0.000000
    32  H    5.991852   0.000000
    33  H    5.906499   9.198701   0.000000
    34  H    2.021196   5.559994   7.901290   0.000000
    35  H    4.741856   9.550123   2.490694   6.725079   0.000000
    36  H    6.149951   2.386046  10.640045   4.944220  10.474335
    37  H    4.269026   6.984869  10.165024   2.392112   8.719020
    38  H    6.668909   7.997641  12.575243   4.692873  11.180048
    39  H    7.713474   4.262223  12.583988   6.159425  12.251283
    40  H    8.681035   8.492192  14.524693   6.659843  13.341959
    41  H    9.785428   6.657014  14.936789   8.020579  14.446857
    42  H   10.205800   8.464019  15.818506   8.239637  14.946874
                   36         37         38         39         40
    36  H    0.000000
    37  H    5.559209   0.000000
    38  H    5.989222   2.461147   0.000000
    39  H    2.024219   5.999397   5.567317   0.000000
    40  H    6.168298   4.730524   2.428382   4.957747   0.000000
    41  H    4.465254   7.213900   5.918595   2.441769   4.297119
    42  H    6.094220   6.742722   4.750636   4.284803   2.478175
                   41         42
    41  H    0.000000
    42  H    2.493317   0.000000
 Stoichiometry    C26H16
 Framework group  CS[SG(C26H16)]
 Deg. of freedom    81
 Full point group                 CS      NOp   2
 RotChk:  IX=0 Diff= 6.30D-16
 Largest Abelian subgroup         CS      NOp   2
 Largest concise Abelian subgroup C1      NOp   1
                         Standard orientation:                         
 ---------------------------------------------------------------------
 Center     Atomic      Atomic             Coordinates (Angstroms)
 Number     Number       Type             X           Y           Z
 ---------------------------------------------------------------------
      1          6           0        0.427011    4.147314    0.000000
      2          6           0        1.823949    4.309994    0.000000
      3          6           0       -0.169226    2.889832    0.000000
      4          6           0        2.449438    5.590018    0.000000
      5          6           0        2.648826    3.133621    0.000000
      6          6           0       -1.605838    2.756145    0.000000
      7          6           0        0.653720    1.704680    0.000000
      8          6           0        4.064995    3.289914    0.000000
      9          6           0        2.035319    1.864995    0.000000
     10          6           0       -2.203516    1.540857    0.000000
     11          6           0       -0.000000    0.390513    0.000000
     12          6           0        3.818183    5.702739    0.000000
     13          6           0       -1.431692    0.321906    0.000000
     14          6           0        0.702054   -0.814121    0.000000
     15          6           0        4.635216    4.539497    0.000000
     16          6           0        0.062515   -2.063530    0.000000
     17          6           0       -2.071135   -0.920881    0.000000
     18          6           0        0.830561   -3.277592    0.000000
     19          6           0       -1.367848   -2.132136    0.000000
     20          6           0        0.224663   -4.493138    0.000000
     21          6           0       -2.017332   -3.439074    0.000000
     22          6           0       -3.420817   -3.601583    0.000000
     23          6           0       -1.207978   -4.613533    0.000000
     24          6           0       -4.002108   -4.857704    0.000000
     25          6           0       -1.823355   -5.885249    0.000000
     26          6           0       -3.199410   -6.012134    0.000000
     27          1           0       -0.205958    5.031779    0.000000
     28          1           0        1.821406    6.477054    0.000000
     29          1           0       -2.202580    3.664302    0.000000
     30          1           0        4.688102    2.399284    0.000000
     31          1           0        2.686697    0.997221    0.000000
     32          1           0       -3.287259    1.459980    0.000000
     33          1           0        4.284452    6.683512    0.000000
     34          1           0        1.787032   -0.812706    0.000000
     35          1           0        5.715991    4.645313    0.000000
     36          1           0       -3.155970   -0.922451    0.000000
     37          1           0        1.914646   -3.201412    0.000000
     38          1           0        0.816994   -5.404229    0.000000
     39          1           0       -4.066237   -2.730454    0.000000
     40          1           0       -1.191266   -6.769488    0.000000
     41          1           0       -5.084140   -4.949938    0.000000
     42          1           0       -3.659079   -6.995868    0.000000
 ---------------------------------------------------------------------
 Rotational constants (GHZ):           0.6939458           0.0903838           0.0799682
 Leave Link  202 at Thu Sep  8 15:02:27 2022, MaxMem=  1342177280 cpu:               3.5 elap:               0.1
 (Enter /mnt/opt/groups/app-gaussian/g16-avx2/l9999.exe)
 Unable to Open any file for archive entry.
 1\1\GINC-WN41043\FOpt\RB3LYP\6-31G(d,p)\C26H16\PWASIUK\08-Sep-2022\0\\
 #p opt freq b3lyp/6-31g(d,p) empiricaldispersion=gd3 int=(grid=ultrafi
 ne,acc2e=12) scf=(maxcyc=500,ferm,novaracc,noincfoc,intrep)\\peri symm
 \\0,1\C,0.427011,4.147314,0.\C,1.823949,4.309994,0.\C,-0.169226,2.8898
 32,0.\C,2.449438,5.590018,0.\C,2.648826,3.133621,0.\C,-1.605838,2.7561
 45,0.\C,0.65372,1.70468,0.\C,4.064995,3.289914,0.\C,2.035319,1.864995,
 0.\C,-2.203516,1.540857,0.\C,0.,0.390513,0.\C,3.818183,5.702739,0.\C,-
 1.431692,0.321906,0.\C,0.702054,-0.814121,0.\C,4.635216,4.539497,0.\C,
 0.062515,-2.06353,0.\C,-2.071135,-0.920881,0.\C,0.830561,-3.277592,0.\
 C,-1.367848,-2.132136,0.\C,0.224663,-4.493138,0.\C,-2.017332,-3.439074
 ,0.\C,-3.420817,-3.601583,0.\C,-1.207978,-4.613533,0.\C,-4.002108,-4.8
 57704,0.\C,-1.823355,-5.885249,0.\C,-3.19941,-6.012134,0.\H,-0.205958,
 5.031779,0.\H,1.821406,6.477054,0.\H,-2.20258,3.664302,0.\H,4.688102,2
 .399284,0.\H,2.686697,0.997221,0.\H,-3.287259,1.45998,0.\H,4.284452,6.
 683512,0.\H,1.787032,-0.812706,0.\H,5.715991,4.645313,0.\H,-3.15597,-0
 .922451,0.\H,1.914646,-3.201412,0.\H,0.816994,-5.404229,0.\H,-4.066237
 ,-2.730454,0.\H,-1.191266,-6.769488,0.\H,-5.08414,-4.949938,0.\H,-3.65
 9079,-6.995868,0.\\Version=ES64L-G16RevC.01\State=1-A'\HF=-1000.530561
 7\RMSD=6.406e-09\RMSF=2.187e-05\Dipole=0.0088829,-0.0127198,0.\Quadrup
 ole=6.8002653,7.3383445,-14.1386098,0.8682902,0.,0.\PG=CS [SG(C26H16)]
 \\@
 The archive entry for this job was punched.


 ALL PAPERS THAT YOU SAVE WILL NEVER BE NEEDED UNTIL
 SUCH TIME AS THEY ARE DISPOSED OF, WHEN THEY BECOME
 ESSENTIAL.

           -- JOHN CORCORAN IN
              PAUL DICKSON'S "THE OFFICIAL RULES"
 Leave Link 9999 at Thu Sep  8 15:02:27 2022, MaxMem=  1342177280 cpu:               3.8 elap:               0.1
 Job cpu time:       0 days  0 hours 48 minutes 55.0 seconds.
 Elapsed time:       0 days  0 hours  1 minutes  4.0 seconds.
 File lengths (MBytes):  RWF=     69 Int=      0 D2E=      0 Chk=     17 Scr=      1
 Normal termination of Gaussian 16 at Thu Sep  8 15:02:27 2022.
 (Enter /mnt/opt/groups/app-gaussian/g16-avx2/l1.exe)
 Link1:  Proceeding to internal job step number  2.
 ----------------------------------------------------------------------
 #P Geom=AllCheck Guess=TCheck SCRF=Check GenChk RB3LYP/6-31G(d,p) Freq
 ----------------------------------------------------------------------
 1/10=4,29=7,30=1,38=1,40=1/1,3;
 2/12=2,40=1/2;
 3/5=1,6=6,7=101,11=2,14=-4,25=1,27=12,30=1,70=2,71=2,74=-5,75=-5,116=1,124=31,140=1/1,2,3;
 4/5=101/1;
 5/5=100002,7=500,17=20,22=13,38=6,87=12,98=1/2;
 8/6=4,10=90,11=11,87=12/1;
 11/6=1,8=1,9=11,15=111,16=1,87=12/1,2,10;
 10/6=1,87=12/2;
 6/7=2,8=2,9=2,10=2,28=1,87=12/1;
 7/8=1,10=1,25=1,87=12/1,2,3,16;
 1/10=4,30=1/3;
 99//99;
 Leave Link    1 at Thu Sep  8 15:02:27 2022, MaxMem=  1342177280 cpu:               3.2 elap:               0.1
 (Enter /mnt/opt/groups/app-gaussian/g16-avx2/l101.exe)
 Structure from the checkpoint file:  "/scratch/9832359.torquesrv1.cis.gov.pl/Gau-113119.chk"
 ---------
 peri symm
 ---------
 Charge =  0 Multiplicity = 1
 Redundant internal coordinates found in file.  (old form).
 C,0,0.427011,4.147314,0.
 C,0,1.823949,4.309994,0.
 C,0,-0.169226,2.889832,0.
 C,0,2.449438,5.590018,0.
 C,0,2.648826,3.133621,0.
 C,0,-1.605838,2.756145,0.
 C,0,0.65372,1.70468,0.
 C,0,4.064995,3.289914,0.
 C,0,2.035319,1.864995,0.
 C,0,-2.203516,1.540857,0.
 C,0,0.,0.390513,0.
 C,0,3.818183,5.702739,0.
 C,0,-1.431692,0.321906,0.
 C,0,0.702054,-0.814121,0.
 C,0,4.635216,4.539497,0.
 C,0,0.062515,-2.06353,0.
 C,0,-2.071135,-0.920881,0.
 C,0,0.830561,-3.277592,0.
 C,0,-1.367848,-2.132136,0.
 C,0,0.224663,-4.493138,0.
 C,0,-2.017332,-3.439074,0.
 C,0,-3.420817,-3.601583,0.
 C,0,-1.207978,-4.613533,0.
 C,0,-4.002108,-4.857704,0.
 C,0,-1.823355,-5.885249,0.
 C,0,-3.19941,-6.012134,0.
 H,0,-0.205958,5.031779,0.
 H,0,1.821406,6.477054,0.
 H,0,-2.20258,3.664302,0.
 H,0,4.688102,2.399284,0.
 H,0,2.686697,0.997221,0.
 H,0,-3.287259,1.45998,0.
 H,0,4.284452,6.683512,0.
 H,0,1.787032,-0.812706,0.
 H,0,5.715991,4.645313,0.
 H,0,-3.15597,-0.922451,0.
 H,0,1.914646,-3.201412,0.
 H,0,0.816994,-5.404229,0.
 H,0,-4.066237,-2.730454,0.
 H,0,-1.191266,-6.769488,0.
 H,0,-5.08414,-4.949938,0.
 H,0,-3.659079,-6.995868,0.
 Recover connectivity data from disk.
 ITRead=  0  0  0  0  0  0  0  0  0  0  0  0  0  0  0  0  0  0  0  0
 ITRead=  0  0  0  0  0  0  0  0  0  0  0  0  0  0  0  0  0  0  0  0
 ITRead=  0  0
 MicOpt= -1 -1 -1 -1 -1 -1 -1 -1 -1 -1 -1 -1 -1 -1 -1 -1 -1 -1 -1 -1
 MicOpt= -1 -1 -1 -1 -1 -1 -1 -1 -1 -1 -1 -1 -1 -1 -1 -1 -1 -1 -1 -1
 MicOpt= -1 -1
 NAtoms=     42 NQM=       42 NQMF=       0 NMMI=      0 NMMIF=      0
                NMic=       0 NMicF=      0.
                    Isotopes and Nuclear Properties:
 (Nuclear quadrupole moments (NQMom) in fm**2, nuclear magnetic moments (NMagM)
  in nuclear magnetons)

  Atom         1           2           3           4           5           6           7           8           9          10
 IAtWgt=          12          12          12          12          12          12          12          12          12          12
 AtmWgt=  12.0000000  12.0000000  12.0000000  12.0000000  12.0000000  12.0000000  12.0000000  12.0000000  12.0000000  12.0000000
 NucSpn=           0           0           0           0           0           0           0           0           0           0
 AtZEff=   3.6000000   3.6000000   3.6000000   3.6000000   3.6000000   3.6000000   3.6000000   3.6000000   3.6000000   3.6000000
 NQMom=    0.0000000   0.0000000   0.0000000   0.0000000   0.0000000   0.0000000   0.0000000   0.0000000   0.0000000   0.0000000
 NMagM=    0.0000000   0.0000000   0.0000000   0.0000000   0.0000000   0.0000000   0.0000000   0.0000000   0.0000000   0.0000000
 AtZNuc=   6.0000000   6.0000000   6.0000000   6.0000000   6.0000000   6.0000000   6.0000000   6.0000000   6.0000000   6.0000000

  Atom        11          12          13          14          15          16          17          18          19          20
 IAtWgt=          12          12          12          12          12          12          12          12          12          12
 AtmWgt=  12.0000000  12.0000000  12.0000000  12.0000000  12.0000000  12.0000000  12.0000000  12.0000000  12.0000000  12.0000000
 NucSpn=           0           0           0           0           0           0           0           0           0           0
 AtZEff=   3.6000000   3.6000000   3.6000000   3.6000000   3.6000000   3.6000000   3.6000000   3.6000000   3.6000000   3.6000000
 NQMom=    0.0000000   0.0000000   0.0000000   0.0000000   0.0000000   0.0000000   0.0000000   0.0000000   0.0000000   0.0000000
 NMagM=    0.0000000   0.0000000   0.0000000   0.0000000   0.0000000   0.0000000   0.0000000   0.0000000   0.0000000   0.0000000
 AtZNuc=   6.0000000   6.0000000   6.0000000   6.0000000   6.0000000   6.0000000   6.0000000   6.0000000   6.0000000   6.0000000

  Atom        21          22          23          24          25          26          27          28          29          30
 IAtWgt=          12          12          12          12          12          12           1           1           1           1
 AtmWgt=  12.0000000  12.0000000  12.0000000  12.0000000  12.0000000  12.0000000   1.0078250   1.0078250   1.0078250   1.0078250
 NucSpn=           0           0           0           0           0           0           1           1           1           1
 AtZEff=   3.6000000   3.6000000   3.6000000   3.6000000   3.6000000   3.6000000   1.0000000   1.0000000   1.0000000   1.0000000
 NQMom=    0.0000000   0.0000000   0.0000000   0.0000000   0.0000000   0.0000000   0.0000000   0.0000000   0.0000000   0.0000000
 NMagM=    0.0000000   0.0000000   0.0000000   0.0000000   0.0000000   0.0000000   2.7928460   2.7928460   2.7928460   2.7928460
 AtZNuc=   6.0000000   6.0000000   6.0000000   6.0000000   6.0000000   6.0000000   1.0000000   1.0000000   1.0000000   1.0000000

  Atom        31          32          33          34          35          36          37          38          39          40
 IAtWgt=           1           1           1           1           1           1           1           1           1           1
 AtmWgt=   1.0078250   1.0078250   1.0078250   1.0078250   1.0078250   1.0078250   1.0078250   1.0078250   1.0078250   1.0078250
 NucSpn=           1           1           1           1           1           1           1           1           1           1
 AtZEff=   1.0000000   1.0000000   1.0000000   1.0000000   1.0000000   1.0000000   1.0000000   1.0000000   1.0000000   1.0000000
 NQMom=    0.0000000   0.0000000   0.0000000   0.0000000   0.0000000   0.0000000   0.0000000   0.0000000   0.0000000   0.0000000
 NMagM=    2.7928460   2.7928460   2.7928460   2.7928460   2.7928460   2.7928460   2.7928460   2.7928460   2.7928460   2.7928460
 AtZNuc=   1.0000000   1.0000000   1.0000000   1.0000000   1.0000000   1.0000000   1.0000000   1.0000000   1.0000000   1.0000000

  Atom        41          42
 IAtWgt=           1           1
 AtmWgt=   1.0078250   1.0078250
 NucSpn=           1           1
 AtZEff=   1.0000000   1.0000000
 NQMom=    0.0000000   0.0000000
 NMagM=    2.7928460   2.7928460
 AtZNuc=   1.0000000   1.0000000
 Leave Link  101 at Thu Sep  8 15:02:27 2022, MaxMem=  1342177280 cpu:              14.7 elap:               0.3
 (Enter /mnt/opt/groups/app-gaussian/g16-avx2/l103.exe)

 GradGradGradGradGradGradGradGradGradGradGradGradGradGradGradGradGradGrad
 Berny optimization.
 Initialization pass.
                           ----------------------------
                           !    Initial Parameters    !
                           ! (Angstroms and Degrees)  !
 --------------------------                            --------------------------
 ! Name  Definition              Value          Derivative Info.                !
 --------------------------------------------------------------------------------
 ! R1    R(1,2)                  1.4064         calculate D2E/DX2 analytically  !
 ! R2    R(1,3)                  1.3917         calculate D2E/DX2 analytically  !
 ! R3    R(1,27)                 1.0876         calculate D2E/DX2 analytically  !
 ! R4    R(2,4)                  1.4247         calculate D2E/DX2 analytically  !
 ! R5    R(2,5)                  1.4368         calculate D2E/DX2 analytically  !
 ! R6    R(3,6)                  1.4428         calculate D2E/DX2 analytically  !
 ! R7    R(3,7)                  1.4429         calculate D2E/DX2 analytically  !
 ! R8    R(4,12)                 1.3734         calculate D2E/DX2 analytically  !
 ! R9    R(4,28)                 1.0869         calculate D2E/DX2 analytically  !
 ! R10   R(5,8)                  1.4248         calculate D2E/DX2 analytically  !
 ! R11   R(5,9)                  1.4092         calculate D2E/DX2 analytically  !
 ! R12   R(6,10)                 1.3543         calculate D2E/DX2 analytically  !
 ! R13   R(6,29)                 1.0867         calculate D2E/DX2 analytically  !
 ! R14   R(7,9)                  1.3909         calculate D2E/DX2 analytically  !
 ! R15   R(7,11)                 1.4678         calculate D2E/DX2 analytically  !
 ! R16   R(8,15)                 1.3735         calculate D2E/DX2 analytically  !
 ! R17   R(8,30)                 1.087          calculate D2E/DX2 analytically  !
 ! R18   R(9,31)                 1.085          calculate D2E/DX2 analytically  !
 ! R19   R(10,13)                1.4428         calculate D2E/DX2 analytically  !
 ! R20   R(10,32)                1.0868         calculate D2E/DX2 analytically  !
 ! R21   R(11,13)                1.4333         calculate D2E/DX2 analytically  !
 ! R22   R(11,14)                1.3943         calculate D2E/DX2 analytically  !
 ! R23   R(12,15)                1.4215         calculate D2E/DX2 analytically  !
 ! R24   R(12,33)                1.086          calculate D2E/DX2 analytically  !
 ! R25   R(13,17)                1.3976         calculate D2E/DX2 analytically  !
 ! R26   R(14,16)                1.4036         calculate D2E/DX2 analytically  !
 ! R27   R(14,34)                1.085          calculate D2E/DX2 analytically  !
 ! R28   R(15,35)                1.0859         calculate D2E/DX2 analytically  !
 ! R29   R(16,18)                1.4366         calculate D2E/DX2 analytically  !
 ! R30   R(16,19)                1.432          calculate D2E/DX2 analytically  !
 ! R31   R(17,19)                1.4006         calculate D2E/DX2 analytically  !
 ! R32   R(17,36)                1.0848         calculate D2E/DX2 analytically  !
 ! R33   R(18,20)                1.3582         calculate D2E/DX2 analytically  !
 ! R34   R(18,37)                1.0868         calculate D2E/DX2 analytically  !
 ! R35   R(19,21)                1.4594         calculate D2E/DX2 analytically  !
 ! R36   R(20,23)                1.4377         calculate D2E/DX2 analytically  !
 ! R37   R(20,38)                1.0867         calculate D2E/DX2 analytically  !
 ! R38   R(21,22)                1.4129         calculate D2E/DX2 analytically  !
 ! R39   R(21,23)                1.4263         calculate D2E/DX2 analytically  !
 ! R40   R(22,24)                1.3841         calculate D2E/DX2 analytically  !
 ! R41   R(22,39)                1.0842         calculate D2E/DX2 analytically  !
 ! R42   R(23,25)                1.4128         calculate D2E/DX2 analytically  !
 ! R43   R(24,26)                1.4061         calculate D2E/DX2 analytically  !
 ! R44   R(24,41)                1.086          calculate D2E/DX2 analytically  !
 ! R45   R(25,26)                1.3819         calculate D2E/DX2 analytically  !
 ! R46   R(25,40)                1.0869         calculate D2E/DX2 analytically  !
 ! R47   R(26,42)                1.0858         calculate D2E/DX2 analytically  !
 ! A1    A(2,1,3)              122.0105         calculate D2E/DX2 analytically  !
 ! A2    A(2,1,27)             118.947          calculate D2E/DX2 analytically  !
 ! A3    A(3,1,27)             119.0425         calculate D2E/DX2 analytically  !
 ! A4    A(1,2,4)              122.6851         calculate D2E/DX2 analytically  !
 ! A5    A(1,2,5)              118.3958         calculate D2E/DX2 analytically  !
 ! A6    A(4,2,5)              118.9191         calculate D2E/DX2 analytically  !
 ! A7    A(1,3,6)              120.6845         calculate D2E/DX2 analytically  !
 ! A8    A(1,3,7)              119.8566         calculate D2E/DX2 analytically  !
 ! A9    A(6,3,7)              119.4589         calculate D2E/DX2 analytically  !
 ! A10   A(2,4,12)             120.7505         calculate D2E/DX2 analytically  !
 ! A11   A(2,4,28)             118.6584         calculate D2E/DX2 analytically  !
 ! A12   A(12,4,28)            120.5911         calculate D2E/DX2 analytically  !
 ! A13   A(2,5,8)              118.7404         calculate D2E/DX2 analytically  !
 ! A14   A(2,5,9)              119.1533         calculate D2E/DX2 analytically  !
 ! A15   A(8,5,9)              122.1063         calculate D2E/DX2 analytically  !
 ! A16   A(3,6,10)             121.5044         calculate D2E/DX2 analytically  !
 ! A17   A(3,6,29)             117.9921         calculate D2E/DX2 analytically  !
 ! A18   A(10,6,29)            120.5035         calculate D2E/DX2 analytically  !
 ! A19   A(3,7,9)              118.1566         calculate D2E/DX2 analytically  !
 ! A20   A(3,7,11)             118.777          calculate D2E/DX2 analytically  !
 ! A21   A(9,7,11)             123.0664         calculate D2E/DX2 analytically  !
 ! A22   A(5,8,15)             120.8265         calculate D2E/DX2 analytically  !
 ! A23   A(5,8,30)             118.6797         calculate D2E/DX2 analytically  !
 ! A24   A(15,8,30)            120.4938         calculate D2E/DX2 analytically  !
 ! A25   A(5,9,7)              122.4272         calculate D2E/DX2 analytically  !
 ! A26   A(5,9,31)             117.2986         calculate D2E/DX2 analytically  !
 ! A27   A(7,9,31)             120.2743         calculate D2E/DX2 analytically  !
 ! A28   A(6,10,13)            121.4706         calculate D2E/DX2 analytically  !
 ! A29   A(6,10,32)            120.4559         calculate D2E/DX2 analytically  !
 ! A30   A(13,10,32)           118.0735         calculate D2E/DX2 analytically  !
 ! A31   A(7,11,13)            119.1911         calculate D2E/DX2 analytically  !
 ! A32   A(7,11,14)            123.319          calculate D2E/DX2 analytically  !
 ! A33   A(13,11,14)           117.4899         calculate D2E/DX2 analytically  !
 ! A34   A(4,12,15)            120.3754         calculate D2E/DX2 analytically  !
 ! A35   A(4,12,33)            120.1348         calculate D2E/DX2 analytically  !
 ! A36   A(15,12,33)           119.4899         calculate D2E/DX2 analytically  !
 ! A37   A(10,13,11)           119.5979         calculate D2E/DX2 analytically  !
 ! A38   A(10,13,17)           120.4317         calculate D2E/DX2 analytically  !
 ! A39   A(11,13,17)           119.9704         calculate D2E/DX2 analytically  !
 ! A40   A(11,14,16)           122.6599         calculate D2E/DX2 analytically  !
 ! A41   A(11,14,34)           120.1587         calculate D2E/DX2 analytically  !
 ! A42   A(16,14,34)           117.1814         calculate D2E/DX2 analytically  !
 ! A43   A(8,15,12)            120.3881         calculate D2E/DX2 analytically  !
 ! A44   A(8,15,35)            120.1205         calculate D2E/DX2 analytically  !
 ! A45   A(12,15,35)           119.4914         calculate D2E/DX2 analytically  !
 ! A46   A(14,16,18)           120.5748         calculate D2E/DX2 analytically  !
 ! A47   A(14,16,19)           119.8527         calculate D2E/DX2 analytically  !
 ! A48   A(18,16,19)           119.5724         calculate D2E/DX2 analytically  !
 ! A49   A(13,17,19)           122.6325         calculate D2E/DX2 analytically  !
 ! A50   A(13,17,36)           117.3098         calculate D2E/DX2 analytically  !
 ! A51   A(19,17,36)           120.0577         calculate D2E/DX2 analytically  !
 ! A52   A(16,18,20)           121.1872         calculate D2E/DX2 analytically  !
 ! A53   A(16,18,37)           118.2988         calculate D2E/DX2 analytically  !
 ! A54   A(20,18,37)           120.5139         calculate D2E/DX2 analytically  !
 ! A55   A(16,19,17)           117.3946         calculate D2E/DX2 analytically  !
 ! A56   A(16,19,21)           119.1712         calculate D2E/DX2 analytically  !
 ! A57   A(17,19,21)           123.4343         calculate D2E/DX2 analytically  !
 ! A58   A(18,20,23)           121.298          calculate D2E/DX2 analytically  !
 ! A59   A(18,20,38)           120.4764         calculate D2E/DX2 analytically  !
 ! A60   A(23,20,38)           118.2256         calculate D2E/DX2 analytically  !
 ! A61   A(19,21,22)           123.03           calculate D2E/DX2 analytically  !
 ! A62   A(19,21,23)           119.003          calculate D2E/DX2 analytically  !
 ! A63   A(22,21,23)           117.967          calculate D2E/DX2 analytically  !
 ! A64   A(21,22,24)           121.438          calculate D2E/DX2 analytically  !
 ! A65   A(21,22,39)           119.9299         calculate D2E/DX2 analytically  !
 ! A66   A(24,22,39)           118.6321         calculate D2E/DX2 analytically  !
 ! A67   A(20,23,21)           119.7682         calculate D2E/DX2 analytically  !
 ! A68   A(20,23,25)           120.6258         calculate D2E/DX2 analytically  !
 ! A69   A(21,23,25)           119.606          calculate D2E/DX2 analytically  !
 ! A70   A(22,24,26)           120.3552         calculate D2E/DX2 analytically  !
 ! A71   A(22,24,41)           119.7053         calculate D2E/DX2 analytically  !
 ! A72   A(26,24,41)           119.9395         calculate D2E/DX2 analytically  !
 ! A73   A(23,25,26)           121.0904         calculate D2E/DX2 analytically  !
 ! A74   A(23,25,40)           118.6192         calculate D2E/DX2 analytically  !
 ! A75   A(26,25,40)           120.2904         calculate D2E/DX2 analytically  !
 ! A76   A(24,26,25)           119.5433         calculate D2E/DX2 analytically  !
 ! A77   A(24,26,42)           120.1431         calculate D2E/DX2 analytically  !
 ! A78   A(25,26,42)           120.3136         calculate D2E/DX2 analytically  !
 ! D1    D(3,1,2,4)            180.0            calculate D2E/DX2 analytically  !
 ! D2    D(3,1,2,5)              0.0            calculate D2E/DX2 analytically  !
 ! D3    D(27,1,2,4)             0.0            calculate D2E/DX2 analytically  !
 ! D4    D(27,1,2,5)           180.0            calculate D2E/DX2 analytically  !
 ! D5    D(2,1,3,6)            180.0            calculate D2E/DX2 analytically  !
 ! D6    D(2,1,3,7)              0.0            calculate D2E/DX2 analytically  !
 ! D7    D(27,1,3,6)             0.0            calculate D2E/DX2 analytically  !
 ! D8    D(27,1,3,7)           180.0            calculate D2E/DX2 analytically  !
 ! D9    D(1,2,4,12)           180.0            calculate D2E/DX2 analytically  !
 ! D10   D(1,2,4,28)             0.0            calculate D2E/DX2 analytically  !
 ! D11   D(5,2,4,12)             0.0            calculate D2E/DX2 analytically  !
 ! D12   D(5,2,4,28)           180.0            calculate D2E/DX2 analytically  !
 ! D13   D(1,2,5,8)            180.0            calculate D2E/DX2 analytically  !
 ! D14   D(1,2,5,9)              0.0            calculate D2E/DX2 analytically  !
 ! D15   D(4,2,5,8)              0.0            calculate D2E/DX2 analytically  !
 ! D16   D(4,2,5,9)            180.0            calculate D2E/DX2 analytically  !
 ! D17   D(1,3,6,10)           180.0            calculate D2E/DX2 analytically  !
 ! D18   D(1,3,6,29)             0.0            calculate D2E/DX2 analytically  !
 ! D19   D(7,3,6,10)             0.0            calculate D2E/DX2 analytically  !
 ! D20   D(7,3,6,29)           180.0            calculate D2E/DX2 analytically  !
 ! D21   D(1,3,7,9)              0.0            calculate D2E/DX2 analytically  !
 ! D22   D(1,3,7,11)           180.0            calculate D2E/DX2 analytically  !
 ! D23   D(6,3,7,9)            180.0            calculate D2E/DX2 analytically  !
 ! D24   D(6,3,7,11)             0.0            calculate D2E/DX2 analytically  !
 ! D25   D(2,4,12,15)            0.0            calculate D2E/DX2 analytically  !
 ! D26   D(2,4,12,33)          180.0            calculate D2E/DX2 analytically  !
 ! D27   D(28,4,12,15)         180.0            calculate D2E/DX2 analytically  !
 ! D28   D(28,4,12,33)           0.0            calculate D2E/DX2 analytically  !
 ! D29   D(2,5,8,15)             0.0            calculate D2E/DX2 analytically  !
 ! D30   D(2,5,8,30)           180.0            calculate D2E/DX2 analytically  !
 ! D31   D(9,5,8,15)           180.0            calculate D2E/DX2 analytically  !
 ! D32   D(9,5,8,30)             0.0            calculate D2E/DX2 analytically  !
 ! D33   D(2,5,9,7)              0.0            calculate D2E/DX2 analytically  !
 ! D34   D(2,5,9,31)           180.0            calculate D2E/DX2 analytically  !
 ! D35   D(8,5,9,7)            180.0            calculate D2E/DX2 analytically  !
 ! D36   D(8,5,9,31)             0.0            calculate D2E/DX2 analytically  !
 ! D37   D(3,6,10,13)            0.0            calculate D2E/DX2 analytically  !
 ! D38   D(3,6,10,32)          180.0            calculate D2E/DX2 analytically  !
 ! D39   D(29,6,10,13)         180.0            calculate D2E/DX2 analytically  !
 ! D40   D(29,6,10,32)           0.0            calculate D2E/DX2 analytically  !
 ! D41   D(3,7,9,5)              0.0            calculate D2E/DX2 analytically  !
 ! D42   D(3,7,9,31)           180.0            calculate D2E/DX2 analytically  !
 ! D43   D(11,7,9,5)           180.0            calculate D2E/DX2 analytically  !
 ! D44   D(11,7,9,31)            0.0            calculate D2E/DX2 analytically  !
 ! D45   D(3,7,11,13)            0.0            calculate D2E/DX2 analytically  !
 ! D46   D(3,7,11,14)          180.0            calculate D2E/DX2 analytically  !
 ! D47   D(9,7,11,13)          180.0            calculate D2E/DX2 analytically  !
 ! D48   D(9,7,11,14)            0.0            calculate D2E/DX2 analytically  !
 ! D49   D(5,8,15,12)            0.0            calculate D2E/DX2 analytically  !
 ! D50   D(5,8,15,35)          180.0            calculate D2E/DX2 analytically  !
 ! D51   D(30,8,15,12)         180.0            calculate D2E/DX2 analytically  !
 ! D52   D(30,8,15,35)           0.0            calculate D2E/DX2 analytically  !
 ! D53   D(6,10,13,11)           0.0            calculate D2E/DX2 analytically  !
 ! D54   D(6,10,13,17)         180.0            calculate D2E/DX2 analytically  !
 ! D55   D(32,10,13,11)        180.0            calculate D2E/DX2 analytically  !
 ! D56   D(32,10,13,17)          0.0            calculate D2E/DX2 analytically  !
 ! D57   D(7,11,13,10)           0.0            calculate D2E/DX2 analytically  !
 ! D58   D(7,11,13,17)         180.0            calculate D2E/DX2 analytically  !
 ! D59   D(14,11,13,10)        180.0            calculate D2E/DX2 analytically  !
 ! D60   D(14,11,13,17)          0.0            calculate D2E/DX2 analytically  !
 ! D61   D(7,11,14,16)         180.0            calculate D2E/DX2 analytically  !
 ! D62   D(7,11,14,34)           0.0            calculate D2E/DX2 analytically  !
 ! D63   D(13,11,14,16)          0.0            calculate D2E/DX2 analytically  !
 ! D64   D(13,11,14,34)        180.0            calculate D2E/DX2 analytically  !
 ! D65   D(4,12,15,8)            0.0            calculate D2E/DX2 analytically  !
 ! D66   D(4,12,15,35)         180.0            calculate D2E/DX2 analytically  !
 ! D67   D(33,12,15,8)         180.0            calculate D2E/DX2 analytically  !
 ! D68   D(33,12,15,35)          0.0            calculate D2E/DX2 analytically  !
 ! D69   D(10,13,17,19)        180.0            calculate D2E/DX2 analytically  !
 ! D70   D(10,13,17,36)          0.0            calculate D2E/DX2 analytically  !
 ! D71   D(11,13,17,19)          0.0            calculate D2E/DX2 analytically  !
 ! D72   D(11,13,17,36)        180.0            calculate D2E/DX2 analytically  !
 ! D73   D(11,14,16,18)        180.0            calculate D2E/DX2 analytically  !
 ! D74   D(11,14,16,19)          0.0            calculate D2E/DX2 analytically  !
 ! D75   D(34,14,16,18)          0.0            calculate D2E/DX2 analytically  !
 ! D76   D(34,14,16,19)        180.0            calculate D2E/DX2 analytically  !
 ! D77   D(14,16,18,20)        180.0            calculate D2E/DX2 analytically  !
 ! D78   D(14,16,18,37)          0.0            calculate D2E/DX2 analytically  !
 ! D79   D(19,16,18,20)          0.0            calculate D2E/DX2 analytically  !
 ! D80   D(19,16,18,37)        180.0            calculate D2E/DX2 analytically  !
 ! D81   D(14,16,19,17)          0.0            calculate D2E/DX2 analytically  !
 ! D82   D(14,16,19,21)        180.0            calculate D2E/DX2 analytically  !
 ! D83   D(18,16,19,17)        180.0            calculate D2E/DX2 analytically  !
 ! D84   D(18,16,19,21)          0.0            calculate D2E/DX2 analytically  !
 ! D85   D(13,17,19,16)          0.0            calculate D2E/DX2 analytically  !
 ! D86   D(13,17,19,21)        180.0            calculate D2E/DX2 analytically  !
 ! D87   D(36,17,19,16)        180.0            calculate D2E/DX2 analytically  !
 ! D88   D(36,17,19,21)          0.0            calculate D2E/DX2 analytically  !
 ! D89   D(16,18,20,23)          0.0            calculate D2E/DX2 analytically  !
 ! D90   D(16,18,20,38)        180.0            calculate D2E/DX2 analytically  !
 ! D91   D(37,18,20,23)        180.0            calculate D2E/DX2 analytically  !
 ! D92   D(37,18,20,38)          0.0            calculate D2E/DX2 analytically  !
 ! D93   D(16,19,21,22)        180.0            calculate D2E/DX2 analytically  !
 ! D94   D(16,19,21,23)          0.0            calculate D2E/DX2 analytically  !
 ! D95   D(17,19,21,22)          0.0            calculate D2E/DX2 analytically  !
 ! D96   D(17,19,21,23)        180.0            calculate D2E/DX2 analytically  !
 ! D97   D(18,20,23,21)          0.0            calculate D2E/DX2 analytically  !
 ! D98   D(18,20,23,25)        180.0            calculate D2E/DX2 analytically  !
 ! D99   D(38,20,23,21)        180.0            calculate D2E/DX2 analytically  !
 ! D100  D(38,20,23,25)          0.0            calculate D2E/DX2 analytically  !
 ! D101  D(19,21,22,24)        180.0            calculate D2E/DX2 analytically  !
 ! D102  D(19,21,22,39)          0.0            calculate D2E/DX2 analytically  !
 ! D103  D(23,21,22,24)          0.0            calculate D2E/DX2 analytically  !
 ! D104  D(23,21,22,39)        180.0            calculate D2E/DX2 analytically  !
 ! D105  D(19,21,23,20)          0.0            calculate D2E/DX2 analytically  !
 ! D106  D(19,21,23,25)        180.0            calculate D2E/DX2 analytically  !
 ! D107  D(22,21,23,20)        180.0            calculate D2E/DX2 analytically  !
 ! D108  D(22,21,23,25)          0.0            calculate D2E/DX2 analytically  !
 ! D109  D(21,22,24,26)          0.0            calculate D2E/DX2 analytically  !
 ! D110  D(21,22,24,41)        180.0            calculate D2E/DX2 analytically  !
 ! D111  D(39,22,24,26)        180.0            calculate D2E/DX2 analytically  !
 ! D112  D(39,22,24,41)          0.0            calculate D2E/DX2 analytically  !
 ! D113  D(20,23,25,26)        180.0            calculate D2E/DX2 analytically  !
 ! D114  D(20,23,25,40)          0.0            calculate D2E/DX2 analytically  !
 ! D115  D(21,23,25,26)          0.0            calculate D2E/DX2 analytically  !
 ! D116  D(21,23,25,40)        180.0            calculate D2E/DX2 analytically  !
 ! D117  D(22,24,26,25)          0.0            calculate D2E/DX2 analytically  !
 ! D118  D(22,24,26,42)        180.0            calculate D2E/DX2 analytically  !
 ! D119  D(41,24,26,25)        180.0            calculate D2E/DX2 analytically  !
 ! D120  D(41,24,26,42)          0.0            calculate D2E/DX2 analytically  !
 ! D121  D(23,25,26,24)          0.0            calculate D2E/DX2 analytically  !
 ! D122  D(23,25,26,42)        180.0            calculate D2E/DX2 analytically  !
 ! D123  D(40,25,26,24)        180.0            calculate D2E/DX2 analytically  !
 ! D124  D(40,25,26,42)          0.0            calculate D2E/DX2 analytically  !
 --------------------------------------------------------------------------------
 Trust Radius=3.00D-01 FncErr=1.00D-07 GrdErr=1.00D-07 EigMax=2.50D+02 EigMin=1.00D-04
 Number of steps in this run=      2 maximum allowed number of steps=      2.
 GradGradGradGradGradGradGradGradGradGradGradGradGradGradGradGradGradGrad

 Leave Link  103 at Thu Sep  8 15:02:27 2022, MaxMem=  1342177280 cpu:               1.6 elap:               0.1
 (Enter /mnt/opt/groups/app-gaussian/g16-avx2/l202.exe)
                          Input orientation:                          
 ---------------------------------------------------------------------
 Center     Atomic      Atomic             Coordinates (Angstroms)
 Number     Number       Type             X           Y           Z
 ---------------------------------------------------------------------
      1          6           0        0.427011    4.147314    0.000000
      2          6           0        1.823949    4.309994    0.000000
      3          6           0       -0.169226    2.889832    0.000000
      4          6           0        2.449438    5.590018    0.000000
      5          6           0        2.648826    3.133621    0.000000
      6          6           0       -1.605838    2.756145    0.000000
      7          6           0        0.653720    1.704680    0.000000
      8          6           0        4.064995    3.289914    0.000000
      9          6           0        2.035319    1.864995    0.000000
     10          6           0       -2.203516    1.540857    0.000000
     11          6           0       -0.000000    0.390513    0.000000
     12          6           0        3.818183    5.702739    0.000000
     13          6           0       -1.431692    0.321906    0.000000
     14          6           0        0.702054   -0.814121    0.000000
     15          6           0        4.635216    4.539497    0.000000
     16          6           0        0.062515   -2.063530    0.000000
     17          6           0       -2.071135   -0.920881    0.000000
     18          6           0        0.830561   -3.277592    0.000000
     19          6           0       -1.367848   -2.132136    0.000000
     20          6           0        0.224663   -4.493138    0.000000
     21          6           0       -2.017332   -3.439074    0.000000
     22          6           0       -3.420817   -3.601583    0.000000
     23          6           0       -1.207978   -4.613533    0.000000
     24          6           0       -4.002108   -4.857704    0.000000
     25          6           0       -1.823355   -5.885249    0.000000
     26          6           0       -3.199410   -6.012134    0.000000
     27          1           0       -0.205958    5.031779    0.000000
     28          1           0        1.821406    6.477054    0.000000
     29          1           0       -2.202580    3.664302    0.000000
     30          1           0        4.688102    2.399284    0.000000
     31          1           0        2.686697    0.997221    0.000000
     32          1           0       -3.287259    1.459980    0.000000
     33          1           0        4.284452    6.683512    0.000000
     34          1           0        1.787032   -0.812706    0.000000
     35          1           0        5.715991    4.645313    0.000000
     36          1           0       -3.155970   -0.922451    0.000000
     37          1           0        1.914646   -3.201412    0.000000
     38          1           0        0.816994   -5.404229    0.000000
     39          1           0       -4.066237   -2.730454    0.000000
     40          1           0       -1.191266   -6.769488    0.000000
     41          1           0       -5.084140   -4.949938    0.000000
     42          1           0       -3.659079   -6.995868    0.000000
 ---------------------------------------------------------------------
                    Distance matrix (angstroms):
                    1          2          3          4          5
     1  C    0.000000
     2  C    1.406379   0.000000
     3  C    1.391675   2.447367   0.000000
     4  C    2.484272   1.424675   3.761437   0.000000
     5  C    2.442137   1.436759   2.828577   2.464476   0.000000
     6  C    2.463296   3.765353   1.442819   4.947333   4.271376
     7  C    2.453132   2.856063   1.442853   4.280240   2.454042
     8  C    3.737655   2.462286   4.253080   2.810783   1.424767
     9  C    2.792066   2.454118   2.431113   3.747972   1.409185
    10  C    3.703146   4.887596   2.440916   6.168118   5.107066
    11  C    3.780991   4.323092   2.505041   5.747573   3.813256
    12  C    3.730870   2.432428   4.879741   1.373379   2.822723
    13  C    4.253060   5.148208   2.861479   6.543407   4.955438
    14  C    4.969053   5.245494   3.805049   6.638249   4.401657
    15  C    4.226440   2.820619   5.079769   2.425123   2.433564
    16  C    6.221530   6.612447   4.958780   8.017119   5.805117
    17  C    5.650428   6.521789   4.258966   7.926373   6.222300
    18  C    7.435865   7.652338   6.247935   9.014171   6.664063
    19  C    6.530927   7.189479   5.163028   8.614136   6.622829
    20  C    8.642821   8.947226   7.393470  10.325680   8.002751
    21  C    7.970451   8.648901   6.593220  10.073556   8.060605
    22  C    8.651658   9.492135   7.260256  10.906210   9.066617
    23  C    8.912106   9.424538   7.574925  10.839241   8.654093
    24  C   10.035310  10.862303   8.643801  12.279143  10.396932
    25  C   10.281851  10.828010   8.929624  12.244938  10.066798
    26  C   10.787276  11.479567   9.403564  12.904240  10.855722
    27  H    1.087625   2.154413   2.142262   2.713440   3.428235
    28  H    2.715147   2.167061   4.102533   1.086857   3.444295
    29  H    2.673584   4.077972   2.175852   5.034844   4.880345
    30  H    4.605704   3.442991   4.882036   3.897743   2.167463
    31  H    3.876760   3.423273   3.426116   4.598921   2.136736
    32  H    4.584492   5.852096   3.430249   7.068727   6.167510
    33  H    4.616509   3.418722   5.850406   2.136119   3.908580
    34  H    5.143098   5.122833   4.187569   6.436898   4.039330
    35  H    5.312374   3.906460   6.141457   3.400417   3.419461
    36  H    6.208081   7.223439   4.842948   8.592604   7.081481
    37  H    7.497788   7.511954   6.437839   8.807681   6.377434
    38  H    9.559501   9.766273   8.352489  11.114780   8.732153
    39  H    8.215411   9.179444   6.839175  10.568078   8.915125
    40  H   11.036095  11.482441   9.713240  12.884569  10.621576
    41  H   10.636389  11.552837   9.253020  12.955519  11.186719
    42  H   11.868725  12.565274  10.483613  13.989943  11.932988
                    6          7          8          9         10
     6  C    0.000000
     7  C    2.492224   0.000000
     8  C    5.695898   3.761617   0.000000
     9  C    3.748623   1.390869   2.479915   0.000000
    10  C    1.354306   2.861929   6.507951   4.251210   0.000000
    11  C    2.859184   1.467782   4.993066   2.513289   2.485714
    12  C    6.172716   5.098853   2.425416   4.231653   7.319981
    13  C    2.440460   2.502200   6.246810   3.794903   1.442759
    14  C    4.251254   2.519265   5.305891   2.992534   3.740088
    15  C    6.490847   4.887586   1.373539   3.729936   7.467268
    16  C    5.100262   3.814306   6.684251   4.396051   4.257523
    17  C    3.706349   3.783967   7.441968   4.962265   2.465295
    18  C    6.507075   4.985409   7.320772   5.281822   5.694126
    19  C    4.894071   4.336807   7.675572   5.249629   3.766858
    20  C    7.476820   6.212651   8.678943   6.610925   6.504241
    21  C    6.208870   5.795923   9.070501   6.675113   4.983410
    22  C    6.611721   6.690163  10.174975   7.723529   5.284554
    23  C    7.380410   6.586785   9.500985   7.245019   6.234389
    24  C    7.982030   8.046218  11.465681   9.035774   6.646542
    25  C    8.644131   7.983917  10.902123   8.657693   7.435830
    26  C    8.911913   8.625302  11.802528   9.457883   7.618365
    27  H    2.671736   3.436369   4.612498   3.879671   4.022036
    28  H    5.058771   4.913150   3.897634   4.617017   6.369147
    29  H    1.086669   3.463895   6.278747   4.604052   2.123445
    30  H    6.304049   4.093741   1.086961   2.706053   6.944875
    31  H    4.638930   2.152555   2.675097   1.085046   4.920338
    32  H    2.123021   3.948569   7.576562   5.337965   1.086757
    33  H    7.079529   6.162060   3.400687   5.317585   8.278927
    34  H    4.924253   2.760730   4.692612   2.689187   4.632897
    35  H    7.561623   5.854392   2.136093   4.612756   8.506247
    36  H    3.991864   4.627694   8.359806   5.892312   2.641033
    37  H    6.919992   5.065538   6.838224   5.067844   6.280794
    38  H    8.512451   7.110784   9.281036   7.370613   7.573487
    39  H    6.013014   6.476759  10.117399   7.638530   4.659810
    40  H    9.534650   8.672687  11.349883   9.217654   8.371767
    41  H    8.454721   8.786750  12.312670   9.855456   7.101297
    42  H    9.965819   9.710807  12.863072  10.532856   8.659927
                   11         12         13         14         15
    11  C    0.000000
    12  C    6.542038   0.000000
    13  C    1.433335   7.517616   0.000000
    14  C    1.394282   7.223553   2.417319   0.000000
    15  C    6.220876   1.421504   7.388873   6.643116   0.000000
    16  C    2.454839   8.626701   2.814775   1.403579   8.031784
    17  C    2.451398   8.863205   1.397643   2.775243   8.648172
    18  C    3.760961   9.464261   4.251373   2.466821   8.693807
    19  C    2.869628   9.395753   2.454872   2.453907   8.974824
    20  C    4.888816  10.810610   5.091970   3.709861  10.051939
    21  C    4.328437  10.845551   3.806303   3.779608  10.388166
    22  C    5.257263  11.788703   4.398907   4.976747  11.453246
    23  C    5.147785  11.475529   4.940507   4.252500  10.859138
    24  C    6.600049  13.140773   5.782335   6.203201  12.763650
    25  C    6.535274  12.888305   6.219499   5.665159  12.263298
    26  C    7.157521  13.655946   6.576085   6.499289  13.142233
    27  H    4.645833   4.079693   4.866757   5.915998   4.866139
    28  H    6.353228   2.141654   6.961932   7.376597   3.416380
    29  H    3.945764   6.356478   3.430143   5.337900   6.893578
    30  H    5.100339   3.416076   6.462769   5.120015   2.140866
    31  H    2.754348   4.839645   4.173389   2.686963   4.042826
    32  H    3.456853   8.275766   2.176773   4.591966   8.499943
    33  H    7.613039   1.085966   8.552446   8.309517   2.172518
    34  H    2.154349   6.824705   3.412848   1.084979   6.062857
    35  H    7.125719   2.172516   8.353515   7.412488   1.085943
    36  H    3.418190   9.619353   2.126396   3.859545   9.515012
    37  H    4.070356   9.105348   4.859192   2.677599   8.205070
    38  H    5.852052  11.505298   6.151846   4.591547  10.651596
    39  H    5.125887  11.544818   4.032087   5.138962  11.338760
    40  H    7.258425  13.440648   7.095469   6.249084  12.721676
    41  H    7.373527  13.882755   6.413479   7.112315  13.583639
    42  H    8.243026  14.736488   7.649253   7.565281  14.207743
                   16         17         18         19         20
    16  C    0.000000
    17  C    2.420353   0.000000
    18  C    1.436608   3.738172   0.000000
    19  C    1.432007   1.400625   2.478925   0.000000
    20  C    2.435013   4.246376   1.358184   2.847880   0.000000
    21  C    2.493569   2.518768   2.852468   1.459423   2.477416
    22  C    3.807783   3.001301   4.263706   2.524670   3.752918
    23  C    2.848977   3.792192   2.437289   2.486542   1.437691
    24  C    4.932400   4.384887   5.084431   3.790521   4.242464
    25  C    4.261695   4.970548   3.720638   3.780654   2.476358
    26  C    5.121682   5.214773   4.870153   4.290572   3.745881
    27  H    7.100386   6.238032   8.373770   7.257525   9.534646
    28  H    8.719821   8.359505   9.804840   9.180931  11.085788
    29  H    6.159441   4.587067   7.575608   5.856234   8.510895
    30  H    6.427501   7.530656   6.863494   7.563617   8.211441
    31  H    4.031690   5.129920   4.660393   5.121739   6.017113
    32  H    4.861698   2.673473   6.277024   4.072768   6.911817
    33  H    9.712646   9.910614  10.542910  10.472065  11.891148
    34  H    2.130380   3.859683   2.643955   3.419673   3.998322
    35  H    8.773276   9.571930   9.308053   9.803805  10.661424
    36  H    3.414778   1.084836   4.630240   2.158870   4.917162
    37  H    2.173744   4.592088   1.086758   3.452263   2.127110
    38  H    3.424837   5.333076   2.126680   3.934479   1.086712
    39  H    4.182270   2.693508   4.927270   2.763926   4.638844
    40  H    4.870114   5.914421   4.034987   4.640713   2.680788
    41  H    5.900797   5.031054   6.146579   4.663779   5.328420
    42  H    6.178853   6.279095   5.829446   5.376395   4.620293
                   21         22         23         24         25
    21  C    0.000000
    22  C    1.412862   0.000000
    23  C    1.426327   2.433249   0.000000
    24  C    2.439641   1.384102   2.804778   0.000000
    25  C    2.453854   2.786937   1.412781   2.408903   0.000000
    26  C    2.831598   2.420698   2.433493   1.406070   1.381893
    27  H    8.662357   9.212506   9.697221  10.593046  11.036189
    28  H   10.633226  11.360450  11.496882  12.743236  12.888399
    29  H    7.105791   7.367305   8.337373   8.709930   9.557078
    30  H    8.890966  10.087863   9.162061  11.321821  10.537199
    31  H    6.465957   7.645307   6.830011   8.889334   8.228546
    32  H    5.060973   5.063325   6.419577   6.357998   7.489687
    33  H   11.923893  12.851239  12.561449  14.207982  13.974228
    34  H    4.622877   5.907582   4.839046   7.062305   6.226202
    35  H   11.187564  12.308231  11.561469  13.592232  12.951234
    36  H    2.762225   2.692191   4.173579   4.025191   5.138602
    37  H    3.939154   5.350449   3.427078   6.144207   4.601699
    38  H    3.448947   4.605277   2.173870   4.849993   2.683808
    39  H    2.167984   1.084174   3.422810   2.128216   3.870820
    40  H    3.431332   3.873825   2.156020   3.399375   1.086929
    41  H    3.418775   2.141192   3.890733   1.085956   3.392274
    42  H    3.917412   3.402637   3.418101   2.165506   2.145544
                   26         27         28         29         30
    26  C    0.000000
    27  H   11.442411   0.000000
    28  H   13.460624   2.489784   0.000000
    29  H    9.727645   2.420019   4.909586   0.000000
    30  H   11.531036   5.557144   4.984592   7.005838   0.000000
    31  H    9.152995   4.964384   5.547729   5.569412   2.443645
    32  H    7.472630   4.717220   7.160272   2.456738   8.030484
    33  H   14.737287   4.784559   2.471684   7.155223   4.303201
    34  H    7.204072   6.174951   7.289841   5.996716   4.328174
    35  H   13.894803   5.934546   4.303843   7.979107   2.470061
    36  H    5.089868   6.644955   8.917788   4.684790   8.518415
    37  H    5.835557   8.501905   9.678915   8.005597   6.249788
    38  H    4.062148  10.486024  11.923663   9.558038   8.710929
    39  H    3.394232   8.669142  10.928977   6.660790  10.146559
    40  H    2.146212  11.842328  13.584810  10.482687  10.891894
    41  H    2.163439  11.109966  13.351506   9.083420  12.227337
    42  H    1.085831  12.513526  14.544942  10.759211  12.567590
                   31         32         33         34         35
    31  H    0.000000
    32  H    5.991852   0.000000
    33  H    5.906499   9.198701   0.000000
    34  H    2.021196   5.559994   7.901290   0.000000
    35  H    4.741856   9.550123   2.490694   6.725079   0.000000
    36  H    6.149951   2.386046  10.640045   4.944220  10.474335
    37  H    4.269026   6.984869  10.165024   2.392112   8.719020
    38  H    6.668909   7.997641  12.575243   4.692873  11.180048
    39  H    7.713474   4.262223  12.583988   6.159425  12.251283
    40  H    8.681035   8.492192  14.524693   6.659843  13.341959
    41  H    9.785428   6.657014  14.936789   8.020579  14.446857
    42  H   10.205800   8.464019  15.818506   8.239637  14.946874
                   36         37         38         39         40
    36  H    0.000000
    37  H    5.559209   0.000000
    38  H    5.989222   2.461147   0.000000
    39  H    2.024219   5.999397   5.567317   0.000000
    40  H    6.168298   4.730524   2.428382   4.957747   0.000000
    41  H    4.465254   7.213900   5.918595   2.441769   4.297119
    42  H    6.094220   6.742722   4.750636   4.284803   2.478175
                   41         42
    41  H    0.000000
    42  H    2.493317   0.000000
 Stoichiometry    C26H16
 Framework group  CS[SG(C26H16)]
 Deg. of freedom    81
 Full point group                 CS      NOp   2
 RotChk:  IX=0 Diff= 2.22D-16
 Largest Abelian subgroup         CS      NOp   2
 Largest concise Abelian subgroup C1      NOp   1
                         Standard orientation:                         
 ---------------------------------------------------------------------
 Center     Atomic      Atomic             Coordinates (Angstroms)
 Number     Number       Type             X           Y           Z
 ---------------------------------------------------------------------
      1          6           0        0.427011    4.147314    0.000000
      2          6           0        1.823949    4.309994    0.000000
      3          6           0       -0.169226    2.889832    0.000000
      4          6           0        2.449438    5.590018    0.000000
      5          6           0        2.648826    3.133621    0.000000
      6          6           0       -1.605838    2.756145    0.000000
      7          6           0        0.653720    1.704680    0.000000
      8          6           0        4.064995    3.289914    0.000000
      9          6           0        2.035319    1.864995    0.000000
     10          6           0       -2.203516    1.540857    0.000000
     11          6           0        0.000000    0.390513    0.000000
     12          6           0        3.818183    5.702739    0.000000
     13          6           0       -1.431692    0.321906    0.000000
     14          6           0        0.702054   -0.814121    0.000000
     15          6           0        4.635216    4.539497    0.000000
     16          6           0        0.062515   -2.063530    0.000000
     17          6           0       -2.071135   -0.920881    0.000000
     18          6           0        0.830561   -3.277592    0.000000
     19          6           0       -1.367848   -2.132136    0.000000
     20          6           0        0.224663   -4.493138    0.000000
     21          6           0       -2.017332   -3.439074    0.000000
     22          6           0       -3.420817   -3.601583    0.000000
     23          6           0       -1.207978   -4.613533    0.000000
     24          6           0       -4.002108   -4.857704    0.000000
     25          6           0       -1.823355   -5.885249    0.000000
     26          6           0       -3.199410   -6.012134    0.000000
     27          1           0       -0.205958    5.031779    0.000000
     28          1           0        1.821406    6.477054    0.000000
     29          1           0       -2.202580    3.664302    0.000000
     30          1           0        4.688102    2.399284    0.000000
     31          1           0        2.686697    0.997221    0.000000
     32          1           0       -3.287259    1.459980    0.000000
     33          1           0        4.284452    6.683512    0.000000
     34          1           0        1.787032   -0.812706    0.000000
     35          1           0        5.715991    4.645313    0.000000
     36          1           0       -3.155970   -0.922451    0.000000
     37          1           0        1.914646   -3.201412    0.000000
     38          1           0        0.816994   -5.404229    0.000000
     39          1           0       -4.066237   -2.730454    0.000000
     40          1           0       -1.191266   -6.769488    0.000000
     41          1           0       -5.084140   -4.949938    0.000000
     42          1           0       -3.659079   -6.995868    0.000000
 ---------------------------------------------------------------------
 Rotational constants (GHZ):           0.6939458           0.0903838           0.0799682
 Leave Link  202 at Thu Sep  8 15:02:27 2022, MaxMem=  1342177280 cpu:               3.4 elap:               0.1
 (Enter /mnt/opt/groups/app-gaussian/g16-avx2/l301.exe)
 Standard basis: 6-31G(d,p) (6D, 7F)
 Ernie: Thresh=  0.10000D-02 Tol=  0.10000D-05 Strict=F.
 There are   350 symmetry adapted cartesian basis functions of A'  symmetry.
 There are   120 symmetry adapted cartesian basis functions of A"  symmetry.
 There are   350 symmetry adapted basis functions of A'  symmetry.
 There are   120 symmetry adapted basis functions of A"  symmetry.
   470 basis functions,   840 primitive gaussians,   470 cartesian basis functions
    86 alpha electrons       86 beta electrons
       nuclear repulsion energy      1944.2217297131 Hartrees.
 IExCor=  402 DFT=T Ex+Corr=B3LYP ExCW=0 ScaHFX=  0.200000
 ScaDFX=  0.800000  0.720000  1.000000  0.810000 ScalE2=  1.000000  1.000000
 IRadAn=      5 IRanWt=     -1 IRanGd=            0 ICorTp=0 IEmpDi=131
 NAtoms=   42 NActive=   42 NUniq=   42 SFac= 1.00D+00 NAtFMM=   60 NAOKFM=F Big=F
 Integral buffers will be    131072 words long.
 Raffenetti 2 integral format.
 Two-electron integral symmetry is turned on.
 R6Disp:  Grimme-D3 Dispersion energy=       -0.0377162247 Hartrees.
 Nuclear repulsion after empirical dispersion term =     1944.1840134883 Hartrees.
 Leave Link  301 at Thu Sep  8 15:02:28 2022, MaxMem=  1342177280 cpu:               4.7 elap:               0.1
 (Enter /mnt/opt/groups/app-gaussian/g16-avx2/l302.exe)
 NPDir=0 NMtPBC=     1 NCelOv=     1 NCel=       1 NClECP=     1 NCelD=      1
         NCelK=      1 NCelE2=     1 NClLst=     1 CellRange=     0.0.
 One-electron integrals computed using PRISM.
 One-electron integral symmetry used in STVInt
 NBasis=   470 RedAO= T EigKep=  1.41D-04  NBF=   350   120
 NBsUse=   470 1.00D-06 EigRej= -1.00D+00 NBFU=   350   120
 Precomputing XC quadrature grid using
 IXCGrd= 4 IRadAn=           5 IRanWt=          -1 IRanGd=           0 AccXCQ= 1.00D-12.
 Generated NRdTot=       0 NPtTot=           0 NUsed=           0 NTot=          32
 NSgBfM=   454   454   454   454   454 MxSgAt=    42 MxSgA2=    42.
 Leave Link  302 at Thu Sep  8 15:02:30 2022, MaxMem=  1342177280 cpu:              91.4 elap:               2.0
 (Enter /mnt/opt/groups/app-gaussian/g16-avx2/l303.exe)
 DipDrv:  MaxL=1.
 Leave Link  303 at Thu Sep  8 15:02:30 2022, MaxMem=  1342177280 cpu:               6.8 elap:               0.2
 (Enter /mnt/opt/groups/app-gaussian/g16-avx2/l401.exe)
 Initial guess from the checkpoint file:  "/scratch/9832359.torquesrv1.cis.gov.pl/Gau-113119.chk"
 B after Tr=     0.000000   -0.000000    0.000000
         Rot=    1.000000   -0.000000   -0.000000   -0.000000 Ang=   0.00 deg.
 Guess basis will be translated and rotated to current coordinates.
 JPrj=2 DoOrth=T DoCkMO=T.
 Initial guess orbital symmetries:
       Occupied  (A') (A') (A') (A') (A') (A') (A') (A') (A') (A')
                 (A') (A') (A') (A') (A') (A') (A') (A') (A') (A')
                 (A') (A') (A') (A') (A') (A') (A') (A') (A') (A')
                 (A') (A') (A') (A') (A') (A') (A') (A') (A') (A')
                 (A') (A') (A') (A') (A') (A') (A') (A') (A') (A')
                 (A') (A') (A') (A') (A') (A') (A') (A') (A') (A')
                 (A') (A') (A') (A") (A') (A") (A') (A') (A') (A")
                 (A') (A') (A") (A') (A') (A') (A') (A") (A") (A")
                 (A") (A") (A") (A") (A") (A")
       Virtual   (A") (A") (A") (A") (A") (A") (A") (A") (A") (A')
                 (A') (A') (A') (A') (A") (A') (A') (A') (A') (A')
                 (A") (A') (A') (A') (A') (A') (A") (A') (A') (A")
                 (A') (A') (A') (A') (A') (A') (A') (A') (A') (A')
                 (A') (A') (A') (A') (A') (A') (A') (A') (A') (A')
                 (A') (A') (A') (A") (A') (A') (A") (A') (A") (A')
                 (A") (A') (A') (A") (A') (A') (A") (A') (A') (A')
                 (A") (A') (A') (A") (A') (A') (A') (A') (A") (A')
                 (A') (A') (A') (A') (A') (A") (A') (A") (A') (A")
                 (A') (A') (A") (A') (A") (A") (A') (A") (A") (A")
                 (A") (A") (A") (A") (A') (A') (A') (A') (A") (A')
                 (A') (A') (A') (A') (A') (A") (A') (A') (A') (A")
                 (A') (A') (A") (A') (A') (A') (A') (A') (A') (A')
                 (A') (A') (A') (A') (A') (A') (A') (A') (A') (A')
                 (A') (A') (A') (A') (A') (A') (A') (A') (A') (A')
                 (A') (A') (A') (A") (A") (A") (A') (A') (A") (A")
                 (A") (A') (A') (A') (A") (A") (A") (A") (A') (A")
                 (A") (A") (A") (A") (A') (A") (A") (A") (A") (A")
                 (A') (A") (A') (A') (A') (A') (A') (A') (A') (A')
                 (A') (A') (A') (A') (A') (A') (A') (A') (A') (A")
                 (A') (A") (A') (A') (A') (A") (A") (A') (A") (A')
                 (A') (A') (A") (A') (A') (A') (A') (A') (A") (A')
                 (A') (A') (A') (A') (A") (A') (A') (A') (A') (A')
                 (A") (A') (A') (A") (A") (A') (A") (A') (A') (A")
                 (A') (A') (A') (A') (A') (A") (A') (A") (A") (A")
                 (A") (A') (A") (A") (A') (A") (A') (A") (A") (A')
                 (A") (A') (A') (A') (A") (A') (A') (A') (A") (A")
                 (A') (A") (A') (A") (A") (A') (A") (A') (A') (A')
                 (A') (A") (A') (A") (A') (A") (A') (A") (A') (A')
                 (A") (A") (A') (A") (A") (A') (A') (A") (A') (A")
                 (A') (A') (A') (A") (A') (A") (A') (A') (A") (A')
                 (A") (A') (A") (A") (A') (A') (A') (A') (A') (A')
                 (A') (A') (A') (A') (A') (A') (A') (A') (A') (A')
                 (A') (A') (A') (A') (A') (A') (A') (A') (A') (A')
                 (A') (A') (A') (A') (A') (A') (A') (A') (A') (A')
                 (A') (A') (A') (A') (A') (A') (A') (A') (A') (A')
                 (A') (A') (A') (A') (A') (A') (A') (A') (A') (A')
                 (A') (A') (A') (A') (A') (A') (A') (A') (A') (A')
                 (A') (A') (A') (A')
 The electronic state of the initial guess is 1-A'.
 Leave Link  401 at Thu Sep  8 15:02:32 2022, MaxMem=  1342177280 cpu:              75.9 elap:               1.7
 (Enter /mnt/opt/groups/app-gaussian/g16-avx2/l502.exe)
 Two-electron integrals replicated using symmetry.
 Closed shell SCF:
 Using DIIS extrapolation, IDIIS=    10.
 NGot=  1342177280 LenX=  1341706032 LenY=  1341484662
 Requested convergence on RMS density matrix=1.00D-08 within 500 cycles.
 Requested convergence on MAX density matrix=1.00D-06.
 Requested convergence on             energy=1.00D-06.
 Level shift goal  0.100 maximum shift  0.100.
 No special actions if energy rises.
 Dynamic level shift is on during FON iterations.

 Cycle   1  Pass 1  IDiag  1:
 FoFJK:  IHMeth= 1 ICntrl=       0 DoSepK=F KAlg= 0 I1Cent=           0 FoldK=F
 IRaf= 630000000 NMat=       1 IRICut=       1 DoRegI=T DoRafI=F ISym2E= 2 IDoP0=0 IntGTp=1.
 FoFCou: FMM=F IPFlag=           0 FMFlag=      100000 FMFlg1=           0
         NFxFlg=           0 DoJE=F BraDBF=F KetDBF=F FulRan=T
         wScrn=  0.000000 ICntrl=         0 IOpCl=  0 I1Cent=           0 NGrid=           0
         NMat0=    1 NMatS0=      1 NMatT0=    0 NMatD0=    1 NMtDS0=    0 NMtDT0=    0
 Integrals replicated using symmetry in FoFCou.
 E= -1000.53056166225    
 DIIS: error= 2.67D-08 at cycle   1 NSaved=   1.
 NSaved= 1 IEnMin= 1 EnMin= -1000.53056166225     IErMin= 1 ErrMin= 2.67D-08
 ErrMax= 2.67D-08  0.00D+00 EMaxC= 1.00D+00 BMatC= 3.34D-13 BMatP= 3.34D-13
 IDIUse=1 WtCom= 1.00D+00 WtEn= 0.00D+00
 Coeff-Com:  0.100D+01
 Coeff:      0.100D+01
 Gap=     0.135 Goal=     0.100 Shift=    0.000
 RMSDP=4.42D-09 MaxDP=2.44D-07              OVMax= 7.27D-07

 SCF Done:  E(RB3LYP) =  -1000.53056166     A.U. after    1 cycles
            NFock=  1  Conv=0.44D-08     -V/T= 2.0098
 KE= 9.908199126293D+02 PE=-6.204709565155D+03 EE= 2.269175077375D+03
 Leave Link  502 at Thu Sep  8 15:02:35 2022, MaxMem=  1342177280 cpu:             167.0 elap:               3.7
 (Enter /mnt/opt/groups/app-gaussian/g16-avx2/l801.exe)
 DoSCS=F DFT=T ScalE2(SS,OS)=  1.000000  1.000000
 Range of M.O.s used for correlation:     1   470
 NBasis=   470 NAE=    86 NBE=    86 NFC=     0 NFV=     0
 NROrb=    470 NOA=    86 NOB=    86 NVA=   384 NVB=   384
 Leave Link  801 at Thu Sep  8 15:02:35 2022, MaxMem=  1342177280 cpu:               2.4 elap:               0.1
 (Enter /mnt/opt/groups/app-gaussian/g16-avx2/l1101.exe)
 Using compressed storage, NAtomX=    42.
 Will process     43 centers per pass.
 R6Disp: Adding Grimme-D3 dispersion energy 1st derivatives to the gradient.
 Leave Link 1101 at Thu Sep  8 15:02:37 2022, MaxMem=  1342177280 cpu:              79.9 elap:               1.8
 (Enter /mnt/opt/groups/app-gaussian/g16-avx2/l1102.exe)
 Symmetrizing basis deriv contribution to polar:
 IMax=3 JMax=2 DiffMx= 0.00D+00
 Leave Link 1102 at Thu Sep  8 15:02:37 2022, MaxMem=  1342177280 cpu:               5.7 elap:               0.2
 (Enter /mnt/opt/groups/app-gaussian/g16-avx2/l1110.exe)
 Forming Gx(P) for the SCF density, NAtomX=    42.
 Integral derivatives from FoFJK, PRISM(SPDF).
 Do as many integral derivatives as possible in FoFJK.
 G2DrvN: MDV=    1342172902.
 G2DrvN: will do    43 centers at a time, making    1 passes.
 Calling FoFCou, ICntrl=  3107 FMM=F I1Cent=   0 AccDes= 1.00D-12.
 FoFJK:  IHMeth= 1 ICntrl=    3107 DoSepK=F KAlg= 0 I1Cent=           0 FoldK=F
 IRaf=         0 NMat=       1 IRICut=       1 DoRegI=T DoRafI=F ISym2E= 1 IDoP0=0 IntGTp=1.
 FoFCou: FMM=F IPFlag=           0 FMFlag=      100000 FMFlg1=           0
         NFxFlg=           0 DoJE=F BraDBF=F KetDBF=F FulRan=T
         wScrn=  0.000000 ICntrl=      3107 IOpCl=  0 I1Cent=           0 NGrid=           0
         NMat0=    1 NMatS0=      1 NMatT0=    0 NMatD0=    1 NMtDS0=    0 NMtDT0=    0
 Petite list used in FoFCou.
 End of G2Drv F.D. properties file   721 does not exist.
 End of G2Drv F.D. properties file   722 does not exist.
 End of G2Drv F.D. properties file   788 does not exist.
 Leave Link 1110 at Thu Sep  8 15:03:32 2022, MaxMem=  1342177280 cpu:            2564.9 elap:              54.6
 (Enter /mnt/opt/groups/app-gaussian/g16-avx2/l1002.exe)
 Minotr:  Closed shell wavefunction.
          IDoAtm=111111111111111111111111111111111111111111
          Direct CPHF calculation.
          Differentiating once with respect to electric field.
                with respect to dipole field.
          Differentiating once with respect to nuclear coordinates.
          Using symmetry in CPHF.
          Requested convergence is 1.0D-08 RMS, and 1.0D-07 maximum.
          Secondary convergence is 1.0D-12 RMS, and 1.0D-12 maximum.
          NewPWx=T KeepS1=F KeepF1=F KeepIn=T MapXYZ=F SortEE=F KeepMc=T.
        12825 words used for storage of precomputed grid.
 Two-electron integrals replicated using symmetry.
          MDV=    1342177280 using IRadAn=       1.
          Solving linear equations simultaneously, MaxMat=     384.
 FoF2E skips out because all densities are zero.
 CalDSu exits because no D1Ps are significant.
 FoFJK:  IHMeth= 1 ICntrl=       0 DoSepK=F KAlg= 0 I1Cent=           0 FoldK=F
 IRaf= 630000000 NMat=      96 IRICut=     240 DoRegI=T DoRafI=T ISym2E= 2 IDoP0=0 IntGTp=1.
 FoFCou: FMM=F IPFlag=           0 FMFlag=      100000 FMFlg1=           0
         NFxFlg=           0 DoJE=F BraDBF=F KetDBF=F FulRan=T
         wScrn=  0.000000 ICntrl=         0 IOpCl=  0 I1Cent=           0 NGrid=           0
         NMat0=   96 NMatS0=     96 NMatT0=    0 NMatD0=   96 NMtDS0=    0 NMtDT0=    0
 Integrals replicated using symmetry in FoFCou.
 Raff kept on since  57.36% of shell-pairs survive, threshold=   0.20 IRatSp=57.
          There are   129 degrees of freedom in the 1st order CPHF.  IDoFFX=6 NUNeed=     3.
    126 vectors produced by pass  0 Test12= 3.30D-14 1.00D-09 XBig12= 9.28D+02 1.76D+01.
 AX will form    96 AO Fock derivatives at one time.
    126 vectors produced by pass  1 Test12= 3.30D-14 1.00D-09 XBig12= 1.02D+02 1.14D+00.
    126 vectors produced by pass  2 Test12= 3.30D-14 1.00D-09 XBig12= 1.31D+00 1.64D-01.
    126 vectors produced by pass  3 Test12= 3.30D-14 1.00D-09 XBig12= 4.10D-03 5.34D-03.
    126 vectors produced by pass  4 Test12= 3.30D-14 1.00D-09 XBig12= 5.96D-06 2.24D-04.
    111 vectors produced by pass  5 Test12= 3.30D-14 1.00D-09 XBig12= 5.89D-09 6.78D-06.
     23 vectors produced by pass  6 Test12= 3.30D-14 1.00D-09 XBig12= 5.19D-12 1.57D-07.
      3 vectors produced by pass  7 Test12= 3.30D-14 1.00D-09 XBig12= 4.35D-15 5.02D-09.
 InvSVY:  IOpt=1 It=  1 EMax= 1.78D-14
 Solved reduced A of dimension   767 with   129 vectors.
 FullF1:  Do perturbations      1 to       3.
 Isotropic polarizability for W=    0.000000      335.73 Bohr**3.
 End of Minotr F.D. properties file   721 does not exist.
 End of Minotr F.D. properties file   722 does not exist.
 End of Minotr F.D. properties file   788 does not exist.
 Leave Link 1002 at Thu Sep  8 15:08:07 2022, MaxMem=  1342177280 cpu:           13130.0 elap:             275.3
 (Enter /mnt/opt/groups/app-gaussian/g16-avx2/l601.exe)
 Copying SCF densities to generalized density rwf, IOpCl= 0 IROHF=0.

 **********************************************************************

            Population analysis using the SCF Density.

 **********************************************************************

 Orbital symmetries:
       Occupied  (A') (A') (A') (A') (A') (A') (A') (A') (A') (A')
                 (A') (A') (A') (A') (A') (A') (A') (A') (A') (A')
                 (A') (A') (A') (A') (A') (A') (A') (A') (A') (A')
                 (A') (A') (A') (A') (A') (A') (A') (A') (A') (A')
                 (A') (A') (A') (A') (A') (A') (A') (A') (A') (A')
                 (A') (A') (A') (A') (A') (A') (A') (A') (A') (A')
                 (A') (A') (A') (A") (A') (A") (A') (A') (A') (A")
                 (A') (A') (A") (A') (A') (A') (A') (A") (A") (A")
                 (A") (A") (A") (A") (A") (A")
       Virtual   (A") (A") (A") (A") (A") (A") (A") (A") (A") (A')
                 (A') (A') (A') (A') (A") (A') (A') (A') (A') (A')
                 (A") (A') (A') (A') (A') (A') (A") (A') (A') (A")
                 (A') (A') (A') (A') (A') (A') (A') (A') (A') (A')
                 (A') (A') (A') (A') (A') (A') (A') (A') (A') (A')
                 (A') (A') (A') (A") (A') (A') (A") (A') (A") (A')
                 (A") (A') (A') (A") (A') (A') (A") (A') (A') (A')
                 (A") (A') (A') (A") (A') (A') (A') (A') (A") (A')
                 (A') (A') (A') (A') (A') (A") (A') (A") (A') (A")
                 (A') (A') (A") (A') (A") (A") (A') (A") (A") (A")
                 (A") (A") (A") (A") (A') (A') (A') (A') (A") (A')
                 (A') (A') (A') (A') (A') (A") (A') (A') (A') (A")
                 (A') (A') (A") (A') (A') (A') (A') (A') (A') (A')
                 (A') (A') (A') (A') (A') (A') (A') (A') (A') (A')
                 (A') (A') (A') (A') (A') (A') (A') (A') (A') (A')
                 (A') (A') (A') (A") (A") (A") (A') (A') (A") (A")
                 (A") (A') (A') (A') (A") (A") (A") (A") (A') (A")
                 (A") (A") (A") (A") (A') (A") (A") (A") (A") (A")
                 (A') (A") (A') (A') (A') (A') (A') (A') (A') (A')
                 (A') (A') (A') (A') (A') (A') (A') (A') (A') (A")
                 (A') (A") (A') (A') (A') (A") (A") (A') (A") (A')
                 (A') (A') (A") (A') (A') (A') (A') (A') (A") (A')
                 (A') (A') (A') (A') (A") (A') (A') (A') (A') (A')
                 (A") (A') (A') (A") (A") (A') (A") (A') (A') (A")
                 (A') (A') (A') (A') (A') (A") (A') (A") (A") (A")
                 (A") (A') (A") (A") (A') (A") (A') (A") (A") (A')
                 (A") (A') (A') (A') (A") (A') (A') (A') (A") (A")
                 (A') (A") (A') (A") (A") (A') (A") (A') (A') (A')
                 (A') (A") (A') (A") (A') (A") (A') (A") (A') (A')
                 (A") (A") (A') (A") (A") (A') (A') (A") (A') (A")
                 (A') (A') (A') (A") (A') (A") (A') (A') (A") (A')
                 (A") (A') (A") (A") (A') (A') (A') (A') (A') (A')
                 (A') (A') (A') (A') (A') (A') (A') (A') (A') (A')
                 (A') (A') (A') (A') (A') (A') (A') (A') (A') (A')
                 (A') (A') (A') (A') (A') (A') (A') (A') (A') (A')
                 (A') (A') (A') (A') (A') (A') (A') (A') (A') (A')
                 (A') (A') (A') (A') (A') (A') (A') (A') (A') (A')
                 (A') (A') (A') (A') (A') (A') (A') (A') (A') (A')
                 (A') (A') (A') (A')
 The electronic state is 1-A'.
 Alpha  occ. eigenvalues --  -10.20257 -10.20170 -10.20144 -10.20107 -10.19958
 Alpha  occ. eigenvalues --  -10.19925 -10.19904 -10.19844 -10.19841 -10.19779
 Alpha  occ. eigenvalues --  -10.19206 -10.19190 -10.19171 -10.19159 -10.19145
 Alpha  occ. eigenvalues --  -10.19129 -10.19114 -10.19113 -10.19102 -10.19101
 Alpha  occ. eigenvalues --  -10.19091 -10.19086 -10.19072 -10.19068 -10.19067
 Alpha  occ. eigenvalues --  -10.19033  -0.88747  -0.87556  -0.85687  -0.83298
 Alpha  occ. eigenvalues --   -0.80954  -0.79290  -0.78228  -0.76842  -0.75253
 Alpha  occ. eigenvalues --   -0.74435  -0.72668  -0.70884  -0.70282  -0.64748
 Alpha  occ. eigenvalues --   -0.63816  -0.62006  -0.61355  -0.60231  -0.59672
 Alpha  occ. eigenvalues --   -0.57943  -0.55916  -0.53478  -0.52119  -0.51601
 Alpha  occ. eigenvalues --   -0.50067  -0.49400  -0.48249  -0.46188  -0.45989
 Alpha  occ. eigenvalues --   -0.45447  -0.44308  -0.43413  -0.42998  -0.42503
 Alpha  occ. eigenvalues --   -0.41999  -0.41642  -0.40841  -0.40792  -0.40340
 Alpha  occ. eigenvalues --   -0.39316  -0.39273  -0.38789  -0.37217  -0.37009
 Alpha  occ. eigenvalues --   -0.36584  -0.35012  -0.34143  -0.33953  -0.33112
 Alpha  occ. eigenvalues --   -0.32756  -0.31781  -0.31677  -0.30337  -0.28957
 Alpha  occ. eigenvalues --   -0.27667  -0.25637  -0.24693  -0.22434  -0.20448
 Alpha  occ. eigenvalues --   -0.19422
 Alpha virt. eigenvalues --   -0.05965  -0.05298  -0.02871  -0.00355   0.00369
 Alpha virt. eigenvalues --    0.02442   0.04534   0.05850   0.08260   0.09275
 Alpha virt. eigenvalues --    0.09592   0.09949   0.11071   0.11205   0.12207
 Alpha virt. eigenvalues --    0.13188   0.13617   0.15167   0.16028   0.16734
 Alpha virt. eigenvalues --    0.16885   0.17101   0.17794   0.18202   0.18982
 Alpha virt. eigenvalues --    0.20479   0.20892   0.22165   0.23802   0.23849
 Alpha virt. eigenvalues --    0.24907   0.25707   0.26327   0.27158   0.28249
 Alpha virt. eigenvalues --    0.29009   0.29423   0.29963   0.30411   0.31784
 Alpha virt. eigenvalues --    0.32303   0.32803   0.34155   0.34351   0.36825
 Alpha virt. eigenvalues --    0.39327   0.41441   0.42524   0.44296   0.46336
 Alpha virt. eigenvalues --    0.47517   0.47987   0.48840   0.49860   0.50177
 Alpha virt. eigenvalues --    0.50696   0.50946   0.51758   0.52460   0.52819
 Alpha virt. eigenvalues --    0.53629   0.53848   0.54547   0.54783   0.54835
 Alpha virt. eigenvalues --    0.55261   0.55342   0.55829   0.56656   0.57122
 Alpha virt. eigenvalues --    0.57218   0.57691   0.58051   0.58492   0.58771
 Alpha virt. eigenvalues --    0.58928   0.59366   0.59948   0.60096   0.60321
 Alpha virt. eigenvalues --    0.60805   0.61207   0.61654   0.61706   0.61813
 Alpha virt. eigenvalues --    0.62182   0.62350   0.62400   0.62450   0.63663
 Alpha virt. eigenvalues --    0.64039   0.64135   0.64876   0.65007   0.65244
 Alpha virt. eigenvalues --    0.67495   0.68341   0.68793   0.69262   0.72190
 Alpha virt. eigenvalues --    0.74389   0.75619   0.76229   0.77995   0.78090
 Alpha virt. eigenvalues --    0.79064   0.80231   0.80958   0.81536   0.81599
 Alpha virt. eigenvalues --    0.81776   0.81985   0.82447   0.82708   0.83293
 Alpha virt. eigenvalues --    0.84192   0.84420   0.84543   0.87475   0.88120
 Alpha virt. eigenvalues --    0.88135   0.89532   0.89593   0.89816   0.91380
 Alpha virt. eigenvalues --    0.91914   0.92978   0.93864   0.94013   0.94982
 Alpha virt. eigenvalues --    0.95113   0.96778   0.97061   0.98603   0.99581
 Alpha virt. eigenvalues --    1.00926   1.01972   1.02377   1.03021   1.04425
 Alpha virt. eigenvalues --    1.05603   1.07374   1.08569   1.09357   1.10683
 Alpha virt. eigenvalues --    1.13020   1.14960   1.15429   1.16475   1.17067
 Alpha virt. eigenvalues --    1.18949   1.20290   1.21137   1.21901   1.22147
 Alpha virt. eigenvalues --    1.24003   1.24147   1.24465   1.24473   1.26306
 Alpha virt. eigenvalues --    1.26428   1.28745   1.29886   1.32514   1.33073
 Alpha virt. eigenvalues --    1.33468   1.34064   1.34078   1.34287   1.35236
 Alpha virt. eigenvalues --    1.35572   1.37020   1.38472   1.38745   1.39427
 Alpha virt. eigenvalues --    1.40586   1.41201   1.41284   1.42962   1.43800
 Alpha virt. eigenvalues --    1.43905   1.44714   1.44748   1.46334   1.48030
 Alpha virt. eigenvalues --    1.48603   1.49639   1.50648   1.52829   1.53411
 Alpha virt. eigenvalues --    1.54191   1.56528   1.59064   1.62314   1.69896
 Alpha virt. eigenvalues --    1.70753   1.72121   1.72545   1.73835   1.74806
 Alpha virt. eigenvalues --    1.74949   1.76406   1.76654   1.78960   1.80097
 Alpha virt. eigenvalues --    1.80703   1.81757   1.82370   1.82661   1.84008
 Alpha virt. eigenvalues --    1.85505   1.85734   1.86455   1.87615   1.87973
 Alpha virt. eigenvalues --    1.88380   1.88811   1.89006   1.89074   1.90187
 Alpha virt. eigenvalues --    1.90962   1.91340   1.92030   1.92443   1.93151
 Alpha virt. eigenvalues --    1.93537   1.94201   1.94790   1.95637   1.96539
 Alpha virt. eigenvalues --    1.98153   1.98360   1.99090   1.99433   1.99851
 Alpha virt. eigenvalues --    2.00419   2.02785   2.03380   2.05495   2.05616
 Alpha virt. eigenvalues --    2.08411   2.09110   2.10579   2.12613   2.13759
 Alpha virt. eigenvalues --    2.16605   2.18613   2.20731   2.21900   2.22902
 Alpha virt. eigenvalues --    2.23851   2.24011   2.24409   2.25510   2.26416
 Alpha virt. eigenvalues --    2.26898   2.28189   2.28854   2.29628   2.30296
 Alpha virt. eigenvalues --    2.30865   2.31278   2.32566   2.33575   2.33960
 Alpha virt. eigenvalues --    2.34005   2.36926   2.37955   2.38411   2.38508
 Alpha virt. eigenvalues --    2.39311   2.40182   2.40710   2.41817   2.43118
 Alpha virt. eigenvalues --    2.43173   2.44210   2.45383   2.45928   2.46511
 Alpha virt. eigenvalues --    2.47608   2.47649   2.51464   2.51881   2.52610
 Alpha virt. eigenvalues --    2.53608   2.53838   2.54235   2.55534   2.56092
 Alpha virt. eigenvalues --    2.56796   2.57909   2.57928   2.59715   2.59929
 Alpha virt. eigenvalues --    2.60160   2.60683   2.61415   2.62288   2.62799
 Alpha virt. eigenvalues --    2.64163   2.64605   2.65761   2.66808   2.67816
 Alpha virt. eigenvalues --    2.68213   2.70591   2.71994   2.72122   2.73765
 Alpha virt. eigenvalues --    2.73916   2.75191   2.75725   2.76032   2.77093
 Alpha virt. eigenvalues --    2.79035   2.81325   2.83740   2.85270   2.86154
 Alpha virt. eigenvalues --    2.87516   2.89968   2.91183   2.92427   2.96575
 Alpha virt. eigenvalues --    2.98974   3.00231   3.03252   3.07761   3.09959
 Alpha virt. eigenvalues --    3.14543   3.15219   3.16206   3.16766   3.17496
 Alpha virt. eigenvalues --    3.18640   3.20373   3.22092   3.24040   3.24168
 Alpha virt. eigenvalues --    3.26157   3.28309   3.29308   3.30382   3.33365
 Alpha virt. eigenvalues --    3.34374   3.39435   3.42198   3.44099   3.46278
 Alpha virt. eigenvalues --    3.47974   3.48652   3.61399   3.63412   3.73229
 Alpha virt. eigenvalues --    3.78601   3.86794   3.88400   4.08457   4.08903
 Alpha virt. eigenvalues --    4.10593   4.12487   4.13284   4.13911   4.14335
 Alpha virt. eigenvalues --    4.14775   4.15239   4.16072   4.18845   4.20533
 Alpha virt. eigenvalues --    4.21685   4.30645   4.31848   4.35655   4.40345
 Alpha virt. eigenvalues --    4.42392   4.46920   4.50167   4.54053   4.58233
 Alpha virt. eigenvalues --    4.67064   4.79843   4.92286   5.01045
          Condensed to atoms (all electrons):
               1          2          3          4          5          6
     1  C    5.335614   0.382373   0.426160  -0.082036  -0.017717  -0.078953
     2  C    0.382373   4.769579   0.001136   0.448526   0.474189   0.007365
     3  C    0.426160   0.001136   4.821146   0.007312  -0.029446   0.389895
     4  C   -0.082036   0.448526   0.007312   5.008144  -0.032632  -0.000191
     5  C   -0.017717   0.474189  -0.029446  -0.032632   4.756577  -0.000253
     6  C   -0.078953   0.007365   0.389895  -0.000191  -0.000253   5.067333
     7  C   -0.012840  -0.035560   0.424014  -0.000211   0.006853  -0.008042
     8  C    0.014622  -0.036026  -0.000042  -0.064037   0.445208  -0.000006
     9  C   -0.110540  -0.019562  -0.061607   0.014196   0.397871   0.015402
    10  C    0.008604  -0.000373   0.004775   0.000002   0.000055   0.476282
    11  C    0.014624  -0.000016   0.001297  -0.000003   0.006836  -0.067911
    12  C    0.007680  -0.009594  -0.000319   0.526951  -0.037131   0.000002
    13  C   -0.000611   0.000027  -0.045427   0.000000  -0.000187   0.005282
    14  C   -0.000049  -0.000037   0.011425  -0.000000   0.000536  -0.001896
    15  C   -0.000562  -0.036791   0.000023  -0.025593  -0.009591   0.000000
    16  C   -0.000000  -0.000000  -0.000173   0.000000  -0.000007   0.000051
    17  C   -0.000014   0.000000  -0.000576   0.000000   0.000000   0.008359
    18  C   -0.000000   0.000000  -0.000000   0.000000   0.000000   0.000000
    19  C    0.000000   0.000000   0.000027  -0.000000  -0.000000  -0.000399
    20  C    0.000000   0.000000   0.000000   0.000000  -0.000000  -0.000000
    21  C    0.000000   0.000000  -0.000000  -0.000000  -0.000000   0.000001
    22  C    0.000000  -0.000000   0.000000   0.000000   0.000000  -0.000000
    23  C    0.000000  -0.000000   0.000000  -0.000000   0.000000  -0.000000
    24  C   -0.000000  -0.000000  -0.000000  -0.000000  -0.000000   0.000000
    25  C   -0.000000  -0.000000  -0.000000   0.000000   0.000000   0.000000
    26  C   -0.000000   0.000000  -0.000000   0.000000  -0.000000   0.000000
    27  H    0.356855  -0.039189  -0.039591  -0.008142   0.004350  -0.008162
    28  H   -0.008525  -0.038810   0.000103   0.363264   0.004623  -0.000004
    29  H   -0.007989   0.000137  -0.037428  -0.000005   0.000027   0.360206
    30  H   -0.000203   0.004775   0.000022   0.000562  -0.038774   0.000000
    31  H    0.000741   0.004413   0.004249  -0.000232  -0.040150  -0.000209
    32  H   -0.000228   0.000004   0.002358  -0.000000  -0.000001  -0.034453
    33  H   -0.000205   0.002798   0.000004  -0.034021   0.001046  -0.000000
    34  H   -0.000000   0.000002  -0.000239  -0.000000   0.000353   0.000022
    35  H    0.000010   0.001039  -0.000001   0.004168   0.002872  -0.000000
    36  H   -0.000000  -0.000000   0.000032  -0.000000  -0.000000   0.000212
    37  H   -0.000000   0.000000   0.000000   0.000000  -0.000000  -0.000000
    38  H   -0.000000   0.000000  -0.000000   0.000000  -0.000000   0.000000
    39  H    0.000000  -0.000000   0.000000  -0.000000   0.000000  -0.000001
    40  H    0.000000  -0.000000   0.000000   0.000000   0.000000  -0.000000
    41  H    0.000000  -0.000000   0.000000   0.000000   0.000000  -0.000000
    42  H   -0.000000   0.000000  -0.000000   0.000000  -0.000000   0.000000
               7          8          9         10         11         12
     1  C   -0.012840   0.014622  -0.110540   0.008604   0.014624   0.007680
     2  C   -0.035560  -0.036026  -0.019562  -0.000373  -0.000016  -0.009594
     3  C    0.424014  -0.000042  -0.061607   0.004775   0.001297  -0.000319
     4  C   -0.000211  -0.064037   0.014196   0.000002  -0.000003   0.526951
     5  C    0.006853   0.445208   0.397871   0.000055   0.006836  -0.037131
     6  C   -0.008042  -0.000006   0.015402   0.476282  -0.067911   0.000002
     7  C    5.032189   0.008599   0.414569  -0.066913   0.270384   0.000033
     8  C    0.008599   5.010882  -0.077095   0.000000  -0.000214  -0.025527
     9  C    0.414569  -0.077095   5.369093  -0.001877  -0.077581  -0.000493
    10  C   -0.066913   0.000000  -0.001877   5.072324  -0.011527  -0.000000
    11  C    0.270384  -0.000214  -0.077581  -0.011527   5.033748  -0.000000
    12  C    0.000033  -0.025527  -0.000493  -0.000000  -0.000000   4.860298
    13  C   -0.000635  -0.000001   0.011779   0.389193   0.431647   0.000000
    14  C   -0.078844   0.000019  -0.026814   0.015633   0.403599   0.000000
    15  C   -0.000352   0.527192   0.007200  -0.000000   0.000002   0.486162
    16  C    0.006343   0.000000   0.000564  -0.000128   0.000657   0.000000
    17  C    0.014048  -0.000000  -0.000043  -0.076221  -0.010899   0.000000
    18  C   -0.000207   0.000000   0.000019  -0.000008   0.008715  -0.000000
    19  C    0.000010   0.000000  -0.000045   0.008462  -0.038433  -0.000000
    20  C    0.000002   0.000000  -0.000000   0.000000  -0.000420  -0.000000
    21  C    0.000006   0.000000  -0.000000  -0.000198  -0.000109  -0.000000
    22  C   -0.000000  -0.000000   0.000000   0.000015  -0.000044   0.000000
    23  C   -0.000000  -0.000000   0.000000  -0.000000   0.000024   0.000000
    24  C    0.000000   0.000000  -0.000000   0.000000   0.000000   0.000000
    25  C    0.000000  -0.000000   0.000000  -0.000000   0.000000   0.000000
    26  C    0.000000   0.000000  -0.000000  -0.000000   0.000000   0.000000
    27  H    0.003821  -0.000216   0.000750   0.000217  -0.000208   0.000101
    28  H    0.000021   0.000575  -0.000207   0.000000   0.000000  -0.043335
    29  H    0.003865   0.000000  -0.000235  -0.034278   0.001096   0.000000
    30  H    0.000118   0.362479  -0.009387   0.000000   0.000001   0.004498
    31  H   -0.029794  -0.008841   0.349595   0.000022  -0.013459   0.000027
    32  H    0.001097  -0.000000   0.000020   0.358948   0.004045  -0.000000
    33  H   -0.000001   0.004162   0.000011  -0.000000  -0.000000   0.365815
    34  H   -0.013529   0.000000   0.004011  -0.000217  -0.029167   0.000000
    35  H    0.000004  -0.033958  -0.000206   0.000000  -0.000000  -0.040118
    36  H   -0.000235   0.000000   0.000002  -0.008803   0.003932   0.000000
    37  H   -0.000003   0.000000  -0.000002   0.000000   0.000117   0.000000
    38  H   -0.000000   0.000000  -0.000000  -0.000000   0.000004  -0.000000
    39  H   -0.000000   0.000000  -0.000000  -0.000008   0.000001   0.000000
    40  H   -0.000000  -0.000000   0.000000   0.000000  -0.000000   0.000000
    41  H   -0.000000  -0.000000   0.000000  -0.000000  -0.000000   0.000000
    42  H    0.000000   0.000000  -0.000000  -0.000000   0.000000   0.000000
              13         14         15         16         17         18
     1  C   -0.000611  -0.000049  -0.000562  -0.000000  -0.000014  -0.000000
     2  C    0.000027  -0.000037  -0.036791  -0.000000   0.000000   0.000000
     3  C   -0.045427   0.011425   0.000023  -0.000173  -0.000576  -0.000000
     4  C    0.000000  -0.000000  -0.025593   0.000000   0.000000   0.000000
     5  C   -0.000187   0.000536  -0.009591  -0.000007   0.000000   0.000000
     6  C    0.005282  -0.001896   0.000000   0.000051   0.008359   0.000000
     7  C   -0.000635  -0.078844  -0.000352   0.006343   0.014048  -0.000207
     8  C   -0.000001   0.000019   0.527192   0.000000  -0.000000   0.000000
     9  C    0.011779  -0.026814   0.007200   0.000564  -0.000043   0.000019
    10  C    0.389193   0.015633  -0.000000  -0.000128  -0.076221  -0.000008
    11  C    0.431647   0.403599   0.000002   0.000657  -0.010899   0.008715
    12  C    0.000000   0.000000   0.486162   0.000000   0.000000  -0.000000
    13  C    4.811646  -0.058790   0.000000  -0.024688   0.429732  -0.000143
    14  C   -0.058790   5.363653  -0.000000   0.420895  -0.112312  -0.076088
    15  C    0.000000  -0.000000   4.859986  -0.000000   0.000000   0.000000
    16  C   -0.024688   0.420895  -0.000000   4.806748  -0.056608   0.401760
    17  C    0.429732  -0.112312   0.000000  -0.056608   5.366626   0.015567
    18  C   -0.000143  -0.076088   0.000000   0.401760   0.015567   5.070683
    19  C    0.000462  -0.011193   0.000000   0.432679   0.393261  -0.013319
    20  C    0.000050   0.008161   0.000000   0.005620  -0.001647   0.466783
    21  C    0.006717   0.014051   0.000000  -0.001965  -0.082140  -0.068171
    22  C    0.000713  -0.000041  -0.000000   0.010900  -0.023244  -0.001523
    23  C   -0.000168  -0.000480  -0.000000  -0.045518   0.011173   0.003633
    24  C   -0.000011   0.000000   0.000000  -0.000232   0.000353   0.000071
    25  C    0.000000  -0.000012  -0.000000  -0.000422  -0.000094   0.008812
    26  C    0.000000   0.000000   0.000000   0.000036  -0.000014  -0.000413
    27  H    0.000025   0.000002   0.000023   0.000000  -0.000000   0.000000
    28  H   -0.000000   0.000000   0.004489  -0.000000  -0.000000  -0.000000
    29  H    0.002350   0.000020  -0.000000  -0.000001  -0.000225  -0.000000
    30  H    0.000000  -0.000002  -0.043312  -0.000000  -0.000000   0.000000
    31  H   -0.000237   0.003974   0.000113   0.000372  -0.000002  -0.000001
    32  H   -0.036810  -0.000242   0.000000   0.000032  -0.008654   0.000000
    33  H    0.000000   0.000000  -0.040022   0.000000   0.000000  -0.000000
    34  H    0.004380   0.349308  -0.000000  -0.040366   0.000810  -0.008816
    35  H   -0.000000  -0.000000   0.365817  -0.000000  -0.000000   0.000000
    36  H   -0.039201   0.000846  -0.000000   0.004322   0.349286  -0.000221
    37  H    0.000033  -0.008608  -0.000000  -0.036595  -0.000245   0.358858
    38  H   -0.000001  -0.000228   0.000000   0.002258   0.000021  -0.034492
    39  H    0.000497   0.000001  -0.000000  -0.000241   0.004128   0.000016
    40  H   -0.000000  -0.000000   0.000000   0.000014   0.000002   0.000280
    41  H    0.000000   0.000000   0.000000   0.000002   0.000010  -0.000000
    42  H   -0.000000  -0.000000   0.000000  -0.000001  -0.000000   0.000004
              19         20         21         22         23         24
     1  C    0.000000   0.000000   0.000000   0.000000   0.000000  -0.000000
     2  C    0.000000   0.000000   0.000000  -0.000000  -0.000000  -0.000000
     3  C    0.000027   0.000000  -0.000000   0.000000   0.000000  -0.000000
     4  C   -0.000000   0.000000  -0.000000   0.000000  -0.000000  -0.000000
     5  C   -0.000000  -0.000000  -0.000000   0.000000   0.000000  -0.000000
     6  C   -0.000399  -0.000000   0.000001  -0.000000  -0.000000   0.000000
     7  C    0.000010   0.000002   0.000006  -0.000000  -0.000000   0.000000
     8  C    0.000000   0.000000   0.000000  -0.000000  -0.000000   0.000000
     9  C   -0.000045  -0.000000  -0.000000   0.000000   0.000000  -0.000000
    10  C    0.008462   0.000000  -0.000198   0.000015  -0.000000   0.000000
    11  C   -0.038433  -0.000420  -0.000109  -0.000044   0.000024   0.000000
    12  C   -0.000000  -0.000000  -0.000000   0.000000   0.000000   0.000000
    13  C    0.000462   0.000050   0.006717   0.000713  -0.000168  -0.000011
    14  C   -0.011193   0.008161   0.014051  -0.000041  -0.000480   0.000000
    15  C    0.000000   0.000000   0.000000  -0.000000  -0.000000   0.000000
    16  C    0.432679   0.005620  -0.001965   0.010900  -0.045518  -0.000232
    17  C    0.393261  -0.001647  -0.082140  -0.023244   0.011173   0.000353
    18  C   -0.013319   0.466783  -0.068171  -0.001523   0.003633   0.000071
    19  C    5.046756  -0.069212   0.282097  -0.085302  -0.000684   0.008393
    20  C   -0.069212   5.081442  -0.011092   0.014158   0.398604  -0.000552
    21  C    0.282097  -0.011092   4.980106   0.476765   0.458175  -0.006721
    22  C   -0.085302   0.014158   0.476765   5.040771  -0.067391   0.513230
    23  C   -0.000684   0.398604   0.458175  -0.067391   4.780674  -0.036194
    24  C    0.008393  -0.000552  -0.006721   0.513230  -0.036194   4.848965
    25  C    0.013515  -0.082741  -0.024836  -0.066012   0.473600  -0.023846
    26  C   -0.000510   0.007946  -0.040462  -0.025767  -0.013773   0.510647
    27  H   -0.000000  -0.000000  -0.000000   0.000000   0.000000   0.000000
    28  H    0.000000   0.000000   0.000000  -0.000000  -0.000000   0.000000
    29  H    0.000004   0.000000  -0.000000  -0.000000  -0.000000  -0.000000
    30  H    0.000000  -0.000000   0.000000   0.000000   0.000000  -0.000000
    31  H    0.000002  -0.000000  -0.000000  -0.000000   0.000000  -0.000000
    32  H    0.000121  -0.000000  -0.000002  -0.000001   0.000000  -0.000000
    33  H   -0.000000  -0.000000  -0.000000   0.000000   0.000000   0.000000
    34  H    0.003973   0.000223  -0.000227   0.000002   0.000029  -0.000000
    35  H    0.000000   0.000000   0.000000  -0.000000  -0.000000   0.000000
    36  H   -0.029797   0.000023  -0.012805   0.003494  -0.000225   0.000164
    37  H    0.004086  -0.035209   0.001144   0.000019   0.002419  -0.000001
    38  H    0.001167   0.360221   0.003915  -0.000230  -0.037632   0.000021
    39  H   -0.015115  -0.000192  -0.029096   0.358386   0.004900  -0.044867
    40  H   -0.000189  -0.008802   0.004340   0.000631  -0.039882   0.004628
    41  H   -0.000244   0.000010   0.002701  -0.033915   0.001206   0.365149
    42  H    0.000016  -0.000196   0.001142   0.004109   0.002689  -0.039329
              25         26         27         28         29         30
     1  C   -0.000000  -0.000000   0.356855  -0.008525  -0.007989  -0.000203
     2  C   -0.000000   0.000000  -0.039189  -0.038810   0.000137   0.004775
     3  C   -0.000000  -0.000000  -0.039591   0.000103  -0.037428   0.000022
     4  C    0.000000   0.000000  -0.008142   0.363264  -0.000005   0.000562
     5  C    0.000000  -0.000000   0.004350   0.004623   0.000027  -0.038774
     6  C    0.000000   0.000000  -0.008162  -0.000004   0.360206   0.000000
     7  C    0.000000   0.000000   0.003821   0.000021   0.003865   0.000118
     8  C   -0.000000   0.000000  -0.000216   0.000575   0.000000   0.362479
     9  C    0.000000  -0.000000   0.000750  -0.000207  -0.000235  -0.009387
    10  C   -0.000000  -0.000000   0.000217   0.000000  -0.034278   0.000000
    11  C    0.000000   0.000000  -0.000208   0.000000   0.001096   0.000001
    12  C    0.000000   0.000000   0.000101  -0.043335   0.000000   0.004498
    13  C    0.000000   0.000000   0.000025  -0.000000   0.002350   0.000000
    14  C   -0.000012   0.000000   0.000002   0.000000   0.000020  -0.000002
    15  C   -0.000000   0.000000   0.000023   0.004489  -0.000000  -0.043312
    16  C   -0.000422   0.000036   0.000000  -0.000000  -0.000001  -0.000000
    17  C   -0.000094  -0.000014  -0.000000  -0.000000  -0.000225  -0.000000
    18  C    0.008812  -0.000413   0.000000  -0.000000  -0.000000   0.000000
    19  C    0.013515  -0.000510  -0.000000   0.000000   0.000004   0.000000
    20  C   -0.082741   0.007946  -0.000000   0.000000   0.000000  -0.000000
    21  C   -0.024836  -0.040462  -0.000000   0.000000  -0.000000   0.000000
    22  C   -0.066012  -0.025767   0.000000  -0.000000  -0.000000   0.000000
    23  C    0.473600  -0.013773   0.000000  -0.000000  -0.000000   0.000000
    24  C   -0.023846   0.510647   0.000000   0.000000  -0.000000  -0.000000
    25  C    5.016450   0.505000   0.000000   0.000000  -0.000000  -0.000000
    26  C    0.505000   4.853560  -0.000000   0.000000   0.000000   0.000000
    27  H    0.000000  -0.000000   0.632566   0.006333   0.006672   0.000002
    28  H    0.000000   0.000000   0.006333   0.632872   0.000002   0.000020
    29  H   -0.000000   0.000000   0.006672   0.000002   0.626123   0.000000
    30  H   -0.000000   0.000000   0.000002   0.000020   0.000000   0.634566
    31  H    0.000000   0.000000   0.000026   0.000003   0.000002   0.007046
    32  H   -0.000000   0.000000  -0.000017   0.000000  -0.005475  -0.000000
    33  H    0.000000   0.000000  -0.000012  -0.005989   0.000000  -0.000193
    34  H   -0.000000  -0.000000   0.000000   0.000000   0.000000   0.000001
    35  H    0.000000   0.000000  -0.000000  -0.000192  -0.000000  -0.006040
    36  H   -0.000002  -0.000001   0.000000  -0.000000  -0.000019   0.000000
    37  H   -0.000216   0.000003   0.000000  -0.000000  -0.000000   0.000000
    38  H   -0.008196   0.000163   0.000000   0.000000   0.000000  -0.000000
    39  H    0.000641   0.004541  -0.000000   0.000000   0.000000   0.000000
    40  H    0.363998  -0.043605   0.000000   0.000000   0.000000   0.000000
    41  H    0.004193  -0.040034   0.000000   0.000000  -0.000000   0.000000
    42  H   -0.034675   0.365746  -0.000000   0.000000   0.000000   0.000000
              31         32         33         34         35         36
     1  C    0.000741  -0.000228  -0.000205  -0.000000   0.000010  -0.000000
     2  C    0.004413   0.000004   0.002798   0.000002   0.001039  -0.000000
     3  C    0.004249   0.002358   0.000004  -0.000239  -0.000001   0.000032
     4  C   -0.000232  -0.000000  -0.034021  -0.000000   0.004168  -0.000000
     5  C   -0.040150  -0.000001   0.001046   0.000353   0.002872  -0.000000
     6  C   -0.000209  -0.034453  -0.000000   0.000022  -0.000000   0.000212
     7  C   -0.029794   0.001097  -0.000001  -0.013529   0.000004  -0.000235
     8  C   -0.008841  -0.000000   0.004162   0.000000  -0.033958   0.000000
     9  C    0.349595   0.000020   0.000011   0.004011  -0.000206   0.000002
    10  C    0.000022   0.358948  -0.000000  -0.000217   0.000000  -0.008803
    11  C   -0.013459   0.004045  -0.000000  -0.029167  -0.000000   0.003932
    12  C    0.000027  -0.000000   0.365815   0.000000  -0.040118   0.000000
    13  C   -0.000237  -0.036810   0.000000   0.004380  -0.000000  -0.039201
    14  C    0.003974  -0.000242   0.000000   0.349308  -0.000000   0.000846
    15  C    0.000113   0.000000  -0.040022  -0.000000   0.365817  -0.000000
    16  C    0.000372   0.000032   0.000000  -0.040366  -0.000000   0.004322
    17  C   -0.000002  -0.008654   0.000000   0.000810  -0.000000   0.349286
    18  C   -0.000001   0.000000  -0.000000  -0.008816   0.000000  -0.000221
    19  C    0.000002   0.000121  -0.000000   0.003973   0.000000  -0.029797
    20  C   -0.000000  -0.000000  -0.000000   0.000223   0.000000   0.000023
    21  C   -0.000000  -0.000002  -0.000000  -0.000227   0.000000  -0.012805
    22  C   -0.000000  -0.000001   0.000000   0.000002  -0.000000   0.003494
    23  C    0.000000   0.000000   0.000000   0.000029  -0.000000  -0.000225
    24  C   -0.000000  -0.000000   0.000000  -0.000000   0.000000   0.000164
    25  C    0.000000  -0.000000   0.000000  -0.000000   0.000000  -0.000002
    26  C    0.000000   0.000000   0.000000  -0.000000   0.000000  -0.000001
    27  H    0.000026  -0.000017  -0.000012   0.000000  -0.000000   0.000000
    28  H    0.000003   0.000000  -0.005989   0.000000  -0.000192  -0.000000
    29  H    0.000002  -0.005475   0.000000   0.000000  -0.000000  -0.000019
    30  H    0.007046  -0.000000  -0.000193   0.000001  -0.006040   0.000000
    31  H    0.633746   0.000000   0.000000   0.003833  -0.000014   0.000000
    32  H    0.000000   0.627364  -0.000000   0.000002   0.000000   0.007409
    33  H    0.000000  -0.000000   0.625311  -0.000000  -0.005302  -0.000000
    34  H    0.003833   0.000002  -0.000000   0.633262   0.000000   0.000026
    35  H   -0.000014   0.000000  -0.005302   0.000000   0.625528   0.000000
    36  H    0.000000   0.007409  -0.000000   0.000026   0.000000   0.633019
    37  H    0.000002   0.000000   0.000000   0.007367  -0.000000   0.000002
    38  H    0.000000  -0.000000   0.000000  -0.000018   0.000000   0.000000
    39  H   -0.000000   0.000004   0.000000   0.000000   0.000000   0.003559
    40  H   -0.000000   0.000000   0.000000   0.000000   0.000000   0.000000
    41  H    0.000000   0.000000   0.000000   0.000000   0.000000   0.000001
    42  H    0.000000   0.000000   0.000000  -0.000000   0.000000  -0.000000
              37         38         39         40         41         42
     1  C   -0.000000  -0.000000   0.000000   0.000000   0.000000  -0.000000
     2  C    0.000000   0.000000  -0.000000  -0.000000  -0.000000   0.000000
     3  C    0.000000  -0.000000   0.000000   0.000000   0.000000  -0.000000
     4  C    0.000000   0.000000  -0.000000   0.000000   0.000000   0.000000
     5  C   -0.000000  -0.000000   0.000000   0.000000   0.000000  -0.000000
     6  C   -0.000000   0.000000  -0.000001  -0.000000  -0.000000   0.000000
     7  C   -0.000003  -0.000000  -0.000000  -0.000000  -0.000000   0.000000
     8  C    0.000000   0.000000   0.000000  -0.000000  -0.000000   0.000000
     9  C   -0.000002  -0.000000  -0.000000   0.000000   0.000000  -0.000000
    10  C    0.000000  -0.000000  -0.000008   0.000000  -0.000000  -0.000000
    11  C    0.000117   0.000004   0.000001  -0.000000  -0.000000   0.000000
    12  C    0.000000  -0.000000   0.000000   0.000000   0.000000   0.000000
    13  C    0.000033  -0.000001   0.000497  -0.000000   0.000000  -0.000000
    14  C   -0.008608  -0.000228   0.000001  -0.000000   0.000000  -0.000000
    15  C   -0.000000   0.000000  -0.000000   0.000000   0.000000   0.000000
    16  C   -0.036595   0.002258  -0.000241   0.000014   0.000002  -0.000001
    17  C   -0.000245   0.000021   0.004128   0.000002   0.000010  -0.000000
    18  C    0.358858  -0.034492   0.000016   0.000280  -0.000000   0.000004
    19  C    0.004086   0.001167  -0.015115  -0.000189  -0.000244   0.000016
    20  C   -0.035209   0.360221  -0.000192  -0.008802   0.000010  -0.000196
    21  C    0.001144   0.003915  -0.029096   0.004340   0.002701   0.001142
    22  C    0.000019  -0.000230   0.358386   0.000631  -0.033915   0.004109
    23  C    0.002419  -0.037632   0.004900  -0.039882   0.001206   0.002689
    24  C   -0.000001   0.000021  -0.044867   0.004628   0.365149  -0.039329
    25  C   -0.000216  -0.008196   0.000641   0.363998   0.004193  -0.034675
    26  C    0.000003   0.000163   0.004541  -0.043605  -0.040034   0.365746
    27  H    0.000000   0.000000  -0.000000   0.000000   0.000000  -0.000000
    28  H   -0.000000   0.000000   0.000000   0.000000   0.000000   0.000000
    29  H   -0.000000   0.000000   0.000000   0.000000  -0.000000   0.000000
    30  H    0.000000  -0.000000   0.000000   0.000000   0.000000   0.000000
    31  H    0.000002   0.000000  -0.000000  -0.000000   0.000000   0.000000
    32  H    0.000000  -0.000000   0.000004   0.000000   0.000000   0.000000
    33  H    0.000000   0.000000   0.000000   0.000000   0.000000   0.000000
    34  H    0.007367  -0.000018   0.000000   0.000000   0.000000  -0.000000
    35  H   -0.000000   0.000000   0.000000   0.000000   0.000000   0.000000
    36  H    0.000002   0.000000   0.003559   0.000000   0.000001  -0.000000
    37  H    0.628012  -0.005349   0.000000  -0.000014  -0.000000  -0.000000
    38  H   -0.005349   0.626864   0.000002   0.006459   0.000000  -0.000013
    39  H    0.000000   0.000002   0.633652   0.000019  -0.005936  -0.000208
    40  H   -0.000014   0.006459   0.000019   0.633465  -0.000201  -0.005766
    41  H   -0.000000   0.000000  -0.005936  -0.000201   0.626366  -0.005302
    42  H   -0.000000  -0.000013  -0.000208  -0.005766  -0.005302   0.625583
 Mulliken charges:
               1
     1  C   -0.226810
     2  C    0.119596
     3  C    0.120872
     4  C   -0.126021
     5  C    0.104491
     6  C   -0.129932
     7  C    0.061188
     8  C   -0.127776
     9  C   -0.199388
    10  C   -0.133983
    11  C    0.069264
    12  C   -0.095049
    13  C    0.112376
    14  C   -0.216489
    15  C   -0.094784
    16  C    0.113688
    17  C   -0.220440
    18  C   -0.131797
    19  C    0.069409
    20  C   -0.133178
    21  C    0.046662
    22  C   -0.119723
    23  C    0.104820
    24  C   -0.099868
    25  C   -0.145157
    26  C   -0.083065
    27  H    0.083795
    28  H    0.084758
    29  H    0.085150
    30  H    0.083821
    31  H    0.084773
    32  H    0.084477
    33  H    0.086600
    34  H    0.084975
    35  H    0.086395
    36  H    0.084977
    37  H    0.084177
    38  H    0.085060
    39  H    0.085315
    40  H    0.084623
    41  H    0.085993
    42  H    0.086202
 Sum of Mulliken charges =  -0.00000
 Mulliken charges with hydrogens summed into heavy atoms:
               1
     1  C   -0.143015
     2  C    0.119596
     3  C    0.120872
     4  C   -0.041262
     5  C    0.104491
     6  C   -0.044782
     7  C    0.061188
     8  C   -0.043954
     9  C   -0.114616
    10  C   -0.049506
    11  C    0.069264
    12  C   -0.008449
    13  C    0.112376
    14  C   -0.131513
    15  C   -0.008389
    16  C    0.113688
    17  C   -0.135462
    18  C   -0.047621
    19  C    0.069409
    20  C   -0.048117
    21  C    0.046662
    22  C   -0.034408
    23  C    0.104820
    24  C   -0.013875
    25  C   -0.060534
    26  C    0.003136
 APT charges:
               1
     1  C   -0.010964
     2  C   -0.009565
     3  C    0.000093
     4  C    0.009699
     5  C    0.015897
     6  C   -0.008569
     7  C    0.064995
     8  C   -0.023495
     9  C   -0.076140
    10  C   -0.013690
    11  C    0.062898
    12  C   -0.032968
    13  C    0.007951
    14  C   -0.073847
    15  C   -0.044553
    16  C    0.013485
    17  C   -0.057946
    18  C   -0.025959
    19  C    0.039321
    20  C   -0.026184
    21  C    0.067219
    22  C   -0.079671
    23  C   -0.008381
    24  C   -0.024901
    25  C   -0.000815
    26  C   -0.034392
    27  H    0.012715
    28  H    0.015102
    29  H    0.007560
    30  H    0.024904
    31  H    0.033038
    32  H    0.012710
    33  H    0.004393
    34  H    0.030938
    35  H    0.007121
    36  H    0.027626
    37  H    0.020991
    38  H    0.006400
    39  H    0.039044
    40  H    0.013601
    41  H    0.008154
    42  H    0.006186
 Sum of APT charges =   0.00000
 APT charges with hydrogens summed into heavy atoms:
               1
     1  C    0.001751
     2  C   -0.009565
     3  C    0.000093
     4  C    0.024802
     5  C    0.015897
     6  C   -0.001009
     7  C    0.064995
     8  C    0.001409
     9  C   -0.043102
    10  C   -0.000980
    11  C    0.062898
    12  C   -0.028575
    13  C    0.007951
    14  C   -0.042909
    15  C   -0.037432
    16  C    0.013485
    17  C   -0.030321
    18  C   -0.004968
    19  C    0.039321
    20  C   -0.019784
    21  C    0.067219
    22  C   -0.040627
    23  C   -0.008381
    24  C   -0.016747
    25  C    0.012786
    26  C   -0.028206
 Electronic spatial extent (au):  <R**2>=          12471.6131
 Charge=             -0.0000 electrons
 Dipole moment (field-independent basis, Debye):
    X=              0.0226    Y=             -0.0323    Z=              0.0000  Tot=              0.0394
 Quadrupole moment (field-independent basis, Debye-Ang):
   XX=           -128.1571   YY=           -127.4333   ZZ=           -156.3207
   XY=              1.1680   XZ=              0.0000   YZ=              0.0000
 Traceless Quadrupole moment (field-independent basis, Debye-Ang):
   XX=              9.1466   YY=              9.8704   ZZ=            -19.0170
   XY=              1.1680   XZ=              0.0000   YZ=              0.0000
 Octapole moment (field-independent basis, Debye-Ang**2):
  XXX=              0.5564  YYY=             -2.6671  ZZZ=              0.0000  XYY=              0.0783
  XXY=              0.5818  XXZ=              0.0000  XZZ=             -0.1548  YZZ=             -0.0166
  YYZ=              0.0000  XYZ=              0.0000
 Hexadecapole moment (field-independent basis, Debye-Ang**3):
 XXXX=          -4590.5486 YYYY=         -10895.4316 ZZZZ=           -162.0281 XXXY=          -2393.3792
 XXXZ=              0.0000 YYYX=          -2388.1886 YYYZ=              0.0000 ZZZX=              0.0000
 ZZZY=              0.0000 XXYY=          -2560.8062 XXZZ=           -959.5203 YYZZ=          -2243.6898
 XXYZ=              0.0000 YYXZ=              0.0000 ZZXY=           -984.4949
 N-N= 1.944184013488D+03 E-N=-6.204709574892D+03  KE= 9.908199126293D+02
 Symmetry A'   KE= 9.630627375644D+02
 Symmetry A"   KE= 2.775717506491D+01
  Exact polarizability:     379.457     149.368     548.325       0.000       0.000      79.396
 Approx polarizability:     665.807     164.749     838.750      -0.000      -0.000     132.706
 No NMR shielding tensors so no spin-rotation constants.
 Leave Link  601 at Thu Sep  8 15:08:09 2022, MaxMem=  1342177280 cpu:              53.4 elap:               1.2
 (Enter /mnt/opt/groups/app-gaussian/g16-avx2/l701.exe)
 ... and contract with generalized density number  0.
 Compute integral second derivatives.
 R6Disp: Adding Grimme-D3 dispersion energy 2nd derivatives to the Hessian.
 Leave Link  701 at Thu Sep  8 15:08:10 2022, MaxMem=  1342177280 cpu:              62.9 elap:               1.4
 (Enter /mnt/opt/groups/app-gaussian/g16-avx2/l702.exe)
 L702 exits ... SP integral derivatives will be done elsewhere.
 Leave Link  702 at Thu Sep  8 15:08:10 2022, MaxMem=  1342177280 cpu:               2.0 elap:               0.1
 (Enter /mnt/opt/groups/app-gaussian/g16-avx2/l703.exe)
 Integral derivatives from FoFJK, PRISM(SPDF).
 Compute integral second derivatives, UseDBF=F ICtDFT=           0.
 Calling FoFJK, ICntrl=    100127 FMM=F ISym2X=1 I1Cent= 0 IOpClX= 0 NMat=1 NMatS=1 NMatT=0.
 FoFJK:  IHMeth= 1 ICntrl=  100127 DoSepK=F KAlg= 0 I1Cent=           0 FoldK=F
 IRaf=         0 NMat=       1 IRICut=       1 DoRegI=T DoRafI=F ISym2E= 1 IDoP0=0 IntGTp=1.
 FoFCou: FMM=F IPFlag=           0 FMFlag=      100000 FMFlg1=         800
         NFxFlg=           0 DoJE=F BraDBF=F KetDBF=F FulRan=T
         wScrn=  0.000000 ICntrl=    100127 IOpCl=  0 I1Cent=           0 NGrid=           0
         NMat0=    1 NMatS0=      1 NMatT0=    0 NMatD0=    1 NMtDS0=    0 NMtDT0=    0
 Petite list used in FoFCou.
 Leave Link  703 at Thu Sep  8 15:09:40 2022, MaxMem=  1342177280 cpu:            4156.2 elap:              89.5
 (Enter /mnt/opt/groups/app-gaussian/g16-avx2/l716.exe)
 Dipole        = 8.87814286D-03-1.27090080D-02 0.00000000D+00
 Polarizability= 3.79456876D+02 1.49368122D+02 5.48325073D+02
                 0.00000000D+00 0.00000000D+00 7.93956345D+01
 Full mass-weighted force constant matrix:
 Low frequencies ---   -5.0050   -0.0006   -0.0006   -0.0005    0.8871    1.6061
 Low frequencies ---   27.6238   44.7244   84.3498
 Diagonal vibrational polarizability:
        2.1266282       3.9696380      15.4773419
 Harmonic frequencies (cm**-1), IR intensities (KM/Mole), Raman scattering
 activities (A**4/AMU), depolarization ratios for plane and unpolarized
 incident light, reduced masses (AMU), force constants (mDyne/A),
 and normal coordinates:
                      1                      2                      3
                     A"                     A"                     A"
 Frequencies --     27.6231                44.7244                84.3497
 Red. masses --      5.5075                 4.2311                 4.8510
 Frc consts  --      0.0025                 0.0050                 0.0203
 IR Inten    --      0.0822                 0.0915                 0.0003
  Atom  AN      X      Y      Z        X      Y      Z        X      Y      Z
     1   6     0.00   0.00  -0.04     0.00   0.00   0.14    -0.00  -0.00   0.07
     2   6     0.00  -0.00   0.03     0.00  -0.00   0.09    -0.00  -0.00   0.03
     3   6    -0.00   0.00  -0.08     0.00   0.00   0.05     0.00  -0.00   0.11
     4   6     0.00  -0.00   0.10     0.00  -0.00   0.21    -0.00   0.00  -0.13
     5   6     0.00  -0.00   0.03     0.00  -0.00  -0.09     0.00   0.00   0.13
     6   6    -0.00   0.00  -0.11     0.00   0.00   0.06     0.00  -0.00   0.11
     7   6    -0.00   0.00  -0.09    -0.00   0.00  -0.08     0.00  -0.00   0.11
     8   6     0.00  -0.00   0.11    -0.00  -0.00  -0.18     0.00   0.00   0.11
     9   6    -0.00   0.00  -0.03    -0.00  -0.00  -0.17     0.00   0.00   0.18
    10   6    -0.00   0.00  -0.10    -0.00   0.00  -0.03     0.00  -0.00   0.05
    11   6    -0.00   0.00  -0.12    -0.00   0.00  -0.09     0.00  -0.00   0.01
    12   6     0.00  -0.00   0.17     0.00  -0.00   0.13    -0.00   0.00  -0.18
    13   6    -0.00   0.00  -0.09    -0.00   0.00  -0.09     0.00  -0.00  -0.02
    14   6    -0.00   0.00  -0.17    -0.00   0.00  -0.06     0.00  -0.00  -0.07
    15   6     0.00  -0.00   0.18     0.00  -0.00  -0.07    -0.00   0.00  -0.05
    16   6     0.00   0.00  -0.14    -0.00   0.00  -0.03     0.00  -0.00  -0.13
    17   6    -0.00  -0.00  -0.06    -0.00   0.00  -0.10     0.00  -0.00  -0.12
    18   6     0.00   0.00  -0.19    -0.00   0.00   0.07     0.00  -0.00  -0.11
    19   6    -0.00   0.00  -0.06    -0.00   0.00  -0.07     0.00  -0.00  -0.15
    20   6     0.00   0.00  -0.14     0.00   0.00   0.14    -0.00  -0.00  -0.01
    21   6     0.00   0.00   0.03    -0.00  -0.00  -0.04     0.00   0.00  -0.13
    22   6     0.00  -0.00   0.17    -0.00  -0.00  -0.12    -0.00   0.00  -0.18
    23   6     0.00  -0.00  -0.02     0.00   0.00   0.09    -0.00  -0.00   0.02
    24   6     0.00  -0.00   0.26     0.00  -0.00  -0.06    -0.00   0.00  -0.02
    25   6     0.00  -0.00   0.08     0.00  -0.00   0.16    -0.00   0.00   0.19
    26   6     0.00  -0.00   0.21     0.00  -0.00   0.09    -0.00   0.00   0.19
    27   1     0.00   0.00  -0.04     0.00   0.00   0.25    -0.00  -0.00   0.03
    28   1     0.00  -0.00   0.09     0.00  -0.00   0.36    -0.00   0.00  -0.22
    29   1    -0.00   0.00  -0.12     0.00   0.00   0.13     0.00  -0.00   0.15
    30   1     0.00  -0.00   0.12    -0.00  -0.00  -0.33     0.00   0.00   0.21
    31   1    -0.00  -0.00  -0.01    -0.00  -0.00  -0.30     0.00   0.00   0.23
    32   1    -0.00   0.00  -0.10    -0.00   0.00  -0.03     0.00  -0.00   0.05
    33   1     0.00  -0.00   0.23     0.00  -0.00   0.22    -0.00   0.00  -0.32
    34   1    -0.00   0.00  -0.22    -0.00   0.00  -0.02     0.00  -0.00  -0.07
    35   1     0.00   0.00   0.24     0.00  -0.00  -0.14    -0.00   0.00  -0.08
    36   1    -0.00  -0.00  -0.03    -0.00   0.00  -0.09     0.00  -0.00  -0.12
    37   1     0.00   0.00  -0.27    -0.00   0.00   0.10     0.00  -0.00  -0.13
    38   1     0.00   0.00  -0.18     0.00   0.00   0.23    -0.00  -0.00   0.05
    39   1     0.00   0.00   0.22    -0.00  -0.00  -0.24     0.00   0.00  -0.33
    40   1     0.00   0.00   0.04     0.00   0.00   0.26    -0.00  -0.00   0.33
    41   1     0.00   0.00   0.38     0.00  -0.00  -0.13    -0.00   0.00  -0.06
    42   1     0.00  -0.00   0.29     0.00  -0.00   0.14    -0.00   0.00   0.33
                      4                      5                      6
                     A'                     A"                     A"
 Frequencies --     94.1233                96.3904               158.6964
 Red. masses --      5.6381                 4.3974                 4.9368
 Frc consts  --      0.0294                 0.0241                 0.0733
 IR Inten    --      0.0983                 0.1672                 0.6009
  Atom  AN      X      Y      Z        X      Y      Z        X      Y      Z
     1   6    -0.01  -0.04   0.00    -0.00  -0.00  -0.15    -0.00  -0.00  -0.12
     2   6    -0.02   0.03   0.00    -0.00   0.00  -0.13    -0.00  -0.00  -0.13
     3   6     0.06  -0.07   0.00     0.00  -0.00  -0.08    -0.00  -0.00  -0.00
     4   6    -0.12   0.07   0.00    -0.00   0.00  -0.07    -0.00  -0.00  -0.03
     5   6     0.03   0.07   0.00     0.00   0.00  -0.08    -0.00   0.00  -0.14
     6   6     0.06  -0.08  -0.00     0.00  -0.00   0.09    -0.00  -0.00   0.06
     7   6     0.10  -0.05   0.00     0.00  -0.00  -0.10    -0.00  -0.00   0.05
     8   6     0.02   0.17  -0.00     0.00   0.00   0.07    -0.00   0.00  -0.08
     9   6     0.10   0.03   0.00     0.00   0.00  -0.11    -0.00   0.00  -0.09
    10   6     0.09  -0.08  -0.00     0.00  -0.00   0.22    -0.00  -0.00   0.07
    11   6     0.12  -0.07   0.00     0.00  -0.00  -0.05     0.00  -0.00   0.16
    12   6    -0.13   0.16  -0.00    -0.00   0.00   0.09    -0.00  -0.00   0.13
    13   6     0.12  -0.06  -0.00     0.00  -0.00   0.12     0.00  -0.00   0.05
    14   6     0.10  -0.09   0.00     0.00  -0.00  -0.14     0.00  -0.00   0.27
    15   6    -0.06   0.21  -0.00    -0.00   0.00   0.18     0.00   0.00   0.09
    16   6     0.06  -0.09   0.00     0.00  -0.00  -0.06     0.00  -0.00   0.10
    17   6     0.09  -0.04  -0.00     0.00  -0.00   0.17     0.00  -0.00  -0.09
    18   6    -0.01  -0.14   0.00    -0.00  -0.00  -0.05     0.00  -0.00   0.04
    19   6     0.06  -0.05  -0.00     0.00  -0.00   0.04     0.00  -0.00  -0.10
    20   6    -0.07  -0.11  -0.00    -0.00  -0.00   0.07    -0.00  -0.00  -0.14
    21   6    -0.01  -0.01  -0.00    -0.00  -0.00   0.01     0.00   0.00  -0.17
    22   6    -0.02   0.08   0.00    -0.00   0.00  -0.12     0.00   0.00  -0.12
    23   6    -0.08  -0.05  -0.00    -0.00  -0.00   0.08    -0.00  -0.00  -0.16
    24   6    -0.10   0.12   0.00    -0.00   0.00  -0.14    -0.00   0.00   0.09
    25   6    -0.16  -0.01  -0.00    -0.00  -0.00   0.10    -0.00   0.00  -0.00
    26   6    -0.17   0.07  -0.00    -0.00   0.00  -0.01    -0.00   0.00   0.18
    27   1    -0.06  -0.08   0.00    -0.00  -0.00  -0.15     0.00   0.00  -0.15
    28   1    -0.18   0.03   0.00    -0.00   0.00  -0.13    -0.00  -0.00  -0.01
    29   1     0.05  -0.09  -0.00     0.00  -0.00   0.14    -0.00  -0.00   0.08
    30   1     0.09   0.22  -0.00     0.00   0.00   0.13    -0.00   0.00  -0.10
    31   1     0.14   0.06   0.00     0.00   0.00  -0.08    -0.00   0.00  -0.11
    32   1     0.09  -0.11  -0.00     0.00  -0.00   0.38     0.00  -0.00   0.07
    33   1    -0.19   0.19  -0.00    -0.00   0.00   0.16    -0.00  -0.00   0.27
    34   1     0.10  -0.11   0.00     0.00  -0.00  -0.25     0.00  -0.00   0.43
    35   1    -0.06   0.28  -0.00    -0.00   0.00   0.32     0.00   0.00   0.19
    36   1     0.09  -0.01  -0.00     0.00  -0.00   0.31     0.00  -0.00  -0.19
    37   1    -0.00  -0.20   0.00    -0.00  -0.00  -0.11     0.00  -0.00   0.13
    38   1    -0.11  -0.13  -0.00    -0.00  -0.00   0.11    -0.00  -0.00  -0.19
    39   1     0.03   0.12   0.00     0.00   0.00  -0.24     0.00   0.00  -0.16
    40   1    -0.22  -0.05  -0.00    -0.00  -0.00   0.17    -0.00  -0.00   0.04
    41   1    -0.11   0.18   0.00    -0.00   0.00  -0.26    -0.00   0.00   0.20
    42   1    -0.23   0.10  -0.00    -0.00   0.00  -0.00    -0.00   0.00   0.37
                      7                      8                      9
                     A"                     A'                     A"
 Frequencies --    162.9552               181.2823               234.9665
 Red. masses --      4.0527                 6.0785                 3.9002
 Frc consts  --      0.0634                 0.1177                 0.1269
 IR Inten    --      0.8337                 0.0897                 0.7693
  Atom  AN      X      Y      Z        X      Y      Z        X      Y      Z
     1   6    -0.00   0.00   0.04    -0.09  -0.03  -0.00    -0.00  -0.00  -0.15
     2   6    -0.00  -0.00  -0.06    -0.09  -0.05   0.00    -0.00  -0.00   0.01
     3   6    -0.00   0.00   0.08    -0.10  -0.02  -0.00    -0.00  -0.00  -0.13
     4   6     0.00  -0.00  -0.13    -0.04  -0.08   0.00    -0.00  -0.00   0.12
     5   6    -0.00  -0.00  -0.03    -0.10  -0.06  -0.00    -0.00  -0.00   0.08
     6   6    -0.00   0.00   0.22    -0.10  -0.05  -0.00    -0.00  -0.00  -0.06
     7   6    -0.00   0.00  -0.06    -0.08  -0.01  -0.00    -0.00  -0.00   0.02
     8   6    -0.00  -0.00   0.09    -0.10  -0.13  -0.00    -0.00  -0.00  -0.05
     9   6    -0.00  -0.00  -0.09    -0.09  -0.03  -0.00    -0.00  -0.00   0.17
    10   6    -0.00   0.00   0.07    -0.04  -0.07   0.00    -0.00  -0.00   0.16
    11   6    -0.00   0.00  -0.10     0.00  -0.02  -0.00    -0.00  -0.00  -0.01
    12   6     0.00  -0.00  -0.04    -0.03  -0.14   0.00    -0.00  -0.00   0.06
    13   6    -0.00   0.00  -0.12     0.02  -0.03   0.00    -0.00  -0.00   0.08
    14   6    -0.00   0.00  -0.06     0.09   0.03  -0.00     0.00   0.00  -0.12
    15   6    -0.00  -0.00   0.12    -0.06  -0.16   0.00    -0.00  -0.00  -0.13
    16   6     0.00   0.00  -0.00     0.14   0.01  -0.00    -0.00   0.00  -0.08
    17   6    -0.00  -0.00  -0.19     0.09  -0.04   0.00    -0.00  -0.00  -0.01
    18   6     0.00   0.00   0.16     0.12  -0.01  -0.00     0.00   0.00   0.13
    19   6     0.00   0.00  -0.09     0.15   0.02   0.00     0.00   0.00  -0.11
    20   6     0.00   0.00   0.12     0.08  -0.00   0.00     0.00   0.00   0.13
    21   6     0.00   0.00  -0.01     0.13   0.07   0.00     0.00   0.00  -0.12
    22   6     0.00   0.00   0.12     0.12   0.21  -0.00     0.00   0.00  -0.01
    23   6     0.00   0.00  -0.02     0.07   0.04   0.00     0.00   0.00  -0.08
    24   6     0.00   0.00   0.10     0.02   0.27  -0.00     0.00   0.00   0.11
    25   6     0.00   0.00  -0.11    -0.04   0.09   0.00     0.00   0.00  -0.11
    26   6     0.00   0.00  -0.07    -0.06   0.22  -0.00     0.00   0.00   0.01
    27   1    -0.00   0.00   0.09    -0.08  -0.02   0.00    -0.00  -0.00  -0.23
    28   1     0.00  -0.00  -0.22     0.00  -0.05   0.00     0.00  -0.00   0.21
    29   1    -0.00  -0.00   0.42    -0.12  -0.07  -0.00    -0.00  -0.00  -0.08
    30   1    -0.00  -0.00   0.18    -0.14  -0.16  -0.00    -0.00  -0.00  -0.12
    31   1    -0.00  -0.00  -0.15    -0.10  -0.04  -0.00    -0.00  -0.00   0.31
    32   1    -0.00   0.00   0.15    -0.04  -0.13   0.00    -0.00  -0.00   0.31
    33   1     0.00  -0.00  -0.08     0.00  -0.16   0.00    -0.00  -0.00   0.12
    34   1    -0.00   0.00  -0.01     0.08   0.09  -0.00     0.00   0.00  -0.19
    35   1     0.00  -0.00   0.23    -0.05  -0.19   0.00    -0.00  -0.00  -0.28
    36   1     0.00  -0.00  -0.26     0.09  -0.09   0.00     0.00   0.00   0.01
    37   1     0.00   0.00   0.30     0.12  -0.04  -0.00    -0.00   0.00   0.32
    38   1     0.00   0.00   0.21     0.05  -0.02  -0.00     0.00   0.00   0.32
    39   1     0.00   0.00   0.24     0.19   0.26  -0.00     0.00   0.00   0.02
    40   1     0.00   0.00  -0.19    -0.13   0.03   0.00    -0.00   0.00  -0.14
    41   1     0.00   0.00   0.21     0.01   0.34  -0.00     0.00   0.00   0.25
    42   1     0.00   0.00  -0.13    -0.13   0.25  -0.00     0.00   0.00   0.06
                     10                     11                     12
                     A"                     A'                     A"
 Frequencies --    249.0623               256.5127               298.6351
 Red. masses --      4.6378                 5.7649                 3.9492
 Frc consts  --      0.1695                 0.2235                 0.2075
 IR Inten    --      0.1143                 0.5190                 0.0021
  Atom  AN      X      Y      Z        X      Y      Z        X      Y      Z
     1   6     0.00  -0.00  -0.13    -0.05   0.18  -0.00    -0.00  -0.00   0.14
     2   6     0.00  -0.00  -0.14    -0.03   0.21  -0.00     0.00   0.00  -0.06
     3   6     0.00  -0.00   0.06    -0.06   0.14  -0.00    -0.00  -0.00   0.16
     4   6    -0.00  -0.00  -0.02     0.16   0.15   0.00     0.00   0.00  -0.14
     5   6     0.00  -0.00  -0.07    -0.10   0.16  -0.00    -0.00  -0.00  -0.12
     6   6     0.00   0.00   0.08    -0.06   0.03   0.00    -0.00  -0.00  -0.09
     7   6     0.00  -0.00   0.19    -0.07   0.11   0.00    -0.00   0.00   0.14
     8   6     0.00   0.00  -0.16    -0.08  -0.01  -0.00     0.00  -0.00  -0.10
     9   6     0.00  -0.00   0.16    -0.09   0.17   0.00    -0.00   0.00   0.00
    10   6    -0.00   0.00  -0.01     0.03  -0.03   0.00    -0.00  -0.00  -0.13
    11   6    -0.00   0.00   0.12     0.03   0.02   0.00    -0.00  -0.00   0.08
    12   6    -0.00   0.00   0.16     0.19  -0.02   0.00     0.00   0.00   0.05
    13   6    -0.00   0.00  -0.04     0.04  -0.03   0.00    -0.00  -0.00   0.11
    14   6    -0.00  -0.00  -0.01     0.05  -0.01  -0.00     0.00   0.00  -0.12
    15   6    -0.00   0.00  -0.00     0.08  -0.10  -0.00     0.00  -0.00   0.11
    16   6    -0.00   0.00  -0.09     0.06  -0.06  -0.00     0.00   0.00  -0.13
    17   6    -0.00   0.00  -0.18     0.07  -0.06  -0.00     0.00  -0.00   0.14
    18   6    -0.00   0.00  -0.14     0.00  -0.12  -0.00    -0.00   0.00   0.02
    19   6    -0.00   0.00  -0.06     0.06  -0.08  -0.00     0.00  -0.00  -0.03
    20   6     0.00   0.00   0.04    -0.03  -0.12   0.00     0.00  -0.00   0.14
    21   6    -0.00   0.00   0.11     0.02  -0.09   0.00     0.00  -0.00  -0.08
    22   6    -0.00  -0.00   0.14     0.01  -0.06   0.00     0.00   0.00  -0.05
    23   6     0.00   0.00   0.16    -0.03  -0.12   0.00     0.00  -0.00  -0.05
    24   6     0.00  -0.00  -0.07    -0.04  -0.04  -0.00    -0.00   0.00   0.08
    25   6     0.00   0.00   0.09    -0.08  -0.11   0.00    -0.00  -0.00  -0.09
    26   6     0.00   0.00  -0.13    -0.09  -0.07  -0.00    -0.00   0.00   0.02
    27   1     0.00  -0.00  -0.21    -0.08   0.17  -0.00    -0.00  -0.00   0.18
    28   1    -0.00  -0.00   0.02     0.30   0.24   0.00     0.00   0.00  -0.21
    29   1     0.00   0.00   0.09    -0.15  -0.03   0.00    -0.00  -0.00  -0.33
    30   1     0.00   0.00  -0.24    -0.22  -0.11  -0.00     0.00   0.00  -0.13
    31   1     0.00  -0.00   0.26    -0.07   0.18   0.00    -0.00  -0.00  -0.01
    32   1    -0.00   0.00  -0.05     0.03  -0.07   0.00    -0.00  -0.00  -0.40
    33   1    -0.00   0.00   0.36     0.29  -0.07   0.00     0.00  -0.00   0.12
    34   1    -0.00  -0.00  -0.02     0.05  -0.00   0.00     0.00   0.00  -0.20
    35   1    -0.00   0.00   0.02     0.09  -0.23  -0.00     0.00  -0.00   0.27
    36   1    -0.00   0.00  -0.31     0.07  -0.06  -0.00     0.00  -0.00   0.22
    37   1     0.00   0.00  -0.27     0.01  -0.17  -0.00    -0.00   0.00   0.13
    38   1     0.00   0.00   0.04    -0.02  -0.12   0.00     0.00   0.00   0.35
    39   1     0.00  -0.00   0.22     0.04  -0.04   0.00     0.00   0.00  -0.08
    40   1     0.00   0.00   0.10    -0.11  -0.14   0.00    -0.00  -0.00  -0.14
    41   1     0.00  -0.00  -0.16    -0.04   0.01  -0.00    -0.00   0.00   0.18
    42   1     0.00  -0.00  -0.31    -0.13  -0.05  -0.00    -0.00   0.00   0.06
                     13                     14                     15
                     A"                     A'                     A"
 Frequencies --    340.9542               357.2684               394.3336
 Red. masses --      4.5208                 5.5652                 3.2950
 Frc consts  --      0.3096                 0.4185                 0.3019
 IR Inten    --      0.0450                 1.1181                 0.0025
  Atom  AN      X      Y      Z        X      Y      Z        X      Y      Z
     1   6    -0.00   0.00  -0.01    -0.08   0.01   0.00     0.00  -0.00   0.16
     2   6    -0.00   0.00  -0.10    -0.10   0.04   0.00     0.00  -0.00   0.04
     3   6    -0.00   0.00   0.05     0.02  -0.03  -0.00    -0.00   0.00  -0.07
     4   6    -0.00  -0.00  -0.07    -0.05   0.01  -0.00     0.00  -0.00  -0.07
     5   6    -0.00   0.00   0.01    -0.10   0.04  -0.00     0.00   0.00  -0.05
     6   6    -0.00  -0.00   0.13     0.05  -0.06  -0.00    -0.00   0.00  -0.15
     7   6     0.00  -0.00   0.00     0.06  -0.01  -0.00    -0.00   0.00  -0.03
     8   6    -0.00  -0.00  -0.11    -0.12  -0.08  -0.00     0.00   0.00  -0.08
     9   6    -0.00   0.00   0.21     0.01   0.03  -0.00    -0.00   0.00   0.04
    10   6     0.00  -0.00  -0.09     0.15  -0.08   0.00    -0.00   0.00   0.14
    11   6     0.00  -0.00  -0.18     0.18  -0.03   0.00    -0.00   0.00   0.02
    12   6     0.00  -0.00   0.12    -0.03  -0.10   0.00     0.00  -0.00  -0.00
    13   6     0.00  -0.00  -0.16     0.20  -0.01   0.00    -0.00  -0.00   0.12
    14   6     0.00  -0.00  -0.14     0.15  -0.04  -0.00    -0.00   0.00  -0.09
    15   6     0.00  -0.00  -0.01    -0.07  -0.12   0.00     0.00   0.00   0.08
    16   6     0.00   0.00   0.15     0.02   0.03  -0.00    -0.00  -0.00   0.08
    17   6     0.00   0.00   0.06     0.10   0.07  -0.00    -0.00  -0.00  -0.13
    18   6    -0.00  -0.00   0.12    -0.01   0.03   0.00    -0.00  -0.00   0.12
    19   6     0.00   0.00   0.20    -0.01   0.06  -0.00    -0.00  -0.00  -0.02
    20   6    -0.00   0.00  -0.12    -0.11   0.11  -0.00     0.00  -0.00  -0.12
    21   6     0.00   0.00   0.07    -0.15   0.12  -0.00     0.00  -0.00  -0.00
    22   6     0.00   0.00  -0.09    -0.16  -0.03   0.00     0.00   0.00   0.10
    23   6    -0.00   0.00  -0.08    -0.10   0.17  -0.00     0.00  -0.00  -0.06
    24   6     0.00   0.00  -0.04    -0.01  -0.12  -0.00     0.00   0.00  -0.09
    25   6     0.00   0.00  -0.05     0.07   0.12   0.00    -0.00  -0.00   0.11
    26   6     0.00  -0.00   0.12     0.10  -0.05  -0.00    -0.00   0.00  -0.01
    27   1    -0.00  -0.00   0.04    -0.14  -0.03   0.00     0.00   0.00   0.30
    28   1     0.00   0.00  -0.09     0.02   0.05  -0.00     0.00  -0.00  -0.17
    29   1    -0.00  -0.00   0.29     0.01  -0.09  -0.00    -0.00   0.00  -0.30
    30   1    -0.00  -0.00  -0.21    -0.20  -0.13  -0.00     0.00   0.00  -0.13
    31   1     0.00   0.00   0.40     0.06   0.06   0.00    -0.00   0.00   0.17
    32   1     0.00  -0.00  -0.07     0.16  -0.18   0.00    -0.00   0.00   0.21
    33   1     0.00  -0.00   0.27     0.02  -0.13  -0.00    -0.00   0.00  -0.03
    34   1     0.00  -0.00  -0.27     0.15  -0.13   0.00    -0.00   0.00  -0.29
    35   1     0.00  -0.00  -0.03    -0.07  -0.16   0.00    -0.00   0.00   0.17
    36   1     0.00   0.00   0.10     0.10   0.15  -0.00    -0.00  -0.00  -0.35
    37   1    -0.00  -0.00   0.14    -0.01  -0.03   0.00     0.00  -0.00   0.21
    38   1    -0.00  -0.00  -0.28    -0.19   0.05  -0.00     0.00  -0.00  -0.22
    39   1     0.00   0.00  -0.21    -0.27  -0.10   0.00     0.00   0.00   0.26
    40   1     0.00   0.00  -0.07     0.19   0.21   0.00    -0.00  -0.00   0.27
    41   1     0.00  -0.00  -0.09     0.00  -0.25  -0.00     0.00   0.00  -0.17
    42   1     0.00  -0.00   0.25     0.21  -0.10  -0.00    -0.00   0.00   0.01
                     16                     17                     18
                     A'                     A"                     A'
 Frequencies --    406.3105               422.1462               423.3551
 Red. masses --      6.5727                 3.2077                 5.6250
 Frc consts  --      0.6393                 0.3368                 0.5940
 IR Inten    --      1.7620                 0.4961                 1.1856
  Atom  AN      X      Y      Z        X      Y      Z        X      Y      Z
     1   6     0.04   0.06  -0.00    -0.00   0.00   0.15     0.00   0.00   0.00
     2   6    -0.01  -0.08  -0.00     0.00  -0.00   0.03    -0.05   0.15   0.00
     3   6     0.05   0.11   0.00    -0.00   0.00  -0.14     0.20  -0.09  -0.00
     4   6    -0.15  -0.07   0.00    -0.00  -0.00  -0.11     0.00   0.14  -0.00
     5   6    -0.03  -0.10   0.00     0.00  -0.00   0.02    -0.16   0.07  -0.00
     6   6     0.08   0.27   0.00    -0.00   0.00  -0.04     0.24   0.01  -0.00
     7   6    -0.00   0.06   0.00    -0.00   0.00  -0.13     0.08  -0.15  -0.00
     8   6    -0.07  -0.10   0.00     0.00   0.00  -0.12    -0.20  -0.03  -0.00
     9   6    -0.02  -0.06  -0.00    -0.00   0.00   0.13     0.04  -0.03   0.00
    10   6     0.09   0.27  -0.00    -0.00  -0.00   0.07     0.09   0.09   0.00
    11   6     0.05   0.07  -0.00     0.00   0.00  -0.09    -0.05  -0.10   0.00
    12   6    -0.17  -0.06   0.00    -0.00  -0.00   0.05     0.02   0.00  -0.00
    13   6     0.06   0.19   0.00     0.00   0.00  -0.08    -0.06  -0.01  -0.00
    14   6     0.06   0.03  -0.00     0.00   0.00   0.17    -0.10  -0.10   0.00
    15   6    -0.17  -0.06  -0.00     0.00   0.00   0.06    -0.11  -0.09   0.00
    16   6     0.09  -0.01  -0.00     0.00   0.00  -0.02    -0.12  -0.06   0.00
    17   6     0.11   0.14   0.00     0.00  -0.00   0.04    -0.13   0.02  -0.00
    18   6    -0.00  -0.11   0.00     0.00  -0.00  -0.10    -0.04  -0.00  -0.00
    19   6     0.07   0.06  -0.00     0.00  -0.00  -0.05    -0.10   0.01   0.00
    20   6    -0.03  -0.12  -0.00    -0.00   0.00   0.07     0.08  -0.05   0.00
    21   6     0.06  -0.01  -0.00    -0.00   0.00  -0.02     0.06  -0.03   0.00
    22   6     0.07  -0.06   0.00    -0.00  -0.00  -0.04     0.08   0.05  -0.00
    23   6    -0.03  -0.11  -0.00    -0.00   0.00   0.08     0.09  -0.03   0.00
    24   6     0.02  -0.06  -0.00    -0.00  -0.00   0.07     0.05   0.09   0.00
    25   6    -0.06  -0.12   0.00    -0.00  -0.00  -0.03     0.04   0.01  -0.00
    26   6    -0.07  -0.12  -0.00    -0.00  -0.00  -0.04     0.03   0.09   0.00
    27   1     0.10   0.10  -0.00     0.00   0.00   0.36    -0.16  -0.12   0.00
    28   1    -0.22  -0.13   0.00    -0.00  -0.00  -0.27     0.06   0.18  -0.00
    29   1     0.14   0.31   0.00    -0.00  -0.00   0.10     0.34   0.07  -0.00
    30   1    -0.03  -0.07   0.00     0.00   0.00  -0.26    -0.27  -0.08  -0.00
    31   1    -0.06  -0.09  -0.00    -0.00  -0.00   0.32     0.18   0.08   0.00
    32   1     0.09   0.28  -0.00    -0.00  -0.00   0.29     0.08   0.26   0.00
    33   1    -0.16  -0.07   0.00    -0.00   0.00   0.05     0.14  -0.06  -0.00
    34   1     0.06   0.05   0.00     0.00   0.00   0.40    -0.10  -0.11   0.00
    35   1    -0.18   0.00  -0.00     0.00   0.00   0.09    -0.10  -0.20   0.00
    36   1     0.10   0.12   0.00     0.00  -0.00   0.23    -0.13   0.05  -0.00
    37   1     0.00  -0.19   0.00     0.00  -0.00  -0.22    -0.05   0.12  -0.00
    38   1    -0.02  -0.12   0.00    -0.00   0.00   0.09     0.12  -0.03  -0.00
    39   1     0.06  -0.07   0.00    -0.00  -0.00  -0.11     0.13   0.09  -0.00
    40   1    -0.06  -0.12   0.00     0.00   0.00  -0.12    -0.01  -0.03  -0.00
    41   1     0.01   0.02  -0.00    -0.00  -0.00   0.13     0.05   0.10   0.00
    42   1    -0.11  -0.10   0.00    -0.00  -0.00  -0.12    -0.00   0.10  -0.00
                     19                     20                     21
                     A"                     A'                     A"
 Frequencies --    440.1335               470.6401               480.0371
 Red. masses --      3.0555                 5.4264                 2.5851
 Frc consts  --      0.3487                 0.7082                 0.3510
 IR Inten    --      3.4336                 3.2779                 8.2017
  Atom  AN      X      Y      Z        X      Y      Z        X      Y      Z
     1   6     0.00  -0.00  -0.03    -0.04   0.02   0.00    -0.00   0.00  -0.10
     2   6    -0.00   0.00  -0.02    -0.04  -0.02  -0.00    -0.00  -0.00   0.19
     3   6     0.00  -0.00   0.03     0.03   0.01   0.00    -0.00   0.00   0.04
     4   6     0.00   0.00  -0.02    -0.06  -0.04   0.00     0.00  -0.00  -0.12
     5   6    -0.00   0.00   0.05     0.01   0.01  -0.00     0.00   0.00   0.21
     6   6     0.00  -0.00   0.05     0.05  -0.10   0.00    -0.00  -0.00  -0.02
     7   6     0.00  -0.00  -0.02     0.07   0.07  -0.00     0.00   0.00   0.05
     8   6    -0.00  -0.00  -0.01     0.00  -0.04   0.00     0.00   0.00  -0.12
     9   6     0.00  -0.00   0.03     0.07   0.02  -0.00     0.00   0.00  -0.09
    10   6     0.00   0.00  -0.07     0.10  -0.11  -0.00     0.00  -0.00   0.02
    11   6    -0.00  -0.00  -0.08     0.09   0.10  -0.00     0.00   0.00  -0.02
    12   6     0.00   0.00   0.04    -0.06  -0.07  -0.00     0.00  -0.00   0.06
    13   6    -0.00  -0.00  -0.05     0.10  -0.05  -0.00     0.00  -0.00  -0.00
    14   6    -0.00  -0.00   0.06     0.03   0.12   0.00     0.00  -0.00  -0.02
    15   6    -0.00  -0.00  -0.02    -0.02  -0.05  -0.00     0.00   0.00   0.06
    16   6    -0.00  -0.00  -0.09    -0.10   0.20  -0.00    -0.00   0.00  -0.00
    17   6    -0.00   0.00   0.17    -0.02  -0.00   0.00    -0.00   0.00  -0.02
    18   6    -0.00   0.00   0.07    -0.10   0.26   0.00    -0.00   0.00   0.01
    19   6    -0.00  -0.00  -0.11    -0.07  -0.01  -0.00    -0.00   0.00   0.01
    20   6     0.00  -0.00  -0.05     0.08   0.15  -0.00     0.00   0.00  -0.01
    21   6     0.00  -0.00  -0.12     0.07  -0.13   0.00     0.00  -0.00   0.03
    22   6     0.00   0.00   0.17     0.08  -0.06   0.00     0.00   0.00  -0.01
    23   6     0.00  -0.00  -0.14     0.06  -0.15  -0.00     0.00  -0.00   0.01
    24   6     0.00   0.00  -0.09    -0.08   0.02  -0.00    -0.00   0.00  -0.01
    25   6     0.00   0.00   0.17    -0.10  -0.14   0.00    -0.00  -0.00  -0.02
    26   6     0.00   0.00  -0.06    -0.15  -0.03   0.00    -0.00   0.00   0.02
    27   1    -0.00  -0.00  -0.06    -0.03   0.02   0.00    -0.00   0.00  -0.42
    28   1     0.00   0.00  -0.04    -0.04  -0.03   0.00     0.00  -0.00  -0.48
    29   1     0.00   0.00   0.11    -0.01  -0.14  -0.00    -0.00  -0.00  -0.05
    30   1    -0.00  -0.00  -0.05    -0.02  -0.06   0.00     0.00   0.00  -0.48
    31   1     0.00   0.00  -0.01     0.06   0.02   0.00     0.00   0.00  -0.45
    32   1     0.00   0.00  -0.11     0.10  -0.14  -0.00     0.00  -0.00   0.04
    33   1     0.00  -0.00   0.08    -0.06  -0.07   0.00    -0.00  -0.00  -0.05
    34   1    -0.00  -0.00   0.29     0.03   0.00   0.00    -0.00  -0.00   0.03
    35   1    -0.00  -0.00  -0.07    -0.03  -0.01  -0.00     0.00  -0.00  -0.08
    36   1    -0.00   0.00   0.43    -0.02   0.13   0.00    -0.00  -0.00  -0.01
    37   1    -0.00   0.00   0.30    -0.11   0.35   0.00    -0.00  -0.00   0.02
    38   1     0.00  -0.00   0.09     0.30   0.30   0.00     0.00   0.00  -0.03
    39   1     0.00   0.00   0.44     0.17   0.01   0.00     0.00   0.00  -0.05
    40   1    -0.00  -0.00   0.45    -0.21  -0.22  -0.00    -0.00  -0.00  -0.05
    41   1     0.00   0.00  -0.11    -0.09   0.13  -0.00    -0.00   0.00  -0.03
    42   1     0.00   0.00  -0.05    -0.21  -0.00   0.00    -0.00   0.00   0.02
                     22                     23                     24
                     A'                     A"                     A'
 Frequencies --    511.8805               530.0647               533.3356
 Red. masses --      6.2728                 3.3175                 5.8059
 Frc consts  --      0.9684                 0.5492                 0.9730
 IR Inten    --      0.0933                 0.8640                 1.5729
  Atom  AN      X      Y      Z        X      Y      Z        X      Y      Z
     1   6     0.08   0.01  -0.00     0.00   0.00  -0.01     0.10   0.16  -0.00
     2   6     0.04   0.03   0.00     0.00  -0.00   0.03     0.11  -0.05  -0.00
     3   6     0.12  -0.01   0.00    -0.00   0.00  -0.01    -0.04   0.22   0.00
     4   6     0.01   0.07  -0.00     0.00  -0.00   0.07    -0.01  -0.02  -0.00
     5   6    -0.04  -0.04   0.00     0.00  -0.00  -0.10     0.02  -0.12   0.00
     6   6     0.14  -0.02  -0.00    -0.00   0.00  -0.06    -0.00   0.08  -0.00
     7   6    -0.00  -0.04   0.00    -0.00   0.00   0.13    -0.13   0.09   0.00
     8   6    -0.07  -0.02  -0.00    -0.00   0.00  -0.04     0.01  -0.03   0.00
     9   6    -0.00  -0.07  -0.00    -0.00  -0.00   0.02    -0.15  -0.04  -0.00
    10   6    -0.02   0.04   0.00     0.00  -0.00   0.07     0.22  -0.05   0.00
    11   6    -0.13   0.03  -0.00     0.00  -0.00  -0.03     0.06  -0.06  -0.00
    12   6    -0.00   0.05   0.00    -0.00   0.00  -0.10    -0.04   0.07   0.00
    13   6    -0.12  -0.04   0.00     0.00  -0.00  -0.12     0.12  -0.10   0.00
    14   6    -0.00   0.12  -0.00    -0.00  -0.00   0.04    -0.03  -0.14  -0.00
    15   6    -0.09  -0.01   0.00    -0.00   0.00   0.08    -0.09   0.04  -0.00
    16   6     0.19   0.03   0.00    -0.00  -0.00  -0.17    -0.12  -0.10   0.00
    17   6     0.06  -0.15  -0.00    -0.00  -0.00   0.01    -0.03  -0.05   0.00
    18   6     0.27   0.08  -0.00     0.00   0.00   0.07     0.05   0.01   0.00
    19   6     0.14  -0.09   0.00    -0.00  -0.00  -0.07    -0.12  -0.10  -0.00
    20   6     0.11   0.14  -0.00     0.00  -0.00  -0.04     0.15  -0.02  -0.00
    21   6    -0.08  -0.04  -0.00    -0.00  -0.00   0.21    -0.06  -0.08  -0.00
    22   6    -0.16  -0.12  -0.00    -0.00  -0.00   0.05    -0.09   0.01  -0.00
    23   6     0.02   0.07  -0.00     0.00   0.00  -0.03     0.11   0.02   0.00
    24   6    -0.24  -0.11   0.00    -0.00   0.00  -0.11    -0.10   0.03   0.00
    25   6    -0.10   0.10   0.00     0.00   0.00  -0.10     0.06   0.09   0.00
    26   6    -0.12  -0.03  -0.00     0.00   0.00   0.15     0.04   0.14  -0.00
    27   1     0.04  -0.02  -0.00     0.00   0.00  -0.06     0.24   0.26  -0.00
    28   1    -0.03   0.04  -0.00    -0.00  -0.00   0.12    -0.12  -0.10   0.00
    29   1     0.19   0.02  -0.00    -0.00  -0.00  -0.04    -0.20  -0.05  -0.00
    30   1    -0.04   0.00  -0.00     0.00   0.00   0.06     0.11   0.04   0.00
    31   1     0.05  -0.03  -0.00    -0.00  -0.00  -0.04    -0.28  -0.14  -0.00
    32   1    -0.03   0.21  -0.00     0.00  -0.00   0.24     0.22  -0.11  -0.00
    33   1     0.06   0.02   0.00    -0.00   0.00  -0.19    -0.04   0.07   0.00
    34   1    -0.01   0.29  -0.00    -0.00  -0.00   0.36    -0.03  -0.28  -0.00
    35   1    -0.08  -0.06  -0.00    -0.00   0.00   0.25    -0.10   0.05  -0.00
    36   1     0.06  -0.31  -0.00    -0.00   0.00   0.31    -0.03   0.08   0.00
    37   1     0.28   0.02  -0.00     0.00   0.00   0.29     0.04   0.17  -0.00
    38   1     0.05   0.10   0.00     0.00  -0.00   0.05     0.14  -0.03  -0.00
    39   1    -0.15  -0.11   0.00    -0.00   0.00  -0.17    -0.01   0.06  -0.00
    40   1    -0.13   0.07   0.00    -0.00   0.00  -0.25    -0.02   0.04   0.00
    41   1    -0.24  -0.12   0.00    -0.00  -0.00  -0.39    -0.09  -0.06   0.00
    42   1     0.03  -0.10  -0.00     0.00   0.00   0.23     0.12   0.10  -0.00
                     25                     26                     27
                     A"                     A"                     A'
 Frequencies --    544.6485               552.0036               556.9747
 Red. masses --      3.1730                 3.7631                 6.9426
 Frc consts  --      0.5546                 0.6756                 1.2690
 IR Inten    --      1.6821                 0.0014                 0.8448
  Atom  AN      X      Y      Z        X      Y      Z        X      Y      Z
     1   6    -0.00  -0.00   0.04     0.00   0.00   0.09    -0.15  -0.08   0.00
     2   6    -0.00   0.00  -0.11     0.00  -0.00  -0.10    -0.14   0.00  -0.00
     3   6     0.00  -0.00   0.14    -0.00   0.00  -0.02    -0.07  -0.09   0.00
     4   6     0.00   0.00  -0.05    -0.00  -0.00  -0.13    -0.04  -0.07   0.00
     5   6    -0.00   0.00   0.03     0.00  -0.00   0.12     0.04   0.13  -0.00
     6   6     0.00  -0.00  -0.11    -0.00   0.00   0.01    -0.11   0.09  -0.00
     7   6     0.00  -0.00   0.06    -0.00   0.00  -0.14     0.10  -0.01   0.00
     8   6    -0.00   0.00   0.08     0.00  -0.00   0.12     0.08   0.03   0.00
     9   6     0.00  -0.00  -0.03    -0.00  -0.00  -0.05     0.11   0.11  -0.00
    10   6    -0.00   0.00   0.10     0.00  -0.00  -0.02    -0.10   0.11   0.00
    11   6    -0.00   0.00  -0.14     0.00  -0.00   0.09     0.08   0.00  -0.00
    12   6     0.00  -0.00   0.08    -0.00   0.00   0.17    -0.02  -0.14  -0.00
    13   6    -0.00   0.00   0.00     0.00  -0.00   0.10     0.06   0.15   0.00
    14   6     0.00   0.00  -0.00    -0.00  -0.00   0.05    -0.07  -0.11  -0.00
    15   6     0.00  -0.00  -0.10    -0.00   0.00  -0.16     0.15  -0.02  -0.00
    16   6     0.00   0.00   0.01    -0.00  -0.00  -0.10    -0.07  -0.12   0.00
    17   6     0.00   0.00   0.01    -0.00  -0.00  -0.05     0.05   0.14   0.00
    18   6    -0.00  -0.00   0.11     0.00   0.00  -0.03     0.15  -0.03   0.00
    19   6     0.00   0.00  -0.14    -0.00  -0.00  -0.02    -0.09   0.00  -0.00
    20   6    -0.00   0.00  -0.13     0.00  -0.00   0.04     0.27  -0.09  -0.00
    21   6     0.00   0.00   0.04    -0.00  -0.00   0.13    -0.03  -0.06   0.00
    22   6     0.00   0.00  -0.06    -0.00  -0.00   0.07    -0.07  -0.11  -0.00
    23   6    -0.00  -0.00   0.16     0.00   0.00  -0.06     0.17   0.02   0.00
    24   6     0.00  -0.00   0.10    -0.00   0.00  -0.13    -0.21  -0.06   0.00
    25   6    -0.00  -0.00   0.03     0.00   0.00  -0.10    -0.03   0.12   0.00
    26   6    -0.00  -0.00  -0.07     0.00   0.00   0.14    -0.06   0.07  -0.00
    27   1    -0.00  -0.00  -0.02     0.00   0.00   0.26    -0.20  -0.12  -0.00
    28   1     0.00   0.00   0.07    -0.00  -0.00  -0.13     0.08   0.01   0.00
    29   1     0.00   0.00  -0.37    -0.00  -0.00  -0.04     0.00   0.16  -0.00
    30   1    -0.00  -0.00   0.16     0.00   0.00   0.05    -0.04  -0.05   0.00
    31   1     0.00   0.00  -0.20    -0.00  -0.00  -0.01     0.15   0.14  -0.00
    32   1    -0.00   0.00   0.04     0.00  -0.00  -0.13    -0.09   0.00  -0.00
    33   1     0.00  -0.00   0.27    -0.00   0.00   0.40    -0.10  -0.10   0.00
    34   1     0.00   0.00   0.23    -0.00  -0.00   0.04    -0.07  -0.16   0.00
    35   1     0.00  -0.00  -0.19    -0.00   0.00  -0.43     0.14   0.05  -0.00
    36   1     0.00  -0.00   0.26    -0.00   0.00  -0.15     0.05   0.20   0.00
    37   1    -0.00  -0.00   0.07     0.00   0.00   0.11     0.14   0.18   0.00
    38   1    -0.00   0.00  -0.40     0.00  -0.00   0.21     0.25  -0.10  -0.00
    39   1     0.00  -0.00  -0.29    -0.00   0.00   0.01     0.02  -0.04  -0.00
    40   1     0.00  -0.00  -0.15    -0.00   0.00  -0.17    -0.14   0.04  -0.00
    41   1     0.00   0.00   0.07    -0.00  -0.00  -0.32    -0.21  -0.07   0.00
    42   1    -0.00  -0.00  -0.29     0.00   0.00   0.29     0.09  -0.01  -0.00
                     28                     29                     30
                     A"                     A'                     A'
 Frequencies --    579.4064               601.1135               637.3019
 Red. masses --      3.6763                 6.8934                 6.6993
 Frc consts  --      0.7272                 1.4676                 1.6031
 IR Inten    --      2.4080                 1.7768                 5.5558
  Atom  AN      X      Y      Z        X      Y      Z        X      Y      Z
     1   6    -0.00   0.00   0.03     0.03  -0.15  -0.00     0.22  -0.17   0.00
     2   6    -0.00  -0.00  -0.06     0.04  -0.04   0.00     0.18   0.13  -0.00
     3   6    -0.00   0.00   0.12    -0.09  -0.11  -0.00    -0.05  -0.08   0.00
     4   6     0.00  -0.00  -0.02     0.19  -0.01   0.00    -0.11   0.33   0.00
     5   6    -0.00  -0.00  -0.01    -0.13  -0.11   0.00     0.14   0.05  -0.00
     6   6     0.00   0.00  -0.15    -0.12   0.07   0.00    -0.11  -0.01  -0.00
     7   6    -0.00   0.00   0.14    -0.11  -0.15  -0.00    -0.06  -0.02   0.00
     8   6    -0.00   0.00   0.05    -0.17   0.13  -0.00     0.15  -0.24  -0.00
     9   6    -0.00  -0.00  -0.03    -0.14  -0.15   0.00    -0.07   0.16   0.00
    10   6     0.00   0.00   0.15     0.01   0.03  -0.00    -0.08  -0.04   0.00
    11   6     0.00  -0.00  -0.15     0.08  -0.13   0.00     0.04  -0.05  -0.00
    12   6     0.00  -0.00   0.03     0.19   0.21  -0.00    -0.11   0.01   0.00
    13   6     0.00  -0.00  -0.13     0.09   0.06   0.00     0.01   0.01  -0.00
    14   6    -0.00  -0.00   0.03     0.16  -0.07  -0.00     0.07  -0.04   0.00
    15   6     0.00   0.00  -0.05    -0.01   0.09   0.00    -0.17  -0.12  -0.00
    16   6    -0.00  -0.00   0.09    -0.00   0.06   0.00    -0.01   0.01   0.00
    17   6    -0.00   0.00  -0.04    -0.01   0.15  -0.00    -0.05   0.05  -0.00
    18   6     0.00   0.00  -0.14    -0.01   0.09  -0.00    -0.02   0.00  -0.00
    19   6    -0.00  -0.00   0.17    -0.02   0.13  -0.00    -0.02   0.07   0.00
    20   6     0.00  -0.00   0.14     0.06   0.05   0.00     0.03  -0.02   0.00
    21   6    -0.00  -0.00  -0.09     0.08   0.04  -0.00     0.05   0.04   0.00
    22   6    -0.00  -0.00   0.04     0.09  -0.11  -0.00     0.06  -0.06   0.00
    23   6     0.00   0.00  -0.14     0.04   0.01   0.00     0.02   0.03  -0.00
    24   6    -0.00   0.00  -0.06    -0.05  -0.06   0.00    -0.02  -0.03  -0.00
    25   6     0.00   0.00  -0.02    -0.10   0.03   0.00    -0.05   0.06  -0.00
    26   6     0.00   0.00   0.03    -0.12  -0.09  -0.00    -0.05  -0.04   0.00
    27   1    -0.00   0.00  -0.09    -0.00  -0.17   0.00     0.22  -0.17  -0.00
    28   1     0.00  -0.00   0.08     0.12  -0.05  -0.00    -0.14   0.31   0.00
    29   1    -0.00   0.00  -0.28    -0.09   0.09   0.00    -0.10  -0.01  -0.00
    30   1    -0.00   0.00   0.15    -0.10   0.19  -0.00     0.19  -0.21   0.00
    31   1    -0.00  -0.00  -0.26    -0.13  -0.14   0.00    -0.08   0.15  -0.00
    32   1     0.00  -0.00   0.35     0.02  -0.14  -0.00    -0.08  -0.14   0.00
    33   1    -0.00   0.00   0.16     0.17   0.23  -0.00     0.20  -0.14  -0.00
    34   1    -0.00  -0.00   0.15     0.16  -0.12  -0.00     0.07  -0.05   0.00
    35   1     0.00   0.00  -0.04     0.02  -0.18   0.00    -0.19   0.08   0.00
    36   1    -0.00   0.00  -0.10    -0.01   0.19   0.00    -0.05   0.06   0.00
    37   1     0.00   0.00  -0.29    -0.02   0.15   0.00    -0.02   0.04  -0.00
    38   1     0.00  -0.00   0.30     0.14   0.10  -0.00     0.04  -0.01  -0.00
    39   1     0.00   0.00   0.33     0.10  -0.10   0.00     0.06  -0.07   0.00
    40   1    -0.00   0.00   0.21    -0.10   0.02  -0.00    -0.04   0.07   0.00
    41   1    -0.00  -0.00   0.06    -0.06   0.09   0.00    -0.03   0.05  -0.00
    42   1     0.00   0.00   0.24    -0.06  -0.12  -0.00     0.01  -0.07   0.00
                     31                     32                     33
                     A"                     A'                     A'
 Frequencies --    655.7777               656.4187               676.4922
 Red. masses --      3.7867                 6.6374                 6.5514
 Frc consts  --      0.9595                 1.6850                 1.7665
 IR Inten    --      4.7054                 3.6272                 8.2096
  Atom  AN      X      Y      Z        X      Y      Z        X      Y      Z
     1   6     0.00  -0.00   0.08     0.07  -0.14   0.00    -0.02  -0.13  -0.00
     2   6     0.00   0.00   0.02     0.06   0.02  -0.00    -0.06  -0.00   0.00
     3   6    -0.00  -0.00  -0.18    -0.04  -0.09   0.00    -0.02  -0.07  -0.00
     4   6     0.00   0.00  -0.07     0.04   0.10   0.00    -0.06  -0.06   0.00
     5   6     0.00   0.00  -0.02    -0.02  -0.02  -0.00     0.02   0.12   0.00
     6   6    -0.00   0.00  -0.04    -0.12   0.08  -0.00     0.07   0.20   0.00
     7   6    -0.00  -0.00   0.16     0.04  -0.03   0.00    -0.16  -0.10  -0.00
     8   6    -0.00  -0.00   0.08    -0.07  -0.03  -0.00     0.12   0.04  -0.00
     9   6    -0.00   0.00  -0.09     0.02  -0.04   0.00    -0.18   0.18  -0.00
    10   6    -0.00  -0.00  -0.01    -0.12   0.07   0.00     0.17   0.16  -0.00
    11   6     0.00  -0.00   0.20     0.05   0.05  -0.00    -0.01  -0.20  -0.00
    12   6    -0.00  -0.00   0.08     0.05   0.08  -0.00    -0.05  -0.11   0.00
    13   6     0.00   0.00  -0.20     0.08   0.11  -0.00    -0.06  -0.09   0.00
    14   6    -0.00  -0.00  -0.05    -0.07  -0.01   0.00     0.19  -0.07  -0.00
    15   6    -0.00  -0.00  -0.08    -0.09  -0.02   0.00     0.17   0.03  -0.00
    16   6    -0.00  -0.00  -0.12    -0.03  -0.02   0.00     0.07   0.03  -0.00
    17   6    -0.00   0.00   0.03     0.26   0.01  -0.00    -0.12  -0.10   0.00
    18   6     0.00   0.00   0.05     0.02   0.09   0.00     0.04   0.10   0.00
    19   6     0.00   0.00   0.13     0.01  -0.15  -0.00     0.02  -0.04  -0.00
    20   6     0.00   0.00  -0.07    -0.02   0.11  -0.00    -0.04   0.15  -0.00
    21   6     0.00  -0.00   0.02    -0.15  -0.14   0.00    -0.04  -0.04   0.00
    22   6     0.00   0.00  -0.08    -0.21   0.17   0.00    -0.06   0.06  -0.00
    23   6    -0.00  -0.00  -0.05    -0.02  -0.15  -0.00    -0.03  -0.05   0.00
    24   6     0.00   0.00   0.09     0.00   0.09  -0.00     0.02   0.04   0.00
    25   6    -0.00  -0.00   0.09     0.15  -0.25  -0.00     0.03  -0.12   0.00
    26   6    -0.00  -0.00  -0.09     0.11   0.11   0.00     0.01   0.01  -0.00
    27   1     0.00  -0.00   0.19     0.05  -0.15  -0.00    -0.08  -0.17   0.00
    28   1     0.00   0.00  -0.13     0.01   0.08   0.00     0.01  -0.01  -0.00
    29   1    -0.00   0.00   0.41    -0.02   0.15  -0.00     0.11   0.23   0.00
    30   1    -0.00  -0.00   0.11    -0.04  -0.01   0.00     0.03  -0.02   0.00
    31   1     0.00   0.00  -0.16     0.04  -0.03  -0.00    -0.16   0.20   0.00
    32   1    -0.00  -0.00   0.48    -0.12  -0.06   0.00     0.16   0.25  -0.00
    33   1     0.00  -0.00   0.14     0.16   0.03  -0.00    -0.17  -0.05   0.00
    34   1    -0.00   0.00  -0.09    -0.07  -0.06  -0.00     0.19  -0.03   0.00
    35   1    -0.00   0.00  -0.16    -0.08  -0.11  -0.00     0.16   0.17   0.00
    36   1    -0.00  -0.00   0.08     0.25   0.06   0.00    -0.12  -0.16  -0.00
    37   1    -0.00  -0.00   0.30     0.01   0.09  -0.00     0.04   0.04   0.00
    38   1     0.00   0.00   0.09     0.07   0.16   0.00     0.01   0.19   0.00
    39   1     0.00   0.00  -0.13    -0.15   0.21  -0.00    -0.07   0.05  -0.00
    40   1    -0.00  -0.00   0.16     0.05  -0.32  -0.00     0.01  -0.13  -0.00
    41   1     0.00   0.00   0.17     0.03  -0.18  -0.00     0.02  -0.02   0.00
    42   1    -0.00  -0.00  -0.17    -0.08   0.20  -0.00    -0.09   0.06  -0.00
                     34                     35                     36
                     A"                     A'                     A"
 Frequencies --    710.2155               743.0993               756.8641
 Red. masses --      3.3659                 6.3500                 1.3580
 Frc consts  --      1.0003                 2.0659                 0.4583
 IR Inten    --      0.5463                 0.8219                45.7868
  Atom  AN      X      Y      Z        X      Y      Z        X      Y      Z
     1   6     0.00  -0.00  -0.03    -0.01   0.06  -0.00    -0.00   0.00   0.02
     2   6     0.00  -0.00  -0.04     0.01  -0.01  -0.00    -0.00   0.00   0.01
     3   6     0.00  -0.00   0.11     0.00   0.03   0.00    -0.00   0.00  -0.04
     4   6     0.00  -0.00   0.03     0.02   0.00   0.00    -0.00   0.00  -0.03
     5   6     0.00   0.00   0.04     0.00  -0.03  -0.00     0.00  -0.00   0.04
     6   6    -0.00  -0.00   0.00    -0.04  -0.04  -0.00    -0.00   0.00   0.01
     7   6     0.00   0.00  -0.13     0.06   0.02   0.00     0.00  -0.00   0.00
     8   6    -0.00   0.00  -0.04    -0.03  -0.01   0.00     0.00  -0.00  -0.04
     9   6     0.00   0.00   0.04     0.10  -0.05  -0.00     0.00  -0.00   0.02
    10   6    -0.00  -0.00   0.05    -0.10  -0.01   0.00    -0.00   0.00  -0.02
    11   6     0.00   0.00  -0.06     0.06  -0.00   0.00     0.00  -0.00  -0.02
    12   6     0.00  -0.00  -0.04     0.01   0.03   0.00    -0.00  -0.00  -0.03
    13   6    -0.00   0.00   0.07    -0.09  -0.03  -0.00    -0.00  -0.00   0.04
    14   6     0.00   0.00   0.08     0.34   0.10   0.00     0.00  -0.00  -0.01
    15   6    -0.00  -0.00   0.04    -0.05  -0.01   0.00    -0.00  -0.00  -0.02
    16   6     0.00   0.00  -0.18     0.12   0.12  -0.00     0.00  -0.00  -0.07
    17   6    -0.00   0.00  -0.09    -0.30   0.06  -0.00    -0.00  -0.00   0.01
    18   6    -0.00  -0.00  -0.02    -0.02  -0.09   0.00     0.00   0.00   0.05
    19   6     0.00   0.00   0.19    -0.06   0.12   0.00    -0.00  -0.00   0.02
    20   6     0.00  -0.00  -0.06     0.09  -0.18  -0.00    -0.00   0.00  -0.00
    21   6     0.00   0.00   0.13    -0.06  -0.02   0.00    -0.00   0.00   0.02
    22   6    -0.00   0.00  -0.10    -0.19   0.05  -0.00     0.00   0.00  -0.06
    23   6     0.00  -0.00  -0.12     0.07  -0.10   0.00    -0.00   0.00   0.06
    24   6    -0.00  -0.00   0.11    -0.12   0.01  -0.00     0.00   0.00  -0.05
    25   6    -0.00   0.00   0.10     0.10  -0.11  -0.00    -0.00  -0.00  -0.05
    26   6     0.00  -0.00  -0.11     0.08   0.12  -0.00    -0.00  -0.00  -0.03
    27   1     0.00  -0.00  -0.05     0.02   0.08   0.00    -0.00   0.00  -0.05
    28   1     0.00  -0.00   0.10    -0.00  -0.01  -0.00     0.00   0.00   0.24
    29   1     0.00   0.00  -0.29    -0.02  -0.03  -0.00    -0.00   0.00   0.09
    30   1    -0.00   0.00  -0.09    -0.00   0.01  -0.00     0.00  -0.00   0.21
    31   1     0.00   0.00   0.07     0.14  -0.02   0.00     0.00  -0.00  -0.19
    32   1    -0.00  -0.00  -0.20    -0.11   0.02  -0.00    -0.00  -0.00   0.02
    33   1    -0.00  -0.00  -0.05     0.04   0.01  -0.00     0.00  -0.00   0.30
    34   1     0.00   0.00   0.23     0.35   0.15  -0.00     0.00  -0.00   0.20
    35   1    -0.00  -0.00   0.05    -0.05  -0.05  -0.00    -0.00   0.00   0.31
    36   1    -0.00  -0.00  -0.27    -0.30   0.09   0.00    -0.00  -0.00  -0.13
    37   1    -0.00  -0.00   0.47    -0.01  -0.13  -0.00     0.00   0.00  -0.10
    38   1     0.00   0.00   0.40     0.14  -0.16  -0.00    -0.00   0.00  -0.24
    39   1    -0.00   0.00  -0.21    -0.18   0.06   0.00    -0.00  -0.00   0.36
    40   1    -0.00  -0.00   0.21    -0.02  -0.20   0.00    -0.00  -0.00   0.22
    41   1    -0.00  -0.00   0.16    -0.10  -0.24   0.00     0.00   0.00   0.42
    42   1     0.00  -0.00  -0.14     0.07   0.12   0.00    -0.00  -0.00   0.40
                     37                     38                     39
                     A"                     A'                     A"
 Frequencies --    758.7027               758.9744               768.8311
 Red. masses --      1.2584                 6.1754                 3.5259
 Frc consts  --      0.4268                 2.0959                 1.2280
 IR Inten    --      3.5238                 0.3381                 0.0998
  Atom  AN      X      Y      Z        X      Y      Z        X      Y      Z
     1   6     0.00  -0.00   0.02    -0.12   0.23   0.00    -0.00   0.00  -0.04
     2   6     0.00  -0.00   0.04    -0.04   0.07  -0.00    -0.00   0.00   0.28
     3   6     0.00  -0.00  -0.01    -0.03   0.12   0.00    -0.00   0.00   0.01
     4   6     0.00  -0.00  -0.06    -0.03   0.10  -0.00    -0.00   0.00  -0.08
     5   6    -0.00   0.00   0.03     0.05  -0.06   0.00     0.00  -0.00  -0.28
     6   6     0.00  -0.00  -0.00    -0.16   0.13  -0.00    -0.00   0.00   0.03
     7   6    -0.00   0.00  -0.01     0.13  -0.06  -0.00     0.00  -0.00  -0.00
     8   6    -0.00   0.00  -0.05     0.07  -0.06  -0.00     0.00  -0.00   0.07
     9   6    -0.00   0.00   0.02     0.22  -0.20   0.00     0.00  -0.00   0.03
    10   6     0.00  -0.00  -0.02    -0.12   0.07  -0.00    -0.00   0.00  -0.01
    11   6    -0.00   0.00  -0.00     0.07  -0.16   0.00     0.00  -0.00  -0.09
    12   6     0.00   0.00  -0.04    -0.01  -0.01  -0.00    -0.00   0.00   0.14
    13   6     0.00   0.00   0.02    -0.06  -0.04  -0.00    -0.00  -0.00   0.07
    14   6     0.00   0.00   0.00     0.10  -0.19   0.00     0.00  -0.00   0.03
    15   6     0.00   0.00  -0.04    -0.03  -0.02   0.00    -0.00  -0.00  -0.14
    16   6     0.00   0.00   0.04    -0.01  -0.07   0.00     0.00  -0.00  -0.02
    17   6    -0.00   0.00   0.00    -0.07  -0.08  -0.00    -0.00  -0.00  -0.02
    18   6    -0.00  -0.00  -0.03     0.08   0.10  -0.00     0.00   0.00  -0.01
    19   6    -0.00   0.00  -0.01    -0.00  -0.05  -0.00    -0.00  -0.00   0.01
    20   6     0.00  -0.00  -0.00    -0.05   0.19  -0.00    -0.00   0.00  -0.00
    21   6    -0.00  -0.00  -0.02     0.02   0.01  -0.00     0.00   0.00   0.04
    22   6    -0.00  -0.00   0.04     0.06   0.01   0.00     0.00   0.00  -0.02
    23   6     0.00  -0.00  -0.03    -0.05   0.03  -0.00    -0.00   0.00  -0.01
    24   6    -0.00  -0.00   0.03     0.07   0.02   0.00     0.00   0.00   0.00
    25   6     0.00   0.00   0.03    -0.05  -0.02   0.00    -0.00  -0.00   0.00
    26   6     0.00   0.00   0.03    -0.05  -0.07   0.00    -0.00  -0.00  -0.02
    27   1     0.00  -0.00  -0.18    -0.08   0.26  -0.00    -0.00   0.00  -0.36
    28   1    -0.00  -0.00   0.31     0.02   0.14   0.00     0.00   0.00  -0.48
    29   1     0.00  -0.00   0.11    -0.18   0.13   0.00    -0.00   0.00  -0.03
    30   1    -0.00   0.00   0.33     0.12  -0.03   0.00     0.00  -0.00   0.50
    31   1    -0.00   0.00  -0.16     0.27  -0.18  -0.00     0.00  -0.00   0.33
    32   1     0.00   0.00   0.07    -0.12   0.01   0.00    -0.00   0.00  -0.13
    33   1    -0.00   0.00   0.43     0.09  -0.05   0.00     0.00  -0.00   0.00
    34   1     0.00   0.00  -0.09     0.10  -0.31  -0.00     0.00  -0.00   0.08
    35   1     0.00  -0.00   0.44    -0.04   0.06   0.00    -0.00   0.00   0.02
    36   1    -0.00   0.00  -0.04    -0.07  -0.17   0.00    -0.00  -0.00  -0.07
    37   1    -0.00  -0.00   0.09     0.08   0.10   0.00     0.00   0.00   0.03
    38   1     0.00  -0.00   0.17    -0.05   0.19   0.00    -0.00   0.00   0.03
    39   1    -0.00   0.00  -0.24     0.03  -0.02  -0.00    -0.00  -0.00   0.02
    40   1    -0.00  -0.00  -0.19     0.00   0.02  -0.00     0.00  -0.00   0.08
    41   1    -0.00  -0.00  -0.30     0.07   0.13  -0.00     0.00   0.00   0.08
    42   1     0.00   0.00  -0.30    -0.12  -0.04  -0.00    -0.00  -0.00   0.07
                     40                     41                     42
                     A'                     A"                     A"
 Frequencies --    773.8825               785.0460               792.0136
 Red. masses --      5.8014                 2.4683                 2.5123
 Frc consts  --      2.0471                 0.8963                 0.9285
 IR Inten    --      1.3784                 8.1832                 0.3264
  Atom  AN      X      Y      Z        X      Y      Z        X      Y      Z
     1   6    -0.03   0.04   0.00    -0.00   0.00  -0.01     0.00  -0.00   0.00
     2   6    -0.01   0.01  -0.00    -0.00   0.00   0.04     0.00  -0.00  -0.01
     3   6     0.00   0.01  -0.00     0.00   0.00   0.15    -0.00   0.00  -0.11
     4   6    -0.01   0.03   0.00    -0.00   0.00  -0.02     0.00  -0.00  -0.01
     5   6     0.01  -0.03  -0.00     0.00  -0.00   0.01    -0.00   0.00   0.02
     6   6     0.05  -0.13   0.00     0.00  -0.00  -0.05    -0.00   0.00   0.07
     7   6    -0.05  -0.00   0.00    -0.00   0.00  -0.17     0.00   0.00   0.09
     8   6     0.06  -0.02   0.00     0.00  -0.00  -0.02    -0.00   0.00  -0.01
     9   6    -0.06  -0.01   0.00    -0.00   0.00  -0.02     0.00   0.00  -0.01
    10   6     0.07  -0.10  -0.00     0.00  -0.00   0.06    -0.00  -0.00   0.00
    11   6    -0.04   0.00  -0.00    -0.00   0.00   0.17     0.00   0.00  -0.03
    12   6    -0.01   0.01   0.00    -0.00   0.00  -0.02     0.00  -0.00  -0.00
    13   6     0.03   0.04   0.00     0.00   0.00  -0.16    -0.00  -0.00   0.04
    14   6    -0.12  -0.03  -0.00    -0.00  -0.00   0.01     0.00  -0.00  -0.03
    15   6     0.02   0.01   0.00     0.00   0.00  -0.01    -0.00  -0.00  -0.01
    16   6     0.03  -0.07  -0.00     0.00  -0.00   0.04    -0.00  -0.00   0.11
    17   6    -0.10   0.18  -0.00    -0.00   0.00   0.00    -0.00  -0.00  -0.05
    18   6     0.31  -0.01   0.00     0.00  -0.00  -0.00     0.00   0.00  -0.03
    19   6    -0.07   0.15   0.00    -0.00   0.00  -0.07    -0.00  -0.00  -0.11
    20   6     0.14   0.03  -0.00     0.00   0.00   0.01     0.00   0.00   0.08
    21   6    -0.08   0.13  -0.00    -0.00   0.00   0.06    -0.00   0.00   0.17
    22   6    -0.10   0.16   0.00    -0.00   0.00  -0.02    -0.00   0.00  -0.01
    23   6    -0.05  -0.03   0.00    -0.00  -0.00  -0.02    -0.00   0.00  -0.17
    24   6     0.15   0.03   0.00     0.00   0.00  -0.01     0.00   0.00   0.06
    25   6    -0.05  -0.21   0.00    -0.00  -0.00  -0.02    -0.00   0.00   0.01
    26   6    -0.09  -0.19   0.00    -0.00  -0.00  -0.04    -0.00  -0.00  -0.09
    27   1    -0.05   0.03   0.00    -0.00   0.00  -0.31     0.00   0.00   0.24
    28   1     0.00   0.04  -0.00     0.00   0.00   0.13     0.00  -0.00   0.02
    29   1    -0.03  -0.19   0.00    -0.00  -0.00  -0.16    -0.00   0.00  -0.15
    30   1     0.08  -0.01  -0.00     0.00  -0.00   0.06    -0.00   0.00   0.05
    31   1    -0.10  -0.05  -0.00    -0.00  -0.00   0.36     0.00   0.00  -0.18
    32   1     0.08  -0.12  -0.00     0.00  -0.00   0.07    -0.00  -0.00  -0.32
    33   1     0.00   0.00  -0.00    -0.00   0.00   0.18    -0.00  -0.00   0.04
    34   1    -0.12   0.04   0.00    -0.00   0.00  -0.44     0.00  -0.00   0.05
    35   1     0.02   0.06  -0.00     0.00   0.00   0.14    -0.00  -0.00   0.06
    36   1    -0.10   0.28  -0.00    -0.00   0.00   0.41    -0.00  -0.00   0.39
    37   1     0.31   0.09   0.00     0.00   0.00  -0.01     0.00  -0.00  -0.26
    38   1     0.05  -0.04   0.00     0.00  -0.00  -0.03     0.00   0.00  -0.04
    39   1    -0.26   0.05  -0.00    -0.00   0.00   0.02    -0.00   0.00  -0.36
    40   1    -0.01  -0.19  -0.00    -0.00  -0.00   0.26    -0.00   0.00   0.49
    41   1     0.14   0.03  -0.00     0.00   0.00   0.20     0.00   0.00   0.02
    42   1    -0.36  -0.06  -0.00    -0.00  -0.00   0.26    -0.00  -0.00   0.21
                     43                     44                     45
                     A'                     A"                     A"
 Frequencies --    811.3005               813.9873               823.9192
 Red. masses --      4.8494                 1.6920                 1.5142
 Frc consts  --      1.8806                 0.6605                 0.6056
 IR Inten    --      0.8170                 6.3760                15.6054
  Atom  AN      X      Y      Z        X      Y      Z        X      Y      Z
     1   6    -0.20   0.06  -0.00    -0.00   0.00   0.03    -0.00   0.00  -0.01
     2   6    -0.13   0.09   0.00    -0.00   0.00  -0.03    -0.00   0.00   0.00
     3   6    -0.01  -0.05  -0.00    -0.00  -0.00   0.06    -0.00  -0.00  -0.05
     4   6    -0.04   0.21  -0.00    -0.00   0.00   0.01    -0.00   0.00  -0.00
     5   6     0.03  -0.14   0.00     0.00  -0.00  -0.01     0.00  -0.00   0.02
     6   6     0.08  -0.03   0.00     0.00  -0.00  -0.09     0.00  -0.00   0.04
     7   6    -0.11  -0.08  -0.00    -0.00  -0.00   0.01    -0.00  -0.00   0.06
     8   6     0.22  -0.09  -0.00     0.00  -0.00   0.02     0.00  -0.00  -0.01
     9   6    -0.09  -0.21   0.00    -0.00  -0.00   0.01    -0.00  -0.00  -0.02
    10   6     0.08   0.01   0.00     0.00   0.00  -0.10     0.00  -0.00   0.03
    11   6    -0.07   0.00   0.00    -0.00  -0.00  -0.06    -0.00  -0.00  -0.04
    12   6     0.01   0.03  -0.00     0.00   0.00   0.00     0.00  -0.00  -0.00
    13   6     0.03   0.05  -0.00     0.00   0.00   0.08     0.00   0.00  -0.02
    14   6    -0.01   0.06  -0.00     0.00   0.00   0.03    -0.00   0.00   0.04
    15   6     0.11   0.02   0.00     0.00   0.00   0.02    -0.00   0.00  -0.01
    16   6     0.02   0.06  -0.00     0.00   0.00   0.05     0.00   0.00   0.07
    17   6     0.11   0.05  -0.00     0.00   0.00   0.04     0.00   0.00   0.01
    18   6    -0.10  -0.01   0.00    -0.00   0.00  -0.04    -0.00  -0.00  -0.09
    19   6     0.04   0.03   0.00     0.00   0.00  -0.10     0.00   0.00  -0.05
    20   6    -0.00  -0.06   0.00    -0.00  -0.00  -0.01     0.00  -0.00  -0.09
    21   6     0.01  -0.02   0.00     0.00  -0.00   0.09     0.00   0.00   0.02
    22   6    -0.02  -0.03   0.00    -0.00  -0.00  -0.03    -0.00  -0.00  -0.04
    23   6     0.03  -0.03  -0.00     0.00  -0.00  -0.03     0.00  -0.00   0.08
    24   6    -0.08  -0.02   0.00    -0.00  -0.00   0.01    -0.00  -0.00  -0.05
    25   6     0.04   0.00   0.00     0.00   0.00  -0.00     0.00  -0.00  -0.00
    26   6     0.04   0.07  -0.00     0.00   0.00  -0.03     0.00   0.00   0.00
    27   1    -0.39  -0.07   0.00    -0.00  -0.00  -0.25    -0.00  -0.00   0.16
    28   1     0.09   0.31   0.00     0.00   0.00   0.01     0.00   0.00  -0.00
    29   1     0.08  -0.03  -0.00     0.00  -0.00   0.58     0.00  -0.00  -0.19
    30   1     0.33  -0.02  -0.00     0.00  -0.00  -0.12     0.00   0.00   0.04
    31   1    -0.21  -0.30  -0.00    -0.00  -0.00  -0.01    -0.00  -0.00  -0.04
    32   1     0.09   0.02  -0.00     0.00  -0.00   0.55     0.00   0.00  -0.21
    33   1     0.11  -0.01   0.00     0.00   0.00  -0.09     0.00  -0.00   0.03
    34   1    -0.02   0.11   0.00     0.00   0.00  -0.18    -0.00   0.00  -0.32
    35   1     0.10   0.21  -0.00     0.00   0.00  -0.15    -0.00   0.00   0.06
    36   1     0.11   0.06   0.00     0.00   0.00  -0.26     0.00   0.00   0.06
    37   1    -0.10  -0.03  -0.00    -0.00  -0.00   0.14    -0.00  -0.00   0.54
    38   1     0.06  -0.02  -0.00     0.00   0.00   0.18     0.00   0.00   0.51
    39   1     0.03   0.01  -0.00     0.00   0.00  -0.04     0.00   0.00   0.26
    40   1    -0.01  -0.03   0.00    -0.00  -0.00   0.14    -0.00  -0.00  -0.13
    41   1    -0.07  -0.09  -0.00    -0.00  -0.00   0.09    -0.00  -0.00   0.28
    42   1     0.10   0.04  -0.00     0.00   0.00   0.13     0.00  -0.00   0.11
                     46                     47                     48
                     A'                     A"                     A"
 Frequencies --    857.8453               859.3979               874.5180
 Red. masses --      5.3675                 1.4554                 1.5857
 Frc consts  --      2.3272                 0.6333                 0.7145
 IR Inten    --      9.2501                 0.0655                 0.3597
  Atom  AN      X      Y      Z        X      Y      Z        X      Y      Z
     1   6    -0.04  -0.18   0.00    -0.00  -0.00   0.02     0.00   0.00   0.05
     2   6    -0.04   0.00  -0.00    -0.00   0.00   0.05     0.00  -0.00   0.00
     3   6    -0.13  -0.06   0.00    -0.00  -0.00  -0.04     0.00   0.00  -0.01
     4   6     0.01   0.08   0.00     0.00   0.00  -0.08     0.00  -0.00  -0.03
     5   6     0.01  -0.00  -0.00     0.00  -0.00  -0.02    -0.00   0.00  -0.06
     6   6    -0.16   0.22  -0.00    -0.00   0.00   0.02     0.00  -0.00  -0.00
     7   6     0.08   0.02  -0.00     0.00   0.00   0.06    -0.00  -0.00  -0.06
     8   6    -0.02  -0.01  -0.00    -0.00  -0.00   0.07     0.00   0.00   0.04
     9   6     0.16  -0.08   0.00     0.00  -0.00  -0.08    -0.00   0.00   0.09
    10   6     0.31  -0.00  -0.00     0.00  -0.00   0.00    -0.00   0.00  -0.00
    11   6    -0.04   0.12   0.00    -0.00   0.00  -0.05     0.00  -0.00   0.07
    12   6     0.05   0.03   0.00     0.00   0.00  -0.06    -0.00  -0.00  -0.00
    13   6     0.06  -0.10  -0.00     0.00  -0.00   0.02    -0.00   0.00   0.02
    14   6    -0.12   0.15  -0.00    -0.00   0.00   0.03     0.00  -0.00  -0.11
    15   6    -0.02  -0.03  -0.00    -0.00  -0.00   0.05    -0.00   0.00   0.04
    16   6     0.04   0.04   0.00     0.00   0.00  -0.02    -0.00  -0.00   0.07
    17   6    -0.16  -0.08  -0.00    -0.00  -0.00  -0.01     0.00   0.00  -0.06
    18   6     0.09  -0.07  -0.00     0.00  -0.00   0.01    -0.00   0.00  -0.03
    19   6    -0.04  -0.03  -0.00    -0.00  -0.00   0.01     0.00   0.00   0.00
    20   6    -0.03  -0.04  -0.00    -0.00  -0.00   0.01     0.00   0.00  -0.02
    21   6    -0.00  -0.02   0.00    -0.00  -0.00  -0.01     0.00   0.00   0.02
    22   6     0.02  -0.00  -0.00     0.00   0.00   0.00    -0.00   0.00  -0.03
    23   6    -0.03   0.02  -0.00    -0.00   0.00  -0.00     0.00  -0.00  -0.01
    24   6     0.03   0.01  -0.00     0.00   0.00   0.00    -0.00  -0.00  -0.03
    25   6    -0.01   0.03   0.00    -0.00   0.00  -0.00     0.00  -0.00   0.04
    26   6     0.00   0.00   0.00    -0.00  -0.00   0.00    -0.00  -0.00   0.02
    27   1    -0.10  -0.22  -0.00    -0.00  -0.00  -0.20     0.00   0.00  -0.35
    28   1     0.04   0.11  -0.00     0.00   0.00   0.50    -0.00  -0.00   0.18
    29   1    -0.33   0.10   0.00    -0.00   0.00  -0.03     0.00  -0.00   0.07
    30   1    -0.03  -0.01   0.00    -0.00  -0.00  -0.48     0.00   0.00  -0.17
    31   1     0.20  -0.05  -0.00     0.00  -0.00   0.46    -0.00   0.00  -0.35
    32   1     0.32  -0.21   0.00     0.00  -0.00  -0.11    -0.00   0.00  -0.05
    33   1     0.15  -0.01  -0.00     0.00  -0.00   0.38    -0.00   0.00   0.00
    34   1    -0.12   0.26   0.00    -0.00   0.00  -0.06     0.00  -0.00   0.50
    35   1    -0.02  -0.10   0.00    -0.00  -0.00  -0.26    -0.00   0.00  -0.26
    36   1    -0.16   0.01   0.00    -0.00   0.00   0.01     0.00  -0.00   0.36
    37   1     0.10  -0.17   0.00     0.00  -0.00  -0.03    -0.00   0.00   0.04
    38   1    -0.14  -0.12   0.00    -0.00  -0.00  -0.05     0.00   0.00   0.20
    39   1     0.01  -0.01   0.00     0.00  -0.00  -0.01    -0.00   0.00   0.20
    40   1     0.01   0.05  -0.00     0.00   0.00   0.01    -0.00  -0.00  -0.24
    41   1     0.03   0.03   0.00     0.00   0.00  -0.02    -0.00  -0.00   0.19
    42   1     0.00   0.00  -0.00    -0.00  -0.00  -0.01    -0.00  -0.00  -0.12
                     49                     50                     51
                     A"                     A"                     A'
 Frequencies --    878.1073               890.1616               894.8460
 Red. masses --      1.7992                 1.6037                 4.4310
 Frc consts  --      0.8174                 0.7487                 2.0905
 IR Inten    --      3.0894                10.5206                 2.2581
  Atom  AN      X      Y      Z        X      Y      Z        X      Y      Z
     1   6     0.00   0.00  -0.03     0.00  -0.00   0.01     0.03  -0.01  -0.00
     2   6     0.00   0.00   0.01     0.00  -0.00  -0.03     0.01   0.02   0.00
     3   6     0.00   0.00   0.01    -0.00   0.00   0.01    -0.00   0.01   0.00
     4   6    -0.00   0.00   0.00    -0.00  -0.00   0.03    -0.02   0.02   0.00
     5   6    -0.00  -0.00   0.02    -0.00   0.00   0.05    -0.01   0.01   0.00
     6   6     0.00  -0.00   0.01    -0.00   0.00  -0.03    -0.04   0.07   0.00
     7   6    -0.00  -0.00   0.01     0.00   0.00   0.04     0.01  -0.03  -0.00
     8   6     0.00   0.00  -0.01    -0.00   0.00  -0.03    -0.02   0.03   0.00
     9   6    -0.00  -0.00  -0.03     0.00   0.00  -0.06     0.03  -0.04  -0.00
    10   6    -0.00  -0.00   0.01     0.00  -0.00  -0.04     0.01   0.02  -0.00
    11   6    -0.00  -0.00   0.01     0.00   0.00  -0.04    -0.02  -0.02   0.00
    12   6    -0.00  -0.00  -0.00    -0.00   0.00   0.01    -0.02  -0.04  -0.00
    13   6     0.00   0.00  -0.04    -0.00  -0.00   0.08    -0.02  -0.07  -0.00
    14   6     0.00  -0.00  -0.01    -0.00  -0.00   0.05     0.03   0.03   0.00
    15   6     0.00   0.00  -0.01     0.00  -0.00  -0.02     0.04   0.00  -0.00
    16   6     0.00  -0.00   0.01    -0.00  -0.00  -0.03    -0.06   0.06  -0.00
    17   6     0.00   0.00   0.09    -0.00  -0.00  -0.14     0.10  -0.12   0.00
    18   6     0.00  -0.00   0.02     0.00  -0.00   0.02    -0.19   0.05   0.00
    19   6    -0.00   0.00  -0.08    -0.00  -0.00   0.05     0.08  -0.03  -0.00
    20   6    -0.00   0.00   0.05     0.00  -0.00   0.02     0.22  -0.18   0.00
    21   6     0.00  -0.00   0.11    -0.00   0.00  -0.01    -0.05   0.11   0.00
    22   6     0.00  -0.00  -0.12     0.00   0.00  -0.02    -0.14   0.16  -0.00
    23   6    -0.00  -0.00  -0.11    -0.00   0.00  -0.03     0.05   0.03  -0.00
    24   6    -0.00   0.00  -0.01     0.00   0.00  -0.03     0.14  -0.02  -0.00
    25   6     0.00  -0.00   0.09    -0.00  -0.00   0.04    -0.09   0.07   0.00
    26   6     0.00   0.00   0.05    -0.00  -0.00   0.03    -0.07  -0.17   0.00
    27   1     0.00   0.00   0.15     0.00   0.00  -0.01     0.04  -0.01   0.00
    28   1    -0.00   0.00  -0.03    -0.00  -0.00  -0.14     0.01   0.04  -0.00
    29   1     0.00  -0.00  -0.12    -0.00  -0.00   0.28    -0.05   0.07  -0.00
    30   1    -0.00  -0.00   0.02    -0.00  -0.00   0.12    -0.05   0.01  -0.00
    31   1    -0.00  -0.00   0.19     0.00   0.00   0.27     0.07  -0.01   0.00
    32   1    -0.00   0.00   0.01     0.00   0.00   0.08     0.01   0.02   0.00
    33   1    -0.00  -0.00   0.04    -0.00   0.00  -0.07    -0.03  -0.04   0.00
    34   1     0.00  -0.00   0.06    -0.00  -0.00  -0.20     0.03   0.00  -0.00
    35   1     0.00   0.00   0.08     0.00  -0.00   0.16     0.04   0.01   0.00
    36   1    -0.00   0.00  -0.37    -0.00  -0.00   0.71     0.11  -0.28  -0.00
    37   1     0.00  -0.00  -0.26     0.00   0.00  -0.08    -0.21   0.37  -0.00
    38   1    -0.00   0.00  -0.10    -0.00  -0.00  -0.08     0.42  -0.05  -0.00
    39   1     0.00  -0.00   0.50    -0.00  -0.00   0.19    -0.38  -0.00   0.00
    40   1    -0.00  -0.00  -0.42     0.00   0.00  -0.25     0.01   0.13  -0.00
    41   1    -0.00   0.00   0.16     0.00   0.00   0.19     0.14  -0.05   0.00
    42   1     0.00   0.00  -0.42    -0.00  -0.00  -0.15    -0.11  -0.15  -0.00
                     52                     53                     54
                     A"                     A"                     A'
 Frequencies --    898.1097               910.1145               913.8228
 Red. masses --      1.4575                 1.5840                 5.0422
 Frc consts  --      0.6927                 0.7730                 2.4808
 IR Inten    --     68.4778                 3.8893                 1.3430
  Atom  AN      X      Y      Z        X      Y      Z        X      Y      Z
     1   6    -0.00   0.00  -0.08     0.00   0.00  -0.14    -0.21  -0.03  -0.00
     2   6    -0.00   0.00   0.03     0.00   0.00   0.08    -0.09  -0.08   0.00
     3   6     0.00  -0.00   0.05     0.00   0.00   0.07    -0.03  -0.07   0.00
     4   6     0.00  -0.00   0.01    -0.00   0.00  -0.04     0.12  -0.10  -0.00
     5   6     0.00   0.00   0.04    -0.00   0.00  -0.06     0.08  -0.02  -0.00
     6   6     0.00  -0.00  -0.03    -0.00   0.00  -0.03     0.10  -0.01  -0.00
     7   6    -0.00  -0.00   0.01    -0.00  -0.00  -0.03     0.02   0.10  -0.00
     8   6     0.00  -0.00  -0.01    -0.00   0.00   0.05     0.11  -0.18   0.00
     9   6    -0.00   0.00  -0.08     0.00  -0.00   0.08    -0.03   0.15   0.00
    10   6    -0.00   0.00  -0.03     0.00  -0.00  -0.03    -0.02   0.08  -0.00
    11   6    -0.00  -0.00   0.02    -0.00  -0.00   0.00     0.08   0.05  -0.00
    12   6     0.00   0.00  -0.02    -0.00  -0.00  -0.03     0.12   0.25  -0.00
    13   6     0.00   0.00   0.02     0.00   0.00   0.02    -0.02  -0.01   0.00
    14   6    -0.00  -0.00  -0.11    -0.00   0.00   0.04     0.05  -0.00   0.00
    15   6    -0.00   0.00  -0.02     0.00   0.00   0.02    -0.22  -0.02   0.00
    16   6     0.00   0.00   0.06     0.00   0.00  -0.02    -0.03  -0.01  -0.00
    17   6     0.00   0.00  -0.01    -0.00   0.00  -0.03    -0.03  -0.07   0.00
    18   6    -0.00   0.00  -0.03     0.00  -0.00   0.01     0.01   0.00   0.00
    19   6     0.00   0.00   0.00    -0.00   0.00   0.01    -0.03  -0.08  -0.00
    20   6     0.00  -0.00  -0.03    -0.00   0.00   0.01     0.03  -0.02   0.00
    21   6     0.00   0.00  -0.01     0.00  -0.00  -0.00    -0.03  -0.02   0.00
    22   6    -0.00   0.00   0.02     0.00  -0.00  -0.00    -0.01   0.04   0.00
    23   6     0.00  -0.00   0.02    -0.00  -0.00  -0.01    -0.00   0.03  -0.00
    24   6    -0.00  -0.00  -0.00    -0.00   0.00  -0.01     0.08   0.01  -0.00
    25   6     0.00  -0.00  -0.01     0.00  -0.00   0.01    -0.04   0.06   0.00
    26   6     0.00   0.00  -0.01     0.00   0.00   0.01    -0.02  -0.05  -0.00
    27   1    -0.00   0.00   0.39     0.00   0.00   0.73    -0.34  -0.12   0.00
    28   1     0.00   0.00  -0.07    -0.00   0.00   0.15    -0.01  -0.19   0.00
    29   1     0.00  -0.00   0.08    -0.00  -0.00   0.05     0.28   0.10   0.00
    30   1     0.00   0.00  -0.01    -0.00   0.00  -0.19     0.29  -0.06  -0.00
    31   1     0.00   0.00   0.49     0.00  -0.00  -0.39    -0.15   0.07  -0.00
    32   1    -0.00   0.00   0.18     0.00  -0.00   0.22    -0.04   0.27   0.00
    33   1     0.00  -0.00   0.13    -0.00  -0.00   0.24     0.21   0.21   0.00
    34   1    -0.00   0.00   0.63    -0.00   0.00  -0.23     0.06  -0.12  -0.00
    35   1    -0.00   0.00   0.18     0.00  -0.00  -0.13    -0.20  -0.10  -0.00
    36   1     0.00  -0.00   0.01    -0.00   0.00   0.17    -0.03  -0.08  -0.00
    37   1    -0.00  -0.00   0.09     0.00  -0.00  -0.02     0.00   0.06  -0.00
    38   1     0.00   0.00   0.22    -0.00  -0.00  -0.07     0.01  -0.03  -0.00
    39   1    -0.00   0.00  -0.10     0.00  -0.00   0.03    -0.05   0.00  -0.00
    40   1    -0.00  -0.00   0.04     0.00  -0.00  -0.05     0.01   0.09  -0.00
    41   1    -0.00  -0.00   0.01    -0.00  -0.00   0.04     0.08   0.05   0.00
    42   1     0.00  -0.00   0.10     0.00   0.00  -0.03    -0.04  -0.04   0.00
                     55                     56                     57
                     A"                     A'                     A"
 Frequencies --    948.4101               956.4736               960.8034
 Red. masses --      1.3469                 4.8657                 1.3465
 Frc consts  --      0.7138                 2.6227                 0.7324
 IR Inten    --      3.7553                 0.0614                 3.5453
  Atom  AN      X      Y      Z        X      Y      Z        X      Y      Z
     1   6    -0.00   0.00  -0.00    -0.05   0.09  -0.00    -0.00   0.00  -0.03
     2   6    -0.00  -0.00   0.00     0.01  -0.02  -0.00     0.00  -0.00   0.02
     3   6    -0.00  -0.00   0.00    -0.02   0.03   0.00    -0.00   0.00   0.01
     4   6     0.00  -0.00   0.00     0.07  -0.13   0.00     0.00  -0.00  -0.09
     5   6     0.00   0.00  -0.00     0.06   0.09  -0.00     0.00   0.00   0.02
     6   6    -0.00   0.00  -0.01    -0.07   0.03  -0.00    -0.00   0.00   0.00
     7   6     0.00  -0.00  -0.00     0.04  -0.15  -0.00     0.00  -0.00   0.00
     8   6     0.00  -0.00   0.00     0.04  -0.08   0.00     0.00  -0.00  -0.10
     9   6     0.00   0.00  -0.00     0.07   0.11   0.00     0.00   0.00  -0.02
    10   6     0.00   0.00  -0.00     0.13  -0.05   0.00     0.00  -0.00  -0.01
    11   6    -0.00  -0.00   0.00    -0.15  -0.16  -0.00    -0.00  -0.00  -0.00
    12   6     0.00   0.00  -0.00     0.03   0.07  -0.00     0.00   0.00   0.07
    13   6    -0.00  -0.00   0.01    -0.04  -0.00  -0.00    -0.00  -0.00   0.00
    14   6    -0.00  -0.00  -0.01    -0.12  -0.05   0.00    -0.00  -0.00  -0.00
    15   6    -0.00  -0.00  -0.00    -0.15  -0.01  -0.00    -0.00  -0.00   0.07
    16   6     0.00  -0.00   0.01     0.04  -0.01  -0.00     0.00   0.00   0.00
    17   6     0.00  -0.00  -0.02     0.06   0.05   0.00     0.00   0.00  -0.00
    18   6    -0.00   0.00  -0.03    -0.11   0.04   0.00    -0.00   0.00   0.00
    19   6     0.00   0.00  -0.00     0.16   0.16   0.00     0.00   0.00   0.00
    20   6     0.00  -0.00  -0.00     0.00   0.01   0.00     0.00  -0.00  -0.00
    21   6     0.00   0.00   0.01     0.07   0.13  -0.00     0.00   0.00  -0.00
    22   6    -0.00   0.00  -0.09    -0.03  -0.01   0.00    -0.00  -0.00  -0.00
    23   6     0.00  -0.00   0.03     0.02  -0.03  -0.00     0.00  -0.00   0.00
    24   6    -0.00  -0.00   0.08    -0.15  -0.03  -0.00    -0.00  -0.00   0.00
    25   6     0.00  -0.00  -0.10     0.07  -0.11   0.00     0.00  -0.00  -0.00
    26   6    -0.00  -0.00   0.06     0.02   0.04  -0.00     0.00   0.00   0.00
    27   1    -0.00   0.00   0.01     0.01   0.13   0.00     0.00   0.00   0.12
    28   1     0.00  -0.00  -0.01    -0.02  -0.20  -0.00    -0.00  -0.00   0.53
    29   1    -0.00  -0.00   0.05    -0.28  -0.10   0.00    -0.00  -0.00  -0.03
    30   1     0.00  -0.00  -0.01     0.10  -0.04  -0.00    -0.00  -0.00   0.54
    31   1     0.00   0.00   0.01     0.31   0.28  -0.00     0.00   0.00   0.11
    32   1     0.00   0.00  -0.01     0.15  -0.20  -0.00     0.00  -0.00   0.06
    33   1     0.00   0.00   0.01     0.03   0.06   0.00    -0.00   0.00  -0.42
    34   1    -0.00   0.00   0.03    -0.13   0.21  -0.00    -0.00   0.00   0.03
    35   1    -0.00  -0.00   0.01    -0.16   0.00   0.00    -0.00  -0.00  -0.43
    36   1     0.00  -0.00   0.14     0.07  -0.16  -0.00     0.00  -0.00   0.01
    37   1    -0.00   0.00   0.16    -0.12   0.09  -0.00    -0.00   0.00  -0.01
    38   1     0.00   0.00  -0.04     0.17   0.12  -0.00     0.00   0.00   0.02
    39   1    -0.00  -0.00   0.52    -0.07  -0.03  -0.00    -0.00  -0.00   0.01
    40   1     0.00  -0.00   0.53    -0.00  -0.16  -0.00     0.00  -0.00   0.01
    41   1    -0.00  -0.00  -0.49    -0.15  -0.12   0.00    -0.00  -0.00  -0.01
    42   1     0.00  -0.00  -0.34     0.06   0.02   0.00     0.00   0.00  -0.01
                     58                     59                     60
                     A"                     A"                     A"
 Frequencies --    975.1222               980.7285               988.1837
 Red. masses --      1.2932                 1.3104                 1.2878
 Frc consts  --      0.7245                 0.7426                 0.7409
 IR Inten    --      0.0002                 0.0313                 0.0057
  Atom  AN      X      Y      Z        X      Y      Z        X      Y      Z
     1   6    -0.00   0.00   0.00     0.00  -0.00  -0.02     0.00  -0.00   0.00
     2   6     0.00  -0.00  -0.00     0.00   0.00   0.01    -0.00   0.00  -0.00
     3   6    -0.00   0.00  -0.00     0.00  -0.00   0.02     0.00  -0.00   0.00
     4   6    -0.00  -0.00  -0.00    -0.00   0.00  -0.00    -0.00   0.00  -0.00
     5   6     0.00   0.00   0.00    -0.00  -0.00  -0.00    -0.00  -0.00   0.00
     6   6    -0.00   0.00   0.01     0.00  -0.00  -0.11     0.00  -0.00   0.00
     7   6     0.00  -0.00  -0.00    -0.00   0.00   0.00    -0.00   0.00  -0.00
     8   6     0.00  -0.00  -0.00    -0.00   0.00  -0.01    -0.00   0.00   0.00
     9   6     0.00   0.00  -0.00    -0.00  -0.00   0.00    -0.00  -0.00  -0.00
    10   6     0.00   0.00  -0.01    -0.00   0.00   0.11    -0.00   0.00  -0.01
    11   6    -0.00  -0.00   0.00     0.00   0.00  -0.00     0.00   0.00   0.00
    12   6     0.00   0.00   0.00    -0.00  -0.00  -0.00    -0.00  -0.00   0.00
    13   6    -0.00   0.00   0.00     0.00  -0.00  -0.02     0.00   0.00   0.00
    14   6    -0.00   0.00  -0.02     0.00   0.00  -0.00     0.00   0.00  -0.01
    15   6    -0.00  -0.00  -0.00     0.00  -0.00   0.01     0.00  -0.00  -0.00
    16   6     0.00  -0.00   0.01    -0.00   0.00   0.00    -0.00  -0.00   0.01
    17   6     0.00   0.00   0.00    -0.00  -0.00   0.02    -0.00  -0.00  -0.01
    18   6     0.00   0.00  -0.10     0.00  -0.00  -0.01     0.00  -0.00  -0.04
    19   6     0.00   0.00   0.00    -0.00  -0.00  -0.00    -0.00  -0.00   0.00
    20   6    -0.00   0.00   0.10     0.00  -0.00   0.02    -0.00   0.00   0.05
    21   6     0.00  -0.00  -0.00    -0.00  -0.00   0.00    -0.00  -0.00  -0.01
    22   6     0.00  -0.00   0.03    -0.00   0.00   0.00     0.00  -0.00  -0.04
    23   6     0.00  -0.00  -0.02     0.00   0.00  -0.00    -0.00   0.00  -0.01
    24   6    -0.00  -0.00  -0.05     0.00   0.00  -0.00     0.00   0.00   0.08
    25   6    -0.00  -0.00  -0.01    -0.00   0.00   0.00    -0.00   0.00   0.07
    26   6     0.00   0.00   0.04    -0.00  -0.00  -0.00    -0.00  -0.00  -0.09
    27   1    -0.00   0.00  -0.01     0.00  -0.00   0.11    -0.00  -0.00  -0.00
    28   1    -0.00  -0.00   0.01    -0.00   0.00   0.00    -0.00   0.00   0.01
    29   1    -0.00  -0.00  -0.09     0.00   0.00   0.68     0.00   0.00  -0.02
    30   1     0.00  -0.00   0.00    -0.00  -0.00   0.05    -0.00  -0.00  -0.00
    31   1     0.00   0.00   0.02    -0.00  -0.00   0.00    -0.00  -0.00   0.01
    32   1     0.00   0.00   0.09    -0.00   0.00  -0.68    -0.00   0.00   0.03
    33   1     0.00   0.00  -0.01    -0.00   0.00   0.03    -0.00   0.00  -0.01
    34   1    -0.00   0.00   0.08     0.00  -0.00   0.02     0.00  -0.00   0.03
    35   1    -0.00  -0.00   0.01     0.00  -0.00  -0.06     0.00  -0.00   0.01
    36   1     0.00   0.00  -0.03    -0.00   0.00  -0.09    -0.00   0.00   0.05
    37   1     0.00  -0.00   0.63     0.00  -0.00   0.09     0.00  -0.00   0.26
    38   1     0.00   0.00  -0.62     0.00  -0.00  -0.09    -0.00  -0.00  -0.28
    39   1     0.00   0.00  -0.17     0.00   0.00  -0.03     0.00  -0.00   0.26
    40   1    -0.00  -0.00   0.08    -0.00   0.00  -0.02     0.00   0.00  -0.43
    41   1    -0.00  -0.00   0.28     0.00   0.00   0.02     0.00   0.00  -0.49
    42   1     0.00   0.00  -0.24    -0.00  -0.00   0.01    -0.00   0.00   0.58
                     61                     62                     63
                     A"                     A'                     A'
 Frequencies --    991.5469              1038.2327              1046.9441
 Red. masses --      1.2785                 3.6791                 2.3195
 Frc consts  --      0.7406                 2.3366                 1.4979
 IR Inten    --      0.0039                 0.7208                 3.5616
  Atom  AN      X      Y      Z        X      Y      Z        X      Y      Z
     1   6    -0.00  -0.00   0.01    -0.00  -0.10   0.00     0.02   0.04   0.00
     2   6    -0.00  -0.00  -0.00    -0.02  -0.04  -0.00    -0.00  -0.04  -0.00
     3   6    -0.00  -0.00  -0.00    -0.05   0.01  -0.00     0.02   0.01  -0.00
     4   6     0.00  -0.00   0.06    -0.07   0.08   0.00    -0.09   0.01   0.00
     5   6    -0.00   0.00  -0.00    -0.00  -0.04   0.00    -0.05   0.02   0.00
     6   6    -0.00   0.00   0.01     0.05  -0.01  -0.00    -0.02   0.01   0.00
     7   6     0.00  -0.00   0.00     0.03   0.19   0.00     0.01  -0.06   0.00
     8   6     0.00  -0.00  -0.06    -0.05   0.00  -0.00     0.01  -0.11   0.00
     9   6     0.00   0.00  -0.01     0.02  -0.02  -0.00     0.01   0.02  -0.00
    10   6     0.00   0.00  -0.01     0.00   0.02   0.00    -0.00  -0.01   0.00
    11   6    -0.00   0.00  -0.00     0.10   0.07   0.00    -0.03  -0.02   0.00
    12   6    -0.00   0.00  -0.09     0.01   0.07   0.00    -0.02   0.20  -0.00
    13   6    -0.00  -0.00   0.00    -0.04  -0.05  -0.00     0.01   0.01  -0.00
    14   6     0.00   0.00  -0.00    -0.06  -0.10  -0.00     0.01   0.02  -0.00
    15   6    -0.00  -0.00   0.09     0.10  -0.04  -0.00     0.18  -0.08  -0.00
    16   6     0.00   0.00   0.00    -0.02  -0.07   0.00     0.01   0.02   0.00
    17   6     0.00  -0.00  -0.00    -0.06  -0.07   0.00     0.01   0.02   0.00
    18   6    -0.00  -0.00  -0.00    -0.03   0.01   0.00     0.00  -0.00  -0.00
    19   6     0.00   0.00   0.00     0.13   0.09  -0.00    -0.03  -0.02  -0.00
    20   6     0.00  -0.00   0.00     0.00   0.02  -0.00     0.00  -0.00  -0.00
    21   6    -0.00   0.00  -0.00     0.08   0.16   0.00    -0.02  -0.03   0.00
    22   6    -0.00  -0.00  -0.00    -0.00   0.01   0.00    -0.00  -0.00   0.00
    23   6     0.00   0.00   0.00     0.00   0.02   0.00    -0.00  -0.01   0.00
    24   6    -0.00   0.00   0.00    -0.16   0.00  -0.00     0.04  -0.00  -0.00
    25   6     0.00  -0.00   0.00     0.08  -0.12  -0.00    -0.02   0.03  -0.00
    26   6     0.00   0.00  -0.00     0.00  -0.02   0.00    -0.00   0.01   0.00
    27   1    -0.00  -0.00  -0.04    -0.00  -0.10  -0.00     0.08   0.09  -0.00
    28   1     0.00  -0.00  -0.42    -0.17   0.02  -0.00    -0.44  -0.23  -0.00
    29   1    -0.00  -0.00  -0.05     0.11   0.03   0.00    -0.05  -0.02  -0.00
    30   1    -0.00  -0.00   0.40    -0.20  -0.10   0.00    -0.32  -0.36  -0.00
    31   1     0.00   0.00   0.03    -0.25  -0.21   0.00     0.15   0.12   0.00
    32   1     0.00   0.00   0.04    -0.01   0.23  -0.00     0.00  -0.08  -0.00
    33   1    -0.00   0.00   0.57     0.01   0.08  -0.00    -0.26   0.34   0.00
    34   1     0.00  -0.00   0.01    -0.06  -0.42   0.00     0.01   0.11   0.00
    35   1     0.00  -0.00  -0.56     0.13  -0.25   0.00     0.21  -0.30   0.00
    36   1     0.00   0.00   0.00    -0.05  -0.38  -0.00     0.01   0.08  -0.00
    37   1    -0.00  -0.00   0.00    -0.05   0.12  -0.00     0.01  -0.02   0.00
    38   1     0.00  -0.00  -0.00     0.07   0.07   0.00    -0.01  -0.01   0.00
    39   1    -0.00  -0.00   0.00    -0.06  -0.02  -0.00     0.00  -0.00  -0.00
    40   1     0.00  -0.00  -0.00     0.11  -0.11   0.00    -0.04   0.02   0.00
    41   1    -0.00  -0.00  -0.00    -0.17   0.04   0.00     0.04  -0.02   0.00
    42   1     0.00   0.00   0.00     0.03  -0.04  -0.00    -0.01   0.02  -0.00
                     64                     65                     66
                     A'                     A'                     A'
 Frequencies --   1072.4895              1130.7828              1147.6836
 Red. masses --      2.1515                 2.5536                 2.1368
 Frc consts  --      1.4581                 1.9238                 1.6583
 IR Inten    --      3.3382                 0.3680                 0.2419
  Atom  AN      X      Y      Z        X      Y      Z        X      Y      Z
     1   6    -0.00  -0.02  -0.00    -0.03  -0.04  -0.00     0.03   0.02  -0.00
     2   6    -0.00  -0.01   0.00     0.00  -0.06   0.00     0.00   0.07   0.00
     3   6    -0.01   0.00   0.00    -0.08   0.03   0.00     0.08  -0.02   0.00
     4   6    -0.00   0.01  -0.00    -0.05   0.05  -0.00     0.05  -0.05  -0.00
     5   6     0.01  -0.01  -0.00     0.06  -0.00  -0.00    -0.06   0.01  -0.00
     6   6     0.01  -0.01  -0.00     0.04  -0.07   0.00    -0.04   0.05   0.00
     7   6     0.00   0.03  -0.00    -0.00   0.05  -0.00     0.03  -0.01  -0.00
     8   6    -0.01   0.01  -0.00    -0.03   0.06  -0.00     0.02  -0.07   0.00
     9   6     0.01  -0.00  -0.00     0.04   0.01   0.00    -0.05  -0.02   0.00
    10   6     0.01  -0.00   0.00     0.06   0.01  -0.00    -0.05  -0.01  -0.00
    11   6     0.01   0.01  -0.00    -0.04  -0.04  -0.00     0.07   0.04  -0.00
    12   6     0.00  -0.00   0.00     0.03  -0.01   0.00    -0.03   0.01   0.00
    13   6    -0.01   0.01   0.00    -0.06   0.06   0.00     0.06  -0.03   0.00
    14   6    -0.01  -0.03   0.00     0.00  -0.06   0.00    -0.08  -0.00   0.00
    15   6    -0.00  -0.00   0.00    -0.00  -0.03   0.00     0.01   0.04   0.00
    16   6     0.00  -0.01  -0.00     0.06  -0.05  -0.00     0.03  -0.00  -0.00
    17   6     0.00  -0.01   0.00    -0.02   0.08  -0.00    -0.09  -0.01  -0.00
    18   6     0.00   0.02   0.00    -0.05   0.00   0.00    -0.01  -0.00   0.00
    19   6     0.03   0.05  -0.00     0.04  -0.00   0.00     0.06   0.02   0.00
    20   6     0.01   0.00  -0.00    -0.04   0.07  -0.00    -0.03   0.03   0.00
    21   6    -0.03   0.05   0.00     0.04  -0.10  -0.00     0.08  -0.00  -0.00
    22   6    -0.00  -0.12   0.00    -0.06   0.10  -0.00    -0.04   0.08  -0.00
    23   6    -0.02  -0.03  -0.00     0.06  -0.08   0.00     0.03  -0.06   0.00
    24   6     0.15  -0.07  -0.00     0.04  -0.03   0.00    -0.00  -0.03  -0.00
    25   6    -0.09   0.00  -0.00    -0.09   0.11  -0.00    -0.07   0.04   0.00
    26   6     0.01   0.20   0.00     0.02  -0.04   0.00     0.03  -0.01   0.00
    27   1     0.00  -0.01   0.00     0.08   0.04  -0.00    -0.12  -0.09   0.00
    28   1     0.01   0.02   0.00    -0.10   0.02   0.00     0.14   0.00   0.00
    29   1     0.00  -0.01   0.00    -0.17  -0.21   0.00     0.15   0.18   0.00
    30   1    -0.00   0.01   0.00    -0.01   0.08   0.00    -0.07  -0.14   0.00
    31   1    -0.04  -0.03   0.00    -0.01  -0.03   0.00    -0.13  -0.07  -0.00
    32   1     0.01   0.02  -0.00     0.05   0.26   0.00    -0.04  -0.30   0.00
    33   1     0.03  -0.02  -0.00     0.25  -0.11   0.00    -0.32   0.14  -0.00
    34   1    -0.01  -0.08  -0.00     0.00   0.02  -0.00    -0.09  -0.14  -0.00
    35   1     0.00  -0.02  -0.00     0.02  -0.25  -0.00    -0.02   0.33  -0.00
    36   1     0.00  -0.19  -0.00    -0.02   0.15   0.00    -0.09   0.00   0.00
    37   1    -0.00   0.07  -0.00    -0.04  -0.27  -0.00     0.01  -0.23  -0.00
    38   1     0.07   0.04   0.00     0.23   0.26   0.00     0.10   0.12  -0.00
    39   1    -0.34  -0.38  -0.00     0.05   0.18   0.00    -0.06   0.08   0.00
    40   1    -0.44  -0.24   0.00    -0.20   0.03   0.00    -0.24  -0.08  -0.00
    41   1     0.19  -0.33   0.00     0.06  -0.32  -0.00     0.02  -0.33  -0.00
    42   1    -0.25   0.34  -0.00     0.35  -0.18   0.00     0.33  -0.15  -0.00
                     67                     68                     69
                     A'                     A'                     A'
 Frequencies --   1178.5703              1185.1546              1191.2057
 Red. masses --      1.5650                 1.3080                 1.2729
 Frc consts  --      1.2808                 1.0825                 1.0642
 IR Inten    --      2.8973                 1.3193                 0.2187
  Atom  AN      X      Y      Z        X      Y      Z        X      Y      Z
     1   6     0.03  -0.06   0.00    -0.03  -0.02   0.00    -0.03  -0.00  -0.00
     2   6    -0.00   0.05  -0.00     0.04   0.01  -0.00     0.04   0.01   0.00
     3   6    -0.05   0.03  -0.00     0.01   0.03  -0.00     0.04   0.02   0.00
     4   6     0.07  -0.04  -0.00    -0.02  -0.01   0.00    -0.03  -0.01  -0.00
     5   6    -0.04   0.03  -0.00     0.02   0.03   0.00     0.02   0.02  -0.00
     6   6     0.01  -0.05   0.00    -0.01  -0.01  -0.00    -0.01   0.01   0.00
     7   6     0.00   0.04   0.00     0.02  -0.00   0.00     0.03   0.00  -0.00
     8   6     0.01  -0.08   0.00    -0.02  -0.02  -0.00    -0.02  -0.01   0.00
     9   6     0.03  -0.05   0.00    -0.02  -0.02  -0.00    -0.03  -0.01   0.00
    10   6     0.05   0.01  -0.00    -0.00   0.02   0.00    -0.01   0.00  -0.00
    11   6    -0.02   0.02   0.00     0.01  -0.03   0.00    -0.00  -0.00  -0.00
    12   6    -0.03   0.01  -0.00     0.03  -0.01  -0.00     0.04  -0.01  -0.00
    13   6    -0.06   0.04  -0.00    -0.01  -0.03  -0.00     0.02  -0.01   0.00
    14   6     0.04  -0.02   0.00     0.02   0.03  -0.00    -0.02   0.00   0.00
    15   6    -0.00   0.04  -0.00     0.00   0.03   0.00     0.01   0.04   0.00
    16   6     0.00  -0.02   0.00    -0.04  -0.00   0.00     0.04  -0.02  -0.00
    17   6     0.02   0.02  -0.00     0.02   0.02  -0.00    -0.02   0.01  -0.00
    18   6    -0.02  -0.00  -0.00     0.04   0.03   0.00    -0.04  -0.02   0.00
    19   6    -0.00  -0.01   0.00     0.00  -0.02   0.00     0.00  -0.01   0.00
    20   6     0.01   0.01   0.00    -0.02  -0.03  -0.00     0.01   0.03   0.00
    21   6    -0.03  -0.02   0.00     0.03   0.02   0.00    -0.02  -0.00  -0.00
    22   6     0.00  -0.02   0.00    -0.00   0.01   0.00    -0.01  -0.03  -0.00
    23   6     0.00   0.00   0.00    -0.01   0.01  -0.00     0.03   0.00  -0.00
    24   6     0.01   0.01  -0.00    -0.01   0.00   0.00     0.01   0.01  -0.00
    25   6     0.02   0.01  -0.00    -0.04  -0.02  -0.00     0.04   0.01   0.00
    26   6    -0.02  -0.00   0.00     0.04  -0.00  -0.00    -0.04  -0.00   0.00
    27   1    -0.01  -0.10  -0.00    -0.15  -0.11  -0.00    -0.19  -0.11  -0.00
    28   1     0.27   0.10   0.00    -0.24  -0.17  -0.00    -0.33  -0.22   0.00
    29   1    -0.34  -0.28  -0.00    -0.16  -0.11  -0.00     0.00   0.02  -0.00
    30   1    -0.24  -0.26  -0.00    -0.21  -0.15   0.00    -0.21  -0.14  -0.00
    31   1     0.04  -0.05  -0.00    -0.07  -0.06   0.00    -0.14  -0.09  -0.00
    32   1     0.03   0.36   0.00    -0.02   0.21  -0.00    -0.01  -0.10   0.00
    33   1    -0.34   0.16   0.00     0.27  -0.12   0.00     0.38  -0.17   0.00
    34   1     0.04  -0.08  -0.00     0.01   0.06   0.00    -0.02   0.04  -0.00
    35   1    -0.04   0.44   0.00    -0.02   0.28   0.00    -0.02   0.29  -0.00
    36   1     0.02  -0.02   0.00     0.02   0.09   0.00    -0.02   0.05   0.00
    37   1    -0.01  -0.04   0.00     0.02   0.36  -0.00    -0.02  -0.31  -0.00
    38   1     0.09   0.07   0.00    -0.34  -0.25   0.00     0.27   0.20  -0.00
    39   1     0.01  -0.01  -0.00     0.02   0.03  -0.00    -0.09  -0.09  -0.00
    40   1     0.10   0.07  -0.00    -0.27  -0.19   0.00     0.21   0.13  -0.00
    41   1     0.00   0.08  -0.00    -0.01  -0.03  -0.00     0.00   0.12   0.00
    42   1    -0.12   0.05   0.00     0.29  -0.12  -0.00    -0.29   0.12  -0.00
                     70                     71                     72
                     A'                     A'                     A'
 Frequencies --   1202.6291              1212.4623              1227.1000
 Red. masses --      1.2155                 1.3409                 1.6492
 Frc consts  --      1.0358                 1.1614                 1.4631
 IR Inten    --      0.3053                 0.6981                 4.7838
  Atom  AN      X      Y      Z        X      Y      Z        X      Y      Z
     1   6     0.00  -0.00  -0.00     0.01   0.01  -0.00    -0.01  -0.01  -0.00
     2   6    -0.00   0.01   0.00    -0.04  -0.08   0.00    -0.01  -0.03   0.00
     3   6     0.01   0.00   0.00    -0.09  -0.02   0.00    -0.04   0.00   0.00
     4   6     0.00  -0.00  -0.00     0.01   0.03  -0.00     0.01   0.02  -0.00
     5   6     0.00  -0.01  -0.00    -0.06  -0.00  -0.00     0.02  -0.00  -0.00
     6   6    -0.00  -0.00  -0.00     0.04  -0.01   0.00     0.01   0.00   0.00
     7   6     0.00   0.01  -0.00    -0.02  -0.03  -0.00     0.01   0.04  -0.00
     8   6    -0.00   0.00   0.00     0.02  -0.02   0.00    -0.01  -0.01   0.00
     9   6    -0.00   0.00   0.00     0.02   0.01   0.00     0.01  -0.01   0.00
    10   6     0.00  -0.00  -0.00     0.00  -0.01  -0.00    -0.03   0.01  -0.00
    11   6    -0.00  -0.00  -0.00     0.01   0.02  -0.00    -0.00  -0.06  -0.00
    12   6    -0.01   0.00   0.00     0.01   0.01  -0.00    -0.01   0.01  -0.00
    13   6     0.00   0.01   0.00     0.01   0.02   0.00     0.05  -0.09   0.00
    14   6     0.00   0.01   0.00    -0.01  -0.01   0.00    -0.02   0.04   0.00
    15   6    -0.00  -0.01  -0.00     0.01   0.02   0.00    -0.00   0.01  -0.00
    16   6     0.03  -0.04  -0.00    -0.00   0.02  -0.00     0.04  -0.09  -0.00
    17   6    -0.00   0.02   0.00    -0.00  -0.02   0.00    -0.01   0.03   0.00
    18   6    -0.03   0.00   0.00     0.01  -0.01   0.00    -0.05   0.02   0.00
    19   6    -0.02  -0.03  -0.00    -0.01   0.02   0.00    -0.00  -0.06   0.00
    20   6    -0.01   0.02  -0.00     0.01  -0.00   0.00    -0.03   0.01   0.00
    21   6    -0.02   0.03  -0.00    -0.01   0.00  -0.00     0.05   0.04  -0.00
    22   6    -0.03  -0.05  -0.00     0.00   0.00   0.00    -0.02  -0.01  -0.00
    23   6     0.06   0.01   0.00    -0.01  -0.01   0.00     0.08   0.06   0.00
    24   6     0.02   0.06  -0.00    -0.00   0.01   0.00    -0.00  -0.00  -0.00
    25   6    -0.00  -0.02   0.00    -0.00   0.00  -0.00     0.00  -0.02   0.00
    26   6     0.03  -0.01   0.00     0.01   0.00   0.00    -0.01  -0.01   0.00
    27   1    -0.04  -0.03  -0.00     0.45   0.33   0.00     0.17   0.12   0.00
    28   1     0.05   0.03   0.00     0.03   0.05   0.00     0.22   0.17   0.00
    29   1    -0.02  -0.01   0.00     0.28   0.15  -0.00     0.28   0.18   0.00
    30   1     0.06   0.04  -0.00    -0.18  -0.16  -0.00    -0.13  -0.09  -0.00
    31   1    -0.01  -0.01  -0.00     0.20   0.14  -0.00    -0.01  -0.02  -0.00
    32   1     0.01  -0.04   0.00     0.01  -0.03   0.00    -0.05   0.15   0.00
    33   1    -0.10   0.04  -0.00     0.32  -0.13   0.00    -0.11   0.06   0.00
    34   1     0.00   0.13  -0.00    -0.01  -0.06  -0.00    -0.02   0.49  -0.00
    35   1     0.01  -0.10   0.00    -0.03   0.48  -0.00    -0.00   0.04  -0.00
    36   1    -0.00   0.01   0.00    -0.00  -0.11  -0.00    -0.01   0.49  -0.00
    37   1    -0.02  -0.13  -0.00     0.01  -0.06   0.00    -0.06   0.12  -0.00
    38   1     0.09   0.09   0.00     0.03   0.01  -0.00    -0.06   0.00  -0.00
    39   1    -0.35  -0.28  -0.00    -0.05  -0.03   0.00    -0.01   0.00   0.00
    40   1    -0.25  -0.19  -0.00    -0.06  -0.04  -0.00    -0.03  -0.05  -0.00
    41   1    -0.03   0.67   0.00    -0.01   0.12  -0.00     0.01  -0.19  -0.00
    42   1     0.34  -0.16  -0.00     0.17  -0.07  -0.00    -0.30   0.12  -0.00
                     73                     74                     75
                     A'                     A'                     A'
 Frequencies --   1233.2736              1248.6750              1249.9910
 Red. masses --      1.5471                 2.0352                 1.7197
 Frc consts  --      1.3864                 1.8696                 1.5832
 IR Inten    --      0.1087                 1.8454                 2.0139
  Atom  AN      X      Y      Z        X      Y      Z        X      Y      Z
     1   6     0.01   0.02  -0.00    -0.02  -0.00   0.00    -0.02   0.01   0.00
     2   6     0.00   0.00   0.00     0.03   0.02  -0.00     0.01  -0.00   0.00
     3   6    -0.01   0.00   0.00    -0.03   0.01   0.00    -0.02  -0.01  -0.00
     4   6    -0.01   0.00  -0.00    -0.00  -0.01  -0.00    -0.00  -0.00   0.00
     5   6    -0.07  -0.01  -0.00     0.09   0.04   0.00     0.10   0.03   0.00
     6   6    -0.01  -0.01  -0.00     0.00   0.01   0.00     0.02   0.01   0.00
     7   6    -0.01  -0.08  -0.00    -0.01  -0.00  -0.00    -0.00  -0.01   0.00
     8   6     0.03   0.00   0.00    -0.02   0.01   0.00    -0.03   0.01  -0.00
     9   6    -0.02   0.01   0.00     0.02  -0.02   0.00     0.02  -0.00  -0.00
    10   6    -0.02   0.03  -0.00    -0.04   0.01  -0.00     0.02  -0.01  -0.00
    11   6     0.08   0.04  -0.00    -0.05  -0.03   0.00    -0.06  -0.02   0.00
    12   6     0.00  -0.00   0.00    -0.00  -0.00   0.00    -0.00   0.00   0.00
    13   6     0.03  -0.05   0.00     0.05  -0.12   0.00    -0.03   0.02  -0.00
    14   6    -0.04   0.03   0.00    -0.00   0.00  -0.00     0.02  -0.01  -0.00
    15   6     0.01  -0.01  -0.00    -0.02   0.00  -0.00    -0.02   0.01  -0.00
    16   6    -0.03   0.05  -0.00    -0.02   0.08  -0.00    -0.05   0.09  -0.00
    17   6     0.01  -0.02  -0.00     0.07  -0.04   0.00     0.05  -0.01   0.00
    18   6     0.01  -0.02   0.00     0.04  -0.03   0.00     0.01  -0.01  -0.00
    19   6    -0.01  -0.02   0.00    -0.06   0.03  -0.00    -0.04   0.02  -0.00
    20   6    -0.01   0.02   0.00     0.05  -0.02   0.00    -0.02   0.02   0.00
    21   6     0.05   0.05  -0.00    -0.08   0.09  -0.00     0.04  -0.01   0.00
    22   6    -0.02   0.01   0.00     0.07   0.00  -0.00    -0.03   0.02   0.00
    23   6     0.08   0.04   0.00    -0.11  -0.04   0.00     0.14   0.06   0.00
    24   6    -0.01  -0.01   0.00    -0.01  -0.03   0.00     0.00   0.00   0.00
    25   6     0.01  -0.02   0.00    -0.01  -0.02   0.00     0.02  -0.01  -0.00
    26   6    -0.01  -0.01  -0.00     0.02   0.04  -0.00    -0.02  -0.04   0.00
    27   1     0.06   0.05   0.00    -0.02   0.00  -0.00     0.05   0.06   0.00
    28   1    -0.12  -0.08   0.00     0.06   0.03   0.00     0.13   0.09  -0.00
    29   1    -0.26  -0.17   0.00     0.15   0.11  -0.00     0.11   0.07  -0.00
    30   1     0.28   0.17   0.00    -0.19  -0.11  -0.00    -0.29  -0.16  -0.00
    31   1     0.23   0.19  -0.00    -0.11  -0.13  -0.00    -0.23  -0.19   0.00
    32   1    -0.06   0.56   0.00    -0.06   0.33   0.00     0.04  -0.22   0.00
    33   1     0.07  -0.03  -0.00    -0.12   0.05  -0.00    -0.07   0.04  -0.00
    34   1    -0.04  -0.18  -0.00    -0.01  -0.09   0.00     0.02  -0.30   0.00
    35   1     0.01  -0.04   0.00    -0.01  -0.14   0.00    -0.01  -0.10   0.00
    36   1     0.01   0.13  -0.00     0.07   0.31   0.00     0.06  -0.17  -0.00
    37   1     0.03  -0.43  -0.00     0.07  -0.35  -0.00     0.04  -0.43   0.00
    38   1    -0.06  -0.01  -0.00     0.42   0.21   0.00    -0.39  -0.22  -0.00
    39   1    -0.12  -0.06  -0.00     0.22   0.11   0.00    -0.07  -0.00   0.00
    40   1    -0.08  -0.09  -0.00    -0.11  -0.08  -0.00    -0.19  -0.17   0.00
    41   1    -0.01  -0.09   0.00    -0.01   0.02  -0.00     0.00  -0.04   0.00
    42   1    -0.15   0.05   0.00     0.32  -0.10   0.00    -0.19   0.04  -0.00
                     76                     77                     78
                     A'                     A'                     A'
 Frequencies --   1259.2826              1291.1788              1307.9434
 Red. masses --      2.1825                 2.0316                 2.1711
 Frc consts  --      2.0392                 1.9956                 2.1883
 IR Inten    --      9.9974                 0.5837                 0.3292
  Atom  AN      X      Y      Z        X      Y      Z        X      Y      Z
     1   6     0.06  -0.05   0.00     0.02  -0.04   0.00     0.05  -0.03   0.00
     2   6    -0.05   0.02  -0.00     0.04   0.14   0.00    -0.13  -0.08  -0.00
     3   6     0.04   0.03  -0.00    -0.13   0.03  -0.00     0.14   0.02  -0.00
     4   6     0.01  -0.02   0.00     0.02  -0.05   0.00    -0.01   0.00   0.00
     5   6    -0.10  -0.01   0.00    -0.01   0.08   0.00    -0.05   0.00   0.00
     6   6     0.01   0.03   0.00     0.04  -0.03  -0.00    -0.03   0.04  -0.00
     7   6    -0.06   0.12   0.00    -0.07   0.04   0.00    -0.01   0.08   0.00
     8   6     0.04  -0.01  -0.00     0.02  -0.01  -0.00     0.04   0.00  -0.00
     9   6     0.06  -0.02  -0.00     0.06  -0.09  -0.00     0.03   0.03  -0.00
    10   6     0.00  -0.03   0.00    -0.00  -0.02   0.00    -0.03   0.00   0.00
    11   6    -0.10   0.02   0.00    -0.04  -0.02  -0.00    -0.10  -0.05   0.00
    12   6     0.01   0.01   0.00     0.02  -0.02  -0.00    -0.00   0.05  -0.00
    13   6    -0.04  -0.01  -0.00     0.03  -0.03  -0.00    -0.01  -0.09  -0.00
    14   6     0.09  -0.04  -0.00    -0.01  -0.03  -0.00     0.01  -0.02  -0.00
    15   6     0.01  -0.02  -0.00    -0.02  -0.01  -0.00    -0.00  -0.01  -0.00
    16   6    -0.02  -0.07   0.00     0.01   0.04  -0.00    -0.02   0.06   0.00
    17   6     0.07  -0.02   0.00     0.00   0.02   0.00     0.04   0.03  -0.00
    18   6    -0.02  -0.02  -0.00     0.01   0.01  -0.00     0.03   0.01  -0.00
    19   6    -0.09   0.00  -0.00     0.04   0.03  -0.00     0.03   0.00  -0.00
    20   6    -0.00   0.04  -0.00    -0.01  -0.01   0.00    -0.00  -0.01  -0.00
    21   6    -0.03   0.08   0.00     0.05  -0.06   0.00     0.07  -0.02   0.00
    22   6     0.04   0.02   0.00    -0.04  -0.00  -0.00    -0.03  -0.01   0.00
    23   6     0.06   0.06  -0.00     0.00  -0.05   0.00    -0.03  -0.06  -0.00
    24   6    -0.01  -0.03   0.00     0.01   0.02  -0.00    -0.00   0.02  -0.00
    25   6     0.00  -0.03  -0.00    -0.00   0.03   0.00    -0.02   0.01  -0.00
    26   6    -0.01  -0.02  -0.00    -0.00   0.01   0.00     0.00   0.02  -0.00
    27   1    -0.19  -0.24  -0.00    -0.03  -0.06   0.00     0.06  -0.05  -0.00
    28   1    -0.19  -0.16  -0.00    -0.35  -0.32  -0.00     0.21   0.17  -0.00
    29   1     0.10   0.09  -0.00     0.47   0.25  -0.00    -0.20  -0.06  -0.00
    30   1     0.24   0.12   0.00     0.19   0.11  -0.00     0.01  -0.02  -0.00
    31   1     0.31   0.16   0.00     0.18  -0.01   0.00    -0.07  -0.05   0.00
    32   1     0.02  -0.30  -0.00    -0.01   0.09  -0.00    -0.03  -0.08  -0.00
    33   1     0.15  -0.06  -0.00    -0.13   0.04   0.00     0.26  -0.07  -0.00
    34   1     0.09   0.05   0.00    -0.02  -0.17  -0.00     0.01  -0.36   0.00
    35   1    -0.00   0.16   0.00    -0.01  -0.07   0.00    -0.00   0.04   0.00
    36   1     0.07   0.03   0.00     0.00   0.16  -0.00     0.04   0.51   0.00
    37   1    -0.02  -0.17   0.00     0.01   0.11   0.00     0.04  -0.00   0.00
    38   1     0.07   0.09   0.00    -0.18  -0.12  -0.00    -0.08  -0.07   0.00
    39   1     0.27   0.19   0.00    -0.26  -0.16   0.00    -0.33  -0.22  -0.00
    40   1    -0.32  -0.27   0.00     0.19   0.16  -0.00     0.26   0.21   0.00
    41   1     0.00  -0.20  -0.00     0.00   0.12   0.00    -0.01   0.06  -0.00
    42   1    -0.01  -0.02   0.00    -0.01   0.01   0.00     0.05   0.00   0.00
                     79                     80                     81
                     A'                     A'                     A'
 Frequencies --   1314.7093              1329.1145              1333.8453
 Red. masses --      1.5863                 2.0469                 2.0898
 Frc consts  --      1.6155                 2.1305                 2.1906
 IR Inten    --      2.0979                 4.0383                 0.1411
  Atom  AN      X      Y      Z        X      Y      Z        X      Y      Z
     1   6     0.03  -0.01   0.00     0.01  -0.02   0.00     0.04  -0.04  -0.00
     2   6    -0.07   0.06  -0.00    -0.04   0.06  -0.00    -0.08   0.01   0.00
     3   6     0.01  -0.04  -0.00    -0.01  -0.02  -0.00     0.04   0.03   0.00
     4   6    -0.01  -0.04   0.00    -0.01  -0.03   0.00    -0.01  -0.02  -0.00
     5   6    -0.03   0.09   0.00     0.00   0.07   0.00    -0.06   0.03  -0.00
     6   6    -0.01   0.00  -0.00     0.01  -0.00   0.00    -0.02  -0.00   0.00
     7   6     0.04  -0.03   0.00     0.03  -0.02   0.00     0.06   0.07  -0.00
     8   6     0.04  -0.01   0.00     0.02  -0.01   0.00     0.02  -0.02   0.00
     9   6    -0.01  -0.03  -0.00    -0.01  -0.05  -0.00    -0.01  -0.02   0.00
    10   6     0.02  -0.01   0.00     0.02   0.00   0.00    -0.04   0.01  -0.00
    11   6    -0.01   0.03  -0.00     0.01   0.01  -0.00     0.02  -0.11  -0.00
    12   6     0.02   0.01  -0.00     0.02   0.00  -0.00     0.02   0.02  -0.00
    13   6    -0.03   0.01   0.00    -0.05   0.04  -0.00     0.08  -0.05   0.00
    14   6    -0.01   0.00   0.00     0.07   0.06  -0.00    -0.04  -0.01   0.00
    15   6    -0.02  -0.01   0.00    -0.02   0.00   0.00     0.00  -0.00   0.00
    16   6     0.07  -0.01  -0.00    -0.09  -0.06  -0.00    -0.03   0.04  -0.00
    17   6    -0.03   0.01  -0.00     0.04   0.01   0.00     0.02  -0.00   0.00
    18   6    -0.04   0.01   0.00     0.05  -0.01  -0.00     0.01  -0.01   0.00
    19   6     0.05  -0.03   0.00    -0.11  -0.07   0.00    -0.02   0.13   0.00
    20   6     0.02  -0.01  -0.00    -0.03   0.00   0.00    -0.00   0.02   0.00
    21   6    -0.06  -0.01   0.00     0.11   0.09   0.00    -0.08  -0.07  -0.00
    22   6    -0.00  -0.03  -0.00     0.03   0.03   0.00     0.01   0.02  -0.00
    23   6    -0.00   0.06  -0.00    -0.02  -0.04  -0.00     0.05  -0.06   0.00
    24   6     0.02  -0.01   0.00    -0.04   0.02  -0.00     0.02  -0.03  -0.00
    25   6     0.01  -0.01   0.00    -0.03  -0.03   0.00     0.04   0.04   0.00
    26   6     0.02  -0.01  -0.00    -0.00   0.02  -0.00    -0.04  -0.00   0.00
    27   1     0.41   0.26   0.00     0.33   0.21   0.00     0.18   0.05   0.00
    28   1    -0.13  -0.13  -0.00    -0.09  -0.09   0.00    -0.00  -0.00   0.00
    29   1    -0.07  -0.04   0.00    -0.04  -0.04  -0.00    -0.07  -0.03   0.00
    30   1     0.17   0.08  -0.00     0.10   0.04  -0.00     0.19   0.10   0.00
    31   1    -0.39  -0.31   0.00    -0.26  -0.23  -0.00    -0.24  -0.18  -0.00
    32   1     0.02  -0.03   0.00     0.04  -0.11  -0.00    -0.06   0.24   0.00
    33   1     0.08  -0.02  -0.00     0.02   0.00   0.00     0.07  -0.01   0.00
    34   1    -0.01  -0.29  -0.00     0.07   0.27  -0.00    -0.06   0.57  -0.00
    35   1    -0.01  -0.08   0.00    -0.01  -0.10   0.00     0.00   0.02  -0.00
    36   1    -0.04   0.27   0.00     0.04  -0.24  -0.00     0.03  -0.48  -0.00
    37   1    -0.05   0.11  -0.00     0.05  -0.08   0.00     0.02  -0.13  -0.00
    38   1     0.04   0.00   0.00     0.20   0.15  -0.00    -0.21  -0.11  -0.00
    39   1     0.27   0.16  -0.00    -0.30  -0.21  -0.00     0.08   0.08   0.00
    40   1    -0.20  -0.16   0.00     0.25   0.18  -0.00    -0.03  -0.00  -0.00
    41   1     0.01   0.11  -0.00    -0.02  -0.33   0.00     0.01   0.13   0.00
    42   1    -0.08   0.03   0.00     0.14  -0.05   0.00    -0.00  -0.02  -0.00
                     82                     83                     84
                     A'                     A'                     A'
 Frequencies --   1365.0514              1375.4194              1384.7825
 Red. masses --      2.8907                 4.4497                 4.2664
 Frc consts  --      3.1736                 4.9596                 4.8203
 IR Inten    --      0.0935                 4.9670                 4.5487
  Atom  AN      X      Y      Z        X      Y      Z        X      Y      Z
     1   6     0.06  -0.05  -0.00    -0.01  -0.09  -0.00    -0.03  -0.10  -0.00
     2   6    -0.09   0.01   0.00     0.00  -0.03   0.00     0.01  -0.02   0.00
     3   6     0.03   0.11   0.00    -0.03   0.15   0.00    -0.02   0.18   0.00
     4   6    -0.04  -0.08  -0.00    -0.04   0.00  -0.00    -0.08  -0.04  -0.00
     5   6     0.07   0.12  -0.00    -0.04   0.04  -0.00     0.01   0.09  -0.00
     6   6     0.06  -0.01  -0.00     0.05  -0.03  -0.00     0.04   0.02  -0.00
     7   6    -0.15  -0.07  -0.00     0.05   0.05  -0.00     0.03  -0.07  -0.00
     8   6     0.09   0.03   0.00    -0.01  -0.04   0.00     0.02  -0.05   0.00
     9   6     0.01  -0.10   0.00    -0.03  -0.04   0.00    -0.09  -0.09   0.00
    10   6    -0.08   0.02  -0.00    -0.02   0.03  -0.00    -0.00  -0.03  -0.00
    11   6     0.02   0.08  -0.00     0.06  -0.16  -0.00     0.13  -0.01  -0.00
    12   6    -0.01   0.04   0.00     0.03   0.01   0.00     0.04   0.02   0.00
    13   6     0.15   0.05   0.00    -0.02   0.03   0.00    -0.16  -0.07   0.00
    14   6    -0.02  -0.05   0.00    -0.05   0.03   0.00     0.01   0.14   0.00
    15   6    -0.05   0.03  -0.00     0.01   0.02   0.00    -0.01   0.07   0.00
    16   6     0.09  -0.01  -0.00    -0.08   0.10  -0.00    -0.13  -0.07  -0.00
    17   6    -0.06  -0.07   0.00    -0.02   0.06   0.00     0.00   0.12   0.00
    18   6    -0.03  -0.00   0.00     0.01   0.00   0.00     0.04  -0.01   0.00
    19   6    -0.05   0.01   0.00     0.07  -0.04   0.00     0.14  -0.05   0.00
    20   6    -0.01  -0.00  -0.00     0.10  -0.05   0.00    -0.04   0.02   0.00
    21   6     0.03  -0.00  -0.00     0.10  -0.10  -0.00    -0.12   0.06  -0.00
    22   6    -0.00   0.00   0.00    -0.11  -0.12  -0.00     0.05   0.04   0.00
    23   6     0.00   0.03   0.00    -0.15   0.22   0.00     0.05  -0.12   0.00
    24   6    -0.01   0.02  -0.00     0.01   0.14   0.00     0.01  -0.11   0.00
    25   6    -0.00  -0.01  -0.00    -0.13  -0.10  -0.00     0.08   0.07   0.00
    26   6     0.01  -0.01   0.00     0.16  -0.04   0.00    -0.07   0.03   0.00
    27   1    -0.06  -0.15  -0.00    -0.00  -0.09  -0.00     0.04  -0.06  -0.00
    28   1     0.27   0.14   0.00     0.12   0.12   0.00     0.30   0.24   0.00
    29   1    -0.17  -0.15   0.00     0.06  -0.03   0.00     0.17   0.11   0.00
    30   1    -0.33  -0.26   0.00     0.20   0.10   0.00     0.06  -0.03   0.00
    31   1     0.24   0.05  -0.00     0.14   0.09  -0.00     0.34   0.22  -0.00
    32   1    -0.08  -0.01  -0.00     0.00  -0.30  -0.00     0.02  -0.36  -0.00
    33   1     0.34  -0.12   0.00    -0.02   0.04  -0.00     0.12  -0.02  -0.00
    34   1    -0.03   0.10  -0.00    -0.06   0.13  -0.00     0.02  -0.21  -0.00
    35   1    -0.01  -0.44   0.00     0.01   0.01  -0.00     0.03  -0.27   0.00
    36   1    -0.06  -0.18   0.00    -0.02  -0.18  -0.00     0.00   0.07   0.00
    37   1    -0.04   0.18  -0.00     0.05  -0.46  -0.00     0.04  -0.06  -0.00
    38   1     0.02   0.02   0.00     0.29   0.07  -0.00    -0.04   0.02  -0.00
    39   1    -0.02  -0.01  -0.00     0.27   0.15   0.00     0.11   0.08   0.00
    40   1    -0.04  -0.04   0.00    -0.05  -0.03  -0.00    -0.06  -0.03  -0.00
    41   1    -0.00  -0.07   0.00     0.03  -0.06   0.00    -0.02   0.22   0.00
    42   1    -0.01  -0.00  -0.00    -0.09   0.08  -0.00    -0.04   0.01  -0.00
                     85                     86                     87
                     A'                     A'                     A'
 Frequencies --   1399.9080              1420.9142              1431.5437
 Red. masses --      3.7976                 4.0415                 5.7551
 Frc consts  --      4.3849                 4.8076                 6.9489
 IR Inten    --      4.0564                 0.5947                 0.1130
  Atom  AN      X      Y      Z        X      Y      Z        X      Y      Z
     1   6    -0.07  -0.10  -0.00    -0.10  -0.07  -0.00    -0.06   0.03  -0.00
     2   6     0.06  -0.06   0.00     0.08  -0.04   0.00     0.17  -0.26   0.00
     3   6    -0.06   0.14   0.00     0.05   0.09   0.00    -0.03   0.06   0.00
     4   6    -0.02   0.05  -0.00    -0.09   0.00  -0.00     0.20   0.11  -0.00
     5   6    -0.04   0.04  -0.00     0.00   0.05  -0.00    -0.20   0.26  -0.00
     6   6     0.09  -0.03   0.00    -0.05   0.03   0.00    -0.01  -0.00   0.00
     7   6     0.14  -0.00  -0.00     0.16  -0.07  -0.00     0.05  -0.04  -0.00
     8   6    -0.05  -0.06   0.00    -0.05  -0.08   0.00     0.19   0.15   0.00
     9   6    -0.06  -0.00   0.00    -0.13  -0.01   0.00    -0.01  -0.08   0.00
    10   6    -0.04   0.07  -0.00     0.00  -0.06  -0.00     0.01  -0.02  -0.00
    11   6    -0.07  -0.05  -0.00    -0.14   0.16  -0.00     0.00   0.01  -0.00
    12   6     0.05  -0.02   0.00     0.07  -0.01   0.00    -0.22   0.04   0.00
    13   6     0.08   0.12   0.00     0.03  -0.09   0.00    -0.01  -0.02   0.00
    14   6    -0.04  -0.10   0.00     0.07  -0.03   0.00     0.01   0.04   0.00
    15   6     0.02  -0.00  -0.00     0.02   0.07  -0.00    -0.04  -0.21   0.00
    16   6     0.15   0.11  -0.00     0.05  -0.07  -0.00     0.00  -0.03  -0.00
    17   6    -0.05  -0.12   0.00     0.07  -0.03   0.00     0.02   0.02   0.00
    18   6    -0.03   0.08   0.00     0.00  -0.07   0.00     0.01  -0.01   0.00
    19   6    -0.08  -0.11   0.00    -0.11   0.18  -0.00    -0.03   0.01   0.00
    20   6     0.02  -0.04   0.00    -0.06   0.03   0.00    -0.03  -0.00   0.00
    21   6    -0.03   0.11  -0.00     0.06  -0.09  -0.00     0.00  -0.00  -0.00
    22   6     0.09   0.05  -0.00    -0.07  -0.04  -0.00    -0.01  -0.01  -0.00
    23   6     0.01  -0.05   0.00     0.04   0.03   0.00     0.02  -0.00   0.00
    24   6    -0.03  -0.05   0.00     0.02   0.07   0.00     0.00   0.01   0.00
    25   6     0.05  -0.00  -0.00    -0.05  -0.01   0.00    -0.01   0.00  -0.00
    26   6    -0.07   0.03   0.00     0.05  -0.03  -0.00     0.01  -0.01   0.00
    27   1     0.06  -0.01  -0.00     0.17   0.12   0.00    -0.42  -0.23   0.00
    28   1     0.02   0.08   0.00     0.18   0.20   0.00     0.01  -0.04   0.00
    29   1    -0.14  -0.19   0.00     0.17   0.18  -0.00     0.15   0.11  -0.00
    30   1     0.34   0.22   0.00     0.25   0.13  -0.00    -0.07  -0.02   0.00
    31   1    -0.04   0.02  -0.00     0.07   0.15  -0.00    -0.36  -0.35  -0.00
    32   1    -0.01  -0.37   0.00    -0.02   0.26   0.00     0.00   0.06   0.00
    33   1    -0.21   0.11   0.00    -0.07   0.06  -0.00     0.05  -0.10  -0.00
    34   1    -0.04  -0.02  -0.00     0.09  -0.30   0.00     0.01  -0.03   0.00
    35   1     0.01   0.19   0.00     0.04  -0.02   0.00    -0.07  -0.02  -0.00
    36   1    -0.06   0.28   0.00     0.09  -0.13   0.00     0.02  -0.10  -0.00
    37   1    -0.02  -0.06  -0.00    -0.03   0.41  -0.00     0.00   0.09  -0.00
    38   1    -0.22  -0.21  -0.00     0.16   0.19  -0.00     0.06   0.06   0.00
    39   1    -0.18  -0.14  -0.00     0.02   0.03   0.00     0.03   0.02   0.00
    40   1     0.05  -0.01   0.00     0.03   0.06  -0.00     0.01   0.02  -0.00
    41   1    -0.02  -0.13   0.00     0.02  -0.00  -0.00     0.00  -0.01   0.00
    42   1     0.13  -0.07  -0.00    -0.05   0.02  -0.00    -0.01   0.00  -0.00
                     88                     89                     90
                     A'                     A'                     A'
 Frequencies --   1453.8156              1471.5611              1473.0672
 Red. masses --      2.0667                 2.3769                 3.4909
 Frc consts  --      2.5737                 3.0327                 4.4631
 IR Inten    --      2.0304                 2.4628                 0.5932
  Atom  AN      X      Y      Z        X      Y      Z        X      Y      Z
     1   6     0.06   0.03   0.00    -0.09  -0.02  -0.00     0.05  -0.01  -0.00
     2   6     0.01   0.03   0.00     0.02  -0.03  -0.00    -0.10  -0.03   0.00
     3   6    -0.03   0.02  -0.00     0.09  -0.05   0.00    -0.03   0.07  -0.00
     4   6    -0.04  -0.06   0.00     0.03   0.05  -0.00     0.01   0.05   0.00
     5   6    -0.05  -0.04   0.00     0.04   0.05  -0.00     0.07  -0.01  -0.00
     6   6    -0.07  -0.00   0.00    -0.01  -0.00  -0.00     0.09   0.06   0.00
     7   6     0.07  -0.01   0.00    -0.06   0.05  -0.00    -0.08  -0.08  -0.00
     8   6     0.03  -0.02  -0.00     0.01   0.02   0.00    -0.06   0.02  -0.00
     9   6    -0.02   0.02  -0.00    -0.03  -0.06   0.00     0.07   0.04   0.00
    10   6     0.05  -0.09   0.00    -0.02   0.06  -0.00    -0.05  -0.02  -0.00
    11   6     0.02  -0.00   0.00    -0.03   0.03  -0.00     0.11  -0.02  -0.00
    12   6    -0.04   0.03  -0.00     0.03  -0.03   0.00     0.06  -0.01   0.00
    13   6    -0.07   0.03  -0.00     0.05  -0.07   0.00    -0.06  -0.08   0.00
    14   6    -0.02  -0.02  -0.00     0.02   0.03   0.00    -0.07   0.06  -0.00
    15   6     0.02   0.06   0.00    -0.03  -0.02  -0.00    -0.01  -0.08   0.00
    16   6     0.09  -0.01   0.00    -0.00  -0.09  -0.00     0.13  -0.02  -0.00
    17   6     0.02   0.02   0.00    -0.02   0.05  -0.00     0.06   0.03   0.00
    18   6    -0.05   0.09   0.00    -0.06   0.03  -0.00     0.02   0.09   0.00
    19   6    -0.04  -0.02  -0.00     0.06   0.02   0.00    -0.12   0.04  -0.00
    20   6     0.06  -0.01  -0.00     0.09   0.04   0.00    -0.09  -0.07  -0.00
    21   6    -0.06   0.02   0.00    -0.09  -0.03  -0.00    -0.03   0.08   0.00
    22   6     0.03  -0.04  -0.00     0.04  -0.04   0.00    -0.08  -0.09  -0.00
    23   6     0.02   0.01  -0.00     0.03   0.04   0.00     0.12  -0.08  -0.00
    24   6     0.02   0.06  -0.00     0.03   0.08   0.00     0.04   0.04   0.00
    25   6    -0.05  -0.06   0.00    -0.04  -0.08  -0.00    -0.10  -0.02   0.00
    26   6    -0.03   0.03   0.00    -0.08   0.04  -0.00     0.06   0.01   0.00
    27   1    -0.18  -0.14  -0.00     0.25   0.22   0.00    -0.08  -0.11   0.00
    28   1     0.21   0.11  -0.00    -0.17  -0.08   0.00    -0.16  -0.07   0.00
    29   1     0.29   0.24  -0.00    -0.16  -0.10   0.00    -0.14  -0.08  -0.00
    30   1    -0.02  -0.06  -0.00    -0.06  -0.02   0.00     0.07   0.12   0.00
    31   1    -0.08  -0.01   0.00     0.24   0.14  -0.00    -0.11  -0.10  -0.00
    32   1     0.03   0.30  -0.00    -0.01  -0.11   0.00    -0.05  -0.16   0.00
    33   1     0.29  -0.13  -0.00    -0.23   0.09  -0.00    -0.24   0.14  -0.00
    34   1    -0.02  -0.02   0.00     0.02  -0.12  -0.00    -0.07  -0.21   0.00
    35   1     0.05  -0.20   0.00    -0.04   0.03  -0.00    -0.05   0.35  -0.00
    36   1     0.01  -0.03  -0.00    -0.02  -0.11   0.00     0.07  -0.18  -0.00
    37   1    -0.03  -0.26  -0.00    -0.05  -0.25  -0.00     0.03   0.05   0.00
    38   1    -0.23  -0.20   0.00    -0.25  -0.17  -0.00     0.03   0.00  -0.00
    39   1     0.05  -0.03  -0.00     0.03  -0.06   0.00     0.36   0.23   0.00
    40   1     0.27   0.16   0.00     0.27   0.13  -0.00     0.28   0.27  -0.00
    41   1     0.05  -0.22  -0.00     0.07  -0.29  -0.00     0.04   0.08  -0.00
    42   1     0.27  -0.11  -0.00     0.38  -0.18   0.00     0.02   0.03  -0.00
                     91                     92                     93
                     A'                     A'                     A'
 Frequencies --   1483.3227              1495.2968              1509.3118
 Red. masses --      2.9298                 2.2768                 2.7375
 Frc consts  --      3.7981                 2.9993                 3.6742
 IR Inten    --      0.4394                20.7307                 3.1279
  Atom  AN      X      Y      Z        X      Y      Z        X      Y      Z
     1   6    -0.06   0.01  -0.00    -0.04  -0.01   0.00     0.01   0.01   0.00
     2   6     0.08   0.03   0.00     0.05   0.05   0.00     0.05   0.06   0.00
     3   6     0.07  -0.09   0.00    -0.05  -0.05  -0.00    -0.10  -0.04  -0.00
     4   6    -0.00  -0.02  -0.00     0.04  -0.00   0.00     0.01  -0.04   0.00
     5   6    -0.04   0.01  -0.00    -0.06  -0.04   0.00    -0.06  -0.06   0.00
     6   6    -0.08  -0.07   0.00     0.08   0.04   0.00     0.09   0.01  -0.00
     7   6    -0.00   0.14  -0.00     0.05   0.02   0.00     0.04   0.03   0.00
     8   6     0.04  -0.01   0.00     0.07   0.01  -0.00     0.02  -0.02  -0.00
     9   6    -0.04  -0.05   0.00    -0.04  -0.01  -0.00     0.02   0.03  -0.00
    10   6     0.03   0.08  -0.00    -0.02   0.05   0.00    -0.03   0.09   0.00
    11   6    -0.07  -0.10  -0.00     0.03   0.06   0.00     0.03  -0.09   0.00
    12   6    -0.03  -0.01   0.00    -0.05  -0.03  -0.00    -0.07   0.01  -0.00
    13   6     0.08   0.01   0.00    -0.07  -0.04  -0.00    -0.01  -0.07  -0.00
    14   6    -0.02   0.05   0.00     0.01  -0.08  -0.00    -0.05   0.07  -0.00
    15   6    -0.00   0.06   0.00    -0.02   0.08   0.00     0.02   0.06  -0.00
    16   6     0.07   0.02  -0.00    -0.02  -0.02   0.00     0.03   0.07   0.00
    17   6    -0.02   0.06  -0.00     0.04  -0.09   0.00     0.03   0.00   0.00
    18   6     0.04   0.08   0.00    -0.00   0.04   0.00     0.03  -0.11  -0.00
    19   6    -0.06  -0.10   0.00    -0.02   0.09  -0.00    -0.02   0.05  -0.00
    20   6    -0.08  -0.08   0.00     0.03   0.02  -0.00    -0.10  -0.01  -0.00
    21   6     0.01   0.11  -0.00     0.04   0.03   0.00    -0.07  -0.06   0.00
    22   6    -0.04  -0.02  -0.00    -0.08  -0.03  -0.00     0.04  -0.02   0.00
    23   6     0.04  -0.08  -0.00    -0.00  -0.06  -0.00     0.09   0.08  -0.00
    24   6    -0.01  -0.03   0.00     0.02  -0.04  -0.00     0.02   0.10  -0.00
    25   6    -0.04   0.04   0.00    -0.06  -0.00   0.00     0.03  -0.04   0.00
    26   6     0.07  -0.01  -0.00     0.05   0.02   0.00    -0.10  -0.01  -0.00
    27   1     0.16   0.17  -0.00     0.11   0.11  -0.00    -0.02   0.00  -0.00
[truncated: 169,127 more chars]
