# Supplementary material for: HOMA Index Establishes Similarity to a Reference Molecule
Source: J Chem Inf Model. 2023 Dec 6;63(24):7744–54. doi: 10.1021/acs.jcim.3c01551 (PMC10751799; doi:10.1021/acs.jcim.3c01551)
Supplement: Supplementary file 7 — ci3c01551_si_007.zip [file ci3c01551_si_007.zip › ad-Fig4-hexacene-Gaussian16-output/22-1021.log]

 Set GAUSS_PDEF to "48".
 Set GAUSS_MDEF to "10240MB".
 Entering Gaussian System, Link 0=g16
 Initial command:
 /mnt/opt/groups/app-gaussian/g16-avx2/l1.exe "/scratch/9832360.torquesrv1.cis.gov.pl/Gau-121759.inp" -scrdir="/scratch/9832360.torquesrv1.cis.gov.pl/"
 Default is to use a total of  48 processors:
                               48 via shared-memory
                                1 via Linda
 Entering Link 1 = /mnt/opt/groups/app-gaussian/g16-avx2/l1.exe PID=    121760.
  
 Copyright (c) 1988-2019, Gaussian, Inc.  All Rights Reserved.
  
 This is part of the Gaussian(R) 16 program.  It is based on
 the Gaussian(R) 09 system (copyright 2009, Gaussian, Inc.),
 the Gaussian(R) 03 system (copyright 2003, Gaussian, Inc.),
 the Gaussian(R) 98 system (copyright 1998, Gaussian, Inc.),
 the Gaussian(R) 94 system (copyright 1995, Gaussian, Inc.),
 the Gaussian 92(TM) system (copyright 1992, Gaussian, Inc.),
 the Gaussian 90(TM) system (copyright 1990, Gaussian, Inc.),
 the Gaussian 88(TM) system (copyright 1988, Gaussian, Inc.),
 the Gaussian 86(TM) system (copyright 1986, Carnegie Mellon
 University), and the Gaussian 82(TM) system (copyright 1983,
 Carnegie Mellon University). Gaussian is a federally registered
 trademark of Gaussian, Inc.
  
 This software contains proprietary and confidential information,
 including trade secrets, belonging to Gaussian, Inc.
  
 This software is provided under written license and may be
 used, copied, transmitted, or stored only in accord with that
 written license.
  
 The following legend is applicable only to US Government
 contracts under FAR:
  
                    RESTRICTED RIGHTS LEGEND
  
 Use, reproduction and disclosure by the US Government is
 subject to restrictions as set forth in subparagraphs (a)
 and (c) of the Commercial Computer Software - Restricted
 Rights clause in FAR 52.227-19.
  
 Gaussian, Inc.
 340 Quinnipiac St., Bldg. 40, Wallingford CT 06492
  
  
 ---------------------------------------------------------------
 Warning -- This program may not be used in any manner that
 competes with the business of Gaussian, Inc. or will provide
 assistance to any competitor of Gaussian, Inc.  The licensee
 of this program is prohibited from giving any competitor of
 Gaussian, Inc. access to this program.  By using this program,
 the user acknowledges that Gaussian, Inc. is engaged in the
 business of creating and licensing software in the field of
 computational chemistry and represents and warrants to the
 licensee that it is not a competitor of Gaussian, Inc. and that
 it will not use this program in any manner prohibited above.
 ---------------------------------------------------------------
  

 Cite this work as:
 Gaussian 16, Revision C.01,
 M. J. Frisch, G. W. Trucks, H. B. Schlegel, G. E. Scuseria, 
 M. A. Robb, J. R. Cheeseman, G. Scalmani, V. Barone, 
 G. A. Petersson, H. Nakatsuji, X. Li, M. Caricato, A. V. Marenich, 
 J. Bloino, B. G. Janesko, R. Gomperts, B. Mennucci, H. P. Hratchian, 
 J. V. Ortiz, A. F. Izmaylov, J. L. Sonnenberg, D. Williams-Young, 
 F. Ding, F. Lipparini, F. Egidi, J. Goings, B. Peng, A. Petrone, 
 T. Henderson, D. Ranasinghe, V. G. Zakrzewski, J. Gao, N. Rega, 
 G. Zheng, W. Liang, M. Hada, M. Ehara, K. Toyota, R. Fukuda, 
 J. Hasegawa, M. Ishida, T. Nakajima, Y. Honda, O. Kitao, H. Nakai, 
 T. Vreven, K. Throssell, J. A. Montgomery, Jr., J. E. Peralta, 
 F. Ogliaro, M. J. Bearpark, J. J. Heyd, E. N. Brothers, K. N. Kudin, 
 V. N. Staroverov, T. A. Keith, R. Kobayashi, J. Normand, 
 K. Raghavachari, A. P. Rendell, J. C. Burant, S. S. Iyengar, 
 J. Tomasi, M. Cossi, J. M. Millam, M. Klene, C. Adamo, R. Cammi, 
 J. W. Ochterski, R. L. Martin, K. Morokuma, O. Farkas, 
 J. B. Foresman, and D. J. Fox, Gaussian, Inc., Wallingford CT, 2019.
 
 ******************************************
 Gaussian 16:  ES64L-G16RevC.01  3-Jul-2019
                 8-Sep-2022 
 ******************************************
 ----------------------------------------------------------------------
 #p opt freq b3lyp/6-31g(d,p) empiricaldispersion=gd3 int=(grid=ultrafi
 ne,acc2e=12) scf=(maxcyc=500,ferm,novaracc,noincfoc,intrep)
 ----------------------------------------------------------------------
 1/18=20,19=15,26=4,38=1/1,3;
 2/9=110,12=2,17=6,18=5,40=1/2;
 3/5=1,6=6,7=101,11=2,25=1,27=12,30=1,71=1,74=-5,75=-5,124=31/1,2,3;
 4//1;
 5/5=100002,7=500,17=20,22=13,38=1,87=12/2;
 6/7=2,8=2,9=2,10=2,28=1,87=12/1;
 7/87=12/1,2,3,16;
 1/18=20,19=15,26=4/3(2);
 2/9=110/2;
 99//99;
 2/9=110/2;
 3/5=1,6=6,7=101,11=2,25=1,27=12,30=1,71=1,74=-5,75=-5,124=31/1,2,3;
 4/5=5,16=3,69=1/1;
 5/5=100002,7=500,17=20,22=13,38=1,87=12/2;
 7/87=12/1,2,3,16;
 1/18=20,19=15,26=4/3(-5);
 2/9=110/2;
 6/7=2,8=2,9=2,10=2,19=2,28=1,87=12/1;
 99/9=1/99;
 Leave Link    1 at Thu Sep  8 15:01:23 2022, MaxMem=           0 cpu:              20.3 elap:               0.4
 (Enter /mnt/opt/groups/app-gaussian/g16-avx2/l101.exe)
 ---------
 peri symm
 ---------
 Symbolic Z-matrix:
 Charge =  0 Multiplicity = 1
 C                    -0.00129   0.70488   0. 
 C                     1.25981   1.43717   0. 
 C                    -1.25981   1.39686   0. 
 C                     0.00129  -0.70488   0. 
 C                     1.33586   2.83311   0. 
 C                     2.49893   0.69731   0. 
 C                    -2.44658   0.73257   0. 
 C                     1.25981  -1.39686   0. 
 C                    -1.25981  -1.43717   0. 
 C                     3.71999   1.37414   0. 
 C                     2.56018   3.52111   0. 
 C                     2.44658  -0.73257   0. 
 C                    -2.49893  -0.69731   0. 
 C                    -1.33586  -2.83311   0. 
 C                     2.62658   4.94731   0. 
 C                     3.79067   2.7736    0. 
 C                    -2.56018  -3.52111   0. 
 C                    -3.71999  -1.37414   0. 
 C                     5.02888   3.48356   0. 
 C                    -3.79067  -2.7736    0. 
 C                    -2.62658  -4.94731   0. 
 C                     3.83499   5.5956    0. 
 C                    -5.02888  -3.48356   0. 
 C                    -3.83499  -5.5956    0. 
 C                     5.05144   4.85457   0. 
 C                    -5.05144  -4.85457   0. 
 H                    -1.27339   2.47973   0. 
 H                     0.4329    3.4331    0. 
 H                     1.27339  -2.47973   0. 
 H                    -3.38271   1.28438   0. 
 H                     4.64177   0.79692   0. 
 H                    -0.4329   -3.4331    0. 
 H                     3.38271  -1.28438   0. 
 H                    -4.64177  -0.79692   0. 
 H                     1.69755   5.51158   0. 
 H                    -1.69755  -5.51158   0. 
 H                     5.95473   2.91432   0. 
 H                     3.87147   6.68093   0. 
 H                    -3.87147  -6.68093   0. 
 H                    -5.95473  -2.91432   0. 
 H                     5.99918   5.38477   0. 
 H                    -5.99918  -5.38477   0. 
 
 ITRead=  0  0  0  0  0  0  0  0  0  0  0  0  0  0  0  0  0  0  0  0
 ITRead=  0  0  0  0  0  0  0  0  0  0  0  0  0  0  0  0  0  0  0  0
 ITRead=  0  0
 MicOpt= -1 -1 -1 -1 -1 -1 -1 -1 -1 -1 -1 -1 -1 -1 -1 -1 -1 -1 -1 -1
 MicOpt= -1 -1 -1 -1 -1 -1 -1 -1 -1 -1 -1 -1 -1 -1 -1 -1 -1 -1 -1 -1
 MicOpt= -1 -1
 NAtoms=     42 NQM=       42 NQMF=       0 NMMI=      0 NMMIF=      0
                NMic=       0 NMicF=      0.
                    Isotopes and Nuclear Properties:
 (Nuclear quadrupole moments (NQMom) in fm**2, nuclear magnetic moments (NMagM)
  in nuclear magnetons)

  Atom         1           2           3           4           5           6           7           8           9          10
 IAtWgt=          12          12          12          12          12          12          12          12          12          12
 AtmWgt=  12.0000000  12.0000000  12.0000000  12.0000000  12.0000000  12.0000000  12.0000000  12.0000000  12.0000000  12.0000000
 NucSpn=           0           0           0           0           0           0           0           0           0           0
 AtZEff=  -0.0000000  -0.0000000  -0.0000000  -0.0000000  -0.0000000  -0.0000000  -0.0000000  -0.0000000  -0.0000000  -0.0000000
 NQMom=    0.0000000   0.0000000   0.0000000   0.0000000   0.0000000   0.0000000   0.0000000   0.0000000   0.0000000   0.0000000
 NMagM=    0.0000000   0.0000000   0.0000000   0.0000000   0.0000000   0.0000000   0.0000000   0.0000000   0.0000000   0.0000000
 AtZNuc=   6.0000000   6.0000000   6.0000000   6.0000000   6.0000000   6.0000000   6.0000000   6.0000000   6.0000000   6.0000000

  Atom        11          12          13          14          15          16          17          18          19          20
 IAtWgt=          12          12          12          12          12          12          12          12          12          12
 AtmWgt=  12.0000000  12.0000000  12.0000000  12.0000000  12.0000000  12.0000000  12.0000000  12.0000000  12.0000000  12.0000000
 NucSpn=           0           0           0           0           0           0           0           0           0           0
 AtZEff=  -0.0000000  -0.0000000  -0.0000000  -0.0000000  -0.0000000  -0.0000000  -0.0000000  -0.0000000  -0.0000000  -0.0000000
 NQMom=    0.0000000   0.0000000   0.0000000   0.0000000   0.0000000   0.0000000   0.0000000   0.0000000   0.0000000   0.0000000
 NMagM=    0.0000000   0.0000000   0.0000000   0.0000000   0.0000000   0.0000000   0.0000000   0.0000000   0.0000000   0.0000000
 AtZNuc=   6.0000000   6.0000000   6.0000000   6.0000000   6.0000000   6.0000000   6.0000000   6.0000000   6.0000000   6.0000000

  Atom        21          22          23          24          25          26          27          28          29          30
 IAtWgt=          12          12          12          12          12          12           1           1           1           1
 AtmWgt=  12.0000000  12.0000000  12.0000000  12.0000000  12.0000000  12.0000000   1.0078250   1.0078250   1.0078250   1.0078250
 NucSpn=           0           0           0           0           0           0           1           1           1           1
 AtZEff=  -0.0000000  -0.0000000  -0.0000000  -0.0000000  -0.0000000  -0.0000000  -0.0000000  -0.0000000  -0.0000000  -0.0000000
 NQMom=    0.0000000   0.0000000   0.0000000   0.0000000   0.0000000   0.0000000   0.0000000   0.0000000   0.0000000   0.0000000
 NMagM=    0.0000000   0.0000000   0.0000000   0.0000000   0.0000000   0.0000000   2.7928460   2.7928460   2.7928460   2.7928460
 AtZNuc=   6.0000000   6.0000000   6.0000000   6.0000000   6.0000000   6.0000000   1.0000000   1.0000000   1.0000000   1.0000000

  Atom        31          32          33          34          35          36          37          38          39          40
 IAtWgt=           1           1           1           1           1           1           1           1           1           1
 AtmWgt=   1.0078250   1.0078250   1.0078250   1.0078250   1.0078250   1.0078250   1.0078250   1.0078250   1.0078250   1.0078250
 NucSpn=           1           1           1           1           1           1           1           1           1           1
 AtZEff=  -0.0000000  -0.0000000  -0.0000000  -0.0000000  -0.0000000  -0.0000000  -0.0000000  -0.0000000  -0.0000000  -0.0000000
 NQMom=    0.0000000   0.0000000   0.0000000   0.0000000   0.0000000   0.0000000   0.0000000   0.0000000   0.0000000   0.0000000
 NMagM=    2.7928460   2.7928460   2.7928460   2.7928460   2.7928460   2.7928460   2.7928460   2.7928460   2.7928460   2.7928460
 AtZNuc=   1.0000000   1.0000000   1.0000000   1.0000000   1.0000000   1.0000000   1.0000000   1.0000000   1.0000000   1.0000000

  Atom        41          42
 IAtWgt=           1           1
 AtmWgt=   1.0078250   1.0078250
 NucSpn=           1           1
 AtZEff=  -0.0000000  -0.0000000
 NQMom=    0.0000000   0.0000000
 NMagM=    2.7928460   2.7928460
 AtZNuc=   1.0000000   1.0000000
 Leave Link  101 at Thu Sep  8 15:01:24 2022, MaxMem=  1342177280 cpu:              22.9 elap:               0.5
 (Enter /mnt/opt/groups/app-gaussian/g16-avx2/l103.exe)

 GradGradGradGradGradGradGradGradGradGradGradGradGradGradGradGradGradGrad
 Berny optimization.
 Initialization pass.
                           ----------------------------
                           !    Initial Parameters    !
                           ! (Angstroms and Degrees)  !
 --------------------------                            --------------------------
 ! Name  Definition              Value          Derivative Info.                !
 --------------------------------------------------------------------------------
 ! R1    R(1,2)                  1.4583         estimate D2E/DX2                !
 ! R2    R(1,3)                  1.4362         estimate D2E/DX2                !
 ! R3    R(1,4)                  1.4098         estimate D2E/DX2                !
 ! R4    R(2,5)                  1.398          estimate D2E/DX2                !
 ! R5    R(2,6)                  1.4432         estimate D2E/DX2                !
 ! R6    R(3,7)                  1.36           estimate D2E/DX2                !
 ! R7    R(3,27)                 1.083          estimate D2E/DX2                !
 ! R8    R(4,8)                  1.4362         estimate D2E/DX2                !
 ! R9    R(4,9)                  1.4583         estimate D2E/DX2                !
 ! R10   R(5,11)                 1.4044         estimate D2E/DX2                !
 ! R11   R(5,28)                 1.0841         estimate D2E/DX2                !
 ! R12   R(6,10)                 1.3961         estimate D2E/DX2                !
 ! R13   R(6,12)                 1.4308         estimate D2E/DX2                !
 ! R14   R(7,13)                 1.4308         estimate D2E/DX2                !
 ! R15   R(7,30)                 1.0867         estimate D2E/DX2                !
 ! R16   R(8,12)                 1.36           estimate D2E/DX2                !
 ! R17   R(8,29)                 1.083          estimate D2E/DX2                !
 ! R18   R(9,13)                 1.4432         estimate D2E/DX2                !
 ! R19   R(9,14)                 1.398          estimate D2E/DX2                !
 ! R20   R(10,16)                1.4012         estimate D2E/DX2                !
 ! R21   R(10,31)                1.0876         estimate D2E/DX2                !
 ! R22   R(11,15)                1.4277         estimate D2E/DX2                !
 ! R23   R(11,16)                1.4398         estimate D2E/DX2                !
 ! R24   R(12,33)                1.0867         estimate D2E/DX2                !
 ! R25   R(13,18)                1.3961         estimate D2E/DX2                !
 ! R26   R(14,17)                1.4044         estimate D2E/DX2                !
 ! R27   R(14,32)                1.0841         estimate D2E/DX2                !
 ! R28   R(15,22)                1.3713         estimate D2E/DX2                !
 ! R29   R(15,35)                1.087          estimate D2E/DX2                !
 ! R30   R(16,19)                1.4273         estimate D2E/DX2                !
 ! R31   R(17,20)                1.4398         estimate D2E/DX2                !
 ! R32   R(17,21)                1.4277         estimate D2E/DX2                !
 ! R33   R(18,20)                1.4012         estimate D2E/DX2                !
 ! R34   R(18,34)                1.0876         estimate D2E/DX2                !
 ! R35   R(19,25)                1.3712         estimate D2E/DX2                !
 ! R36   R(19,37)                1.0868         estimate D2E/DX2                !
 ! R37   R(20,23)                1.4273         estimate D2E/DX2                !
 ! R38   R(21,24)                1.3713         estimate D2E/DX2                !
 ! R39   R(21,36)                1.087          estimate D2E/DX2                !
 ! R40   R(22,25)                1.4244         estimate D2E/DX2                !
 ! R41   R(22,38)                1.0859         estimate D2E/DX2                !
 ! R42   R(23,26)                1.3712         estimate D2E/DX2                !
 ! R43   R(23,40)                1.0868         estimate D2E/DX2                !
 ! R44   R(24,26)                1.4244         estimate D2E/DX2                !
 ! R45   R(24,39)                1.0859         estimate D2E/DX2                !
 ! R46   R(25,41)                1.086          estimate D2E/DX2                !
 ! R47   R(26,42)                1.086          estimate D2E/DX2                !
 ! A1    A(2,1,3)              121.0535         estimate D2E/DX2                !
 ! A2    A(2,1,4)              120.0383         estimate D2E/DX2                !
 ! A3    A(3,1,4)              118.9082         estimate D2E/DX2                !
 ! A4    A(1,2,5)              123.2613         estimate D2E/DX2                !
 ! A5    A(1,2,6)              119.016          estimate D2E/DX2                !
 ! A6    A(5,2,6)              117.7227         estimate D2E/DX2                !
 ! A7    A(1,3,7)              121.9584         estimate D2E/DX2                !
 ! A8    A(1,3,27)             119.5221         estimate D2E/DX2                !
 ! A9    A(7,3,27)             118.5195         estimate D2E/DX2                !
 ! A10   A(1,4,8)              118.9082         estimate D2E/DX2                !
 ! A11   A(1,4,9)              120.0383         estimate D2E/DX2                !
 ! A12   A(8,4,9)              121.0535         estimate D2E/DX2                !
 ! A13   A(2,5,11)             122.452          estimate D2E/DX2                !
 ! A14   A(2,5,28)             120.4843         estimate D2E/DX2                !
 ! A15   A(11,5,28)            117.0637         estimate D2E/DX2                !
 ! A16   A(2,6,10)             120.1592         estimate D2E/DX2                !
 ! A17   A(2,6,12)             118.7442         estimate D2E/DX2                !
 ! A18   A(10,6,12)            121.0966         estimate D2E/DX2                !
 ! A19   A(3,7,13)             121.3348         estimate D2E/DX2                !
 ! A20   A(3,7,30)             120.2444         estimate D2E/DX2                !
 ! A21   A(13,7,30)            118.4208         estimate D2E/DX2                !
 ! A22   A(4,8,12)             121.9584         estimate D2E/DX2                !
 ! A23   A(4,8,29)             119.5221         estimate D2E/DX2                !
 ! A24   A(12,8,29)            118.5195         estimate D2E/DX2                !
 ! A25   A(4,9,13)             119.016          estimate D2E/DX2                !
 ! A26   A(4,9,14)             123.2613         estimate D2E/DX2                !
 ! A27   A(13,9,14)            117.7227         estimate D2E/DX2                !
 ! A28   A(6,10,16)            121.8909         estimate D2E/DX2                !
 ! A29   A(6,10,31)            118.9454         estimate D2E/DX2                !
 ! A30   A(16,10,31)           119.1638         estimate D2E/DX2                !
 ! A31   A(5,11,15)            121.9992         estimate D2E/DX2                !
 ! A32   A(5,11,16)            119.3879         estimate D2E/DX2                !
 ! A33   A(15,11,16)           118.6129         estimate D2E/DX2                !
 ! A34   A(6,12,8)             121.3348         estimate D2E/DX2                !
 ! A35   A(6,12,33)            118.4208         estimate D2E/DX2                !
 ! A36   A(8,12,33)            120.2444         estimate D2E/DX2                !
 ! A37   A(7,13,9)             118.7442         estimate D2E/DX2                !
 ! A38   A(7,13,18)            121.0966         estimate D2E/DX2                !
 ! A39   A(9,13,18)            120.1592         estimate D2E/DX2                !
 ! A40   A(9,14,17)            122.452          estimate D2E/DX2                !
 ! A41   A(9,14,32)            120.4843         estimate D2E/DX2                !
 ! A42   A(17,14,32)           117.0637         estimate D2E/DX2                !
 ! A43   A(11,15,22)           120.8783         estimate D2E/DX2                !
 ! A44   A(11,15,35)           118.6078         estimate D2E/DX2                !
 ! A45   A(22,15,35)           120.5139         estimate D2E/DX2                !
 ! A46   A(10,16,11)           118.3874         estimate D2E/DX2                !
 ! A47   A(10,16,19)           122.7199         estimate D2E/DX2                !
 ! A48   A(11,16,19)           118.8926         estimate D2E/DX2                !
 ! A49   A(14,17,20)           119.3879         estimate D2E/DX2                !
 ! A50   A(14,17,21)           121.9992         estimate D2E/DX2                !
 ! A51   A(20,17,21)           118.6129         estimate D2E/DX2                !
 ! A52   A(13,18,20)           121.8909         estimate D2E/DX2                !
 ! A53   A(13,18,34)           118.9454         estimate D2E/DX2                !
 ! A54   A(20,18,34)           119.1638         estimate D2E/DX2                !
 ! A55   A(16,19,25)           120.7714         estimate D2E/DX2                !
 ! A56   A(16,19,37)           118.5868         estimate D2E/DX2                !
 ! A57   A(25,19,37)           120.6418         estimate D2E/DX2                !
 ! A58   A(17,20,18)           118.3874         estimate D2E/DX2                !
 ! A59   A(17,20,23)           118.8926         estimate D2E/DX2                !
 ! A60   A(18,20,23)           122.7199         estimate D2E/DX2                !
 ! A61   A(17,21,24)           120.8783         estimate D2E/DX2                !
 ! A62   A(17,21,36)           118.6078         estimate D2E/DX2                !
 ! A63   A(24,21,36)           120.5139         estimate D2E/DX2                !
 ! A64   A(15,22,25)           120.4388         estimate D2E/DX2                !
 ! A65   A(15,22,38)           120.138          estimate D2E/DX2                !
 ! A66   A(25,22,38)           119.4232         estimate D2E/DX2                !
 ! A67   A(20,23,26)           120.7714         estimate D2E/DX2                !
 ! A68   A(20,23,40)           118.5868         estimate D2E/DX2                !
 ! A69   A(26,23,40)           120.6418         estimate D2E/DX2                !
 ! A70   A(21,24,26)           120.4388         estimate D2E/DX2                !
 ! A71   A(21,24,39)           120.138          estimate D2E/DX2                !
 ! A72   A(26,24,39)           119.4232         estimate D2E/DX2                !
 ! A73   A(19,25,22)           120.406          estimate D2E/DX2                !
 ! A74   A(19,25,41)           120.1668         estimate D2E/DX2                !
 ! A75   A(22,25,41)           119.4272         estimate D2E/DX2                !
 ! A76   A(23,26,24)           120.406          estimate D2E/DX2                !
 ! A77   A(23,26,42)           120.1668         estimate D2E/DX2                !
 ! A78   A(24,26,42)           119.4272         estimate D2E/DX2                !
 ! D1    D(3,1,2,5)              0.0            estimate D2E/DX2                !
 ! D2    D(3,1,2,6)            180.0            estimate D2E/DX2                !
 ! D3    D(4,1,2,5)            180.0            estimate D2E/DX2                !
 ! D4    D(4,1,2,6)              0.0            estimate D2E/DX2                !
 ! D5    D(2,1,3,7)            180.0            estimate D2E/DX2                !
 ! D6    D(2,1,3,27)             0.0            estimate D2E/DX2                !
 ! D7    D(4,1,3,7)              0.0            estimate D2E/DX2                !
 ! D8    D(4,1,3,27)           180.0            estimate D2E/DX2                !
 ! D9    D(2,1,4,8)              0.0            estimate D2E/DX2                !
 ! D10   D(2,1,4,9)            180.0            estimate D2E/DX2                !
 ! D11   D(3,1,4,8)            180.0            estimate D2E/DX2                !
 ! D12   D(3,1,4,9)              0.0            estimate D2E/DX2                !
 ! D13   D(1,2,5,11)           180.0            estimate D2E/DX2                !
 ! D14   D(1,2,5,28)             0.0            estimate D2E/DX2                !
 ! D15   D(6,2,5,11)             0.0            estimate D2E/DX2                !
 ! D16   D(6,2,5,28)           180.0            estimate D2E/DX2                !
 ! D17   D(1,2,6,10)           180.0            estimate D2E/DX2                !
 ! D18   D(1,2,6,12)             0.0            estimate D2E/DX2                !
 ! D19   D(5,2,6,10)             0.0            estimate D2E/DX2                !
 ! D20   D(5,2,6,12)           180.0            estimate D2E/DX2                !
 ! D21   D(1,3,7,13)             0.0            estimate D2E/DX2                !
 ! D22   D(1,3,7,30)           180.0            estimate D2E/DX2                !
 ! D23   D(27,3,7,13)          180.0            estimate D2E/DX2                !
 ! D24   D(27,3,7,30)            0.0            estimate D2E/DX2                !
 ! D25   D(1,4,8,12)             0.0            estimate D2E/DX2                !
 ! D26   D(1,4,8,29)           180.0            estimate D2E/DX2                !
 ! D27   D(9,4,8,12)           180.0            estimate D2E/DX2                !
 ! D28   D(9,4,8,29)             0.0            estimate D2E/DX2                !
 ! D29   D(1,4,9,13)             0.0            estimate D2E/DX2                !
 ! D30   D(1,4,9,14)           180.0            estimate D2E/DX2                !
 ! D31   D(8,4,9,13)           180.0            estimate D2E/DX2                !
 ! D32   D(8,4,9,14)             0.0            estimate D2E/DX2                !
 ! D33   D(2,5,11,15)          180.0            estimate D2E/DX2                !
 ! D34   D(2,5,11,16)            0.0            estimate D2E/DX2                !
 ! D35   D(28,5,11,15)           0.0            estimate D2E/DX2                !
 ! D36   D(28,5,11,16)         180.0            estimate D2E/DX2                !
 ! D37   D(2,6,10,16)            0.0            estimate D2E/DX2                !
 ! D38   D(2,6,10,31)          180.0            estimate D2E/DX2                !
 ! D39   D(12,6,10,16)         180.0            estimate D2E/DX2                !
 ! D40   D(12,6,10,31)           0.0            estimate D2E/DX2                !
 ! D41   D(2,6,12,8)             0.0            estimate D2E/DX2                !
 ! D42   D(2,6,12,33)          180.0            estimate D2E/DX2                !
 ! D43   D(10,6,12,8)          180.0            estimate D2E/DX2                !
 ! D44   D(10,6,12,33)           0.0            estimate D2E/DX2                !
 ! D45   D(3,7,13,9)             0.0            estimate D2E/DX2                !
 ! D46   D(3,7,13,18)          180.0            estimate D2E/DX2                !
 ! D47   D(30,7,13,9)          180.0            estimate D2E/DX2                !
 ! D48   D(30,7,13,18)           0.0            estimate D2E/DX2                !
 ! D49   D(4,8,12,6)             0.0            estimate D2E/DX2                !
 ! D50   D(4,8,12,33)          180.0            estimate D2E/DX2                !
 ! D51   D(29,8,12,6)          180.0            estimate D2E/DX2                !
 ! D52   D(29,8,12,33)           0.0            estimate D2E/DX2                !
 ! D53   D(4,9,13,7)             0.0            estimate D2E/DX2                !
 ! D54   D(4,9,13,18)          180.0            estimate D2E/DX2                !
 ! D55   D(14,9,13,7)          180.0            estimate D2E/DX2                !
 ! D56   D(14,9,13,18)           0.0            estimate D2E/DX2                !
 ! D57   D(4,9,14,17)          180.0            estimate D2E/DX2                !
 ! D58   D(4,9,14,32)            0.0            estimate D2E/DX2                !
 ! D59   D(13,9,14,17)           0.0            estimate D2E/DX2                !
 ! D60   D(13,9,14,32)         180.0            estimate D2E/DX2                !
 ! D61   D(6,10,16,11)           0.0            estimate D2E/DX2                !
 ! D62   D(6,10,16,19)         180.0            estimate D2E/DX2                !
 ! D63   D(31,10,16,11)        180.0            estimate D2E/DX2                !
 ! D64   D(31,10,16,19)          0.0            estimate D2E/DX2                !
 ! D65   D(5,11,15,22)         180.0            estimate D2E/DX2                !
 ! D66   D(5,11,15,35)           0.0            estimate D2E/DX2                !
 ! D67   D(16,11,15,22)          0.0            estimate D2E/DX2                !
 ! D68   D(16,11,15,35)        180.0            estimate D2E/DX2                !
 ! D69   D(5,11,16,10)           0.0            estimate D2E/DX2                !
 ! D70   D(5,11,16,19)         180.0            estimate D2E/DX2                !
 ! D71   D(15,11,16,10)        180.0            estimate D2E/DX2                !
 ! D72   D(15,11,16,19)          0.0            estimate D2E/DX2                !
 ! D73   D(7,13,18,20)         180.0            estimate D2E/DX2                !
 ! D74   D(7,13,18,34)           0.0            estimate D2E/DX2                !
 ! D75   D(9,13,18,20)           0.0            estimate D2E/DX2                !
 ! D76   D(9,13,18,34)         180.0            estimate D2E/DX2                !
 ! D77   D(9,14,17,20)           0.0            estimate D2E/DX2                !
 ! D78   D(9,14,17,21)         180.0            estimate D2E/DX2                !
 ! D79   D(32,14,17,20)        180.0            estimate D2E/DX2                !
 ! D80   D(32,14,17,21)          0.0            estimate D2E/DX2                !
 ! D81   D(11,15,22,25)          0.0            estimate D2E/DX2                !
 ! D82   D(11,15,22,38)        180.0            estimate D2E/DX2                !
 ! D83   D(35,15,22,25)        180.0            estimate D2E/DX2                !
 ! D84   D(35,15,22,38)          0.0            estimate D2E/DX2                !
 ! D85   D(10,16,19,25)        180.0            estimate D2E/DX2                !
 ! D86   D(10,16,19,37)          0.0            estimate D2E/DX2                !
 ! D87   D(11,16,19,25)          0.0            estimate D2E/DX2                !
 ! D88   D(11,16,19,37)        180.0            estimate D2E/DX2                !
 ! D89   D(14,17,20,18)          0.0            estimate D2E/DX2                !
 ! D90   D(14,17,20,23)        180.0            estimate D2E/DX2                !
 ! D91   D(21,17,20,18)        180.0            estimate D2E/DX2                !
 ! D92   D(21,17,20,23)          0.0            estimate D2E/DX2                !
 ! D93   D(14,17,21,24)        180.0            estimate D2E/DX2                !
 ! D94   D(14,17,21,36)          0.0            estimate D2E/DX2                !
 ! D95   D(20,17,21,24)          0.0            estimate D2E/DX2                !
 ! D96   D(20,17,21,36)        180.0            estimate D2E/DX2                !
 ! D97   D(13,18,20,17)          0.0            estimate D2E/DX2                !
 ! D98   D(13,18,20,23)        180.0            estimate D2E/DX2                !
 ! D99   D(34,18,20,17)        180.0            estimate D2E/DX2                !
 ! D100  D(34,18,20,23)          0.0            estimate D2E/DX2                !
 ! D101  D(16,19,25,22)          0.0            estimate D2E/DX2                !
 ! D102  D(16,19,25,41)        180.0            estimate D2E/DX2                !
 ! D103  D(37,19,25,22)        180.0            estimate D2E/DX2                !
 ! D104  D(37,19,25,41)          0.0            estimate D2E/DX2                !
 ! D105  D(17,20,23,26)          0.0            estimate D2E/DX2                !
 ! D106  D(17,20,23,40)        180.0            estimate D2E/DX2                !
 ! D107  D(18,20,23,26)        180.0            estimate D2E/DX2                !
 ! D108  D(18,20,23,40)          0.0            estimate D2E/DX2                !
 ! D109  D(17,21,24,26)          0.0            estimate D2E/DX2                !
 ! D110  D(17,21,24,39)        180.0            estimate D2E/DX2                !
 ! D111  D(36,21,24,26)        180.0            estimate D2E/DX2                !
 ! D112  D(36,21,24,39)          0.0            estimate D2E/DX2                !
 ! D113  D(15,22,25,19)          0.0            estimate D2E/DX2                !
 ! D114  D(15,22,25,41)        180.0            estimate D2E/DX2                !
 ! D115  D(38,22,25,19)        180.0            estimate D2E/DX2                !
 ! D116  D(38,22,25,41)          0.0            estimate D2E/DX2                !
 ! D117  D(20,23,26,24)          0.0            estimate D2E/DX2                !
 ! D118  D(20,23,26,42)        180.0            estimate D2E/DX2                !
 ! D119  D(40,23,26,24)        180.0            estimate D2E/DX2                !
 ! D120  D(40,23,26,42)          0.0            estimate D2E/DX2                !
 ! D121  D(21,24,26,23)          0.0            estimate D2E/DX2                !
 ! D122  D(21,24,26,42)        180.0            estimate D2E/DX2                !
 ! D123  D(39,24,26,23)        180.0            estimate D2E/DX2                !
 ! D124  D(39,24,26,42)          0.0            estimate D2E/DX2                !
 --------------------------------------------------------------------------------
 Trust Radius=3.00D-01 FncErr=1.00D-07 GrdErr=1.00D-06 EigMax=2.50D+02 EigMin=1.00D-04
 Number of steps in this run=    252 maximum allowed number of steps=    252.
 GradGradGradGradGradGradGradGradGradGradGradGradGradGradGradGradGradGrad

 Leave Link  103 at Thu Sep  8 15:01:24 2022, MaxMem=  1342177280 cpu:               3.8 elap:               0.1
 (Enter /mnt/opt/groups/app-gaussian/g16-avx2/l202.exe)
                          Input orientation:                          
 ---------------------------------------------------------------------
 Center     Atomic      Atomic             Coordinates (Angstroms)
 Number     Number       Type             X           Y           Z
 ---------------------------------------------------------------------
      1          6           0       -0.001287    0.704879    0.000000
      2          6           0        1.259811    1.437174    0.000000
      3          6           0       -1.259811    1.396862    0.000000
      4          6           0        0.001287   -0.704879    0.000000
      5          6           0        1.335861    2.833112    0.000000
      6          6           0        2.498933    0.697305    0.000000
      7          6           0       -2.446580    0.732567    0.000000
      8          6           0        1.259811   -1.396862    0.000000
      9          6           0       -1.259811   -1.437174    0.000000
     10          6           0        3.719993    1.374143    0.000000
     11          6           0        2.560180    3.521112    0.000000
     12          6           0        2.446580   -0.732567    0.000000
     13          6           0       -2.498933   -0.697305    0.000000
     14          6           0       -1.335861   -2.833112    0.000000
     15          6           0        2.626580    4.947308    0.000000
     16          6           0        3.790668    2.773596    0.000000
     17          6           0       -2.560180   -3.521112    0.000000
     18          6           0       -3.719993   -1.374143    0.000000
     19          6           0        5.028885    3.483558    0.000000
     20          6           0       -3.790668   -2.773596    0.000000
     21          6           0       -2.626580   -4.947308    0.000000
     22          6           0        3.834989    5.595595    0.000000
     23          6           0       -5.028885   -3.483558    0.000000
     24          6           0       -3.834989   -5.595595    0.000000
     25          6           0        5.051441    4.854568    0.000000
     26          6           0       -5.051441   -4.854568    0.000000
     27          1           0       -1.273391    2.479728    0.000000
     28          1           0        0.432903    3.433097    0.000000
     29          1           0        1.273391   -2.479728    0.000000
     30          1           0       -3.382707    1.284377    0.000000
     31          1           0        4.641772    0.796923    0.000000
     32          1           0       -0.432903   -3.433097    0.000000
     33          1           0        3.382707   -1.284377    0.000000
     34          1           0       -4.641772   -0.796923    0.000000
     35          1           0        1.697550    5.511577    0.000000
     36          1           0       -1.697550   -5.511577    0.000000
     37          1           0        5.954734    2.914321    0.000000
     38          1           0        3.871474    6.680928    0.000000
     39          1           0       -3.871474   -6.680928    0.000000
     40          1           0       -5.954734   -2.914321    0.000000
     41          1           0        5.999178    5.384767    0.000000
     42          1           0       -5.999178   -5.384767    0.000000
 ---------------------------------------------------------------------
                    Distance matrix (angstroms):
                    1          2          3          4          5
     1  C    0.000000
     2  C    1.458295   0.000000
     3  C    1.436218   2.519944   0.000000
     4  C    1.409760   2.484406   2.451058   0.000000
     5  C    2.513432   1.398008   2.966535   3.781332   0.000000
     6  C    2.500231   1.443201   3.823289   2.864325   2.431956
     7  C    2.445450   3.772772   1.360040   2.838715   4.326563
     8  C    2.451058   2.834036   3.762099   1.436218   4.230658
     9  C    2.484406   3.822352   2.834036   1.458295   4.997285
    10  C    3.780984   2.460989   4.979856   4.260412   2.795116
    11  C    3.806873   2.456371   4.370900   4.940337   1.404386
    12  C    2.838715   2.473095   4.274553   2.445450   3.734670
    13  C    2.864325   4.322517   2.433302   2.500231   5.212436
    14  C    3.781332   4.997285   4.230658   2.513432   6.264519
    15  C    4.990380   3.766842   5.264001   6.232125   2.477051
    16  C    4.319550   2.862038   5.234762   5.143850   2.455528
    17  C    4.940337   6.259148   5.086986   3.806873   7.453543
    18  C    4.260412   5.718562   3.705532   3.780984   6.577435
    19  C    5.746624   4.288777   6.625858   6.543680   3.749867
    20  C    5.143850   6.575555   4.878315   4.319550   7.597136
    21  C    6.232125   7.474332   6.489727   4.990380   8.731316
    22  C    6.215796   4.891217   6.601996   7.375178   3.725178
    23  C    6.543680   7.985067   6.166394   5.746624   8.967180
    24  C    7.375178   8.684286   7.451577   6.215796   9.888417
    25  C    6.538347   5.104414   7.196362   7.510759   4.229872
    26  C    7.510759   8.911673   7.311418   6.538347   9.994901
    27  H    2.183652   2.739349   1.082951   3.430237   2.633074
    28  H    2.762552   2.160436   2.647930   4.160425   1.084120
    29  H    3.430237   3.916926   4.630881   2.183652   5.313207
    30  H    3.430717   4.645032   2.125874   3.925373   4.966232
    31  H    4.643971   3.442032   5.931999   4.877449   3.882668
    32  H    4.160425   5.156047   4.900233   2.762552   6.511060
    33  H    3.925373   3.451598   5.361158   3.430717   4.598184
    34  H    4.877449   6.310299   4.031173   4.643971   6.993515
    35  H    5.098077   4.097850   5.067234   6.443728   2.702775
    36  H    6.443728   7.551895   6.922293   5.098077   8.878931
    37  H    6.352623   4.921815   7.372404   6.967219   4.619587
    38  H    7.121196   5.858134   7.365558   8.338375   4.608147
    39  H    8.338375   9.603836   8.489492   7.121196  10.845888
    40  H    6.967219   8.425270   6.374057   6.352623   9.283629
    41  H    7.609660   6.168070   8.282289   8.547426   5.315775
    42  H    8.547426   9.961516   8.273578   7.609660  11.015277
                    6          7          8          9         10
     6  C    0.000000
     7  C    4.945639   0.000000
     8  C    2.433302   4.274553   0.000000
     9  C    4.322517   2.473095   2.519944   0.000000
    10  C    1.396101   6.199858   3.705532   5.718562   0.000000
    11  C    2.824471   5.730936   5.086986   6.259148   2.440214
    12  C    1.430830   5.107801   1.360040   3.772772   2.461668
    13  C    5.188796   1.430830   3.823289   1.443201   6.554841
    14  C    5.212436   3.734670   2.966535   1.398008   6.577435
    15  C    4.251919   6.595528   6.489727   7.474332   3.736718
    16  C    2.445315   6.562702   4.878315   6.575555   1.401236
    17  C    6.587083   4.255196   4.370900   2.456371   7.962669
    18  C    6.554841   2.461668   4.979856   2.460989   7.931360
    19  C    3.763491   7.965584   6.166394   7.985067   2.482505
    20  C    7.183748   3.754964   5.234762   2.862038   8.579847
    21  C    7.624470   5.682726   5.264001   3.766842   8.957663
    22  C    5.077233   7.944001   7.451577   8.684286   4.223018
    23  C    8.610904   4.944088   6.625858   4.288777  10.007004
    24  C    8.928559   6.478681   6.601996   4.891217  10.278862
    25  C    4.878333   8.556355   7.311418   8.911673   3.726407
    26  C    9.371843   6.164526   7.196362   5.104414  10.758015
    27  H    4.172225   2.104506   4.630881   3.916926   5.114313
    28  H    3.428270   3.947694   4.900233   5.156047   3.878692
    29  H    3.405215   4.914979   1.082951   2.739349   4.564886
    30  H    5.910866   1.086659   5.361158   3.451598   7.103267
    31  H    2.145153   7.088644   4.031173   6.310299   1.087593
    32  H    5.065164   4.626840   2.647930   2.160436   6.352645
    33  H    2.169820   6.168359   2.125874   4.645032   2.679830
    34  H    7.295367   2.675483   5.931999   3.442032   8.639019
    35  H    4.880515   6.325563   6.922293   7.551895   4.605283
    36  H    7.494043   6.288909   5.067234   4.097850   8.761445
    37  H    4.105815   8.679984   6.374057   8.425270   2.714077
    38  H    6.139024   8.677604   8.489492   9.603836   5.308947
    39  H    9.747841   7.549187   7.365558   5.858134  11.068629
    40  H    9.192841   5.060330   7.372404   4.921815  10.582593
    41  H    5.850129   9.642292   8.273578   9.961516   4.613002
    42  H   10.450334   7.074088   8.282289   6.168070  11.838292
                   11         12         13         14         15
    11  C    0.000000
    12  C    4.255196   0.000000
    13  C    6.587083   4.945639   0.000000
    14  C    7.453543   4.326563   2.431956   0.000000
    15  C    1.427741   5.682726   7.624470   8.731316   0.000000
    16  C    1.439750   3.754964   7.183748   7.597136   2.465791
    17  C    8.706952   5.730936   2.824471   1.404386   9.930590
    18  C    7.962669   6.199858   1.396101   2.795116   8.957663
    19  C    2.468991   4.944088   8.610904   8.967180   2.813118
    20  C    8.941847   6.562702   2.445315   2.455528  10.039593
    21  C    9.930590   6.595528   4.251919   2.477051  11.202639
    22  C    2.434875   6.478681   8.928559   9.888417   1.371324
    23  C   10.327599   7.965584   3.763491   3.749867  11.387961
    24  C   11.136091   7.944001   5.077233   3.725178  12.365463
    25  C    2.825683   6.164526   9.371843   9.994901   2.426634
    26  C   11.317632   8.556355   4.878333   4.229872  12.451055
    27  H    3.972499   4.914979   3.405215   5.313207   4.615054
    28  H    2.129097   4.626840   5.065164   6.511060   2.665531
    29  H    6.137256   2.104506   4.172225   2.633074   7.549304
    30  H    6.349873   6.168359   2.169820   4.598184   7.037655
    31  H    3.428444   2.675483   7.295367   6.993515   4.613751
    32  H    7.570969   3.947694   3.428270   1.084120   8.921414
    33  H    4.875374   1.086659   5.910866   4.966232   6.277390
    34  H    8.397234   7.088644   2.145153   3.882668   9.264185
    35  H    2.169350   6.288909   7.494043   8.878931   1.086967
    36  H    9.985877   6.325563   4.880515   2.702775  11.317525
    37  H    3.448361   5.060330   9.192841   9.283629   3.899955
    38  H    3.421101   7.549187   9.747841  10.845888   2.134291
    39  H   12.060174   8.677604   6.139024   4.608147  13.320682
    40  H   10.673264   8.679984   4.105815   4.619587  11.638048
    41  H    3.911511   7.074088  10.450334  11.015277   3.400851
    42  H   12.352218   9.642292   5.850129   5.315775  13.459401
                   16         17         18         19         20
    16  C    0.000000
    17  C    8.941847   0.000000
    18  C    8.579847   2.440214   0.000000
    19  C    1.427315  10.327599  10.007004   0.000000
    20  C    9.394040   1.439750   1.401236  10.813718   0.000000
    21  C   10.039593   1.427741   3.736718  11.387961   2.465791
    22  C    2.822347  11.136091  10.278862   2.426126  11.322279
    23  C   10.813718   2.468991   2.482505  12.235172   1.427315
    24  C   11.322279   2.434875   4.223018  12.688549   2.822347
    25  C    2.433104  11.317632  10.758015   1.371196  11.677833
    26  C   11.677833   2.825683   3.726407  13.081946   2.433104
    27  H    5.072578   6.137256   4.564886   6.381721   5.825298
    28  H    3.421919   7.570969   6.352645   4.596259   7.507436
    29  H    5.825298   3.972499   5.114313   7.047306   5.072578
    30  H    7.326328   4.875374   2.679830   8.694324   4.078428
    31  H    2.152119   8.397234   8.639019   2.714381   9.157218
    32  H    7.507436   2.129097   3.878692   8.813129   3.421919
    33  H    4.078428   6.349873   7.103267   5.044116   7.326328
    34  H    9.157218   3.428444   1.087593  10.575638   2.152119
    35  H    3.446401   9.985877   8.761445   3.900084   9.938039
    36  H    9.938039   2.169350   4.605283  11.231980   3.446401
    37  H    2.168637  10.673264  10.582593   1.086843  11.283850
    38  H    3.908167  12.060174  11.068629   3.400408  12.169488
    39  H   12.169488   3.421101   5.308947  13.510484   3.908167
    40  H   11.283850   3.448361   2.714077  12.711127   2.168637
    41  H    3.419902  12.352218  11.838292   2.134494  12.743625
    42  H   12.743625   3.911511   4.613002  14.151514   3.419902
                   21         22         23         24         25
    21  C    0.000000
    22  C   12.365463   0.000000
    23  C    2.813118  12.688549   0.000000
    24  C    1.371324  13.567288   2.426126   0.000000
    25  C   12.451055   1.424386  13.081946  13.717673   0.000000
    26  C    2.426634  13.717673   1.371196   1.424386  14.011979
    27  H    7.549304   5.983659   7.047306   8.471873   6.755987
    28  H    8.921414   4.031202   8.813129   9.986600   4.832336
    29  H    4.615054   8.471873   6.381721   5.983659   8.250185
    30  H    6.277390   8.407243   5.044116   6.894822   9.158663
    31  H    9.264185   4.866020  10.575638  10.616956   4.078273
    32  H    2.665531   9.986600   4.596259   4.031202   9.937979
    33  H    7.037655   6.894822   8.694324   8.407243   6.361707
    34  H    4.613751  10.616956   2.714381   4.866020  11.220416
    35  H   11.317525   2.139090  11.231980  12.408798   3.417637
    36  H    1.086967  12.408798   3.900084   2.139090  12.369553
    37  H   11.638048   3.417974  12.711127  12.971405   2.140209
    38  H   13.320682   1.085946  13.510484  14.494916   2.174376
    39  H    2.134291  14.494916   3.400408   1.085946  14.583761
    40  H    3.899955  12.971405   1.086843   3.417974  13.471879
    41  H   13.459401   2.174434  14.151514  14.740393   1.085963
    42  H    3.400851  14.740393   2.134494   2.174434  15.065197
                   26         27         28         29         30
    26  C    0.000000
    27  H    8.250185   0.000000
    28  H    9.937979   1.954572   0.000000
    29  H    6.755987   5.575150   5.972263   0.000000
    30  H    6.361707   2.424475   4.379027   5.987298   0.000000
    31  H   11.220416   6.149877   4.966285   4.699195   8.039271
    32  H    4.832336   5.972263   6.920566   1.954572   5.563803
    33  H    9.158663   5.987298   5.563803   2.424475   7.236665
    34  H    4.078273   4.699195   6.606466   6.149877   2.432500
    35  H   12.369553   4.244832   2.432984   8.002554   6.608951
    36  H    3.417637   8.002554   9.194891   4.244832   7.001767
    37  H   13.471879   7.241178   5.546147   7.142180   9.478635
    38  H   14.583761   6.642267   4.729924   9.521956   9.041344
    39  H    2.174376   9.521956  10.991868   6.642267   7.980287
    40  H    2.140209   7.142180   9.005089   7.241178   4.923859
    41  H   15.065197   7.831316   5.898511   9.175148  10.238797
    42  H    1.085963   9.175148  10.914504   7.831316   7.164035
                   31         32         33         34         35
    31  H    0.000000
    32  H    6.606466   0.000000
    33  H    2.432500   4.379027   0.000000
    34  H    9.419370   4.966285   8.039271   0.000000
    35  H    5.558454   9.194891   7.001767   8.943387   0.000000
    36  H    8.943387   2.432984   6.608951   5.558454  11.534151
    37  H    2.491434   9.005089   4.923859  11.227612   4.986918
    38  H    5.934212  10.991868   7.980287  11.331091   2.468467
    39  H   11.331091   4.729924   9.041344   5.934212  13.404149
    40  H   11.227612   5.546147   9.478635   2.491434  11.382144
    41  H    4.784440  10.914504   7.164035  12.306222   4.303497
    42  H   12.306222   5.898511  10.238797   4.784440  13.340537
                   36         37         38         39         40
    36  H    0.000000
    37  H   11.382144   0.000000
    38  H   13.404149   4.304335   0.000000
    39  H    2.468467  13.734015  15.443200   0.000000
    40  H    4.986918  13.259280  13.734015   4.304335   0.000000
    41  H   13.340537   2.470846   2.491417  15.588803  14.552349
    42  H    4.303497  14.552349  15.588803   2.491417   2.470846
                   41         42
    41  H    0.000000
    42  H   16.122761   0.000000
 Stoichiometry    C26H16
 Framework group  C2H[SGH(C26H16)]
 Deg. of freedom    41
 Full point group                 C2H     NOp   4
 Largest Abelian subgroup         C2H     NOp   4
 Largest concise Abelian subgroup C2      NOp   2
                         Standard orientation:                         
 ---------------------------------------------------------------------
 Center     Atomic      Atomic             Coordinates (Angstroms)
 Number     Number       Type             X           Y           Z
 ---------------------------------------------------------------------
      1          6           0       -0.001287    0.704879    0.000000
      2          6           0        1.259811    1.437174    0.000000
      3          6           0       -1.259811    1.396862    0.000000
      4          6           0        0.001287   -0.704879    0.000000
      5          6           0        1.335861    2.833112    0.000000
      6          6           0        2.498933    0.697305    0.000000
      7          6           0       -2.446580    0.732567    0.000000
      8          6           0        1.259811   -1.396862    0.000000
      9          6           0       -1.259811   -1.437174    0.000000
     10          6           0        3.719993    1.374143    0.000000
     11          6           0        2.560180    3.521112    0.000000
     12          6           0        2.446580   -0.732567    0.000000
     13          6           0       -2.498933   -0.697305    0.000000
     14          6           0       -1.335861   -2.833112    0.000000
     15          6           0        2.626580    4.947308    0.000000
     16          6           0        3.790668    2.773596    0.000000
     17          6           0       -2.560180   -3.521112    0.000000
     18          6           0       -3.719993   -1.374143    0.000000
     19          6           0        5.028885    3.483558    0.000000
     20          6           0       -3.790668   -2.773596    0.000000
     21          6           0       -2.626580   -4.947308    0.000000
     22          6           0        3.834989    5.595595    0.000000
     23          6           0       -5.028885   -3.483558    0.000000
     24          6           0       -3.834989   -5.595595    0.000000
     25          6           0        5.051441    4.854568    0.000000
     26          6           0       -5.051441   -4.854568    0.000000
     27          1           0       -1.273391    2.479728    0.000000
     28          1           0        0.432903    3.433097    0.000000
     29          1           0        1.273391   -2.479728    0.000000
     30          1           0       -3.382707    1.284377    0.000000
     31          1           0        4.641772    0.796923    0.000000
     32          1           0       -0.432903   -3.433097    0.000000
     33          1           0        3.382707   -1.284377    0.000000
     34          1           0       -4.641772   -0.796923    0.000000
     35          1           0        1.697550    5.511577    0.000000
     36          1           0       -1.697550   -5.511577    0.000000
     37          1           0        5.954734    2.914321    0.000000
     38          1           0        3.871474    6.680928    0.000000
     39          1           0       -3.871474   -6.680928    0.000000
     40          1           0       -5.954734   -2.914321    0.000000
     41          1           0        5.999178    5.384767    0.000000
     42          1           0       -5.999178   -5.384767    0.000000
 ---------------------------------------------------------------------
 Rotational constants (GHZ):           0.8554263           0.0847897           0.0771433
 Leave Link  202 at Thu Sep  8 15:01:24 2022, MaxMem=  1342177280 cpu:               6.1 elap:               0.2
 (Enter /mnt/opt/groups/app-gaussian/g16-avx2/l301.exe)
 Standard basis: 6-31G(d,p) (6D, 7F)
 Ernie: Thresh=  0.10000D-02 Tol=  0.10000D-05 Strict=F.
 There are   175 symmetry adapted cartesian basis functions of AG  symmetry.
 There are    60 symmetry adapted cartesian basis functions of BG  symmetry.
 There are    60 symmetry adapted cartesian basis functions of AU  symmetry.
 There are   175 symmetry adapted cartesian basis functions of BU  symmetry.
 There are   175 symmetry adapted basis functions of AG  symmetry.
 There are    60 symmetry adapted basis functions of BG  symmetry.
 There are    60 symmetry adapted basis functions of AU  symmetry.
 There are   175 symmetry adapted basis functions of BU  symmetry.
   470 basis functions,   840 primitive gaussians,   470 cartesian basis functions
    86 alpha electrons       86 beta electrons
       nuclear repulsion energy      1939.2820524920 Hartrees.
 IExCor=  402 DFT=T Ex+Corr=B3LYP ExCW=0 ScaHFX=  0.200000
 ScaDFX=  0.800000  0.720000  1.000000  0.810000 ScalE2=  1.000000  1.000000
 IRadAn=      5 IRanWt=     -1 IRanGd=            0 ICorTp=0 IEmpDi=131
 NAtoms=   42 NActive=   42 NUniq=   21 SFac= 4.00D+00 NAtFMM=   60 NAOKFM=F Big=F
 Integral buffers will be    131072 words long.
 Raffenetti 2 integral format.
 Two-electron integral symmetry is turned on.
 R6Disp:  Grimme-D3 Dispersion energy=       -0.0376606437 Hartrees.
 Nuclear repulsion after empirical dispersion term =     1939.2443918483 Hartrees.
 Leave Link  301 at Thu Sep  8 15:01:24 2022, MaxMem=  1342177280 cpu:               6.1 elap:               0.2
 (Enter /mnt/opt/groups/app-gaussian/g16-avx2/l302.exe)
 NPDir=0 NMtPBC=     1 NCelOv=     1 NCel=       1 NClECP=     1 NCelD=      1
         NCelK=      1 NCelE2=     1 NClLst=     1 CellRange=     0.0.
 One-electron integrals computed using PRISM.
 One-electron integral symmetry used in STVInt
 NBasis=   470 RedAO= T EigKep=  1.41D-04  NBF=   175    60    60   175
 NBsUse=   470 1.00D-06 EigRej= -1.00D+00 NBFU=   175    60    60   175
 Precomputing XC quadrature grid using
 IXCGrd= 4 IRadAn=           5 IRanWt=          -1 IRanGd=           0 AccXCQ= 1.00D-12.
 Generated NRdTot=       0 NPtTot=           0 NUsed=           0 NTot=          32
 NSgBfM=   449   449   449   449   449 MxSgAt=    42 MxSgA2=    42.
 Leave Link  302 at Thu Sep  8 15:01:28 2022, MaxMem=  1342177280 cpu:             162.2 elap:               3.5
 (Enter /mnt/opt/groups/app-gaussian/g16-avx2/l303.exe)
 DipDrv:  MaxL=1.
 Leave Link  303 at Thu Sep  8 15:01:28 2022, MaxMem=  1342177280 cpu:               6.0 elap:               0.2
 (Enter /mnt/opt/groups/app-gaussian/g16-avx2/l401.exe)
 ExpMin= 1.61D-01 ExpMax= 3.05D+03 ExpMxC= 4.57D+02 IAcc=3 IRadAn=         5 AccDes= 0.00D+00
 Harris functional with IExCor=  402 and IRadAn=       5 diagonalized for initial guess.
 HarFok:  IExCor=  402 AccDes= 0.00D+00 IRadAn=         5 IDoV= 1 UseB2=F ITyADJ=14
 ICtDFT=  3500011 ScaDFX=  1.000000  1.000000  1.000000  1.000000
 FoFCou: FMM=F IPFlag=           0 FMFlag=      100000 FMFlg1=           0
         NFxFlg=           0 DoJE=T BraDBF=F KetDBF=T FulRan=T
         wScrn=  0.000000 ICntrl=       500 IOpCl=  0 I1Cent=   200000004 NGrid=           0
         NMat0=    1 NMatS0=      1 NMatT0=    0 NMatD0=    1 NMtDS0=    0 NMtDT0=    0
 Petite list used in FoFCou.
 Harris En= -1000.52972573415    
 JPrj=0 DoOrth=F DoCkMO=F.
 Initial guess orbital symmetries:
       Occupied  (BU) (AG) (BU) (AG) (BU) (AG) (BU) (AG) (AG) (BU)
                 (AG) (BU) (BU) (AG) (BU) (AG) (AG) (BU) (AG) (BU)
                 (AG) (BU) (AG) (BU) (AG) (BU) (AG) (BU) (AG) (BU)
                 (AG) (BU) (AG) (BU) (BU) (AG) (AG) (BU) (AG) (BU)
                 (AG) (BU) (AG) (BU) (AG) (BU) (AG) (BU) (AG) (BU)
                 (BU) (AG) (AG) (AG) (BU) (BU) (AG) (BU) (AG) (BU)
                 (AG) (BU) (AG) (BU) (AG) (BU) (AU) (AG) (BG) (BU)
                 (BU) (AU) (AG) (AG) (BU) (BG) (AG) (BG) (AU) (AU)
                 (BG) (BG) (AU) (AU) (BG) (AU)
       Virtual   (BG) (AU) (BG) (BG) (AU) (AU) (BG) (BG) (AU) (AU)
                 (BU) (AG) (BU) (BG) (AG) (AG) (BU) (BU) (AU) (AG)
                 (BU) (AG) (BU) (BG) (AG) (BU) (AG) (BU) (AG) (BU)
                 (BU) (AG) (AG) (BU) (BU) (AG) (BU) (AG) (AG) (BU)
                 (AG) (BU) (AG) (BU) (AG) (BU) (AG) (BU) (BU) (AG)
                 (AG) (BU) (AG) (AG) (BU) (BU) (BU) (AU) (AG) (BG)
                 (AG) (AU) (BU) (AG) (BG) (BU) (BG) (BU) (AU) (AG)
                 (BU) (AG) (BU) (AG) (AU) (AG) (BU) (BG) (BU) (AG)
                 (BU) (AG) (BU) (AG) (AU) (AG) (BU) (AG) (BU) (BG)
                 (AG) (BG) (AU) (BU) (BG) (AU) (AU) (BG) (AU) (BG)
                 (BG) (AU) (AG) (AU) (BU) (BU) (BG) (AG) (BU) (AG)
                 (BU) (AG) (BU) (AG) (AU) (BU) (AG) (BG) (AU) (BU)
                 (AG) (BU) (AG) (AG) (BU) (BG) (AG) (BU) (AG) (AG)
                 (BU) (BU) (AG) (BU) (BU) (AG) (AG) (BU) (AG) (BU)
                 (AG) (BU) (AG) (BU) (AG) (BU) (AG) (BU) (AG) (BU)
                 (AG) (AU) (BU) (BG) (AG) (AU) (BG) (BG) (BU) (AU)
                 (AG) (BU) (AU) (AU) (BG) (BG) (AU) (BG) (BU) (AG)
                 (AU) (BG) (AG) (BG) (AU) (BG) (AU) (AU) (BU) (BG)
                 (AU) (BU) (AG) (AG) (BU) (BU) (BU) (AG) (AG) (AG)
                 (BU) (AG) (BU) (AG) (BU) (BU) (AG) (AG) (AG) (BU)
                 (BU) (BG) (AG) (AU) (BU) (BG) (AU) (AG) (AG) (BG)
                 (BU) (BU) (AU) (AG) (BU) (BU) (AG) (AG) (BG) (AG)
                 (BU) (BU) (AG) (BU) (AG) (BU) (AU) (AG) (BU) (AG)
                 (BU) (AG) (BG) (AU) (BG) (BU) (BU) (AU) (AG) (BG)
                 (AG) (BU) (AG) (BU) (AG) (AU) (BG) (BU) (AU) (BG)
                 (AG) (AU) (BU) (AU) (BG) (BG) (BG) (AU) (AG) (BU)
                 (BG) (AU) (AG) (BU) (BU) (AG) (BU) (AG) (AU) (BG)
                 (AG) (BU) (BG) (AU) (AG) (AU) (AG) (BG) (BU) (BU)
                 (AG) (AU) (AG) (BU) (BG) (AU) (BG) (BU) (AG) (BG)
                 (BU) (AU) (AG) (BU) (AG) (BG) (AU) (AU) (BU) (AG)
                 (BG) (AU) (AG) (BU) (BU) (AG) (BG) (BG) (BU) (AG)
                 (AU) (AU) (BU) (BG) (AG) (BU) (AG) (BU) (AG) (BU)
                 (AG) (BU) (BU) (AG) (BU) (AG) (AG) (BU) (BU) (AG)
                 (BU) (AG) (AG) (BU) (AG) (BU) (BU) (AG) (AG) (BU)
                 (AG) (BU) (AG) (BU) (AG) (BU) (AG) (BU) (AG) (BU)
                 (BU) (AG) (AG) (BU) (BU) (AG) (BU) (AG) (AG) (BU)
                 (AG) (BU) (AG) (BU) (BU) (AG) (BU) (AG) (AG) (BU)
                 (AG) (BU) (AG) (BU) (BU) (AG) (AG) (BU) (BU) (AG)
                 (AG) (BU) (AG) (BU)
 The electronic state of the initial guess is 1-AG.
 Leave Link  401 at Thu Sep  8 15:01:30 2022, MaxMem=  1342177280 cpu:              82.7 elap:               1.8
 (Enter /mnt/opt/groups/app-gaussian/g16-avx2/l502.exe)
 Two-electron integrals replicated using symmetry.
 Closed shell SCF:
 Using DIIS extrapolation, IDIIS=    10.
 NGot=  1342177280 LenX=  1341703840 LenY=  1341482470
 Requested convergence on RMS density matrix=1.00D-08 within 500 cycles.
 Requested convergence on MAX density matrix=1.00D-06.
 Requested convergence on             energy=1.00D-06.
 Level shift goal  0.100 maximum shift  0.100.
 No special actions if energy rises.
 Dynamic level shift is on during FON iterations.

 Cycle   1  Pass 1  IDiag  1:
 FoFJK:  IHMeth= 1 ICntrl=       0 DoSepK=F KAlg= 0 I1Cent=           0 FoldK=F
 IRaf= 620000000 NMat=       1 IRICut=       1 DoRegI=T DoRafI=F ISym2E= 2 IDoP0=0 IntGTp=1.
 FoFCou: FMM=F IPFlag=           0 FMFlag=      100000 FMFlg1=           0
         NFxFlg=           0 DoJE=F BraDBF=F KetDBF=F FulRan=T
         wScrn=  0.000000 ICntrl=         0 IOpCl=  0 I1Cent=           0 NGrid=           0
         NMat0=    1 NMatS0=      1 NMatT0=    0 NMatD0=    1 NMtDS0=    0 NMtDT0=    0
 Integrals replicated using symmetry in FoFCou.
 E= -1000.04553193377    
 DIIS: error= 4.43D-02 at cycle   1 NSaved=   1.
 NSaved= 1 IEnMin= 1 EnMin= -1000.04553193377     IErMin= 1 ErrMin= 4.43D-02
 ErrMax= 4.43D-02  0.00D+00 EMaxC= 1.00D+00 BMatC= 4.27D-01 BMatP= 4.27D-01
 IDIUse=1 WtCom= 1.00D+00 WtEn= 0.00D+00
 Coeff-Com:  0.100D+01
 Coeff:      0.100D+01
 Gap=     0.116 Goal=     0.100 Shift=    0.000
 T= 1730. Gap= 0.112 NK=0 IS=    1 IE=  470 IFin=   87
          NO(<0.9)=   0  NV(>0.1)=   0     86.00e < EF      0.00e >EF  Err=0.0D+00
 GapD=    0.116 DampG=1.000 DampE=0.500 DampFc=0.5000 IDamp=-1.
 Damping current iteration by 5.00D-01
 RMSDP=4.02D-03 MaxDP=1.08D-01              OVMax= 1.44D-01

 Cycle   2  Pass 1  IDiag  1:
 E= -1000.28785304362     Delta-E=       -0.242321109851 Rises=F Damp=T
 DIIS: error= 7.85D-03 at cycle   2 NSaved=   2.
 NSaved= 2 IEnMin= 2 EnMin= -1000.28785304362     IErMin= 2 ErrMin= 7.85D-03
 ErrMax= 7.85D-03  0.00D+00 EMaxC= 1.00D+00 BMatC= 2.66D-02 BMatP= 4.27D-01
 IDIUse=1 WtCom= 1.00D+00 WtEn= 0.00D+00
 Coeff-Com: -0.895D-01 0.109D+01
 Coeff:     -0.895D-01 0.109D+01
 Gap=     0.117 Goal=     0.100 Shift=    0.000
 T= 1537. Gap= 0.114 NK=3 IS=   72 IE=   94 IFin=   87
          NO(<0.9)=   0  NV(>0.1)=   0     86.00e < EF      0.00e >EF  Err=1.4D-14
 GapD=    0.117 DampG=1.000 DampE=1.000 DampFc=1.0000 IDamp=-1.
 RMSDP=1.39D-03 MaxDP=5.98D-02 DE=-2.42D-01 OVMax= 8.49D-02

 Cycle   3  Pass 1  IDiag  1:
 E= -1000.50876939834     Delta-E=       -0.220916354720 Rises=F Damp=F
 DIIS: error= 8.84D-03 at cycle   3 NSaved=   3.
 NSaved= 3 IEnMin= 3 EnMin= -1000.50876939834     IErMin= 2 ErrMin= 7.85D-03
 ErrMax= 8.84D-03  0.00D+00 EMaxC= 1.00D+00 BMatC= 1.29D-02 BMatP= 2.66D-02
 IDIUse=1 WtCom= 1.00D+00 WtEn= 0.00D+00
 Coeff-Com: -0.827D-01 0.456D+00 0.626D+00
 Coeff:     -0.827D-01 0.456D+00 0.626D+00
 Gap=     0.118 Goal=     0.100 Shift=    0.000
 T= 1262. Gap= 0.115 NK=3 IS=   87 IE=   93 IFin=   86
          NO(<0.9)=   0  NV(>0.1)=   0     86.00e < EF      0.00e >EF  Err=0.0D+00
 GapD=    0.118 DampG=1.000 DampE=1.000 DampFc=1.0000 IDamp=-1.
 RMSDP=5.26D-04 MaxDP=1.71D-02 DE=-2.21D-01 OVMax= 6.81D-02

 Cycle   4  Pass 1  IDiag  1:
 E= -1000.51267629982     Delta-E=       -0.003906901483 Rises=F Damp=F
 DIIS: error= 8.68D-03 at cycle   4 NSaved=   4.
 NSaved= 4 IEnMin= 4 EnMin= -1000.51267629982     IErMin= 2 ErrMin= 7.85D-03
 ErrMax= 8.68D-03  0.00D+00 EMaxC= 1.00D+00 BMatC= 8.50D-03 BMatP= 1.29D-02
 IDIUse=1 WtCom= 1.00D+00 WtEn= 0.00D+00
 Coeff-Com: -0.442D-01 0.155D+00 0.454D+00 0.434D+00
 Coeff:     -0.442D-01 0.155D+00 0.454D+00 0.434D+00
 Gap=     0.116 Goal=     0.100 Shift=    0.000
 T=  736. Gap= 0.115 NK=3 IS=   87 IE=   94 IFin=   86
          NO(<0.9)=   0  NV(>0.1)=   0     86.00e < EF      0.00e >EF  Err=0.0D+00
 GapD=    0.116 DampG=1.000 DampE=1.000 DampFc=1.0000 IDamp=-1.
 RMSDP=2.82D-04 MaxDP=9.07D-03 DE=-3.91D-03 OVMax= 4.01D-02

 Cycle   5  Pass 1  IDiag  1:
 E= -1000.52318999538     Delta-E=       -0.010513695560 Rises=F Damp=F
 DIIS: error= 1.05D-03 at cycle   5 NSaved=   5.
 NSaved= 5 IEnMin= 5 EnMin= -1000.52318999538     IErMin= 5 ErrMin= 1.05D-03
 ErrMax= 1.05D-03  0.00D+00 EMaxC= 1.00D+00 BMatC= 2.82D-04 BMatP= 8.50D-03
 IDIUse=1 WtCom= 1.00D+00 WtEn= 0.00D+00
 Coeff-Com: -0.163D-01 0.443D-01 0.176D+00 0.226D+00 0.571D+00
 Coeff:     -0.163D-01 0.443D-01 0.176D+00 0.226D+00 0.571D+00
 Gap=     0.115 Goal=     0.100 Shift=    0.000
 T=  549. Gap= 0.115 NK=3 IS=   87 IE=   94 IFin=   86
          NO(<0.9)=   0  NV(>0.1)=   0     86.00e < EF      0.00e >EF  Err=0.0D+00
 GapD=    0.115 DampG=1.000 DampE=1.000 DampFc=1.0000 IDamp=-1.
 RMSDP=6.00D-05 MaxDP=3.71D-03 DE=-1.05D-02 OVMax= 8.70D-03

 Cycle   6  Pass 1  IDiag  1:
 E= -1000.52343238477     Delta-E=       -0.000242389388 Rises=F Damp=F
 DIIS: error= 4.94D-04 at cycle   6 NSaved=   6.
 NSaved= 6 IEnMin= 6 EnMin= -1000.52343238477     IErMin= 6 ErrMin= 4.94D-04
 ErrMax= 4.94D-04  0.00D+00 EMaxC= 1.00D+00 BMatC= 6.88D-05 BMatP= 2.82D-04
 IDIUse=1 WtCom= 1.00D+00 WtEn= 0.00D+00
 Coeff-Com: -0.548D-02 0.109D-01 0.611D-01 0.982D-01 0.377D+00 0.459D+00
 Coeff:     -0.548D-02 0.109D-01 0.611D-01 0.982D-01 0.377D+00 0.459D+00
 Gap=     0.115 Goal=     0.100 Shift=    0.000
 RMSDP=2.35D-05 MaxDP=1.49D-03 DE=-2.42D-04 OVMax= 3.61D-03

 Cycle   7  Pass 1  IDiag  1:
 E= -1000.52350543900     Delta-E=       -0.000073054233 Rises=F Damp=F
 DIIS: error= 1.18D-04 at cycle   7 NSaved=   7.
 NSaved= 7 IEnMin= 7 EnMin= -1000.52350543900     IErMin= 7 ErrMin= 1.18D-04
 ErrMax= 1.18D-04  0.00D+00 EMaxC= 1.00D+00 BMatC= 3.63D-06 BMatP= 6.88D-05
 IDIUse=1 WtCom= 1.00D+00 WtEn= 0.00D+00
 Coeff-Com: -0.253D-02 0.430D-02 0.289D-01 0.493D-01 0.203D+00 0.281D+00
 Coeff-Com:  0.436D+00
 Coeff:     -0.253D-02 0.430D-02 0.289D-01 0.493D-01 0.203D+00 0.281D+00
 Coeff:      0.436D+00
 Gap=     0.115 Goal=     0.100 Shift=    0.000
 RMSDP=5.59D-06 MaxDP=2.58D-04 DE=-7.31D-05 OVMax= 8.20D-04

 Cycle   8  Pass 1  IDiag  1:
 E= -1000.52350939324     Delta-E=       -0.000003954235 Rises=F Damp=F
 DIIS: error= 2.22D-05 at cycle   8 NSaved=   8.
 NSaved= 8 IEnMin= 8 EnMin= -1000.52350939324     IErMin= 8 ErrMin= 2.22D-05
 ErrMax= 2.22D-05  0.00D+00 EMaxC= 1.00D+00 BMatC= 1.54D-07 BMatP= 3.63D-06
 IDIUse=1 WtCom= 1.00D+00 WtEn= 0.00D+00
 Coeff-Com: -0.207D-03 0.902D-04 0.239D-02 0.509D-02 0.266D-01 0.479D-01
 Coeff-Com:  0.194D+00 0.724D+00
 Coeff:     -0.207D-03 0.902D-04 0.239D-02 0.509D-02 0.266D-01 0.479D-01
 Coeff:      0.194D+00 0.724D+00
 Gap=     0.115 Goal=     0.100 Shift=    0.000
 RMSDP=1.23D-06 MaxDP=7.21D-05 DE=-3.95D-06 OVMax= 1.56D-04

 Cycle   9  Pass 1  IDiag  1:
 E= -1000.52350954541     Delta-E=       -0.000000152170 Rises=F Damp=F
 DIIS: error= 6.07D-06 at cycle   9 NSaved=   9.
 NSaved= 9 IEnMin= 9 EnMin= -1000.52350954541     IErMin= 9 ErrMin= 6.07D-06
 ErrMax= 6.07D-06  0.00D+00 EMaxC= 1.00D+00 BMatC= 1.71D-08 BMatP= 1.54D-07
 IDIUse=1 WtCom= 1.00D+00 WtEn= 0.00D+00
 Coeff-Com: -0.114D-04-0.123D-03 0.623D-04 0.665D-03 0.619D-02 0.140D-01
 Coeff-Com:  0.840D-01 0.388D+00 0.508D+00
 Coeff:     -0.114D-04-0.123D-03 0.623D-04 0.665D-03 0.619D-02 0.140D-01
 Coeff:      0.840D-01 0.388D+00 0.508D+00
 Gap=     0.115 Goal=     0.100 Shift=    0.000
 RMSDP=4.15D-07 MaxDP=1.76D-05 DE=-1.52D-07 OVMax= 4.61D-05

 Cycle  10  Pass 1  IDiag  1:
 E= -1000.52350956104     Delta-E=       -0.000000015629 Rises=F Damp=F
 DIIS: error= 3.31D-06 at cycle  10 NSaved=  10.
 NSaved=10 IEnMin=10 EnMin= -1000.52350956104     IErMin=10 ErrMin= 3.31D-06
 ErrMax= 3.31D-06  0.00D+00 EMaxC= 1.00D+00 BMatC= 2.51D-09 BMatP= 1.71D-08
 IDIUse=1 WtCom= 1.00D+00 WtEn= 0.00D+00
 Coeff-Com:  0.201D-04-0.653D-04-0.325D-03-0.431D-03-0.752D-03-0.302D-03
 Coeff-Com:  0.117D-01 0.897D-01 0.294D+00 0.606D+00
 Coeff:      0.201D-04-0.653D-04-0.325D-03-0.431D-03-0.752D-03-0.302D-03
 Coeff:      0.117D-01 0.897D-01 0.294D+00 0.606D+00
 Gap=     0.115 Goal=     0.100 Shift=    0.000
 RMSDP=1.63D-07 MaxDP=6.23D-06 DE=-1.56D-08 OVMax= 1.95D-05

 Cycle  11  Pass 1  IDiag  1:
 E= -1000.52350956359     Delta-E=       -0.000000002551 Rises=F Damp=F
 DIIS: error= 9.31D-07 at cycle  11 NSaved=  11.
 NSaved=11 IEnMin=11 EnMin= -1000.52350956359     IErMin=11 ErrMin= 9.31D-07
 ErrMax= 9.31D-07  0.00D+00 EMaxC= 1.00D+00 BMatC= 3.37D-10 BMatP= 2.51D-09
 IDIUse=1 WtCom= 1.00D+00 WtEn= 0.00D+00
 Coeff-Com:  0.124D-04-0.285D-04-0.206D-03-0.314D-03-0.895D-03-0.117D-02
 Coeff-Com:  0.730D-03 0.256D-01 0.140D+00 0.368D+00 0.469D+00
 Coeff:      0.124D-04-0.285D-04-0.206D-03-0.314D-03-0.895D-03-0.117D-02
 Coeff:      0.730D-03 0.256D-01 0.140D+00 0.368D+00 0.469D+00
 Gap=     0.115 Goal=     0.100 Shift=    0.000
 RMSDP=4.51D-08 MaxDP=2.01D-06 DE=-2.55D-09 OVMax= 5.22D-06

 Cycle  12  Pass 1  IDiag  1:
 E= -1000.52350956395     Delta-E=       -0.000000000364 Rises=F Damp=F
 DIIS: error= 1.40D-07 at cycle  12 NSaved=  12.
 NSaved=12 IEnMin=12 EnMin= -1000.52350956395     IErMin=12 ErrMin= 1.40D-07
 ErrMax= 1.40D-07  0.00D+00 EMaxC= 1.00D+00 BMatC= 6.44D-12 BMatP= 3.37D-10
 IDIUse=1 WtCom= 1.00D+00 WtEn= 0.00D+00
 Coeff-Com:  0.233D-05-0.292D-05-0.401D-04-0.692D-04-0.260D-03-0.413D-03
 Coeff-Com: -0.137D-02-0.212D-02 0.165D-01 0.622D-01 0.152D+00 0.774D+00
 Coeff:      0.233D-05-0.292D-05-0.401D-04-0.692D-04-0.260D-03-0.413D-03
 Coeff:     -0.137D-02-0.212D-02 0.165D-01 0.622D-01 0.152D+00 0.774D+00
 Gap=     0.115 Goal=     0.100 Shift=    0.000
 RMSDP=9.99D-09 MaxDP=3.45D-07 DE=-3.64D-10 OVMax= 1.19D-06

 SCF Done:  E(RB3LYP) =  -1000.52350956     A.U. after   12 cycles
            NFock= 12  Conv=0.10D-07     -V/T= 2.0098
 KE= 9.908147734084D+02 PE=-6.194817175690D+03 EE= 2.264234500870D+03
 Leave Link  502 at Thu Sep  8 15:02:05 2022, MaxMem=  1342177280 cpu:            1615.5 elap:              35.0
 (Enter /mnt/opt/groups/app-gaussian/g16-avx2/l601.exe)
 Copying SCF densities to generalized density rwf, IOpCl= 0 IROHF=0.

 **********************************************************************

            Population analysis using the SCF Density.

 **********************************************************************

 Orbital symmetries:
       Occupied  (AG) (BU) (AG) (BU) (AG) (BU) (BU) (AG) (AG) (BU)
                 (BU) (AG) (BU) (AG) (AG) (BU) (AG) (BU) (BU) (AG)
                 (AG) (BU) (BU) (AG) (BU) (AG) (AG) (BU) (AG) (BU)
                 (BU) (AG) (AG) (BU) (BU) (AG) (AG) (BU) (AG) (BU)
                 (AG) (BU) (BU) (AG) (AG) (BU) (AG) (BU) (AG) (BU)
                 (BU) (AG) (AG) (AG) (BU) (AG) (BU) (BU) (AG) (BU)
                 (BU) (AG) (AU) (AG) (BU) (AG) (BG) (BU) (AG) (AU)
                 (BU) (BU) (AG) (BG) (BU) (AG) (AG) (BG) (AU) (AU)
                 (BG) (BG) (AU) (AU) (BG) (AU)
       Virtual   (BG) (AU) (BG) (BG) (AU) (AU) (BG) (BG) (AU) (BU)
                 (AG) (BU) (AG) (AG) (AU) (BU) (BU) (AG) (AG) (BU)
                 (BG) (BU) (AG) (AG) (BU) (AU) (BU) (AG) (BU) (BG)
                 (BU) (AG) (BU) (AG) (AG) (BU) (AG) (BU) (AG) (BU)
                 (AG) (AG) (BU) (BU) (AG) (BU) (AG) (BU) (AG) (BU)
                 (AG) (BU) (BU) (AU) (AG) (AG) (BU) (BG) (AU) (AG)
                 (BU) (BG) (AG) (AG) (BG) (BU) (AU) (BU) (BU) (AG)
                 (AU) (AG) (BG) (BU) (BU) (AG) (BU) (AG) (AG) (BU)
                 (AU) (BU) (BU) (AG) (BG) (AG) (BU) (AG) (BG) (AU)
                 (BU) (AG) (BG) (AG) (AU) (AU) (BU) (BG) (AU) (BG)
                 (BG) (AU) (AU) (AG) (BG) (BU) (BU) (AG) (BU) (AG)
                 (BU) (AG) (AU) (BU) (AG) (BG) (BU) (AG) (AU) (BU)
                 (AG) (BU) (AG) (BG) (AG) (BU) (AG) (BU) (AG) (BU)
                 (AG) (AG) (BU) (BU) (BU) (AG) (AG) (BU) (BU) (AG)
                 (AG) (BU) (AG) (BU) (AG) (BU) (BU) (AG) (AG) (BU)
                 (AG) (BU) (AG) (AU) (BG) (AU) (BG) (BU) (AG) (BU)
                 (BG) (AU) (AU) (BU) (AU) (BG) (AG) (AG) (BG) (AU)
                 (BG) (AU) (BG) (BU) (BG) (AU) (AU) (BG) (AU) (BU)
                 (AG) (BG) (AU) (BU) (AG) (BU) (BU) (AG) (AG) (AG)
                 (BU) (AG) (BU) (AG) (BU) (AG) (BU) (AG) (AG) (BG)
                 (BU) (BU) (AU) (AG) (BU) (BG) (AU) (BG) (AG) (AG)
                 (AU) (BU) (BU) (BU) (AG) (BU) (AG) (AG) (BG) (BU)
                 (AG) (AG) (BU) (AG) (BU) (AU) (AG) (BU) (BU) (BU)
                 (AG) (BG) (AG) (AU) (BG) (BU) (AU) (BU) (AG) (BG)
                 (AG) (BU) (AG) (BU) (AG) (AU) (BG) (BU) (AU) (BG)
                 (AG) (AU) (BU) (AU) (BG) (BG) (AU) (BG) (AG) (BU)
                 (AU) (BG) (AG) (BU) (BU) (AG) (BU) (AG) (AU) (BG)
                 (AG) (BG) (BU) (AU) (AU) (BG) (AG) (AG) (BU) (BU)
                 (AG) (AU) (AG) (BG) (BU) (BG) (AU) (BU) (AG) (BU)
                 (AU) (BG) (AG) (BU) (BG) (AG) (AU) (AU) (BU) (AG)
                 (BG) (BU) (AU) (AG) (BU) (AG) (BG) (BG) (BU) (AU)
                 (AG) (AU) (BU) (BG) (AG) (BU) (AG) (BU) (AG) (BU)
                 (AG) (BU) (BU) (AG) (BU) (AG) (AG) (BU) (BU) (AG)
                 (BU) (AG) (BU) (AG) (BU) (AG) (BU) (AG) (AG) (BU)
                 (AG) (BU) (AG) (BU) (AG) (BU) (AG) (BU) (AG) (BU)
                 (BU) (AG) (AG) (BU) (BU) (AG) (BU) (AG) (AG) (BU)
                 (AG) (BU) (BU) (AG) (BU) (AG) (BU) (AG) (AG) (BU)
                 (AG) (BU) (AG) (BU) (BU) (AG) (AG) (BU) (BU) (AG)
                 (AG) (BU) (AG) (BU)
 The electronic state is 1-AG.
 Alpha  occ. eigenvalues --  -10.20292 -10.20258 -10.20237 -10.20222 -10.19855
 Alpha  occ. eigenvalues --  -10.19855 -10.19851 -10.19851 -10.19788 -10.19788
 Alpha  occ. eigenvalues --  -10.19215 -10.19215 -10.19179 -10.19179 -10.19123
 Alpha  occ. eigenvalues --  -10.19123 -10.19118 -10.19118 -10.19117 -10.19117
 Alpha  occ. eigenvalues --  -10.19107 -10.19107 -10.19068 -10.19068 -10.19052
 Alpha  occ. eigenvalues --  -10.19052  -0.88740  -0.87536  -0.85674  -0.83347
 Alpha  occ. eigenvalues --   -0.80114  -0.80098  -0.78028  -0.77060  -0.75170
 Alpha  occ. eigenvalues --   -0.74694  -0.72307  -0.71472  -0.69651  -0.64949
 Alpha  occ. eigenvalues --   -0.63565  -0.62786  -0.60252  -0.60218  -0.59504
 Alpha  occ. eigenvalues --   -0.59196  -0.54793  -0.53864  -0.52326  -0.51685
 Alpha  occ. eigenvalues --   -0.50432  -0.49154  -0.47566  -0.46492  -0.46374
 Alpha  occ. eigenvalues --   -0.44900  -0.44364  -0.43559  -0.43438  -0.42870
 Alpha  occ. eigenvalues --   -0.41755  -0.41651  -0.40797  -0.40325  -0.39984
 Alpha  occ. eigenvalues --   -0.39523  -0.39278  -0.38845  -0.37415  -0.37019
 Alpha  occ. eigenvalues --   -0.36846  -0.34435  -0.34378  -0.34223  -0.33044
 Alpha  occ. eigenvalues --   -0.32895  -0.31545  -0.31153  -0.30445  -0.29194
 Alpha  occ. eigenvalues --   -0.27818  -0.25426  -0.25079  -0.22209  -0.20966
 Alpha  occ. eigenvalues --   -0.18548
 Alpha virt. eigenvalues --   -0.07022  -0.04620  -0.03157   0.00126   0.00320
 Alpha virt. eigenvalues --    0.02830   0.03726   0.06724   0.07383   0.09174
 Alpha virt. eigenvalues --    0.09866   0.09984   0.10943   0.11530   0.12465
 Alpha virt. eigenvalues --    0.12752   0.13875   0.14708   0.16152   0.16950
 Alpha virt. eigenvalues --    0.17034   0.17368   0.17562   0.18185   0.19422
 Alpha virt. eigenvalues --    0.20561   0.20792   0.22022   0.22712   0.23967
 Alpha virt. eigenvalues --    0.25200   0.26029   0.26644   0.27081   0.28015
 Alpha virt. eigenvalues --    0.29077   0.29513   0.30057   0.30407   0.30448
 Alpha virt. eigenvalues --    0.32893   0.34110   0.34309   0.34378   0.37679
 Alpha virt. eigenvalues --    0.38514   0.39182   0.41878   0.46383   0.46425
 Alpha virt. eigenvalues --    0.48057   0.48437   0.49359   0.49869   0.50001
 Alpha virt. eigenvalues --    0.50582   0.50817   0.50943   0.52410   0.52809
 Alpha virt. eigenvalues --    0.53239   0.53561   0.54178   0.54671   0.54735
 Alpha virt. eigenvalues --    0.55306   0.55432   0.55887   0.56762   0.56832
 Alpha virt. eigenvalues --    0.57491   0.57727   0.57821   0.57919   0.58865
 Alpha virt. eigenvalues --    0.58972   0.59335   0.59564   0.60059   0.60482
 Alpha virt. eigenvalues --    0.60737   0.61278   0.61490   0.61743   0.61950
 Alpha virt. eigenvalues --    0.62427   0.62460   0.62866   0.63222   0.63230
 Alpha virt. eigenvalues --    0.63360   0.64162   0.64163   0.65490   0.65915
 Alpha virt. eigenvalues --    0.67141   0.68605   0.68990   0.69496   0.72284
 Alpha virt. eigenvalues --    0.74042   0.74573   0.77467   0.77917   0.78071
 Alpha virt. eigenvalues --    0.79434   0.80008   0.81081   0.81640   0.81713
 Alpha virt. eigenvalues --    0.81795   0.82358   0.82735   0.83297   0.83466
 Alpha virt. eigenvalues --    0.84105   0.84460   0.84604   0.85610   0.88100
 Alpha virt. eigenvalues --    0.88153   0.89252   0.89766   0.90804   0.91844
 Alpha virt. eigenvalues --    0.92095   0.92747   0.94020   0.94669   0.95197
 Alpha virt. eigenvalues --    0.95442   0.96633   0.96885   0.97698   0.99589
 Alpha virt. eigenvalues --    1.01302   1.01988   1.02273   1.03724   1.04208
 Alpha virt. eigenvalues --    1.06451   1.06857   1.07394   1.08143   1.11638
 Alpha virt. eigenvalues --    1.13050   1.14245   1.15144   1.15962   1.18715
 Alpha virt. eigenvalues --    1.19582   1.20163   1.21232   1.21816   1.22225
 Alpha virt. eigenvalues --    1.24236   1.24283   1.24480   1.25126   1.25741
 Alpha virt. eigenvalues --    1.25936   1.26976   1.32415   1.33149   1.33196
 Alpha virt. eigenvalues --    1.33497   1.33520   1.34536   1.35468   1.35543
 Alpha virt. eigenvalues --    1.35738   1.36754   1.37185   1.39857   1.39963
 Alpha virt. eigenvalues --    1.40929   1.41137   1.41241   1.41556   1.41745
 Alpha virt. eigenvalues --    1.43879   1.44251   1.45030   1.46588   1.46764
 Alpha virt. eigenvalues --    1.49797   1.49977   1.50089   1.51583   1.54346
 Alpha virt. eigenvalues --    1.54357   1.56975   1.58650   1.64309   1.67822
 Alpha virt. eigenvalues --    1.71237   1.71251   1.72400   1.73715   1.74431
 Alpha virt. eigenvalues --    1.74657   1.76455   1.77183   1.77969   1.79465
 Alpha virt. eigenvalues --    1.81590   1.81720   1.82986   1.83674   1.84634
 Alpha virt. eigenvalues --    1.84879   1.85583   1.86053   1.86913   1.87325
 Alpha virt. eigenvalues --    1.88404   1.88714   1.88898   1.88899   1.89489
 Alpha virt. eigenvalues --    1.90965   1.91744   1.92292   1.92658   1.93593
 Alpha virt. eigenvalues --    1.93661   1.94192   1.94661   1.95588   1.97419
 Alpha virt. eigenvalues --    1.97791   1.98229   1.98406   1.99386   1.99388
 Alpha virt. eigenvalues --    2.00305   2.02253   2.03171   2.05230   2.05972
 Alpha virt. eigenvalues --    2.08861   2.09273   2.10519   2.10862   2.14532
 Alpha virt. eigenvalues --    2.16362   2.19697   2.20026   2.22851   2.22927
 Alpha virt. eigenvalues --    2.23792   2.23898   2.24862   2.25127   2.25327
 Alpha virt. eigenvalues --    2.27473   2.29208   2.29223   2.29691   2.30475
 Alpha virt. eigenvalues --    2.31581   2.31617   2.32548   2.32602   2.33178
 Alpha virt. eigenvalues --    2.33761   2.35061   2.37596   2.38411   2.38481
 Alpha virt. eigenvalues --    2.39030   2.40843   2.41846   2.41872   2.42998
 Alpha virt. eigenvalues --    2.43384   2.43832   2.45157   2.45516   2.46962
 Alpha virt. eigenvalues --    2.49111   2.49477   2.51330   2.51719   2.51845
 Alpha virt. eigenvalues --    2.53867   2.54124   2.54871   2.55771   2.55922
 Alpha virt. eigenvalues --    2.56428   2.57068   2.57474   2.59385   2.59641
 Alpha virt. eigenvalues --    2.59768   2.60271   2.61628   2.62778   2.63022
 Alpha virt. eigenvalues --    2.63047   2.65342   2.65540   2.65728   2.66808
 Alpha virt. eigenvalues --    2.68235   2.69807   2.70643   2.72847   2.74714
 Alpha virt. eigenvalues --    2.74797   2.75384   2.75766   2.76067   2.78300
 Alpha virt. eigenvalues --    2.79742   2.82531   2.83790   2.84578   2.87906
 Alpha virt. eigenvalues --    2.89179   2.89389   2.90493   2.90602   2.96139
 Alpha virt. eigenvalues --    2.97345   3.00417   3.05643   3.07322   3.08556
 Alpha virt. eigenvalues --    3.12165   3.14236   3.16892   3.16955   3.18962
 Alpha virt. eigenvalues --    3.18965   3.20489   3.23212   3.24011   3.24096
 Alpha virt. eigenvalues --    3.25977   3.30293   3.30437   3.30734   3.31884
 Alpha virt. eigenvalues --    3.33347   3.39435   3.42499   3.45040   3.45399
 Alpha virt. eigenvalues --    3.47983   3.48016   3.60749   3.65968   3.69517
 Alpha virt. eigenvalues --    3.81083   3.86936   3.87107   4.08302   4.10063
 Alpha virt. eigenvalues --    4.10531   4.11007   4.13685   4.13760   4.14545
 Alpha virt. eigenvalues --    4.14684   4.15647   4.16202   4.18557   4.20502
 Alpha virt. eigenvalues --    4.21732   4.29319   4.32826   4.35221   4.40663
 Alpha virt. eigenvalues --    4.42269   4.47273   4.50866   4.53669   4.56859
 Alpha virt. eigenvalues --    4.67421   4.80124   4.92126   5.00973
          Condensed to atoms (all electrons):
               1          2          3          4          5          6
     1  C    5.059861   0.294131   0.418082   0.421702  -0.082364  -0.003248
     2  C    0.294131   5.034793  -0.079597   0.003856   0.400557   0.424286
     3  C    0.418082  -0.079597   5.080500  -0.045485  -0.021444   0.009914
     4  C    0.421702   0.003856  -0.045485   5.059861   0.011760  -0.046408
     5  C   -0.082364   0.400557  -0.021444   0.011760   5.378263  -0.058123
     6  C   -0.003248   0.424286   0.009914  -0.046408  -0.058123   4.801171
     7  C    0.006422   0.009174   0.473896  -0.070092   0.000432  -0.000226
     8  C   -0.045485  -0.065944   0.013839   0.418082  -0.001800   0.001788
     9  C    0.003856   0.012803  -0.065944   0.294131  -0.000067  -0.000202
    10  C    0.014516  -0.014563  -0.000058  -0.000650  -0.112089   0.418437
    11  C    0.007359   0.006502   0.000696  -0.000195   0.403381  -0.028959
    12  C   -0.070092  -0.007010  -0.001480   0.006422   0.016437   0.404018
    13  C   -0.046408  -0.000202   0.001788  -0.003248  -0.000025   0.000012
    14  C    0.011760  -0.000067  -0.001800  -0.082364   0.000001  -0.000025
    15  C   -0.000210   0.008653   0.000016  -0.000000  -0.077263  -0.000060
    16  C   -0.000090  -0.035588  -0.000037   0.000030  -0.019049   0.002574
    17  C   -0.000195  -0.000000   0.000061   0.007359  -0.000000  -0.000000
    18  C   -0.000650  -0.000011   0.008587   0.014516  -0.000000   0.000000
    19  C   -0.000002  -0.000163  -0.000000   0.000000   0.014333   0.007176
    20  C    0.000030  -0.000000  -0.000378  -0.000090   0.000000   0.000000
    21  C   -0.000000   0.000000   0.000000  -0.000210   0.000000  -0.000000
    22  C    0.000002  -0.000358  -0.000000   0.000000   0.007308   0.000024
    23  C    0.000000   0.000000   0.000002  -0.000002  -0.000000   0.000000
    24  C    0.000000  -0.000000  -0.000000   0.000002  -0.000000   0.000000
    25  C    0.000000   0.000034   0.000000   0.000000  -0.000551  -0.000319
    26  C    0.000000   0.000000  -0.000000   0.000000   0.000000  -0.000000
    27  H   -0.026800  -0.014929   0.355363   0.004219   0.003733  -0.000252
    28  H   -0.013380  -0.029955   0.003027  -0.000340   0.349342   0.004214
    29  H    0.004219   0.001202  -0.000222  -0.026800   0.000019   0.002279
    30  H    0.002033  -0.000273  -0.033795   0.001371   0.000015   0.000002
    31  H   -0.000212   0.003863   0.000002   0.000028   0.000700  -0.039455
    32  H   -0.000340   0.000006   0.000024  -0.013380   0.000000  -0.000009
    33  H    0.001371   0.003775   0.000020   0.002033  -0.000253  -0.036722
    34  H    0.000028   0.000000   0.000185  -0.000212  -0.000000  -0.000000
    35  H    0.000001   0.000116  -0.000002   0.000000  -0.009576   0.000022
    36  H    0.000000  -0.000000   0.000000   0.000001   0.000000   0.000000
    37  H    0.000000   0.000019  -0.000000  -0.000000  -0.000202   0.000114
    38  H   -0.000000   0.000004  -0.000000  -0.000000  -0.000207  -0.000001
    39  H   -0.000000  -0.000000   0.000000  -0.000000   0.000000   0.000000
    40  H   -0.000000  -0.000000   0.000000   0.000000   0.000000   0.000000
    41  H   -0.000000  -0.000001   0.000000   0.000000   0.000011   0.000004
    42  H    0.000000   0.000000  -0.000000  -0.000000  -0.000000  -0.000000
               7          8          9         10         11         12
     1  C    0.006422  -0.045485   0.003856   0.014516   0.007359  -0.070092
     2  C    0.009174  -0.065944   0.012803  -0.014563   0.006502  -0.007010
     3  C    0.473896   0.013839  -0.065944  -0.000058   0.000696  -0.001480
     4  C   -0.070092   0.418082   0.294131  -0.000650  -0.000195   0.006422
     5  C    0.000432  -0.001800  -0.000067  -0.112089   0.403381   0.016437
     6  C   -0.000226   0.001788  -0.000202   0.418437  -0.028959   0.404018
     7  C    5.074019  -0.001480  -0.007010  -0.000000  -0.000015   0.000087
     8  C   -0.001480   5.080500  -0.079597   0.008587   0.000061   0.473896
     9  C   -0.007010  -0.079597   5.034793  -0.000011  -0.000000   0.009174
    10  C   -0.000000   0.008587  -0.000011   5.342828  -0.018160  -0.080856
    11  C   -0.000015   0.000061  -0.000000  -0.018160   4.757840  -0.000328
    12  C    0.000087   0.473896   0.009174  -0.080856  -0.000328   5.074019
    13  C    0.404018   0.009914   0.424286   0.000000  -0.000000  -0.000226
    14  C    0.016437  -0.021444   0.400557  -0.000000  -0.000000   0.000432
    15  C    0.000000   0.000000   0.000000   0.014783   0.440299  -0.000008
    16  C    0.000000  -0.000378  -0.000000   0.387612   0.468048   0.007636
    17  C   -0.000328   0.000696   0.006502   0.000000  -0.000000  -0.000015
    18  C   -0.080856  -0.000058  -0.014563   0.000000   0.000000  -0.000000
    19  C    0.000000   0.000002   0.000000  -0.082182  -0.031692  -0.000202
    20  C    0.007636  -0.000037  -0.035588  -0.000000   0.000000   0.000000
    21  C   -0.000008   0.000016   0.008653  -0.000000  -0.000000   0.000000
    22  C    0.000000  -0.000000  -0.000000  -0.000581  -0.009534   0.000000
    23  C   -0.000202  -0.000000  -0.000163  -0.000000  -0.000000   0.000000
    24  C    0.000000  -0.000000  -0.000358   0.000000   0.000000   0.000000
    25  C   -0.000000  -0.000000   0.000000   0.007738  -0.036867   0.000002
    26  C    0.000002   0.000000   0.000034   0.000000  -0.000000  -0.000000
    27  H   -0.035747  -0.000222   0.001202   0.000000   0.000613   0.000020
    28  H    0.000321   0.000024   0.000006   0.000752  -0.039324  -0.000214
    29  H    0.000020   0.355363  -0.014929  -0.000246  -0.000001  -0.035747
    30  H    0.358794   0.000020   0.003775   0.000000   0.000000  -0.000000
    31  H   -0.000000   0.000185   0.000000   0.356916   0.004341  -0.008165
    32  H   -0.000214   0.003027  -0.029955  -0.000000  -0.000000   0.000321
    33  H   -0.000000  -0.033795  -0.000273  -0.007715   0.000030   0.358794
    34  H   -0.008165   0.000002   0.003863  -0.000000  -0.000000  -0.000000
    35  H   -0.000000   0.000000  -0.000000  -0.000202  -0.038822   0.000000
    36  H    0.000000  -0.000002   0.000116   0.000000  -0.000000  -0.000000
    37  H   -0.000000   0.000000  -0.000000  -0.008537   0.004585  -0.000003
    38  H   -0.000000   0.000000  -0.000000   0.000010   0.002891  -0.000000
    39  H   -0.000000  -0.000000   0.000004  -0.000000   0.000000  -0.000000
    40  H   -0.000003  -0.000000   0.000019   0.000000   0.000000  -0.000000
    41  H    0.000000  -0.000000   0.000000  -0.000208   0.001034  -0.000000
    42  H   -0.000000   0.000000  -0.000001  -0.000000  -0.000000   0.000000
              13         14         15         16         17         18
     1  C   -0.046408   0.011760  -0.000210  -0.000090  -0.000195  -0.000650
     2  C   -0.000202  -0.000067   0.008653  -0.035588  -0.000000  -0.000011
     3  C    0.001788  -0.001800   0.000016  -0.000037   0.000061   0.008587
     4  C   -0.003248  -0.082364  -0.000000   0.000030   0.007359   0.014516
     5  C   -0.000025   0.000001  -0.077263  -0.019049  -0.000000  -0.000000
     6  C    0.000012  -0.000025  -0.000060   0.002574  -0.000000   0.000000
     7  C    0.404018   0.016437   0.000000   0.000000  -0.000328  -0.080856
     8  C    0.009914  -0.021444   0.000000  -0.000378   0.000696  -0.000058
     9  C    0.424286   0.400557   0.000000  -0.000000   0.006502  -0.014563
    10  C    0.000000  -0.000000   0.014783   0.387612   0.000000   0.000000
    11  C   -0.000000  -0.000000   0.440299   0.468048  -0.000000   0.000000
    12  C   -0.000226   0.000432  -0.000008   0.007636  -0.000015  -0.000000
    13  C    4.801171  -0.058123  -0.000000   0.000000  -0.028959   0.418437
    14  C   -0.058123   5.378263   0.000000   0.000000   0.403381  -0.112089
    15  C   -0.000000   0.000000   5.009882  -0.035259  -0.000000  -0.000000
    16  C    0.000000   0.000000  -0.035259   4.774381   0.000000  -0.000000
    17  C   -0.028959   0.403381  -0.000000   0.000000   4.757840  -0.018160
    18  C    0.418437  -0.112089  -0.000000  -0.000000  -0.018160   5.342828
    19  C    0.000000  -0.000000  -0.063940   0.442823  -0.000000  -0.000000
    20  C    0.002574  -0.019049   0.000000  -0.000000   0.468048   0.387612
    21  C   -0.000060  -0.077263   0.000000   0.000000   0.440299   0.014783
    22  C    0.000000  -0.000000   0.530617  -0.036629   0.000000   0.000000
    23  C    0.007176   0.014333   0.000000   0.000000  -0.031692  -0.082182
    24  C    0.000024   0.007308   0.000000  -0.000000  -0.009534  -0.000581
    25  C   -0.000000   0.000000  -0.025199  -0.009188  -0.000000   0.000000
    26  C   -0.000319  -0.000551   0.000000   0.000000  -0.036867   0.007738
    27  H    0.002279   0.000019  -0.000005   0.000001  -0.000001  -0.000246
    28  H   -0.000009   0.000000  -0.009124   0.004512  -0.000000  -0.000000
    29  H   -0.000252   0.003733  -0.000000   0.000005   0.000613   0.000000
    30  H   -0.036722  -0.000253  -0.000000  -0.000000   0.000030  -0.007715
    31  H   -0.000000  -0.000000  -0.000215  -0.039291  -0.000000  -0.000000
    32  H    0.004214   0.349342   0.000000   0.000000  -0.039324   0.000752
    33  H    0.000002   0.000015   0.000000   0.000113   0.000000   0.000000
    34  H   -0.039455   0.000700   0.000000   0.000000   0.004341   0.356916
    35  H    0.000000   0.000000   0.362603   0.004771  -0.000000   0.000000
    36  H    0.000022  -0.009576   0.000000  -0.000000  -0.038822  -0.000202
    37  H    0.000000   0.000000   0.000556  -0.039023   0.000000   0.000000
    38  H    0.000000   0.000000  -0.033853   0.001026   0.000000  -0.000000
    39  H   -0.000001  -0.000207   0.000000  -0.000000   0.002891   0.000010
    40  H    0.000114  -0.000202  -0.000000  -0.000000   0.004585  -0.008537
    41  H   -0.000000  -0.000000   0.004168   0.002814  -0.000000  -0.000000
    42  H    0.000004   0.000011   0.000000   0.000000   0.001034  -0.000208
              19         20         21         22         23         24
     1  C   -0.000002   0.000030  -0.000000   0.000002   0.000000   0.000000
     2  C   -0.000163  -0.000000   0.000000  -0.000358   0.000000  -0.000000
     3  C   -0.000000  -0.000378   0.000000  -0.000000   0.000002  -0.000000
     4  C    0.000000  -0.000090  -0.000210   0.000000  -0.000002   0.000002
     5  C    0.014333   0.000000   0.000000   0.007308  -0.000000  -0.000000
     6  C    0.007176   0.000000  -0.000000   0.000024   0.000000   0.000000
     7  C    0.000000   0.007636  -0.000008   0.000000  -0.000202   0.000000
     8  C    0.000002  -0.000037   0.000016  -0.000000  -0.000000  -0.000000
     9  C    0.000000  -0.035588   0.008653  -0.000000  -0.000163  -0.000358
    10  C   -0.082182  -0.000000  -0.000000  -0.000581  -0.000000   0.000000
    11  C   -0.031692   0.000000  -0.000000  -0.009534  -0.000000   0.000000
    12  C   -0.000202   0.000000   0.000000   0.000000   0.000000   0.000000
    13  C    0.000000   0.002574  -0.000060   0.000000   0.007176   0.000024
    14  C   -0.000000  -0.019049  -0.077263  -0.000000   0.014333   0.007308
    15  C   -0.063940   0.000000   0.000000   0.530617   0.000000   0.000000
    16  C    0.442823  -0.000000   0.000000  -0.036629   0.000000  -0.000000
    17  C   -0.000000   0.468048   0.440299   0.000000  -0.031692  -0.009534
    18  C   -0.000000   0.387612   0.014783   0.000000  -0.082182  -0.000581
    19  C    5.006093   0.000000   0.000000  -0.025574   0.000000   0.000000
    20  C    0.000000   4.774381  -0.035259  -0.000000   0.442823  -0.036629
    21  C    0.000000  -0.035259   5.009882   0.000000  -0.063940   0.530617
    22  C   -0.025574  -0.000000   0.000000   4.862047   0.000000   0.000000
    23  C    0.000000   0.442823  -0.063940   0.000000   5.006093  -0.025574
    24  C    0.000000  -0.036629   0.530617   0.000000  -0.025574   4.862047
    25  C    0.530636   0.000000   0.000000   0.480584   0.000000   0.000000
    26  C    0.000000  -0.009188  -0.025199   0.000000   0.530636   0.480584
    27  H   -0.000000   0.000005  -0.000000  -0.000000  -0.000000   0.000000
    28  H   -0.000237   0.000000   0.000000   0.000123  -0.000000   0.000000
    29  H   -0.000000   0.000001  -0.000005   0.000000  -0.000000  -0.000000
    30  H   -0.000000   0.000113   0.000000  -0.000000  -0.000005  -0.000000
    31  H   -0.008108   0.000000   0.000000   0.000023   0.000000   0.000000
    32  H   -0.000000   0.004512  -0.009124   0.000000  -0.000237   0.000123
    33  H   -0.000005  -0.000000  -0.000000  -0.000000  -0.000000  -0.000000
    34  H    0.000000  -0.039291  -0.000215   0.000000  -0.008108   0.000023
    35  H    0.000548  -0.000000   0.000000  -0.043320  -0.000000   0.000000
    36  H   -0.000000   0.004771   0.362603   0.000000   0.000548  -0.043320
    37  H    0.363602  -0.000000  -0.000000   0.004501   0.000000   0.000000
    38  H    0.004165  -0.000000   0.000000   0.365838   0.000000   0.000000
    39  H    0.000000   0.001026  -0.033853   0.000000   0.004165   0.365838
    40  H    0.000000  -0.039023   0.000556   0.000000   0.363602   0.004501
    41  H   -0.033889   0.000000   0.000000  -0.040078   0.000000   0.000000
    42  H    0.000000   0.002814   0.004168   0.000000  -0.033889  -0.040078
              25         26         27         28         29         30
     1  C    0.000000   0.000000  -0.026800  -0.013380   0.004219   0.002033
     2  C    0.000034   0.000000  -0.014929  -0.029955   0.001202  -0.000273
     3  C    0.000000  -0.000000   0.355363   0.003027  -0.000222  -0.033795
     4  C    0.000000   0.000000   0.004219  -0.000340  -0.026800   0.001371
     5  C   -0.000551   0.000000   0.003733   0.349342   0.000019   0.000015
     6  C   -0.000319  -0.000000  -0.000252   0.004214   0.002279   0.000002
     7  C   -0.000000   0.000002  -0.035747   0.000321   0.000020   0.358794
     8  C   -0.000000   0.000000  -0.000222   0.000024   0.355363   0.000020
     9  C    0.000000   0.000034   0.001202   0.000006  -0.014929   0.003775
    10  C    0.007738   0.000000   0.000000   0.000752  -0.000246   0.000000
    11  C   -0.036867  -0.000000   0.000613  -0.039324  -0.000001   0.000000
    12  C    0.000002  -0.000000   0.000020  -0.000214  -0.035747  -0.000000
    13  C   -0.000000  -0.000319   0.002279  -0.000009  -0.000252  -0.036722
    14  C    0.000000  -0.000551   0.000019   0.000000   0.003733  -0.000253
    15  C   -0.025199   0.000000  -0.000005  -0.009124  -0.000000  -0.000000
    16  C   -0.009188   0.000000   0.000001   0.004512   0.000005  -0.000000
    17  C   -0.000000  -0.036867  -0.000001  -0.000000   0.000613   0.000030
    18  C    0.000000   0.007738  -0.000246  -0.000000   0.000000  -0.007715
    19  C    0.530636   0.000000  -0.000000  -0.000237  -0.000000  -0.000000
    20  C    0.000000  -0.009188   0.000005   0.000000   0.000001   0.000113
    21  C    0.000000  -0.025199  -0.000000   0.000000  -0.000005   0.000000
    22  C    0.480584   0.000000  -0.000000   0.000123   0.000000  -0.000000
    23  C    0.000000   0.530636  -0.000000  -0.000000  -0.000000  -0.000005
    24  C    0.000000   0.480584   0.000000   0.000000  -0.000000  -0.000000
    25  C    4.862372   0.000000   0.000000   0.000028  -0.000000   0.000000
    26  C    0.000000   4.862372  -0.000000  -0.000000   0.000000   0.000000
    27  H    0.000000  -0.000000   0.627798   0.002939   0.000001  -0.005340
    28  H    0.000028  -0.000000   0.002939   0.635020   0.000000   0.000002
    29  H   -0.000000   0.000000   0.000001   0.000000   0.627798   0.000000
    30  H    0.000000   0.000000  -0.005340   0.000002   0.000000   0.626071
    31  H    0.000103  -0.000000   0.000000   0.000026  -0.000018   0.000000
    32  H   -0.000000   0.000028   0.000000  -0.000000   0.002939   0.000002
    33  H    0.000000   0.000000   0.000000   0.000002  -0.005340  -0.000000
    34  H   -0.000000   0.000103  -0.000018   0.000000   0.000000   0.006695
    35  H    0.004507   0.000000   0.000003   0.007204  -0.000000   0.000000
    36  H    0.000000   0.004507  -0.000000  -0.000000   0.000003   0.000000
    37  H   -0.043341   0.000000  -0.000000   0.000003   0.000000   0.000000
    38  H   -0.040190   0.000000   0.000000  -0.000014   0.000000  -0.000000
    39  H    0.000000  -0.040190   0.000000   0.000000   0.000000  -0.000000
    40  H    0.000000  -0.043341   0.000000   0.000000  -0.000000   0.000002
    41  H    0.365733   0.000000  -0.000000   0.000000  -0.000000   0.000000
    42  H    0.000000   0.365733  -0.000000  -0.000000  -0.000000   0.000000
              31         32         33         34         35         36
     1  C   -0.000212  -0.000340   0.001371   0.000028   0.000001   0.000000
     2  C    0.003863   0.000006   0.003775   0.000000   0.000116  -0.000000
     3  C    0.000002   0.000024   0.000020   0.000185  -0.000002   0.000000
     4  C    0.000028  -0.013380   0.002033  -0.000212   0.000000   0.000001
     5  C    0.000700   0.000000  -0.000253  -0.000000  -0.009576   0.000000
     6  C   -0.039455  -0.000009  -0.036722  -0.000000   0.000022   0.000000
     7  C   -0.000000  -0.000214  -0.000000  -0.008165  -0.000000   0.000000
     8  C    0.000185   0.003027  -0.033795   0.000002   0.000000  -0.000002
     9  C    0.000000  -0.029955  -0.000273   0.003863  -0.000000   0.000116
    10  C    0.356916  -0.000000  -0.007715  -0.000000  -0.000202   0.000000
    11  C    0.004341  -0.000000   0.000030  -0.000000  -0.038822  -0.000000
    12  C   -0.008165   0.000321   0.358794  -0.000000   0.000000  -0.000000
    13  C   -0.000000   0.004214   0.000002  -0.039455   0.000000   0.000022
    14  C   -0.000000   0.349342   0.000015   0.000700   0.000000  -0.009576
    15  C   -0.000215   0.000000   0.000000   0.000000   0.362603   0.000000
    16  C   -0.039291   0.000000   0.000113   0.000000   0.004771  -0.000000
    17  C   -0.000000  -0.039324   0.000000   0.004341  -0.000000  -0.038822
    18  C   -0.000000   0.000752   0.000000   0.356916   0.000000  -0.000202
    19  C   -0.008108  -0.000000  -0.000005   0.000000   0.000548  -0.000000
    20  C    0.000000   0.004512  -0.000000  -0.039291  -0.000000   0.004771
    21  C    0.000000  -0.009124  -0.000000  -0.000215   0.000000   0.362603
    22  C    0.000023   0.000000  -0.000000   0.000000  -0.043320   0.000000
    23  C    0.000000  -0.000237  -0.000000  -0.008108  -0.000000   0.000548
    24  C    0.000000   0.000123  -0.000000   0.000023   0.000000  -0.043320
    25  C    0.000103  -0.000000   0.000000  -0.000000   0.004507   0.000000
    26  C   -0.000000   0.000028   0.000000   0.000103   0.000000   0.004507
    27  H    0.000000   0.000000   0.000000  -0.000018   0.000003  -0.000000
    28  H    0.000026  -0.000000   0.000002   0.000000   0.007204  -0.000000
    29  H   -0.000018   0.002939  -0.005340   0.000000  -0.000000   0.000003
    30  H    0.000000   0.000002  -0.000000   0.006695   0.000000   0.000000
    31  H    0.632238   0.000000   0.006695   0.000000   0.000002   0.000000
    32  H    0.000000   0.635020   0.000002   0.000026  -0.000000   0.007204
    33  H    0.006695   0.000002   0.626071   0.000000   0.000000   0.000000
    34  H    0.000000   0.000026   0.000000   0.632238   0.000000   0.000002
    35  H    0.000002  -0.000000   0.000000   0.000000   0.634444   0.000000
    36  H    0.000000   0.007204   0.000000   0.000002   0.000000   0.634444
    37  H    0.006300   0.000000   0.000002   0.000000   0.000020   0.000000
    38  H   -0.000000   0.000000  -0.000000   0.000000  -0.006099   0.000000
    39  H    0.000000  -0.000014  -0.000000  -0.000000   0.000000  -0.006099
    40  H    0.000000   0.000003   0.000000   0.006300   0.000000   0.000020
    41  H   -0.000012  -0.000000   0.000000  -0.000000  -0.000192   0.000000
    42  H   -0.000000   0.000000   0.000000  -0.000012   0.000000  -0.000192
              37         38         39         40         41         42
     1  C    0.000000  -0.000000  -0.000000  -0.000000  -0.000000   0.000000
     2  C    0.000019   0.000004  -0.000000  -0.000000  -0.000001   0.000000
     3  C   -0.000000  -0.000000   0.000000   0.000000   0.000000  -0.000000
     4  C   -0.000000  -0.000000  -0.000000   0.000000   0.000000  -0.000000
     5  C   -0.000202  -0.000207   0.000000   0.000000   0.000011  -0.000000
     6  C    0.000114  -0.000001   0.000000   0.000000   0.000004  -0.000000
     7  C   -0.000000  -0.000000  -0.000000  -0.000003   0.000000  -0.000000
     8  C    0.000000   0.000000  -0.000000  -0.000000  -0.000000   0.000000
     9  C   -0.000000  -0.000000   0.000004   0.000019   0.000000  -0.000001
    10  C   -0.008537   0.000010  -0.000000   0.000000  -0.000208  -0.000000
    11  C    0.004585   0.002891   0.000000   0.000000   0.001034  -0.000000
    12  C   -0.000003  -0.000000  -0.000000  -0.000000  -0.000000   0.000000
    13  C    0.000000   0.000000  -0.000001   0.000114  -0.000000   0.000004
    14  C    0.000000   0.000000  -0.000207  -0.000202  -0.000000   0.000011
    15  C    0.000556  -0.033853   0.000000  -0.000000   0.004168   0.000000
    16  C   -0.039023   0.001026  -0.000000  -0.000000   0.002814   0.000000
    17  C    0.000000   0.000000   0.002891   0.004585  -0.000000   0.001034
    18  C    0.000000  -0.000000   0.000010  -0.008537  -0.000000  -0.000208
    19  C    0.363602   0.004165   0.000000   0.000000  -0.033889   0.000000
    20  C   -0.000000  -0.000000   0.001026  -0.039023   0.000000   0.002814
    21  C   -0.000000   0.000000  -0.033853   0.000556   0.000000   0.004168
    22  C    0.004501   0.365838   0.000000   0.000000  -0.040078   0.000000
    23  C    0.000000   0.000000   0.004165   0.363602   0.000000  -0.033889
    24  C    0.000000   0.000000   0.365838   0.004501   0.000000  -0.040078
    25  C   -0.043341  -0.040190   0.000000   0.000000   0.365733   0.000000
    26  C    0.000000   0.000000  -0.040190  -0.043341   0.000000   0.365733
    27  H   -0.000000   0.000000   0.000000   0.000000  -0.000000  -0.000000
    28  H    0.000003  -0.000014   0.000000   0.000000   0.000000  -0.000000
    29  H    0.000000   0.000000   0.000000  -0.000000  -0.000000  -0.000000
    30  H    0.000000  -0.000000  -0.000000   0.000002   0.000000   0.000000
    31  H    0.006300  -0.000000   0.000000   0.000000  -0.000012  -0.000000
    32  H    0.000000   0.000000  -0.000014   0.000003  -0.000000   0.000000
    33  H    0.000002  -0.000000  -0.000000   0.000000   0.000000   0.000000
    34  H    0.000000   0.000000  -0.000000   0.006300  -0.000000  -0.000012
    35  H    0.000020  -0.006099   0.000000   0.000000  -0.000192   0.000000
    36  H    0.000000   0.000000  -0.006099   0.000020   0.000000  -0.000192
    37  H    0.632793  -0.000192   0.000000   0.000000  -0.006032   0.000000
    38  H   -0.000192   0.625439   0.000000   0.000000  -0.005261   0.000000
    39  H    0.000000   0.000000   0.625439  -0.000192   0.000000  -0.005261
    40  H    0.000000   0.000000  -0.000192   0.632793   0.000000  -0.006032
    41  H   -0.006032  -0.005261   0.000000   0.000000   0.625211   0.000000
    42  H    0.000000   0.000000  -0.005261  -0.006032   0.000000   0.625211
 Mulliken charges:
               1
     1  C    0.044103
     2  C    0.044887
     3  C   -0.115758
     4  C    0.044103
     5  C   -0.203280
     6  C    0.137974
     7  C   -0.146911
     8  C   -0.115758
     9  C    0.044887
    10  C   -0.226122
    11  C    0.106216
    12  C   -0.146911
    13  C    0.137974
    14  C   -0.203280
    15  C   -0.126440
    16  C    0.118187
    17  C    0.106216
    18  C   -0.226122
    19  C   -0.123385
    20  C    0.118187
    21  C   -0.126440
    22  C   -0.094991
    23  C   -0.123385
    24  C   -0.094991
    25  C   -0.096079
    26  C   -0.096079
    27  H    0.085364
    28  H    0.085053
    29  H    0.085364
    30  H    0.085177
    31  H    0.084055
    32  H    0.085053
    33  H    0.085177
    34  H    0.084055
    35  H    0.083971
    36  H    0.083971
    37  H    0.084837
    38  H    0.086444
    39  H    0.086444
    40  H    0.084837
    41  H    0.086697
    42  H    0.086697
 Sum of Mulliken charges =  -0.00000
 Mulliken charges with hydrogens summed into heavy atoms:
               1
     1  C    0.044103
     2  C    0.044887
     3  C   -0.030394
     4  C    0.044103
     5  C   -0.118227
     6  C    0.137974
     7  C   -0.061733
     8  C   -0.030394
     9  C    0.044887
    10  C   -0.142067
    11  C    0.106216
    12  C   -0.061733
    13  C    0.137974
    14  C   -0.118227
    15  C   -0.042469
    16  C    0.118187
    17  C    0.106216
    18  C   -0.142067
    19  C   -0.038548
    20  C    0.118187
    21  C   -0.042469
    22  C   -0.008547
    23  C   -0.038548
    24  C   -0.008547
    25  C   -0.009382
    26  C   -0.009382
 Electronic spatial extent (au):  <R**2>=          12913.4586
 Charge=             -0.0000 electrons
 Dipole moment (field-independent basis, Debye):
    X=              0.0000    Y=             -0.0000    Z=              0.0000  Tot=              0.0000
 Quadrupole moment (field-independent basis, Debye-Ang):
   XX=           -127.9100   YY=           -127.4904   ZZ=           -156.3427
   XY=              1.2930   XZ=              0.0000   YZ=              0.0000
 Traceless Quadrupole moment (field-independent basis, Debye-Ang):
   XX=              9.3377   YY=              9.7573   ZZ=            -19.0950
   XY=              1.2930   XZ=              0.0000   YZ=              0.0000
 Octapole moment (field-independent basis, Debye-Ang**2):
  XXX=              0.0000  YYY=              0.0000  ZZZ=              0.0000  XYY=             -0.0000
  XXY=              0.0000  XXZ=              0.0000  XZZ=              0.0000  YZZ=             -0.0000
  YYZ=              0.0000  XYZ=              0.0000
 Hexadecapole moment (field-independent basis, Debye-Ang**3):
 XXXX=          -7934.1758 YYYY=          -8117.7067 ZZZZ=           -162.0853 XXXY=          -3177.5619
 XXXZ=              0.0000 YYYX=          -3142.9646 YYYZ=              0.0000 ZZZX=              0.0000
 ZZZY=              0.0000 XXYY=          -2640.4450 XXZZ=          -1635.1261 YYZZ=          -1681.6329
 XXYZ=              0.0000 YYXZ=              0.0000 ZZXY=          -1298.9378
 N-N= 1.939244391848D+03 E-N=-6.194817143142D+03  KE= 9.908147734084D+02
 Symmetry AG   KE= 4.833186771310D+02
 Symmetry BG   KE= 1.269638859646D+01
 Symmetry AU   KE= 1.505976340074D+01
 Symmetry BU   KE= 4.797399442802D+02
 No NMR shielding tensors so no spin-rotation constants.
 Leave Link  601 at Thu Sep  8 15:02:06 2022, MaxMem=  1342177280 cpu:              71.6 elap:               1.6
 (Enter /mnt/opt/groups/app-gaussian/g16-avx2/l701.exe)
 ... and contract with generalized density number  0.
 Compute integral first derivatives.
 R6Disp: Adding Grimme-D3 dispersion energy 1st derivatives to the gradient.
 Leave Link  701 at Thu Sep  8 15:02:08 2022, MaxMem=  1342177280 cpu:              63.7 elap:               1.4
 (Enter /mnt/opt/groups/app-gaussian/g16-avx2/l702.exe)
 L702 exits ... SP integral derivatives will be done elsewhere.
 Leave Link  702 at Thu Sep  8 15:02:08 2022, MaxMem=  1342177280 cpu:               2.1 elap:               0.1
 (Enter /mnt/opt/groups/app-gaussian/g16-avx2/l703.exe)
 Integral derivatives from FoFJK, PRISM(SPDF).
 Compute integral first derivatives, UseDBF=F ICtDFT=           0.
 Calling FoFJK, ICntrl=      2127 FMM=F ISym2X=1 I1Cent= 0 IOpClX= 0 NMat=1 NMatS=1 NMatT=0.
 FoFJK:  IHMeth= 1 ICntrl=    2127 DoSepK=F KAlg= 0 I1Cent=           0 FoldK=F
 IRaf=         0 NMat=       1 IRICut=       1 DoRegI=T DoRafI=F ISym2E= 1 IDoP0=0 IntGTp=1.
 FoFCou: FMM=F IPFlag=           0 FMFlag=      100000 FMFlg1=         800
         NFxFlg=           0 DoJE=F BraDBF=F KetDBF=F FulRan=T
         wScrn=  0.000000 ICntrl=      2127 IOpCl=  0 I1Cent=           0 NGrid=           0
         NMat0=    1 NMatS0=      1 NMatT0=    0 NMatD0=    1 NMtDS0=    0 NMtDT0=    0
 Petite list used in FoFCou.
 Leave Link  703 at Thu Sep  8 15:02:12 2022, MaxMem=  1342177280 cpu:             194.0 elap:               4.2
 (Enter /mnt/opt/groups/app-gaussian/g16-avx2/l716.exe)
 Dipole        =-2.66453526D-14-4.26325641D-14 0.00000000D+00
 ***** Axes restored to original set *****
 -------------------------------------------------------------------
 Center     Atomic                   Forces (Hartrees/Bohr)
 Number     Number              X              Y              Z
 -------------------------------------------------------------------
      1        6          -0.000005365   -0.000024341   -0.000000000
      2        6           0.000031474   -0.000010739   -0.000000000
      3        6           0.000041360   -0.000007842   -0.000000000
      4        6           0.000005365    0.000024341   -0.000000000
      5        6          -0.000019848   -0.000047747   -0.000000000
      6        6          -0.000000254    0.000083545   -0.000000000
      7        6          -0.000014134    0.000072825   -0.000000000
      8        6          -0.000041360    0.000007842   -0.000000000
      9        6          -0.000031474    0.000010739   -0.000000000
     10        6          -0.000015431    0.000001350   -0.000000000
     11        6          -0.000000723   -0.000030422   -0.000000000
     12        6           0.000014134   -0.000072825   -0.000000000
     13        6           0.000000254   -0.000083545   -0.000000000
     14        6           0.000019848    0.000047747   -0.000000000
     15        6          -0.000012916    0.000035577   -0.000000000
     16        6          -0.000016867   -0.000007935   -0.000000000
     17        6           0.000000723    0.000030422   -0.000000000
     18        6           0.000015431   -0.000001350   -0.000000000
     19        6           0.000035266   -0.000002862   -0.000000000
     20        6           0.000016867    0.000007935   -0.000000000
     21        6           0.000012916   -0.000035577   -0.000000000
     22        6          -0.000005567    0.000014795   -0.000000000
     23        6          -0.000035266    0.000002862   -0.000000000
     24        6           0.000005567   -0.000014795   -0.000000000
     25        6           0.000014417    0.000006912   -0.000000000
     26        6          -0.000014417   -0.000006912   -0.000000000
     27        1          -0.000001055    0.000053288   -0.000000000
     28        1          -0.000051744    0.000011733   -0.000000000
     29        1           0.000001055   -0.000053288   -0.000000000
     30        1           0.000007587    0.000021283   -0.000000000
     31        1           0.000011675   -0.000013306   -0.000000000
     32        1           0.000051744   -0.000011733   -0.000000000
     33        1          -0.000007587   -0.000021283   -0.000000000
     34        1          -0.000011675    0.000013306   -0.000000000
     35        1          -0.000001347    0.000017746   -0.000000000
     36        1           0.000001347   -0.000017746   -0.000000000
     37        1           0.000017085    0.000009551   -0.000000000
     38        1          -0.000021976    0.000007454   -0.000000000
     39        1           0.000021976   -0.000007454   -0.000000000
     40        1          -0.000017085   -0.000009551   -0.000000000
     41        1           0.000018782   -0.000016956   -0.000000000
     42        1          -0.000018782    0.000016956   -0.000000000
 -------------------------------------------------------------------
 Cartesian Forces:  Max     0.000083545 RMS     0.000022438
 Leave Link  716 at Thu Sep  8 15:02:12 2022, MaxMem=  1342177280 cpu:               2.9 elap:               0.1
 (Enter /mnt/opt/groups/app-gaussian/g16-avx2/l103.exe)

 GradGradGradGradGradGradGradGradGradGradGradGradGradGradGradGradGradGrad
 Berny optimization.
 FormGI is forming the generalized inverse of G from B-inverse, IUseBI=4.
 Internal  Forces:  Max     0.000111845 RMS     0.000021547
 Search for a local minimum.
 Step number   1 out of a maximum of  252
 All quantities printed in internal units (Hartrees-Bohrs-Radians)
 RMS Force = .21547D-04 SwitMx=.10000D-02 MixMth= 2
 Mixed Optimization -- En-DIIS/RFO-DIIS
 Second derivative matrix not updated -- first step.
 ITU=  0
     Eigenvalues ---    0.01484   0.01583   0.01646   0.01658   0.01665
     Eigenvalues ---    0.01666   0.01723   0.01735   0.01748   0.01765
     Eigenvalues ---    0.01769   0.01811   0.01821   0.01863   0.01863
     Eigenvalues ---    0.01963   0.01963   0.01987   0.01987   0.02012
     Eigenvalues ---    0.02050   0.02059   0.02075   0.02075   0.02087
     Eigenvalues ---    0.02091   0.02092   0.02104   0.02104   0.02107
     Eigenvalues ---    0.02107   0.02117   0.02117   0.02184   0.02184
     Eigenvalues ---    0.02253   0.02279   0.02287   0.02287   0.16000
     Eigenvalues ---    0.16000   0.16000   0.16000   0.16000   0.16000
     Eigenvalues ---    0.16000   0.16000   0.16000   0.16000   0.16000
     Eigenvalues ---    0.16000   0.16000   0.16000   0.16000   0.16000
     Eigenvalues ---    0.22000   0.22000   0.22389   0.22473   0.22521
     Eigenvalues ---    0.22600   0.23241   0.23252   0.23879   0.23890
     Eigenvalues ---    0.24439   0.24519   0.24574   0.24648   0.25000
     Eigenvalues ---    0.25000   0.25000   0.25000   0.34666   0.34792
     Eigenvalues ---    0.35092   0.35092   0.35166   0.35166   0.35180
     Eigenvalues ---    0.35180   0.35202   0.35202   0.35283   0.35283
     Eigenvalues ---    0.35285   0.35285   0.35501   0.35501   0.35640
     Eigenvalues ---    0.35640   0.35869   0.36201   0.37108   0.37671
     Eigenvalues ---    0.39159   0.39195   0.39208   0.39587   0.39875
     Eigenvalues ---    0.40182   0.40615   0.40616   0.41532   0.41532
     Eigenvalues ---    0.41576   0.41582   0.42530   0.44513   0.44521
     Eigenvalues ---    0.45696   0.45696   0.45847   0.45848   0.48757
     Eigenvalues ---    0.48757   0.50073   0.50073   0.51379   0.51524
 RFO step:  Lambda=-3.72052114D-07 EMin= 1.48390364D-02
 Linear search not attempted -- first point.
 Iteration  1 RMS(Cart)=  0.00026793 RMS(Int)=  0.00000001
 Iteration  2 RMS(Cart)=  0.00000003 RMS(Int)=  0.00000000
 ITry= 1 IFail=0 DXMaxC= 1.33D-03 DCOld= 1.00D+10 DXMaxT= 3.00D-01 DXLimC= 3.00D+00 Rises=F
 ClnCor:  largest displacement from symmetrization is 2.09D-11 for atom    39.
 Variable       Old X    -DE/DX   Delta X   Delta X   Delta X     New X
                                 (Linear)    (Quad)   (Total)
    R1        2.75578  -0.00005   0.00000  -0.00016  -0.00016   2.75562
    R2        2.71406  -0.00001   0.00000  -0.00002  -0.00002   2.71404
    R3        2.66406  -0.00004   0.00000  -0.00013  -0.00013   2.66393
    R4        2.64185  -0.00004   0.00000  -0.00010  -0.00010   2.64176
    R5        2.72725  -0.00001   0.00000  -0.00004  -0.00004   2.72722
    R6        2.57010   0.00003   0.00000   0.00006   0.00006   2.57016
    R7        2.04648   0.00005   0.00000   0.00015   0.00015   2.04663
    R8        2.71406  -0.00001   0.00000  -0.00002  -0.00002   2.71404
    R9        2.75578  -0.00005   0.00000  -0.00016  -0.00016   2.75562
   R10        2.65391   0.00002   0.00000   0.00004   0.00004   2.65394
   R11        2.04869   0.00005   0.00000   0.00014   0.00014   2.04883
   R12        2.63825   0.00001   0.00000   0.00003   0.00003   2.63827
   R13        2.70388   0.00011   0.00000   0.00029   0.00029   2.70417
   R14        2.70388   0.00011   0.00000   0.00029   0.00029   2.70417
   R15        2.05349   0.00000   0.00000   0.00001   0.00001   2.05350
   R16        2.57010   0.00003   0.00000   0.00006   0.00006   2.57016
   R17        2.04648   0.00005   0.00000   0.00015   0.00015   2.04663
   R18        2.72725  -0.00001   0.00000  -0.00004  -0.00004   2.72722
   R19        2.64185  -0.00004   0.00000  -0.00010  -0.00010   2.64176
   R20        2.64795   0.00004   0.00000   0.00009   0.00009   2.64805
   R21        2.05525   0.00002   0.00000   0.00005   0.00005   2.05530
   R22        2.69804   0.00005   0.00000   0.00012   0.00012   2.69816
   R23        2.72073   0.00003   0.00000   0.00010   0.00010   2.72083
   R24        2.05349   0.00000   0.00000   0.00001   0.00001   2.05350
   R25        2.63825   0.00001   0.00000   0.00003   0.00003   2.63827
   R26        2.65391   0.00002   0.00000   0.00004   0.00004   2.65394
   R27        2.04869   0.00005   0.00000   0.00014   0.00014   2.04883
   R28        2.59143   0.00001   0.00000   0.00001   0.00001   2.59144
   R29        2.05407   0.00001   0.00000   0.00003   0.00003   2.05410
   R30        2.69723   0.00005   0.00000   0.00013   0.00013   2.69736
   R31        2.72073   0.00003   0.00000   0.00010   0.00010   2.72083
   R32        2.69804   0.00005   0.00000   0.00012   0.00012   2.69816
   R33        2.64795   0.00004   0.00000   0.00009   0.00009   2.64805
   R34        2.05525   0.00002   0.00000   0.00005   0.00005   2.05530
   R35        2.59118   0.00002   0.00000   0.00003   0.00003   2.59122
   R36        2.05384   0.00001   0.00000   0.00003   0.00003   2.05386
   R37        2.69723   0.00005   0.00000   0.00013   0.00013   2.69736
   R38        2.59143   0.00001   0.00000   0.00001   0.00001   2.59144
   R39        2.05407   0.00001   0.00000   0.00003   0.00003   2.05410
   R40        2.69170   0.00005   0.00000   0.00011   0.00011   2.69181
   R41        2.05214   0.00001   0.00000   0.00002   0.00002   2.05216
   R42        2.59118   0.00002   0.00000   0.00003   0.00003   2.59122
   R43        2.05384   0.00001   0.00000   0.00003   0.00003   2.05386
   R44        2.69170   0.00005   0.00000   0.00011   0.00011   2.69181
   R45        2.05214   0.00001   0.00000   0.00002   0.00002   2.05216
   R46        2.05217   0.00001   0.00000   0.00002   0.00002   2.05220
   R47        2.05217   0.00001   0.00000   0.00002   0.00002   2.05220
    A1        2.11278  -0.00004   0.00000  -0.00010  -0.00010   2.11269
    A2        2.09506   0.00000   0.00000  -0.00002  -0.00002   2.09505
    A3        2.07534   0.00003   0.00000   0.00011   0.00011   2.07545
    A4        2.15131  -0.00008   0.00000  -0.00029  -0.00029   2.15102
    A5        2.07722   0.00003   0.00000   0.00010   0.00010   2.07732
    A6        2.05465   0.00005   0.00000   0.00019   0.00019   2.05484
    A7        2.12858  -0.00002   0.00000  -0.00006  -0.00006   2.12851
    A8        2.08605   0.00001   0.00000   0.00004   0.00004   2.08609
    A9        2.06855   0.00001   0.00000   0.00003   0.00003   2.06858
   A10        2.07534   0.00003   0.00000   0.00011   0.00011   2.07545
   A11        2.09506   0.00000   0.00000  -0.00002  -0.00002   2.09505
   A12        2.11278  -0.00004   0.00000  -0.00010  -0.00010   2.11269
   A13        2.13719  -0.00001   0.00000  -0.00008  -0.00008   2.13711
   A14        2.10285  -0.00001   0.00000  -0.00008  -0.00008   2.10277
   A15        2.04315   0.00003   0.00000   0.00016   0.00016   2.04331
   A16        2.09717  -0.00002   0.00000  -0.00011  -0.00011   2.09707
   A17        2.07248  -0.00003   0.00000  -0.00008  -0.00008   2.07240
   A18        2.11354   0.00005   0.00000   0.00018   0.00018   2.11372
   A19        2.11769  -0.00002   0.00000  -0.00005  -0.00005   2.11765
   A20        2.09866  -0.00001   0.00000  -0.00012  -0.00012   2.09854
   A21        2.06683   0.00003   0.00000   0.00016   0.00016   2.06700
   A22        2.12858  -0.00002   0.00000  -0.00006  -0.00006   2.12851
   A23        2.08605   0.00001   0.00000   0.00004   0.00004   2.08609
   A24        2.06855   0.00001   0.00000   0.00003   0.00003   2.06858
   A25        2.07722   0.00003   0.00000   0.00010   0.00010   2.07732
   A26        2.15131  -0.00008   0.00000  -0.00029  -0.00029   2.15102
   A27        2.05465   0.00005   0.00000   0.00019   0.00019   2.05484
   A28        2.12740  -0.00000   0.00000  -0.00000  -0.00000   2.12740
   A29        2.07599  -0.00000   0.00000  -0.00003  -0.00003   2.07596
   A30        2.07980   0.00001   0.00000   0.00003   0.00003   2.07983
   A31        2.12929   0.00000   0.00000   0.00000   0.00000   2.12929
   A32        2.08371  -0.00001   0.00000  -0.00002  -0.00002   2.08369
   A33        2.07019   0.00000   0.00000   0.00002   0.00002   2.07020
   A34        2.11769  -0.00002   0.00000  -0.00005  -0.00005   2.11765
   A35        2.06683   0.00003   0.00000   0.00016   0.00016   2.06700
   A36        2.09866  -0.00001   0.00000  -0.00012  -0.00012   2.09854
   A37        2.07248  -0.00003   0.00000  -0.00008  -0.00008   2.07240
   A38        2.11354   0.00005   0.00000   0.00018   0.00018   2.11372
   A39        2.09717  -0.00002   0.00000  -0.00011  -0.00011   2.09707
   A40        2.13719  -0.00001   0.00000  -0.00008  -0.00008   2.13711
   A41        2.10285  -0.00001   0.00000  -0.00008  -0.00008   2.10277
   A42        2.04315   0.00003   0.00000   0.00016   0.00016   2.04331
   A43        2.10972  -0.00000   0.00000  -0.00001  -0.00001   2.10971
   A44        2.07010   0.00002   0.00000   0.00010   0.00010   2.07020
   A45        2.10336  -0.00001   0.00000  -0.00008  -0.00008   2.10328
   A46        2.06625  -0.00000   0.00000   0.00001   0.00001   2.06626
   A47        2.14187   0.00001   0.00000   0.00002   0.00002   2.14188
   A48        2.07507  -0.00001   0.00000  -0.00003  -0.00003   2.07504
   A49        2.08371  -0.00001   0.00000  -0.00002  -0.00002   2.08369
   A50        2.12929   0.00000   0.00000   0.00000   0.00000   2.12929
   A51        2.07019   0.00000   0.00000   0.00002   0.00002   2.07020
   A52        2.12740  -0.00000   0.00000  -0.00000  -0.00000   2.12740
   A53        2.07599  -0.00000   0.00000  -0.00003  -0.00003   2.07596
   A54        2.07980   0.00001   0.00000   0.00003   0.00003   2.07983
   A55        2.10786  -0.00000   0.00000  -0.00000  -0.00000   2.10786
   A56        2.06973   0.00002   0.00000   0.00011   0.00011   2.06984
   A57        2.10560  -0.00002   0.00000  -0.00011  -0.00011   2.10549
   A58        2.06625  -0.00000   0.00000   0.00001   0.00001   2.06626
   A59        2.07507  -0.00001   0.00000  -0.00003  -0.00003   2.07504
   A60        2.14187   0.00001   0.00000   0.00002   0.00002   2.14188
   A61        2.10972  -0.00000   0.00000  -0.00001  -0.00001   2.10971
   A62        2.07010   0.00002   0.00000   0.00010   0.00010   2.07020
   A63        2.10336  -0.00001   0.00000  -0.00008  -0.00008   2.10328
   A64        2.10205   0.00000   0.00000   0.00001   0.00001   2.10206
   A65        2.09680  -0.00002   0.00000  -0.00015  -0.00015   2.09665
   A66        2.08433   0.00002   0.00000   0.00014   0.00014   2.08447
   A67        2.10786  -0.00000   0.00000  -0.00000  -0.00000   2.10786
   A68        2.06973   0.00002   0.00000   0.00011   0.00011   2.06984
   A69        2.10560  -0.00002   0.00000  -0.00011  -0.00011   2.10549
   A70        2.10205   0.00000   0.00000   0.00001   0.00001   2.10206
   A71        2.09680  -0.00002   0.00000  -0.00015  -0.00015   2.09665
   A72        2.08433   0.00002   0.00000   0.00014   0.00014   2.08447
   A73        2.10148   0.00001   0.00000   0.00002   0.00002   2.10150
   A74        2.09731  -0.00003   0.00000  -0.00016  -0.00016   2.09715
   A75        2.08440   0.00002   0.00000   0.00014   0.00014   2.08454
   A76        2.10148   0.00001   0.00000   0.00002   0.00002   2.10150
   A77        2.09731  -0.00003   0.00000  -0.00016  -0.00016   2.09715
   A78        2.08440   0.00002   0.00000   0.00014   0.00014   2.08454
    D1        0.00000  -0.00000   0.00000  -0.00000   0.00000   0.00000
    D2        3.14159  -0.00000   0.00000  -0.00000   0.00000   3.14159
    D3        3.14159  -0.00000   0.00000  -0.00000   0.00000   3.14159
    D4        0.00000  -0.00000   0.00000  -0.00000   0.00000   0.00000
    D5        3.14159  -0.00000   0.00000  -0.00000   0.00000   3.14159
    D6        0.00000  -0.00000   0.00000  -0.00000   0.00000   0.00000
    D7        0.00000  -0.00000   0.00000  -0.00000   0.00000   0.00000
    D8        3.14159  -0.00000   0.00000  -0.00000   0.00000   3.14159
    D9        0.00000   0.00000   0.00000   0.00000   0.00000   0.00000
   D10        3.14159   0.00000   0.00000   0.00000   0.00000   3.14159
   D11        3.14159   0.00000   0.00000   0.00000   0.00000   3.14159
   D12        0.00000   0.00000   0.00000   0.00000   0.00000   0.00000
   D13        3.14159   0.00000   0.00000   0.00000   0.00000   3.14159
   D14        0.00000   0.00000   0.00000   0.00000   0.00000   0.00000
   D15        0.00000  -0.00000   0.00000  -0.00000   0.00000   0.00000
   D16        3.14159  -0.00000   0.00000  -0.00000   0.00000   3.14159
   D17        3.14159  -0.00000   0.00000  -0.00000   0.00000   3.14159
   D18        0.00000  -0.00000   0.00000   0.00000   0.00000   0.00000
   D19        0.00000   0.00000   0.00000   0.00000   0.00000   0.00000
   D20        3.14159   0.00000   0.00000   0.00000   0.00000   3.14159
   D21        0.00000  -0.00000   0.00000  -0.00000   0.00000   0.00000
   D22        3.14159   0.00000   0.00000   0.00000   0.00000   3.14159
   D23        3.14159  -0.00000   0.00000  -0.00000   0.00000   3.14159
   D24        0.00000   0.00000   0.00000   0.00000   0.00000   0.00000
   D25        0.00000  -0.00000   0.00000  -0.00000   0.00000   0.00000
   D26        3.14159  -0.00000   0.00000  -0.00000   0.00000   3.14159
   D27        3.14159  -0.00000   0.00000  -0.00000   0.00000   3.14159
   D28        0.00000  -0.00000   0.00000  -0.00000   0.00000   0.00000
   D29        0.00000  -0.00000   0.00000  -0.00000   0.00000   0.00000
   D30        3.14159  -0.00000   0.00000  -0.00000   0.00000   3.14159
   D31        3.14159  -0.00000   0.00000  -0.00000   0.00000   3.14159
   D32        0.00000  -0.00000   0.00000  -0.00000   0.00000   0.00000
   D33        3.14159  -0.00000   0.00000  -0.00000   0.00000   3.14159
   D34        0.00000  -0.00000   0.00000  -0.00000   0.00000   0.00000
   D35        0.00000   0.00000   0.00000  -0.00000   0.00000   0.00000
   D36        3.14159   0.00000   0.00000   0.00000   0.00000   3.14159
   D37        0.00000  -0.00000   0.00000  -0.00000   0.00000   0.00000
   D38        3.14159   0.00000   0.00000   0.00000   0.00000   3.14159
   D39        3.14159  -0.00000   0.00000  -0.00000   0.00000   3.14159
   D40        0.00000  -0.00000   0.00000  -0.00000   0.00000   0.00000
   D41        0.00000   0.00000   0.00000   0.00000   0.00000   0.00000
   D42        3.14159  -0.00000   0.00000   0.00000   0.00000   3.14159
   D43        3.14159   0.00000   0.00000   0.00000   0.00000   3.14159
   D44        0.00000   0.00000   0.00000   0.00000   0.00000   0.00000
   D45        0.00000   0.00000   0.00000   0.00000   0.00000   0.00000
   D46        3.14159   0.00000   0.00000   0.00000   0.00000   3.14159
   D47        3.14159  -0.00000   0.00000  -0.00000   0.00000   3.14159
   D48        0.00000   0.00000   0.00000   0.00000   0.00000   0.00000
   D49        0.00000  -0.00000   0.00000  -0.00000   0.00000   0.00000
   D50        3.14159   0.00000   0.00000   0.00000   0.00000   3.14159
   D51        3.14159  -0.00000   0.00000  -0.00000   0.00000   3.14159
   D52        0.00000   0.00000   0.00000   0.00000   0.00000   0.00000
   D53        0.00000   0.00000   0.00000   0.00000   0.00000   0.00000
   D54        3.14159  -0.00000   0.00000  -0.00000   0.00000   3.14159
   D55        3.14159   0.00000   0.00000   0.00000   0.00000   3.14159
   D56        0.00000   0.00000   0.00000   0.00000   0.00000   0.00000
   D57        3.14159   0.00000   0.00000   0.00000   0.00000   3.14159
   D58        0.00000   0.00000   0.00000   0.00000   0.00000   0.00000
   D59        0.00000   0.00000   0.00000   0.00000   0.00000   0.00000
   D60        3.14159  -0.00000   0.00000  -0.00000   0.00000   3.14159
   D61        0.00000   0.00000   0.00000  -0.00000   0.00000   0.00000
   D62        3.14159   0.00000   0.00000   0.00000   0.00000   3.14159
   D63        3.14159  -0.00000   0.00000  -0.00000   0.00000   3.14159
   D64        0.00000  -0.00000   0.00000   0.00000   0.00000   0.00000
   D65        3.14159   0.00000   0.00000   0.00000   0.00000   3.14159
   D66        0.00000   0.00000   0.00000   0.00000   0.00000   0.00000
   D67        0.00000   0.00000   0.00000   0.00000   0.00000   0.00000
   D68        3.14159   0.00000   0.00000  -0.00000   0.00000   3.14159
   D69        0.00000   0.00000   0.00000   0.00000   0.00000   0.00000
   D70        3.14159  -0.00000   0.00000  -0.00000   0.00000   3.14159
   D71        3.14159   0.00000   0.00000   0.00000   0.00000   3.14159
   D72        0.00000   0.00000   0.00000  -0.00000   0.00000   0.00000
   D73        3.14159  -0.00000   0.00000  -0.00000   0.00000   3.14159
   D74        0.00000  -0.00000   0.00000  -0.00000   0.00000   0.00000
   D75        0.00000  -0.00000   0.00000  -0.00000   0.00000   0.00000
   D76        3.14159   0.00000   0.00000   0.00000   0.00000   3.14159
   D77        0.00000  -0.00000   0.00000  -0.00000   0.00000   0.00000
   D78        3.14159  -0.00000   0.00000  -0.00000   0.00000   3.14159
   D79        3.14159   0.00000   0.00000   0.00000   0.00000   3.14159
   D80        0.00000  -0.00000   0.00000  -0.00000   0.00000   0.00000
   D81        0.00000  -0.00000   0.00000  -0.00000   0.00000   0.00000
   D82        3.14159  -0.00000   0.00000  -0.00000   0.00000   3.14159
   D83        3.14159   0.00000   0.00000   0.00000   0.00000   3.14159
   D84        0.00000  -0.00000   0.00000   0.00000   0.00000   0.00000
   D85        3.14159  -0.00000   0.00000  -0.00000   0.00000   3.14159
   D86        0.00000  -0.00000   0.00000  -0.00000   0.00000   0.00000
   D87        0.00000  -0.00000   0.00000  -0.00000   0.00000   0.00000
   D88        3.14159  -0.00000   0.00000   0.00000   0.00000   3.14159
   D89        0.00000   0.00000   0.00000   0.00000   0.00000   0.00000
   D90        3.14159  -0.00000   0.00000  -0.00000   0.00000   3.14159
   D91        3.14159   0.00000   0.00000   0.00000   0.00000   3.14159
   D92        0.00000   0.00000   0.00000   0.00000   0.00000   0.00000
   D93        3.14159   0.00000   0.00000   0.00000   0.00000   3.14159
   D94        0.00000   0.00000   0.00000   0.00000   0.00000   0.00000
   D95        0.00000   0.00000   0.00000  -0.00000   0.00000   0.00000
   D96        3.14159  -0.00000   0.00000  -0.00000   0.00000   3.14159
   D97        0.00000   0.00000   0.00000   0.00000   0.00000   0.00000
   D98        3.14159   0.00000   0.00000   0.00000   0.00000   3.14159
   D99        3.14159  -0.00000   0.00000  -0.00000   0.00000   3.14159
   D100       0.00000   0.00000   0.00000  -0.00000   0.00000   0.00000
   D101       0.00000   0.00000   0.00000   0.00000   0.00000   0.00000
   D102       3.14159   0.00000   0.00000   0.00000   0.00000   3.14159
   D103       3.14159  -0.00000   0.00000  -0.00000   0.00000   3.14159
   D104       0.00000   0.00000   0.00000  -0.00000   0.00000   0.00000
   D105       0.00000  -0.00000   0.00000  -0.00000   0.00000   0.00000
   D106       3.14159   0.00000   0.00000  -0.00000   0.00000   3.14159
   D107       3.14159  -0.00000   0.00000  -0.00000   0.00000   3.14159
   D108       0.00000  -0.00000   0.00000  -0.00000   0.00000   0.00000
   D109       0.00000  -0.00000   0.00000  -0.00000   0.00000   0.00000
   D110       3.14159  -0.00000   0.00000  -0.00000   0.00000   3.14159
   D111       3.14159   0.00000   0.00000   0.00000   0.00000   3.14159
   D112       0.00000  -0.00000   0.00000  -0.00000   0.00000   0.00000
   D113       0.00000  -0.00000   0.00000   0.00000   0.00000   0.00000
   D114       3.14159  -0.00000   0.00000  -0.00000   0.00000   3.14159
   D115       3.14159   0.00000   0.00000   0.00000   0.00000   3.14159
   D116       0.00000   0.00000   0.00000  -0.00000   0.00000   0.00000
   D117       0.00000   0.00000   0.00000   0.00000   0.00000   0.00000
   D118       3.14159   0.00000   0.00000   0.00000   0.00000   3.14159
   D119       3.14159  -0.00000   0.00000   0.00000   0.00000   3.14159
   D120       0.00000   0.00000   0.00000  -0.00000   0.00000   0.00000
   D121       0.00000   0.00000   0.00000  -0.00000   0.00000   0.00000
   D122       3.14159  -0.00000   0.00000   0.00000   0.00000   3.14159
   D123       3.14159   0.00000   0.00000   0.00000   0.00000   3.14159
   D124       0.00000   0.00000   0.00000   0.00000   0.00000   0.00000
         Item               Value     Threshold  Converged?
 Maximum Force            0.000112     0.000450     YES
 RMS     Force            0.000022     0.000300     YES
 Maximum Displacement     0.001333     0.001800     YES
 RMS     Displacement     0.000268     0.001200     YES
 Predicted change in Energy=-1.860262D-07
 Optimization completed.
    -- Stationary point found.
                           ----------------------------
                           !   Optimized Parameters   !
                           ! (Angstroms and Degrees)  !
 --------------------------                            --------------------------
 ! Name  Definition              Value          Derivative Info.                !
 --------------------------------------------------------------------------------
 ! R1    R(1,2)                  1.4583         -DE/DX =   -0.0001              !
 ! R2    R(1,3)                  1.4362         -DE/DX =    0.0                 !
 ! R3    R(1,4)                  1.4098         -DE/DX =    0.0                 !
 ! R4    R(2,5)                  1.398          -DE/DX =    0.0                 !
 ! R5    R(2,6)                  1.4432         -DE/DX =    0.0                 !
 ! R6    R(3,7)                  1.36           -DE/DX =    0.0                 !
 ! R7    R(3,27)                 1.083          -DE/DX =    0.0001              !
 ! R8    R(4,8)                  1.4362         -DE/DX =    0.0                 !
 ! R9    R(4,9)                  1.4583         -DE/DX =   -0.0001              !
 ! R10   R(5,11)                 1.4044         -DE/DX =    0.0                 !
 ! R11   R(5,28)                 1.0841         -DE/DX =    0.0                 !
 ! R12   R(6,10)                 1.3961         -DE/DX =    0.0                 !
 ! R13   R(6,12)                 1.4308         -DE/DX =    0.0001              !
 ! R14   R(7,13)                 1.4308         -DE/DX =    0.0001              !
 ! R15   R(7,30)                 1.0867         -DE/DX =    0.0                 !
 ! R16   R(8,12)                 1.36           -DE/DX =    0.0                 !
 ! R17   R(8,29)                 1.083          -DE/DX =    0.0001              !
 ! R18   R(9,13)                 1.4432         -DE/DX =    0.0                 !
 ! R19   R(9,14)                 1.398          -DE/DX =    0.0                 !
 ! R20   R(10,16)                1.4012         -DE/DX =    0.0                 !
 ! R21   R(10,31)                1.0876         -DE/DX =    0.0                 !
 ! R22   R(11,15)                1.4277         -DE/DX =    0.0001              !
 ! R23   R(11,16)                1.4398         -DE/DX =    0.0                 !
 ! R24   R(12,33)                1.0867         -DE/DX =    0.0                 !
 ! R25   R(13,18)                1.3961         -DE/DX =    0.0                 !
 ! R26   R(14,17)                1.4044         -DE/DX =    0.0                 !
 ! R27   R(14,32)                1.0841         -DE/DX =    0.0                 !
 ! R28   R(15,22)                1.3713         -DE/DX =    0.0                 !
 ! R29   R(15,35)                1.087          -DE/DX =    0.0                 !
 ! R30   R(16,19)                1.4273         -DE/DX =    0.0001              !
 ! R31   R(17,20)                1.4398         -DE/DX =    0.0                 !
 ! R32   R(17,21)                1.4277         -DE/DX =    0.0001              !
 ! R33   R(18,20)                1.4012         -DE/DX =    0.0                 !
 ! R34   R(18,34)                1.0876         -DE/DX =    0.0                 !
 ! R35   R(19,25)                1.3712         -DE/DX =    0.0                 !
 ! R36   R(19,37)                1.0868         -DE/DX =    0.0                 !
 ! R37   R(20,23)                1.4273         -DE/DX =    0.0001              !
 ! R38   R(21,24)                1.3713         -DE/DX =    0.0                 !
 ! R39   R(21,36)                1.087          -DE/DX =    0.0                 !
 ! R40   R(22,25)                1.4244         -DE/DX =    0.0                 !
 ! R41   R(22,38)                1.0859         -DE/DX =    0.0                 !
 ! R42   R(23,26)                1.3712         -DE/DX =    0.0                 !
 ! R43   R(23,40)                1.0868         -DE/DX =    0.0                 !
 ! R44   R(24,26)                1.4244         -DE/DX =    0.0                 !
 ! R45   R(24,39)                1.0859         -DE/DX =    0.0                 !
 ! R46   R(25,41)                1.086          -DE/DX =    0.0                 !
 ! R47   R(26,42)                1.086          -DE/DX =    0.0                 !
 ! A1    A(2,1,3)              121.0535         -DE/DX =    0.0                 !
 ! A2    A(2,1,4)              120.0383         -DE/DX =    0.0                 !
 ! A3    A(3,1,4)              118.9082         -DE/DX =    0.0                 !
 ! A4    A(1,2,5)              123.2613         -DE/DX =   -0.0001              !
 ! A5    A(1,2,6)              119.016          -DE/DX =    0.0                 !
 ! A6    A(5,2,6)              117.7227         -DE/DX =    0.0001              !
 ! A7    A(1,3,7)              121.9584         -DE/DX =    0.0                 !
 ! A8    A(1,3,27)             119.5221         -DE/DX =    0.0                 !
 ! A9    A(7,3,27)             118.5195         -DE/DX =    0.0                 !
 ! A10   A(1,4,8)              118.9082         -DE/DX =    0.0                 !
 ! A11   A(1,4,9)              120.0383         -DE/DX =    0.0                 !
 ! A12   A(8,4,9)              121.0535         -DE/DX =    0.0                 !
 ! A13   A(2,5,11)             122.452          -DE/DX =    0.0                 !
 ! A14   A(2,5,28)             120.4843         -DE/DX =    0.0                 !
 ! A15   A(11,5,28)            117.0637         -DE/DX =    0.0                 !
 ! A16   A(2,6,10)             120.1592         -DE/DX =    0.0                 !
 ! A17   A(2,6,12)             118.7442         -DE/DX =    0.0                 !
 ! A18   A(10,6,12)            121.0966         -DE/DX =    0.0                 !
 ! A19   A(3,7,13)             121.3348         -DE/DX =    0.0                 !
 ! A20   A(3,7,30)             120.2444         -DE/DX =    0.0                 !
 ! A21   A(13,7,30)            118.4208         -DE/DX =    0.0                 !
 ! A22   A(4,8,12)             121.9584         -DE/DX =    0.0                 !
 ! A23   A(4,8,29)             119.5221         -DE/DX =    0.0                 !
 ! A24   A(12,8,29)            118.5195         -DE/DX =    0.0                 !
 ! A25   A(4,9,13)             119.016          -DE/DX =    0.0                 !
 ! A26   A(4,9,14)             123.2613         -DE/DX =   -0.0001              !
 ! A27   A(13,9,14)            117.7227         -DE/DX =    0.0001              !
 ! A28   A(6,10,16)            121.8909         -DE/DX =    0.0                 !
 ! A29   A(6,10,31)            118.9454         -DE/DX =    0.0                 !
 ! A30   A(16,10,31)           119.1638         -DE/DX =    0.0                 !
 ! A31   A(5,11,15)            121.9992         -DE/DX =    0.0                 !
 ! A32   A(5,11,16)            119.3879         -DE/DX =    0.0                 !
 ! A33   A(15,11,16)           118.6129         -DE/DX =    0.0                 !
 ! A34   A(6,12,8)             121.3348         -DE/DX =    0.0                 !
 ! A35   A(6,12,33)            118.4208         -DE/DX =    0.0                 !
 ! A36   A(8,12,33)            120.2444         -DE/DX =    0.0                 !
 ! A37   A(7,13,9)             118.7442         -DE/DX =    0.0                 !
 ! A38   A(7,13,18)            121.0966         -DE/DX =    0.0                 !
 ! A39   A(9,13,18)            120.1592         -DE/DX =    0.0                 !
 ! A40   A(9,14,17)            122.452          -DE/DX =    0.0                 !
 ! A41   A(9,14,32)            120.4843         -DE/DX =    0.0                 !
 ! A42   A(17,14,32)           117.0637         -DE/DX =    0.0                 !
 ! A43   A(11,15,22)           120.8783         -DE/DX =    0.0                 !
 ! A44   A(11,15,35)           118.6078         -DE/DX =    0.0                 !
 ! A45   A(22,15,35)           120.5139         -DE/DX =    0.0                 !
 ! A46   A(10,16,11)           118.3874         -DE/DX =    0.0                 !
 ! A47   A(10,16,19)           122.7199         -DE/DX =    0.0                 !
 ! A48   A(11,16,19)           118.8926         -DE/DX =    0.0                 !
 ! A49   A(14,17,20)           119.3879         -DE/DX =    0.0                 !
 ! A50   A(14,17,21)           121.9992         -DE/DX =    0.0                 !
 ! A51   A(20,17,21)           118.6129         -DE/DX =    0.0                 !
 ! A52   A(13,18,20)           121.8909         -DE/DX =    0.0                 !
 ! A53   A(13,18,34)           118.9454         -DE/DX =    0.0                 !
 ! A54   A(20,18,34)           119.1638         -DE/DX =    0.0                 !
 ! A55   A(16,19,25)           120.7714         -DE/DX =    0.0                 !
 ! A56   A(16,19,37)           118.5868         -DE/DX =    0.0                 !
 ! A57   A(25,19,37)           120.6418         -DE/DX =    0.0                 !
 ! A58   A(17,20,18)           118.3874         -DE/DX =    0.0                 !
 ! A59   A(17,20,23)           118.8926         -DE/DX =    0.0                 !
 ! A60   A(18,20,23)           122.7199         -DE/DX =    0.0                 !
 ! A61   A(17,21,24)           120.8783         -DE/DX =    0.0                 !
 ! A62   A(17,21,36)           118.6078         -DE/DX =    0.0                 !
 ! A63   A(24,21,36)           120.5139         -DE/DX =    0.0                 !
 ! A64   A(15,22,25)           120.4388         -DE/DX =    0.0                 !
 ! A65   A(15,22,38)           120.138          -DE/DX =    0.0                 !
 ! A66   A(25,22,38)           119.4232         -DE/DX =    0.0                 !
 ! A67   A(20,23,26)           120.7714         -DE/DX =    0.0                 !
 ! A68   A(20,23,40)           118.5868         -DE/DX =    0.0                 !
 ! A69   A(26,23,40)           120.6418         -DE/DX =    0.0                 !
 ! A70   A(21,24,26)           120.4388         -DE/DX =    0.0                 !
 ! A71   A(21,24,39)           120.138          -DE/DX =    0.0                 !
 ! A72   A(26,24,39)           119.4232         -DE/DX =    0.0                 !
 ! A73   A(19,25,22)           120.406          -DE/DX =    0.0                 !
 ! A74   A(19,25,41)           120.1668         -DE/DX =    0.0                 !
 ! A75   A(22,25,41)           119.4272         -DE/DX =    0.0                 !
 ! A76   A(23,26,24)           120.406          -DE/DX =    0.0                 !
 ! A77   A(23,26,42)           120.1668         -DE/DX =    0.0                 !
 ! A78   A(24,26,42)           119.4272         -DE/DX =    0.0                 !
 ! D1    D(3,1,2,5)              0.0            -DE/DX =    0.0                 !
 ! D2    D(3,1,2,6)            180.0            -DE/DX =    0.0                 !
 ! D3    D(4,1,2,5)            180.0            -DE/DX =    0.0                 !
 ! D4    D(4,1,2,6)              0.0            -DE/DX =    0.0                 !
 ! D5    D(2,1,3,7)            180.0            -DE/DX =    0.0                 !
 ! D6    D(2,1,3,27)             0.0            -DE/DX =    0.0                 !
 ! D7    D(4,1,3,7)              0.0            -DE/DX =    0.0                 !
 ! D8    D(4,1,3,27)           180.0            -DE/DX =    0.0                 !
 ! D9    D(2,1,4,8)              0.0            -DE/DX =    0.0                 !
 ! D10   D(2,1,4,9)            180.0            -DE/DX =    0.0                 !
 ! D11   D(3,1,4,8)            180.0            -DE/DX =    0.0                 !
 ! D12   D(3,1,4,9)              0.0            -DE/DX =    0.0                 !
 ! D13   D(1,2,5,11)           180.0            -DE/DX =    0.0                 !
 ! D14   D(1,2,5,28)             0.0            -DE/DX =    0.0                 !
 ! D15   D(6,2,5,11)             0.0            -DE/DX =    0.0                 !
 ! D16   D(6,2,5,28)           180.0            -DE/DX =    0.0                 !
 ! D17   D(1,2,6,10)           180.0            -DE/DX =    0.0                 !
 ! D18   D(1,2,6,12)             0.0            -DE/DX =    0.0                 !
 ! D19   D(5,2,6,10)             0.0            -DE/DX =    0.0                 !
 ! D20   D(5,2,6,12)           180.0            -DE/DX =    0.0                 !
 ! D21   D(1,3,7,13)             0.0            -DE/DX =    0.0                 !
 ! D22   D(1,3,7,30)           180.0            -DE/DX =    0.0                 !
 ! D23   D(27,3,7,13)          180.0            -DE/DX =    0.0                 !
 ! D24   D(27,3,7,30)            0.0            -DE/DX =    0.0                 !
 ! D25   D(1,4,8,12)             0.0            -DE/DX =    0.0                 !
 ! D26   D(1,4,8,29)           180.0            -DE/DX =    0.0                 !
 ! D27   D(9,4,8,12)           180.0            -DE/DX =    0.0                 !
 ! D28   D(9,4,8,29)             0.0            -DE/DX =    0.0                 !
 ! D29   D(1,4,9,13)             0.0            -DE/DX =    0.0                 !
 ! D30   D(1,4,9,14)           180.0            -DE/DX =    0.0                 !
 ! D31   D(8,4,9,13)           180.0            -DE/DX =    0.0                 !
 ! D32   D(8,4,9,14)             0.0            -DE/DX =    0.0                 !
 ! D33   D(2,5,11,15)          180.0            -DE/DX =    0.0                 !
 ! D34   D(2,5,11,16)            0.0            -DE/DX =    0.0                 !
 ! D35   D(28,5,11,15)           0.0            -DE/DX =    0.0                 !
 ! D36   D(28,5,11,16)         180.0            -DE/DX =    0.0                 !
 ! D37   D(2,6,10,16)            0.0            -DE/DX =    0.0                 !
 ! D38   D(2,6,10,31)          180.0            -DE/DX =    0.0                 !
 ! D39   D(12,6,10,16)         180.0            -DE/DX =    0.0                 !
 ! D40   D(12,6,10,31)           0.0            -DE/DX =    0.0                 !
 ! D41   D(2,6,12,8)             0.0            -DE/DX =    0.0                 !
 ! D42   D(2,6,12,33)          180.0            -DE/DX =    0.0                 !
 ! D43   D(10,6,12,8)          180.0            -DE/DX =    0.0                 !
 ! D44   D(10,6,12,33)           0.0            -DE/DX =    0.0                 !
 ! D45   D(3,7,13,9)             0.0            -DE/DX =    0.0                 !
 ! D46   D(3,7,13,18)          180.0            -DE/DX =    0.0                 !
 ! D47   D(30,7,13,9)          180.0            -DE/DX =    0.0                 !
 ! D48   D(30,7,13,18)           0.0            -DE/DX =    0.0                 !
 ! D49   D(4,8,12,6)             0.0            -DE/DX =    0.0                 !
 ! D50   D(4,8,12,33)          180.0            -DE/DX =    0.0                 !
 ! D51   D(29,8,12,6)          180.0            -DE/DX =    0.0                 !
 ! D52   D(29,8,12,33)           0.0            -DE/DX =    0.0                 !
 ! D53   D(4,9,13,7)             0.0            -DE/DX =    0.0                 !
 ! D54   D(4,9,13,18)          180.0            -DE/DX =    0.0                 !
 ! D55   D(14,9,13,7)          180.0            -DE/DX =    0.0                 !
 ! D56   D(14,9,13,18)           0.0            -DE/DX =    0.0                 !
 ! D57   D(4,9,14,17)          180.0            -DE/DX =    0.0                 !
 ! D58   D(4,9,14,32)            0.0            -DE/DX =    0.0                 !
 ! D59   D(13,9,14,17)           0.0            -DE/DX =    0.0                 !
 ! D60   D(13,9,14,32)         180.0            -DE/DX =    0.0                 !
 ! D61   D(6,10,16,11)           0.0            -DE/DX =    0.0                 !
 ! D62   D(6,10,16,19)         180.0            -DE/DX =    0.0                 !
 ! D63   D(31,10,16,11)        180.0            -DE/DX =    0.0                 !
 ! D64   D(31,10,16,19)          0.0            -DE/DX =    0.0                 !
 ! D65   D(5,11,15,22)         180.0            -DE/DX =    0.0                 !
 ! D66   D(5,11,15,35)           0.0            -DE/DX =    0.0                 !
 ! D67   D(16,11,15,22)          0.0            -DE/DX =    0.0                 !
 ! D68   D(16,11,15,35)        180.0            -DE/DX =    0.0                 !
 ! D69   D(5,11,16,10)           0.0            -DE/DX =    0.0                 !
 ! D70   D(5,11,16,19)         180.0            -DE/DX =    0.0                 !
 ! D71   D(15,11,16,10)        180.0            -DE/DX =    0.0                 !
 ! D72   D(15,11,16,19)          0.0            -DE/DX =    0.0                 !
 ! D73   D(7,13,18,20)         180.0            -DE/DX =    0.0                 !
 ! D74   D(7,13,18,34)           0.0            -DE/DX =    0.0                 !
 ! D75   D(9,13,18,20)           0.0            -DE/DX =    0.0                 !
 ! D76   D(9,13,18,34)         180.0            -DE/DX =    0.0                 !
 ! D77   D(9,14,17,20)           0.0            -DE/DX =    0.0                 !
 ! D78   D(9,14,17,21)         180.0            -DE/DX =    0.0                 !
 ! D79   D(32,14,17,20)        180.0            -DE/DX =    0.0                 !
 ! D80   D(32,14,17,21)          0.0            -DE/DX =    0.0                 !
 ! D81   D(11,15,22,25)          0.0            -DE/DX =    0.0                 !
 ! D82   D(11,15,22,38)        180.0            -DE/DX =    0.0                 !
 ! D83   D(35,15,22,25)        180.0            -DE/DX =    0.0                 !
 ! D84   D(35,15,22,38)          0.0            -DE/DX =    0.0                 !
 ! D85   D(10,16,19,25)        180.0            -DE/DX =    0.0                 !
 ! D86   D(10,16,19,37)          0.0            -DE/DX =    0.0                 !
 ! D87   D(11,16,19,25)          0.0            -DE/DX =    0.0                 !
 ! D88   D(11,16,19,37)        180.0            -DE/DX =    0.0                 !
 ! D89   D(14,17,20,18)          0.0            -DE/DX =    0.0                 !
 ! D90   D(14,17,20,23)        180.0            -DE/DX =    0.0                 !
 ! D91   D(21,17,20,18)        180.0            -DE/DX =    0.0                 !
 ! D92   D(21,17,20,23)          0.0            -DE/DX =    0.0                 !
 ! D93   D(14,17,21,24)        180.0            -DE/DX =    0.0                 !
 ! D94   D(14,17,21,36)          0.0            -DE/DX =    0.0                 !
 ! D95   D(20,17,21,24)          0.0            -DE/DX =    0.0                 !
 ! D96   D(20,17,21,36)        180.0            -DE/DX =    0.0                 !
 ! D97   D(13,18,20,17)          0.0            -DE/DX =    0.0                 !
 ! D98   D(13,18,20,23)        180.0            -DE/DX =    0.0                 !
 ! D99   D(34,18,20,17)        180.0            -DE/DX =    0.0                 !
 ! D100  D(34,18,20,23)          0.0            -DE/DX =    0.0                 !
 ! D101  D(16,19,25,22)          0.0            -DE/DX =    0.0                 !
 ! D102  D(16,19,25,41)        180.0            -DE/DX =    0.0                 !
 ! D103  D(37,19,25,22)        180.0            -DE/DX =    0.0                 !
 ! D104  D(37,19,25,41)          0.0            -DE/DX =    0.0                 !
 ! D105  D(17,20,23,26)          0.0            -DE/DX =    0.0                 !
 ! D106  D(17,20,23,40)        180.0            -DE/DX =    0.0                 !
 ! D107  D(18,20,23,26)        180.0            -DE/DX =    0.0                 !
 ! D108  D(18,20,23,40)          0.0            -DE/DX =    0.0                 !
 ! D109  D(17,21,24,26)          0.0            -DE/DX =    0.0                 !
 ! D110  D(17,21,24,39)        180.0            -DE/DX =    0.0                 !
 ! D111  D(36,21,24,26)        180.0            -DE/DX =    0.0                 !
 ! D112  D(36,21,24,39)          0.0            -DE/DX =    0.0                 !
 ! D113  D(15,22,25,19)          0.0            -DE/DX =    0.0                 !
 ! D114  D(15,22,25,41)        180.0            -DE/DX =    0.0                 !
 ! D115  D(38,22,25,19)        180.0            -DE/DX =    0.0                 !
 ! D116  D(38,22,25,41)          0.0            -DE/DX =    0.0                 !
 ! D117  D(20,23,26,24)          0.0            -DE/DX =    0.0                 !
 ! D118  D(20,23,26,42)        180.0            -DE/DX =    0.0                 !
 ! D119  D(40,23,26,24)        180.0            -DE/DX =    0.0                 !
 ! D120  D(40,23,26,42)          0.0            -DE/DX =    0.0                 !
 ! D121  D(21,24,26,23)          0.0            -DE/DX =    0.0                 !
 ! D122  D(21,24,26,42)        180.0            -DE/DX =    0.0                 !
 ! D123  D(39,24,26,23)        180.0            -DE/DX =    0.0                 !
 ! D124  D(39,24,26,42)          0.0            -DE/DX =    0.0                 !
 --------------------------------------------------------------------------------
 Lowest energy point so far.  Saving SCF results.
 Largest change from initial coordinates is atom   35       0.000 Angstoms.
 GradGradGradGradGradGradGradGradGradGradGradGradGradGradGradGradGradGrad

 Leave Link  103 at Thu Sep  8 15:02:14 2022, MaxMem=  1342177280 cpu:              89.3 elap:               2.0
 (Enter /mnt/opt/groups/app-gaussian/g16-avx2/l202.exe)
                          Input orientation:                          
 ---------------------------------------------------------------------
 Center     Atomic      Atomic             Coordinates (Angstroms)
 Number     Number       Type             X           Y           Z
 ---------------------------------------------------------------------
      1          6           0       -0.001287    0.704879    0.000000
      2          6           0        1.259811    1.437174    0.000000
      3          6           0       -1.259811    1.396862    0.000000
      4          6           0        0.001287   -0.704879    0.000000
      5          6           0        1.335861    2.833112    0.000000
      6          6           0        2.498933    0.697305    0.000000
      7          6           0       -2.446580    0.732567    0.000000
      8          6           0        1.259811   -1.396862    0.000000
      9          6           0       -1.259811   -1.437174    0.000000
     10          6           0        3.719993    1.374143    0.000000
     11          6           0        2.560180    3.521112    0.000000
     12          6           0        2.446580   -0.732567    0.000000
     13          6           0       -2.498933   -0.697305    0.000000
     14          6           0       -1.335861   -2.833112    0.000000
     15          6           0        2.626580    4.947308    0.000000
     16          6           0        3.790668    2.773596    0.000000
     17          6           0       -2.560180   -3.521112    0.000000
     18          6           0       -3.719993   -1.374143    0.000000
     19          6           0        5.028885    3.483558    0.000000
     20          6           0       -3.790668   -2.773596    0.000000
     21          6           0       -2.626580   -4.947308    0.000000
     22          6           0        3.834989    5.595595    0.000000
     23          6           0       -5.028885   -3.483558    0.000000
     24          6           0       -3.834989   -5.595595    0.000000
     25          6           0        5.051441    4.854568    0.000000
     26          6           0       -5.051441   -4.854568    0.000000
     27          1           0       -1.273391    2.479728    0.000000
     28          1           0        0.432903    3.433097    0.000000
     29          1           0        1.273391   -2.479728    0.000000
     30          1           0       -3.382707    1.284377    0.000000
     31          1           0        4.641772    0.796923    0.000000
     32          1           0       -0.432903   -3.433097    0.000000
     33          1           0        3.382707   -1.284377    0.000000
     34          1           0       -4.641772   -0.796923    0.000000
     35          1           0        1.697550    5.511577    0.000000
     36          1           0       -1.697550   -5.511577    0.000000
     37          1           0        5.954734    2.914321    0.000000
     38          1           0        3.871474    6.680928    0.000000
     39          1           0       -3.871474   -6.680928    0.000000
     40          1           0       -5.954734   -2.914321    0.000000
     41          1           0        5.999178    5.384767    0.000000
     42          1           0       -5.999178   -5.384767    0.000000
 ---------------------------------------------------------------------
                    Distance matrix (angstroms):
                    1          2          3          4          5
     1  C    0.000000
     2  C    1.458295   0.000000
     3  C    1.436218   2.519944   0.000000
     4  C    1.409760   2.484406   2.451058   0.000000
     5  C    2.513432   1.398008   2.966535   3.781332   0.000000
     6  C    2.500231   1.443201   3.823289   2.864325   2.431956
     7  C    2.445450   3.772772   1.360040   2.838715   4.326563
     8  C    2.451058   2.834036   3.762099   1.436218   4.230658
     9  C    2.484406   3.822352   2.834036   1.458295   4.997285
    10  C    3.780984   2.460989   4.979856   4.260412   2.795116
    11  C    3.806873   2.456371   4.370900   4.940337   1.404386
    12  C    2.838715   2.473095   4.274553   2.445450   3.734670
    13  C    2.864325   4.322517   2.433302   2.500231   5.212436
    14  C    3.781332   4.997285   4.230658   2.513432   6.264519
    15  C    4.990380   3.766842   5.264001   6.232125   2.477051
    16  C    4.319550   2.862038   5.234762   5.143850   2.455528
    17  C    4.940337   6.259148   5.086986   3.806873   7.453543
    18  C    4.260412   5.718562   3.705532   3.780984   6.577435
    19  C    5.746624   4.288777   6.625858   6.543680   3.749867
    20  C    5.143850   6.575555   4.878315   4.319550   7.597136
    21  C    6.232125   7.474332   6.489727   4.990380   8.731316
    22  C    6.215796   4.891217   6.601996   7.375178   3.725178
    23  C    6.543680   7.985067   6.166394   5.746624   8.967180
    24  C    7.375178   8.684286   7.451577   6.215796   9.888417
    25  C    6.538347   5.104414   7.196362   7.510759   4.229872
    26  C    7.510759   8.911673   7.311418   6.538347   9.994901
    27  H    2.183652   2.739349   1.082951   3.430237   2.633074
    28  H    2.762552   2.160436   2.647930   4.160425   1.084120
    29  H    3.430237   3.916926   4.630881   2.183652   5.313207
    30  H    3.430717   4.645032   2.125874   3.925373   4.966232
    31  H    4.643971   3.442032   5.931999   4.877449   3.882668
    32  H    4.160425   5.156047   4.900233   2.762552   6.511060
    33  H    3.925373   3.451598   5.361158   3.430717   4.598184
    34  H    4.877449   6.310299   4.031173   4.643971   6.993515
    35  H    5.098077   4.097850   5.067234   6.443728   2.702775
    36  H    6.443728   7.551895   6.922293   5.098077   8.878931
    37  H    6.352623   4.921815   7.372404   6.967219   4.619587
    38  H    7.121196   5.858134   7.365558   8.338375   4.608147
    39  H    8.338375   9.603836   8.489492   7.121196  10.845888
    40  H    6.967219   8.425270   6.374057   6.352623   9.283629
    41  H    7.609660   6.168070   8.282289   8.547426   5.315775
    42  H    8.547426   9.961516   8.273578   7.609660  11.015277
                    6          7          8          9         10
     6  C    0.000000
     7  C    4.945639   0.000000
     8  C    2.433302   4.274553   0.000000
     9  C    4.322517   2.473095   2.519944   0.000000
    10  C    1.396101   6.199858   3.705532   5.718562   0.000000
    11  C    2.824471   5.730936   5.086986   6.259148   2.440214
    12  C    1.430830   5.107801   1.360040   3.772772   2.461668
    13  C    5.188796   1.430830   3.823289   1.443201   6.554841
    14  C    5.212436   3.734670   2.966535   1.398008   6.577435
    15  C    4.251919   6.595528   6.489727   7.474332   3.736718
    16  C    2.445315   6.562702   4.878315   6.575555   1.401236
    17  C    6.587083   4.255196   4.370900   2.456371   7.962669
    18  C    6.554841   2.461668   4.979856   2.460989   7.931360
    19  C    3.763491   7.965584   6.166394   7.985067   2.482505
    20  C    7.183748   3.754964   5.234762   2.862038   8.579847
    21  C    7.624470   5.682726   5.264001   3.766842   8.957663
    22  C    5.077233   7.944001   7.451577   8.684286   4.223018
    23  C    8.610904   4.944088   6.625858   4.288777  10.007004
    24  C    8.928559   6.478681   6.601996   4.891217  10.278862
    25  C    4.878333   8.556355   7.311418   8.911673   3.726407
    26  C    9.371843   6.164526   7.196362   5.104414  10.758015
    27  H    4.172225   2.104506   4.630881   3.916926   5.114313
    28  H    3.428270   3.947694   4.900233   5.156047   3.878692
    29  H    3.405215   4.914979   1.082951   2.739349   4.564886
    30  H    5.910866   1.086659   5.361158   3.451598   7.103267
    31  H    2.145153   7.088644   4.031173   6.310299   1.087593
    32  H    5.065164   4.626840   2.647930   2.160436   6.352645
    33  H    2.169820   6.168359   2.125874   4.645032   2.679830
    34  H    7.295367   2.675483   5.931999   3.442032   8.639019
    35  H    4.880515   6.325563   6.922293   7.551895   4.605283
    36  H    7.494043   6.288909   5.067234   4.097850   8.761445
    37  H    4.105815   8.679984   6.374057   8.425270   2.714077
    38  H    6.139024   8.677604   8.489492   9.603836   5.308947
    39  H    9.747841   7.549187   7.365558   5.858134  11.068629
    40  H    9.192841   5.060330   7.372404   4.921815  10.582593
    41  H    5.850129   9.642292   8.273578   9.961516   4.613002
    42  H   10.450334   7.074088   8.282289   6.168070  11.838292
                   11         12         13         14         15
    11  C    0.000000
    12  C    4.255196   0.000000
    13  C    6.587083   4.945639   0.000000
    14  C    7.453543   4.326563   2.431956   0.000000
    15  C    1.427741   5.682726   7.624470   8.731316   0.000000
    16  C    1.439750   3.754964   7.183748   7.597136   2.465791
    17  C    8.706952   5.730936   2.824471   1.404386   9.930590
    18  C    7.962669   6.199858   1.396101   2.795116   8.957663
    19  C    2.468991   4.944088   8.610904   8.967180   2.813118
    20  C    8.941847   6.562702   2.445315   2.455528  10.039593
    21  C    9.930590   6.595528   4.251919   2.477051  11.202639
    22  C    2.434875   6.478681   8.928559   9.888417   1.371324
    23  C   10.327599   7.965584   3.763491   3.749867  11.387961
    24  C   11.136091   7.944001   5.077233   3.725178  12.365463
    25  C    2.825683   6.164526   9.371843   9.994901   2.426634
    26  C   11.317632   8.556355   4.878333   4.229872  12.451055
    27  H    3.972499   4.914979   3.405215   5.313207   4.615054
    28  H    2.129097   4.626840   5.065164   6.511060   2.665531
    29  H    6.137256   2.104506   4.172225   2.633074   7.549304
    30  H    6.349873   6.168359   2.169820   4.598184   7.037655
    31  H    3.428444   2.675483   7.295367   6.993515   4.613751
    32  H    7.570969   3.947694   3.428270   1.084120   8.921414
    33  H    4.875374   1.086659   5.910866   4.966232   6.277390
    34  H    8.397234   7.088644   2.145153   3.882668   9.264185
    35  H    2.169350   6.288909   7.494043   8.878931   1.086967
    36  H    9.985877   6.325563   4.880515   2.702775  11.317525
    37  H    3.448361   5.060330   9.192841   9.283629   3.899955
    38  H    3.421101   7.549187   9.747841  10.845888   2.134291
    39  H   12.060174   8.677604   6.139024   4.608147  13.320682
    40  H   10.673264   8.679984   4.105815   4.619587  11.638048
    41  H    3.911511   7.074088  10.450334  11.015277   3.400851
    42  H   12.352218   9.642292   5.850129   5.315775  13.459401
                   16         17         18         19         20
    16  C    0.000000
    17  C    8.941847   0.000000
    18  C    8.579847   2.440214   0.000000
    19  C    1.427315  10.327599  10.007004   0.000000
    20  C    9.394040   1.439750   1.401236  10.813718   0.000000
    21  C   10.039593   1.427741   3.736718  11.387961   2.465791
    22  C    2.822347  11.136091  10.278862   2.426126  11.322279
    23  C   10.813718   2.468991   2.482505  12.235172   1.427315
    24  C   11.322279   2.434875   4.223018  12.688549   2.822347
    25  C    2.433104  11.317632  10.758015   1.371196  11.677833
    26  C   11.677833   2.825683   3.726407  13.081946   2.433104
    27  H    5.072578   6.137256   4.564886   6.381721   5.825298
    28  H    3.421919   7.570969   6.352645   4.596259   7.507436
    29  H    5.825298   3.972499   5.114313   7.047306   5.072578
    30  H    7.326328   4.875374   2.679830   8.694324   4.078428
    31  H    2.152119   8.397234   8.639019   2.714381   9.157218
    32  H    7.507436   2.129097   3.878692   8.813129   3.421919
    33  H    4.078428   6.349873   7.103267   5.044116   7.326328
    34  H    9.157218   3.428444   1.087593  10.575638   2.152119
    35  H    3.446401   9.985877   8.761445   3.900084   9.938039
    36  H    9.938039   2.169350   4.605283  11.231980   3.446401
    37  H    2.168637  10.673264  10.582593   1.086843  11.283850
    38  H    3.908167  12.060174  11.068629   3.400408  12.169488
    39  H   12.169488   3.421101   5.308947  13.510484   3.908167
    40  H   11.283850   3.448361   2.714077  12.711127   2.168637
    41  H    3.419902  12.352218  11.838292   2.134494  12.743625
    42  H   12.743625   3.911511   4.613002  14.151514   3.419902
                   21         22         23         24         25
    21  C    0.000000
    22  C   12.365463   0.000000
    23  C    2.813118  12.688549   0.000000
    24  C    1.371324  13.567288   2.426126   0.000000
    25  C   12.451055   1.424386  13.081946  13.717673   0.000000
    26  C    2.426634  13.717673   1.371196   1.424386  14.011979
    27  H    7.549304   5.983659   7.047306   8.471873   6.755987
    28  H    8.921414   4.031202   8.813129   9.986600   4.832336
    29  H    4.615054   8.471873   6.381721   5.983659   8.250185
    30  H    6.277390   8.407243   5.044116   6.894822   9.158663
    31  H    9.264185   4.866020  10.575638  10.616956   4.078273
    32  H    2.665531   9.986600   4.596259   4.031202   9.937979
    33  H    7.037655   6.894822   8.694324   8.407243   6.361707
    34  H    4.613751  10.616956   2.714381   4.866020  11.220416
    35  H   11.317525   2.139090  11.231980  12.408798   3.417637
    36  H    1.086967  12.408798   3.900084   2.139090  12.369553
    37  H   11.638048   3.417974  12.711127  12.971405   2.140209
    38  H   13.320682   1.085946  13.510484  14.494916   2.174376
    39  H    2.134291  14.494916   3.400408   1.085946  14.583761
    40  H    3.899955  12.971405   1.086843   3.417974  13.471879
    41  H   13.459401   2.174434  14.151514  14.740393   1.085963
    42  H    3.400851  14.740393   2.134494   2.174434  15.065197
                   26         27         28         29         30
    26  C    0.000000
    27  H    8.250185   0.000000
    28  H    9.937979   1.954572   0.000000
    29  H    6.755987   5.575150   5.972263   0.000000
    30  H    6.361707   2.424475   4.379027   5.987298   0.000000
    31  H   11.220416   6.149877   4.966285   4.699195   8.039271
    32  H    4.832336   5.972263   6.920566   1.954572   5.563803
    33  H    9.158663   5.987298   5.563803   2.424475   7.236665
    34  H    4.078273   4.699195   6.606466   6.149877   2.432500
    35  H   12.369553   4.244832   2.432984   8.002554   6.608951
    36  H    3.417637   8.002554   9.194891   4.244832   7.001767
    37  H   13.471879   7.241178   5.546147   7.142180   9.478635
    38  H   14.583761   6.642267   4.729924   9.521956   9.041344
    39  H    2.174376   9.521956  10.991868   6.642267   7.980287
    40  H    2.140209   7.142180   9.005089   7.241178   4.923859
    41  H   15.065197   7.831316   5.898511   9.175148  10.238797
    42  H    1.085963   9.175148  10.914504   7.831316   7.164035
                   31         32         33         34         35
    31  H    0.000000
    32  H    6.606466   0.000000
    33  H    2.432500   4.379027   0.000000
    34  H    9.419370   4.966285   8.039271   0.000000
    35  H    5.558454   9.194891   7.001767   8.943387   0.000000
    36  H    8.943387   2.432984   6.608951   5.558454  11.534151
    37  H    2.491434   9.005089   4.923859  11.227612   4.986918
    38  H    5.934212  10.991868   7.980287  11.331091   2.468467
    39  H   11.331091   4.729924   9.041344   5.934212  13.404149
    40  H   11.227612   5.546147   9.478635   2.491434  11.382144
    41  H    4.784440  10.914504   7.164035  12.306222   4.303497
    42  H   12.306222   5.898511  10.238797   4.784440  13.340537
                   36         37         38         39         40
    36  H    0.000000
    37  H   11.382144   0.000000
    38  H   13.404149   4.304335   0.000000
    39  H    2.468467  13.734015  15.443200   0.000000
    40  H    4.986918  13.259280  13.734015   4.304335   0.000000
    41  H   13.340537   2.470846   2.491417  15.588803  14.552349
    42  H    4.303497  14.552349  15.588803   2.491417   2.470846
                   41         42
    41  H    0.000000
    42  H   16.122761   0.000000
 Stoichiometry    C26H16
 Framework group  C2H[SGH(C26H16)]
 Deg. of freedom    41
 Full point group                 C2H     NOp   4
 RotChk:  IX=0 Diff= 3.24D-16
 Largest Abelian subgroup         C2H     NOp   4
 Largest concise Abelian subgroup C2      NOp   2
                         Standard orientation:                         
 ---------------------------------------------------------------------
 Center     Atomic      Atomic             Coordinates (Angstroms)
 Number     Number       Type             X           Y           Z
 ---------------------------------------------------------------------
      1          6           0       -0.001287    0.704879    0.000000
      2          6           0        1.259811    1.437174    0.000000
      3          6           0       -1.259811    1.396862    0.000000
      4          6           0        0.001287   -0.704879    0.000000
      5          6           0        1.335861    2.833112    0.000000
      6          6           0        2.498933    0.697305    0.000000
      7          6           0       -2.446580    0.732567    0.000000
      8          6           0        1.259811   -1.396862    0.000000
      9          6           0       -1.259811   -1.437174    0.000000
     10          6           0        3.719993    1.374143    0.000000
     11          6           0        2.560180    3.521112    0.000000
     12          6           0        2.446580   -0.732567    0.000000
     13          6           0       -2.498933   -0.697305    0.000000
     14          6           0       -1.335861   -2.833112    0.000000
     15          6           0        2.626580    4.947308    0.000000
     16          6           0        3.790668    2.773596    0.000000
     17          6           0       -2.560180   -3.521112    0.000000
     18          6           0       -3.719993   -1.374143    0.000000
     19          6           0        5.028885    3.483558    0.000000
     20          6           0       -3.790668   -2.773596    0.000000
     21          6           0       -2.626580   -4.947308    0.000000
     22          6           0        3.834989    5.595595    0.000000
     23          6           0       -5.028885   -3.483558    0.000000
     24          6           0       -3.834989   -5.595595    0.000000
     25          6           0        5.051441    4.854568    0.000000
     26          6           0       -5.051441   -4.854568    0.000000
     27          1           0       -1.273391    2.479728    0.000000
     28          1           0        0.432903    3.433097    0.000000
     29          1           0        1.273391   -2.479728    0.000000
     30          1           0       -3.382707    1.284377    0.000000
     31          1           0        4.641772    0.796923    0.000000
     32          1           0       -0.432903   -3.433097    0.000000
     33          1           0        3.382707   -1.284377    0.000000
     34          1           0       -4.641772   -0.796923    0.000000
     35          1           0        1.697550    5.511577    0.000000
     36          1           0       -1.697550   -5.511577    0.000000
     37          1           0        5.954734    2.914321    0.000000
     38          1           0        3.871474    6.680928    0.000000
     39          1           0       -3.871474   -6.680928    0.000000
     40          1           0       -5.954734   -2.914321    0.000000
     41          1           0        5.999178    5.384767    0.000000
     42          1           0       -5.999178   -5.384767    0.000000
 ---------------------------------------------------------------------
 Rotational constants (GHZ):           0.8554263           0.0847897           0.0771433
 Leave Link  202 at Thu Sep  8 15:02:14 2022, MaxMem=  1342177280 cpu:               5.4 elap:               0.1
 (Enter /mnt/opt/groups/app-gaussian/g16-avx2/l9999.exe)
 Unable to Open any file for archive entry.
 1\1\GINC-WN41044\FOpt\RB3LYP\6-31G(d,p)\C26H16\PWASIUK\08-Sep-2022\0\\
 #p opt freq b3lyp/6-31g(d,p) empiricaldispersion=gd3 int=(grid=ultrafi
 ne,acc2e=12) scf=(maxcyc=500,ferm,novaracc,noincfoc,intrep)\\peri symm
 \\0,1\C,-0.001287,0.704879,0.\C,1.259811,1.437174,0.\C,-1.259811,1.396
 862,0.\C,0.001287,-0.704879,0.\C,1.335861,2.833112,0.\C,2.498933,0.697
 305,0.\C,-2.44658,0.732567,0.\C,1.259811,-1.396862,0.\C,-1.259811,-1.4
 37174,0.\C,3.719993,1.374143,0.\C,2.56018,3.521112,0.\C,2.44658,-0.732
 567,0.\C,-2.498933,-0.697305,0.\C,-1.335861,-2.833112,0.\C,2.62658,4.9
 47308,0.\C,3.790668,2.773596,0.\C,-2.56018,-3.521112,0.\C,-3.719993,-1
 .374143,0.\C,5.028885,3.483558,0.\C,-3.790668,-2.773596,0.\C,-2.62658,
 -4.947308,0.\C,3.834989,5.595595,0.\C,-5.028885,-3.483558,0.\C,-3.8349
 89,-5.595595,0.\C,5.051441,4.854568,0.\C,-5.051441,-4.854568,0.\H,-1.2
 73391,2.479728,0.\H,0.432903,3.433097,0.\H,1.273391,-2.479728,0.\H,-3.
 382707,1.284377,0.\H,4.641772,0.796923,0.\H,-0.432903,-3.433097,0.\H,3
 .382707,-1.284377,0.\H,-4.641772,-0.796923,0.\H,1.69755,5.511577,0.\H,
 -1.69755,-5.511577,0.\H,5.954734,2.914321,0.\H,3.871474,6.680928,0.\H,
 -3.871474,-6.680928,0.\H,-5.954734,-2.914321,0.\H,5.999178,5.384767,0.
 \H,-5.999178,-5.384767,0.\\Version=ES64L-G16RevC.01\State=1-AG\HF=-100
 0.5235096\RMSD=9.986e-09\RMSF=2.244e-05\Dipole=0.,0.,0.\Quadrupole=6.9
 423211,7.2543454,-14.1966665,0.9613368,0.,0.\PG=C02H [SGH(C26H16)]\\@
 The archive entry for this job was punched.


 I WANT IT ALL - RICH, THIN, AND CHOCOLATE.
 Leave Link 9999 at Thu Sep  8 15:02:15 2022, MaxMem=  1342177280 cpu:               3.5 elap:               0.1
 Job cpu time:       0 days  0 hours 39 minutes 18.6 seconds.
 Elapsed time:       0 days  0 hours  0 minutes 51.5 seconds.
 File lengths (MBytes):  RWF=     69 Int=      0 D2E=      0 Chk=     17 Scr=      1
 Normal termination of Gaussian 16 at Thu Sep  8 15:02:15 2022.
 (Enter /mnt/opt/groups/app-gaussian/g16-avx2/l1.exe)
 Link1:  Proceeding to internal job step number  2.
 ----------------------------------------------------------------------
 #P Geom=AllCheck Guess=TCheck SCRF=Check GenChk RB3LYP/6-31G(d,p) Freq
 ----------------------------------------------------------------------
 1/10=4,29=7,30=1,38=1,40=1/1,3;
 2/12=2,40=1/2;
 3/5=1,6=6,7=101,11=2,14=-4,25=1,27=12,30=1,70=2,71=2,74=-5,75=-5,116=1,124=31,140=1/1,2,3;
 4/5=101/1;
 5/5=100002,7=500,17=20,22=13,38=6,87=12,98=1/2;
 8/6=4,10=90,11=11,87=12/1;
 11/6=1,8=1,9=11,15=111,16=1,87=12/1,2,10;
 10/6=1,87=12/2;
 6/7=2,8=2,9=2,10=2,28=1,87=12/1;
 7/8=1,10=1,25=1,87=12/1,2,3,16;
 1/10=4,30=1/3;
 99//99;
 Leave Link    1 at Thu Sep  8 15:02:15 2022, MaxMem=  1342177280 cpu:               3.4 elap:               0.1
 (Enter /mnt/opt/groups/app-gaussian/g16-avx2/l101.exe)
 Structure from the checkpoint file:  "/scratch/9832360.torquesrv1.cis.gov.pl/Gau-121760.chk"
 ---------
 peri symm
 ---------
 Charge =  0 Multiplicity = 1
 Redundant internal coordinates found in file.  (old form).
 C,0,-0.001287,0.704879,0.
 C,0,1.259811,1.437174,0.
 C,0,-1.259811,1.396862,0.
 C,0,0.001287,-0.704879,0.
 C,0,1.335861,2.833112,0.
 C,0,2.498933,0.697305,0.
 C,0,-2.44658,0.732567,0.
 C,0,1.259811,-1.396862,0.
 C,0,-1.259811,-1.437174,0.
 C,0,3.719993,1.374143,0.
 C,0,2.56018,3.521112,0.
 C,0,2.44658,-0.732567,0.
 C,0,-2.498933,-0.697305,0.
 C,0,-1.335861,-2.833112,0.
 C,0,2.62658,4.947308,0.
 C,0,3.790668,2.773596,0.
 C,0,-2.56018,-3.521112,0.
 C,0,-3.719993,-1.374143,0.
 C,0,5.028885,3.483558,0.
 C,0,-3.790668,-2.773596,0.
 C,0,-2.62658,-4.947308,0.
 C,0,3.834989,5.595595,0.
 C,0,-5.028885,-3.483558,0.
 C,0,-3.834989,-5.595595,0.
 C,0,5.051441,4.854568,0.
 C,0,-5.051441,-4.854568,0.
 H,0,-1.273391,2.479728,0.
 H,0,0.432903,3.433097,0.
 H,0,1.273391,-2.479728,0.
 H,0,-3.382707,1.284377,0.
 H,0,4.641772,0.796923,0.
 H,0,-0.432903,-3.433097,0.
 H,0,3.382707,-1.284377,0.
 H,0,-4.641772,-0.796923,0.
 H,0,1.69755,5.511577,0.
 H,0,-1.69755,-5.511577,0.
 H,0,5.954734,2.914321,0.
 H,0,3.871474,6.680928,0.
 H,0,-3.871474,-6.680928,0.
 H,0,-5.954734,-2.914321,0.
 H,0,5.999178,5.384767,0.
 H,0,-5.999178,-5.384767,0.
 Recover connectivity data from disk.
 ITRead=  0  0  0  0  0  0  0  0  0  0  0  0  0  0  0  0  0  0  0  0
 ITRead=  0  0  0  0  0  0  0  0  0  0  0  0  0  0  0  0  0  0  0  0
 ITRead=  0  0
 MicOpt= -1 -1 -1 -1 -1 -1 -1 -1 -1 -1 -1 -1 -1 -1 -1 -1 -1 -1 -1 -1
 MicOpt= -1 -1 -1 -1 -1 -1 -1 -1 -1 -1 -1 -1 -1 -1 -1 -1 -1 -1 -1 -1
 MicOpt= -1 -1
 NAtoms=     42 NQM=       42 NQMF=       0 NMMI=      0 NMMIF=      0
                NMic=       0 NMicF=      0.
                    Isotopes and Nuclear Properties:
 (Nuclear quadrupole moments (NQMom) in fm**2, nuclear magnetic moments (NMagM)
  in nuclear magnetons)

  Atom         1           2           3           4           5           6           7           8           9          10
 IAtWgt=          12          12          12          12          12          12          12          12          12          12
 AtmWgt=  12.0000000  12.0000000  12.0000000  12.0000000  12.0000000  12.0000000  12.0000000  12.0000000  12.0000000  12.0000000
 NucSpn=           0           0           0           0           0           0           0           0           0           0
 AtZEff=   3.6000000   3.6000000   3.6000000   3.6000000   3.6000000   3.6000000   3.6000000   3.6000000   3.6000000   3.6000000
 NQMom=    0.0000000   0.0000000   0.0000000   0.0000000   0.0000000   0.0000000   0.0000000   0.0000000   0.0000000   0.0000000
 NMagM=    0.0000000   0.0000000   0.0000000   0.0000000   0.0000000   0.0000000   0.0000000   0.0000000   0.0000000   0.0000000
 AtZNuc=   6.0000000   6.0000000   6.0000000   6.0000000   6.0000000   6.0000000   6.0000000   6.0000000   6.0000000   6.0000000

  Atom        11          12          13          14          15          16          17          18          19          20
 IAtWgt=          12          12          12          12          12          12          12          12          12          12
 AtmWgt=  12.0000000  12.0000000  12.0000000  12.0000000  12.0000000  12.0000000  12.0000000  12.0000000  12.0000000  12.0000000
 NucSpn=           0           0           0           0           0           0           0           0           0           0
 AtZEff=   3.6000000   3.6000000   3.6000000   3.6000000   3.6000000   3.6000000   3.6000000   3.6000000   3.6000000   3.6000000
 NQMom=    0.0000000   0.0000000   0.0000000   0.0000000   0.0000000   0.0000000   0.0000000   0.0000000   0.0000000   0.0000000
 NMagM=    0.0000000   0.0000000   0.0000000   0.0000000   0.0000000   0.0000000   0.0000000   0.0000000   0.0000000   0.0000000
 AtZNuc=   6.0000000   6.0000000   6.0000000   6.0000000   6.0000000   6.0000000   6.0000000   6.0000000   6.0000000   6.0000000

  Atom        21          22          23          24          25          26          27          28          29          30
 IAtWgt=          12          12          12          12          12          12           1           1           1           1
 AtmWgt=  12.0000000  12.0000000  12.0000000  12.0000000  12.0000000  12.0000000   1.0078250   1.0078250   1.0078250   1.0078250
 NucSpn=           0           0           0           0           0           0           1           1           1           1
 AtZEff=   3.6000000   3.6000000   3.6000000   3.6000000   3.6000000   3.6000000   1.0000000   1.0000000   1.0000000   1.0000000
 NQMom=    0.0000000   0.0000000   0.0000000   0.0000000   0.0000000   0.0000000   0.0000000   0.0000000   0.0000000   0.0000000
 NMagM=    0.0000000   0.0000000   0.0000000   0.0000000   0.0000000   0.0000000   2.7928460   2.7928460   2.7928460   2.7928460
 AtZNuc=   6.0000000   6.0000000   6.0000000   6.0000000   6.0000000   6.0000000   1.0000000   1.0000000   1.0000000   1.0000000

  Atom        31          32          33          34          35          36          37          38          39          40
 IAtWgt=           1           1           1           1           1           1           1           1           1           1
 AtmWgt=   1.0078250   1.0078250   1.0078250   1.0078250   1.0078250   1.0078250   1.0078250   1.0078250   1.0078250   1.0078250
 NucSpn=           1           1           1           1           1           1           1           1           1           1
 AtZEff=   1.0000000   1.0000000   1.0000000   1.0000000   1.0000000   1.0000000   1.0000000   1.0000000   1.0000000   1.0000000
 NQMom=    0.0000000   0.0000000   0.0000000   0.0000000   0.0000000   0.0000000   0.0000000   0.0000000   0.0000000   0.0000000
 NMagM=    2.7928460   2.7928460   2.7928460   2.7928460   2.7928460   2.7928460   2.7928460   2.7928460   2.7928460   2.7928460
 AtZNuc=   1.0000000   1.0000000   1.0000000   1.0000000   1.0000000   1.0000000   1.0000000   1.0000000   1.0000000   1.0000000

  Atom        41          42
 IAtWgt=           1           1
 AtmWgt=   1.0078250   1.0078250
 NucSpn=           1           1
 AtZEff=   1.0000000   1.0000000
 NQMom=    0.0000000   0.0000000
 NMagM=    2.7928460   2.7928460
 AtZNuc=   1.0000000   1.0000000
 Leave Link  101 at Thu Sep  8 15:02:15 2022, MaxMem=  1342177280 cpu:              12.6 elap:               0.3
 (Enter /mnt/opt/groups/app-gaussian/g16-avx2/l103.exe)

 GradGradGradGradGradGradGradGradGradGradGradGradGradGradGradGradGradGrad
 Berny optimization.
 Initialization pass.
                           ----------------------------
                           !    Initial Parameters    !
                           ! (Angstroms and Degrees)  !
 --------------------------                            --------------------------
 ! Name  Definition              Value          Derivative Info.                !
 --------------------------------------------------------------------------------
 ! R1    R(1,2)                  1.4583         calculate D2E/DX2 analytically  !
 ! R2    R(1,3)                  1.4362         calculate D2E/DX2 analytically  !
 ! R3    R(1,4)                  1.4098         calculate D2E/DX2 analytically  !
 ! R4    R(2,5)                  1.398          calculate D2E/DX2 analytically  !
 ! R5    R(2,6)                  1.4432         calculate D2E/DX2 analytically  !
 ! R6    R(3,7)                  1.36           calculate D2E/DX2 analytically  !
 ! R7    R(3,27)                 1.083          calculate D2E/DX2 analytically  !
 ! R8    R(4,8)                  1.4362         calculate D2E/DX2 analytically  !
 ! R9    R(4,9)                  1.4583         calculate D2E/DX2 analytically  !
 ! R10   R(5,11)                 1.4044         calculate D2E/DX2 analytically  !
 ! R11   R(5,28)                 1.0841         calculate D2E/DX2 analytically  !
 ! R12   R(6,10)                 1.3961         calculate D2E/DX2 analytically  !
 ! R13   R(6,12)                 1.4308         calculate D2E/DX2 analytically  !
 ! R14   R(7,13)                 1.4308         calculate D2E/DX2 analytically  !
 ! R15   R(7,30)                 1.0867         calculate D2E/DX2 analytically  !
 ! R16   R(8,12)                 1.36           calculate D2E/DX2 analytically  !
 ! R17   R(8,29)                 1.083          calculate D2E/DX2 analytically  !
 ! R18   R(9,13)                 1.4432         calculate D2E/DX2 analytically  !
 ! R19   R(9,14)                 1.398          calculate D2E/DX2 analytically  !
 ! R20   R(10,16)                1.4012         calculate D2E/DX2 analytically  !
 ! R21   R(10,31)                1.0876         calculate D2E/DX2 analytically  !
 ! R22   R(11,15)                1.4277         calculate D2E/DX2 analytically  !
 ! R23   R(11,16)                1.4398         calculate D2E/DX2 analytically  !
 ! R24   R(12,33)                1.0867         calculate D2E/DX2 analytically  !
 ! R25   R(13,18)                1.3961         calculate D2E/DX2 analytically  !
 ! R26   R(14,17)                1.4044         calculate D2E/DX2 analytically  !
 ! R27   R(14,32)                1.0841         calculate D2E/DX2 analytically  !
 ! R28   R(15,22)                1.3713         calculate D2E/DX2 analytically  !
 ! R29   R(15,35)                1.087          calculate D2E/DX2 analytically  !
 ! R30   R(16,19)                1.4273         calculate D2E/DX2 analytically  !
 ! R31   R(17,20)                1.4398         calculate D2E/DX2 analytically  !
 ! R32   R(17,21)                1.4277         calculate D2E/DX2 analytically  !
 ! R33   R(18,20)                1.4012         calculate D2E/DX2 analytically  !
 ! R34   R(18,34)                1.0876         calculate D2E/DX2 analytically  !
 ! R35   R(19,25)                1.3712         calculate D2E/DX2 analytically  !
 ! R36   R(19,37)                1.0868         calculate D2E/DX2 analytically  !
 ! R37   R(20,23)                1.4273         calculate D2E/DX2 analytically  !
 ! R38   R(21,24)                1.3713         calculate D2E/DX2 analytically  !
 ! R39   R(21,36)                1.087          calculate D2E/DX2 analytically  !
 ! R40   R(22,25)                1.4244         calculate D2E/DX2 analytically  !
 ! R41   R(22,38)                1.0859         calculate D2E/DX2 analytically  !
 ! R42   R(23,26)                1.3712         calculate D2E/DX2 analytically  !
 ! R43   R(23,40)                1.0868         calculate D2E/DX2 analytically  !
 ! R44   R(24,26)                1.4244         calculate D2E/DX2 analytically  !
 ! R45   R(24,39)                1.0859         calculate D2E/DX2 analytically  !
 ! R46   R(25,41)                1.086          calculate D2E/DX2 analytically  !
 ! R47   R(26,42)                1.086          calculate D2E/DX2 analytically  !
 ! A1    A(2,1,3)              121.0535         calculate D2E/DX2 analytically  !
 ! A2    A(2,1,4)              120.0383         calculate D2E/DX2 analytically  !
 ! A3    A(3,1,4)              118.9082         calculate D2E/DX2 analytically  !
 ! A4    A(1,2,5)              123.2613         calculate D2E/DX2 analytically  !
 ! A5    A(1,2,6)              119.016          calculate D2E/DX2 analytically  !
 ! A6    A(5,2,6)              117.7227         calculate D2E/DX2 analytically  !
 ! A7    A(1,3,7)              121.9584         calculate D2E/DX2 analytically  !
 ! A8    A(1,3,27)             119.5221         calculate D2E/DX2 analytically  !
 ! A9    A(7,3,27)             118.5195         calculate D2E/DX2 analytically  !
 ! A10   A(1,4,8)              118.9082         calculate D2E/DX2 analytically  !
 ! A11   A(1,4,9)              120.0383         calculate D2E/DX2 analytically  !
 ! A12   A(8,4,9)              121.0535         calculate D2E/DX2 analytically  !
 ! A13   A(2,5,11)             122.452          calculate D2E/DX2 analytically  !
 ! A14   A(2,5,28)             120.4843         calculate D2E/DX2 analytically  !
 ! A15   A(11,5,28)            117.0637         calculate D2E/DX2 analytically  !
 ! A16   A(2,6,10)             120.1592         calculate D2E/DX2 analytically  !
 ! A17   A(2,6,12)             118.7442         calculate D2E/DX2 analytically  !
 ! A18   A(10,6,12)            121.0966         calculate D2E/DX2 analytically  !
 ! A19   A(3,7,13)             121.3348         calculate D2E/DX2 analytically  !
 ! A20   A(3,7,30)             120.2444         calculate D2E/DX2 analytically  !
 ! A21   A(13,7,30)            118.4208         calculate D2E/DX2 analytically  !
 ! A22   A(4,8,12)             121.9584         calculate D2E/DX2 analytically  !
 ! A23   A(4,8,29)             119.5221         calculate D2E/DX2 analytically  !
 ! A24   A(12,8,29)            118.5195         calculate D2E/DX2 analytically  !
 ! A25   A(4,9,13)             119.016          calculate D2E/DX2 analytically  !
 ! A26   A(4,9,14)             123.2613         calculate D2E/DX2 analytically  !
 ! A27   A(13,9,14)            117.7227         calculate D2E/DX2 analytically  !
 ! A28   A(6,10,16)            121.8909         calculate D2E/DX2 analytically  !
 ! A29   A(6,10,31)            118.9454         calculate D2E/DX2 analytically  !
 ! A30   A(16,10,31)           119.1638         calculate D2E/DX2 analytically  !
 ! A31   A(5,11,15)            121.9992         calculate D2E/DX2 analytically  !
 ! A32   A(5,11,16)            119.3879         calculate D2E/DX2 analytically  !
 ! A33   A(15,11,16)           118.6129         calculate D2E/DX2 analytically  !
 ! A34   A(6,12,8)             121.3348         calculate D2E/DX2 analytically  !
 ! A35   A(6,12,33)            118.4208         calculate D2E/DX2 analytically  !
 ! A36   A(8,12,33)            120.2444         calculate D2E/DX2 analytically  !
 ! A37   A(7,13,9)             118.7442         calculate D2E/DX2 analytically  !
 ! A38   A(7,13,18)            121.0966         calculate D2E/DX2 analytically  !
 ! A39   A(9,13,18)            120.1592         calculate D2E/DX2 analytically  !
 ! A40   A(9,14,17)            122.452          calculate D2E/DX2 analytically  !
 ! A41   A(9,14,32)            120.4843         calculate D2E/DX2 analytically  !
 ! A42   A(17,14,32)           117.0637         calculate D2E/DX2 analytically  !
 ! A43   A(11,15,22)           120.8783         calculate D2E/DX2 analytically  !
 ! A44   A(11,15,35)           118.6078         calculate D2E/DX2 analytically  !
 ! A45   A(22,15,35)           120.5139         calculate D2E/DX2 analytically  !
 ! A46   A(10,16,11)           118.3874         calculate D2E/DX2 analytically  !
 ! A47   A(10,16,19)           122.7199         calculate D2E/DX2 analytically  !
 ! A48   A(11,16,19)           118.8926         calculate D2E/DX2 analytically  !
 ! A49   A(14,17,20)           119.3879         calculate D2E/DX2 analytically  !
 ! A50   A(14,17,21)           121.9992         calculate D2E/DX2 analytically  !
 ! A51   A(20,17,21)           118.6129         calculate D2E/DX2 analytically  !
 ! A52   A(13,18,20)           121.8909         calculate D2E/DX2 analytically  !
 ! A53   A(13,18,34)           118.9454         calculate D2E/DX2 analytically  !
 ! A54   A(20,18,34)           119.1638         calculate D2E/DX2 analytically  !
 ! A55   A(16,19,25)           120.7714         calculate D2E/DX2 analytically  !
 ! A56   A(16,19,37)           118.5868         calculate D2E/DX2 analytically  !
 ! A57   A(25,19,37)           120.6418         calculate D2E/DX2 analytically  !
 ! A58   A(17,20,18)           118.3874         calculate D2E/DX2 analytically  !
 ! A59   A(17,20,23)           118.8926         calculate D2E/DX2 analytically  !
 ! A60   A(18,20,23)           122.7199         calculate D2E/DX2 analytically  !
 ! A61   A(17,21,24)           120.8783         calculate D2E/DX2 analytically  !
 ! A62   A(17,21,36)           118.6078         calculate D2E/DX2 analytically  !
 ! A63   A(24,21,36)           120.5139         calculate D2E/DX2 analytically  !
 ! A64   A(15,22,25)           120.4388         calculate D2E/DX2 analytically  !
 ! A65   A(15,22,38)           120.138          calculate D2E/DX2 analytically  !
 ! A66   A(25,22,38)           119.4232         calculate D2E/DX2 analytically  !
 ! A67   A(20,23,26)           120.7714         calculate D2E/DX2 analytically  !
 ! A68   A(20,23,40)           118.5868         calculate D2E/DX2 analytically  !
 ! A69   A(26,23,40)           120.6418         calculate D2E/DX2 analytically  !
 ! A70   A(21,24,26)           120.4388         calculate D2E/DX2 analytically  !
 ! A71   A(21,24,39)           120.138          calculate D2E/DX2 analytically  !
 ! A72   A(26,24,39)           119.4232         calculate D2E/DX2 analytically  !
 ! A73   A(19,25,22)           120.406          calculate D2E/DX2 analytically  !
 ! A74   A(19,25,41)           120.1668         calculate D2E/DX2 analytically  !
 ! A75   A(22,25,41)           119.4272         calculate D2E/DX2 analytically  !
 ! A76   A(23,26,24)           120.406          calculate D2E/DX2 analytically  !
 ! A77   A(23,26,42)           120.1668         calculate D2E/DX2 analytically  !
 ! A78   A(24,26,42)           119.4272         calculate D2E/DX2 analytically  !
 ! D1    D(3,1,2,5)              0.0            calculate D2E/DX2 analytically  !
 ! D2    D(3,1,2,6)            180.0            calculate D2E/DX2 analytically  !
 ! D3    D(4,1,2,5)            180.0            calculate D2E/DX2 analytically  !
 ! D4    D(4,1,2,6)              0.0            calculate D2E/DX2 analytically  !
 ! D5    D(2,1,3,7)            180.0            calculate D2E/DX2 analytically  !
 ! D6    D(2,1,3,27)             0.0            calculate D2E/DX2 analytically  !
 ! D7    D(4,1,3,7)              0.0            calculate D2E/DX2 analytically  !
 ! D8    D(4,1,3,27)           180.0            calculate D2E/DX2 analytically  !
 ! D9    D(2,1,4,8)              0.0            calculate D2E/DX2 analytically  !
 ! D10   D(2,1,4,9)            180.0            calculate D2E/DX2 analytically  !
 ! D11   D(3,1,4,8)            180.0            calculate D2E/DX2 analytically  !
 ! D12   D(3,1,4,9)              0.0            calculate D2E/DX2 analytically  !
 ! D13   D(1,2,5,11)           180.0            calculate D2E/DX2 analytically  !
 ! D14   D(1,2,5,28)             0.0            calculate D2E/DX2 analytically  !
 ! D15   D(6,2,5,11)             0.0            calculate D2E/DX2 analytically  !
 ! D16   D(6,2,5,28)           180.0            calculate D2E/DX2 analytically  !
 ! D17   D(1,2,6,10)           180.0            calculate D2E/DX2 analytically  !
 ! D18   D(1,2,6,12)             0.0            calculate D2E/DX2 analytically  !
 ! D19   D(5,2,6,10)             0.0            calculate D2E/DX2 analytically  !
 ! D20   D(5,2,6,12)           180.0            calculate D2E/DX2 analytically  !
 ! D21   D(1,3,7,13)             0.0            calculate D2E/DX2 analytically  !
 ! D22   D(1,3,7,30)           180.0            calculate D2E/DX2 analytically  !
 ! D23   D(27,3,7,13)          180.0            calculate D2E/DX2 analytically  !
 ! D24   D(27,3,7,30)            0.0            calculate D2E/DX2 analytically  !
 ! D25   D(1,4,8,12)             0.0            calculate D2E/DX2 analytically  !
 ! D26   D(1,4,8,29)           180.0            calculate D2E/DX2 analytically  !
 ! D27   D(9,4,8,12)           180.0            calculate D2E/DX2 analytically  !
 ! D28   D(9,4,8,29)             0.0            calculate D2E/DX2 analytically  !
 ! D29   D(1,4,9,13)             0.0            calculate D2E/DX2 analytically  !
 ! D30   D(1,4,9,14)           180.0            calculate D2E/DX2 analytically  !
 ! D31   D(8,4,9,13)           180.0            calculate D2E/DX2 analytically  !
 ! D32   D(8,4,9,14)             0.0            calculate D2E/DX2 analytically  !
 ! D33   D(2,5,11,15)          180.0            calculate D2E/DX2 analytically  !
 ! D34   D(2,5,11,16)            0.0            calculate D2E/DX2 analytically  !
 ! D35   D(28,5,11,15)           0.0            calculate D2E/DX2 analytically  !
 ! D36   D(28,5,11,16)         180.0            calculate D2E/DX2 analytically  !
 ! D37   D(2,6,10,16)            0.0            calculate D2E/DX2 analytically  !
 ! D38   D(2,6,10,31)          180.0            calculate D2E/DX2 analytically  !
 ! D39   D(12,6,10,16)         180.0            calculate D2E/DX2 analytically  !
 ! D40   D(12,6,10,31)           0.0            calculate D2E/DX2 analytically  !
 ! D41   D(2,6,12,8)             0.0            calculate D2E/DX2 analytically  !
 ! D42   D(2,6,12,33)          180.0            calculate D2E/DX2 analytically  !
 ! D43   D(10,6,12,8)          180.0            calculate D2E/DX2 analytically  !
 ! D44   D(10,6,12,33)           0.0            calculate D2E/DX2 analytically  !
 ! D45   D(3,7,13,9)             0.0            calculate D2E/DX2 analytically  !
 ! D46   D(3,7,13,18)          180.0            calculate D2E/DX2 analytically  !
 ! D47   D(30,7,13,9)          180.0            calculate D2E/DX2 analytically  !
 ! D48   D(30,7,13,18)           0.0            calculate D2E/DX2 analytically  !
 ! D49   D(4,8,12,6)             0.0            calculate D2E/DX2 analytically  !
 ! D50   D(4,8,12,33)          180.0            calculate D2E/DX2 analytically  !
 ! D51   D(29,8,12,6)          180.0            calculate D2E/DX2 analytically  !
 ! D52   D(29,8,12,33)           0.0            calculate D2E/DX2 analytically  !
 ! D53   D(4,9,13,7)             0.0            calculate D2E/DX2 analytically  !
 ! D54   D(4,9,13,18)          180.0            calculate D2E/DX2 analytically  !
 ! D55   D(14,9,13,7)          180.0            calculate D2E/DX2 analytically  !
 ! D56   D(14,9,13,18)           0.0            calculate D2E/DX2 analytically  !
 ! D57   D(4,9,14,17)          180.0            calculate D2E/DX2 analytically  !
 ! D58   D(4,9,14,32)            0.0            calculate D2E/DX2 analytically  !
 ! D59   D(13,9,14,17)           0.0            calculate D2E/DX2 analytically  !
 ! D60   D(13,9,14,32)         180.0            calculate D2E/DX2 analytically  !
 ! D61   D(6,10,16,11)           0.0            calculate D2E/DX2 analytically  !
 ! D62   D(6,10,16,19)         180.0            calculate D2E/DX2 analytically  !
 ! D63   D(31,10,16,11)        180.0            calculate D2E/DX2 analytically  !
 ! D64   D(31,10,16,19)          0.0            calculate D2E/DX2 analytically  !
 ! D65   D(5,11,15,22)         180.0            calculate D2E/DX2 analytically  !
 ! D66   D(5,11,15,35)           0.0            calculate D2E/DX2 analytically  !
 ! D67   D(16,11,15,22)          0.0            calculate D2E/DX2 analytically  !
 ! D68   D(16,11,15,35)        180.0            calculate D2E/DX2 analytically  !
 ! D69   D(5,11,16,10)           0.0            calculate D2E/DX2 analytically  !
 ! D70   D(5,11,16,19)         180.0            calculate D2E/DX2 analytically  !
 ! D71   D(15,11,16,10)        180.0            calculate D2E/DX2 analytically  !
 ! D72   D(15,11,16,19)          0.0            calculate D2E/DX2 analytically  !
 ! D73   D(7,13,18,20)         180.0            calculate D2E/DX2 analytically  !
 ! D74   D(7,13,18,34)           0.0            calculate D2E/DX2 analytically  !
 ! D75   D(9,13,18,20)           0.0            calculate D2E/DX2 analytically  !
 ! D76   D(9,13,18,34)         180.0            calculate D2E/DX2 analytically  !
 ! D77   D(9,14,17,20)           0.0            calculate D2E/DX2 analytically  !
 ! D78   D(9,14,17,21)         180.0            calculate D2E/DX2 analytically  !
 ! D79   D(32,14,17,20)        180.0            calculate D2E/DX2 analytically  !
 ! D80   D(32,14,17,21)          0.0            calculate D2E/DX2 analytically  !
 ! D81   D(11,15,22,25)          0.0            calculate D2E/DX2 analytically  !
 ! D82   D(11,15,22,38)        180.0            calculate D2E/DX2 analytically  !
 ! D83   D(35,15,22,25)        180.0            calculate D2E/DX2 analytically  !
 ! D84   D(35,15,22,38)          0.0            calculate D2E/DX2 analytically  !
 ! D85   D(10,16,19,25)        180.0            calculate D2E/DX2 analytically  !
 ! D86   D(10,16,19,37)          0.0            calculate D2E/DX2 analytically  !
 ! D87   D(11,16,19,25)          0.0            calculate D2E/DX2 analytically  !
 ! D88   D(11,16,19,37)        180.0            calculate D2E/DX2 analytically  !
 ! D89   D(14,17,20,18)          0.0            calculate D2E/DX2 analytically  !
 ! D90   D(14,17,20,23)        180.0            calculate D2E/DX2 analytically  !
 ! D91   D(21,17,20,18)        180.0            calculate D2E/DX2 analytically  !
 ! D92   D(21,17,20,23)          0.0            calculate D2E/DX2 analytically  !
 ! D93   D(14,17,21,24)        180.0            calculate D2E/DX2 analytically  !
 ! D94   D(14,17,21,36)          0.0            calculate D2E/DX2 analytically  !
 ! D95   D(20,17,21,24)          0.0            calculate D2E/DX2 analytically  !
 ! D96   D(20,17,21,36)        180.0            calculate D2E/DX2 analytically  !
 ! D97   D(13,18,20,17)          0.0            calculate D2E/DX2 analytically  !
 ! D98   D(13,18,20,23)        180.0            calculate D2E/DX2 analytically  !
 ! D99   D(34,18,20,17)        180.0            calculate D2E/DX2 analytically  !
 ! D100  D(34,18,20,23)          0.0            calculate D2E/DX2 analytically  !
 ! D101  D(16,19,25,22)          0.0            calculate D2E/DX2 analytically  !
 ! D102  D(16,19,25,41)        180.0            calculate D2E/DX2 analytically  !
 ! D103  D(37,19,25,22)        180.0            calculate D2E/DX2 analytically  !
 ! D104  D(37,19,25,41)          0.0            calculate D2E/DX2 analytically  !
 ! D105  D(17,20,23,26)          0.0            calculate D2E/DX2 analytically  !
 ! D106  D(17,20,23,40)        180.0            calculate D2E/DX2 analytically  !
 ! D107  D(18,20,23,26)        180.0            calculate D2E/DX2 analytically  !
 ! D108  D(18,20,23,40)          0.0            calculate D2E/DX2 analytically  !
 ! D109  D(17,21,24,26)          0.0            calculate D2E/DX2 analytically  !
 ! D110  D(17,21,24,39)        180.0            calculate D2E/DX2 analytically  !
 ! D111  D(36,21,24,26)        180.0            calculate D2E/DX2 analytically  !
 ! D112  D(36,21,24,39)          0.0            calculate D2E/DX2 analytically  !
 ! D113  D(15,22,25,19)          0.0            calculate D2E/DX2 analytically  !
 ! D114  D(15,22,25,41)        180.0            calculate D2E/DX2 analytically  !
 ! D115  D(38,22,25,19)        180.0            calculate D2E/DX2 analytically  !
 ! D116  D(38,22,25,41)          0.0            calculate D2E/DX2 analytically  !
 ! D117  D(20,23,26,24)          0.0            calculate D2E/DX2 analytically  !
 ! D118  D(20,23,26,42)        180.0            calculate D2E/DX2 analytically  !
 ! D119  D(40,23,26,24)        180.0            calculate D2E/DX2 analytically  !
 ! D120  D(40,23,26,42)          0.0            calculate D2E/DX2 analytically  !
 ! D121  D(21,24,26,23)          0.0            calculate D2E/DX2 analytically  !
 ! D122  D(21,24,26,42)        180.0            calculate D2E/DX2 analytically  !
 ! D123  D(39,24,26,23)        180.0            calculate D2E/DX2 analytically  !
 ! D124  D(39,24,26,42)          0.0            calculate D2E/DX2 analytically  !
 --------------------------------------------------------------------------------
 Trust Radius=3.00D-01 FncErr=1.00D-07 GrdErr=1.00D-07 EigMax=2.50D+02 EigMin=1.00D-04
 Number of steps in this run=      2 maximum allowed number of steps=      2.
 GradGradGradGradGradGradGradGradGradGradGradGradGradGradGradGradGradGrad

 Leave Link  103 at Thu Sep  8 15:02:15 2022, MaxMem=  1342177280 cpu:               1.8 elap:               0.1
 (Enter /mnt/opt/groups/app-gaussian/g16-avx2/l202.exe)
                          Input orientation:                          
 ---------------------------------------------------------------------
 Center     Atomic      Atomic             Coordinates (Angstroms)
 Number     Number       Type             X           Y           Z
 ---------------------------------------------------------------------
      1          6           0       -0.001287    0.704879    0.000000
      2          6           0        1.259811    1.437174    0.000000
      3          6           0       -1.259811    1.396862    0.000000
      4          6           0        0.001287   -0.704879    0.000000
      5          6           0        1.335861    2.833112    0.000000
      6          6           0        2.498933    0.697305    0.000000
      7          6           0       -2.446580    0.732567    0.000000
      8          6           0        1.259811   -1.396862    0.000000
      9          6           0       -1.259811   -1.437174    0.000000
     10          6           0        3.719993    1.374143    0.000000
     11          6           0        2.560180    3.521112    0.000000
     12          6           0        2.446580   -0.732567    0.000000
     13          6           0       -2.498933   -0.697305    0.000000
     14          6           0       -1.335861   -2.833112    0.000000
     15          6           0        2.626580    4.947308    0.000000
     16          6           0        3.790668    2.773596    0.000000
     17          6           0       -2.560180   -3.521112    0.000000
     18          6           0       -3.719993   -1.374143    0.000000
     19          6           0        5.028885    3.483558    0.000000
     20          6           0       -3.790668   -2.773596    0.000000
     21          6           0       -2.626580   -4.947308    0.000000
     22          6           0        3.834989    5.595595    0.000000
     23          6           0       -5.028885   -3.483558    0.000000
     24          6           0       -3.834989   -5.595595    0.000000
     25          6           0        5.051441    4.854568    0.000000
     26          6           0       -5.051441   -4.854568    0.000000
     27          1           0       -1.273391    2.479728    0.000000
     28          1           0        0.432903    3.433097    0.000000
     29          1           0        1.273391   -2.479728    0.000000
     30          1           0       -3.382707    1.284377    0.000000
     31          1           0        4.641772    0.796923    0.000000
     32          1           0       -0.432903   -3.433097    0.000000
     33          1           0        3.382707   -1.284377    0.000000
     34          1           0       -4.641772   -0.796923    0.000000
     35          1           0        1.697550    5.511577    0.000000
     36          1           0       -1.697550   -5.511577    0.000000
     37          1           0        5.954734    2.914321    0.000000
     38          1           0        3.871474    6.680928    0.000000
     39          1           0       -3.871474   -6.680928    0.000000
     40          1           0       -5.954734   -2.914321    0.000000
     41          1           0        5.999178    5.384767    0.000000
     42          1           0       -5.999178   -5.384767    0.000000
 ---------------------------------------------------------------------
                    Distance matrix (angstroms):
                    1          2          3          4          5
     1  C    0.000000
     2  C    1.458295   0.000000
     3  C    1.436218   2.519944   0.000000
     4  C    1.409760   2.484406   2.451058   0.000000
     5  C    2.513432   1.398008   2.966535   3.781332   0.000000
     6  C    2.500231   1.443201   3.823289   2.864325   2.431956
     7  C    2.445450   3.772772   1.360040   2.838715   4.326563
     8  C    2.451058   2.834036   3.762099   1.436218   4.230658
     9  C    2.484406   3.822352   2.834036   1.458295   4.997285
    10  C    3.780984   2.460989   4.979856   4.260412   2.795116
    11  C    3.806873   2.456371   4.370900   4.940337   1.404386
    12  C    2.838715   2.473095   4.274553   2.445450   3.734670
    13  C    2.864325   4.322517   2.433302   2.500231   5.212436
    14  C    3.781332   4.997285   4.230658   2.513432   6.264519
    15  C    4.990380   3.766842   5.264001   6.232125   2.477051
    16  C    4.319550   2.862038   5.234762   5.143850   2.455528
    17  C    4.940337   6.259148   5.086986   3.806873   7.453543
    18  C    4.260412   5.718562   3.705532   3.780984   6.577435
    19  C    5.746624   4.288777   6.625858   6.543680   3.749867
    20  C    5.143850   6.575555   4.878315   4.319550   7.597136
    21  C    6.232125   7.474332   6.489727   4.990380   8.731316
    22  C    6.215796   4.891217   6.601996   7.375178   3.725178
    23  C    6.543680   7.985067   6.166394   5.746624   8.967180
    24  C    7.375178   8.684286   7.451577   6.215796   9.888417
    25  C    6.538347   5.104414   7.196362   7.510759   4.229872
    26  C    7.510759   8.911673   7.311418   6.538347   9.994901
    27  H    2.183652   2.739349   1.082951   3.430237   2.633074
    28  H    2.762552   2.160436   2.647930   4.160425   1.084120
    29  H    3.430237   3.916926   4.630881   2.183652   5.313207
    30  H    3.430717   4.645032   2.125874   3.925373   4.966232
    31  H    4.643971   3.442032   5.931999   4.877449   3.882668
    32  H    4.160425   5.156047   4.900233   2.762552   6.511060
    33  H    3.925373   3.451598   5.361158   3.430717   4.598184
    34  H    4.877449   6.310299   4.031173   4.643971   6.993515
    35  H    5.098077   4.097850   5.067234   6.443728   2.702775
    36  H    6.443728   7.551895   6.922293   5.098077   8.878931
    37  H    6.352623   4.921815   7.372404   6.967219   4.619587
    38  H    7.121196   5.858134   7.365558   8.338375   4.608147
    39  H    8.338375   9.603836   8.489492   7.121196  10.845888
    40  H    6.967219   8.425270   6.374057   6.352623   9.283629
    41  H    7.609660   6.168070   8.282289   8.547426   5.315775
    42  H    8.547426   9.961516   8.273578   7.609660  11.015277
                    6          7          8          9         10
     6  C    0.000000
     7  C    4.945639   0.000000
     8  C    2.433302   4.274553   0.000000
     9  C    4.322517   2.473095   2.519944   0.000000
    10  C    1.396101   6.199858   3.705532   5.718562   0.000000
    11  C    2.824471   5.730936   5.086986   6.259148   2.440214
    12  C    1.430830   5.107801   1.360040   3.772772   2.461668
    13  C    5.188796   1.430830   3.823289   1.443201   6.554841
    14  C    5.212436   3.734670   2.966535   1.398008   6.577435
    15  C    4.251919   6.595528   6.489727   7.474332   3.736718
    16  C    2.445315   6.562702   4.878315   6.575555   1.401236
    17  C    6.587083   4.255196   4.370900   2.456371   7.962669
    18  C    6.554841   2.461668   4.979856   2.460989   7.931360
    19  C    3.763491   7.965584   6.166394   7.985067   2.482505
    20  C    7.183748   3.754964   5.234762   2.862038   8.579847
    21  C    7.624470   5.682726   5.264001   3.766842   8.957663
    22  C    5.077233   7.944001   7.451577   8.684286   4.223018
    23  C    8.610904   4.944088   6.625858   4.288777  10.007004
    24  C    8.928559   6.478681   6.601996   4.891217  10.278862
    25  C    4.878333   8.556355   7.311418   8.911673   3.726407
    26  C    9.371843   6.164526   7.196362   5.104414  10.758015
    27  H    4.172225   2.104506   4.630881   3.916926   5.114313
    28  H    3.428270   3.947694   4.900233   5.156047   3.878692
    29  H    3.405215   4.914979   1.082951   2.739349   4.564886
    30  H    5.910866   1.086659   5.361158   3.451598   7.103267
    31  H    2.145153   7.088644   4.031173   6.310299   1.087593
    32  H    5.065164   4.626840   2.647930   2.160436   6.352645
    33  H    2.169820   6.168359   2.125874   4.645032   2.679830
    34  H    7.295367   2.675483   5.931999   3.442032   8.639019
    35  H    4.880515   6.325563   6.922293   7.551895   4.605283
    36  H    7.494043   6.288909   5.067234   4.097850   8.761445
    37  H    4.105815   8.679984   6.374057   8.425270   2.714077
    38  H    6.139024   8.677604   8.489492   9.603836   5.308947
    39  H    9.747841   7.549187   7.365558   5.858134  11.068629
    40  H    9.192841   5.060330   7.372404   4.921815  10.582593
    41  H    5.850129   9.642292   8.273578   9.961516   4.613002
    42  H   10.450334   7.074088   8.282289   6.168070  11.838292
                   11         12         13         14         15
    11  C    0.000000
    12  C    4.255196   0.000000
    13  C    6.587083   4.945639   0.000000
    14  C    7.453543   4.326563   2.431956   0.000000
    15  C    1.427741   5.682726   7.624470   8.731316   0.000000
    16  C    1.439750   3.754964   7.183748   7.597136   2.465791
    17  C    8.706952   5.730936   2.824471   1.404386   9.930590
    18  C    7.962669   6.199858   1.396101   2.795116   8.957663
    19  C    2.468991   4.944088   8.610904   8.967180   2.813118
    20  C    8.941847   6.562702   2.445315   2.455528  10.039593
    21  C    9.930590   6.595528   4.251919   2.477051  11.202639
    22  C    2.434875   6.478681   8.928559   9.888417   1.371324
    23  C   10.327599   7.965584   3.763491   3.749867  11.387961
    24  C   11.136091   7.944001   5.077233   3.725178  12.365463
    25  C    2.825683   6.164526   9.371843   9.994901   2.426634
    26  C   11.317632   8.556355   4.878333   4.229872  12.451055
    27  H    3.972499   4.914979   3.405215   5.313207   4.615054
    28  H    2.129097   4.626840   5.065164   6.511060   2.665531
    29  H    6.137256   2.104506   4.172225   2.633074   7.549304
    30  H    6.349873   6.168359   2.169820   4.598184   7.037655
    31  H    3.428444   2.675483   7.295367   6.993515   4.613751
    32  H    7.570969   3.947694   3.428270   1.084120   8.921414
    33  H    4.875374   1.086659   5.910866   4.966232   6.277390
    34  H    8.397234   7.088644   2.145153   3.882668   9.264185
    35  H    2.169350   6.288909   7.494043   8.878931   1.086967
    36  H    9.985877   6.325563   4.880515   2.702775  11.317525
    37  H    3.448361   5.060330   9.192841   9.283629   3.899955
    38  H    3.421101   7.549187   9.747841  10.845888   2.134291
    39  H   12.060174   8.677604   6.139024   4.608147  13.320682
    40  H   10.673264   8.679984   4.105815   4.619587  11.638048
    41  H    3.911511   7.074088  10.450334  11.015277   3.400851
    42  H   12.352218   9.642292   5.850129   5.315775  13.459401
                   16         17         18         19         20
    16  C    0.000000
    17  C    8.941847   0.000000
    18  C    8.579847   2.440214   0.000000
    19  C    1.427315  10.327599  10.007004   0.000000
    20  C    9.394040   1.439750   1.401236  10.813718   0.000000
    21  C   10.039593   1.427741   3.736718  11.387961   2.465791
    22  C    2.822347  11.136091  10.278862   2.426126  11.322279
    23  C   10.813718   2.468991   2.482505  12.235172   1.427315
    24  C   11.322279   2.434875   4.223018  12.688549   2.822347
    25  C    2.433104  11.317632  10.758015   1.371196  11.677833
    26  C   11.677833   2.825683   3.726407  13.081946   2.433104
    27  H    5.072578   6.137256   4.564886   6.381721   5.825298
    28  H    3.421919   7.570969   6.352645   4.596259   7.507436
    29  H    5.825298   3.972499   5.114313   7.047306   5.072578
    30  H    7.326328   4.875374   2.679830   8.694324   4.078428
    31  H    2.152119   8.397234   8.639019   2.714381   9.157218
    32  H    7.507436   2.129097   3.878692   8.813129   3.421919
    33  H    4.078428   6.349873   7.103267   5.044116   7.326328
    34  H    9.157218   3.428444   1.087593  10.575638   2.152119
    35  H    3.446401   9.985877   8.761445   3.900084   9.938039
    36  H    9.938039   2.169350   4.605283  11.231980   3.446401
    37  H    2.168637  10.673264  10.582593   1.086843  11.283850
    38  H    3.908167  12.060174  11.068629   3.400408  12.169488
    39  H   12.169488   3.421101   5.308947  13.510484   3.908167
    40  H   11.283850   3.448361   2.714077  12.711127   2.168637
    41  H    3.419902  12.352218  11.838292   2.134494  12.743625
    42  H   12.743625   3.911511   4.613002  14.151514   3.419902
                   21         22         23         24         25
    21  C    0.000000
    22  C   12.365463   0.000000
    23  C    2.813118  12.688549   0.000000
    24  C    1.371324  13.567288   2.426126   0.000000
    25  C   12.451055   1.424386  13.081946  13.717673   0.000000
    26  C    2.426634  13.717673   1.371196   1.424386  14.011979
    27  H    7.549304   5.983659   7.047306   8.471873   6.755987
    28  H    8.921414   4.031202   8.813129   9.986600   4.832336
    29  H    4.615054   8.471873   6.381721   5.983659   8.250185
    30  H    6.277390   8.407243   5.044116   6.894822   9.158663
    31  H    9.264185   4.866020  10.575638  10.616956   4.078273
    32  H    2.665531   9.986600   4.596259   4.031202   9.937979
    33  H    7.037655   6.894822   8.694324   8.407243   6.361707
    34  H    4.613751  10.616956   2.714381   4.866020  11.220416
    35  H   11.317525   2.139090  11.231980  12.408798   3.417637
    36  H    1.086967  12.408798   3.900084   2.139090  12.369553
    37  H   11.638048   3.417974  12.711127  12.971405   2.140209
    38  H   13.320682   1.085946  13.510484  14.494916   2.174376
    39  H    2.134291  14.494916   3.400408   1.085946  14.583761
    40  H    3.899955  12.971405   1.086843   3.417974  13.471879
    41  H   13.459401   2.174434  14.151514  14.740393   1.085963
    42  H    3.400851  14.740393   2.134494   2.174434  15.065197
                   26         27         28         29         30
    26  C    0.000000
    27  H    8.250185   0.000000
    28  H    9.937979   1.954572   0.000000
    29  H    6.755987   5.575150   5.972263   0.000000
    30  H    6.361707   2.424475   4.379027   5.987298   0.000000
    31  H   11.220416   6.149877   4.966285   4.699195   8.039271
    32  H    4.832336   5.972263   6.920566   1.954572   5.563803
    33  H    9.158663   5.987298   5.563803   2.424475   7.236665
    34  H    4.078273   4.699195   6.606466   6.149877   2.432500
    35  H   12.369553   4.244832   2.432984   8.002554   6.608951
    36  H    3.417637   8.002554   9.194891   4.244832   7.001767
    37  H   13.471879   7.241178   5.546147   7.142180   9.478635
    38  H   14.583761   6.642267   4.729924   9.521956   9.041344
    39  H    2.174376   9.521956  10.991868   6.642267   7.980287
    40  H    2.140209   7.142180   9.005089   7.241178   4.923859
    41  H   15.065197   7.831316   5.898511   9.175148  10.238797
    42  H    1.085963   9.175148  10.914504   7.831316   7.164035
                   31         32         33         34         35
    31  H    0.000000
    32  H    6.606466   0.000000
    33  H    2.432500   4.379027   0.000000
    34  H    9.419370   4.966285   8.039271   0.000000
    35  H    5.558454   9.194891   7.001767   8.943387   0.000000
    36  H    8.943387   2.432984   6.608951   5.558454  11.534151
    37  H    2.491434   9.005089   4.923859  11.227612   4.986918
    38  H    5.934212  10.991868   7.980287  11.331091   2.468467
    39  H   11.331091   4.729924   9.041344   5.934212  13.404149
    40  H   11.227612   5.546147   9.478635   2.491434  11.382144
    41  H    4.784440  10.914504   7.164035  12.306222   4.303497
    42  H   12.306222   5.898511  10.238797   4.784440  13.340537
                   36         37         38         39         40
    36  H    0.000000
    37  H   11.382144   0.000000
    38  H   13.404149   4.304335   0.000000
    39  H    2.468467  13.734015  15.443200   0.000000
    40  H    4.986918  13.259280  13.734015   4.304335   0.000000
    41  H   13.340537   2.470846   2.491417  15.588803  14.552349
    42  H    4.303497  14.552349  15.588803   2.491417   2.470846
                   41         42
    41  H    0.000000
    42  H   16.122761   0.000000
 Stoichiometry    C26H16
 Framework group  C2H[SGH(C26H16)]
 Deg. of freedom    41
 Full point group                 C2H     NOp   4
 RotChk:  IX=0 Diff= 3.42D-16
 Largest Abelian subgroup         C2H     NOp   4
 Largest concise Abelian subgroup C2      NOp   2
                         Standard orientation:                         
 ---------------------------------------------------------------------
 Center     Atomic      Atomic             Coordinates (Angstroms)
 Number     Number       Type             X           Y           Z
 ---------------------------------------------------------------------
      1          6           0       -0.001287    0.704879    0.000000
      2          6           0        1.259811    1.437174    0.000000
      3          6           0       -1.259811    1.396862    0.000000
      4          6           0        0.001287   -0.704879    0.000000
      5          6           0        1.335861    2.833112    0.000000
      6          6           0        2.498933    0.697305    0.000000
      7          6           0       -2.446580    0.732567    0.000000
      8          6           0        1.259811   -1.396862    0.000000
      9          6           0       -1.259811   -1.437174    0.000000
     10          6           0        3.719993    1.374143    0.000000
     11          6           0        2.560180    3.521112    0.000000
     12          6           0        2.446580   -0.732567    0.000000
     13          6           0       -2.498933   -0.697305    0.000000
     14          6           0       -1.335861   -2.833112    0.000000
     15          6           0        2.626580    4.947308    0.000000
     16          6           0        3.790668    2.773596    0.000000
     17          6           0       -2.560180   -3.521112    0.000000
     18          6           0       -3.719993   -1.374143    0.000000
     19          6           0        5.028885    3.483558    0.000000
     20          6           0       -3.790668   -2.773596    0.000000
     21          6           0       -2.626580   -4.947308    0.000000
     22          6           0        3.834989    5.595595    0.000000
     23          6           0       -5.028885   -3.483558    0.000000
     24          6           0       -3.834989   -5.595595    0.000000
     25          6           0        5.051441    4.854568    0.000000
     26          6           0       -5.051441   -4.854568    0.000000
     27          1           0       -1.273391    2.479728    0.000000
     28          1           0        0.432903    3.433097    0.000000
     29          1           0        1.273391   -2.479728    0.000000
     30          1           0       -3.382707    1.284377    0.000000
     31          1           0        4.641772    0.796923    0.000000
     32          1           0       -0.432903   -3.433097    0.000000
     33          1           0        3.382707   -1.284377    0.000000
     34          1           0       -4.641772   -0.796923    0.000000
     35          1           0        1.697550    5.511577    0.000000
     36          1           0       -1.697550   -5.511577    0.000000
     37          1           0        5.954734    2.914321    0.000000
     38          1           0        3.871474    6.680928    0.000000
     39          1           0       -3.871474   -6.680928    0.000000
     40          1           0       -5.954734   -2.914321    0.000000
     41          1           0        5.999178    5.384767    0.000000
     42          1           0       -5.999178   -5.384767    0.000000
 ---------------------------------------------------------------------
 Rotational constants (GHZ):           0.8554263           0.0847897           0.0771433
 Leave Link  202 at Thu Sep  8 15:02:15 2022, MaxMem=  1342177280 cpu:               4.3 elap:               0.1
 (Enter /mnt/opt/groups/app-gaussian/g16-avx2/l301.exe)
 Standard basis: 6-31G(d,p) (6D, 7F)
 Ernie: Thresh=  0.10000D-02 Tol=  0.10000D-05 Strict=F.
 There are   175 symmetry adapted cartesian basis functions of AG  symmetry.
 There are    60 symmetry adapted cartesian basis functions of BG  symmetry.
 There are    60 symmetry adapted cartesian basis functions of AU  symmetry.
 There are   175 symmetry adapted cartesian basis functions of BU  symmetry.
 There are   175 symmetry adapted basis functions of AG  symmetry.
 There are    60 symmetry adapted basis functions of BG  symmetry.
 There are    60 symmetry adapted basis functions of AU  symmetry.
 There are   175 symmetry adapted basis functions of BU  symmetry.
   470 basis functions,   840 primitive gaussians,   470 cartesian basis functions
    86 alpha electrons       86 beta electrons
       nuclear repulsion energy      1939.2820524920 Hartrees.
 IExCor=  402 DFT=T Ex+Corr=B3LYP ExCW=0 ScaHFX=  0.200000
 ScaDFX=  0.800000  0.720000  1.000000  0.810000 ScalE2=  1.000000  1.000000
 IRadAn=      5 IRanWt=     -1 IRanGd=            0 ICorTp=0 IEmpDi=131
 NAtoms=   42 NActive=   42 NUniq=   21 SFac= 4.00D+00 NAtFMM=   60 NAOKFM=F Big=F
 Integral buffers will be    131072 words long.
 Raffenetti 2 integral format.
 Two-electron integral symmetry is turned on.
 R6Disp:  Grimme-D3 Dispersion energy=       -0.0376606437 Hartrees.
 Nuclear repulsion after empirical dispersion term =     1939.2443918483 Hartrees.
 Leave Link  301 at Thu Sep  8 15:02:15 2022, MaxMem=  1342177280 cpu:               4.7 elap:               0.1
 (Enter /mnt/opt/groups/app-gaussian/g16-avx2/l302.exe)
 NPDir=0 NMtPBC=     1 NCelOv=     1 NCel=       1 NClECP=     1 NCelD=      1
         NCelK=      1 NCelE2=     1 NClLst=     1 CellRange=     0.0.
 One-electron integrals computed using PRISM.
 One-electron integral symmetry used in STVInt
 NBasis=   470 RedAO= T EigKep=  1.41D-04  NBF=   175    60    60   175
 NBsUse=   470 1.00D-06 EigRej= -1.00D+00 NBFU=   175    60    60   175
 Precomputing XC quadrature grid using
 IXCGrd= 4 IRadAn=           5 IRanWt=          -1 IRanGd=           0 AccXCQ= 1.00D-12.
 Generated NRdTot=       0 NPtTot=           0 NUsed=           0 NTot=          32
 NSgBfM=   449   449   449   449   449 MxSgAt=    42 MxSgA2=    42.
 Leave Link  302 at Thu Sep  8 15:02:18 2022, MaxMem=  1342177280 cpu:             130.0 elap:               2.8
 (Enter /mnt/opt/groups/app-gaussian/g16-avx2/l303.exe)
 DipDrv:  MaxL=1.
 Leave Link  303 at Thu Sep  8 15:02:18 2022, MaxMem=  1342177280 cpu:               7.2 elap:               0.2
 (Enter /mnt/opt/groups/app-gaussian/g16-avx2/l401.exe)
 Initial guess from the checkpoint file:  "/scratch/9832360.torquesrv1.cis.gov.pl/Gau-121760.chk"
 B after Tr=    -0.000000   -0.000000    0.000000
         Rot=    1.000000   -0.000000    0.000000   -0.000000 Ang=   0.00 deg.
 Guess basis will be translated and rotated to current coordinates.
 JPrj=2 DoOrth=T DoCkMO=T.
 Initial guess orbital symmetries:
       Occupied  (AG) (BU) (AG) (BU) (AG) (BU) (BU) (AG) (AG) (BU)
                 (BU) (AG) (BU) (AG) (AG) (BU) (AG) (BU) (BU) (AG)
                 (AG) (BU) (BU) (AG) (BU) (AG) (AG) (BU) (AG) (BU)
                 (BU) (AG) (AG) (BU) (BU) (AG) (AG) (BU) (AG) (BU)
                 (AG) (BU) (BU) (AG) (AG) (BU) (AG) (BU) (AG) (BU)
                 (BU) (AG) (AG) (AG) (BU) (AG) (BU) (BU) (AG) (BU)
                 (BU) (AG) (AU) (AG) (BU) (AG) (BG) (BU) (AG) (AU)
                 (BU) (BU) (AG) (BG) (BU) (AG) (AG) (BG) (AU) (AU)
                 (BG) (BG) (AU) (AU) (BG) (AU)
       Virtual   (BG) (AU) (BG) (BG) (AU) (AU) (BG) (BG) (AU) (BU)
                 (AG) (BU) (AG) (AG) (AU) (BU) (BU) (AG) (AG) (BU)
                 (BG) (BU) (AG) (AG) (BU) (AU) (BU) (AG) (BU) (BG)
                 (BU) (AG) (BU) (AG) (AG) (BU) (AG) (BU) (AG) (BU)
                 (AG) (AG) (BU) (BU) (AG) (BU) (AG) (BU) (AG) (BU)
                 (AG) (BU) (BU) (AU) (AG) (AG) (BU) (BG) (AU) (AG)
                 (BU) (BG) (AG) (AG) (BG) (BU) (AU) (BU) (BU) (AG)
                 (AU) (AG) (BG) (BU) (BU) (AG) (BU) (AG) (AG) (BU)
                 (AU) (BU) (BU) (AG) (BG) (AG) (BU) (AG) (BG) (AU)
                 (BU) (AG) (BG) (AG) (AU) (AU) (BU) (BG) (AU) (BG)
                 (BG) (AU) (AU) (AG) (BG) (BU) (BU) (AG) (BU) (AG)
                 (BU) (AG) (AU) (BU) (AG) (BG) (BU) (AG) (AU) (BU)
                 (AG) (BU) (AG) (BG) (AG) (BU) (AG) (BU) (AG) (BU)
                 (AG) (AG) (BU) (BU) (BU) (AG) (AG) (BU) (BU) (AG)
                 (AG) (BU) (AG) (BU) (AG) (BU) (BU) (AG) (AG) (BU)
                 (AG) (BU) (AG) (AU) (BG) (AU) (BG) (BU) (AG) (BU)
                 (BG) (AU) (AU) (BU) (AU) (BG) (AG) (AG) (BG) (AU)
                 (BG) (AU) (BG) (BU) (BG) (AU) (AU) (BG) (AU) (BU)
                 (AG) (BG) (AU) (BU) (AG) (BU) (BU) (AG) (AG) (AG)
                 (BU) (AG) (BU) (AG) (BU) (AG) (BU) (AG) (AG) (BG)
                 (BU) (BU) (AU) (AG) (BU) (BG) (AU) (BG) (AG) (AG)
                 (AU) (BU) (BU) (BU) (AG) (BU) (AG) (AG) (BG) (BU)
                 (AG) (AG) (BU) (AG) (BU) (AU) (AG) (BU) (BU) (BU)
                 (AG) (BG) (AG) (AU) (BG) (BU) (AU) (BU) (AG) (BG)
                 (AG) (BU) (AG) (BU) (AG) (AU) (BG) (BU) (AU) (BG)
                 (AG) (AU) (BU) (AU) (BG) (BG) (AU) (BG) (AG) (BU)
                 (AU) (BG) (AG) (BU) (BU) (AG) (BU) (AG) (AU) (BG)
                 (AG) (BG) (BU) (AU) (AU) (BG) (AG) (AG) (BU) (BU)
                 (AG) (AU) (AG) (BG) (BU) (BG) (AU) (BU) (AG) (BU)
                 (AU) (BG) (AG) (BU) (BG) (AG) (AU) (AU) (BU) (AG)
                 (BG) (BU) (AU) (AG) (BU) (AG) (BG) (BG) (BU) (AU)
                 (AG) (AU) (BU) (BG) (AG) (BU) (AG) (BU) (AG) (BU)
                 (AG) (BU) (BU) (AG) (BU) (AG) (AG) (BU) (BU) (AG)
                 (BU) (AG) (BU) (AG) (BU) (AG) (BU) (AG) (AG) (BU)
                 (AG) (BU) (AG) (BU) (AG) (BU) (AG) (BU) (AG) (BU)
                 (BU) (AG) (AG) (BU) (BU) (AG) (BU) (AG) (AG) (BU)
                 (AG) (BU) (BU) (AG) (BU) (AG) (BU) (AG) (AG) (BU)
                 (AG) (BU) (AG) (BU) (BU) (AG) (AG) (BU) (BU) (AG)
                 (AG) (BU) (AG) (BU)
 The electronic state of the initial guess is 1-AG.
 Leave Link  401 at Thu Sep  8 15:02:20 2022, MaxMem=  1342177280 cpu:              59.1 elap:               1.3
 (Enter /mnt/opt/groups/app-gaussian/g16-avx2/l502.exe)
 Two-electron integrals replicated using symmetry.
 Closed shell SCF:
 Using DIIS extrapolation, IDIIS=    10.
 NGot=  1342177280 LenX=  1341703840 LenY=  1341482470
 Requested convergence on RMS density matrix=1.00D-08 within 500 cycles.
 Requested convergence on MAX density matrix=1.00D-06.
 Requested convergence on             energy=1.00D-06.
 Level shift goal  0.100 maximum shift  0.100.
 No special actions if energy rises.
 Dynamic level shift is on during FON iterations.

 Cycle   1  Pass 1  IDiag  1:
 FoFJK:  IHMeth= 1 ICntrl=       0 DoSepK=F KAlg= 0 I1Cent=           0 FoldK=F
 IRaf= 620000000 NMat=       1 IRICut=       1 DoRegI=T DoRafI=F ISym2E= 2 IDoP0=0 IntGTp=1.
 FoFCou: FMM=F IPFlag=           0 FMFlag=      100000 FMFlg1=           0
         NFxFlg=           0 DoJE=F BraDBF=F KetDBF=F FulRan=T
         wScrn=  0.000000 ICntrl=         0 IOpCl=  0 I1Cent=           0 NGrid=           0
         NMat0=    1 NMatS0=      1 NMatT0=    0 NMatD0=    1 NMtDS0=    0 NMtDT0=    0
 Integrals replicated using symmetry in FoFCou.
 E= -1000.52350956396    
 DIIS: error= 6.11D-08 at cycle   1 NSaved=   1.
 NSaved= 1 IEnMin= 1 EnMin= -1000.52350956396     IErMin= 1 ErrMin= 6.11D-08
 ErrMax= 6.11D-08  0.00D+00 EMaxC= 1.00D+00 BMatC= 1.20D-12 BMatP= 1.20D-12
 IDIUse=1 WtCom= 1.00D+00 WtEn= 0.00D+00
 Coeff-Com:  0.100D+01
 Coeff:      0.100D+01
 Gap=     0.115 Goal=     0.100 Shift=    0.000
 RMSDP=7.19D-09 MaxDP=3.10D-07              OVMax= 7.41D-07

 SCF Done:  E(RB3LYP) =  -1000.52350956     A.U. after    1 cycles
            NFock=  1  Conv=0.72D-08     -V/T= 2.0098
 KE= 9.908147752833D+02 PE=-6.194817145017D+03 EE= 2.264234468321D+03
 Leave Link  502 at Thu Sep  8 15:02:23 2022, MaxMem=  1342177280 cpu:             146.9 elap:               3.2
 (Enter /mnt/opt/groups/app-gaussian/g16-avx2/l801.exe)
 DoSCS=F DFT=T ScalE2(SS,OS)=  1.000000  1.000000
 Range of M.O.s used for correlation:     1   470
 NBasis=   470 NAE=    86 NBE=    86 NFC=     0 NFV=     0
 NROrb=    470 NOA=    86 NOB=    86 NVA=   384 NVB=   384

 **** Warning!!: The largest alpha MO coefficient is  0.13874582D+02

 Leave Link  801 at Thu Sep  8 15:02:23 2022, MaxMem=  1342177280 cpu:               2.5 elap:               0.1
 (Enter /mnt/opt/groups/app-gaussian/g16-avx2/l1101.exe)
 Using compressed storage, NAtomX=    42.
 Will process     43 centers per pass.
 R6Disp: Adding Grimme-D3 dispersion energy 1st derivatives to the gradient.
 Leave Link 1101 at Thu Sep  8 15:02:25 2022, MaxMem=  1342177280 cpu:              74.0 elap:               1.6
 (Enter /mnt/opt/groups/app-gaussian/g16-avx2/l1102.exe)
 Symmetrizing basis deriv contribution to polar:
 IMax=3 JMax=2 DiffMx= 0.00D+00
 Leave Link 1102 at Thu Sep  8 15:02:25 2022, MaxMem=  1342177280 cpu:               6.8 elap:               0.2
 (Enter /mnt/opt/groups/app-gaussian/g16-avx2/l1110.exe)
 Forming Gx(P) for the SCF density, NAtomX=    42.
 Integral derivatives from FoFJK, PRISM(SPDF).
 Do as many integral derivatives as possible in FoFJK.
 G2DrvN: MDV=    1342172902.
 G2DrvN: will do    43 centers at a time, making    1 passes.
 Calling FoFCou, ICntrl=  3107 FMM=F I1Cent=   0 AccDes= 1.00D-12.
 FoFJK:  IHMeth= 1 ICntrl=    3107 DoSepK=F KAlg= 0 I1Cent=           0 FoldK=F
 IRaf=         0 NMat=       1 IRICut=       1 DoRegI=T DoRafI=F ISym2E= 1 IDoP0=0 IntGTp=1.
 FoFCou: FMM=F IPFlag=           0 FMFlag=      100000 FMFlg1=           0
         NFxFlg=           0 DoJE=F BraDBF=F KetDBF=F FulRan=T
         wScrn=  0.000000 ICntrl=      3107 IOpCl=  0 I1Cent=           0 NGrid=           0
         NMat0=    1 NMatS0=      1 NMatT0=    0 NMatD0=    1 NMtDS0=    0 NMtDT0=    0
 Petite list used in FoFCou.
 End of G2Drv F.D. properties file   721 does not exist.
 End of G2Drv F.D. properties file   722 does not exist.
 End of G2Drv F.D. properties file   788 does not exist.
 Leave Link 1110 at Thu Sep  8 15:02:52 2022, MaxMem=  1342177280 cpu:            1281.6 elap:              27.6
 (Enter /mnt/opt/groups/app-gaussian/g16-avx2/l1002.exe)
 Minotr:  Closed shell wavefunction.
          IDoAtm=111111111111111111111111111111111111111111
          Direct CPHF calculation.
          Differentiating once with respect to electric field.
                with respect to dipole field.
          Differentiating once with respect to nuclear coordinates.
          Using symmetry in CPHF.
          Requested convergence is 1.0D-08 RMS, and 1.0D-07 maximum.
          Secondary convergence is 1.0D-12 RMS, and 1.0D-12 maximum.
          NewPWx=T KeepS1=F KeepF1=F KeepIn=T MapXYZ=F SortEE=F KeepMc=T.
        12811 words used for storage of precomputed grid.
 Two-electron integrals replicated using symmetry.
          MDV=    1342177280 using IRadAn=       1.
          Solving linear equations simultaneously, MaxMat=     384.
 FoF2E skips out because all densities are zero.
 CalDSu exits because no D1Ps are significant.
 FoFJK:  IHMeth= 1 ICntrl=       0 DoSepK=F KAlg= 0 I1Cent=           0 FoldK=F
 IRaf= 620000000 NMat=      63 IRICut=     157 DoRegI=T DoRafI=T ISym2E= 2 IDoP0=0 IntGTp=1.
 FoFCou: FMM=F IPFlag=           0 FMFlag=      100000 FMFlg1=           0
         NFxFlg=           0 DoJE=F BraDBF=F KetDBF=F FulRan=T
         wScrn=  0.000000 ICntrl=         0 IOpCl=  0 I1Cent=           0 NGrid=           0
         NMat0=   63 NMatS0=     63 NMatT0=    0 NMatD0=   63 NMtDS0=    0 NMtDT0=    0
 Integrals replicated using symmetry in FoFCou.
 Raff kept on since  57.19% of shell-pairs survive, threshold=   0.20 IRatSp=57.
          There are    66 degrees of freedom in the 1st order CPHF.  IDoFFX=4 NUNeed=    66.
     66 vectors produced by pass  0 Test12= 5.00D-14 1.52D-09 XBig12= 8.54D+02 1.42D+01.
 AX will form    66 AO Fock derivatives at one time.
     66 vectors produced by pass  1 Test12= 5.00D-14 1.52D-09 XBig12= 1.66D+02 2.77D+00.
     66 vectors produced by pass  2 Test12= 5.00D-14 1.52D-09 XBig12= 1.58D+01 7.32D-01.
     66 vectors produced by pass  3 Test12= 5.00D-14 1.52D-09 XBig12= 1.78D+00 1.62D-01.
     66 vectors produced by pass  4 Test12= 5.00D-14 1.52D-09 XBig12= 6.78D-02 2.27D-02.
     65 vectors produced by pass  5 Test12= 5.00D-14 1.52D-09 XBig12= 6.64D-04 2.51D-03.
     43 vectors produced by pass  6 Test12= 5.00D-14 1.52D-09 XBig12= 1.98D-06 1.50D-04.
     13 vectors produced by pass  7 Test12= 5.00D-14 1.52D-09 XBig12= 6.70D-09 7.59D-06.
      3 vectors produced by pass  8 Test12= 5.00D-14 1.52D-09 XBig12= 1.85D-11 3.14D-07.
      2 vectors produced by pass  9 Test12= 5.00D-14 1.52D-09 XBig12= 7.81D-14 1.90D-08.
 InvSVY:  IOpt=1 It=  1 EMax= 7.11D-15
 Solved reduced A of dimension   456 with    66 vectors.
 FullF1:  Do perturbations      1 to      66.
 Isotropic polarizability for W=    0.000000      339.71 Bohr**3.
 End of Minotr F.D. properties file   721 does not exist.
 End of Minotr F.D. properties file   722 does not exist.
 End of Minotr F.D. properties file   788 does not exist.
 Leave Link 1002 at Thu Sep  8 15:06:06 2022, MaxMem=  1342177280 cpu:            9038.0 elap:             193.5
 (Enter /mnt/opt/groups/app-gaussian/g16-avx2/l601.exe)
 Copying SCF densities to generalized density rwf, IOpCl= 0 IROHF=0.

 **********************************************************************

            Population analysis using the SCF Density.

 **********************************************************************

 Orbital symmetries:
       Occupied  (AG) (BU) (AG) (BU) (AG) (BU) (BU) (AG) (AG) (BU)
                 (BU) (AG) (BU) (AG) (AG) (BU) (AG) (BU) (BU) (AG)
                 (AG) (BU) (BU) (AG) (BU) (AG) (AG) (BU) (AG) (BU)
                 (BU) (AG) (AG) (BU) (BU) (AG) (AG) (BU) (AG) (BU)
                 (AG) (BU) (BU) (AG) (AG) (BU) (AG) (BU) (AG) (BU)
                 (BU) (AG) (AG) (AG) (BU) (AG) (BU) (BU) (AG) (BU)
                 (BU) (AG) (AU) (AG) (BU) (AG) (BG) (BU) (AG) (AU)
                 (BU) (BU) (AG) (BG) (BU) (AG) (AG) (BG) (AU) (AU)
                 (BG) (BG) (AU) (AU) (BG) (AU)
       Virtual   (BG) (AU) (BG) (BG) (AU) (AU) (BG) (BG) (AU) (BU)
                 (AG) (BU) (AG) (AG) (AU) (BU) (BU) (AG) (AG) (BU)
                 (BG) (BU) (AG) (AG) (BU) (AU) (BU) (AG) (BU) (BG)
                 (BU) (AG) (BU) (AG) (AG) (BU) (AG) (BU) (AG) (BU)
                 (AG) (AG) (BU) (BU) (AG) (BU) (AG) (BU) (AG) (BU)
                 (AG) (BU) (BU) (AU) (AG) (AG) (BU) (BG) (AU) (AG)
                 (BU) (BG) (AG) (AG) (BG) (BU) (AU) (BU) (BU) (AG)
                 (AU) (AG) (BG) (BU) (BU) (AG) (BU) (AG) (AG) (BU)
                 (AU) (BU) (BU) (AG) (BG) (AG) (BU) (AG) (BG) (AU)
                 (BU) (AG) (BG) (AG) (AU) (AU) (BU) (BG) (AU) (BG)
                 (BG) (AU) (AU) (AG) (BG) (BU) (BU) (AG) (BU) (AG)
                 (BU) (AG) (AU) (BU) (AG) (BG) (BU) (AG) (AU) (BU)
                 (AG) (BU) (AG) (BG) (AG) (BU) (AG) (BU) (AG) (BU)
                 (AG) (AG) (BU) (BU) (BU) (AG) (AG) (BU) (BU) (AG)
                 (AG) (BU) (AG) (BU) (AG) (BU) (BU) (AG) (AG) (BU)
                 (AG) (BU) (AG) (AU) (BG) (AU) (BG) (BU) (AG) (BU)
                 (BG) (AU) (AU) (BU) (AU) (BG) (AG) (AG) (BG) (AU)
                 (BG) (AU) (BG) (BU) (BG) (AU) (AU) (BG) (AU) (BU)
                 (AG) (BG) (AU) (BU) (AG) (BU) (BU) (AG) (AG) (AG)
                 (BU) (AG) (BU) (AG) (BU) (AG) (BU) (AG) (AG) (BG)
                 (BU) (BU) (AU) (AG) (BU) (BG) (AU) (BG) (AG) (AG)
                 (AU) (BU) (BU) (BU) (AG) (BU) (AG) (AG) (BG) (BU)
                 (AG) (AG) (BU) (AG) (BU) (AU) (AG) (BU) (BU) (BU)
                 (AG) (BG) (AG) (AU) (BG) (BU) (AU) (BU) (AG) (BG)
                 (AG) (BU) (AG) (BU) (AG) (AU) (BG) (BU) (AU) (BG)
                 (AG) (AU) (BU) (AU) (BG) (BG) (AU) (BG) (AG) (BU)
                 (AU) (BG) (AG) (BU) (BU) (AG) (BU) (AG) (AU) (BG)
                 (AG) (BG) (BU) (AU) (AU) (BG) (AG) (AG) (BU) (BU)
                 (AG) (AU) (AG) (BG) (BU) (BG) (AU) (BU) (AG) (BU)
                 (AU) (BG) (AG) (BU) (BG) (AG) (AU) (AU) (BU) (AG)
                 (BG) (BU) (AU) (AG) (BU) (AG) (BG) (BG) (BU) (AU)
                 (AG) (AU) (BU) (BG) (AG) (BU) (AG) (BU) (AG) (BU)
                 (AG) (BU) (BU) (AG) (BU) (AG) (AG) (BU) (BU) (AG)
                 (BU) (AG) (BU) (AG) (BU) (AG) (BU) (AG) (AG) (BU)
                 (AG) (BU) (AG) (BU) (AG) (BU) (AG) (BU) (AG) (BU)
                 (BU) (AG) (AG) (BU) (BU) (AG) (BU) (AG) (AG) (BU)
                 (AG) (BU) (BU) (AG) (BU) (AG) (BU) (AG) (AG) (BU)
                 (AG) (BU) (AG) (BU) (BU) (AG) (AG) (BU) (BU) (AG)
                 (AG) (BU) (AG) (BU)
 The electronic state is 1-AG.
 Alpha  occ. eigenvalues --  -10.20292 -10.20258 -10.20237 -10.20222 -10.19855
 Alpha  occ. eigenvalues --  -10.19855 -10.19851 -10.19851 -10.19788 -10.19788
 Alpha  occ. eigenvalues --  -10.19215 -10.19215 -10.19179 -10.19179 -10.19123
 Alpha  occ. eigenvalues --  -10.19123 -10.19118 -10.19118 -10.19117 -10.19117
 Alpha  occ. eigenvalues --  -10.19107 -10.19107 -10.19068 -10.19068 -10.19052
 Alpha  occ. eigenvalues --  -10.19052  -0.88740  -0.87536  -0.85674  -0.83347
 Alpha  occ. eigenvalues --   -0.80114  -0.80098  -0.78028  -0.77060  -0.75170
 Alpha  occ. eigenvalues --   -0.74694  -0.72307  -0.71472  -0.69651  -0.64949
 Alpha  occ. eigenvalues --   -0.63565  -0.62786  -0.60252  -0.60218  -0.59504
 Alpha  occ. eigenvalues --   -0.59196  -0.54793  -0.53864  -0.52326  -0.51685
 Alpha  occ. eigenvalues --   -0.50432  -0.49154  -0.47566  -0.46492  -0.46374
 Alpha  occ. eigenvalues --   -0.44900  -0.44364  -0.43559  -0.43438  -0.42870
 Alpha  occ. eigenvalues --   -0.41755  -0.41651  -0.40797  -0.40325  -0.39984
 Alpha  occ. eigenvalues --   -0.39523  -0.39278  -0.38844  -0.37415  -0.37019
 Alpha  occ. eigenvalues --   -0.36846  -0.34435  -0.34378  -0.34223  -0.33044
 Alpha  occ. eigenvalues --   -0.32895  -0.31545  -0.31153  -0.30445  -0.29194
 Alpha  occ. eigenvalues --   -0.27818  -0.25426  -0.25079  -0.22209  -0.20966
 Alpha  occ. eigenvalues --   -0.18548
 Alpha virt. eigenvalues --   -0.07022  -0.04620  -0.03157   0.00126   0.00320
 Alpha virt. eigenvalues --    0.02830   0.03726   0.06724   0.07383   0.09174
 Alpha virt. eigenvalues --    0.09866   0.09984   0.10943   0.11530   0.12465
 Alpha virt. eigenvalues --    0.12752   0.13875   0.14708   0.16152   0.16950
 Alpha virt. eigenvalues --    0.17034   0.17368   0.17562   0.18185   0.19422
 Alpha virt. eigenvalues --    0.20561   0.20792   0.22022   0.22712   0.23967
 Alpha virt. eigenvalues --    0.25200   0.26029   0.26644   0.27081   0.28015
 Alpha virt. eigenvalues --    0.29077   0.29513   0.30057   0.30407   0.30448
 Alpha virt. eigenvalues --    0.32893   0.34110   0.34309   0.34378   0.37679
 Alpha virt. eigenvalues --    0.38514   0.39182   0.41878   0.46383   0.46425
 Alpha virt. eigenvalues --    0.48057   0.48437   0.49359   0.49869   0.50001
 Alpha virt. eigenvalues --    0.50582   0.50817   0.50942   0.52410   0.52809
 Alpha virt. eigenvalues --    0.53239   0.53561   0.54178   0.54671   0.54735
 Alpha virt. eigenvalues --    0.55306   0.55432   0.55887   0.56762   0.56832
 Alpha virt. eigenvalues --    0.57491   0.57727   0.57821   0.57919   0.58864
 Alpha virt. eigenvalues --    0.58972   0.59335   0.59564   0.60059   0.60482
 Alpha virt. eigenvalues --    0.60737   0.61278   0.61490   0.61743   0.61950
 Alpha virt. eigenvalues --    0.62427   0.62460   0.62866   0.63222   0.63230
 Alpha virt. eigenvalues --    0.63360   0.64162   0.64163   0.65490   0.65915
 Alpha virt. eigenvalues --    0.67141   0.68605   0.68990   0.69496   0.72284
 Alpha virt. eigenvalues --    0.74042   0.74573   0.77467   0.77917   0.78071
 Alpha virt. eigenvalues --    0.79434   0.80008   0.81081   0.81640   0.81713
 Alpha virt. eigenvalues --    0.81795   0.82358   0.82735   0.83297   0.83466
 Alpha virt. eigenvalues --    0.84105   0.84460   0.84604   0.85610   0.88100
 Alpha virt. eigenvalues --    0.88153   0.89252   0.89766   0.90804   0.91844
 Alpha virt. eigenvalues --    0.92095   0.92747   0.94020   0.94669   0.95197
 Alpha virt. eigenvalues --    0.95442   0.96633   0.96885   0.97698   0.99589
 Alpha virt. eigenvalues --    1.01302   1.01988   1.02273   1.03724   1.04208
 Alpha virt. eigenvalues --    1.06451   1.06857   1.07394   1.08143   1.11638
 Alpha virt. eigenvalues --    1.13050   1.14245   1.15144   1.15962   1.18715
 Alpha virt. eigenvalues --    1.19582   1.20163   1.21232   1.21816   1.22225
 Alpha virt. eigenvalues --    1.24236   1.24283   1.24480   1.25126   1.25741
 Alpha virt. eigenvalues --    1.25936   1.26976   1.32415   1.33149   1.33196
 Alpha virt. eigenvalues --    1.33497   1.33520   1.34536   1.35468   1.35543
 Alpha virt. eigenvalues --    1.35738   1.36754   1.37185   1.39857   1.39963
 Alpha virt. eigenvalues --    1.40929   1.41137   1.41241   1.41556   1.41745
 Alpha virt. eigenvalues --    1.43879   1.44251   1.45030   1.46588   1.46764
 Alpha virt. eigenvalues --    1.49797   1.49977   1.50089   1.51583   1.54346
 Alpha virt. eigenvalues --    1.54357   1.56975   1.58650   1.64309   1.67822
 Alpha virt. eigenvalues --    1.71237   1.71251   1.72399   1.73715   1.74431
 Alpha virt. eigenvalues --    1.74657   1.76455   1.77183   1.77969   1.79465
 Alpha virt. eigenvalues --    1.81590   1.81720   1.82986   1.83674   1.84634
 Alpha virt. eigenvalues --    1.84879   1.85583   1.86053   1.86913   1.87325
 Alpha virt. eigenvalues --    1.88404   1.88714   1.88898   1.88899   1.89489
 Alpha virt. eigenvalues --    1.90965   1.91744   1.92292   1.92658   1.93593
 Alpha virt. eigenvalues --    1.93661   1.94192   1.94661   1.95588   1.97419
 Alpha virt. eigenvalues --    1.97791   1.98229   1.98406   1.99386   1.99388
 Alpha virt. eigenvalues --    2.00305   2.02253   2.03171   2.05230   2.05972
 Alpha virt. eigenvalues --    2.08861   2.09273   2.10519   2.10862   2.14532
 Alpha virt. eigenvalues --    2.16362   2.19697   2.20026   2.22851   2.22927
 Alpha virt. eigenvalues --    2.23792   2.23898   2.24862   2.25127   2.25327
 Alpha virt. eigenvalues --    2.27473   2.29208   2.29223   2.29691   2.30475
 Alpha virt. eigenvalues --    2.31581   2.31617   2.32548   2.32602   2.33178
 Alpha virt. eigenvalues --    2.33761   2.35061   2.37596   2.38411   2.38481
 Alpha virt. eigenvalues --    2.39030   2.40843   2.41846   2.41872   2.42998
 Alpha virt. eigenvalues --    2.43384   2.43832   2.45157   2.45516   2.46962
 Alpha virt. eigenvalues --    2.49111   2.49477   2.51330   2.51719   2.51845
 Alpha virt. eigenvalues --    2.53867   2.54124   2.54871   2.55771   2.55922
 Alpha virt. eigenvalues --    2.56428   2.57068   2.57474   2.59384   2.59641
 Alpha virt. eigenvalues --    2.59768   2.60271   2.61628   2.62778   2.63022
 Alpha virt. eigenvalues --    2.63047   2.65342   2.65540   2.65728   2.66808
 Alpha virt. eigenvalues --    2.68235   2.69807   2.70643   2.72847   2.74714
 Alpha virt. eigenvalues --    2.74797   2.75384   2.75766   2.76067   2.78300
 Alpha virt. eigenvalues --    2.79742   2.82531   2.83790   2.84578   2.87906
 Alpha virt. eigenvalues --    2.89179   2.89389   2.90493   2.90602   2.96139
 Alpha virt. eigenvalues --    2.97345   3.00417   3.05643   3.07322   3.08556
 Alpha virt. eigenvalues --    3.12165   3.14236   3.16892   3.16955   3.18962
 Alpha virt. eigenvalues --    3.18965   3.20489   3.23212   3.24011   3.24096
 Alpha virt. eigenvalues --    3.25977   3.30293   3.30437   3.30734   3.31884
 Alpha virt. eigenvalues --    3.33347   3.39435   3.42499   3.45040   3.45399
 Alpha virt. eigenvalues --    3.47983   3.48016   3.60749   3.65968   3.69517
 Alpha virt. eigenvalues --    3.81083   3.86936   3.87107   4.08302   4.10063
 Alpha virt. eigenvalues --    4.10531   4.11007   4.13685   4.13760   4.14545
 Alpha virt. eigenvalues --    4.14684   4.15647   4.16202   4.18557   4.20502
 Alpha virt. eigenvalues --    4.21732   4.29319   4.32826   4.35221   4.40663
 Alpha virt. eigenvalues --    4.42269   4.47273   4.50866   4.53669   4.56859
 Alpha virt. eigenvalues --    4.67421   4.80124   4.92126   5.00973
          Condensed to atoms (all electrons):
               1          2          3          4          5          6
     1  C    5.059864   0.294131   0.418082   0.421702  -0.082364  -0.003248
     2  C    0.294131   5.034792  -0.079597   0.003856   0.400557   0.424286
     3  C    0.418082  -0.079597   5.080499  -0.045485  -0.021444   0.009914
     4  C    0.421702   0.003856  -0.045485   5.059864   0.011760  -0.046408
     5  C   -0.082364   0.400557  -0.021444   0.011760   5.378263  -0.058122
     6  C   -0.003248   0.424286   0.009914  -0.046408  -0.058122   4.801169
     7  C    0.006422   0.009174   0.473896  -0.070092   0.000432  -0.000226
     8  C   -0.045485  -0.065944   0.013839   0.418082  -0.001800   0.001788
     9  C    0.003856   0.012803  -0.065944   0.294131  -0.000067  -0.000202
    10  C    0.014516  -0.014563  -0.000058  -0.000650  -0.112089   0.418437
    11  C    0.007359   0.006502   0.000696  -0.000195   0.403381  -0.028959
    12  C   -0.070092  -0.007010  -0.001480   0.006422   0.016437   0.404018
    13  C   -0.046408  -0.000202   0.001788  -0.003248  -0.000025   0.000012
    14  C    0.011760  -0.000067  -0.001800  -0.082364   0.000001  -0.000025
    15  C   -0.000210   0.008653   0.000016  -0.000000  -0.077263  -0.000060
    16  C   -0.000090  -0.035588  -0.000037   0.000030  -0.019049   0.002574
    17  C   -0.000195  -0.000000   0.000061   0.007359  -0.000000  -0.000000
    18  C   -0.000650  -0.000011   0.008587   0.014516  -0.000000   0.000000
    19  C   -0.000002  -0.000163  -0.000000   0.000000   0.014333   0.007176
    20  C    0.000030  -0.000000  -0.000378  -0.000090   0.000000   0.000000
    21  C   -0.000000   0.000000   0.000000  -0.000210   0.000000  -0.000000
    22  C    0.000002  -0.000358  -0.000000   0.000000   0.007308   0.000024
    23  C    0.000000   0.000000   0.000002  -0.000002  -0.000000   0.000000
    24  C    0.000000  -0.000000  -0.000000   0.000002  -0.000000   0.000000
    25  C    0.000000   0.000034   0.000000   0.000000  -0.000551  -0.000319
    26  C    0.000000   0.000000  -0.000000   0.000000   0.000000  -0.000000
    27  H   -0.026800  -0.014929   0.355363   0.004219   0.003733  -0.000252
    28  H   -0.013380  -0.029955   0.003027  -0.000340   0.349342   0.004214
    29  H    0.004219   0.001202  -0.000222  -0.026800   0.000019   0.002279
    30  H    0.002033  -0.000273  -0.033795   0.001371   0.000015   0.000002
    31  H   -0.000212   0.003863   0.000002   0.000028   0.000700  -0.039455
    32  H   -0.000340   0.000006   0.000024  -0.013380   0.000000  -0.000009
    33  H    0.001371   0.003775   0.000020   0.002033  -0.000253  -0.036722
    34  H    0.000028   0.000000   0.000185  -0.000212  -0.000000  -0.000000
    35  H    0.000001   0.000116  -0.000002   0.000000  -0.009576   0.000022
    36  H    0.000000  -0.000000   0.000000   0.000001   0.000000   0.000000
    37  H    0.000000   0.000019  -0.000000  -0.000000  -0.000202   0.000114
    38  H   -0.000000   0.000004  -0.000000  -0.000000  -0.000207  -0.000001
    39  H   -0.000000  -0.000000   0.000000  -0.000000   0.000000   0.000000
    40  H   -0.000000  -0.000000   0.000000   0.000000   0.000000   0.000000
    41  H   -0.000000  -0.000001   0.000000   0.000000   0.000011   0.000004
    42  H    0.000000   0.000000  -0.000000  -0.000000  -0.000000  -0.000000
               7          8          9         10         11         12
     1  C    0.006422  -0.045485   0.003856   0.014516   0.007359  -0.070092
     2  C    0.009174  -0.065944   0.012803  -0.014563   0.006502  -0.007010
     3  C    0.473896   0.013839  -0.065944  -0.000058   0.000696  -0.001480
     4  C   -0.070092   0.418082   0.294131  -0.000650  -0.000195   0.006422
     5  C    0.000432  -0.001800  -0.000067  -0.112089   0.403381   0.016437
     6  C   -0.000226   0.001788  -0.000202   0.418437  -0.028959   0.404018
     7  C    5.074017  -0.001480  -0.007010  -0.000000  -0.000015   0.000087
     8  C   -0.001480   5.080499  -0.079597   0.008587   0.000061   0.473896
     9  C   -0.007010  -0.079597   5.034792  -0.000011  -0.000000   0.009174
    10  C   -0.000000   0.008587  -0.000011   5.342827  -0.018160  -0.080856
    11  C   -0.000015   0.000061  -0.000000  -0.018160   4.757840  -0.000328
    12  C    0.000087   0.473896   0.009174  -0.080856  -0.000328   5.074017
    13  C    0.404018   0.009914   0.424286   0.000000  -0.000000  -0.000226
    14  C    0.016437  -0.021444   0.400557  -0.000000  -0.000000   0.000432
    15  C    0.000000   0.000000   0.000000   0.014783   0.440299  -0.000008
    16  C    0.000000  -0.000378  -0.000000   0.387612   0.468049   0.007636
    17  C   -0.000328   0.000696   0.006502   0.000000  -0.000000  -0.000015
    18  C   -0.080856  -0.000058  -0.014563   0.000000   0.000000  -0.000000
    19  C    0.000000   0.000002   0.000000  -0.082182  -0.031692  -0.000202
    20  C    0.007636  -0.000037  -0.035588  -0.000000   0.000000   0.000000
    21  C   -0.000008   0.000016   0.008653  -0.000000  -0.000000   0.000000
    22  C    0.000000  -0.000000  -0.000000  -0.000581  -0.009534   0.000000
    23  C   -0.000202  -0.000000  -0.000163  -0.000000  -0.000000   0.000000
    24  C    0.000000  -0.000000  -0.000358   0.000000   0.000000   0.000000
    25  C   -0.000000  -0.000000   0.000000   0.007738  -0.036867   0.000002
    26  C    0.000002   0.000000   0.000034   0.000000  -0.000000  -0.000000
    27  H   -0.035747  -0.000222   0.001202   0.000000   0.000613   0.000020
    28  H    0.000321   0.000024   0.000006   0.000752  -0.039324  -0.000214
    29  H    0.000020   0.355363  -0.014929  -0.000246  -0.000001  -0.035747
    30  H    0.358794   0.000020   0.003775   0.000000   0.000000  -0.000000
    31  H   -0.000000   0.000185   0.000000   0.356916   0.004341  -0.008165
    32  H   -0.000214   0.003027  -0.029955  -0.000000  -0.000000   0.000321
    33  H   -0.000000  -0.033795  -0.000273  -0.007715   0.000030   0.358794
    34  H   -0.008165   0.000002   0.003863  -0.000000  -0.000000  -0.000000
    35  H   -0.000000   0.000000  -0.000000  -0.000202  -0.038822   0.000000
    36  H    0.000000  -0.000002   0.000116   0.000000  -0.000000  -0.000000
    37  H   -0.000000   0.000000  -0.000000  -0.008537   0.004585  -0.000003
    38  H   -0.000000   0.000000  -0.000000   0.000010   0.002891  -0.000000
    39  H   -0.000000  -0.000000   0.000004  -0.000000   0.000000  -0.000000
    40  H   -0.000003  -0.000000   0.000019   0.000000   0.000000  -0.000000
    41  H    0.000000  -0.000000   0.000000  -0.000208   0.001034  -0.000000
    42  H   -0.000000   0.000000  -0.000001  -0.000000  -0.000000   0.000000
              13         14         15         16         17         18
     1  C   -0.046408   0.011760  -0.000210  -0.000090  -0.000195  -0.000650
     2  C   -0.000202  -0.000067   0.008653  -0.035588  -0.000000  -0.000011
     3  C    0.001788  -0.001800   0.000016  -0.000037   0.000061   0.008587
     4  C   -0.003248  -0.082364  -0.000000   0.000030   0.007359   0.014516
     5  C   -0.000025   0.000001  -0.077263  -0.019049  -0.000000  -0.000000
     6  C    0.000012  -0.000025  -0.000060   0.002574  -0.000000   0.000000
     7  C    0.404018   0.016437   0.000000   0.000000  -0.000328  -0.080856
     8  C    0.009914  -0.021444   0.000000  -0.000378   0.000696  -0.000058
     9  C    0.424286   0.400557   0.000000  -0.000000   0.006502  -0.014563
    10  C    0.000000  -0.000000   0.014783   0.387612   0.000000   0.000000
    11  C   -0.000000  -0.000000   0.440299   0.468049  -0.000000   0.000000
    12  C   -0.000226   0.000432  -0.000008   0.007636  -0.000015  -0.000000
    13  C    4.801169  -0.058122  -0.000000   0.000000  -0.028959   0.418437
    14  C   -0.058122   5.378263   0.000000   0.000000   0.403381  -0.112089
    15  C   -0.000000   0.000000   5.009883  -0.035259  -0.000000  -0.000000
    16  C    0.000000   0.000000  -0.035259   4.774383   0.000000  -0.000000
    17  C   -0.028959   0.403381  -0.000000   0.000000   4.757840  -0.018160
    18  C    0.418437  -0.112089  -0.000000  -0.000000  -0.018160   5.342827
    19  C    0.000000  -0.000000  -0.063940   0.442823  -0.000000  -0.000000
    20  C    0.002574  -0.019049   0.000000  -0.000000   0.468049   0.387612
    21  C   -0.000060  -0.077263   0.000000   0.000000   0.440299   0.014783
    22  C    0.000000  -0.000000   0.530617  -0.036629   0.000000   0.000000
    23  C    0.007176   0.014333   0.000000   0.000000  -0.031692  -0.082182
    24  C    0.000024   0.007308   0.000000  -0.000000  -0.009534  -0.000581
    25  C   -0.000000   0.000000  -0.025199  -0.009189  -0.000000   0.000000
    26  C   -0.000319  -0.000551   0.000000   0.000000  -0.036867   0.007738
    27  H    0.002279   0.000019  -0.000005   0.000001  -0.000001  -0.000246
    28  H   -0.000009   0.000000  -0.009124   0.004512  -0.000000  -0.000000
    29  H   -0.000252   0.003733  -0.000000   0.000005   0.000613   0.000000
    30  H   -0.036722  -0.000253  -0.000000  -0.000000   0.000030  -0.007715
    31  H   -0.000000  -0.000000  -0.000215  -0.039291  -0.000000  -0.000000
    32  H    0.004214   0.349342   0.000000   0.000000  -0.039324   0.000752
    33  H    0.000002   0.000015   0.000000   0.000113   0.000000   0.000000
    34  H   -0.039455   0.000700   0.000000   0.000000   0.004341   0.356916
    35  H    0.000000   0.000000   0.362603   0.004771  -0.000000   0.000000
    36  H    0.000022  -0.009576   0.000000  -0.000000  -0.038822  -0.000202
    37  H    0.000000   0.000000   0.000556  -0.039024   0.000000   0.000000
    38  H    0.000000   0.000000  -0.033853   0.001026   0.000000  -0.000000
    39  H   -0.000001  -0.000207   0.000000  -0.000000   0.002891   0.000010
    40  H    0.000114  -0.000202  -0.000000  -0.000000   0.004585  -0.008537
    41  H   -0.000000  -0.000000   0.004168   0.002814  -0.000000  -0.000000
    42  H    0.000004   0.000011   0.000000   0.000000   0.001034  -0.000208
              19         20         21         22         23         24
     1  C   -0.000002   0.000030  -0.000000   0.000002   0.000000   0.000000
     2  C   -0.000163  -0.000000   0.000000  -0.000358   0.000000  -0.000000
     3  C   -0.000000  -0.000378   0.000000  -0.000000   0.000002  -0.000000
     4  C    0.000000  -0.000090  -0.000210   0.000000  -0.000002   0.000002
     5  C    0.014333   0.000000   0.000000   0.007308  -0.000000  -0.000000
     6  C    0.007176   0.000000  -0.000000   0.000024   0.000000   0.000000
     7  C    0.000000   0.007636  -0.000008   0.000000  -0.000202   0.000000
     8  C    0.000002  -0.000037   0.000016  -0.000000  -0.000000  -0.000000
     9  C    0.000000  -0.035588   0.008653  -0.000000  -0.000163  -0.000358
    10  C   -0.082182  -0.000000  -0.000000  -0.000581  -0.000000   0.000000
    11  C   -0.031692   0.000000  -0.000000  -0.009534  -0.000000   0.000000
    12  C   -0.000202   0.000000   0.000000   0.000000   0.000000   0.000000
    13  C    0.000000   0.002574  -0.000060   0.000000   0.007176   0.000024
    14  C   -0.000000  -0.019049  -0.077263  -0.000000   0.014333   0.007308
    15  C   -0.063940   0.000000   0.000000   0.530617   0.000000   0.000000
    16  C    0.442823  -0.000000   0.000000  -0.036629   0.000000  -0.000000
    17  C   -0.000000   0.468049   0.440299   0.000000  -0.031692  -0.009534
    18  C   -0.000000   0.387612   0.014783   0.000000  -0.082182  -0.000581
    19  C    5.006096   0.000000   0.000000  -0.025574   0.000000   0.000000
    20  C    0.000000   4.774383  -0.035259  -0.000000   0.442823  -0.036629
    21  C    0.000000  -0.035259   5.009883   0.000000  -0.063940   0.530617
    22  C   -0.025574  -0.000000   0.000000   4.862045   0.000000   0.000000
    23  C    0.000000   0.442823  -0.063940   0.000000   5.006096  -0.025574
    24  C    0.000000  -0.036629   0.530617   0.000000  -0.025574   4.862045
    25  C    0.530636   0.000000   0.000000   0.480584   0.000000   0.000000
    26  C    0.000000  -0.009189  -0.025199   0.000000   0.530636   0.480584
    27  H   -0.000000   0.000005  -0.000000  -0.000000  -0.000000   0.000000
    28  H   -0.000237   0.000000   0.000000   0.000123  -0.000000   0.000000
    29  H   -0.000000   0.000001  -0.000005   0.000000  -0.000000  -0.000000
    30  H   -0.000000   0.000113   0.000000  -0.000000  -0.000005  -0.000000
    31  H   -0.008108   0.000000   0.000000   0.000023   0.000000   0.000000
    32  H   -0.000000   0.004512  -0.009124   0.000000  -0.000237   0.000123
    33  H   -0.000005  -0.000000  -0.000000  -0.000000  -0.000000  -0.000000
    34  H    0.000000  -0.039291  -0.000215   0.000000  -0.008108   0.000023
    35  H    0.000548  -0.000000   0.000000  -0.043320  -0.000000   0.000000
    36  H   -0.000000   0.004771   0.362603   0.000000   0.000548  -0.043320
    37  H    0.363602  -0.000000  -0.000000   0.004501   0.000000   0.000000
    38  H    0.004165  -0.000000   0.000000   0.365838   0.000000   0.000000
    39  H    0.000000   0.001026  -0.033853   0.000000   0.004165   0.365838
    40  H    0.000000  -0.039024   0.000556   0.000000   0.363602   0.004501
    41  H   -0.033889   0.000000   0.000000  -0.040077   0.000000   0.000000
    42  H    0.000000   0.002814   0.004168   0.000000  -0.033889  -0.040077
              25         26         27         28         29         30
     1  C    0.000000   0.000000  -0.026800  -0.013380   0.004219   0.002033
     2  C    0.000034   0.000000  -0.014929  -0.029955   0.001202  -0.000273
     3  C    0.000000  -0.000000   0.355363   0.003027  -0.000222  -0.033795
     4  C    0.000000   0.000000   0.004219  -0.000340  -0.026800   0.001371
     5  C   -0.000551   0.000000   0.003733   0.349342   0.000019   0.000015
     6  C   -0.000319  -0.000000  -0.000252   0.004214   0.002279   0.000002
     7  C   -0.000000   0.000002  -0.035747   0.000321   0.000020   0.358794
     8  C   -0.000000   0.000000  -0.000222   0.000024   0.355363   0.000020
     9  C    0.000000   0.000034   0.001202   0.000006  -0.014929   0.003775
    10  C    0.007738   0.000000   0.000000   0.000752  -0.000246   0.000000
    11  C   -0.036867  -0.000000   0.000613  -0.039324  -0.000001   0.000000
    12  C    0.000002  -0.000000   0.000020  -0.000214  -0.035747  -0.000000
    13  C   -0.000000  -0.000319   0.002279  -0.000009  -0.000252  -0.036722
    14  C    0.000000  -0.000551   0.000019   0.000000   0.003733  -0.000253
    15  C   -0.025199   0.000000  -0.000005  -0.009124  -0.000000  -0.000000
    16  C   -0.009189   0.000000   0.000001   0.004512   0.000005  -0.000000
    17  C   -0.000000  -0.036867  -0.000001  -0.000000   0.000613   0.000030
    18  C    0.000000   0.007738  -0.000246  -0.000000   0.000000  -0.007715
    19  C    0.530636   0.000000  -0.000000  -0.000237  -0.000000  -0.000000
    20  C    0.000000  -0.009189   0.000005   0.000000   0.000001   0.000113
    21  C    0.000000  -0.025199  -0.000000   0.000000  -0.000005   0.000000
    22  C    0.480584   0.000000  -0.000000   0.000123   0.000000  -0.000000
    23  C    0.000000   0.530636  -0.000000  -0.000000  -0.000000  -0.000005
    24  C    0.000000   0.480584   0.000000   0.000000  -0.000000  -0.000000
    25  C    4.862370   0.000000   0.000000   0.000028  -0.000000   0.000000
    26  C    0.000000   4.862370  -0.000000  -0.000000   0.000000   0.000000
    27  H    0.000000  -0.000000   0.627799   0.002939   0.000001  -0.005340
    28  H    0.000028  -0.000000   0.002939   0.635019   0.000000   0.000002
    29  H   -0.000000   0.000000   0.000001   0.000000   0.627799   0.000000
    30  H    0.000000   0.000000  -0.005340   0.000002   0.000000   0.626071
    31  H    0.000103  -0.000000   0.000000   0.000026  -0.000018   0.000000
    32  H   -0.000000   0.000028   0.000000  -0.000000   0.002939   0.000002
    33  H    0.000000   0.000000   0.000000   0.000002  -0.005340  -0.000000
    34  H   -0.000000   0.000103  -0.000018   0.000000   0.000000   0.006695
    35  H    0.004507   0.000000   0.000003   0.007204  -0.000000   0.000000
    36  H    0.000000   0.004507  -0.000000  -0.000000   0.000003   0.000000
    37  H   -0.043341   0.000000  -0.000000   0.000003   0.000000   0.000000
    38  H   -0.040190   0.000000   0.000000  -0.000014   0.000000  -0.000000
    39  H    0.000000  -0.040190   0.000000   0.000000   0.000000  -0.000000
    40  H    0.000000  -0.043341   0.000000   0.000000  -0.000000   0.000002
    41  H    0.365733   0.000000  -0.000000   0.000000  -0.000000   0.000000
    42  H    0.000000   0.365733  -0.000000  -0.000000  -0.000000   0.000000
              31         32         33         34         35         36
     1  C   -0.000212  -0.000340   0.001371   0.000028   0.000001   0.000000
     2  C    0.003863   0.000006   0.003775   0.000000   0.000116  -0.000000
     3  C    0.000002   0.000024   0.000020   0.000185  -0.000002   0.000000
     4  C    0.000028  -0.013380   0.002033  -0.000212   0.000000   0.000001
     5  C    0.000700   0.000000  -0.000253  -0.000000  -0.009576   0.000000
     6  C   -0.039455  -0.000009  -0.036722  -0.000000   0.000022   0.000000
     7  C   -0.000000  -0.000214  -0.000000  -0.008165  -0.000000   0.000000
     8  C    0.000185   0.003027  -0.033795   0.000002   0.000000  -0.000002
     9  C    0.000000  -0.029955  -0.000273   0.003863  -0.000000   0.000116
    10  C    0.356916  -0.000000  -0.007715  -0.000000  -0.000202   0.000000
    11  C    0.004341  -0.000000   0.000030  -0.000000  -0.038822  -0.000000
    12  C   -0.008165   0.000321   0.358794  -0.000000   0.000000  -0.000000
    13  C   -0.000000   0.004214   0.000002  -0.039455   0.000000   0.000022
    14  C   -0.000000   0.349342   0.000015   0.000700   0.000000  -0.009576
    15  C   -0.000215   0.000000   0.000000   0.000000   0.362603   0.000000
    16  C   -0.039291   0.000000   0.000113   0.000000   0.004771  -0.000000
    17  C   -0.000000  -0.039324   0.000000   0.004341  -0.000000  -0.038822
    18  C   -0.000000   0.000752   0.000000   0.356916   0.000000  -0.000202
    19  C   -0.008108  -0.000000  -0.000005   0.000000   0.000548  -0.000000
    20  C    0.000000   0.004512  -0.000000  -0.039291  -0.000000   0.004771
    21  C    0.000000  -0.009124  -0.000000  -0.000215   0.000000   0.362603
    22  C    0.000023   0.000000  -0.000000   0.000000  -0.043320   0.000000
    23  C    0.000000  -0.000237  -0.000000  -0.008108  -0.000000   0.000548
    24  C    0.000000   0.000123  -0.000000   0.000023   0.000000  -0.043320
    25  C    0.000103  -0.000000   0.000000  -0.000000   0.004507   0.000000
    26  C   -0.000000   0.000028   0.000000   0.000103   0.000000   0.004507
    27  H    0.000000   0.000000   0.000000  -0.000018   0.000003  -0.000000
    28  H    0.000026  -0.000000   0.000002   0.000000   0.007204  -0.000000
    29  H   -0.000018   0.002939  -0.005340   0.000000  -0.000000   0.000003
    30  H    0.000000   0.000002  -0.000000   0.006695   0.000000   0.000000
    31  H    0.632238   0.000000   0.006695   0.000000   0.000002   0.000000
    32  H    0.000000   0.635019   0.000002   0.000026  -0.000000   0.007204
    33  H    0.006695   0.000002   0.626071   0.000000   0.000000   0.000000
    34  H    0.000000   0.000026   0.000000   0.632238   0.000000   0.000002
    35  H    0.000002  -0.000000   0.000000   0.000000   0.634443   0.000000
    36  H    0.000000   0.007204   0.000000   0.000002   0.000000   0.634443
    37  H    0.006300   0.000000   0.000002   0.000000   0.000020   0.000000
    38  H   -0.000000   0.000000  -0.000000   0.000000  -0.006099   0.000000
    39  H    0.000000  -0.000014  -0.000000  -0.000000   0.000000  -0.006099
    40  H    0.000000   0.000003   0.000000   0.006300   0.000000   0.000020
    41  H   -0.000012  -0.000000   0.000000  -0.000000  -0.000192   0.000000
    42  H   -0.000000   0.000000   0.000000  -0.000012   0.000000  -0.000192
              37         38         39         40         41         42
     1  C    0.000000  -0.000000  -0.000000  -0.000000  -0.000000   0.000000
     2  C    0.000019   0.000004  -0.000000  -0.000000  -0.000001   0.000000
     3  C   -0.000000  -0.000000   0.000000   0.000000   0.000000  -0.000000
     4  C   -0.000000  -0.000000  -0.000000   0.000000   0.000000  -0.000000
     5  C   -0.000202  -0.000207   0.000000   0.000000   0.000011  -0.000000
     6  C    0.000114  -0.000001   0.000000   0.000000   0.000004  -0.000000
     7  C   -0.000000  -0.000000  -0.000000  -0.000003   0.000000  -0.000000
     8  C    0.000000   0.000000  -0.000000  -0.000000  -0.000000   0.000000
     9  C   -0.000000  -0.000000   0.000004   0.000019   0.000000  -0.000001
    10  C   -0.008537   0.000010  -0.000000   0.000000  -0.000208  -0.000000
    11  C    0.004585   0.002891   0.000000   0.000000   0.001034  -0.000000
    12  C   -0.000003  -0.000000  -0.000000  -0.000000  -0.000000   0.000000
    13  C    0.000000   0.000000  -0.000001   0.000114  -0.000000   0.000004
    14  C    0.000000   0.000000  -0.000207  -0.000202  -0.000000   0.000011
    15  C    0.000556  -0.033853   0.000000  -0.000000   0.004168   0.000000
    16  C   -0.039024   0.001026  -0.000000  -0.000000   0.002814   0.000000
    17  C    0.000000   0.000000   0.002891   0.004585  -0.000000   0.001034
    18  C    0.000000  -0.000000   0.000010  -0.008537  -0.000000  -0.000208
    19  C    0.363602   0.004165   0.000000   0.000000  -0.033889   0.000000
    20  C   -0.000000  -0.000000   0.001026  -0.039024   0.000000   0.002814
    21  C   -0.000000   0.000000  -0.033853   0.000556   0.000000   0.004168
    22  C    0.004501   0.365838   0.000000   0.000000  -0.040077   0.000000
    23  C    0.000000   0.000000   0.004165   0.363602   0.000000  -0.033889
    24  C    0.000000   0.000000   0.365838   0.004501   0.000000  -0.040077
    25  C   -0.043341  -0.040190   0.000000   0.000000   0.365733   0.000000
    26  C    0.000000   0.000000  -0.040190  -0.043341   0.000000   0.365733
    27  H   -0.000000   0.000000   0.000000   0.000000  -0.000000  -0.000000
    28  H    0.000003  -0.000014   0.000000   0.000000   0.000000  -0.000000
    29  H    0.000000   0.000000   0.000000  -0.000000  -0.000000  -0.000000
    30  H    0.000000  -0.000000  -0.000000   0.000002   0.000000   0.000000
    31  H    0.006300  -0.000000   0.000000   0.000000  -0.000012  -0.000000
    32  H    0.000000   0.000000  -0.000014   0.000003  -0.000000   0.000000
    33  H    0.000002  -0.000000  -0.000000   0.000000   0.000000   0.000000
    34  H    0.000000   0.000000  -0.000000   0.006300  -0.000000  -0.000012
    35  H    0.000020  -0.006099   0.000000   0.000000  -0.000192   0.000000
    36  H    0.000000   0.000000  -0.006099   0.000020   0.000000  -0.000192
    37  H    0.632792  -0.000192   0.000000   0.000000  -0.006032   0.000000
    38  H   -0.000192   0.625439   0.000000   0.000000  -0.005261   0.000000
    39  H    0.000000   0.000000   0.625439  -0.000192   0.000000  -0.005261
    40  H    0.000000   0.000000  -0.000192   0.632792   0.000000  -0.006032
    41  H   -0.006032  -0.005261   0.000000   0.000000   0.625211   0.000000
    42  H    0.000000   0.000000  -0.005261  -0.006032   0.000000   0.625211
 Mulliken charges:
               1
     1  C    0.044101
     2  C    0.044887
     3  C   -0.115758
     4  C    0.044101
     5  C   -0.203281
     6  C    0.137975
     7  C   -0.146909
     8  C   -0.115758
     9  C    0.044887
    10  C   -0.226122
    11  C    0.106216
    12  C   -0.146909
    13  C    0.137975
    14  C   -0.203281
    15  C   -0.126441
    16  C    0.118186
    17  C    0.106216
    18  C   -0.226122
    19  C   -0.123387
    20  C    0.118186
    21  C   -0.126441
    22  C   -0.094990
    23  C   -0.123387
    24  C   -0.094990
    25  C   -0.096077
    26  C   -0.096077
    27  H    0.085364
    28  H    0.085053
    29  H    0.085364
    30  H    0.085177
    31  H    0.084055
    32  H    0.085053
    33  H    0.085177
    34  H    0.084055
    35  H    0.083971
    36  H    0.083971
    37  H    0.084837
    38  H    0.086443
    39  H    0.086443
    40  H    0.084837
    41  H    0.086697
    42  H    0.086697
 Sum of Mulliken charges =  -0.00000
 Mulliken charges with hydrogens summed into heavy atoms:
               1
     1  C    0.044101
     2  C    0.044887
     3  C   -0.030394
     4  C    0.044101
     5  C   -0.118227
     6  C    0.137975
     7  C   -0.061732
     8  C   -0.030394
     9  C    0.044887
    10  C   -0.142067
    11  C    0.106216
    12  C   -0.061732
    13  C    0.137975
    14  C   -0.118227
    15  C   -0.042470
    16  C    0.118186
    17  C    0.106216
    18  C   -0.142067
    19  C   -0.038550
    20  C    0.118186
    21  C   -0.042470
    22  C   -0.008546
    23  C   -0.038550
    24  C   -0.008546
    25  C   -0.009380
    26  C   -0.009380
 APT charges:
               1
     1  C    0.055800
     2  C    0.051146
     3  C   -0.098569
     4  C    0.055800
     5  C   -0.056223
     6  C   -0.019437
     7  C    0.007980
     8  C   -0.098569
     9  C    0.051146
    10  C   -0.000370
    11  C    0.010222
    12  C    0.007980
    13  C   -0.019437
    14  C   -0.056223
    15  C   -0.011081
    16  C   -0.014369
    17  C    0.010222
    18  C   -0.000370
    19  C    0.008228
    20  C   -0.014369
    21  C   -0.011081
    22  C   -0.040421
    23  C    0.008228
    24  C   -0.040421
    25  C   -0.034523
    26  C   -0.034523
    27  H    0.032428
    28  H    0.037365
    29  H    0.032428
    30  H    0.009230
    31  H    0.013820
    32  H    0.037365
    33  H    0.009230
    34  H    0.013820
    35  H    0.023218
    36  H    0.023218
    37  H    0.016174
    38  H    0.005230
    39  H    0.005230
    40  H    0.016174
    41  H    0.004153
    42  H    0.004153
 Sum of APT charges =   0.00000
 APT charges with hydrogens summed into heavy atoms:
               1
     1  C    0.055800
     2  C    0.051146
     3  C   -0.066141
     4  C    0.055800
     5  C   -0.018858
     6  C   -0.019437
     7  C    0.017210
     8  C   -0.066141
     9  C    0.051146
    10  C    0.013449
    11  C    0.010222
    12  C    0.017210
    13  C   -0.019437
    14  C   -0.018858
    15  C    0.012137
    16  C   -0.014369
    17  C    0.010222
    18  C    0.013449
    19  C    0.024402
    20  C   -0.014369
    21  C    0.012137
    22  C   -0.035191
    23  C    0.024402
    24  C   -0.035191
    25  C   -0.030371
    26  C   -0.030371
 Electronic spatial extent (au):  <R**2>=          12913.4584
 Charge=              0.0000 electrons
 Dipole moment (field-independent basis, Debye):
    X=             -0.0000    Y=             -0.0000    Z=              0.0000  Tot=              0.0000
 Quadrupole moment (field-independent basis, Debye-Ang):
   XX=           -127.9100   YY=           -127.4902   ZZ=           -156.3427
   XY=              1.2931   XZ=              0.0000   YZ=              0.0000
 Traceless Quadrupole moment (field-independent basis, Debye-Ang):
   XX=              9.3376   YY=              9.7574   ZZ=            -19.0951
   XY=              1.2931   XZ=              0.0000   YZ=              0.0000
 Octapole moment (field-independent basis, Debye-Ang**2):
  XXX=             -0.0000  YYY=             -0.0000  ZZZ=              0.0000  XYY=              0.0000
  XXY=             -0.0000  XXZ=              0.0000  XZZ=              0.0000  YZZ=              0.0000
  YYZ=              0.0000  XYZ=              0.0000
 Hexadecapole moment (field-independent basis, Debye-Ang**3):
 XXXX=          -7934.1734 YYYY=          -8117.6950 ZZZZ=           -162.0853 XXXY=          -3177.5581
 XXXZ=              0.0000 YYYX=          -3142.9563 YYYZ=              0.0000 ZZZX=              0.0000
 ZZZY=              0.0000 XXYY=          -2640.4390 XXZZ=          -1635.1260 YYZZ=          -1681.6327
 XXYZ=              0.0000 YYXZ=              0.0000 ZZXY=          -1298.9377
 N-N= 1.939244391848D+03 E-N=-6.194817165460D+03  KE= 9.908147752833D+02
 Symmetry AG   KE= 4.833186777570D+02
 Symmetry BG   KE= 1.269638878864D+01
 Symmetry AU   KE= 1.505976408911D+01
 Symmetry BU   KE= 4.797399446486D+02
  Exact polarizability:     453.231     189.347     486.465       0.000       0.000      79.420
 Approx polarizability:     725.759     199.439     802.093      -0.000      -0.000     132.770
 No NMR shielding tensors so no spin-rotation constants.
 Leave Link  601 at Thu Sep  8 15:06:08 2022, MaxMem=  1342177280 cpu:              75.3 elap:               1.7
 (Enter /mnt/opt/groups/app-gaussian/g16-avx2/l701.exe)
 ... and contract with generalized density number  0.
 Compute integral second derivatives.
 R6Disp: Adding Grimme-D3 dispersion energy 2nd derivatives to the Hessian.
 Leave Link  701 at Thu Sep  8 15:06:09 2022, MaxMem=  1342177280 cpu:              84.8 elap:               1.8
 (Enter /mnt/opt/groups/app-gaussian/g16-avx2/l702.exe)
 L702 exits ... SP integral derivatives will be done elsewhere.
 Leave Link  702 at Thu Sep  8 15:06:10 2022, MaxMem=  1342177280 cpu:               2.5 elap:               0.1
 (Enter /mnt/opt/groups/app-gaussian/g16-avx2/l703.exe)
 Integral derivatives from FoFJK, PRISM(SPDF).
 Compute integral second derivatives, UseDBF=F ICtDFT=           0.
 Calling FoFJK, ICntrl=    100127 FMM=F ISym2X=1 I1Cent= 0 IOpClX= 0 NMat=1 NMatS=1 NMatT=0.
 FoFJK:  IHMeth= 1 ICntrl=  100127 DoSepK=F KAlg= 0 I1Cent=           0 FoldK=F
 IRaf=         0 NMat=       1 IRICut=       1 DoRegI=T DoRafI=F ISym2E= 1 IDoP0=0 IntGTp=1.
 FoFCou: FMM=F IPFlag=           0 FMFlag=      100000 FMFlg1=         800
         NFxFlg=           0 DoJE=F BraDBF=F KetDBF=F FulRan=T
         wScrn=  0.000000 ICntrl=    100127 IOpCl=  0 I1Cent=           0 NGrid=           0
         NMat0=    1 NMatS0=      1 NMatT0=    0 NMatD0=    1 NMtDS0=    0 NMtDT0=    0
 Petite list used in FoFCou.
 Leave Link  703 at Thu Sep  8 15:06:56 2022, MaxMem=  1342177280 cpu:            2154.7 elap:              46.4
 (Enter /mnt/opt/groups/app-gaussian/g16-avx2/l716.exe)
 Dipole        =-2.03154628D-14-1.46227780D-13 0.00000000D+00
 Polarizability= 4.53230884D+02 1.89346955D+02 4.86464724D+02
                 0.00000000D+00 0.00000000D+00 7.94201597D+01
 Full mass-weighted force constant matrix:
 Low frequencies ---   -7.1371   -2.2870   -0.5746   -0.0006    0.0003    0.0007
 Low frequencies ---   22.8319   48.7456   81.9064
 Diagonal vibrational polarizability:
        4.4312351       2.9168868      15.6451603
 Harmonic frequencies (cm**-1), IR intensities (KM/Mole), Raman scattering
 activities (A**4/AMU), depolarization ratios for plane and unpolarized
 incident light, reduced masses (AMU), force constants (mDyne/A),
 and normal coordinates:
                      1                      2                      3
                     AU                     AU                     BG
 Frequencies --     22.8319                48.7456                81.9062
 Red. masses --      5.8302                 4.0526                 4.9821
 Frc consts  --      0.0018                 0.0057                 0.0197
 IR Inten    --      0.0528                 0.0974                 0.0000
  Atom  AN      X      Y      Z        X      Y      Z        X      Y      Z
     1   6     0.00  -0.00  -0.13    -0.00   0.00  -0.07     0.00  -0.00  -0.02
     2   6     0.00  -0.00  -0.09    -0.00   0.00  -0.07     0.00  -0.00  -0.12
     3   6     0.00  -0.00  -0.17    -0.00   0.00  -0.03     0.00  -0.00   0.06
     4   6     0.00  -0.00  -0.13    -0.00   0.00  -0.07     0.00  -0.00   0.02
     5   6    -0.00  -0.00  -0.01    -0.00   0.00  -0.15     0.00  -0.00  -0.19
     6   6     0.00  -0.00  -0.11    -0.00   0.00   0.03     0.00  -0.00  -0.12
     7   6     0.00  -0.00  -0.17    -0.00   0.00   0.04     0.00  -0.00   0.12
     8   6     0.00  -0.00  -0.17    -0.00   0.00  -0.03     0.00  -0.00  -0.06
     9   6     0.00  -0.00  -0.09    -0.00   0.00  -0.07     0.00  -0.00   0.12
    10   6     0.00   0.00  -0.07    -0.00  -0.00   0.12     0.00   0.00  -0.07
    11   6    -0.00  -0.00   0.05     0.00   0.00  -0.08    -0.00  -0.00  -0.13
    12   6     0.00  -0.00  -0.17    -0.00   0.00   0.04     0.00  -0.00  -0.12
    13   6     0.00  -0.00  -0.11    -0.00   0.00   0.03     0.00  -0.00   0.12
    14   6     0.00  -0.00  -0.01     0.00   0.00  -0.15     0.00  -0.00   0.19
    15   6    -0.00  -0.00   0.16     0.00   0.00  -0.15    -0.00  -0.00  -0.11
    16   6     0.00   0.00   0.02    -0.00  -0.00   0.08    -0.00   0.00  -0.03
    17   6    -0.00  -0.00   0.05     0.00  -0.00  -0.08    -0.00  -0.00   0.13
    18   6     0.00   0.00  -0.07    -0.00  -0.00   0.12     0.00   0.00   0.07
    19   6    -0.00   0.00   0.09     0.00  -0.00   0.19    -0.00   0.00   0.14
    20   6     0.00   0.00   0.02     0.00  -0.00   0.08    -0.00   0.00   0.03
    21   6    -0.00  -0.00   0.16     0.00   0.00  -0.15    -0.00  -0.00   0.11
    22   6    -0.00   0.00   0.22     0.00  -0.00  -0.05    -0.00   0.00   0.06
    23   6    -0.00   0.00   0.09     0.00  -0.00   0.19    -0.00   0.00  -0.14
    24   6    -0.00   0.00   0.22     0.00  -0.00  -0.05    -0.00   0.00  -0.06
    25   6    -0.00   0.00   0.19     0.00  -0.00   0.13    -0.00   0.00   0.20
    26   6    -0.00   0.00   0.19     0.00  -0.00   0.13    -0.00   0.00  -0.20
    27   1     0.00  -0.00  -0.21    -0.00   0.00  -0.01     0.00  -0.00   0.07
    28   1     0.00  -0.00   0.03     0.00   0.00  -0.26    -0.00  -0.00  -0.25
    29   1     0.00  -0.00  -0.21    -0.00   0.00  -0.01     0.00  -0.00  -0.07
    30   1     0.00  -0.00  -0.21    -0.00   0.00   0.11     0.00  -0.00   0.16
    31   1     0.00   0.00  -0.09    -0.00  -0.00   0.21     0.00   0.00  -0.04
    32   1    -0.00  -0.00   0.03     0.00   0.00  -0.26    -0.00  -0.00   0.25
    33   1     0.00   0.00  -0.21    -0.00   0.00   0.11     0.00  -0.00  -0.16
    34   1     0.00   0.00  -0.09    -0.00  -0.00   0.21     0.00   0.00   0.04
    35   1    -0.00  -0.00   0.18     0.00   0.00  -0.28    -0.00  -0.00  -0.21
    36   1    -0.00  -0.00   0.18     0.00   0.00  -0.28    -0.00  -0.00   0.21
    37   1     0.00   0.00   0.06    -0.00  -0.00   0.32    -0.00   0.00   0.23
    38   1    -0.00   0.00   0.30     0.00  -0.00  -0.10    -0.00   0.00   0.09
    39   1    -0.00   0.00   0.30     0.00  -0.00  -0.10    -0.00   0.00  -0.09
    40   1    -0.00   0.00   0.06     0.00  -0.00   0.32    -0.00   0.00  -0.23
    41   1    -0.00   0.00   0.24     0.00  -0.00   0.21    -0.00   0.00   0.34
    42   1    -0.00   0.00   0.24     0.00  -0.00   0.21    -0.00   0.00  -0.34
                      4                      5                      6
                     BG                     BU                     AU
 Frequencies --     93.8857                99.3209               130.7544
 Red. masses --      4.2192                 5.6172                 4.6651
 Frc consts  --      0.0219                 0.0326                 0.0470
 IR Inten    --      0.0000                 0.2665                 1.4685
  Atom  AN      X      Y      Z        X      Y      Z        X      Y      Z
     1   6     0.00  -0.00   0.08    -0.10   0.09   0.00     0.00  -0.00   0.06
     2   6     0.00  -0.00   0.08    -0.08   0.08   0.00     0.00  -0.00  -0.04
     3   6     0.00  -0.00   0.21    -0.12   0.07   0.00     0.00  -0.00   0.17
     4   6     0.00  -0.00  -0.08    -0.10   0.09  -0.00     0.00  -0.00   0.06
     5   6     0.00  -0.00   0.06    -0.01   0.08   0.00     0.00  -0.00  -0.13
     6   6     0.00  -0.00   0.05    -0.10   0.03   0.00     0.00  -0.00  -0.04
     7   6     0.00  -0.00   0.12    -0.11   0.04   0.00     0.00  -0.00   0.13
     8   6     0.00  -0.00  -0.21    -0.12   0.07  -0.00     0.00  -0.00   0.17
     9   6     0.00  -0.00  -0.08    -0.08   0.08  -0.00     0.00  -0.00  -0.04
    10   6     0.00   0.00   0.11    -0.07  -0.03   0.00     0.00   0.00  -0.14
    11   6    -0.00  -0.00   0.03     0.04   0.02   0.00    -0.00   0.00  -0.13
    12   6     0.00  -0.00  -0.12    -0.11   0.04  -0.00     0.00  -0.00   0.13
    13   6     0.00  -0.00  -0.05    -0.10   0.03  -0.00     0.00  -0.00  -0.04
    14   6     0.00  -0.00  -0.06    -0.01   0.08   0.00     0.00  -0.00  -0.13
    15   6    -0.00  -0.00  -0.10     0.14   0.02  -0.00    -0.00   0.00  -0.01
    16   6    -0.00   0.00   0.11     0.00  -0.04   0.00     0.00   0.00  -0.15
    17   6    -0.00  -0.00  -0.03     0.04   0.02   0.00    -0.00  -0.00  -0.13
    18   6     0.00   0.00  -0.11    -0.07  -0.03  -0.00     0.00   0.00  -0.14
    19   6    -0.00   0.00   0.10     0.05  -0.13   0.00    -0.00   0.00  -0.06
    20   6    -0.00   0.00  -0.11     0.00  -0.04  -0.00     0.00   0.00  -0.15
    21   6    -0.00  -0.00   0.10     0.14   0.02   0.00    -0.00  -0.00  -0.01
    22   6    -0.00   0.00  -0.15     0.19  -0.07  -0.00    -0.00   0.00   0.15
    23   6    -0.00   0.00  -0.10     0.05  -0.13  -0.00    -0.00   0.00  -0.06
    24   6    -0.00   0.00   0.15     0.19  -0.07   0.00    -0.00   0.00   0.15
    25   6    -0.00   0.00  -0.03     0.14  -0.14  -0.00    -0.00   0.00   0.12
    26   6    -0.00   0.00   0.03     0.14  -0.14  -0.00    -0.00   0.00   0.12
    27   1     0.00  -0.00   0.40    -0.13   0.07   0.00     0.00  -0.00   0.31
    28   1    -0.00  -0.00   0.00     0.02   0.12  -0.00    -0.00  -0.00  -0.16
    29   1     0.00  -0.00  -0.40    -0.13   0.07  -0.00     0.00  -0.00   0.31
    30   1     0.00  -0.00   0.20    -0.12   0.03   0.00     0.00  -0.00   0.22
    31   1     0.00   0.00   0.12    -0.10  -0.08   0.00     0.00   0.00  -0.14
    32   1    -0.00  -0.00  -0.00     0.02   0.12   0.00    -0.00  -0.00  -0.16
    33   1     0.00  -0.00  -0.20    -0.12   0.03  -0.00     0.00  -0.00   0.22
    34   1     0.00   0.00  -0.12    -0.10  -0.08  -0.00     0.00   0.00  -0.14
    35   1    -0.00  -0.00  -0.18     0.18   0.09  -0.00    -0.00  -0.00   0.00
    36   1    -0.00  -0.00   0.18     0.18   0.09   0.00    -0.00  -0.00   0.00
    37   1    -0.00   0.00   0.17     0.01  -0.20   0.00    -0.00   0.00  -0.08
    38   1    -0.00   0.00  -0.27     0.26  -0.07  -0.00    -0.00   0.00   0.29
    39   1    -0.00   0.00   0.27     0.26  -0.07   0.00    -0.00   0.00   0.29
    40   1    -0.00   0.00  -0.17     0.01  -0.20  -0.00    -0.00   0.00  -0.08
    41   1    -0.00   0.00  -0.06     0.18  -0.20  -0.00    -0.00   0.00   0.23
    42   1    -0.00   0.00   0.06     0.18  -0.20  -0.00    -0.00   0.00   0.23
                      7                      8                      9
                     AG                     AU                     BG
 Frequencies --    188.4992               191.0240               230.9977
 Red. masses --      6.0886                 4.2412                 3.9815
 Frc consts  --      0.1275                 0.0912                 0.1252
 IR Inten    --      0.0000                 0.1959                 0.0000
  Atom  AN      X      Y      Z        X      Y      Z        X      Y      Z
     1   6    -0.02   0.01   0.00     0.00  -0.00   0.17     0.00   0.00   0.06
     2   6    -0.04   0.11   0.00     0.00  -0.00   0.11     0.00  -0.00   0.04
     3   6    -0.05  -0.06  -0.00     0.00  -0.00   0.04     0.00  -0.00   0.14
     4   6     0.02  -0.01   0.00     0.00   0.00   0.17     0.00   0.00  -0.06
     5   6    -0.00   0.14   0.00     0.00  -0.00   0.11     0.00  -0.00  -0.13
     6   6    -0.03   0.13  -0.00     0.00  -0.00  -0.08     0.00  -0.00   0.15
     7   6    -0.02  -0.12  -0.00     0.00   0.00  -0.15     0.00  -0.00  -0.07
     8   6     0.05   0.06   0.00    -0.00  -0.00   0.04    -0.00  -0.00  -0.14
     9   6     0.04  -0.11   0.00    -0.00   0.00   0.11     0.00  -0.00  -0.04
    10   6    -0.02   0.11  -0.00     0.00  -0.00  -0.14     0.00  -0.00   0.11
    11   6     0.03   0.13   0.00     0.00   0.00  -0.02     0.00  -0.00  -0.11
    12   6     0.02   0.12  -0.00    -0.00  -0.00  -0.15    -0.00  -0.00   0.07
    13   6     0.03  -0.13  -0.00    -0.00   0.00  -0.08     0.00  -0.00  -0.15
    14   6     0.00  -0.14   0.00    -0.00   0.00   0.11     0.00  -0.00   0.13
    15   6     0.15   0.14  -0.00    -0.00   0.00  -0.13    -0.00  -0.00   0.00
    16   6     0.02   0.10  -0.00     0.00  -0.00  -0.03     0.00  -0.00  -0.06
    17   6    -0.03  -0.13   0.00    -0.00   0.00  -0.02     0.00  -0.00   0.11
    18   6     0.02  -0.11  -0.00    -0.00   0.00  -0.14     0.00  -0.00  -0.11
    19   6     0.07   0.02  -0.00    -0.00   0.00   0.10     0.00   0.00  -0.13
    20   6    -0.02  -0.10  -0.00    -0.00   0.00  -0.03     0.00  -0.00   0.06
    21   6    -0.15  -0.14  -0.00     0.00   0.00  -0.13    -0.00   0.00  -0.00
    22   6     0.20   0.07  -0.00    -0.00   0.00  -0.08    -0.00   0.00   0.14
    23   6    -0.07  -0.02  -0.00    -0.00  -0.00   0.10     0.00   0.00   0.13
    24   6    -0.20  -0.07  -0.00     0.00  -0.00  -0.08    -0.00   0.00  -0.14
    25   6     0.16   0.02   0.00    -0.00   0.00   0.11    -0.00   0.00  -0.01
    26   6    -0.16  -0.02   0.00     0.00  -0.00   0.11    -0.00   0.00   0.01
    27   1    -0.10  -0.06  -0.00     0.00  -0.00  -0.00    -0.00  -0.00   0.36
    28   1     0.00   0.15   0.00     0.00  -0.00   0.20     0.00  -0.00  -0.26
    29   1     0.10   0.06  -0.00    -0.00  -0.00  -0.00    -0.00  -0.00  -0.36
    30   1    -0.04  -0.17  -0.00     0.00   0.00  -0.32    -0.00  -0.00  -0.06
    31   1    -0.03   0.09  -0.00     0.00   0.00  -0.21     0.00  -0.00   0.15
    32   1    -0.00  -0.15   0.00    -0.00   0.00   0.20     0.00  -0.00   0.26
    33   1     0.04   0.17  -0.00    -0.00  -0.00  -0.32    -0.00  -0.00   0.06
    34   1     0.03  -0.09  -0.00    -0.00  -0.00  -0.21     0.00   0.00  -0.15
    35   1     0.19   0.22  -0.00    -0.00  -0.00  -0.23    -0.00  -0.00   0.05
    36   1    -0.19  -0.22  -0.00     0.00   0.00  -0.23    -0.00  -0.00  -0.05
    37   1     0.02  -0.05  -0.00    -0.00   0.00   0.20     0.00   0.00  -0.21
    38   1     0.25   0.07  -0.00    -0.00   0.00  -0.15    -0.00   0.00   0.30
    39   1    -0.25  -0.07  -0.00     0.00  -0.00  -0.15    -0.00   0.00  -0.30
    40   1    -0.02   0.05  -0.00    -0.00  -0.00   0.20     0.00   0.00   0.21
    41   1     0.19  -0.03   0.00    -0.00  -0.00   0.23    -0.00   0.00  -0.00
    42   1    -0.19   0.03   0.00     0.00  -0.00   0.23    -0.00   0.00   0.00
                     10                     11                     12
                     AG                     BG                     AU
 Frequencies --    250.9250               255.8706               281.6584
 Red. masses --      6.0556                 4.7650                 4.0022
 Frc consts  --      0.2246                 0.1838                 0.1871
 IR Inten    --      0.0000                 0.0000                 0.4320
  Atom  AN      X      Y      Z        X      Y      Z        X      Y      Z
     1   6     0.04  -0.00  -0.00    -0.00  -0.00   0.08    -0.00  -0.00   0.09
     2   6     0.10  -0.03  -0.00    -0.00  -0.00   0.18    -0.00   0.00   0.11
     3   6     0.02  -0.01   0.00     0.00   0.00   0.01     0.00  -0.00  -0.14
     4   6    -0.04   0.00  -0.00    -0.00  -0.00  -0.08    -0.00  -0.00   0.09
     5   6     0.15  -0.04  -0.00     0.00  -0.00   0.17     0.00   0.00  -0.01
     6   6     0.13  -0.01   0.00    -0.00  -0.00   0.06    -0.00  -0.00   0.16
     7   6    -0.02   0.02   0.00    -0.00   0.00  -0.09    -0.00   0.00  -0.05
     8   6    -0.02   0.01  -0.00    -0.00   0.00  -0.01    -0.00  -0.00  -0.14
     9   6    -0.10   0.03  -0.00    -0.00   0.00  -0.18    -0.00  -0.00   0.11
    10   6     0.16   0.01   0.00    -0.00  -0.00  -0.13    -0.00  -0.00   0.12
    11   6     0.15  -0.02   0.00     0.00  -0.00  -0.06     0.00  -0.00  -0.12
    12   6     0.02  -0.02   0.00    -0.00   0.00   0.09    -0.00   0.00  -0.05
    13   6    -0.13   0.01   0.00    -0.00   0.00  -0.06    -0.00  -0.00   0.16
    14   6    -0.15   0.04  -0.00    -0.00   0.00  -0.17    -0.00   0.00  -0.01
    15   6     0.03  -0.01   0.00     0.00  -0.00  -0.15     0.00  -0.00  -0.09
    16   6     0.18   0.04   0.00     0.00   0.00  -0.15     0.00  -0.00  -0.07
    17   6    -0.15   0.02   0.00    -0.00  -0.00   0.06    -0.00   0.00  -0.12
    18   6    -0.16  -0.01   0.00    -0.00   0.00   0.13    -0.00   0.00   0.12
    19   6     0.13   0.17  -0.00     0.00  -0.00  -0.03     0.00   0.00  -0.12
    20   6    -0.18  -0.04   0.00    -0.00   0.00   0.15    -0.00   0.00  -0.07
    21   6    -0.03   0.01   0.00     0.00  -0.00   0.15     0.00   0.00  -0.09
    22   6    -0.03   0.11   0.00     0.00  -0.00  -0.00    -0.00   0.00   0.11
    23   6    -0.13  -0.17  -0.00     0.00  -0.00   0.03     0.00  -0.00  -0.12
    24   6     0.03  -0.11  -0.00     0.00  -0.00   0.00     0.00   0.00   0.11
    25   6     0.01   0.19  -0.00     0.00   0.00   0.16     0.00   0.00   0.05
    26   6    -0.01  -0.19  -0.00     0.00  -0.00  -0.16     0.00  -0.00   0.05
    27   1     0.02  -0.01   0.00     0.00   0.00   0.02     0.00  -0.00  -0.40
    28   1     0.15  -0.03  -0.00     0.00   0.00   0.29     0.00   0.00   0.00
    29   1    -0.02   0.01   0.00     0.00   0.00  -0.02     0.00  -0.00  -0.40
    30   1     0.02   0.09   0.00     0.00   0.00  -0.12    -0.00   0.00  -0.22
    31   1     0.15  -0.00   0.00    -0.00   0.00  -0.19    -0.00  -0.00   0.17
    32   1    -0.15   0.03  -0.00     0.00   0.00  -0.29    -0.00   0.00   0.00
    33   1    -0.02  -0.09   0.00     0.00   0.00   0.12    -0.00   0.00  -0.22
    34   1    -0.15   0.00  -0.00    -0.00   0.00   0.19    -0.00   0.00   0.17
    35   1    -0.02  -0.10   0.00     0.00  -0.00  -0.25    -0.00  -0.00  -0.10
    36   1     0.02   0.10   0.00     0.00   0.00   0.25     0.00   0.00  -0.10
    37   1     0.19   0.27  -0.00     0.00   0.00   0.01     0.00   0.00  -0.19
    38   1    -0.13   0.11   0.00     0.00  -0.00   0.01    -0.00   0.00   0.26
    39   1     0.13  -0.11  -0.00     0.00  -0.00  -0.01     0.00   0.00   0.26
    40   1    -0.19  -0.27   0.00    -0.00  -0.00  -0.01     0.00  -0.00  -0.19
    41   1    -0.02   0.25  -0.00     0.00   0.00   0.36    -0.00   0.00   0.12
    42   1     0.02  -0.25  -0.00     0.00  -0.00  -0.36     0.00  -0.00   0.12
                     13                     14                     15
                     BU                     AU                     BG
 Frequencies --    328.1434               340.4933               385.8048
 Red. masses --      5.0735                 4.1972                 3.3373
 Frc consts  --      0.3219                 0.2867                 0.2927
 IR Inten    --      3.0691                 0.8078                 0.0000
  Atom  AN      X      Y      Z        X      Y      Z        X      Y      Z
     1   6    -0.10   0.12   0.00    -0.00   0.00  -0.19    -0.00   0.00  -0.07
     2   6    -0.02   0.01   0.00    -0.00  -0.00  -0.00     0.00  -0.00  -0.03
     3   6    -0.12   0.11   0.00    -0.00   0.00  -0.07     0.00   0.00  -0.08
     4   6    -0.10   0.12   0.00    -0.00   0.00  -0.19    -0.00  -0.00   0.07
     5   6     0.09  -0.02  -0.00     0.00  -0.00   0.20     0.00   0.00   0.10
     6   6    -0.00   0.00  -0.00     0.00  -0.00   0.04    -0.00  -0.00  -0.04
     7   6    -0.09   0.02  -0.00    -0.00   0.00   0.15    -0.00   0.00   0.13
     8   6    -0.12   0.11   0.00    -0.00   0.00  -0.07    -0.00  -0.00   0.08
     9   6    -0.02   0.01   0.00    -0.00   0.00  -0.00    -0.00   0.00   0.03
    10   6     0.07  -0.08  -0.00     0.00  -0.00  -0.05    -0.00  -0.00   0.18
    11   6     0.13  -0.11  -0.00     0.00  -0.00   0.03     0.00   0.00  -0.04
    12   6    -0.09   0.02  -0.00    -0.00  -0.00   0.15    -0.00  -0.00  -0.13
    13   6    -0.00   0.00  -0.00    -0.00   0.00   0.04    -0.00   0.00   0.04
    14   6     0.09  -0.02  -0.00     0.00  -0.00   0.20     0.00  -0.00  -0.10
    15   6    -0.02  -0.13   0.00    -0.00  -0.00  -0.09     0.00   0.00  -0.11
    16   6     0.15  -0.07   0.00     0.00  -0.00  -0.10     0.00  -0.00   0.01
    17   6     0.13  -0.11  -0.00     0.00  -0.00   0.03     0.00  -0.00   0.04
    18   6     0.07  -0.08   0.00     0.00  -0.00  -0.05     0.00  -0.00  -0.18
    19   6     0.10   0.07   0.00     0.00   0.00  -0.05     0.00   0.00  -0.11
    20   6     0.15  -0.07   0.00     0.00  -0.00  -0.10     0.00  -0.00  -0.01
    21   6    -0.02  -0.13   0.00    -0.00  -0.00  -0.09     0.00  -0.00   0.11
    22   6    -0.10  -0.00  -0.00    -0.00   0.00  -0.04     0.00   0.00   0.08
    23   6     0.10   0.07  -0.00     0.00   0.00  -0.05     0.00   0.00   0.11
    24   6    -0.10  -0.00   0.00    -0.00  -0.00  -0.04    -0.00  -0.00  -0.08
    25   6    -0.05   0.08  -0.00    -0.00   0.00   0.11     0.00   0.00   0.03
    26   6    -0.05   0.08  -0.00    -0.00   0.00   0.11     0.00   0.00  -0.03
    27   1    -0.17   0.11   0.00    -0.00   0.00  -0.06     0.00   0.00  -0.18
    28   1     0.13   0.05  -0.00     0.00  -0.00   0.37     0.00   0.00   0.27
    29   1    -0.17   0.11   0.00    -0.00   0.00  -0.06    -0.00  -0.00   0.18
    30   1    -0.13  -0.05  -0.00    -0.00   0.00   0.32    -0.00   0.00   0.23
    31   1     0.01  -0.17  -0.00     0.00  -0.00  -0.04    -0.00  -0.00   0.34
    32   1     0.13   0.05  -0.00     0.00   0.00   0.37     0.00   0.00  -0.27
    33   1    -0.13  -0.05  -0.00    -0.00  -0.00   0.32    -0.00  -0.00  -0.23
    34   1     0.01  -0.17   0.00    -0.00  -0.00  -0.04    -0.00  -0.00  -0.34
    35   1    -0.09  -0.24   0.00    -0.00  -0.00  -0.18     0.00   0.00  -0.20
    36   1    -0.09  -0.24   0.00    -0.00  -0.00  -0.18    -0.00  -0.00   0.20
    37   1     0.17   0.18   0.00     0.00   0.00  -0.04     0.00   0.00  -0.22
    38   1    -0.20   0.00  -0.00    -0.00   0.00  -0.09    -0.00   0.00   0.16
    39   1    -0.20   0.00   0.00    -0.00  -0.00  -0.09    -0.00  -0.00  -0.16
    40   1     0.17   0.18  -0.00     0.00   0.00  -0.04     0.00   0.00   0.22
    41   1    -0.10   0.17  -0.00    -0.00   0.00   0.26     0.00   0.00   0.05
    42   1    -0.10   0.17  -0.00    -0.00   0.00   0.26    -0.00   0.00  -0.05
                     16                     17                     18
                     AG                     AU                     BU
 Frequencies --    415.9680               425.1452               427.7351
 Red. masses --      5.5787                 3.3472                 7.0376
 Frc consts  --      0.5687                 0.3565                 0.7586
 IR Inten    --      0.0000                 0.5642                 1.5339
  Atom  AN      X      Y      Z        X      Y      Z        X      Y      Z
     1   6     0.08   0.00   0.00     0.00   0.00  -0.03     0.08   0.13   0.00
     2   6     0.10  -0.05   0.00     0.00   0.00  -0.08     0.05   0.08   0.00
     3   6     0.14   0.10   0.00     0.00   0.00   0.12     0.11   0.19  -0.00
     4   6    -0.08  -0.00   0.00     0.00   0.00  -0.03     0.08   0.13   0.00
     5   6     0.03  -0.01  -0.00    -0.00   0.00   0.09    -0.04   0.04  -0.00
     6   6     0.04  -0.14  -0.00     0.00   0.00  -0.14     0.06   0.11   0.00
     7   6     0.08   0.18  -0.00     0.00   0.00  -0.10     0.12   0.16   0.00
     8   6    -0.14  -0.10  -0.00     0.00   0.00   0.12     0.11   0.19  -0.00
     9   6    -0.10   0.05  -0.00     0.00   0.00  -0.08     0.05   0.08   0.00
    10   6    -0.02  -0.00  -0.00     0.00   0.00   0.15     0.06   0.01  -0.00
    11   6    -0.05   0.13   0.00    -0.00  -0.00  -0.01    -0.05  -0.06  -0.00
    12   6    -0.08  -0.18  -0.00     0.00   0.00  -0.10     0.12   0.16   0.00
    13   6    -0.04   0.14  -0.00     0.00   0.00  -0.14     0.06   0.11   0.00
    14   6    -0.03   0.01   0.00    -0.00   0.00   0.09    -0.04   0.04  -0.00
    15   6     0.03   0.17   0.00    -0.00  -0.00  -0.10    -0.11  -0.10   0.00
    16   6    -0.11   0.04   0.00     0.00  -0.00   0.05    -0.04  -0.04  -0.00
    17   6     0.05  -0.13  -0.00    -0.00  -0.00  -0.01    -0.05  -0.06   0.00
    18   6     0.02   0.00   0.00     0.00   0.00   0.15     0.06   0.01  -0.00
    19   6    -0.10   0.02  -0.00    -0.00  -0.00  -0.09    -0.04  -0.15   0.00
    20   6     0.11  -0.04   0.00    -0.00  -0.00   0.05    -0.04  -0.04  -0.00
    21   6    -0.03  -0.17  -0.00    -0.00  -0.00  -0.10    -0.11  -0.10   0.00
    22   6     0.07   0.12   0.00    -0.00  -0.00   0.07    -0.09  -0.18  -0.00
    23   6     0.10  -0.02  -0.00    -0.00  -0.00  -0.09    -0.04  -0.15   0.00
    24   6    -0.07  -0.12   0.00    -0.00  -0.00   0.07    -0.09  -0.18  -0.00
    25   6     0.01   0.02  -0.00    -0.00  -0.00   0.02    -0.09  -0.17  -0.00
    26   6    -0.01  -0.02  -0.00    -0.00  -0.00   0.02    -0.09  -0.17  -0.00
    27   1     0.21   0.10   0.00     0.00   0.00   0.33     0.10   0.18  -0.00
    28   1    -0.03  -0.11  -0.00     0.00   0.00   0.22    -0.02   0.05  -0.00
    29   1    -0.21  -0.10  -0.00     0.00   0.00   0.33     0.10   0.18  -0.00
    30   1     0.14   0.27  -0.00     0.00   0.00  -0.04     0.12   0.18   0.00
    31   1     0.05   0.11  -0.00     0.00  -0.00   0.33     0.06   0.02  -0.00
    32   1     0.03   0.11   0.00    -0.00   0.00   0.22    -0.02   0.05  -0.00
    33   1    -0.14  -0.27   0.00     0.00   0.00  -0.04     0.12   0.18   0.00
    34   1    -0.05  -0.11   0.00     0.00   0.00   0.33     0.06   0.02  -0.00
    35   1     0.06   0.23  -0.00    -0.00  -0.00  -0.22    -0.11  -0.11   0.00
    36   1    -0.06  -0.23  -0.00    -0.00  -0.00  -0.22    -0.11  -0.11   0.00
    37   1    -0.12  -0.02  -0.00    -0.00  -0.00  -0.24    -0.06  -0.18   0.00
    38   1     0.15   0.12  -0.00    -0.00  -0.00   0.13    -0.05  -0.18  -0.00
    39   1    -0.15  -0.12   0.00    -0.00  -0.00   0.13    -0.05  -0.18  -0.00
    40   1     0.12   0.02  -0.00    -0.00  -0.00  -0.24    -0.06  -0.18   0.00
    41   1     0.07  -0.08  -0.00    -0.00  -0.00  -0.02    -0.11  -0.13   0.00
    42   1    -0.07   0.08  -0.00    -0.00  -0.00  -0.02    -0.11  -0.13   0.00
                     19                     20                     21
                     BG                     AU                     AG
 Frequencies --    478.2179               478.3940               490.4520
 Red. masses --      2.5554                 2.5359                 5.7601
 Frc consts  --      0.3443                 0.3419                 0.8163
 IR Inten    --      0.0000                14.9486                 0.0000
  Atom  AN      X      Y      Z        X      Y      Z        X      Y      Z
     1   6     0.00   0.00  -0.02    -0.00  -0.00  -0.01     0.04   0.02   0.00
     2   6     0.00   0.00   0.04    -0.00   0.00   0.04    -0.07   0.12  -0.00
     3   6    -0.00   0.00  -0.03    -0.00   0.00  -0.01     0.16   0.06   0.00
     4   6     0.00   0.00   0.02     0.00   0.00  -0.01    -0.04  -0.02  -0.00
     5   6     0.00   0.00  -0.06    -0.00   0.00  -0.06     0.03   0.13   0.00
     6   6     0.00  -0.00   0.03    -0.00   0.00   0.04    -0.18   0.03  -0.00
     7   6     0.00  -0.00   0.02    -0.00  -0.00  -0.00     0.23  -0.03  -0.00
     8   6    -0.00   0.00   0.03     0.00   0.00  -0.01    -0.16  -0.06  -0.00
     9   6     0.00  -0.00  -0.04     0.00  -0.00   0.04     0.07  -0.12   0.00
    10   6     0.00  -0.00  -0.07    -0.00   0.00  -0.07    -0.10  -0.10  -0.00
    11   6     0.00   0.00   0.15     0.00  -0.00   0.15     0.10  -0.01   0.00
    12   6    -0.00  -0.00  -0.02     0.00   0.00  -0.00    -0.23   0.03   0.00
    13   6     0.00  -0.00  -0.03     0.00  -0.00   0.04     0.18  -0.03   0.00
    14   6     0.00  -0.00   0.06    -0.00   0.00  -0.06    -0.03  -0.13  -0.00
    15   6    -0.00   0.00  -0.09    -0.00  -0.00  -0.08     0.02  -0.01   0.00
    16   6    -0.00  -0.00   0.14     0.00  -0.00   0.13     0.06  -0.09  -0.00
    17   6    -0.00   0.00  -0.15    -0.00   0.00   0.15    -0.10   0.01  -0.00
    18   6     0.00  -0.00   0.07     0.00   0.00  -0.07     0.10   0.10  -0.00
    19   6    -0.00  -0.00  -0.09     0.00  -0.00  -0.09     0.02   0.02   0.00
    20   6    -0.00  -0.00  -0.14    -0.00   0.00   0.13    -0.06   0.09   0.00
    21   6    -0.00   0.00   0.09     0.00   0.00  -0.08    -0.02   0.01  -0.00
    22   6    -0.00   0.00   0.04    -0.00  -0.00   0.04    -0.05   0.07  -0.00
    23   6    -0.00  -0.00   0.09    -0.00  -0.00  -0.09    -0.02  -0.02   0.00
    24   6     0.00   0.00  -0.04     0.00   0.00   0.04     0.05  -0.07   0.00
    25   6    -0.00  -0.00   0.05    -0.00  -0.00   0.05    -0.06   0.04   0.00
    26   6    -0.00  -0.00  -0.05    -0.00  -0.00   0.05     0.06  -0.04  -0.00
    27   1    -0.00   0.00   0.01     0.00   0.00   0.02     0.14   0.06   0.00
    28   1     0.00  -0.00  -0.32     0.00   0.00  -0.33     0.10   0.24   0.00
    29   1    -0.00   0.00  -0.01     0.00   0.00   0.02    -0.14  -0.06  -0.00
    30   1     0.00  -0.00   0.07    -0.00  -0.00   0.00     0.21  -0.08  -0.00
    31   1     0.00  -0.00  -0.30    -0.00  -0.00  -0.31    -0.18  -0.23   0.00
    32   1    -0.00  -0.00   0.32    -0.00  -0.00  -0.33    -0.10  -0.24  -0.00
    33   1    -0.00  -0.00  -0.07     0.00   0.00   0.00    -0.21   0.08   0.00
    34   1     0.00   0.00   0.30     0.00   0.00  -0.31     0.18   0.23  -0.00
    35   1    -0.00   0.00  -0.34    -0.00  -0.00  -0.33    -0.04  -0.10   0.00
    36   1    -0.00   0.00   0.34     0.00  -0.00  -0.33     0.04   0.10   0.00
    37   1    -0.00   0.00  -0.34     0.00   0.00  -0.33     0.09   0.12   0.00
    38   1     0.00   0.00  -0.06    -0.00  -0.00  -0.07    -0.07   0.07  -0.00
    39   1     0.00   0.00   0.06     0.00   0.00  -0.07     0.07  -0.07   0.00
    40   1    -0.00  -0.00   0.34    -0.00  -0.00  -0.33    -0.09  -0.12   0.00
    41   1    -0.00  -0.00  -0.04    -0.00   0.00  -0.03    -0.07   0.05   0.00
    42   1    -0.00  -0.00   0.04    -0.00  -0.00  -0.03     0.07  -0.05  -0.00
                     22                     23                     24
                     BU                     BG                     BG
 Frequencies --    491.8408               494.2228               533.4179
 Red. masses --      5.5349                 3.7458                 3.4498
 Frc consts  --      0.7889                 0.5391                 0.5783
 IR Inten    --      4.8124                 0.0000                 0.0000
  Atom  AN      X      Y      Z        X      Y      Z        X      Y      Z
     1   6     0.01   0.20   0.00     0.00  -0.00  -0.01     0.00  -0.00   0.11
     2   6     0.13  -0.01   0.00    -0.00   0.00   0.21    -0.00   0.00   0.03
     3   6    -0.10   0.08   0.00     0.00   0.00  -0.14     0.00  -0.00   0.03
     4   6     0.01   0.20  -0.00    -0.00  -0.00   0.01     0.00  -0.00  -0.11
     5   6     0.08  -0.01   0.00     0.00   0.00  -0.05    -0.00   0.00   0.03
     6   6     0.10  -0.15  -0.00    -0.00   0.00   0.11    -0.00   0.00  -0.13
     7   6     0.02  -0.16  -0.00     0.00   0.00   0.15    -0.00   0.00  -0.05
     8   6    -0.10   0.08  -0.00    -0.00  -0.00   0.14     0.00  -0.00  -0.03
     9   6     0.13  -0.01  -0.00     0.00  -0.00  -0.21    -0.00   0.00  -0.03
    10   6     0.05  -0.07   0.00    -0.00  -0.00  -0.03    -0.00  -0.00  -0.04
    11   6    -0.00   0.08  -0.00     0.00  -0.00  -0.10     0.00  -0.00  -0.08
    12   6     0.02  -0.16  -0.00    -0.00   0.00  -0.15    -0.00   0.00   0.05
    13   6     0.10  -0.15   0.00     0.00  -0.00  -0.11    -0.00   0.00   0.13
    14   6     0.08  -0.01  -0.00    -0.00  -0.00   0.05    -0.00   0.00  -0.03
    15   6    -0.01   0.11   0.00     0.00  -0.00   0.02     0.00  -0.00  -0.10
    16   6    -0.08  -0.04  -0.00     0.00  -0.00   0.00     0.00  -0.00   0.13
    17   6    -0.00   0.08   0.00    -0.00  -0.00   0.10     0.00  -0.00   0.08
    18   6     0.05  -0.07  -0.00     0.00   0.00   0.03    -0.00  -0.00   0.04
    19   6    -0.11  -0.05   0.00     0.00   0.00   0.07     0.00   0.00   0.08
    20   6    -0.08  -0.04   0.00    -0.00   0.00  -0.00     0.00  -0.00  -0.13
    21   6    -0.01   0.11  -0.00    -0.00  -0.00  -0.02    -0.00  -0.00   0.10
    22   6     0.01   0.08   0.00    -0.00   0.00   0.03    -0.00   0.00   0.14
    23   6    -0.11  -0.05  -0.00    -0.00  -0.00  -0.07     0.00  -0.00  -0.08
    24   6     0.01   0.08  -0.00     0.00  -0.00  -0.03    -0.00   0.00  -0.14
    25   6    -0.07  -0.05  -0.00    -0.00   0.00  -0.08    -0.00   0.00  -0.13
    26   6    -0.07  -0.05   0.00     0.00  -0.00   0.08    -0.00   0.00   0.13
    27   1    -0.32   0.08  -0.00     0.00   0.00  -0.12     0.00  -0.00  -0.16
    28   1     0.00  -0.12   0.00     0.00   0.00  -0.21    -0.00   0.00   0.13
    29   1    -0.32   0.08   0.00    -0.00  -0.00   0.12     0.00  -0.00   0.16
    30   1    -0.06  -0.30  -0.00     0.00  -0.00   0.43     0.00   0.00  -0.32
    31   1     0.12   0.05   0.00    -0.00  -0.00  -0.18    -0.00  -0.00  -0.04
    32   1     0.00  -0.12  -0.00    -0.00  -0.00   0.21     0.00   0.00  -0.13
    33   1    -0.06  -0.30   0.00    -0.00   0.00  -0.43     0.00   0.00   0.32
    34   1     0.12   0.05  -0.00     0.00   0.00   0.18    -0.00  -0.00   0.04
    35   1    -0.02   0.11   0.00    -0.00  -0.00   0.17    -0.00  -0.00  -0.12
    36   1    -0.02   0.11  -0.00     0.00   0.00  -0.17    -0.00  -0.00   0.12
    37   1    -0.11  -0.05   0.00     0.00   0.00   0.18     0.00   0.00  -0.01
    38   1     0.10   0.07   0.00    -0.00   0.00   0.17    -0.00   0.00   0.32
    39   1     0.10   0.07  -0.00     0.00  -0.00  -0.17    -0.00   0.00  -0.32
    40   1    -0.11  -0.05  -0.00    -0.00  -0.00  -0.18     0.00   0.00   0.01
    41   1    -0.03  -0.13  -0.00    -0.00   0.00  -0.12    -0.00   0.00  -0.36
    42   1    -0.03  -0.13   0.00     0.00  -0.00   0.12    -0.00   0.00   0.36
                     25                     26                     27
                     AG                     AU                     BU
 Frequencies --    554.3871               555.0467               555.8857
 Red. masses --      7.1844                 3.6451                 6.1239
 Frc consts  --      1.3010                 0.6616                 1.1149
 IR Inten    --      0.0000                 0.0784                10.1446
  Atom  AN      X      Y      Z        X      Y      Z        X      Y      Z
     1   6     0.16  -0.02   0.00     0.00  -0.00   0.06     0.12  -0.02  -0.00
     2   6     0.15   0.05  -0.00    -0.00   0.00  -0.08    -0.00   0.16   0.00
     3   6     0.19  -0.16   0.00     0.00  -0.00   0.03     0.08  -0.15  -0.00
     4   6    -0.16   0.02   0.00     0.00  -0.00   0.06     0.12  -0.02  -0.00
     5   6    -0.02   0.04  -0.00     0.00   0.00  -0.07     0.08   0.18   0.00
     6   6     0.14   0.11   0.00    -0.00  -0.00   0.02    -0.12   0.01  -0.00
     7   6     0.17  -0.15  -0.00    -0.00   0.00  -0.04    -0.02  -0.00   0.00
     8   6    -0.19   0.16   0.00     0.00  -0.00   0.03     0.08  -0.15  -0.00
     9   6    -0.15  -0.05  -0.00     0.00   0.00  -0.08    -0.00   0.16   0.00
    10   6     0.17   0.07   0.00    -0.00  -0.00   0.09    -0.06  -0.14  -0.00
    11   6    -0.05   0.03   0.00     0.00   0.00   0.10     0.13   0.04  -0.00
    12   6    -0.17   0.15  -0.00     0.00  -0.00  -0.04    -0.02  -0.00   0.00
    13   6    -0.14  -0.11   0.00    -0.00   0.00   0.02    -0.12   0.01  -0.00
    14   6     0.02  -0.04  -0.00     0.00   0.00  -0.07     0.08   0.18   0.00
    15   6    -0.09   0.00   0.00     0.00   0.00   0.12    -0.00   0.06  -0.00
    16   6    -0.01   0.04  -0.00     0.00  -0.00  -0.10     0.04  -0.14   0.00
    17   6     0.05  -0.03   0.00     0.00   0.00   0.10     0.13   0.04  -0.00
    18   6    -0.17  -0.07   0.00    -0.00  -0.00   0.09    -0.06  -0.14  -0.00
    19   6     0.01  -0.08  -0.00    -0.00  -0.00  -0.12    -0.04  -0.06   0.00
    20   6     0.01  -0.04  -0.00     0.00  -0.00  -0.10     0.04  -0.14   0.00
    21   6     0.09  -0.00   0.00    -0.00   0.00   0.12    -0.00   0.06  -0.00
    22   6    -0.04  -0.12  -0.00    -0.00   0.00  -0.15    -0.06   0.11   0.00
    23   6    -0.01   0.08  -0.00    -0.00  -0.00  -0.12    -0.04  -0.06   0.00
    24   6     0.04   0.12  -0.00    -0.00   0.00  -0.15    -0.06   0.11   0.00
    25   6    -0.03  -0.11   0.00    -0.00  -0.00   0.16    -0.15  -0.04  -0.00
    26   6     0.03   0.11   0.00    -0.00  -0.00   0.16    -0.15  -0.04  -0.00
    27   1     0.08  -0.16   0.00     0.00  -0.00  -0.02     0.13  -0.15   0.00
    28   1    -0.06  -0.02  -0.00     0.00   0.00  -0.09     0.12   0.25   0.00
    29   1    -0.08   0.16  -0.00     0.00  -0.00  -0.02     0.13  -0.15   0.00
    30   1     0.27   0.01  -0.00     0.00   0.00  -0.12     0.07   0.15   0.00
    31   1     0.21   0.14   0.00    -0.00  -0.00   0.19    -0.12  -0.23  -0.00
    32   1     0.06   0.02  -0.00     0.00   0.00  -0.09     0.12   0.25   0.00
    33   1    -0.27  -0.01  -0.00     0.00   0.00  -0.12     0.07   0.15   0.00
    34   1    -0.21  -0.14   0.00    -0.00  -0.00   0.19    -0.12  -0.23  -0.00
    35   1    -0.07   0.04   0.00    -0.00  -0.00   0.08    -0.08  -0.07  -0.00
    36   1     0.07  -0.04   0.00    -0.00  -0.00   0.08    -0.08  -0.07  -0.00
    37   1    -0.02  -0.13  -0.00     0.00   0.00  -0.10     0.04   0.07   0.00
    38   1     0.04  -0.12  -0.00     0.00   0.00  -0.39     0.02   0.10   0.00
    39   1    -0.04   0.12  -0.00     0.00   0.00  -0.39     0.02   0.10   0.00
    40   1     0.02   0.13  -0.00     0.00   0.00  -0.10     0.04   0.07   0.00
    41   1    -0.06  -0.06   0.00    -0.00  -0.00   0.39    -0.13  -0.08  -0.00
    42   1     0.06   0.06   0.00    -0.00  -0.00   0.39    -0.13  -0.08  -0.00
                     28                     29                     30
                     AU                     AG                     BU
 Frequencies --    591.7414               602.5111               635.5416
 Red. masses --      3.5107                 6.9569                 6.7262
 Frc consts  --      0.7243                 1.4880                 1.6007
 IR Inten    --      1.5199                 0.0000                10.4886
  Atom  AN      X      Y      Z        X      Y      Z        X      Y      Z
     1   6     0.00   0.00   0.20     0.03  -0.03  -0.00    -0.02  -0.02  -0.00
     2   6     0.00   0.00  -0.15    -0.05  -0.07  -0.00     0.01  -0.03  -0.00
     3   6     0.00  -0.00  -0.11     0.12   0.02   0.00    -0.04  -0.06   0.00
     4   6     0.00   0.00   0.20    -0.03   0.03   0.00    -0.02  -0.02   0.00
     5   6     0.00   0.00  -0.00    -0.17  -0.10  -0.00     0.14  -0.02   0.00
     6   6    -0.00  -0.00  -0.12    -0.05  -0.00   0.00    -0.03  -0.02   0.00
     7   6     0.00  -0.00   0.14     0.13   0.02  -0.00    -0.04  -0.05  -0.00
     8   6    -0.00   0.00  -0.11    -0.12  -0.02   0.00    -0.04  -0.06   0.00
     9   6    -0.00   0.00  -0.15     0.05   0.07   0.00     0.01  -0.03   0.00
    10   6    -0.00  -0.00  -0.02    -0.06   0.08   0.00    -0.08   0.13  -0.00
    11   6     0.00   0.00   0.03    -0.14  -0.12   0.00     0.05   0.13   0.00
    12   6    -0.00  -0.00   0.14    -0.13  -0.02  -0.00    -0.04  -0.05   0.00
    13   6    -0.00  -0.00  -0.12     0.05   0.00  -0.00    -0.03  -0.02  -0.00
    14   6     0.00   0.00  -0.00     0.17   0.10  -0.00     0.14  -0.02  -0.00
    15   6    -0.00  -0.00  -0.02     0.07  -0.17   0.00    -0.20   0.14  -0.00
    16   6     0.00  -0.00   0.05    -0.03   0.10  -0.00     0.09   0.12  -0.00
    17   6     0.00   0.00   0.03     0.14   0.12   0.00     0.05   0.13   0.00
    18   6    -0.00  -0.00  -0.02     0.06  -0.08   0.00    -0.08   0.13   0.00
    19   6     0.00  -0.00   0.00     0.04   0.15  -0.00     0.24  -0.10   0.00
    20   6     0.00   0.00   0.05     0.03  -0.10  -0.00     0.09   0.12   0.00
    21   6    -0.00   0.00  -0.02    -0.07   0.17   0.00    -0.20   0.14   0.00
    22   6    -0.00  -0.00   0.03     0.06  -0.10  -0.00    -0.09  -0.11   0.00
    23   6     0.00  -0.00   0.00    -0.04  -0.15  -0.00     0.24  -0.10  -0.00
    24   6    -0.00   0.00   0.03    -0.06   0.10  -0.00    -0.09  -0.11  -0.00
    25   6    -0.00  -0.00  -0.00     0.20   0.16   0.00    -0.03  -0.11  -0.00
    26   6    -0.00  -0.00  -0.00    -0.20  -0.16   0.00    -0.03  -0.11   0.00
    27   1    -0.00  -0.00  -0.46     0.13   0.01   0.00    -0.04  -0.05   0.00
    28   1     0.00   0.00   0.28    -0.17  -0.10  -0.00     0.12  -0.05   0.00
    29   1    -0.00   0.00  -0.46    -0.13  -0.01   0.00    -0.04  -0.05  -0.00
    30   1     0.00   0.00   0.16     0.15   0.06  -0.00    -0.04  -0.06   0.00
    31   1    -0.00  -0.00   0.13    -0.07   0.08  -0.00    -0.08   0.14  -0.00
    32   1     0.00   0.00   0.28     0.17   0.10  -0.00     0.12  -0.05  -0.00
    33   1    -0.00  -0.00   0.16    -0.15  -0.06  -0.00    -0.04  -0.06  -0.00
    34   1    -0.00  -0.00   0.13     0.07  -0.08   0.00    -0.08   0.14   0.00
    35   1    -0.00  -0.00  -0.15     0.14  -0.05  -0.00    -0.19   0.15  -0.00
    36   1    -0.00   0.00  -0.15    -0.14   0.05   0.00    -0.19   0.15   0.00
    37   1     0.00   0.00  -0.13    -0.02   0.04   0.00     0.24  -0.10   0.00
    38   1     0.00  -0.00  -0.05    -0.18  -0.09  -0.00     0.12  -0.12   0.00
    39   1     0.00  -0.00  -0.05     0.18   0.09  -0.00     0.12  -0.12  -0.00
    40   1     0.00   0.00  -0.13     0.02  -0.04   0.00     0.24  -0.10  -0.00
    41   1    -0.00   0.00  -0.11     0.18   0.21   0.00    -0.15   0.09  -0.00
    42   1    -0.00  -0.00  -0.11    -0.18  -0.21   0.00    -0.15   0.09   0.00
                     31                     32                     33
                     AG                     BG                     BU
 Frequencies --    635.6415               637.6026               695.2637
 Red. masses --      6.7298                 3.5786                 6.3270
 Frc consts  --      1.6021                 0.8572                 1.8020
 IR Inten    --      0.0000                 0.0000                 7.2524
  Atom  AN      X      Y      Z        X      Y      Z        X      Y      Z
     1   6    -0.02   0.01  -0.00    -0.00  -0.00   0.21     0.11   0.11  -0.00
     2   6    -0.02  -0.03  -0.00     0.00  -0.00   0.12     0.06   0.17  -0.00
     3   6     0.02   0.10   0.00    -0.00   0.00  -0.03    -0.05  -0.16   0.00
     4   6     0.02  -0.01   0.00     0.00  -0.00  -0.21     0.11   0.11   0.00
     5   6     0.10  -0.03   0.00     0.00  -0.00  -0.09    -0.16   0.18  -0.00
     6   6    -0.07  -0.03   0.00    -0.00  -0.00  -0.13     0.04  -0.04   0.00
     7   6     0.02   0.08  -0.00    -0.00   0.00   0.06    -0.05  -0.15   0.00
     8   6    -0.02  -0.10  -0.00    -0.00  -0.00   0.03    -0.05  -0.16   0.00
     9   6     0.02   0.03   0.00     0.00   0.00  -0.12     0.06   0.17  -0.00
    10   6    -0.15   0.16  -0.00    -0.00   0.00   0.08     0.06   0.01  -0.00
    11   6     0.02   0.09   0.00     0.00   0.00   0.00    -0.08  -0.01   0.00
    12   6    -0.02  -0.08   0.00    -0.00  -0.00  -0.06    -0.05  -0.15  -0.00
    13   6     0.07   0.03  -0.00     0.00   0.00   0.13     0.04  -0.04   0.00
    14   6    -0.10   0.03  -0.00     0.00   0.00   0.09    -0.16   0.18  -0.00
    15   6    -0.18   0.08  -0.00    -0.00   0.00   0.08    -0.04  -0.10  -0.00
    16   6     0.08   0.15  -0.00     0.00   0.00   0.01     0.01   0.05   0.00
    17   6    -0.02  -0.09   0.00     0.00   0.00  -0.00    -0.08  -0.01   0.00
    18   6     0.15  -0.16   0.00     0.00  -0.00  -0.08     0.06   0.01   0.00
    19   6     0.25  -0.06   0.00     0.00  -0.00  -0.08     0.07   0.06   0.00
    20   6    -0.08  -0.15   0.00     0.00  -0.00  -0.01     0.01   0.05  -0.00
    21   6     0.18  -0.08   0.00    -0.00   0.00  -0.08    -0.04  -0.10   0.00
    22   6    -0.08  -0.15   0.00    -0.00  -0.00  -0.08    -0.03  -0.16  -0.00
    23   6    -0.25   0.06  -0.00     0.00  -0.00   0.08     0.07   0.06   0.00
    24   6     0.08   0.15  -0.00    -0.00  -0.00   0.08    -0.03  -0.16   0.00
    25   6     0.02  -0.07  -0.00     0.00  -0.00   0.08     0.09   0.06   0.00
    26   6    -0.02   0.07   0.00    -0.00  -0.00  -0.08     0.09   0.06   0.00
    27   1     0.07   0.10   0.00    -0.00   0.00  -0.43    -0.22  -0.16  -0.00
    28   1     0.11  -0.03   0.00     0.00  -0.00  -0.13    -0.17   0.16   0.00
    29   1    -0.07  -0.10  -0.00    -0.00  -0.00   0.43    -0.22  -0.16  -0.00
    30   1    -0.00   0.05   0.00    -0.00  -0.00  -0.27    -0.05  -0.16  -0.00
    31   1    -0.15   0.15  -0.00    -0.00   0.00   0.16     0.10   0.07  -0.00
    32   1    -0.11   0.03  -0.00     0.00   0.00   0.13    -0.17   0.16   0.00
    33   1     0.00  -0.05  -0.00    -0.00  -0.00   0.27    -0.05  -0.16  -0.00
    34   1     0.15  -0.15   0.00     0.00   0.00  -0.16     0.10   0.07   0.00
    35   1    -0.16   0.12  -0.00    -0.00   0.00   0.09     0.01  -0.03   0.00
    36   1     0.16  -0.12   0.00    -0.00   0.00  -0.09     0.01  -0.03  -0.00
    37   1     0.24  -0.08   0.00     0.00  -0.00  -0.12     0.04   0.00  -0.00
    38   1     0.05  -0.15   0.00     0.00  -0.00  -0.18    -0.15  -0.15   0.00
    39   1    -0.05   0.15  -0.00     0.00  -0.00   0.18    -0.15  -0.15  -0.00
    40   1    -0.24   0.08  -0.00     0.00  -0.00   0.12     0.04   0.00   0.00
    41   1    -0.10   0.16  -0.00    -0.00   0.00   0.16     0.02   0.19  -0.00
    42   1     0.10  -0.16   0.00    -0.00  -0.00  -0.16     0.02   0.19  -0.00
                     34                     35                     36
                     AU                     BU                     AG
 Frequencies --    721.5031               721.5910               739.3094
 Red. masses --      2.7788                 6.5626                 6.5337
 Frc consts  --      0.8523                 2.0133                 2.1041
 IR Inten    --     14.2746                11.0895                 0.0000
  Atom  AN      X      Y      Z        X      Y      Z        X      Y      Z
     1   6    -0.00  -0.00   0.02    -0.05  -0.14  -0.00    -0.01   0.06   0.00
     2   6     0.00  -0.00   0.17     0.02  -0.00  -0.00     0.01   0.17   0.00
     3   6    -0.00  -0.00  -0.12    -0.10  -0.07   0.00    -0.04   0.21  -0.00
     4   6    -0.00  -0.00   0.02    -0.05  -0.14  -0.00     0.01  -0.06   0.00
     5   6    -0.00   0.00  -0.01    -0.07   0.03   0.00    -0.18   0.24  -0.00
     6   6     0.00   0.00  -0.16     0.15   0.09   0.00     0.09  -0.02   0.00
     7   6    -0.00   0.00   0.02    -0.19   0.11  -0.00    -0.04   0.14  -0.00
     8   6    -0.00  -0.00  -0.12    -0.10  -0.07   0.00     0.04  -0.21   0.00
     9   6     0.00   0.00   0.17     0.02  -0.00  -0.00    -0.01  -0.17  -0.00
    10   6     0.00  -0.00   0.04     0.31  -0.06  -0.00     0.17  -0.05  -0.00
    11   6    -0.00   0.00  -0.04    -0.04   0.04   0.00    -0.07   0.02  -0.00
    12   6    -0.00   0.00   0.02    -0.19   0.11  -0.00     0.04  -0.14   0.00
    13   6     0.00   0.00  -0.16     0.15   0.09   0.00    -0.09   0.02  -0.00
    14   6    -0.00   0.00  -0.01    -0.07   0.03   0.00     0.18  -0.24   0.00
    15   6    -0.00   0.00   0.03    -0.04   0.11  -0.00    -0.04  -0.03   0.00
    16   6     0.00  -0.00   0.04     0.04  -0.03  -0.00     0.03  -0.00   0.00
    17   6    -0.00   0.00  -0.04    -0.04   0.04   0.00     0.07  -0.02   0.00
    18   6     0.00  -0.00   0.04     0.31  -0.06  -0.00    -0.17   0.05   0.00
    19   6     0.00  -0.00  -0.04     0.00  -0.05   0.00     0.06   0.02   0.00
    20   6     0.00  -0.00   0.04     0.04  -0.03  -0.00    -0.03   0.00   0.00
    21   6    -0.00   0.00   0.03    -0.04   0.11  -0.00     0.04   0.03  -0.00
    22   6     0.00   0.00  -0.05     0.01   0.04   0.00    -0.02  -0.10  -0.00
    23   6     0.00  -0.00  -0.04     0.00  -0.05   0.00    -0.06  -0.02  -0.00
    24   6     0.00   0.00  -0.05     0.01   0.04   0.00     0.02   0.10  -0.00
    25   6    -0.00  -0.00   0.04    -0.05  -0.07  -0.00     0.03   0.02   0.00
    26   6    -0.00  -0.00   0.04    -0.05  -0.07  -0.00    -0.03  -0.02  -0.00
    27   1     0.00  -0.00   0.30     0.08  -0.07  -0.00    -0.03   0.21   0.00
    28   1    -0.00   0.00  -0.24    -0.09   0.02   0.00    -0.14   0.30   0.00
    29   1     0.00  -0.00   0.30     0.08  -0.07  -0.00     0.03  -0.21  -0.00
    30   1    -0.00   0.00   0.47    -0.24   0.02  -0.00    -0.07   0.11   0.00
    31   1     0.00  -0.00   0.09     0.34  -0.01  -0.00     0.21   0.02   0.00
    32   1    -0.00   0.00  -0.24    -0.09   0.02   0.00     0.14  -0.30  -0.00
    33   1    -0.00   0.00   0.47    -0.24   0.02  -0.00     0.07  -0.11  -0.00
    34   1     0.00  -0.00   0.09     0.34  -0.01  -0.00    -0.21  -0.02  -0.00
    35   1    -0.00   0.00   0.17    -0.03   0.13  -0.00    -0.01   0.03  -0.00
    36   1    -0.00   0.00   0.17    -0.03   0.13  -0.00     0.01  -0.03   0.00
    37   1     0.00  -0.00  -0.05     0.02  -0.02   0.00     0.05   0.01  -0.00
    38   1     0.00   0.00   0.03     0.15   0.03  -0.00    -0.06  -0.10  -0.00
    39   1     0.00   0.00   0.03     0.15   0.03  -0.00     0.06   0.10   0.00
    40   1     0.00  -0.00  -0.05     0.02  -0.02   0.00    -0.05  -0.01   0.00
    41   1    -0.00  -0.00   0.10    -0.04  -0.09  -0.00    -0.02   0.11  -0.00
    42   1    -0.00  -0.00   0.10    -0.04  -0.09  -0.00     0.02  -0.11   0.00
                     37                     38                     39
                     BG                     AU                     AU
 Frequencies --    756.2093               759.4982               768.9962
 Red. masses --      1.2393                 1.4026                 2.6853
 Frc consts  --      0.4176                 0.4767                 0.9356
 IR Inten    --      0.0000                52.7090                 2.2319
  Atom  AN      X      Y      Z        X      Y      Z        X      Y      Z
     1   6    -0.00   0.00  -0.01     0.00   0.00   0.03    -0.00  -0.00  -0.02
     2   6     0.00   0.00  -0.01     0.00  -0.00  -0.04    -0.00  -0.00  -0.04
     3   6    -0.00   0.00   0.01     0.00  -0.00  -0.01     0.00  -0.00   0.03
     4   6    -0.00  -0.00   0.01     0.00   0.00   0.03    -0.00   0.00  -0.02
     5   6    -0.00   0.00   0.02     0.00  -0.00   0.02    -0.00  -0.00   0.02
     6   6     0.00  -0.00  -0.01    -0.00   0.00  -0.00    -0.00  -0.00   0.03
     7   6    -0.00   0.00   0.01     0.00  -0.00  -0.00     0.00  -0.00   0.01
     8   6     0.00  -0.00  -0.01     0.00   0.00  -0.01    -0.00   0.00   0.03
     9   6    -0.00  -0.00   0.01     0.00   0.00  -0.04     0.00   0.00  -0.04
    10   6     0.00  -0.00   0.02    -0.00   0.00   0.02    -0.00  -0.00  -0.02
    11   6    -0.00   0.00   0.04     0.00  -0.00   0.08    -0.00  -0.00  -0.14
    12   6     0.00  -0.00  -0.01     0.00   0.00  -0.00     0.00   0.00   0.01
    13   6    -0.00  -0.00   0.01     0.00   0.00  -0.00     0.00   0.00   0.03
    14   6     0.00  -0.00  -0.02    -0.00   0.00   0.02    -0.00   0.00   0.02
    15   6     0.00   0.00  -0.05     0.00  -0.00  -0.06    -0.00   0.00   0.02
    16   6    -0.00  -0.00   0.03    -0.00  -0.00  -0.01     0.00  -0.00   0.18
    17   6     0.00  -0.00  -0.04    -0.00  -0.00   0.08     0.00  -0.00  -0.14
    18   6    -0.00   0.00  -0.02    -0.00  -0.00   0.02     0.00   0.00  -0.02
    19   6    -0.00   0.00  -0.05    -0.00   0.00  -0.04     0.00   0.00  -0.06
    20   6    -0.00   0.00  -0.03    -0.00   0.00  -0.01    -0.00   0.00   0.18
    21   6     0.00   0.00   0.05     0.00  -0.00  -0.06     0.00  -0.00   0.02
    22   6     0.00  -0.00  -0.03     0.00   0.00  -0.01     0.00   0.00  -0.09
    23   6    -0.00  -0.00   0.05    -0.00   0.00  -0.04    -0.00   0.00  -0.06
    24   6     0.00   0.00   0.03    -0.00  -0.00  -0.01    -0.00  -0.00  -0.09
    25   6     0.00   0.00  -0.04     0.00   0.00  -0.06     0.00   0.00   0.06
    26   6    -0.00  -0.00   0.04     0.00   0.00  -0.06     0.00   0.00   0.06
    27   1     0.00   0.00  -0.06    -0.00  -0.00   0.01     0.00  -0.00  -0.14
    28   1    -0.00   0.00  -0.17     0.00  -0.00  -0.17    -0.00  -0.00   0.24
    29   1     0.00  -0.00   0.06    -0.00   0.00   0.01    -0.00   0.00  -0.14
    30   1    -0.00   0.00  -0.10     0.00  -0.00   0.03     0.00  -0.00  -0.10
    31   1     0.00  -0.00  -0.14    -0.00  -0.00  -0.10    -0.00  -0.00  -0.30
    32   1     0.00  -0.00   0.17    -0.00   0.00  -0.17     0.00   0.00   0.24
    33   1     0.00  -0.00   0.10     0.00   0.00   0.03     0.00  -0.00  -0.10
    34   1    -0.00   0.00   0.14    -0.00  -0.00  -0.10     0.00   0.00  -0.30
    35   1     0.00   0.00   0.27     0.00  -0.00   0.20     0.00   0.00   0.40
    36   1    -0.00  -0.00  -0.27     0.00  -0.00   0.20     0.00  -0.00   0.40
    37   1    -0.00  -0.00   0.28    -0.00   0.00   0.35     0.00   0.00  -0.16
    38   1    -0.00  -0.00   0.37    -0.00   0.00   0.38    -0.00   0.00   0.18
    39   1     0.00   0.00  -0.37    -0.00  -0.00   0.38    -0.00  -0.00   0.18
    40   1    -0.00  -0.00  -0.28    -0.00   0.00   0.35    -0.00  -0.00  -0.16
    41   1     0.00  -0.00   0.37     0.00  -0.00   0.37     0.00  -0.00   0.17
    42   1     0.00  -0.00  -0.37     0.00   0.00   0.37     0.00   0.00   0.17
                     40                     41                     42
                     BG                     BG                     AG
 Frequencies --    769.3081               784.6284               804.9129
 Red. masses --      3.3237                 1.9847                 4.7601
 Frc consts  --      1.1590                 0.7199                 1.8170
 IR Inten    --      0.0000                 0.0000                 0.0000
  Atom  AN      X      Y      Z        X      Y      Z        X      Y      Z
     1   6    -0.00  -0.00  -0.06     0.00   0.00   0.06    -0.02  -0.04   0.00
     2   6    -0.00  -0.00  -0.02    -0.00   0.00  -0.09    -0.06  -0.08  -0.00
     3   6    -0.00  -0.00   0.02     0.00   0.00   0.04     0.01  -0.09  -0.00
     4   6    -0.00  -0.00   0.06     0.00  -0.00  -0.06     0.02   0.04   0.00
     5   6     0.00  -0.00   0.02     0.00   0.00  -0.02    -0.16  -0.06   0.00
     6   6     0.00   0.00   0.03    -0.00  -0.00   0.15    -0.03  -0.03   0.00
     7   6    -0.00   0.00  -0.02     0.00   0.00   0.09     0.01  -0.02  -0.00
     8   6    -0.00  -0.00  -0.02     0.00  -0.00  -0.04    -0.01   0.09  -0.00
     9   6     0.00  -0.00   0.02    -0.00  -0.00   0.09     0.06   0.08  -0.00
    10   6     0.00   0.00  -0.03    -0.00   0.00   0.00     0.06  -0.15   0.00
    11   6     0.00   0.00  -0.19     0.00   0.00   0.01    -0.11   0.02   0.00
    12   6    -0.00   0.00   0.02     0.00  -0.00  -0.09    -0.01   0.02  -0.00
    13   6     0.00   0.00  -0.03    -0.00   0.00  -0.15     0.03   0.03   0.00
    14   6     0.00  -0.00  -0.02     0.00  -0.00   0.02     0.16   0.06   0.00
    15   6    -0.00   0.00   0.05    -0.00   0.00   0.00    -0.08   0.16  -0.00
    16   6     0.00   0.00   0.20     0.00  -0.00  -0.01     0.08  -0.09  -0.00
    17   6     0.00   0.00   0.19     0.00  -0.00  -0.01     0.11  -0.02   0.00
    18   6     0.00   0.00   0.03    -0.00   0.00  -0.00    -0.06   0.15   0.00
    19   6    -0.00  -0.00  -0.05     0.00   0.00   0.01     0.16  -0.02   0.00
    20   6     0.00   0.00  -0.20    -0.00  -0.00   0.01    -0.08   0.09  -0.00
    21   6     0.00   0.00  -0.05    -0.00   0.00  -0.00     0.08  -0.16  -0.00
    22   6     0.00   0.00  -0.10    -0.00  -0.00   0.02     0.01   0.08   0.00
    23   6    -0.00  -0.00   0.05    -0.00   0.00  -0.01    -0.16   0.02   0.00
    24   6     0.00  -0.00   0.10    -0.00   0.00  -0.02    -0.01  -0.08  -0.00
    25   6    -0.00  -0.00   0.09     0.00   0.00  -0.01     0.02   0.01   0.00
    26   6    -0.00  -0.00  -0.09     0.00   0.00   0.01    -0.02  -0.01   0.00
    27   1     0.00  -0.00   0.02     0.00   0.00  -0.48     0.01  -0.10   0.00
    28   1     0.00  -0.00   0.28     0.00   0.00   0.26    -0.22  -0.15  -0.00
    29   1     0.00  -0.00  -0.02    -0.00   0.00   0.48    -0.01   0.10   0.00
    30   1    -0.00  -0.00  -0.00     0.00   0.00  -0.23     0.03   0.01   0.00
    31   1     0.00   0.00  -0.29    -0.00   0.00  -0.29    -0.02  -0.29  -0.00
    32   1     0.00   0.00  -0.28     0.00  -0.00  -0.26     0.22   0.15  -0.00
    33   1    -0.00  -0.00   0.00     0.00  -0.00   0.23    -0.03  -0.01   0.00
    34   1     0.00   0.00   0.29    -0.00  -0.00   0.29     0.02   0.29   0.00
    35   1    -0.00   0.00   0.35     0.00   0.00  -0.11    -0.03   0.25  -0.00
    36   1    -0.00   0.00  -0.35     0.00   0.00   0.11     0.03  -0.25   0.00
    37   1    -0.00  -0.00  -0.33     0.00   0.00   0.07     0.23   0.08  -0.00
    38   1     0.00  -0.00   0.03     0.00  -0.00  -0.05     0.15   0.08  -0.00
    39   1     0.00  -0.00  -0.03     0.00   0.00   0.05    -0.15  -0.08   0.00
    40   1    -0.00  -0.00   0.33    -0.00  -0.00  -0.07    -0.23  -0.08  -0.00
    41   1    -0.00  -0.00   0.01    -0.00   0.00  -0.00    -0.01   0.09  -0.00
    42   1    -0.00  -0.00  -0.01     0.00  -0.00   0.00     0.01  -0.09  -0.00
                     43                     44                     45
                     BU                     AU                     BG
 Frequencies --    808.8756               819.3392               822.7849
 Red. masses --      5.2583                 1.7747                 2.3588
 Frc consts  --      2.0270                 0.7019                 0.9408
 IR Inten    --      3.2539                 5.3523                 0.0000
  Atom  AN      X      Y      Z        X      Y      Z        X      Y      Z
     1   6     0.04  -0.01   0.00    -0.00   0.00   0.07    -0.00  -0.00   0.19
     2   6     0.09   0.03  -0.00    -0.00   0.00  -0.09    -0.00   0.00  -0.10
     3   6    -0.06  -0.11  -0.00     0.00   0.00  -0.07    -0.00   0.00  -0.11
     4   6     0.04  -0.01  -0.00    -0.00  -0.00   0.07    -0.00   0.00  -0.19
     5   6     0.19  -0.03   0.00    -0.00   0.00   0.03    -0.00   0.00  -0.02
     6   6     0.03   0.05   0.00    -0.00   0.00   0.09     0.00  -0.00   0.03
     7   6    -0.15   0.04  -0.00     0.00  -0.00  -0.08     0.00  -0.00  -0.03
     8   6    -0.06  -0.11  -0.00     0.00  -0.00  -0.07    -0.00   0.00   0.11
     9   6     0.09   0.03  -0.00    -0.00  -0.00  -0.09    -0.00   0.00   0.10
    10   6    -0.02   0.15   0.00     0.00  -0.00   0.02     0.00  -0.00  -0.02
    11   6     0.10  -0.01  -0.00     0.00   0.00  -0.03    -0.00   0.00   0.02
    12   6    -0.15   0.04  -0.00     0.00  -0.00  -0.08     0.00  -0.00   0.03
    13   6     0.03   0.05   0.00    -0.00  -0.00   0.09     0.00  -0.00  -0.03
    14   6     0.19  -0.03   0.00    -0.00   0.00   0.03    -0.00   0.00   0.02
    15   6     0.07  -0.13   0.00    -0.00   0.00   0.01    -0.00   0.00  -0.01
    16   6    -0.08   0.10   0.00     0.00  -0.00  -0.01     0.00  -0.00   0.04
    17   6     0.10  -0.01  -0.00    -0.00   0.00  -0.03    -0.00   0.00  -0.02
    18   6    -0.02   0.15   0.00     0.00  -0.00   0.02     0.00  -0.00   0.02
    19   6    -0.17   0.02  -0.00     0.00  -0.00   0.01     0.00  -0.00  -0.02
    20   6    -0.08   0.10   0.00     0.00  -0.00  -0.01     0.00  -0.00  -0.04
    21   6     0.07  -0.13   0.00    -0.00   0.00   0.01     0.00   0.00   0.01
    22   6    -0.00  -0.06   0.00    -0.00   0.00   0.01     0.00   0.00  -0.01
    23   6    -0.17   0.02  -0.00     0.00  -0.00   0.01     0.00  -0.00   0.02
    24   6    -0.00  -0.06  -0.00    -0.00   0.00   0.01     0.00   0.00   0.01
    25   6    -0.02  -0.02  -0.00    -0.00  -0.00   0.00    -0.00   0.00  -0.01
    26   6    -0.02  -0.02   0.00    -0.00   0.00   0.00    -0.00  -0.00   0.01
    27   1     0.03  -0.10   0.00    -0.00   0.00   0.44     0.00   0.00   0.33
    28   1     0.21  -0.00   0.00    -0.00   0.00   0.08    -0.00   0.00   0.27
    29   1     0.03  -0.10   0.00     0.00  -0.00   0.44    -0.00   0.00  -0.33
    30   1    -0.15   0.04   0.00     0.00  -0.00   0.40     0.00  -0.00   0.47
    31   1     0.06   0.28  -0.00    -0.00  -0.00  -0.30     0.00  -0.00   0.05
    32   1     0.21  -0.00   0.00    -0.00  -0.00   0.08    -0.00   0.00  -0.27
    33   1    -0.15   0.04   0.00     0.00  -0.00   0.40     0.00  -0.00  -0.47
    34   1     0.06   0.28  -0.00    -0.00  -0.00  -0.30     0.00  -0.00  -0.05
    35   1     0.03  -0.20  -0.00     0.00   0.00  -0.07    -0.00   0.00   0.04
    36   1     0.03  -0.20  -0.00     0.00   0.00  -0.07     0.00   0.00  -0.04
    37   1    -0.25  -0.09   0.00     0.00  -0.00   0.00     0.00  -0.00   0.06
    38   1    -0.11  -0.07  -0.00     0.00   0.00  -0.10     0.00   0.00   0.12
    39   1    -0.11  -0.07  -0.00     0.00   0.00  -0.10     0.00   0.00  -0.12
    40   1    -0.25  -0.09   0.00     0.00   0.00   0.00     0.00  -0.00  -0.06
    41   1     0.03  -0.12  -0.00    -0.00   0.00  -0.06    -0.00   0.00   0.14
    42   1     0.03  -0.12   0.00    -0.00   0.00  -0.06    -0.00   0.00  -0.14
                     46                     47                     48
                     AU                     BG                     AG
 Frequencies --    854.9510               859.0507               865.1116
 Red. masses --      1.3865                 1.4887                 4.5178
 Frc consts  --      0.5971                 0.6473                 1.9922
 IR Inten    --      3.4536                 0.0000                 0.0000
  Atom  AN      X      Y      Z        X      Y      Z        X      Y      Z
     1   6    -0.00  -0.00  -0.02     0.00  -0.00  -0.04    -0.05   0.06  -0.00
     2   6    -0.00  -0.00   0.04     0.00   0.00   0.05     0.00  -0.07   0.00
     3   6    -0.00   0.00   0.01     0.00  -0.00   0.01    -0.06   0.26   0.00
     4   6     0.00  -0.00  -0.02    -0.00   0.00   0.04     0.05  -0.06   0.00
     5   6    -0.00  -0.00  -0.06    -0.00   0.00  -0.05     0.03  -0.12   0.00
     6   6    -0.00   0.00  -0.02     0.00  -0.00  -0.03     0.00   0.09  -0.00
     7   6     0.00  -0.00   0.00    -0.00   0.00  -0.02     0.14  -0.13   0.00
     8   6     0.00  -0.00   0.01    -0.00   0.00  -0.01     0.06  -0.26  -0.00
     9   6     0.00   0.00   0.04    -0.00  -0.00  -0.05    -0.00   0.07  -0.00
    10   6     0.00  -0.00   0.02    -0.00   0.00   0.01     0.11  -0.00  -0.00
    11   6    -0.00   0.00  -0.01     0.00   0.00  -0.02    -0.03  -0.01  -0.00
    12   6    -0.00   0.00   0.00     0.00  -0.00   0.02    -0.14   0.13   0.00
    13   6     0.00  -0.00  -0.02     0.00   0.00   0.03    -0.00  -0.09   0.00
    14   6    -0.00   0.00  -0.06     0.00  -0.00   0.05    -0.03   0.12   0.00
    15   6    -0.00   0.00   0.05     0.00  -0.00   0.05    -0.01   0.04   0.00
    16   6     0.00  -0.00   0.03    -0.00   0.00   0.04     0.00  -0.00   0.00
    17   6     0.00   0.00  -0.01    -0.00  -0.00   0.02     0.03   0.01   0.00
    18   6    -0.00   0.00   0.02     0.00   0.00  -0.01    -0.11   0.00  -0.00
    19   6     0.00  -0.00  -0.06     0.00   0.00  -0.06    -0.03  -0.00  -0.00
    20   6     0.00   0.00   0.03    -0.00   0.00  -0.04    -0.00   0.00  -0.00
    21   6     0.00  -0.00   0.05     0.00   0.00  -0.05     0.01  -0.04  -0.00
    22   6     0.00   0.00   0.04    -0.00  -0.00   0.04     0.02   0.03   0.00
    23   6     0.00   0.00  -0.06    -0.00  -0.00   0.06     0.03   0.00   0.00
    24   6     0.00  -0.00   0.04     0.00   0.00  -0.04    -0.02  -0.03  -0.00
    25   6    -0.00  -0.00  -0.05    -0.00   0.00  -0.05     0.00  -0.02  -0.00
    26   6    -0.00  -0.00  -0.05    -0.00  -0.00   0.05    -0.00   0.02   0.00
    27   1    -0.00   0.00  -0.05     0.00  -0.00   0.06    -0.31   0.26   0.00
    28   1    -0.00  -0.00   0.35     0.00   0.00   0.31    -0.00  -0.19  -0.00
    29   1     0.00  -0.00  -0.05    -0.00   0.00  -0.06     0.31  -0.26  -0.00
    30   1     0.00  -0.00   0.05    -0.00   0.00   0.04     0.02  -0.34  -0.00
    31   1     0.00  -0.00  -0.17    -0.00   0.00  -0.12     0.10  -0.02  -0.00
    32   1    -0.00   0.00   0.35     0.00  -0.00  -0.31     0.00   0.19  -0.00
    33   1    -0.00   0.00   0.05     0.00  -0.00  -0.04    -0.02   0.34  -0.00
    34   1    -0.00  -0.00  -0.17     0.00   0.00   0.12    -0.10   0.02   0.00
    35   1    -0.00   0.00  -0.33     0.00  -0.00  -0.34     0.00   0.07  -0.00
    36   1     0.00   0.00  -0.33     0.00   0.00   0.34    -0.00  -0.07   0.00
    37   1     0.00   0.00   0.35    -0.00   0.00   0.36    -0.03  -0.01   0.00
    38   1     0.00   0.00  -0.17    -0.00  -0.00  -0.19     0.07   0.03  -0.00
    39   1    -0.00  -0.00  -0.17     0.00   0.00   0.19    -0.07  -0.03   0.00
    40   1     0.00   0.00   0.35    -0.00  -0.00  -0.36     0.03   0.01  -0.00
    41   1    -0.00  -0.00   0.26    -0.00   0.00   0.28     0.03  -0.07   0.00
    42   1    -0.00  -0.00   0.26     0.00  -0.00  -0.28    -0.03   0.07  -0.00
                     49                     50                     51
                     BG                     AU                     BU
 Frequencies --    878.0137               885.5527               895.6479
 Red. masses --      1.6291                 1.5579                 4.8521
 Frc consts  --      0.7400                 0.7198                 2.2933
 IR Inten    --      0.0000                72.9515                 5.6621
  Atom  AN      X      Y      Z        X      Y      Z        X      Y      Z
     1   6    -0.00  -0.00  -0.05    -0.00  -0.00  -0.01     0.12   0.07  -0.00
     2   6    -0.00  -0.00   0.05    -0.00   0.00   0.03     0.11  -0.03   0.00
     3   6    -0.00   0.00   0.04    -0.00   0.00  -0.01     0.01  -0.02  -0.00
     4   6    -0.00  -0.00   0.05    -0.00  -0.00  -0.01     0.12   0.07   0.00
     5   6     0.00  -0.00  -0.10     0.00   0.00  -0.10     0.07  -0.10  -0.00
     6   6     0.00   0.00   0.02     0.00   0.00   0.03    -0.07  -0.00   0.00
     7   6     0.00  -0.00  -0.01     0.00  -0.00  -0.03    -0.12   0.13  -0.00
     8   6    -0.00   0.00  -0.04     0.00  -0.00  -0.01     0.01  -0.02  -0.00
     9   6    -0.00   0.00  -0.05    -0.00   0.00   0.03     0.11  -0.03  -0.00
    10   6    -0.00   0.00  -0.06     0.00   0.00  -0.04    -0.03  -0.14  -0.00
    11   6     0.00  -0.00   0.07     0.00  -0.00   0.07    -0.07   0.02   0.00
    12   6     0.00   0.00   0.01    -0.00  -0.00  -0.03    -0.12   0.13   0.00
    13   6     0.00  -0.00  -0.02     0.00  -0.00   0.03    -0.07  -0.00   0.00
    14   6     0.00   0.00   0.10    -0.00   0.00  -0.10     0.07  -0.10   0.00
    15   6     0.00   0.00  -0.03     0.00  -0.00  -0.04    -0.11   0.08  -0.00
    16   6     0.00   0.00   0.01    -0.00   0.00  -0.01    -0.04  -0.07   0.00
    17   6     0.00   0.00  -0.07     0.00  -0.00   0.07    -0.07   0.02  -0.00
    18   6     0.00   0.00   0.06     0.00   0.00  -0.04    -0.03  -0.14  -0.00
    19   6     0.00  -0.00   0.02    -0.00   0.00   0.03    -0.02   0.06  -0.00
    20   6    -0.00   0.00  -0.01     0.00   0.00  -0.01    -0.04  -0.07   0.00
    21   6     0.00  -0.00   0.03     0.00  -0.00  -0.04    -0.11   0.08   0.00
    22   6     0.00   0.00  -0.03    -0.00  -0.00  -0.04     0.00  -0.08   0.00
    23   6    -0.00  -0.00  -0.02    -0.00  -0.00   0.03    -0.02   0.06  -0.00
    24   6     0.00  -0.00   0.03    -0.00  -0.00  -0.04     0.00  -0.08  -0.00
    25   6    -0.00  -0.00  -0.00    -0.00  -0.00   0.00     0.15   0.08  -0.00
    26   6    -0.00  -0.00   0.00    -0.00  -0.00   0.00     0.15   0.08  -0.00
    27   1    -0.00   0.00  -0.16    -0.00   0.00   0.11     0.07  -0.01   0.00
    28   1     0.00  -0.00   0.44     0.00   0.00   0.51    -0.04  -0.28   0.00
    29   1     0.00   0.00   0.16     0.00  -0.00   0.11     0.07  -0.01   0.00
    30   1     0.00  -0.00   0.05     0.00  -0.00   0.16    -0.05   0.26   0.00
    31   1    -0.00   0.00   0.39     0.00   0.00   0.25    -0.11  -0.27   0.00
    32   1     0.00   0.00  -0.44     0.00   0.00   0.51    -0.04  -0.28  -0.00
    33   1    -0.00  -0.00  -0.05    -0.00  -0.00   0.16    -0.05   0.26  -0.00
    34   1     0.00   0.00  -0.39     0.00   0.00   0.25    -0.11  -0.27   0.00
    35   1     0.00  -0.00   0.12     0.00  -0.00   0.13    -0.04   0.20  -0.00
    36   1     0.00  -0.00  -0.12    -0.00  -0.00   0.13    -0.04   0.20  -0.00
    37   1     0.00  -0.00  -0.13    -0.00  -0.00  -0.16    -0.05   0.00   0.00
    38   1     0.00   0.00   0.26    -0.00  -0.00   0.27    -0.03  -0.08   0.00
    39   1     0.00   0.00  -0.26    -0.00   0.00   0.27    -0.03  -0.08   0.00
    40   1    -0.00  -0.00   0.13    -0.00  -0.00  -0.16    -0.05   0.00   0.00
    41   1    -0.00  -0.00   0.05     0.00  -0.00   0.01     0.12   0.13   0.00
    42   1    -0.00  -0.00  -0.05     0.00  -0.00   0.01     0.12   0.13   0.00
                     52                     53                     54
                     AU                     BG                     AG
 Frequencies --    904.4275               909.8371               921.5498
 Red. masses --      1.6206                 1.6477                 5.7051
 Frc consts  --      0.7810                 0.8036                 2.8546
 IR Inten    --     22.8234                 0.0000                 0.0000
  Atom  AN      X      Y      Z        X      Y      Z        X      Y      Z
     1   6    -0.00  -0.00   0.01     0.00   0.00   0.01    -0.01  -0.02   0.00
     2   6    -0.00   0.00  -0.02     0.00  -0.00  -0.03    -0.05  -0.04  -0.00
     3   6    -0.00  -0.00  -0.03     0.00  -0.00   0.01     0.04   0.04  -0.00
     4   6    -0.00  -0.00   0.01     0.00   0.00  -0.01     0.01   0.02   0.00
     5   6    -0.00   0.00   0.04    -0.00  -0.00   0.06    -0.15  -0.01   0.00
     6   6     0.00  -0.00   0.05    -0.00   0.00   0.05     0.04   0.03   0.00
     7   6     0.00  -0.00  -0.00    -0.00   0.00   0.02     0.01   0.05  -0.00
     8   6     0.00   0.00  -0.03    -0.00   0.00  -0.01    -0.04  -0.04  -0.00
     9   6    -0.00   0.00  -0.02     0.00   0.00   0.03     0.05   0.04  -0.00
    10   6     0.00   0.00  -0.11    -0.00   0.00  -0.11    -0.00   0.16  -0.00
    11   6     0.00   0.00  -0.04    -0.00  -0.00  -0.05    -0.01  -0.07  -0.00
    12   6     0.00  -0.00  -0.00    -0.00   0.00  -0.02    -0.01  -0.05  -0.00
    13   6     0.00   0.00   0.05    -0.00   0.00  -0.05    -0.04  -0.03   0.00
    14   6    -0.00   0.00   0.04     0.00  -0.00  -0.06     0.15   0.01   0.00
    15   6     0.00  -0.00   0.03     0.00  -0.00   0.03     0.15  -0.07   0.00
    16   6     0.00   0.00   0.07     0.00  -0.00   0.06     0.06   0.07   0.00
    17   6     0.00  -0.00  -0.04    -0.00  -0.00   0.05     0.01   0.07  -0.00
    18   6     0.00   0.00  -0.11    -0.00  -0.00   0.11     0.00  -0.16  -0.00
    19   6    -0.00  -0.00  -0.03     0.00  -0.00  -0.03     0.11  -0.10  -0.00
    20   6     0.00   0.00   0.07    -0.00  -0.00  -0.06    -0.06  -0.07   0.00
    21   6     0.00  -0.00   0.03     0.00  -0.00  -0.03    -0.15   0.07   0.00
    22   6     0.00  -0.00   0.01    -0.00   0.00   0.01     0.01   0.20  -0.00
    23   6    -0.00  -0.00  -0.03     0.00   0.00   0.03    -0.11   0.10  -0.00
    24   6    -0.00   0.00   0.01     0.00   0.00  -0.01    -0.01  -0.20  -0.00
    25   6    -0.00  -0.00  -0.03    -0.00  -0.00  -0.02    -0.19  -0.11   0.00
    26   6    -0.00  -0.00  -0.03     0.00   0.00   0.02     0.19   0.11   0.00
    27   1    -0.00  -0.00   0.20     0.00  -0.00  -0.15     0.09   0.04   0.00
    28   1     0.00   0.00  -0.12    -0.00  -0.00  -0.29    -0.11   0.04  -0.00
    29   1    -0.00   0.00   0.20    -0.00   0.00   0.15    -0.09  -0.04   0.00
    30   1     0.00  -0.00  -0.07    -0.00   0.00  -0.01     0.05   0.12  -0.00
    31   1     0.00   0.00   0.58    -0.00   0.00   0.54     0.05   0.25   0.00
    32   1     0.00   0.00  -0.12    -0.00  -0.00   0.29     0.11  -0.04  -0.00
    33   1     0.00  -0.00  -0.07    -0.00   0.00   0.01    -0.05  -0.12  -0.00
    34   1     0.00   0.00   0.58    -0.00  -0.00  -0.54    -0.05  -0.25   0.00
    35   1     0.00  -0.00  -0.15    -0.00  -0.00  -0.13     0.07  -0.21  -0.00
    36   1     0.00  -0.00  -0.15     0.00  -0.00   0.13    -0.07   0.21  -0.00
    37   1     0.00   0.00   0.10     0.00  -0.00   0.11     0.19   0.03   0.00
    38   1     0.00  -0.00  -0.06    -0.00   0.00  -0.10     0.07   0.19   0.00
    39   1     0.00   0.00  -0.06    -0.00   0.00   0.10    -0.07  -0.19  -0.00
    40   1     0.00  -0.00   0.10     0.00   0.00  -0.11    -0.19  -0.03   0.00
    41   1    -0.00   0.00   0.21     0.00  -0.00   0.18    -0.16  -0.17   0.00
    42   1    -0.00  -0.00   0.21     0.00   0.00  -0.18     0.16   0.17   0.00
                     55                     56                     57
                     BU                     AU                     BG
 Frequencies --    948.2589               957.2863               959.9979
 Red. masses --      5.1463                 1.3016                 1.3130
 Frc consts  --      2.7265                 0.7028                 0.7129
 IR Inten    --      1.4654                 0.6770                 0.0000
  Atom  AN      X      Y      Z        X      Y      Z        X      Y      Z
     1   6     0.14   0.10  -0.00     0.00   0.00  -0.00     0.00   0.00   0.00
     2   6     0.11  -0.04   0.00     0.00  -0.00   0.00     0.00  -0.00   0.00
     3   6    -0.02  -0.05  -0.00    -0.00   0.00   0.07    -0.00  -0.00   0.04
     4   6     0.14   0.10   0.00     0.00  -0.00  -0.00     0.00   0.00  -0.00
     5   6    -0.11  -0.10  -0.00    -0.00   0.00   0.02    -0.00  -0.00  -0.00
     6   6    -0.01   0.02   0.00     0.00  -0.00   0.01    -0.00   0.00  -0.01
     7   6    -0.10   0.05   0.00     0.00  -0.00  -0.08    -0.00   0.00  -0.05
     8   6    -0.02  -0.05   0.00     0.00  -0.00   0.07    -0.00  -0.00  -0.04
     9   6     0.11  -0.04   0.00    -0.00   0.00   0.00     0.00  -0.00  -0.00
    10   6    -0.07   0.08  -0.00    -0.00  -0.00  -0.02    -0.00   0.00  -0.00
    11   6    -0.08  -0.07   0.00    -0.00   0.00  -0.01    -0.00  -0.00   0.01
    12   6    -0.10   0.05  -0.00    -0.00   0.00  -0.08    -0.00   0.00   0.05
    13   6    -0.01   0.02   0.00     0.00  -0.00   0.01     0.00   0.00   0.01
    14   6    -0.11  -0.10  -0.00    -0.00   0.00   0.02    -0.00  -0.00   0.00
    15   6     0.10  -0.05  -0.00     0.00  -0.00  -0.00     0.00  -0.00  -0.05
    16   6     0.03   0.01   0.00    -0.00  -0.00   0.01     0.00   0.00   0.01
    17   6    -0.08  -0.07   0.00    -0.00   0.00  -0.01    -0.00  -0.00  -0.01
    18   6    -0.07   0.08  -0.00     0.00  -0.00  -0.02    -0.00   0.00   0.00
    19   6     0.14  -0.08  -0.00     0.00  -0.00  -0.01     0.00  -0.00  -0.05
    20   6     0.03   0.01   0.00    -0.00   0.00   0.01     0.00   0.00  -0.01
    21   6     0.10  -0.05  -0.00    -0.00   0.00  -0.00     0.00  -0.00   0.05
    22   6     0.00   0.18  -0.00    -0.00  -0.00   0.01    -0.00   0.00   0.04
    23   6     0.14  -0.08  -0.00    -0.00  -0.00  -0.01     0.00  -0.00   0.05
    24   6     0.00   0.18   0.00    -0.00   0.00   0.01    -0.00   0.00  -0.04
    25   6    -0.10  -0.05   0.00    -0.00   0.00  -0.00    -0.00  -0.00   0.04
    26   6    -0.10  -0.05   0.00     0.00  -0.00  -0.00    -0.00  -0.00  -0.04
    27   1    -0.12  -0.05   0.00    -0.00   0.00  -0.44    -0.00  -0.00  -0.26
    28   1    -0.24  -0.31   0.00    -0.00  -0.00  -0.11    -0.00  -0.00  -0.01
    29   1    -0.12  -0.05  -0.00     0.00  -0.00  -0.44    -0.00  -0.00   0.26
    30   1    -0.06   0.13  -0.00    -0.00  -0.00   0.52    -0.00   0.00   0.32
    31   1    -0.09   0.06   0.00    -0.00  -0.00   0.12    -0.00   0.00   0.01
    32   1    -0.24  -0.31   0.00     0.00   0.00  -0.11    -0.00  -0.00   0.01
    33   1    -0.06   0.13   0.00    -0.00   0.00   0.52    -0.00   0.00  -0.32
    34   1    -0.09   0.06   0.00     0.00   0.00   0.12    -0.00   0.00  -0.01
    35   1     0.05  -0.13   0.00     0.00   0.00   0.03     0.00  -0.00   0.31
    36   1     0.05  -0.13   0.00    -0.00  -0.00   0.03     0.00  -0.00  -0.31
    37   1     0.20   0.03  -0.00     0.00   0.00   0.03     0.00  -0.00   0.30
    38   1     0.02   0.18   0.00     0.00   0.00  -0.05     0.00   0.00  -0.26
    39   1     0.02   0.18  -0.00     0.00  -0.00  -0.05    -0.00   0.00   0.26
    40   1     0.20   0.03   0.00    -0.00   0.00   0.03     0.00  -0.00  -0.30
    41   1    -0.08  -0.08   0.00    -0.00   0.00   0.01    -0.00  -0.00  -0.26
    42   1    -0.08  -0.08  -0.00     0.00  -0.00   0.01    -0.00  -0.00   0.26
                     58                     59                     60
                     AU                     BG                     BG
 Frequencies --    962.6032               966.6944               992.3075
 Red. masses --      1.3409                 1.3322                 1.2798
 Frc consts  --      0.7320                 0.7335                 0.7425
 IR Inten    --      5.0718                 0.0000                 0.0000
  Atom  AN      X      Y      Z        X      Y      Z        X      Y      Z
     1   6    -0.00  -0.00   0.00     0.00   0.00   0.00    -0.00  -0.00  -0.00
     2   6    -0.00   0.00   0.00     0.00  -0.00  -0.00    -0.00   0.00   0.00
     3   6     0.00   0.00  -0.01    -0.00   0.00   0.06     0.00  -0.00   0.00
     4   6    -0.00  -0.00   0.00     0.00  -0.00  -0.00    -0.00   0.00   0.00
     5   6     0.00   0.00  -0.02    -0.00  -0.00   0.02    -0.00   0.00  -0.01
     6   6    -0.00  -0.00   0.01    -0.00  -0.00  -0.02     0.00   0.00  -0.00
     7   6     0.00  -0.00   0.00    -0.00  -0.00  -0.07     0.00  -0.00  -0.00
     8   6     0.00   0.00  -0.01     0.00  -0.00  -0.06    -0.00  -0.00  -0.00
     9   6    -0.00   0.00   0.00    -0.00   0.00   0.00     0.00   0.00  -0.00
    10   6     0.00  -0.00  -0.02    -0.00  -0.00   0.03     0.00   0.00   0.01
    11   6     0.00   0.00   0.02    -0.00  -0.00  -0.01     0.00  -0.00   0.00
    12   6     0.00  -0.00   0.00    -0.00   0.00   0.07     0.00  -0.00   0.00
    13   6     0.00   0.00   0.01    -0.00  -0.00   0.02    -0.00   0.00   0.00
    14   6     0.00   0.00  -0.02    -0.00   0.00  -0.02    -0.00   0.00   0.01
    15   6    -0.00   0.00  -0.07     0.00  -0.00   0.04    -0.00   0.00  -0.04
    16   6    -0.00  -0.00   0.02     0.00  -0.00  -0.02     0.00   0.00  -0.00
    17   6     0.00   0.00   0.02     0.00  -0.00   0.01    -0.00   0.00  -0.00
    18   6     0.00  -0.00  -0.02    -0.00  -0.00  -0.03    -0.00  -0.00  -0.01
    19   6    -0.00   0.00  -0.07     0.00  -0.00   0.04    -0.00  -0.00   0.05
    20   6    -0.00  -0.00   0.02     0.00   0.00   0.02     0.00  -0.00   0.00
    21   6    -0.00   0.00  -0.07     0.00   0.00  -0.04     0.00   0.00   0.04
    22   6     0.00  -0.00   0.05     0.00   0.00  -0.03    -0.00   0.00   0.06
    23   6    -0.00   0.00  -0.07     0.00   0.00  -0.04     0.00   0.00  -0.05
    24   6     0.00  -0.00   0.05     0.00  -0.00   0.03     0.00  -0.00  -0.06
    25   6     0.00   0.00   0.05    -0.00  -0.00  -0.03     0.00  -0.00  -0.06
    26   6     0.00   0.00   0.05    -0.00  -0.00   0.03    -0.00  -0.00   0.06
    27   1     0.00   0.00   0.05    -0.00   0.00  -0.35     0.00  -0.00   0.00
    28   1     0.00   0.00   0.08    -0.00  -0.00  -0.12     0.00   0.00   0.02
    29   1     0.00   0.00   0.05     0.00  -0.00   0.35    -0.00  -0.00  -0.00
    30   1     0.00  -0.00  -0.03    -0.00  -0.00   0.43     0.00   0.00   0.01
    31   1     0.00  -0.00   0.08     0.00   0.00  -0.12     0.00   0.00  -0.02
    32   1     0.00   0.00   0.08    -0.00   0.00   0.12    -0.00  -0.00  -0.02
    33   1     0.00  -0.00  -0.03     0.00   0.00  -0.43     0.00  -0.00  -0.01
    34   1     0.00  -0.00   0.08     0.00   0.00   0.12    -0.00  -0.00   0.02
    35   1     0.00   0.00   0.38     0.00   0.00  -0.23    -0.00  -0.00   0.29
    36   1    -0.00   0.00   0.38     0.00   0.00   0.23     0.00   0.00  -0.29
    37   1    -0.00   0.00   0.37     0.00   0.00  -0.22    -0.00  -0.00  -0.30
    38   1     0.00  -0.00  -0.30    -0.00   0.00   0.17    -0.00   0.00  -0.39
    39   1     0.00  -0.00  -0.30     0.00  -0.00  -0.17     0.00  -0.00   0.39
    40   1    -0.00   0.00   0.37     0.00   0.00   0.22     0.00   0.00   0.30
    41   1     0.00   0.00  -0.30    -0.00   0.00   0.16     0.00  -0.00   0.40
    42   1     0.00   0.00  -0.30    -0.00  -0.00  -0.16    -0.00   0.00  -0.40
                     61                     62                     63
                     AU                     AG                     BU
 Frequencies --    992.3080              1019.2822              1042.5136
 Red. masses --      1.2797                 3.5174                 2.2994
 Frc consts  --      0.7424                 2.1531                 1.4724
 IR Inten    --      0.0076                 0.0000                 4.8440
  Atom  AN      X      Y      Z        X      Y      Z        X      Y      Z
     1   6    -0.00  -0.00  -0.00     0.13   0.06   0.00    -0.00  -0.01   0.00
     2   6    -0.00  -0.00   0.00     0.21   0.03   0.00    -0.01   0.01   0.00
     3   6     0.00  -0.00  -0.00    -0.05   0.02  -0.00    -0.00   0.00  -0.00
     4   6     0.00   0.00  -0.00    -0.13  -0.06   0.00    -0.00  -0.01   0.00
     5   6    -0.00  -0.00  -0.01    -0.04   0.02  -0.00     0.01   0.02  -0.00
     6   6    -0.00   0.00  -0.00    -0.00  -0.03  -0.00     0.01  -0.00   0.00
     7   6    -0.00   0.00   0.00    -0.03  -0.05   0.00     0.00  -0.00  -0.00
     8   6    -0.00   0.00  -0.00     0.05  -0.02  -0.00    -0.00   0.00  -0.00
     9   6     0.00   0.00   0.00    -0.21  -0.03  -0.00    -0.01   0.01  -0.00
    10   6     0.00   0.00   0.01    -0.13  -0.02   0.00     0.01   0.01   0.00
    11   6    -0.00   0.00   0.00    -0.04   0.00   0.00     0.01  -0.03  -0.00
    12   6    -0.00  -0.00   0.00     0.03   0.05   0.00     0.00  -0.00   0.00
    13   6    -0.00  -0.00  -0.00     0.00   0.03  -0.00     0.01  -0.00   0.00
    14   6    -0.00  -0.00  -0.01     0.04  -0.02  -0.00     0.01   0.02  -0.00
    15   6     0.00   0.00  -0.04     0.03  -0.04  -0.00    -0.07  -0.01  -0.00
    16   6     0.00   0.00  -0.00    -0.03  -0.04   0.00    -0.03  -0.01   0.00
    17   6    -0.00   0.00   0.00     0.04  -0.00  -0.00     0.01  -0.03   0.00
    18   6    -0.00  -0.00   0.01     0.13   0.02   0.00     0.01   0.01  -0.00
    19   6    -0.00   0.00   0.05     0.08  -0.04   0.00     0.02  -0.07   0.00
    20   6    -0.00  -0.00  -0.00     0.03   0.04  -0.00    -0.03  -0.01   0.00
    21   6     0.00   0.00  -0.04    -0.03   0.04   0.00    -0.07  -0.01  -0.00
    22   6     0.00  -0.00   0.06    -0.03   0.06   0.00    -0.07   0.13   0.00
    23   6     0.00  -0.00   0.05    -0.08   0.04   0.00     0.02  -0.07  -0.00
    24   6     0.00  -0.00   0.06     0.03  -0.06  -0.00    -0.07   0.13   0.00
    25   6    -0.00   0.00  -0.06     0.02   0.02  -0.00     0.15   0.00  -0.00
    26   6    -0.00   0.00  -0.06    -0.02  -0.02  -0.00     0.15   0.00  -0.00
    27   1     0.00  -0.00   0.01    -0.38   0.03   0.00     0.01   0.00   0.00
    28   1     0.00   0.00   0.02    -0.20  -0.24   0.00     0.05   0.08   0.00
    29   1    -0.00   0.00   0.01     0.38  -0.03   0.00     0.01   0.00   0.00
    30   1     0.00   0.00  -0.02    -0.11  -0.19  -0.00    -0.01  -0.02   0.00
    31   1    -0.00  -0.00  -0.02    -0.17  -0.08  -0.00     0.04   0.07  -0.00
    32   1    -0.00  -0.00   0.02     0.20   0.24   0.00     0.05   0.08  -0.00
    33   1    -0.00  -0.00  -0.02     0.11   0.19  -0.00    -0.01  -0.02  -0.00
    34   1    -0.00  -0.00  -0.02     0.17   0.08  -0.00     0.04   0.07   0.00
    35   1     0.00   0.00   0.29    -0.02  -0.11   0.00    -0.24  -0.26   0.00
    36   1     0.00   0.00   0.29     0.02   0.11  -0.00    -0.24  -0.26   0.00
    37   1     0.00   0.00  -0.30     0.09  -0.04  -0.00    -0.13  -0.33  -0.00
    38   1     0.00  -0.00  -0.39    -0.17   0.07  -0.00    -0.26   0.15  -0.00
    39   1     0.00  -0.00  -0.39     0.17  -0.07   0.00    -0.26   0.15  -0.00
    40   1     0.00  -0.00  -0.30    -0.09   0.04  -0.00    -0.13  -0.33   0.00
    41   1    -0.00   0.00   0.40     0.01   0.06   0.00     0.25  -0.16   0.00
    42   1    -0.00   0.00   0.40    -0.01  -0.06   0.00     0.25  -0.16   0.00
                     64                     65                     66
                     AG                     BU                     AG
 Frequencies --   1042.8840              1104.0571              1164.2283
 Red. masses --      2.2948                 3.5649                 1.8320
 Frc consts  --      1.4705                 2.5602                 1.4630
 IR Inten    --      0.0000                 0.6950                 0.0000
  Atom  AN      X      Y      Z        X      Y      Z        X      Y      Z
     1   6    -0.02  -0.00  -0.00    -0.05   0.15   0.00     0.05  -0.00  -0.00
     2   6    -0.03   0.01   0.00    -0.11   0.02   0.00     0.03   0.01   0.00
     3   6     0.01  -0.00   0.00     0.02  -0.15   0.00     0.01   0.02   0.00
     4   6     0.02   0.00   0.00    -0.05   0.15  -0.00    -0.05   0.00   0.00
     5   6     0.01   0.01   0.00     0.01  -0.11  -0.00    -0.04  -0.01   0.00
     6   6     0.01   0.01   0.00    -0.04   0.10  -0.00    -0.00   0.04   0.00
     7   6     0.00   0.01  -0.00     0.07  -0.04  -0.00    -0.03   0.02  -0.00
     8   6    -0.01   0.00   0.00     0.02  -0.15   0.00    -0.01  -0.02   0.00
     9   6     0.03  -0.01   0.00    -0.11   0.02   0.00    -0.03  -0.01   0.00
    10   6     0.03   0.01  -0.00     0.09   0.02  -0.00    -0.03   0.03  -0.00
    11   6     0.01  -0.04   0.00     0.01  -0.05  -0.00     0.02  -0.06   0.00
    12   6    -0.00  -0.01  -0.00     0.07  -0.04   0.00     0.03  -0.02  -0.00
    13   6    -0.01  -0.01   0.00    -0.04   0.10  -0.00     0.00  -0.04  -0.00
    14   6    -0.01  -0.01   0.00     0.01  -0.11   0.00     0.04   0.01   0.00
    15   6    -0.08  -0.00   0.00    -0.06   0.03   0.00    -0.08   0.02   0.00
    16   6    -0.03  -0.00  -0.00     0.06   0.03   0.00     0.08   0.00  -0.00
    17   6    -0.01   0.04   0.00     0.01  -0.05  -0.00    -0.02   0.06   0.00
    18   6    -0.03  -0.01  -0.00     0.09   0.02   0.00     0.03  -0.03  -0.00
    19   6     0.02  -0.07  -0.00    -0.06   0.02  -0.00    -0.06   0.06  -0.00
    20   6     0.03   0.00   0.00     0.06   0.03   0.00    -0.08  -0.00   0.00
    21   6     0.08   0.00  -0.00    -0.06   0.03  -0.00     0.08  -0.02  -0.00
    22   6    -0.07   0.13  -0.00     0.03   0.01  -0.00     0.04   0.00  -0.00
    23   6    -0.02   0.07   0.00    -0.06   0.02   0.00     0.06  -0.06  -0.00
    24   6     0.07  -0.13   0.00     0.03   0.01   0.00    -0.04  -0.00   0.00
    25   6     0.15  -0.00   0.00     0.01  -0.02   0.00     0.01  -0.03   0.00
    26   6    -0.15   0.00  -0.00     0.01  -0.02  -0.00    -0.01   0.03   0.00
    27   1     0.07  -0.00  -0.00    -0.24  -0.16  -0.00     0.02   0.02  -0.00
    28   1     0.06   0.09  -0.00    -0.01  -0.14   0.00    -0.04  -0.01  -0.00
    29   1    -0.07   0.00  -0.00    -0.24  -0.16  -0.00    -0.02  -0.02  -0.00
    30   1     0.02   0.03   0.00     0.27   0.28   0.00    -0.05   0.00  -0.00
    31   1     0.06   0.07   0.00     0.04  -0.06   0.00    -0.13  -0.12   0.00
    32   1    -0.06  -0.09  -0.00    -0.01  -0.14  -0.00     0.04   0.01  -0.00
    33   1    -0.02  -0.03   0.00     0.27   0.28  -0.00     0.05  -0.00   0.00
    34   1    -0.06  -0.07   0.00     0.04  -0.06   0.00     0.13   0.12   0.00
    35   1    -0.24  -0.25  -0.00    -0.09  -0.00  -0.00    -0.18  -0.13  -0.00
    36   1     0.24   0.25   0.00    -0.09  -0.00   0.00     0.18   0.13   0.00
    37   1    -0.14  -0.33   0.00    -0.07   0.01  -0.00     0.03   0.22  -0.00
    38   1    -0.23   0.14   0.00     0.24   0.01   0.00     0.39  -0.01   0.00
    39   1     0.23  -0.14  -0.00     0.24   0.01  -0.00    -0.39   0.01  -0.00
    40   1     0.14   0.33  -0.00    -0.07   0.01  -0.00    -0.03  -0.22   0.00
    41   1     0.25  -0.17  -0.00     0.11  -0.21  -0.00     0.20  -0.37  -0.00
    42   1    -0.25   0.17   0.00     0.11  -0.21   0.00    -0.20   0.37  -0.00
                     67                     68                     69
                     BU                     BU                     AG
 Frequencies --   1168.1909              1182.3087              1191.3864
 Red. masses --      1.8129                 1.4735                 1.2097
 Frc consts  --      1.4576                 1.2135                 1.0117
 IR Inten    --      3.1806                 3.3788                 0.0000
  Atom  AN      X      Y      Z        X      Y      Z        X      Y      Z
     1   6    -0.07   0.03  -0.00    -0.03  -0.02  -0.00    -0.01  -0.00   0.00
     2   6    -0.01   0.02   0.00     0.04   0.04  -0.00    -0.01   0.02  -0.00
     3   6     0.02  -0.04   0.00     0.02   0.01  -0.00    -0.01  -0.00   0.00
     4   6    -0.07   0.03  -0.00    -0.03  -0.02  -0.00     0.01   0.00  -0.00
     5   6     0.03  -0.02   0.00    -0.04  -0.02  -0.00    -0.02  -0.02   0.00
     6   6     0.00   0.01  -0.00     0.04   0.04  -0.00     0.02   0.01  -0.00
     7   6     0.02   0.00   0.00    -0.01  -0.02   0.00     0.02   0.01  -0.00
     8   6     0.02  -0.04  -0.00     0.02   0.01  -0.00     0.01   0.00  -0.00
     9   6    -0.01   0.02   0.00     0.04   0.04  -0.00     0.01  -0.02  -0.00
    10   6     0.03  -0.05   0.00    -0.03  -0.02   0.00    -0.01  -0.02   0.00
    11   6    -0.01   0.07  -0.00     0.03   0.03  -0.00     0.03   0.02   0.00
    12   6     0.02   0.00  -0.00    -0.01  -0.02  -0.00    -0.02  -0.01   0.00
    13   6     0.00   0.01   0.00     0.04   0.04   0.00    -0.02  -0.01  -0.00
    14   6     0.03  -0.02   0.00    -0.04  -0.02   0.00     0.02   0.02   0.00
    15   6     0.07  -0.02   0.00    -0.03  -0.02   0.00    -0.01  -0.02  -0.00
    16   6    -0.05   0.02  -0.00     0.03   0.04   0.00     0.00   0.04  -0.00
    17   6    -0.01   0.07  -0.00     0.03   0.03  -0.00    -0.03  -0.02  -0.00
    18   6     0.03  -0.05  -0.00    -0.03  -0.02  -0.00     0.01   0.02   0.00
    19   6     0.04  -0.07   0.00    -0.02  -0.01   0.00    -0.01  -0.02   0.00
    20   6    -0.05   0.02   0.00     0.03   0.04   0.00    -0.00  -0.04   0.00
    21   6     0.07  -0.02  -0.00    -0.03  -0.02   0.00     0.01   0.02  -0.00
    22   6    -0.02   0.00  -0.00     0.04   0.01  -0.00     0.03   0.01  -0.00
    23   6     0.04  -0.07  -0.00    -0.02  -0.01  -0.00     0.01   0.02  -0.00
    24   6    -0.02   0.00  -0.00     0.04   0.01  -0.00    -0.03  -0.01   0.00
    25   6    -0.02   0.04   0.00    -0.01   0.03  -0.00    -0.01   0.03   0.00
    26   6    -0.02   0.04   0.00    -0.01   0.03   0.00     0.01  -0.03   0.00
    27   1     0.03  -0.05  -0.00     0.06   0.01   0.00    -0.11  -0.00  -0.00
    28   1    -0.04  -0.12   0.00    -0.12  -0.16   0.00    -0.07  -0.09  -0.00
    29   1     0.03  -0.05  -0.00     0.06   0.01  -0.00     0.11   0.00   0.00
    30   1     0.12   0.17  -0.00    -0.10  -0.19  -0.00     0.10   0.14   0.00
    31   1     0.05  -0.02  -0.00    -0.18  -0.26  -0.00    -0.07  -0.13  -0.00
    32   1    -0.04  -0.12   0.00    -0.12  -0.16   0.00     0.07   0.09  -0.00
    33   1     0.12   0.17   0.00    -0.10  -0.19   0.00    -0.10  -0.14  -0.00
    34   1     0.05  -0.02   0.00    -0.18  -0.26   0.00     0.07   0.13  -0.00
    35   1     0.12   0.06  -0.00    -0.18  -0.27  -0.00    -0.15  -0.25   0.00
    36   1     0.12   0.06  -0.00    -0.18  -0.27   0.00     0.15   0.25   0.00
    37   1    -0.09  -0.30   0.00    -0.13  -0.19   0.00    -0.16  -0.27  -0.00
    38   1    -0.29   0.01   0.00     0.32  -0.00   0.00     0.33  -0.00   0.00
    39   1    -0.29   0.01   0.00     0.32  -0.00   0.00    -0.33   0.00  -0.00
    40   1    -0.09  -0.30   0.00    -0.13  -0.19   0.00     0.16   0.27   0.00
    41   1    -0.21   0.39  -0.00    -0.07   0.14   0.00    -0.16   0.30  -0.00
    42   1    -0.21   0.39  -0.00    -0.07   0.14  -0.00     0.16  -0.30  -0.00
                     70                     71                     72
                     BU                     AG                     AG
 Frequencies --   1208.1042              1209.6916              1216.1184
 Red. masses --      1.2918                 1.4637                 1.2761
 Frc consts  --      1.1108                 1.2620                 1.1119
 IR Inten    --      2.8311                 0.0000                 0.0000
  Atom  AN      X      Y      Z        X      Y      Z        X      Y      Z
     1   6     0.03   0.02   0.00     0.04  -0.04  -0.00     0.01  -0.00   0.00
     2   6    -0.03  -0.02   0.00     0.03   0.01   0.00     0.01  -0.01   0.00
     3   6    -0.01   0.00  -0.00     0.03   0.03  -0.00     0.02   0.00  -0.00
     4   6     0.03   0.02   0.00    -0.04   0.04   0.00    -0.01   0.00   0.00
     5   6     0.00   0.01   0.00     0.00  -0.02  -0.00     0.01   0.01  -0.00
     6   6    -0.01  -0.05   0.00    -0.01   0.09   0.00    -0.02  -0.04   0.00
     7   6    -0.01   0.02  -0.00    -0.06   0.03   0.00    -0.01  -0.02  -0.00
     8   6    -0.01   0.00  -0.00    -0.03  -0.03   0.00    -0.02  -0.00  -0.00
     9   6    -0.03  -0.02  -0.00    -0.03  -0.01  -0.00    -0.01   0.01   0.00
    10   6     0.01   0.00  -0.00     0.01  -0.00  -0.00     0.00   0.01  -0.00
    11   6     0.00  -0.05   0.00    -0.02  -0.00  -0.00    -0.01  -0.05   0.00
    12   6    -0.01   0.02  -0.00     0.06  -0.03  -0.00     0.01   0.02  -0.00
    13   6    -0.01  -0.05  -0.00     0.01  -0.09  -0.00     0.02   0.04   0.00
    14   6     0.00   0.01  -0.00    -0.00   0.02   0.00    -0.01  -0.01  -0.00
    15   6    -0.01   0.01  -0.00     0.01   0.00   0.00    -0.01   0.01   0.00
    16   6    -0.05  -0.02   0.00     0.02   0.02  -0.00    -0.06  -0.04  -0.00
    17   6     0.00  -0.05  -0.00     0.02   0.00  -0.00     0.01   0.05   0.00
    18   6     0.01   0.00   0.00    -0.01   0.00   0.00    -0.00  -0.01  -0.00
    19   6     0.02   0.00  -0.00    -0.01  -0.02  -0.00     0.02   0.01   0.00
    20   6    -0.05  -0.02   0.00    -0.02  -0.02   0.00     0.06   0.04  -0.00
    21   6    -0.01   0.01   0.00    -0.01  -0.00   0.00     0.01  -0.01   0.00
    22   6     0.02   0.01  -0.00    -0.00   0.01  -0.00     0.01   0.01  -0.00
    23   6     0.02   0.00  -0.00     0.01   0.02  -0.00    -0.02  -0.01   0.00
    24   6     0.02   0.01  -0.00     0.00  -0.01   0.00    -0.01  -0.01  -0.00
    25   6     0.00   0.02   0.00    -0.01   0.01   0.00     0.01   0.01  -0.00
    26   6     0.00   0.02  -0.00     0.01  -0.01  -0.00    -0.01  -0.01  -0.00
    27   1     0.05   0.00   0.00     0.43   0.04   0.00     0.17   0.00   0.00
    28   1     0.10   0.16  -0.00     0.02  -0.01   0.00     0.09   0.14   0.00
    29   1     0.05   0.00   0.00    -0.43  -0.04  -0.00    -0.17  -0.00   0.00
    30   1     0.04   0.12  -0.00    -0.22  -0.23  -0.00    -0.18  -0.31   0.00
    31   1     0.17   0.26   0.00    -0.14  -0.26  -0.00     0.18   0.29   0.00
    32   1     0.10   0.16   0.00    -0.02   0.01  -0.00    -0.09  -0.14   0.00
    33   1     0.04   0.12   0.00     0.22   0.23   0.00     0.18   0.31   0.00
    34   1     0.17   0.26  -0.00     0.14   0.26  -0.00    -0.18  -0.29   0.00
    35   1    -0.11  -0.15   0.00     0.08   0.12  -0.00    -0.09  -0.11  -0.00
    36   1    -0.11  -0.15  -0.00    -0.08  -0.12  -0.00     0.09   0.11  -0.00
    37   1    -0.03  -0.08   0.00    -0.13  -0.22   0.00     0.05   0.04  -0.00
    38   1     0.41  -0.00   0.00    -0.08   0.01  -0.00     0.33   0.00   0.00
    39   1     0.41  -0.00  -0.00     0.08  -0.01   0.00    -0.33  -0.00   0.00
    40   1    -0.03  -0.08   0.00     0.13   0.22   0.00    -0.05  -0.04  -0.00
    41   1    -0.16   0.31   0.00    -0.06   0.11  -0.00    -0.10   0.21  -0.00
    42   1    -0.16   0.31   0.00     0.06  -0.11   0.00     0.10  -0.21  -0.00
                     73                     74                     75
                     BU                     BU                     AG
 Frequencies --   1230.6079              1249.6307              1250.8715
 Red. masses --      1.4803                 1.4239                 1.5372
 Frc consts  --      1.3208                 1.3100                 1.4172
 IR Inten    --      1.0312                14.7075                 0.0000
  Atom  AN      X      Y      Z        X      Y      Z        X      Y      Z
     1   6     0.08   0.00   0.00    -0.05   0.08  -0.00    -0.04  -0.03   0.00
     2   6    -0.05  -0.02  -0.00    -0.01   0.02   0.00    -0.00   0.03  -0.00
     3   6    -0.01   0.01   0.00     0.05  -0.03  -0.00     0.01  -0.00   0.00
     4   6     0.08   0.00   0.00    -0.05   0.08  -0.00     0.04   0.03   0.00
     5   6     0.01  -0.02   0.00    -0.01  -0.03  -0.00     0.01  -0.01  -0.00
     6   6    -0.01   0.04  -0.00     0.03  -0.02   0.00    -0.02  -0.00   0.00
     7   6    -0.00  -0.02  -0.00    -0.03  -0.01   0.00     0.01   0.00  -0.00
     8   6    -0.01   0.01   0.00     0.05  -0.03  -0.00    -0.01   0.00  -0.00
     9   6    -0.05  -0.02   0.00    -0.01   0.02  -0.00     0.00  -0.03  -0.00
    10   6     0.01   0.02  -0.00    -0.01  -0.01  -0.00     0.03  -0.04  -0.00
    11   6    -0.01  -0.07   0.00    -0.02  -0.02   0.00    -0.00   0.12  -0.00
    12   6    -0.00  -0.02  -0.00    -0.03  -0.01  -0.00    -0.01  -0.00   0.00
    13   6    -0.01   0.04  -0.00     0.03  -0.02  -0.00     0.02   0.00   0.00
    14   6     0.01  -0.02   0.00    -0.01  -0.03   0.00    -0.01   0.01   0.00
    15   6     0.01   0.03  -0.00    -0.01  -0.00   0.00     0.01  -0.05  -0.00
    16   6     0.03   0.01  -0.00    -0.01   0.02   0.00    -0.02   0.03  -0.00
    17   6    -0.01  -0.07  -0.00    -0.02  -0.02   0.00     0.00  -0.12   0.00
    18   6     0.01   0.02  -0.00    -0.01  -0.01   0.00    -0.03   0.04   0.00
    19   6    -0.02  -0.01  -0.00     0.02  -0.00   0.00     0.01  -0.00  -0.00
    20   6     0.03   0.01   0.00    -0.01   0.02  -0.00     0.02  -0.03  -0.00
    21   6     0.01   0.03   0.00    -0.01  -0.00  -0.00    -0.01   0.05  -0.00
    22   6    -0.02   0.01   0.00     0.00   0.01  -0.00     0.02  -0.01   0.00
    23   6    -0.02  -0.01  -0.00     0.02  -0.00   0.00    -0.01   0.00  -0.00
    24   6    -0.02   0.01   0.00     0.00   0.01  -0.00    -0.02   0.01  -0.00
    25   6    -0.01   0.01  -0.00    -0.00  -0.00  -0.00    -0.00  -0.01   0.00
    26   6    -0.01   0.01   0.00    -0.00  -0.00   0.00     0.00   0.01  -0.00
    27   1    -0.08   0.02  -0.00     0.60  -0.03   0.00     0.22  -0.01  -0.00
    28   1     0.15   0.19  -0.00     0.11   0.14  -0.00    -0.19  -0.32  -0.00
    29   1    -0.08   0.02  -0.00     0.60  -0.03  -0.00    -0.22   0.01   0.00
    30   1    -0.14  -0.26   0.00    -0.14  -0.19  -0.00    -0.09  -0.17   0.00
    31   1    -0.11  -0.17   0.00     0.00   0.01   0.00     0.07   0.03   0.00
    32   1     0.15   0.19  -0.00     0.11   0.14  -0.00     0.19   0.32  -0.00
    33   1    -0.14  -0.26  -0.00    -0.14  -0.19   0.00     0.09   0.17   0.00
    34   1    -0.11  -0.17   0.00     0.00   0.01   0.00    -0.07  -0.03  -0.00
    35   1     0.17   0.31   0.00     0.05   0.10  -0.00    -0.18  -0.36   0.00
    36   1     0.17   0.31  -0.00     0.05   0.10  -0.00     0.18   0.36  -0.00
    37   1    -0.20  -0.31   0.00     0.06   0.07   0.00     0.14   0.20   0.00
    38   1    -0.03   0.01   0.00    -0.01   0.01   0.00    -0.07  -0.01  -0.00
    39   1    -0.03   0.01   0.00    -0.01   0.01   0.00     0.07   0.01  -0.00
    40   1    -0.20  -0.31   0.00     0.06   0.07  -0.00    -0.14  -0.20   0.00
    41   1    -0.09   0.15   0.00     0.04  -0.09   0.00     0.06  -0.13  -0.00
    42   1    -0.09   0.15  -0.00     0.04  -0.09   0.00    -0.06   0.13  -0.00
                     76                     77                     78
                     BU                     AG                     BU
 Frequencies --   1291.7074              1300.7767              1312.9232
 Red. masses --      2.0099                 2.3208                 4.2496
 Frc consts  --      1.9759                 2.3136                 4.3160
 IR Inten    --     12.3577                 0.0000                 3.1939
  Atom  AN      X      Y      Z        X      Y      Z        X      Y      Z
     1   6    -0.07   0.01   0.00    -0.01   0.02   0.00    -0.13  -0.04   0.00
     2   6     0.09  -0.05  -0.00     0.01   0.06  -0.00     0.15   0.07  -0.00
     3   6    -0.02  -0.02   0.00    -0.01   0.02   0.00     0.00  -0.04   0.00
     4   6    -0.07   0.01   0.00     0.01  -0.02  -0.00    -0.13  -0.04   0.00
     5   6    -0.06   0.05   0.00     0.08  -0.04  -0.00     0.02   0.01  -0.00
     6   6     0.04  -0.07  -0.00    -0.00   0.13  -0.00     0.06   0.16  -0.00
     7   6    -0.01   0.02   0.00    -0.03   0.02  -0.00     0.04  -0.04  -0.00
     8   6    -0.02  -0.02   0.00     0.01  -0.02  -0.00     0.00  -0.04  -0.00
     9   6     0.09  -0.05   0.00    -0.01  -0.06  -0.00     0.15   0.07   0.00
    10   6    -0.04   0.02   0.00     0.00   0.01   0.00    -0.08   0.06  -0.00
    11   6     0.04  -0.04  -0.00    -0.08  -0.04  -0.00     0.00  -0.14   0.00
    12   6    -0.01   0.02  -0.00     0.03  -0.02   0.00     0.04  -0.04  -0.00
    13   6     0.04  -0.07  -0.00     0.00  -0.13   0.00     0.06   0.16  -0.00
    14   6    -0.06   0.05   0.00    -0.08   0.04   0.00     0.02   0.01   0.00
    15   6    -0.02   0.01   0.00     0.00  -0.00   0.00    -0.03   0.05   0.00
    16   6     0.09   0.01  -0.00    -0.12  -0.05   0.00    -0.08  -0.15  -0.00
    17   6     0.04  -0.04   0.00     0.08   0.04   0.00     0.00  -0.14   0.00
    18   6    -0.04   0.02  -0.00    -0.00  -0.01   0.00    -0.08   0.06  -0.00
    19   6    -0.03   0.01   0.00     0.04  -0.01  -0.00     0.01  -0.02  -0.00
    20   6     0.09   0.01  -0.00     0.12   0.05  -0.00    -0.08  -0.15  -0.00
    21   6    -0.02   0.01  -0.00    -0.00   0.00   0.00    -0.03   0.05   0.00
    22   6    -0.01  -0.00   0.00     0.00   0.02   0.00    -0.02   0.02   0.00
    23   6    -0.03   0.01  -0.00    -0.04   0.01  -0.00     0.01  -0.02   0.00
    24   6    -0.01  -0.00  -0.00    -0.00  -0.02  -0.00    -0.02   0.02   0.00
    25   6    -0.01   0.01  -0.00     0.02  -0.01   0.00     0.05   0.01   0.00
    26   6    -0.01   0.01   0.00    -0.02   0.01  -0.00     0.05   0.01  -0.00
    27   1     0.08  -0.02  -0.00     0.14   0.02  -0.00    -0.17  -0.05   0.00
    28   1     0.02   0.18  -0.00     0.09  -0.03  -0.00    -0.01  -0.06   0.00
    29   1     0.08  -0.02  -0.00    -0.14  -0.02   0.00    -0.17  -0.05  -0.00
    30   1     0.23   0.43  -0.00     0.19   0.42   0.00    -0.00  -0.13   0.00
    31   1    -0.11  -0.09  -0.00    -0.07  -0.10  -0.00    -0.04   0.16  -0.00
    32   1     0.02   0.18   0.00    -0.09   0.03  -0.00    -0.01  -0.06  -0.00
    33   1     0.23   0.43   0.00    -0.19  -0.42  -0.00    -0.00  -0.13  -0.00
    34   1    -0.11  -0.09  -0.00     0.07   0.10  -0.00    -0.04   0.16   0.00
    35   1     0.10   0.20  -0.00    -0.03  -0.05  -0.00     0.13   0.32  -0.00
    36   1     0.10   0.20   0.00     0.03   0.05  -0.00     0.13   0.32  -0.00
    37   1    -0.20  -0.26  -0.00     0.24   0.30   0.00     0.17   0.22   0.00
    38   1     0.03  -0.00  -0.00     0.11   0.02  -0.00     0.12   0.02  -0.00
    39   1     0.03  -0.00  -0.00    -0.11  -0.02   0.00     0.12   0.02  -0.00
    40   1    -0.20  -0.26   0.00    -0.24  -0.30   0.00     0.17   0.22  -0.00
    41   1     0.03  -0.07  -0.00    -0.05   0.13   0.00    -0.07   0.24   0.00
    42   1     0.03  -0.07  -0.00     0.05  -0.13  -0.00    -0.07   0.24   0.00
                     79                     80                     81
                     AG                     BU                     AG
 Frequencies --   1318.7260              1326.7607              1344.6562
 Red. masses --      1.5742                 1.5400                 3.7130
 Frc consts  --      1.6129                 1.5972                 3.9555
 IR Inten    --      0.0000                 2.8745                 0.0000
  Atom  AN      X      Y      Z        X      Y      Z        X      Y      Z
     1   6    -0.02  -0.03  -0.00     0.01   0.00  -0.00     0.05   0.11   0.00
     2   6     0.02  -0.09  -0.00    -0.03   0.04  -0.00    -0.05   0.08   0.00
     3   6    -0.02   0.01   0.00     0.02   0.01  -0.00     0.03  -0.05   0.00
     4   6     0.02   0.03  -0.00     0.01   0.00  -0.00    -0.05  -0.11   0.00
     5   6    -0.01   0.03  -0.00    -0.05  -0.02  -0.00     0.10  -0.03  -0.00
     6   6     0.06  -0.03   0.00    -0.02  -0.02   0.00    -0.09  -0.08   0.00
     7   6     0.02  -0.04  -0.00    -0.01   0.01   0.00    -0.02   0.03  -0.00
     8   6     0.02  -0.01  -0.00     0.02   0.01   0.00    -0.03   0.05  -0.00
     9   6    -0.02   0.09   0.00    -0.03   0.04  -0.00     0.05  -0.08   0.00
    10   6    -0.01  -0.02   0.00    -0.02   0.01   0.00     0.10  -0.05   0.00
    11   6    -0.03   0.04  -0.00     0.09  -0.00  -0.00    -0.14  -0.02  -0.00
    12   6    -0.02   0.04   0.00    -0.01   0.01   0.00     0.02  -0.03  -0.00
    13   6    -0.06   0.03   0.00    -0.02  -0.02   0.00     0.09   0.08  -0.00
    14   6     0.01  -0.03  -0.00    -0.05  -0.02  -0.00    -0.10   0.03   0.00
    15   6     0.01  -0.02   0.00    -0.01   0.02  -0.00     0.01  -0.07   0.00
    16   6    -0.04   0.04   0.00     0.07  -0.04   0.00    -0.02   0.14  -0.00
    17   6     0.03  -0.04   0.00     0.09  -0.00  -0.00     0.14   0.02  -0.00
    18   6     0.01   0.02   0.00    -0.02   0.01   0.00    -0.10   0.05   0.00
    19   6     0.02   0.00  -0.00    -0.03  -0.01  -0.00     0.06   0.05   0.00
    20   6     0.04  -0.04   0.00     0.07  -0.04  -0.00     0.02  -0.14  -0.00
    21   6    -0.01   0.02   0.00    -0.01   0.02   0.00    -0.01   0.07   0.00
    22   6     0.01  -0.00   0.00     0.00  -0.02   0.00    -0.01   0.04   0.00
    23   6    -0.02  -0.00  -0.00    -0.03  -0.01   0.00    -0.06  -0.05   0.00
    24   6    -0.01   0.00  -0.00     0.00  -0.02  -0.00     0.01  -0.04   0.00
    25   6    -0.00  -0.01   0.00     0.00   0.02   0.00    -0.05  -0.02  -0.00
    26   6     0.00   0.01   0.00     0.00   0.02   0.00     0.05   0.02  -0.00
    27   1     0.05   0.01  -0.00     0.10   0.01   0.00    -0.24  -0.05  -0.00
    28   1     0.24   0.43  -0.00    -0.25  -0.34   0.00     0.15   0.03   0.00
    29   1    -0.05  -0.01   0.00     0.10   0.01  -0.00     0.24   0.05   0.00
    30   1     0.01  -0.06   0.00    -0.08  -0.11  -0.00    -0.12  -0.14   0.00
    31   1    -0.21  -0.34  -0.00     0.22   0.40  -0.00     0.00  -0.24  -0.00
    32   1    -0.24  -0.43   0.00    -0.25  -0.34   0.00    -0.15  -0.03  -0.00
    33   1    -0.01   0.06  -0.00    -0.08  -0.11  -0.00     0.12   0.14   0.00
    34   1     0.21   0.34  -0.00     0.22   0.40   0.00    -0.00   0.24  -0.00
    35   1    -0.09  -0.18  -0.00     0.06   0.14  -0.00     0.09   0.06  -0.00
    36   1     0.09   0.18  -0.00     0.06   0.14  -0.00    -0.09  -0.06  -0.00
    37   1     0.08   0.11   0.00    -0.10  -0.13  -0.00    -0.08  -0.19  -0.00
    38   1     0.01  -0.00  -0.00    -0.10  -0.01  -0.00     0.27   0.03  -0.00
    39   1    -0.01   0.00   0.00    -0.10  -0.01   0.00    -0.27  -0.03  -0.00
    40   1    -0.08  -0.11   0.00    -0.10  -0.13  -0.00     0.08   0.19  -0.00
    41   1     0.01  -0.04  -0.00     0.00   0.01  -0.00     0.09  -0.27   0.00
    42   1    -0.01   0.04  -0.00     0.00   0.01   0.00    -0.09   0.27   0.00
                     82                     83                     84
                     AG                     BU                     AG
 Frequencies --   1366.5304              1374.4778              1401.5244
 Red. masses --      2.8071                 2.5537                 4.1811
 Frc consts  --      3.0885                 2.8424                 4.8389
 IR Inten    --      0.0000                 1.7040                 0.0000
  Atom  AN      X      Y      Z        X      Y      Z        X      Y      Z
     1   6     0.18  -0.01   0.00    -0.02  -0.07   0.00    -0.09   0.07  -0.00
     2   6    -0.10  -0.09   0.00     0.04   0.11  -0.00     0.08  -0.14  -0.00
     3   6     0.04   0.01   0.00     0.01   0.06  -0.00     0.00  -0.02  -0.00
     4   6    -0.18   0.01   0.00    -0.02  -0.07  -0.00     0.09  -0.07  -0.00
     5   6    -0.00  -0.00  -0.00     0.07  -0.01   0.00     0.05   0.15  -0.00
     6   6    -0.07   0.07   0.00    -0.09  -0.02   0.00    -0.13  -0.02   0.00
     7   6    -0.06   0.05  -0.00    -0.00  -0.04   0.00    -0.01  -0.02   0.00
     8   6    -0.04  -0.01  -0.00     0.01   0.06  -0.00    -0.00   0.02  -0.00
     9   6     0.10   0.09   0.00     0.04   0.11  -0.00    -0.08   0.14  -0.00
    10   6     0.06   0.01  -0.00     0.04  -0.06   0.00     0.08   0.12   0.00
    11   6     0.01   0.06   0.00    -0.07  -0.04   0.00    -0.09   0.00  -0.00
    12   6     0.06  -0.05   0.00    -0.00  -0.04  -0.00     0.01   0.02   0.00
    13   6     0.07  -0.07   0.00    -0.09  -0.02  -0.00     0.13   0.02   0.00
    14   6     0.00   0.00   0.00     0.07  -0.01  -0.00    -0.05  -0.15  -0.00
    15   6     0.03   0.04   0.00    -0.01  -0.07   0.00     0.07   0.02  -0.00
    16   6    -0.01  -0.02  -0.00    -0.01   0.07   0.00     0.06  -0.10   0.00
    17   6    -0.01  -0.06   0.00    -0.07  -0.04  -0.00     0.09  -0.00  -0.00
    18   6    -0.06  -0.01  -0.00     0.04  -0.06   0.00    -0.08  -0.12   0.00
    19   6    -0.03  -0.01  -0.00     0.06   0.04  -0.00    -0.01   0.07   0.00
    20   6     0.01   0.02  -0.00    -0.01   0.07   0.00    -0.06   0.10   0.00
    21   6    -0.03  -0.04  -0.00    -0.01  -0.07   0.00    -0.07  -0.02  -0.00
    22   6     0.02  -0.02   0.00    -0.03   0.04  -0.00    -0.06  -0.01  -0.00
    23   6     0.03   0.01   0.00     0.06   0.04  -0.00     0.01  -0.07   0.00
    24   6    -0.02   0.02   0.00    -0.03   0.04  -0.00     0.06   0.01  -0.00
    25   6     0.02  -0.03  -0.00    -0.04   0.01   0.00     0.01  -0.05   0.00
    26   6    -0.02   0.03  -0.00    -0.04   0.01   0.00    -0.01   0.05   0.00
    27   1    -0.42   0.02  -0.00     0.01   0.06  -0.00     0.13  -0.02   0.00
    28   1     0.05   0.09   0.00    -0.02  -0.17  -0.00    -0.20  -0.22  -0.00
    29   1     0.42  -0.02   0.00     0.01   0.06  -0.00    -0.13   0.02  -0.00
    30   1    -0.10   0.01   0.00     0.06   0.08  -0.00     0.11   0.19  -0.00
    31   1     0.04  -0.01   0.00     0.14   0.09  -0.00    -0.10  -0.17  -0.00
    32   1    -0.05  -0.09   0.00    -0.02  -0.17   0.00     0.20   0.22  -0.00
    33   1     0.10  -0.01  -0.00     0.06   0.08   0.00    -0.11  -0.19  -0.00
    34   1    -0.04   0.01   0.00     0.14   0.09   0.00     0.10   0.17  -0.00
    35   1    -0.16  -0.29  -0.00     0.18   0.25  -0.00    -0.08  -0.22  -0.00
    36   1     0.16   0.29   0.00     0.18   0.25  -0.00     0.08   0.22  -0.00
    37   1     0.06   0.13  -0.00    -0.10  -0.22  -0.00    -0.20  -0.22  -0.00
    38   1    -0.22  -0.02  -0.00     0.33   0.02   0.00     0.12  -0.02   0.00
    39   1     0.22   0.02  -0.00     0.33   0.02   0.00    -0.12   0.02   0.00
    40   1    -0.06  -0.13  -0.00    -0.10  -0.22   0.00     0.20   0.22   0.00
    41   1    -0.10   0.18  -0.00     0.13  -0.28  -0.00    -0.06   0.07  -0.00
    42   1     0.10  -0.18   0.00     0.13  -0.28  -0.00     0.06  -0.07   0.00
                     85                     86                     87
                     BU                     AG                     AG
 Frequencies --   1402.1750              1422.9393              1437.3977
 Red. masses --      3.6808                 4.5933                 4.3198
 Frc consts  --      4.2639                 5.4796                 5.2586
 IR Inten    --     14.8738                 0.0000                 0.0000
  Atom  AN      X      Y      Z        X      Y      Z        X      Y      Z
     1   6     0.04  -0.04  -0.00    -0.02   0.28   0.00    -0.02  -0.01   0.00
     2   6    -0.07   0.11   0.00    -0.10   0.04  -0.00    -0.02   0.03   0.00
     3   6     0.00   0.01  -0.00     0.12   0.00   0.00     0.03  -0.01   0.00
     4   6     0.04  -0.04   0.00     0.02  -0.28   0.00     0.02   0.01   0.00
     5   6    -0.05  -0.12   0.00    -0.00  -0.04   0.00    -0.04   0.01  -0.00
     6   6     0.17  -0.03   0.00     0.13  -0.08  -0.00     0.04  -0.02   0.00
     7   6    -0.02   0.04   0.00    -0.07  -0.08  -0.00     0.01   0.02  -0.00
     8   6     0.00   0.01  -0.00    -0.12  -0.00  -0.00    -0.03   0.01  -0.00
     9   6    -0.07   0.11   0.00     0.10  -0.04   0.00     0.02  -0.03   0.00
    10   6    -0.09  -0.11   0.00    -0.03   0.07   0.00     0.03  -0.01  -0.00
    11   6     0.09  -0.01   0.00    -0.02  -0.01   0.00     0.16  -0.12   0.00
    12   6    -0.02   0.04   0.00     0.07   0.08  -0.00    -0.01  -0.02   0.00
    13   6     0.17  -0.03  -0.00    -0.13   0.08  -0.00    -0.04   0.02  -0.00
    14   6    -0.05  -0.12   0.00     0.00   0.04  -0.00     0.04  -0.01   0.00
    15   6    -0.06  -0.02  -0.00    -0.02   0.03  -0.00     0.08   0.13   0.00
    16   6    -0.06   0.09  -0.00     0.06  -0.04   0.00    -0.16   0.08   0.00
    17   6     0.09  -0.01  -0.00     0.02   0.01  -0.00    -0.16   0.12  -0.00
    18   6    -0.09  -0.11  -0.00     0.03  -0.07   0.00    -0.03   0.01  -0.00
    19   6     0.02  -0.05   0.00    -0.06  -0.05  -0.00     0.04   0.11  -0.00
    20   6    -0.06   0.09  -0.00    -0.06   0.04  -0.00     0.16  -0.08  -0.00
    21   6    -0.06  -0.02   0.00     0.02  -0.03   0.00    -0.08  -0.13   0.00
    22   6     0.04   0.01  -0.00     0.06   0.00   0.00    -0.11  -0.03   0.00
    23   6     0.02  -0.05  -0.00     0.06   0.05  -0.00    -0.04  -0.11  -0.00
    24   6     0.04   0.01  -0.00    -0.06  -0.00   0.00     0.11   0.03   0.00
    25   6    -0.02   0.05  -0.00     0.02  -0.00   0.00     0.04  -0.14  -0.00
    26   6    -0.02   0.05   0.00    -0.02   0.00   0.00    -0.04   0.14   0.00
    27   1    -0.35   0.01   0.00     0.20   0.01   0.00    -0.07  -0.01  -0.00
    28   1     0.18   0.24   0.00    -0.05  -0.10  -0.00    -0.23  -0.28   0.00
    29   1    -0.35   0.01   0.00    -0.20  -0.01   0.00     0.07   0.01   0.00
    30   1     0.05   0.16   0.00    -0.07  -0.08  -0.00    -0.11  -0.18   0.00
    31   1     0.02   0.08  -0.00    -0.22  -0.21  -0.00    -0.18  -0.34  -0.00
    32   1     0.18   0.24  -0.00     0.05   0.10   0.00     0.23   0.28  -0.00
    33   1     0.05   0.16   0.00     0.07   0.08   0.00     0.11   0.18  -0.00
    34   1     0.02   0.08  -0.00     0.22   0.21  -0.00     0.18   0.34  -0.00
    35   1     0.09   0.22   0.00    -0.09  -0.09   0.00    -0.02  -0.05  -0.00
    36   1     0.09   0.22  -0.00     0.09   0.09  -0.00     0.02   0.05  -0.00
    37   1     0.16   0.16   0.00     0.08   0.18   0.00    -0.01   0.05   0.00
    38   1    -0.07   0.02  -0.00    -0.23   0.02  -0.00    -0.05  -0.04  -0.00
    39   1    -0.07   0.02   0.00     0.23  -0.02  -0.00     0.05   0.04  -0.00
    40   1     0.16   0.16   0.00    -0.08  -0.18   0.00     0.01  -0.05   0.00
    41   1     0.07  -0.11  -0.00    -0.11   0.24  -0.00    -0.09   0.08   0.00
    42   1     0.07  -0.11  -0.00     0.11  -0.24  -0.00     0.09  -0.08  -0.00
                     88                     89                     90
                     BU                     BU                     AG
 Frequencies --   1438.3927              1462.1522              1472.1045
 Red. masses --      4.6946                 2.5163                 2.7798
 Frc consts  --      5.7227                 3.1695                 3.5493
 IR Inten    --      0.1290                 1.4468                 0.0000
  Atom  AN      X      Y      Z        X      Y      Z        X      Y      Z
     1   6     0.00  -0.01   0.00    -0.02   0.05  -0.00    -0.08  -0.06  -0.00
     2   6     0.04  -0.01  -0.00    -0.05  -0.08  -0.00     0.08   0.07   0.00
     3   6    -0.01   0.01  -0.00     0.03  -0.07  -0.00    -0.03  -0.05   0.00
     4   6     0.00  -0.01  -0.00    -0.02   0.05  -0.00     0.08   0.06   0.00
     5   6     0.04  -0.03  -0.00     0.02   0.05  -0.00     0.02  -0.01  -0.00
     6   6    -0.04   0.05  -0.00     0.07  -0.01   0.00    -0.06  -0.03  -0.00
     7   6    -0.00  -0.04  -0.00     0.03   0.10   0.00     0.07   0.07   0.00
     8   6    -0.01   0.01  -0.00     0.03  -0.07  -0.00     0.03   0.05   0.00
     9   6     0.04  -0.01   0.00    -0.05  -0.08  -0.00    -0.08  -0.07  -0.00
    10   6    -0.02   0.02  -0.00    -0.04   0.01   0.00     0.04   0.04   0.00
    11   6    -0.16   0.10   0.00    -0.01   0.08   0.00    -0.06  -0.08  -0.00
    12   6    -0.00  -0.04  -0.00     0.03   0.10   0.00    -0.07  -0.07  -0.00
    13   6    -0.04   0.05  -0.00     0.07  -0.01   0.00     0.06   0.03  -0.00
    14   6     0.04  -0.03   0.00     0.02   0.05   0.00    -0.02   0.01   0.00
    15   6    -0.09  -0.11  -0.00     0.01  -0.07   0.00    -0.04   0.03   0.00
    16   6     0.17  -0.08   0.00    -0.02  -0.08  -0.00     0.07   0.05   0.00
    17   6    -0.16   0.10  -0.00    -0.01   0.08   0.00     0.06   0.08  -0.00
    18   6    -0.02   0.02   0.00    -0.04   0.01  -0.00    -0.04  -0.04   0.00
    19   6    -0.07  -0.14   0.00     0.05   0.01   0.00    -0.08  -0.05   0.00
    20   6     0.17  -0.08   0.00    -0.02  -0.08  -0.00    -0.07  -0.05  -0.00
    21   6    -0.09  -0.11   0.00     0.01  -0.07   0.00     0.04  -0.03  -0.00
    22   6     0.14   0.04   0.00    -0.06  -0.01   0.00     0.08   0.03  -0.00
    23   6    -0.07  -0.14   0.00     0.05   0.01   0.00     0.08   0.05  -0.00
    24   6     0.14   0.04   0.00    -0.06  -0.01   0.00    -0.08  -0.03   0.00
    25   6    -0.03   0.13   0.00    -0.02   0.08  -0.00     0.03  -0.06  -0.00
    26   6    -0.03   0.13   0.00    -0.02   0.08  -0.00    -0.03   0.06   0.00
    27   1    -0.03   0.02   0.00    -0.21  -0.08   0.00    -0.20  -0.06  -0.00
    28   1     0.28   0.34  -0.00    -0.05  -0.04   0.00     0.08   0.08   0.00
    29   1    -0.03   0.02   0.00    -0.21  -0.08  -0.00     0.20   0.06  -0.00
    30   1     0.03   0.02   0.00    -0.16  -0.23   0.00    -0.07  -0.18   0.00
    31   1     0.15   0.30  -0.00    -0.03   0.03  -0.00    -0.03  -0.08  -0.00
    32   1     0.28   0.34  -0.00    -0.05  -0.04  -0.00    -0.08  -0.08  -0.00
    33   1     0.03   0.02   0.00    -0.16  -0.23  -0.00     0.07   0.18   0.00
    34   1     0.15   0.30  -0.00    -0.03   0.03   0.00     0.03   0.08  -0.00
    35   1    -0.02   0.03   0.00     0.13   0.11   0.00    -0.10  -0.05  -0.00
    36   1    -0.02   0.03  -0.00     0.13   0.11  -0.00     0.10   0.05   0.00
    37   1     0.07   0.07   0.00    -0.06  -0.19  -0.00     0.09   0.24  -0.00
    38   1    -0.06   0.05  -0.00     0.35  -0.03  -0.00    -0.29   0.05   0.00
    39   1    -0.06   0.05   0.00     0.35  -0.03   0.00     0.29  -0.05   0.00
    40   1     0.07   0.07   0.00    -0.06  -0.19  -0.00    -0.09  -0.24   0.00
    41   1     0.02   0.05  -0.00     0.18  -0.27  -0.00    -0.19   0.34   0.00
    42   1     0.02   0.05   0.00     0.18  -0.27   0.00     0.19  -0.34  -0.00
                     91                     92                     93
                     BU                     AG                     BU
 Frequencies --   1474.6984              1489.8250              1520.8607
 Red. masses --      2.4672                 2.0769                 2.7496
 Frc consts  --      3.1612                 2.7160                 3.7471
 IR Inten    --      3.0699                 0.0000                 2.2323
  Atom  AN      X      Y      Z        X      Y      Z        X      Y      Z
     1   6    -0.04   0.02  -0.00     0.04   0.06  -0.00    -0.06   0.01   0.00
     2   6     0.10  -0.07  -0.00     0.05   0.02  -0.00     0.02  -0.01   0.00
     3   6     0.10   0.00  -0.00    -0.06   0.01   0.00     0.12  -0.03   0.00
     4   6    -0.04   0.02  -0.00    -0.04  -0.06  -0.00    -0.06   0.01   0.00
     5   6    -0.07  -0.03   0.00    -0.04  -0.06  -0.00     0.02   0.05   0.00
     6   6    -0.09   0.07  -0.00    -0.06  -0.01  -0.00    -0.05  -0.10  -0.00
     7   6    -0.03  -0.02  -0.00    -0.02  -0.05   0.00    -0.02   0.09  -0.00
     8   6     0.10   0.00  -0.00     0.06  -0.01   0.00     0.12  -0.03   0.00
     9   6     0.10  -0.07   0.00    -0.05  -0.02   0.00     0.02  -0.01   0.00
    10   6    -0.00  -0.08  -0.00    -0.01  -0.06   0.00     0.03  -0.00  -0.00
    11   6     0.05   0.01   0.00    -0.00  -0.04   0.00    -0.01  -0.03  -0.00
    12   6    -0.03  -0.02  -0.00     0.02   0.05   0.00    -0.02   0.09   0.00
    13   6    -0.09   0.07  -0.00     0.06   0.01  -0.00    -0.05  -0.10  -0.00
    14   6    -0.07  -0.03   0.00     0.04   0.06  -0.00     0.02   0.05  -0.00
    15   6     0.03   0.04  -0.00     0.02   0.08   0.00    -0.04  -0.05  -0.00
    16   6    -0.02   0.04   0.00     0.02   0.05   0.00     0.05   0.09  -0.00
    17   6     0.05   0.01   0.00     0.00   0.04   0.00    -0.01  -0.03  -0.00
    18   6    -0.00  -0.08   0.00     0.01   0.06  -0.00     0.03  -0.00   0.00
    19   6     0.03   0.04   0.00     0.02   0.06  -0.00    -0.07  -0.04   0.00
    20   6    -0.02   0.04  -0.00    -0.02  -0.05  -0.00     0.05   0.09  -0.00
    21   6     0.03   0.04   0.00    -0.02  -0.08  -0.00    -0.04  -0.05   0.00
    22   6     0.00  -0.03   0.00     0.05  -0.03  -0.00    -0.01   0.06  -0.00
    23   6     0.03   0.04  -0.00    -0.02  -0.06   0.00    -0.07  -0.04   0.00
[truncated: 165,470 more chars]
