# Supplementary material for: HOMA Index Establishes Similarity to a Reference Molecule
Source: J Chem Inf Model. 2023 Dec 6;63(24):7744–54. doi: 10.1021/acs.jcim.3c01551 (PMC10751799; doi:10.1021/acs.jcim.3c01551)
Supplement: Supplementary file 7 — ci3c01551_si_007.zip [file ci3c01551_si_007.zip › ad-Fig4-hexacene-Gaussian16-output/23-1101.log]

 Set GAUSS_PDEF to "48".
 Set GAUSS_MDEF to "10240MB".
 Entering Gaussian System, Link 0=g16
 Initial command:
 /mnt/opt/groups/app-gaussian/g16-avx2/l1.exe "/scratch/9832362.torquesrv1.cis.gov.pl/Gau-120945.inp" -scrdir="/scratch/9832362.torquesrv1.cis.gov.pl/"
 Default is to use a total of  48 processors:
                               48 via shared-memory
                                1 via Linda
 Entering Link 1 = /mnt/opt/groups/app-gaussian/g16-avx2/l1.exe PID=    120946.
  
 Copyright (c) 1988-2019, Gaussian, Inc.  All Rights Reserved.
  
 This is part of the Gaussian(R) 16 program.  It is based on
 the Gaussian(R) 09 system (copyright 2009, Gaussian, Inc.),
 the Gaussian(R) 03 system (copyright 2003, Gaussian, Inc.),
 the Gaussian(R) 98 system (copyright 1998, Gaussian, Inc.),
 the Gaussian(R) 94 system (copyright 1995, Gaussian, Inc.),
 the Gaussian 92(TM) system (copyright 1992, Gaussian, Inc.),
 the Gaussian 90(TM) system (copyright 1990, Gaussian, Inc.),
 the Gaussian 88(TM) system (copyright 1988, Gaussian, Inc.),
 the Gaussian 86(TM) system (copyright 1986, Carnegie Mellon
 University), and the Gaussian 82(TM) system (copyright 1983,
 Carnegie Mellon University). Gaussian is a federally registered
 trademark of Gaussian, Inc.
  
 This software contains proprietary and confidential information,
 including trade secrets, belonging to Gaussian, Inc.
  
 This software is provided under written license and may be
 used, copied, transmitted, or stored only in accord with that
 written license.
  
 The following legend is applicable only to US Government
 contracts under FAR:
  
                    RESTRICTED RIGHTS LEGEND
  
 Use, reproduction and disclosure by the US Government is
 subject to restrictions as set forth in subparagraphs (a)
 and (c) of the Commercial Computer Software - Restricted
 Rights clause in FAR 52.227-19.
  
 Gaussian, Inc.
 340 Quinnipiac St., Bldg. 40, Wallingford CT 06492
  
  
 ---------------------------------------------------------------
 Warning -- This program may not be used in any manner that
 competes with the business of Gaussian, Inc. or will provide
 assistance to any competitor of Gaussian, Inc.  The licensee
 of this program is prohibited from giving any competitor of
 Gaussian, Inc. access to this program.  By using this program,
 the user acknowledges that Gaussian, Inc. is engaged in the
 business of creating and licensing software in the field of
 computational chemistry and represents and warrants to the
 licensee that it is not a competitor of Gaussian, Inc. and that
 it will not use this program in any manner prohibited above.
 ---------------------------------------------------------------
  

 Cite this work as:
 Gaussian 16, Revision C.01,
 M. J. Frisch, G. W. Trucks, H. B. Schlegel, G. E. Scuseria, 
 M. A. Robb, J. R. Cheeseman, G. Scalmani, V. Barone, 
 G. A. Petersson, H. Nakatsuji, X. Li, M. Caricato, A. V. Marenich, 
 J. Bloino, B. G. Janesko, R. Gomperts, B. Mennucci, H. P. Hratchian, 
 J. V. Ortiz, A. F. Izmaylov, J. L. Sonnenberg, D. Williams-Young, 
 F. Ding, F. Lipparini, F. Egidi, J. Goings, B. Peng, A. Petrone, 
 T. Henderson, D. Ranasinghe, V. G. Zakrzewski, J. Gao, N. Rega, 
 G. Zheng, W. Liang, M. Hada, M. Ehara, K. Toyota, R. Fukuda, 
 J. Hasegawa, M. Ishida, T. Nakajima, Y. Honda, O. Kitao, H. Nakai, 
 T. Vreven, K. Throssell, J. A. Montgomery, Jr., J. E. Peralta, 
 F. Ogliaro, M. J. Bearpark, J. J. Heyd, E. N. Brothers, K. N. Kudin, 
 V. N. Staroverov, T. A. Keith, R. Kobayashi, J. Normand, 
 K. Raghavachari, A. P. Rendell, J. C. Burant, S. S. Iyengar, 
 J. Tomasi, M. Cossi, J. M. Millam, M. Klene, C. Adamo, R. Cammi, 
 J. W. Ochterski, R. L. Martin, K. Morokuma, O. Farkas, 
 J. B. Foresman, and D. J. Fox, Gaussian, Inc., Wallingford CT, 2019.
 
 ******************************************
 Gaussian 16:  ES64L-G16RevC.01  3-Jul-2019
                 8-Sep-2022 
 ******************************************
 ----------------------------------------------------------------------
 #p opt freq b3lyp/6-31g(d,p) empiricaldispersion=gd3 int=(grid=ultrafi
 ne,acc2e=12) scf=(maxcyc=500,ferm,novaracc,noincfoc,intrep)
 ----------------------------------------------------------------------
 1/18=20,19=15,26=4,38=1/1,3;
 2/9=110,12=2,17=6,18=5,40=1/2;
 3/5=1,6=6,7=101,11=2,25=1,27=12,30=1,71=1,74=-5,75=-5,124=31/1,2,3;
 4//1;
 5/5=100002,7=500,17=20,22=13,38=1,87=12/2;
 6/7=2,8=2,9=2,10=2,28=1,87=12/1;
 7/87=12/1,2,3,16;
 1/18=20,19=15,26=4/3(2);
 2/9=110/2;
 99//99;
 2/9=110/2;
 3/5=1,6=6,7=101,11=2,25=1,27=12,30=1,71=1,74=-5,75=-5,124=31/1,2,3;
 4/5=5,16=3,69=1/1;
 5/5=100002,7=500,17=20,22=13,38=1,87=12/2;
 7/87=12/1,2,3,16;
 1/18=20,19=15,26=4/3(-5);
 2/9=110/2;
 6/7=2,8=2,9=2,10=2,19=2,28=1,87=12/1;
 99/9=1/99;
 Leave Link    1 at Thu Sep  8 15:01:23 2022, MaxMem=           0 cpu:               6.1 elap:               0.1
 (Enter /mnt/opt/groups/app-gaussian/g16-avx2/l101.exe)
 ---------
 peri symm
 ---------
 Symbolic Z-matrix:
 Charge =  0 Multiplicity = 1
 C                    -2.54645  -0.48293   0. 
 C                    -2.45372   0.93037   0. 
 C                    -1.42615  -1.2949    0. 
 C                    -3.58212   1.76497   0. 
 C                    -1.13641   1.52543   0. 
 C                    -0.1001   -0.70403   0. 
 C                    -1.5605   -2.73387   0. 
 C                    -1.02101   2.92419   0. 
 C                    -3.46454   3.15755   0. 
 C                     0.        0.6748    0. 
 C                     1.07361  -1.59458   0. 
 C                    -0.4807   -3.54767   0. 
 C                    -4.60584   4.0206    0. 
 C                    -2.14531   3.75466   0. 
 C                     0.8667   -3.02223   0. 
 C                     2.3798   -1.12342   0. 
 C                    -2.0402    5.18154   0. 
 C                     3.49764  -1.98542   0. 
 C                     1.95876  -3.88101   0. 
 C                    -4.45969   5.38169   0. 
 C                     4.83305  -1.49285   0. 
 C                     3.2846   -3.40467   0. 
 C                    -3.15903   5.97035   0. 
 C                     5.90217  -2.3571    0. 
 C                     4.41359  -4.27107   0. 
 C                     5.69018  -3.76121   0. 
 H                    -3.53283  -0.94098   0. 
 H                    -4.57229   1.31511   0. 
 H                    -2.56432  -3.15016   0. 
 H                    -0.0304    3.37333   0. 
 H                     0.97309   1.1548    0. 
 H                    -0.60472  -4.62728   0. 
 H                     2.57688  -0.05635   0. 
 H                    -5.59514   3.57054   0. 
 H                     1.78633  -4.9549    0. 
 H                    -1.04906   5.6276    0. 
 H                    -5.33507   6.02438   0. 
 H                     4.99336  -0.41776   0. 
 H                    -3.06402   7.05214   0. 
 H                     4.24739  -5.34516   0. 
 H                     6.91634  -1.96888   0. 
 H                     6.54459  -4.43151   0. 
 
 ITRead=  0  0  0  0  0  0  0  0  0  0  0  0  0  0  0  0  0  0  0  0
 ITRead=  0  0  0  0  0  0  0  0  0  0  0  0  0  0  0  0  0  0  0  0
 ITRead=  0  0
 MicOpt= -1 -1 -1 -1 -1 -1 -1 -1 -1 -1 -1 -1 -1 -1 -1 -1 -1 -1 -1 -1
 MicOpt= -1 -1 -1 -1 -1 -1 -1 -1 -1 -1 -1 -1 -1 -1 -1 -1 -1 -1 -1 -1
 MicOpt= -1 -1
 NAtoms=     42 NQM=       42 NQMF=       0 NMMI=      0 NMMIF=      0
                NMic=       0 NMicF=      0.
                    Isotopes and Nuclear Properties:
 (Nuclear quadrupole moments (NQMom) in fm**2, nuclear magnetic moments (NMagM)
  in nuclear magnetons)

  Atom         1           2           3           4           5           6           7           8           9          10
 IAtWgt=          12          12          12          12          12          12          12          12          12          12
 AtmWgt=  12.0000000  12.0000000  12.0000000  12.0000000  12.0000000  12.0000000  12.0000000  12.0000000  12.0000000  12.0000000
 NucSpn=           0           0           0           0           0           0           0           0           0           0
 AtZEff=  -0.0000000  -0.0000000  -0.0000000  -0.0000000  -0.0000000  -0.0000000  -0.0000000  -0.0000000  -0.0000000  -0.0000000
 NQMom=    0.0000000   0.0000000   0.0000000   0.0000000   0.0000000   0.0000000   0.0000000   0.0000000   0.0000000   0.0000000
 NMagM=    0.0000000   0.0000000   0.0000000   0.0000000   0.0000000   0.0000000   0.0000000   0.0000000   0.0000000   0.0000000
 AtZNuc=   6.0000000   6.0000000   6.0000000   6.0000000   6.0000000   6.0000000   6.0000000   6.0000000   6.0000000   6.0000000

  Atom        11          12          13          14          15          16          17          18          19          20
 IAtWgt=          12          12          12          12          12          12          12          12          12          12
 AtmWgt=  12.0000000  12.0000000  12.0000000  12.0000000  12.0000000  12.0000000  12.0000000  12.0000000  12.0000000  12.0000000
 NucSpn=           0           0           0           0           0           0           0           0           0           0
 AtZEff=  -0.0000000  -0.0000000  -0.0000000  -0.0000000  -0.0000000  -0.0000000  -0.0000000  -0.0000000  -0.0000000  -0.0000000
 NQMom=    0.0000000   0.0000000   0.0000000   0.0000000   0.0000000   0.0000000   0.0000000   0.0000000   0.0000000   0.0000000
 NMagM=    0.0000000   0.0000000   0.0000000   0.0000000   0.0000000   0.0000000   0.0000000   0.0000000   0.0000000   0.0000000
 AtZNuc=   6.0000000   6.0000000   6.0000000   6.0000000   6.0000000   6.0000000   6.0000000   6.0000000   6.0000000   6.0000000

  Atom        21          22          23          24          25          26          27          28          29          30
 IAtWgt=          12          12          12          12          12          12           1           1           1           1
 AtmWgt=  12.0000000  12.0000000  12.0000000  12.0000000  12.0000000  12.0000000   1.0078250   1.0078250   1.0078250   1.0078250
 NucSpn=           0           0           0           0           0           0           1           1           1           1
 AtZEff=  -0.0000000  -0.0000000  -0.0000000  -0.0000000  -0.0000000  -0.0000000  -0.0000000  -0.0000000  -0.0000000  -0.0000000
 NQMom=    0.0000000   0.0000000   0.0000000   0.0000000   0.0000000   0.0000000   0.0000000   0.0000000   0.0000000   0.0000000
 NMagM=    0.0000000   0.0000000   0.0000000   0.0000000   0.0000000   0.0000000   2.7928460   2.7928460   2.7928460   2.7928460
 AtZNuc=   6.0000000   6.0000000   6.0000000   6.0000000   6.0000000   6.0000000   1.0000000   1.0000000   1.0000000   1.0000000

  Atom        31          32          33          34          35          36          37          38          39          40
 IAtWgt=           1           1           1           1           1           1           1           1           1           1
 AtmWgt=   1.0078250   1.0078250   1.0078250   1.0078250   1.0078250   1.0078250   1.0078250   1.0078250   1.0078250   1.0078250
 NucSpn=           1           1           1           1           1           1           1           1           1           1
 AtZEff=  -0.0000000  -0.0000000  -0.0000000  -0.0000000  -0.0000000  -0.0000000  -0.0000000  -0.0000000  -0.0000000  -0.0000000
 NQMom=    0.0000000   0.0000000   0.0000000   0.0000000   0.0000000   0.0000000   0.0000000   0.0000000   0.0000000   0.0000000
 NMagM=    2.7928460   2.7928460   2.7928460   2.7928460   2.7928460   2.7928460   2.7928460   2.7928460   2.7928460   2.7928460
 AtZNuc=   1.0000000   1.0000000   1.0000000   1.0000000   1.0000000   1.0000000   1.0000000   1.0000000   1.0000000   1.0000000

  Atom        41          42
 IAtWgt=           1           1
 AtmWgt=   1.0078250   1.0078250
 NucSpn=           1           1
 AtZEff=  -0.0000000  -0.0000000
 NQMom=    0.0000000   0.0000000
 NMagM=    2.7928460   2.7928460
 AtZNuc=   1.0000000   1.0000000
 Leave Link  101 at Thu Sep  8 15:01:24 2022, MaxMem=  1342177280 cpu:              33.0 elap:               0.8
 (Enter /mnt/opt/groups/app-gaussian/g16-avx2/l103.exe)

 GradGradGradGradGradGradGradGradGradGradGradGradGradGradGradGradGradGrad
 Berny optimization.
 Initialization pass.
                           ----------------------------
                           !    Initial Parameters    !
                           ! (Angstroms and Degrees)  !
 --------------------------                            --------------------------
 ! Name  Definition              Value          Derivative Info.                !
 --------------------------------------------------------------------------------
 ! R1    R(1,2)                  1.4163         estimate D2E/DX2                !
 ! R2    R(1,3)                  1.3836         estimate D2E/DX2                !
 ! R3    R(1,27)                 1.0875         estimate D2E/DX2                !
 ! R4    R(2,4)                  1.4035         estimate D2E/DX2                !
 ! R5    R(2,5)                  1.4455         estimate D2E/DX2                !
 ! R6    R(3,6)                  1.4517         estimate D2E/DX2                !
 ! R7    R(3,7)                  1.4452         estimate D2E/DX2                !
 ! R8    R(4,9)                  1.3975         estimate D2E/DX2                !
 ! R9    R(4,28)                 1.0876         estimate D2E/DX2                !
 ! R10   R(5,8)                  1.4035         estimate D2E/DX2                !
 ! R11   R(5,10)                 1.4195         estimate D2E/DX2                !
 ! R12   R(6,10)                 1.3825         estimate D2E/DX2                !
 ! R13   R(6,11)                 1.4733         estimate D2E/DX2                !
 ! R14   R(7,12)                 1.3521         estimate D2E/DX2                !
 ! R15   R(7,29)                 1.0867         estimate D2E/DX2                !
 ! R16   R(8,14)                 1.3978         estimate D2E/DX2                !
 ! R17   R(8,30)                 1.0877         estimate D2E/DX2                !
 ! R18   R(9,13)                 1.4309         estimate D2E/DX2                !
 ! R19   R(9,14)                 1.4481         estimate D2E/DX2                !
 ! R20   R(10,31)                1.085          estimate D2E/DX2                !
 ! R21   R(11,15)                1.4426         estimate D2E/DX2                !
 ! R22   R(11,16)                1.3886         estimate D2E/DX2                !
 ! R23   R(12,15)                1.4462         estimate D2E/DX2                !
 ! R24   R(12,32)                1.0867         estimate D2E/DX2                !
 ! R25   R(13,20)                1.3689         estimate D2E/DX2                !
 ! R26   R(13,34)                1.0869         estimate D2E/DX2                !
 ! R27   R(14,17)                1.4307         estimate D2E/DX2                !
 ! R28   R(15,19)                1.3893         estimate D2E/DX2                !
 ! R29   R(16,18)                1.4116         estimate D2E/DX2                !
 ! R30   R(16,33)                1.0851         estimate D2E/DX2                !
 ! R31   R(17,23)                1.3689         estimate D2E/DX2                !
 ! R32   R(17,36)                1.0869         estimate D2E/DX2                !
 ! R33   R(18,21)                1.4233         estimate D2E/DX2                !
 ! R34   R(18,22)                1.4352         estimate D2E/DX2                !
 ! R35   R(19,22)                1.4088         estimate D2E/DX2                !
 ! R36   R(19,35)                1.0877         estimate D2E/DX2                !
 ! R37   R(20,23)                1.4277         estimate D2E/DX2                !
 ! R38   R(20,37)                1.086          estimate D2E/DX2                !
 ! R39   R(21,24)                1.3748         estimate D2E/DX2                !
 ! R40   R(21,38)                1.087          estimate D2E/DX2                !
 ! R41   R(22,25)                1.4231         estimate D2E/DX2                !
 ! R42   R(23,39)                1.086          estimate D2E/DX2                !
 ! R43   R(24,26)                1.42           estimate D2E/DX2                !
 ! R44   R(24,41)                1.0859         estimate D2E/DX2                !
 ! R45   R(25,26)                1.3746         estimate D2E/DX2                !
 ! R46   R(25,40)                1.0869         estimate D2E/DX2                !
 ! R47   R(26,42)                1.086          estimate D2E/DX2                !
 ! A1    A(2,1,3)              122.18           estimate D2E/DX2                !
 ! A2    A(2,1,27)             118.663          estimate D2E/DX2                !
 ! A3    A(3,1,27)             119.157          estimate D2E/DX2                !
 ! A4    A(1,2,4)              122.7339         estimate D2E/DX2                !
 ! A5    A(1,2,5)              118.0637         estimate D2E/DX2                !
 ! A6    A(4,2,5)              119.2024         estimate D2E/DX2                !
 ! A7    A(1,3,6)              120.0487         estimate D2E/DX2                !
 ! A8    A(1,3,7)              120.5997         estimate D2E/DX2                !
 ! A9    A(6,3,7)              119.3516         estimate D2E/DX2                !
 ! A10   A(2,4,9)              121.6617         estimate D2E/DX2                !
 ! A11   A(2,4,28)             119.0786         estimate D2E/DX2                !
 ! A12   A(9,4,28)             119.2597         estimate D2E/DX2                !
 ! A13   A(2,5,8)              119.026          estimate D2E/DX2                !
 ! A14   A(2,5,10)             118.8746         estimate D2E/DX2                !
 ! A15   A(8,5,10)             122.0994         estimate D2E/DX2                !
 ! A16   A(3,6,10)             118.1697         estimate D2E/DX2                !
 ! A17   A(3,6,11)             118.7931         estimate D2E/DX2                !
 ! A18   A(10,6,11)            123.0373         estimate D2E/DX2                !
 ! A19   A(3,7,12)             121.6696         estimate D2E/DX2                !
 ! A20   A(3,7,29)             117.8583         estimate D2E/DX2                !
 ! A21   A(12,7,29)            120.4721         estimate D2E/DX2                !
 ! A22   A(5,8,14)             121.7351         estimate D2E/DX2                !
 ! A23   A(5,8,30)             119.1056         estimate D2E/DX2                !
 ! A24   A(14,8,30)            119.1593         estimate D2E/DX2                !
 ! A25   A(4,9,13)             122.2708         estimate D2E/DX2                !
 ! A26   A(4,9,14)             119.1787         estimate D2E/DX2                !
 ! A27   A(13,9,14)            118.5506         estimate D2E/DX2                !
 ! A28   A(5,10,6)             122.6634         estimate D2E/DX2                !
 ! A29   A(5,10,31)            116.9286         estimate D2E/DX2                !
 ! A30   A(6,10,31)            120.408          estimate D2E/DX2                !
 ! A31   A(6,11,15)            118.9429         estimate D2E/DX2                !
 ! A32   A(6,11,16)            122.9755         estimate D2E/DX2                !
 ! A33   A(15,11,16)           118.0815         estimate D2E/DX2                !
 ! A34   A(7,12,15)            121.6918         estimate D2E/DX2                !
 ! A35   A(7,12,32)            120.4504         estimate D2E/DX2                !
 ! A36   A(15,12,32)           117.8578         estimate D2E/DX2                !
 ! A37   A(9,13,20)            120.9684         estimate D2E/DX2                !
 ! A38   A(9,13,34)            118.4411         estimate D2E/DX2                !
 ! A39   A(20,13,34)           120.5906         estimate D2E/DX2                !
 ! A40   A(8,14,9)             119.1961         estimate D2E/DX2                !
 ! A41   A(8,14,17)            122.2381         estimate D2E/DX2                !
 ! A42   A(9,14,17)            118.5658         estimate D2E/DX2                !
 ! A43   A(11,15,12)           119.551          estimate D2E/DX2                !
 ! A44   A(11,15,19)           119.9343         estimate D2E/DX2                !
 ! A45   A(12,15,19)           120.5147         estimate D2E/DX2                !
 ! A46   A(11,16,18)           122.5284         estimate D2E/DX2                !
 ! A47   A(11,16,33)           120.2991         estimate D2E/DX2                !
 ! A48   A(18,16,33)           117.1725         estimate D2E/DX2                !
 ! A49   A(14,17,23)           120.9716         estimate D2E/DX2                !
 ! A50   A(14,17,36)           118.4439         estimate D2E/DX2                !
 ! A51   A(23,17,36)           120.5845         estimate D2E/DX2                !
 ! A52   A(16,18,21)           122.1167         estimate D2E/DX2                !
 ! A53   A(16,18,22)           119.0997         estimate D2E/DX2                !
 ! A54   A(21,18,22)           118.7835         estimate D2E/DX2                !
 ! A55   A(15,19,22)           122.057          estimate D2E/DX2                !
 ! A56   A(15,19,35)           119.059          estimate D2E/DX2                !
 ! A57   A(22,19,35)           118.8839         estimate D2E/DX2                !
 ! A58   A(13,20,23)           120.4792         estimate D2E/DX2                !
 ! A59   A(13,20,37)           120.1575         estimate D2E/DX2                !
 ! A60   A(23,20,37)           119.3632         estimate D2E/DX2                !
 ! A61   A(18,21,24)           120.8023         estimate D2E/DX2                !
 ! A62   A(18,21,38)           118.7278         estimate D2E/DX2                !
 ! A63   A(24,21,38)           120.4699         estimate D2E/DX2                !
 ! A64   A(18,22,19)           118.2991         estimate D2E/DX2                !
 ! A65   A(18,22,25)           118.9663         estimate D2E/DX2                !
 ! A66   A(19,22,25)           122.7346         estimate D2E/DX2                !
 ! A67   A(17,23,20)           120.4644         estimate D2E/DX2                !
 ! A68   A(17,23,39)           120.1656         estimate D2E/DX2                !
 ! A69   A(20,23,39)           119.37           estimate D2E/DX2                !
 ! A70   A(21,24,26)           120.3655         estimate D2E/DX2                !
 ! A71   A(21,24,41)           120.1019         estimate D2E/DX2                !
 ! A72   A(26,24,41)           119.5327         estimate D2E/DX2                !
 ! A73   A(22,25,26)           120.7251         estimate D2E/DX2                !
 ! A74   A(22,25,40)           118.7072         estimate D2E/DX2                !
 ! A75   A(26,25,40)           120.5678         estimate D2E/DX2                !
 ! A76   A(24,26,25)           120.3574         estimate D2E/DX2                !
 ! A77   A(24,26,42)           119.5291         estimate D2E/DX2                !
 ! A78   A(25,26,42)           120.1136         estimate D2E/DX2                !
 ! D1    D(3,1,2,4)            180.0            estimate D2E/DX2                !
 ! D2    D(3,1,2,5)              0.0            estimate D2E/DX2                !
 ! D3    D(27,1,2,4)             0.0            estimate D2E/DX2                !
 ! D4    D(27,1,2,5)           180.0            estimate D2E/DX2                !
 ! D5    D(2,1,3,6)              0.0            estimate D2E/DX2                !
 ! D6    D(2,1,3,7)            180.0            estimate D2E/DX2                !
 ! D7    D(27,1,3,6)           180.0            estimate D2E/DX2                !
 ! D8    D(27,1,3,7)             0.0            estimate D2E/DX2                !
 ! D9    D(1,2,4,9)            180.0            estimate D2E/DX2                !
 ! D10   D(1,2,4,28)             0.0            estimate D2E/DX2                !
 ! D11   D(5,2,4,9)              0.0            estimate D2E/DX2                !
 ! D12   D(5,2,4,28)           180.0            estimate D2E/DX2                !
 ! D13   D(1,2,5,8)            180.0            estimate D2E/DX2                !
 ! D14   D(1,2,5,10)             0.0            estimate D2E/DX2                !
 ! D15   D(4,2,5,8)              0.0            estimate D2E/DX2                !
 ! D16   D(4,2,5,10)           180.0            estimate D2E/DX2                !
 ! D17   D(1,3,6,10)             0.0            estimate D2E/DX2                !
 ! D18   D(1,3,6,11)           180.0            estimate D2E/DX2                !
 ! D19   D(7,3,6,10)           180.0            estimate D2E/DX2                !
 ! D20   D(7,3,6,11)             0.0            estimate D2E/DX2                !
 ! D21   D(1,3,7,12)           180.0            estimate D2E/DX2                !
 ! D22   D(1,3,7,29)             0.0            estimate D2E/DX2                !
 ! D23   D(6,3,7,12)             0.0            estimate D2E/DX2                !
 ! D24   D(6,3,7,29)           180.0            estimate D2E/DX2                !
 ! D25   D(2,4,9,13)           180.0            estimate D2E/DX2                !
 ! D26   D(2,4,9,14)             0.0            estimate D2E/DX2                !
 ! D27   D(28,4,9,13)            0.0            estimate D2E/DX2                !
 ! D28   D(28,4,9,14)          180.0            estimate D2E/DX2                !
 ! D29   D(2,5,8,14)             0.0            estimate D2E/DX2                !
 ! D30   D(2,5,8,30)           180.0            estimate D2E/DX2                !
 ! D31   D(10,5,8,14)          180.0            estimate D2E/DX2                !
 ! D32   D(10,5,8,30)            0.0            estimate D2E/DX2                !
 ! D33   D(2,5,10,6)             0.0            estimate D2E/DX2                !
 ! D34   D(2,5,10,31)          180.0            estimate D2E/DX2                !
 ! D35   D(8,5,10,6)           180.0            estimate D2E/DX2                !
 ! D36   D(8,5,10,31)            0.0            estimate D2E/DX2                !
 ! D37   D(3,6,10,5)             0.0            estimate D2E/DX2                !
 ! D38   D(3,6,10,31)          180.0            estimate D2E/DX2                !
 ! D39   D(11,6,10,5)          180.0            estimate D2E/DX2                !
 ! D40   D(11,6,10,31)           0.0            estimate D2E/DX2                !
 ! D41   D(3,6,11,15)            0.0            estimate D2E/DX2                !
 ! D42   D(3,6,11,16)          180.0            estimate D2E/DX2                !
 ! D43   D(10,6,11,15)         180.0            estimate D2E/DX2                !
 ! D44   D(10,6,11,16)           0.0            estimate D2E/DX2                !
 ! D45   D(3,7,12,15)            0.0            estimate D2E/DX2                !
 ! D46   D(3,7,12,32)          180.0            estimate D2E/DX2                !
 ! D47   D(29,7,12,15)         180.0            estimate D2E/DX2                !
 ! D48   D(29,7,12,32)           0.0            estimate D2E/DX2                !
 ! D49   D(5,8,14,9)             0.0            estimate D2E/DX2                !
 ! D50   D(5,8,14,17)          180.0            estimate D2E/DX2                !
 ! D51   D(30,8,14,9)          180.0            estimate D2E/DX2                !
 ! D52   D(30,8,14,17)           0.0            estimate D2E/DX2                !
 ! D53   D(4,9,13,20)          180.0            estimate D2E/DX2                !
 ! D54   D(4,9,13,34)            0.0            estimate D2E/DX2                !
 ! D55   D(14,9,13,20)           0.0            estimate D2E/DX2                !
 ! D56   D(14,9,13,34)         180.0            estimate D2E/DX2                !
 ! D57   D(4,9,14,8)             0.0            estimate D2E/DX2                !
 ! D58   D(4,9,14,17)          180.0            estimate D2E/DX2                !
 ! D59   D(13,9,14,8)          180.0            estimate D2E/DX2                !
 ! D60   D(13,9,14,17)           0.0            estimate D2E/DX2                !
 ! D61   D(6,11,15,12)           0.0            estimate D2E/DX2                !
 ! D62   D(6,11,15,19)         180.0            estimate D2E/DX2                !
 ! D63   D(16,11,15,12)        180.0            estimate D2E/DX2                !
 ! D64   D(16,11,15,19)          0.0            estimate D2E/DX2                !
 ! D65   D(6,11,16,18)         180.0            estimate D2E/DX2                !
 ! D66   D(6,11,16,33)           0.0            estimate D2E/DX2                !
 ! D67   D(15,11,16,18)          0.0            estimate D2E/DX2                !
 ! D68   D(15,11,16,33)        180.0            estimate D2E/DX2                !
 ! D69   D(7,12,15,11)           0.0            estimate D2E/DX2                !
 ! D70   D(7,12,15,19)         180.0            estimate D2E/DX2                !
 ! D71   D(32,12,15,11)        180.0            estimate D2E/DX2                !
 ! D72   D(32,12,15,19)          0.0            estimate D2E/DX2                !
 ! D73   D(9,13,20,23)           0.0            estimate D2E/DX2                !
 ! D74   D(9,13,20,37)         180.0            estimate D2E/DX2                !
 ! D75   D(34,13,20,23)        180.0            estimate D2E/DX2                !
 ! D76   D(34,13,20,37)          0.0            estimate D2E/DX2                !
 ! D77   D(8,14,17,23)         180.0            estimate D2E/DX2                !
 ! D78   D(8,14,17,36)           0.0            estimate D2E/DX2                !
 ! D79   D(9,14,17,23)           0.0            estimate D2E/DX2                !
 ! D80   D(9,14,17,36)         180.0            estimate D2E/DX2                !
 ! D81   D(11,15,19,22)          0.0            estimate D2E/DX2                !
 ! D82   D(11,15,19,35)        180.0            estimate D2E/DX2                !
 ! D83   D(12,15,19,22)        180.0            estimate D2E/DX2                !
 ! D84   D(12,15,19,35)          0.0            estimate D2E/DX2                !
 ! D85   D(11,16,18,21)        180.0            estimate D2E/DX2                !
 ! D86   D(11,16,18,22)          0.0            estimate D2E/DX2                !
 ! D87   D(33,16,18,21)          0.0            estimate D2E/DX2                !
 ! D88   D(33,16,18,22)        180.0            estimate D2E/DX2                !
 ! D89   D(14,17,23,20)          0.0            estimate D2E/DX2                !
 ! D90   D(14,17,23,39)        180.0            estimate D2E/DX2                !
 ! D91   D(36,17,23,20)        180.0            estimate D2E/DX2                !
 ! D92   D(36,17,23,39)          0.0            estimate D2E/DX2                !
 ! D93   D(16,18,21,24)        180.0            estimate D2E/DX2                !
 ! D94   D(16,18,21,38)          0.0            estimate D2E/DX2                !
 ! D95   D(22,18,21,24)          0.0            estimate D2E/DX2                !
 ! D96   D(22,18,21,38)        180.0            estimate D2E/DX2                !
 ! D97   D(16,18,22,19)          0.0            estimate D2E/DX2                !
 ! D98   D(16,18,22,25)        180.0            estimate D2E/DX2                !
 ! D99   D(21,18,22,19)        180.0            estimate D2E/DX2                !
 ! D100  D(21,18,22,25)          0.0            estimate D2E/DX2                !
 ! D101  D(15,19,22,18)          0.0            estimate D2E/DX2                !
 ! D102  D(15,19,22,25)        180.0            estimate D2E/DX2                !
 ! D103  D(35,19,22,18)        180.0            estimate D2E/DX2                !
 ! D104  D(35,19,22,25)          0.0            estimate D2E/DX2                !
 ! D105  D(13,20,23,17)          0.0            estimate D2E/DX2                !
 ! D106  D(13,20,23,39)        180.0            estimate D2E/DX2                !
 ! D107  D(37,20,23,17)        180.0            estimate D2E/DX2                !
 ! D108  D(37,20,23,39)          0.0            estimate D2E/DX2                !
 ! D109  D(18,21,24,26)          0.0            estimate D2E/DX2                !
 ! D110  D(18,21,24,41)        180.0            estimate D2E/DX2                !
 ! D111  D(38,21,24,26)        180.0            estimate D2E/DX2                !
 ! D112  D(38,21,24,41)          0.0            estimate D2E/DX2                !
 ! D113  D(18,22,25,26)          0.0            estimate D2E/DX2                !
 ! D114  D(18,22,25,40)        180.0            estimate D2E/DX2                !
 ! D115  D(19,22,25,26)        180.0            estimate D2E/DX2                !
 ! D116  D(19,22,25,40)          0.0            estimate D2E/DX2                !
 ! D117  D(21,24,26,25)          0.0            estimate D2E/DX2                !
 ! D118  D(21,24,26,42)        180.0            estimate D2E/DX2                !
 ! D119  D(41,24,26,25)        180.0            estimate D2E/DX2                !
 ! D120  D(41,24,26,42)          0.0            estimate D2E/DX2                !
 ! D121  D(22,25,26,24)          0.0            estimate D2E/DX2                !
 ! D122  D(22,25,26,42)        180.0            estimate D2E/DX2                !
 ! D123  D(40,25,26,24)        180.0            estimate D2E/DX2                !
 ! D124  D(40,25,26,42)          0.0            estimate D2E/DX2                !
 --------------------------------------------------------------------------------
 Trust Radius=3.00D-01 FncErr=1.00D-07 GrdErr=1.00D-06 EigMax=2.50D+02 EigMin=1.00D-04
 Number of steps in this run=    252 maximum allowed number of steps=    252.
 GradGradGradGradGradGradGradGradGradGradGradGradGradGradGradGradGradGrad

 Leave Link  103 at Thu Sep  8 15:01:24 2022, MaxMem=  1342177280 cpu:               3.7 elap:               0.1
 (Enter /mnt/opt/groups/app-gaussian/g16-avx2/l202.exe)
                          Input orientation:                          
 ---------------------------------------------------------------------
 Center     Atomic      Atomic             Coordinates (Angstroms)
 Number     Number       Type             X           Y           Z
 ---------------------------------------------------------------------
      1          6           0       -2.546453   -0.482928    0.000000
      2          6           0       -2.453724    0.930365    0.000000
      3          6           0       -1.426149   -1.294903    0.000000
      4          6           0       -3.582122    1.764965    0.000000
      5          6           0       -1.136405    1.525428    0.000000
      6          6           0       -0.100100   -0.704025    0.000000
      7          6           0       -1.560503   -2.733867    0.000000
      8          6           0       -1.021006    2.924191    0.000000
      9          6           0       -3.464544    3.157545    0.000000
     10          6           0        0.000000    0.674804    0.000000
     11          6           0        1.073607   -1.594579    0.000000
     12          6           0       -0.480696   -3.547672    0.000000
     13          6           0       -4.605839    4.020603    0.000000
     14          6           0       -2.145311    3.754658    0.000000
     15          6           0        0.866695   -3.022226    0.000000
     16          6           0        2.379800   -1.123421    0.000000
     17          6           0       -2.040195    5.181535    0.000000
     18          6           0        3.497641   -1.985416    0.000000
     19          6           0        1.958761   -3.881006    0.000000
     20          6           0       -4.459695    5.381686    0.000000
     21          6           0        4.833045   -1.492851    0.000000
     22          6           0        3.284596   -3.404666    0.000000
     23          6           0       -3.159029    5.970345    0.000000
     24          6           0        5.902169   -2.357103    0.000000
     25          6           0        4.413589   -4.271075    0.000000
     26          6           0        5.690177   -3.761208    0.000000
     27          1           0       -3.532828   -0.940979    0.000000
     28          1           0       -4.572287    1.315107    0.000000
     29          1           0       -2.564318   -3.150156    0.000000
     30          1           0       -0.030397    3.373328    0.000000
     31          1           0        0.973093    1.154802    0.000000
     32          1           0       -0.604721   -4.627278    0.000000
     33          1           0        2.576881   -0.056345    0.000000
     34          1           0       -5.595143    3.570543    0.000000
     35          1           0        1.786331   -4.954904    0.000000
     36          1           0       -1.049061    5.627605    0.000000
     37          1           0       -5.335065    6.024382    0.000000
     38          1           0        4.993360   -0.417757    0.000000
     39          1           0       -3.064017    7.052136    0.000000
     40          1           0        4.247386   -5.345163    0.000000
     41          1           0        6.916342   -1.968875    0.000000
     42          1           0        6.544592   -4.431510    0.000000
 ---------------------------------------------------------------------
                    Distance matrix (angstroms):
                    1          2          3          4          5
     1  C    0.000000
     2  C    1.416332   0.000000
     3  C    1.383613   2.451067   0.000000
     4  C    2.475002   1.403510   3.743129   0.000000
     5  C    2.453921   1.445486   2.835175   2.457419   0.000000
     6  C    2.456324   2.865445   1.451738   4.268535   2.458534
     7  C    2.457402   3.771530   1.445223   4.932183   4.280357
     8  C    3.733021   2.455203   4.238502   2.811249   1.403515
     9  C    3.754455   2.445831   4.896871   1.397535   2.843244
    10  C    2.797278   2.466997   2.431799   3.744336   1.419499
    11  C    3.786899   4.337903   2.517655   5.741285   3.823427
    12  C    3.695945   4.893430   2.443123   6.151663   5.115300
    13  C    4.952056   3.765789   6.193951   2.477075   4.273508
    14  C    4.256530   2.841082   5.100516   2.454242   2.446908
    15  C    4.254129   5.162185   2.870676   6.535225   4.969262
    16  C    4.967716   5.251761   3.809810   6.624748   4.402283
    17  C    5.687041   4.271235   6.505482   3.748398   3.766159
    18  C    6.228045   6.627256   4.971973   8.011766   5.813812
    19  C    5.643039   6.528347   4.259759   7.910649   6.229734
    20  C    6.168808   4.882436   7.333433   3.721667   5.090676
    21  C    7.448284   7.679126   6.262323   9.023769   6.689121
    22  C    6.522092   7.191718   5.161610   8.595167   6.622015
    23  C    6.482282   5.089092   7.469050   4.226610   4.883472
    24  C    8.654002   8.979331   7.404898  10.341336   8.038381
    25  C    7.924156   8.614811   6.554398  10.018242   8.025078
    26  C    8.865055   9.398616   7.531584  10.794170   8.634277
    27  H    1.087541   2.160184   2.136202   2.706393   3.438896
    28  H    2.708677   2.153215   4.087828   1.087566   3.442313
    29  H    2.667288   4.082019   2.176555   5.019396   4.888765
    30  H    4.604481   3.441015   4.872423   3.898921   2.153599
    31  H    3.881928   3.434159   3.428909   4.595898   2.141809
    32  H    4.576676   5.857150   3.432123   7.051644   6.175636
    33  H    5.141063   5.126459   4.190260   6.422654   4.036149
    34  H    5.071995   4.103542   6.407267   2.704139   4.905389
    35  H    6.226683   7.253582   4.869870   8.600984   7.108944
    36  H    6.291327   4.902769   6.932771   4.619133   4.103107
    37  H    7.079650   5.852447   8.297684   4.606022   6.153806
    38  H    7.540095   7.568123   6.479157   8.848908   6.430396
    39  H    7.552818   6.152117   8.506214   5.312496   5.853220
    40  H    8.354494   9.180802   6.970911  10.576158   8.728701
    41  H    9.578754   9.808350   8.369671  11.142680   8.778205
    42  H    9.911529  10.474703   8.565688  11.872095   9.720228
                    6          7          8          9         10
     6  C    0.000000
     7  C    2.500607   0.000000
     8  C    3.743263   5.683720   0.000000
     9  C    5.121641   6.191454   2.454655   0.000000
    10  C    1.382458   3.748894   2.470262   4.262284   0.000000
    11  C    1.473321   2.869933   4.980631   6.570959   2.510524
    12  C    2.869004   1.352132   6.494378   7.339161   4.249750
    13  C    6.528690   7.409247   3.748753   1.430882   5.692813
    14  C    4.905379   6.514826   1.397761   1.448074   3.753380
    15  C    2.511722   2.444267   6.238853   7.546469   3.797261
    16  C    2.515114   4.256703   5.286648   7.244517   2.982794
    17  C    6.197079   7.929924   2.476762   2.474935   4.947021
    18  C    3.819123   5.113218   6.672512   8.655753   4.394344
    19  C    3.785778   3.701506   7.428978   8.885575   4.959047
    20  C    7.486117   8.617860   4.226566   2.436622   6.484105
    21  C    4.995815   6.512878   7.333497   9.511896   5.296891
    22  C    4.330084   4.891314   7.654583   9.413475   5.237427
    23  C    7.341952   8.849779   3.721585   2.829343   6.166216
    24  C    6.225745   7.472177   8.707607  10.869529   6.635364
    25  C    5.753020   6.168694   9.017021  10.828175   6.628838
    26  C    6.547799   7.323100   9.472832  11.475106   7.215006
    27  H    3.440896   2.665429   4.609641   4.099093   3.884795
    28  H    4.906868   5.046289   3.898814   2.149808   4.616903
    29  H    3.472165   1.086711   6.267336   6.371617   4.605002
    30  H    4.077949   6.295955   1.087672   3.440920   2.698695
    31  H    2.146388   4.641213   2.665927   4.868634   1.085038
    32  H    3.955573   2.120973   7.562934   8.293495   5.336456
    33  H    2.754218   4.928191   4.672086   6.843092   2.678599
    34  H    6.961855   7.484912   4.619578   2.170258   6.300074
    35  H    4.650655   4.016753   8.364286   9.663515   5.906318
    36  H    6.402348   8.377099   2.703560   3.454816   5.062684
    37  H    8.525041   9.536993   5.312465   3.423098   7.555190
    38  H    5.101498   6.951078   6.880495   9.182534   5.111490
    39  H    8.303182   9.900829   4.605847   3.915132   7.075208
    40  H    6.359308   6.367923   9.805007  11.479107   7.367516
    41  H    7.129537   8.511293   9.324355  11.577693   7.404379
    42  H    7.618798   8.280976  10.551996  12.560914   8.300971
                   11         12         13         14         15
    11  C    0.000000
    12  C    2.496083   0.000000
    13  C    7.986637   8.619489   0.000000
    14  C    6.243058   7.489657   2.474859   0.000000
    15  C    1.442563   1.446221   8.919085   7.416086   0.000000
    16  C    1.388571   3.749591   8.675260   6.653742   2.427951
    17  C    7.457311   8.867417   2.816077   1.430744   8.703545
    18  C    2.455340   4.274086  10.086558   8.049308   2.827871
    19  C    2.451784   2.462126  10.272750   8.668724   1.389284
    20  C    8.904252   9.775780   1.368906   2.829062   9.949682
    21  C    3.760814   5.697204  10.931180   8.731197   4.250990
    22  C    2.857427   3.768007  10.834832   8.985533   2.447959
    23  C    8.668523   9.887675   2.427911   2.436574   9.852552
    24  C    4.888400   6.492952  12.292004  10.105224   5.079211
    25  C    4.280083   4.947458  12.251612  10.364920   3.760330
    26  C    5.099706   6.174566  12.905988  10.857399   4.879762
    27  H    4.652573   4.013771   5.076283   4.896347   4.866969
    28  H    6.351566   6.355135   2.705704   3.441166   6.956650
    29  H    3.956554   2.121202   7.455709   6.917516   3.433397
    30  H    5.089099   6.935633   4.620999   2.149017   6.458164
    31  H    2.751218   4.922069   6.271945   4.060012   4.178383
    32  H    3.466129   1.086707   9.528630   8.522339   2.177443
    33  H    2.150813   4.640920   8.259114   6.068183   3.423622
    34  H    8.435088   8.765076   1.086865   3.454742   9.231465
    35  H    3.435078   2.668279  11.019055   9.555851   2.140321
    36  H    7.527660   9.192864   3.902964   2.170183   8.859441
    37  H    9.955885  10.732619   2.132346   3.914866  10.968270
    38  H    4.092600   6.305684  10.575616   8.268595   4.879818
    39  H    9.585698  10.910063   3.401089   3.423066  10.814031
    40  H    4.913222   5.058234  12.887869  11.120851   4.101842
    41  H    5.854712   7.563648  12.985935  10.717854   6.140666
    42  H    6.162780   7.080667  13.991795  11.938499   5.850179
                   16         17         18         19         20
    16  C    0.000000
    17  C    7.699924   0.000000
    18  C    1.411596   9.057197   0.000000
    19  C    2.789543   9.905620   2.441601   0.000000
    20  C    9.439021   2.427765  10.844049  11.269163   0.000000
    21  C    2.480905   9.580650   1.423350   3.736950  11.559164
    22  C    2.454126  10.103279   1.435151   1.408807  11.712132
    23  C    9.000008   1.368945  10.373302  11.101391   1.427673
    24  C    3.732165  10.950443   2.433086   4.227617  12.932791
    25  C    3.747536  11.445661   2.462356   2.485626  13.111482
    26  C    4.232791  11.820800   2.821463   3.733339  13.660615
    27  H    5.915442   6.301836   7.107626   6.229070   6.390241
    28  H    7.367356   4.621770   8.718784   8.345908   4.068137
    29  H    5.343403   8.348160   6.172841   4.581745   8.739839
    30  H    5.101941   2.703498   6.415855   7.522108   4.863351
    31  H    2.677522   5.029362   4.029183   5.131365   6.883439
    32  H    4.602649   9.913294   4.879427   2.669899  10.725679
    33  H    1.085123   6.982319   2.137549   3.874288   8.893008
    34  H    9.253811   3.902941  10.655862  10.610704   2.137634
    35  H    3.877173  10.834653   3.427308   1.087653  12.077166
    36  H    7.571885   1.086888   8.867389   9.972997   3.419488
    37  H   10.517140   3.400964  11.923655  12.301082   1.085970
    38  H    2.707149   8.990159   2.166733   4.604659  11.090256
    39  H    9.822162   2.132454  11.168380  12.031704   2.176768
    40  H    4.616382  12.261527   3.442385   2.716903  13.815880
    41  H    4.614651  11.460712   3.418741   5.313554  13.544186
    42  H    5.318735  12.888336   3.907337   4.618755  14.744258
                   21         22         23         24         25
    21  C    0.000000
    22  C    2.460230   0.000000
    23  C   10.934923  11.375901   0.000000
    24  C    1.374757   2.819411  12.306571   0.000000
    25  C    2.809710   1.423127  12.737002   2.424698   0.000000
    26  C    2.424896   2.431860  13.153386   1.420018   1.374642
    27  H    8.384056   7.248933   6.921425   9.540680   8.615978
    28  H    9.815544   9.165526   4.865032  11.099520  10.580709
    29  H    7.580741   5.854449   9.139870   8.503548   7.067365
    30  H    6.879881   7.545222   4.066059   8.248223   8.842280
    31  H    4.680737   5.111927   6.345383   6.052212   6.424730
    32  H    6.276459   4.076956  10.901106   6.891539   5.030936
    33  H    2.674664   3.422297   8.319955   4.043640   4.597548
    34  H   11.592457  11.291736   3.419605  12.935423  12.714782
    35  H    4.611754   2.155930  11.992400   4.867103   2.714794
    36  H    9.235803  10.018109   2.137624  10.586556  11.305946
    37  H   12.645128  12.775191   2.176707  14.018727  14.178600
    38  H    1.086981   3.441148  10.357089   2.141728   3.896690
    39  H   11.635308  12.233135   1.085955  12.997164  13.569440
    40  H    3.896576   2.166216  13.523894   3.415671   1.086871
    41  H    2.136990   3.905262  12.827483   1.085941   3.400573
    42  H    3.400751   3.417892  14.225289   2.171606   2.137034
                   26         27         28         29         30
    26  C    0.000000
    27  H    9.644559   0.000000
    28  H   11.449329   2.484029   0.000000
    29  H    8.277081   2.412151   4.895969   0.000000
    30  H    9.144756   5.557002   4.986486   6.998328   0.000000
    31  H    6.813078   4.969469   5.547697   5.571888   2.434923
    32  H    6.354197   4.707718   7.145175   2.453958   8.021193
    33  H    4.839279   6.173421   7.279525   6.000299   4.308196
    34  H   13.457824   4.960542   2.476535   7.372496   5.568240
    35  H    4.082269   6.663711   8.930009   4.710123   8.524081
    36  H   11.557125   7.022492   5.568731   8.907586   2.473750
    37  H   14.741565   7.194742   4.770650   9.583798   5.930227
    38  H    3.415292   8.542227   9.721338   8.036448   6.293684
    39  H   13.912740   8.006852   5.931979  10.214522   4.768278
    40  H    2.142559   8.940278  11.051960   7.156631   9.711411
    41  H    2.171621  10.499606  11.948771   9.553970   8.763351
    42  H    1.085970  10.664811  12.514336   9.198593  10.205194
                   31         32         33         34         35
    31  H    0.000000
    32  H    5.993492   0.000000
    33  H    2.009730   5.569203   0.000000
    34  H    6.998395   9.597322   8.940710   0.000000
    35  H    6.163592   2.413394   4.961940  11.276941   0.000000
    36  H    4.908673  10.264505   6.742013   4.989826  10.955772
    37  H    7.969044  11.654785   9.978684   2.467583  13.086596
    38  H    4.316884   7.004183   2.443356  11.314722   5.556144
    39  H    7.146804  11.935529   9.074703   4.304427  12.949706
    40  H    7.278086   4.904926   5.546367  13.280256   2.491805
    41  H    6.714132   7.977061   4.742224  13.682924   5.935771
    42  H    7.889771   7.151993   5.906336  14.539808   4.786960
                   36         37         38         39         40
    36  H    0.000000
    37  H    4.304331   0.000000
    38  H    8.547354  12.172819   0.000000
    39  H    2.467658   2.492777  10.987294   0.000000
    40  H   12.184170  14.869093   4.983554  14.392694   0.000000
    41  H   11.007005  14.628367   2.470592  13.453111   4.303794
    42  H   12.603546  15.825673   4.303084  14.973293   2.472229
                   41         42
    41  H    0.000000
    42  H    2.490536   0.000000
 Stoichiometry    C26H16
 Framework group  CS[SG(C26H16)]
 Deg. of freedom    81
 Full point group                 CS      NOp   2
 Largest Abelian subgroup         CS      NOp   2
 Largest concise Abelian subgroup C1      NOp   1
                         Standard orientation:                         
 ---------------------------------------------------------------------
 Center     Atomic      Atomic             Coordinates (Angstroms)
 Number     Number       Type             X           Y           Z
 ---------------------------------------------------------------------
      1          6           0       -2.546453   -0.482928    0.000000
      2          6           0       -2.453724    0.930365    0.000000
      3          6           0       -1.426149   -1.294903    0.000000
      4          6           0       -3.582122    1.764965    0.000000
      5          6           0       -1.136405    1.525428    0.000000
      6          6           0       -0.100100   -0.704025    0.000000
      7          6           0       -1.560503   -2.733867    0.000000
      8          6           0       -1.021006    2.924191    0.000000
      9          6           0       -3.464544    3.157545    0.000000
     10          6           0        0.000000    0.674804    0.000000
     11          6           0        1.073607   -1.594579    0.000000
     12          6           0       -0.480696   -3.547672    0.000000
     13          6           0       -4.605839    4.020603    0.000000
     14          6           0       -2.145311    3.754658    0.000000
     15          6           0        0.866695   -3.022226    0.000000
     16          6           0        2.379800   -1.123421    0.000000
     17          6           0       -2.040195    5.181535    0.000000
     18          6           0        3.497641   -1.985416    0.000000
     19          6           0        1.958761   -3.881006    0.000000
     20          6           0       -4.459695    5.381686    0.000000
     21          6           0        4.833045   -1.492851    0.000000
     22          6           0        3.284596   -3.404666    0.000000
     23          6           0       -3.159029    5.970345    0.000000
     24          6           0        5.902169   -2.357103    0.000000
     25          6           0        4.413589   -4.271075    0.000000
     26          6           0        5.690177   -3.761208    0.000000
     27          1           0       -3.532828   -0.940979    0.000000
     28          1           0       -4.572287    1.315107    0.000000
     29          1           0       -2.564318   -3.150156    0.000000
     30          1           0       -0.030397    3.373328    0.000000
     31          1           0        0.973093    1.154802    0.000000
     32          1           0       -0.604721   -4.627278    0.000000
     33          1           0        2.576881   -0.056345    0.000000
     34          1           0       -5.595143    3.570543    0.000000
     35          1           0        1.786331   -4.954904    0.000000
     36          1           0       -1.049061    5.627605    0.000000
     37          1           0       -5.335065    6.024382    0.000000
     38          1           0        4.993360   -0.417757    0.000000
     39          1           0       -3.064017    7.052136    0.000000
     40          1           0        4.247386   -5.345163    0.000000
     41          1           0        6.916342   -1.968875    0.000000
     42          1           0        6.544592   -4.431510    0.000000
 ---------------------------------------------------------------------
 Rotational constants (GHZ):           0.5956528           0.0888648           0.0773283
 Leave Link  202 at Thu Sep  8 15:01:24 2022, MaxMem=  1342177280 cpu:               6.9 elap:               0.2
 (Enter /mnt/opt/groups/app-gaussian/g16-avx2/l301.exe)
 Standard basis: 6-31G(d,p) (6D, 7F)
 Ernie: Thresh=  0.10000D-02 Tol=  0.10000D-05 Strict=F.
 There are   350 symmetry adapted cartesian basis functions of A'  symmetry.
 There are   120 symmetry adapted cartesian basis functions of A"  symmetry.
 There are   350 symmetry adapted basis functions of A'  symmetry.
 There are   120 symmetry adapted basis functions of A"  symmetry.
   470 basis functions,   840 primitive gaussians,   470 cartesian basis functions
    86 alpha electrons       86 beta electrons
       nuclear repulsion energy      1928.9146374745 Hartrees.
 IExCor=  402 DFT=T Ex+Corr=B3LYP ExCW=0 ScaHFX=  0.200000
 ScaDFX=  0.800000  0.720000  1.000000  0.810000 ScalE2=  1.000000  1.000000
 IRadAn=      5 IRanWt=     -1 IRanGd=            0 ICorTp=0 IEmpDi=131
 NAtoms=   42 NActive=   42 NUniq=   42 SFac= 1.00D+00 NAtFMM=   60 NAOKFM=F Big=F
 Integral buffers will be    131072 words long.
 Raffenetti 2 integral format.
 Two-electron integral symmetry is turned on.
 R6Disp:  Grimme-D3 Dispersion energy=       -0.0372636820 Hartrees.
 Nuclear repulsion after empirical dispersion term =     1928.8773737925 Hartrees.
 Leave Link  301 at Thu Sep  8 15:01:24 2022, MaxMem=  1342177280 cpu:               9.2 elap:               0.2
 (Enter /mnt/opt/groups/app-gaussian/g16-avx2/l302.exe)
 NPDir=0 NMtPBC=     1 NCelOv=     1 NCel=       1 NClECP=     1 NCelD=      1
         NCelK=      1 NCelE2=     1 NClLst=     1 CellRange=     0.0.
 One-electron integrals computed using PRISM.
 One-electron integral symmetry used in STVInt
 NBasis=   470 RedAO= T EigKep=  1.46D-04  NBF=   350   120
 NBsUse=   470 1.00D-06 EigRej= -1.00D+00 NBFU=   350   120
 Precomputing XC quadrature grid using
 IXCGrd= 4 IRadAn=           5 IRanWt=          -1 IRanGd=           0 AccXCQ= 1.00D-12.
 Generated NRdTot=       0 NPtTot=           0 NUsed=           0 NTot=          32
 NSgBfM=   458   458   458   458   458 MxSgAt=    42 MxSgA2=    42.
 Leave Link  302 at Thu Sep  8 15:01:27 2022, MaxMem=  1342177280 cpu:             120.0 elap:               2.7
 (Enter /mnt/opt/groups/app-gaussian/g16-avx2/l303.exe)
 DipDrv:  MaxL=1.
 Leave Link  303 at Thu Sep  8 15:01:27 2022, MaxMem=  1342177280 cpu:               7.3 elap:               0.2
 (Enter /mnt/opt/groups/app-gaussian/g16-avx2/l401.exe)
 ExpMin= 1.61D-01 ExpMax= 3.05D+03 ExpMxC= 4.57D+02 IAcc=3 IRadAn=         5 AccDes= 0.00D+00
 Harris functional with IExCor=  402 and IRadAn=       5 diagonalized for initial guess.
 HarFok:  IExCor=  402 AccDes= 0.00D+00 IRadAn=         5 IDoV= 1 UseB2=F ITyADJ=14
 ICtDFT=  3500011 ScaDFX=  1.000000  1.000000  1.000000  1.000000
 FoFCou: FMM=F IPFlag=           0 FMFlag=      100000 FMFlg1=           0
         NFxFlg=           0 DoJE=T BraDBF=F KetDBF=T FulRan=T
         wScrn=  0.000000 ICntrl=       500 IOpCl=  0 I1Cent=   200000004 NGrid=           0
         NMat0=    1 NMatS0=      1 NMatT0=    0 NMatD0=    1 NMtDS0=    0 NMtDT0=    0
 Petite list used in FoFCou.
 Harris En= -1000.52711902721    
 JPrj=0 DoOrth=F DoCkMO=F.
 Initial guess orbital symmetries:
       Occupied  (A') (A') (A') (A') (A') (A') (A') (A') (A') (A')
                 (A') (A') (A') (A') (A') (A') (A') (A') (A') (A')
                 (A') (A') (A') (A') (A') (A') (A') (A') (A') (A')
                 (A') (A') (A') (A') (A') (A') (A') (A') (A') (A')
                 (A') (A') (A') (A') (A') (A') (A') (A') (A') (A')
                 (A') (A') (A') (A') (A') (A') (A') (A') (A') (A')
                 (A') (A') (A') (A') (A') (A') (A") (A') (A") (A')
                 (A') (A') (A") (A') (A') (A") (A') (A") (A") (A")
                 (A") (A") (A") (A") (A") (A")
       Virtual   (A") (A") (A") (A") (A") (A") (A") (A") (A") (A")
                 (A') (A') (A') (A") (A') (A') (A') (A') (A") (A')
                 (A') (A') (A") (A') (A') (A') (A') (A') (A') (A')
                 (A') (A') (A') (A') (A') (A') (A') (A') (A') (A')
                 (A') (A') (A') (A') (A') (A') (A') (A') (A') (A')
                 (A') (A') (A') (A') (A') (A') (A') (A") (A') (A")
                 (A') (A') (A") (A') (A') (A") (A") (A') (A') (A")
                 (A') (A') (A") (A') (A') (A') (A') (A') (A') (A")
                 (A') (A') (A') (A") (A') (A') (A') (A') (A') (A")
                 (A') (A") (A') (A") (A") (A") (A") (A") (A") (A")
                 (A") (A") (A') (A") (A') (A') (A") (A') (A') (A')
                 (A') (A') (A') (A') (A') (A') (A") (A') (A") (A")
                 (A') (A') (A') (A") (A') (A') (A') (A') (A') (A')
                 (A') (A') (A') (A') (A') (A') (A') (A') (A') (A')
                 (A') (A') (A') (A') (A') (A') (A') (A') (A') (A')
                 (A') (A') (A") (A") (A') (A") (A") (A') (A") (A")
                 (A') (A') (A") (A") (A") (A') (A") (A") (A") (A")
                 (A') (A") (A') (A") (A") (A") (A") (A') (A") (A")
                 (A') (A") (A') (A') (A') (A') (A') (A') (A') (A')
                 (A') (A') (A') (A') (A') (A') (A') (A') (A') (A')
                 (A') (A") (A') (A') (A") (A") (A") (A") (A') (A')
                 (A') (A") (A') (A') (A') (A") (A') (A') (A') (A')
                 (A') (A') (A') (A') (A") (A') (A') (A') (A') (A')
                 (A') (A") (A') (A') (A") (A") (A') (A") (A') (A")
                 (A') (A') (A') (A') (A') (A') (A") (A") (A") (A")
                 (A") (A') (A") (A") (A") (A') (A") (A') (A") (A')
                 (A") (A') (A") (A') (A') (A') (A') (A') (A') (A")
                 (A") (A') (A") (A') (A") (A") (A') (A') (A') (A")
                 (A') (A") (A') (A') (A") (A") (A') (A") (A') (A')
                 (A") (A') (A") (A") (A') (A") (A') (A') (A") (A")
                 (A') (A') (A") (A') (A") (A') (A') (A") (A') (A")
                 (A') (A") (A") (A') (A') (A') (A') (A') (A') (A')
                 (A') (A') (A') (A') (A') (A') (A') (A') (A') (A')
                 (A') (A') (A') (A') (A') (A') (A') (A') (A') (A')
                 (A') (A') (A') (A') (A') (A') (A') (A') (A') (A')
                 (A') (A') (A') (A') (A') (A') (A') (A') (A') (A')
                 (A') (A') (A') (A') (A') (A') (A') (A') (A') (A')
                 (A') (A') (A') (A') (A') (A') (A') (A') (A') (A')
                 (A') (A') (A') (A')
 The electronic state of the initial guess is 1-A'.
 Leave Link  401 at Thu Sep  8 15:01:29 2022, MaxMem=  1342177280 cpu:              90.5 elap:               2.0
 (Enter /mnt/opt/groups/app-gaussian/g16-avx2/l502.exe)
 Two-electron integrals replicated using symmetry.
 Closed shell SCF:
 Using DIIS extrapolation, IDIIS=    10.
 NGot=  1342177280 LenX=  1341706032 LenY=  1341484662
 Requested convergence on RMS density matrix=1.00D-08 within 500 cycles.
 Requested convergence on MAX density matrix=1.00D-06.
 Requested convergence on             energy=1.00D-06.
 Level shift goal  0.100 maximum shift  0.100.
 No special actions if energy rises.
 Dynamic level shift is on during FON iterations.

 Cycle   1  Pass 1  IDiag  1:
 FoFJK:  IHMeth= 1 ICntrl=       0 DoSepK=F KAlg= 0 I1Cent=           0 FoldK=F
 IRaf= 620000000 NMat=       1 IRICut=       1 DoRegI=T DoRafI=F ISym2E= 2 IDoP0=0 IntGTp=1.
 FoFCou: FMM=F IPFlag=           0 FMFlag=      100000 FMFlg1=           0
         NFxFlg=           0 DoJE=F BraDBF=F KetDBF=F FulRan=T
         wScrn=  0.000000 ICntrl=         0 IOpCl=  0 I1Cent=           0 NGrid=           0
         NMat0=    1 NMatS0=      1 NMatT0=    0 NMatD0=    1 NMtDS0=    0 NMtDT0=    0
 Integrals replicated using symmetry in FoFCou.
 E= -1000.04264769446    
 DIIS: error= 4.39D-02 at cycle   1 NSaved=   1.
 NSaved= 1 IEnMin= 1 EnMin= -1000.04264769446     IErMin= 1 ErrMin= 4.39D-02
 ErrMax= 4.39D-02  0.00D+00 EMaxC= 1.00D+00 BMatC= 4.26D-01 BMatP= 4.26D-01
 IDIUse=1 WtCom= 1.00D+00 WtEn= 0.00D+00
 Coeff-Com:  0.100D+01
 Coeff:      0.100D+01
 Gap=     0.111 Goal=     0.100 Shift=    0.000
 T= 1725. Gap= 0.107 NK=0 IS=    1 IE=  470 IFin=   88
          NO(<0.9)=   0  NV(>0.1)=   0     86.00e < EF      0.00e >EF  Err=0.0D+00
 GapD=    0.111 DampG=1.000 DampE=0.500 DampFc=0.5000 IDamp=-1.
 Damping current iteration by 5.00D-01
 RMSDP=3.93D-03 MaxDP=1.08D-01              OVMax= 1.43D-01

 Cycle   2  Pass 1  IDiag  1:
 E= -1000.28540056569     Delta-E=       -0.242752871234 Rises=F Damp=T
 DIIS: error= 7.37D-03 at cycle   2 NSaved=   2.
 NSaved= 2 IEnMin= 2 EnMin= -1000.28540056569     IErMin= 2 ErrMin= 7.37D-03
 ErrMax= 7.37D-03  0.00D+00 EMaxC= 1.00D+00 BMatC= 2.63D-02 BMatP= 4.26D-01
 IDIUse=1 WtCom= 1.00D+00 WtEn= 0.00D+00
 Coeff-Com: -0.946D-01 0.109D+01
 Coeff:     -0.946D-01 0.109D+01
 Gap=     0.113 Goal=     0.100 Shift=    0.000
 T= 1530. Gap= 0.110 NK=3 IS=   74 IE=   95 IFin=   87
          NO(<0.9)=   0  NV(>0.1)=   0     86.00e < EF      0.00e >EF  Err=1.4D-14
 GapD=    0.113 DampG=1.000 DampE=1.000 DampFc=1.0000 IDamp=-1.
 RMSDP=1.37D-03 MaxDP=5.71D-02 DE=-2.43D-01 OVMax= 7.48D-02

 Cycle   3  Pass 1  IDiag  1:
 E= -1000.50696560113     Delta-E=       -0.221565035438 Rises=F Damp=F
 DIIS: error= 6.78D-03 at cycle   3 NSaved=   3.
 NSaved= 3 IEnMin= 3 EnMin= -1000.50696560113     IErMin= 3 ErrMin= 6.78D-03
 ErrMax= 6.78D-03  0.00D+00 EMaxC= 1.00D+00 BMatC= 1.14D-02 BMatP= 2.63D-02
 IDIUse=1 WtCom= 1.00D+00 WtEn= 0.00D+00
 Coeff-Com: -0.825D-01 0.440D+00 0.643D+00
 Coeff:     -0.825D-01 0.440D+00 0.643D+00
 Gap=     0.114 Goal=     0.100 Shift=    0.000
 T= 1233. Gap= 0.110 NK=3 IS=   87 IE=   95 IFin=   86
          NO(<0.9)=   0  NV(>0.1)=   0     86.00e < EF      0.00e >EF  Err=0.0D+00
 GapD=    0.114 DampG=1.000 DampE=1.000 DampFc=1.0000 IDamp=-1.
 RMSDP=4.97D-04 MaxDP=2.27D-02 DE=-2.22D-01 OVMax= 5.89D-02

 Cycle   4  Pass 1  IDiag  1:
 E= -1000.51035555445     Delta-E=       -0.003389953318 Rises=F Damp=F
 DIIS: error= 7.11D-03 at cycle   4 NSaved=   4.
 NSaved= 4 IEnMin= 4 EnMin= -1000.51035555445     IErMin= 3 ErrMin= 6.78D-03
 ErrMax= 7.11D-03  0.00D+00 EMaxC= 1.00D+00 BMatC= 7.51D-03 BMatP= 1.14D-02
 IDIUse=1 WtCom= 1.00D+00 WtEn= 0.00D+00
 Coeff-Com: -0.437D-01 0.152D+00 0.457D+00 0.435D+00
 Coeff:     -0.437D-01 0.152D+00 0.457D+00 0.435D+00
 Gap=     0.112 Goal=     0.100 Shift=    0.000
 T=  630. Gap= 0.111 NK=3 IS=   87 IE=   95 IFin=   86
          NO(<0.9)=   0  NV(>0.1)=   0     86.00e < EF      0.00e >EF  Err=0.0D+00
 GapD=    0.112 DampG=1.000 DampE=1.000 DampFc=1.0000 IDamp=-1.
 RMSDP=2.66D-04 MaxDP=1.30D-02 DE=-3.39D-03 OVMax= 3.56D-02

 Cycle   5  Pass 1  IDiag  1:
 E= -1000.51958737625     Delta-E=       -0.009231821802 Rises=F Damp=F
 DIIS: error= 8.99D-04 at cycle   5 NSaved=   5.
 NSaved= 5 IEnMin= 5 EnMin= -1000.51958737625     IErMin= 5 ErrMin= 8.99D-04
 ErrMax= 8.99D-04  0.00D+00 EMaxC= 1.00D+00 BMatC= 2.96D-04 BMatP= 7.51D-03
 IDIUse=1 WtCom= 1.00D+00 WtEn= 0.00D+00
 Coeff-Com: -0.165D-01 0.445D-01 0.181D+00 0.233D+00 0.558D+00
 Coeff:     -0.165D-01 0.445D-01 0.181D+00 0.233D+00 0.558D+00
 Gap=     0.111 Goal=     0.100 Shift=    0.000
 RMSDP=6.04D-05 MaxDP=2.53D-03 DE=-9.23D-03 OVMax= 6.44D-03

 Cycle   6  Pass 1  IDiag  1:
 E= -1000.51986176724     Delta-E=       -0.000274390992 Rises=F Damp=F
 DIIS: error= 3.80D-04 at cycle   6 NSaved=   6.
 NSaved= 6 IEnMin= 6 EnMin= -1000.51986176724     IErMin= 6 ErrMin= 3.80D-04
 ErrMax= 3.80D-04  0.00D+00 EMaxC= 1.00D+00 BMatC= 5.44D-05 BMatP= 2.96D-04
 IDIUse=1 WtCom= 1.00D+00 WtEn= 0.00D+00
 Coeff-Com: -0.519D-02 0.101D-01 0.595D-01 0.980D-01 0.353D+00 0.485D+00
 Coeff:     -0.519D-02 0.101D-01 0.595D-01 0.980D-01 0.353D+00 0.485D+00
 Gap=     0.111 Goal=     0.100 Shift=    0.000
 RMSDP=1.90D-05 MaxDP=1.05D-03 DE=-2.74D-04 OVMax= 2.74D-03

 Cycle   7  Pass 1  IDiag  1:
 E= -1000.51991569390     Delta-E=       -0.000053926658 Rises=F Damp=F
 DIIS: error= 8.47D-05 at cycle   7 NSaved=   7.
 NSaved= 7 IEnMin= 7 EnMin= -1000.51991569390     IErMin= 7 ErrMin= 8.47D-05
 ErrMax= 8.47D-05  0.00D+00 EMaxC= 1.00D+00 BMatC= 2.81D-06 BMatP= 5.44D-05
 IDIUse=1 WtCom= 1.00D+00 WtEn= 0.00D+00
 Coeff-Com: -0.245D-02 0.415D-02 0.287D-01 0.498D-01 0.189D+00 0.291D+00
 Coeff-Com:  0.439D+00
 Coeff:     -0.245D-02 0.415D-02 0.287D-01 0.498D-01 0.189D+00 0.291D+00
 Coeff:      0.439D+00
 Gap=     0.111 Goal=     0.100 Shift=    0.000
 RMSDP=5.13D-06 MaxDP=2.74D-04 DE=-5.39D-05 OVMax= 7.12D-04

 Cycle   8  Pass 1  IDiag  1:
 E= -1000.51991870935     Delta-E=       -0.000003015452 Rises=F Damp=F
 DIIS: error= 2.42D-05 at cycle   8 NSaved=   8.
 NSaved= 8 IEnMin= 8 EnMin= -1000.51991870935     IErMin= 8 ErrMin= 2.42D-05
 ErrMax= 2.42D-05  0.00D+00 EMaxC= 1.00D+00 BMatC= 2.07D-07 BMatP= 2.81D-06
 IDIUse=1 WtCom= 1.00D+00 WtEn= 0.00D+00
 Coeff-Com: -0.216D-03 0.104D-03 0.260D-02 0.557D-02 0.269D-01 0.524D-01
 Coeff-Com:  0.230D+00 0.683D+00
 Coeff:     -0.216D-03 0.104D-03 0.260D-02 0.557D-02 0.269D-01 0.524D-01
 Coeff:      0.230D+00 0.683D+00
 Gap=     0.111 Goal=     0.100 Shift=    0.000
 RMSDP=1.52D-06 MaxDP=7.62D-05 DE=-3.02D-06 OVMax= 2.80D-04

 Cycle   9  Pass 1  IDiag  1:
 E= -1000.51991890813     Delta-E=       -0.000000198778 Rises=F Damp=F
 DIIS: error= 1.56D-05 at cycle   9 NSaved=   9.
 NSaved= 9 IEnMin= 9 EnMin= -1000.51991890813     IErMin= 9 ErrMin= 1.56D-05
 ErrMax= 1.56D-05  0.00D+00 EMaxC= 1.00D+00 BMatC= 3.33D-08 BMatP= 2.07D-07
 IDIUse=1 WtCom= 1.00D+00 WtEn= 0.00D+00
 Coeff-Com: -0.210D-04-0.127D-03 0.219D-03 0.104D-02 0.782D-02 0.182D-01
 Coeff-Com:  0.120D+00 0.426D+00 0.427D+00
 Coeff:     -0.210D-04-0.127D-03 0.219D-03 0.104D-02 0.782D-02 0.182D-01
 Coeff:      0.120D+00 0.426D+00 0.427D+00
 Gap=     0.111 Goal=     0.100 Shift=    0.000
 RMSDP=6.20D-07 MaxDP=3.65D-05 DE=-1.99D-07 OVMax= 1.46D-04

 Cycle  10  Pass 1  IDiag  1:
 E= -1000.51991894360     Delta-E=       -0.000000035469 Rises=F Damp=F
 DIIS: error= 5.86D-06 at cycle  10 NSaved=  10.
 NSaved=10 IEnMin=10 EnMin= -1000.51991894360     IErMin=10 ErrMin= 5.86D-06
 ErrMax= 5.86D-06  0.00D+00 EMaxC= 1.00D+00 BMatC= 4.02D-09 BMatP= 3.33D-08
 IDIUse=1 WtCom= 1.00D+00 WtEn= 0.00D+00
 Coeff-Com:  0.216D-04-0.834D-04-0.344D-03-0.394D-03-0.140D-03 0.879D-03
 Coeff-Com:  0.274D-01 0.128D+00 0.271D+00 0.574D+00
 Coeff:      0.216D-04-0.834D-04-0.344D-03-0.394D-03-0.140D-03 0.879D-03
 Coeff:      0.274D-01 0.128D+00 0.271D+00 0.574D+00
 Gap=     0.111 Goal=     0.100 Shift=    0.000
 RMSDP=2.20D-07 MaxDP=1.16D-05 DE=-3.55D-08 OVMax= 4.92D-05

 Cycle  11  Pass 1  IDiag  1:
 E= -1000.51991894800     Delta-E=       -0.000000004399 Rises=F Damp=F
 DIIS: error= 1.43D-06 at cycle  11 NSaved=  11.
 NSaved=11 IEnMin=11 EnMin= -1000.51991894800     IErMin=11 ErrMin= 1.43D-06
 ErrMax= 1.43D-06  0.00D+00 EMaxC= 1.00D+00 BMatC= 5.62D-10 BMatP= 4.02D-09
 IDIUse=1 WtCom= 1.00D+00 WtEn= 0.00D+00
 Coeff-Com:  0.142D-04-0.325D-04-0.237D-03-0.356D-03-0.939D-03-0.152D-02
 Coeff-Com:  0.246D-02 0.281D-01 0.115D+00 0.352D+00 0.506D+00
 Coeff:      0.142D-04-0.325D-04-0.237D-03-0.356D-03-0.939D-03-0.152D-02
 Coeff:      0.246D-02 0.281D-01 0.115D+00 0.352D+00 0.506D+00
 Gap=     0.111 Goal=     0.100 Shift=    0.000
 RMSDP=6.59D-08 MaxDP=2.89D-06 DE=-4.40D-09 OVMax= 1.14D-05

 Cycle  12  Pass 1  IDiag  1:
 E= -1000.51991894860     Delta-E=       -0.000000000606 Rises=F Damp=F
 DIIS: error= 2.25D-07 at cycle  12 NSaved=  12.
 NSaved=12 IEnMin=12 EnMin= -1000.51991894860     IErMin=12 ErrMin= 2.25D-07
 ErrMax= 2.25D-07  0.00D+00 EMaxC= 1.00D+00 BMatC= 1.72D-11 BMatP= 5.62D-10
 IDIUse=1 WtCom= 1.00D+00 WtEn= 0.00D+00
 Coeff-Com:  0.504D-05-0.937D-05-0.873D-04-0.140D-03-0.418D-03-0.719D-03
 Coeff-Com: -0.719D-03 0.475D-02 0.343D-01 0.122D+00 0.226D+00 0.615D+00
 Coeff:      0.504D-05-0.937D-05-0.873D-04-0.140D-03-0.418D-03-0.719D-03
 Coeff:     -0.719D-03 0.475D-02 0.343D-01 0.122D+00 0.226D+00 0.615D+00
 Gap=     0.111 Goal=     0.100 Shift=    0.000
 RMSDP=1.65D-08 MaxDP=6.07D-07 DE=-6.06D-10 OVMax= 2.13D-06

 Cycle  13  Pass 1  IDiag  1:
 E= -1000.51991894863     Delta-E=       -0.000000000030 Rises=F Damp=F
 DIIS: error= 1.14D-07 at cycle  13 NSaved=  13.
 NSaved=13 IEnMin=13 EnMin= -1000.51991894863     IErMin=13 ErrMin= 1.14D-07
 ErrMax= 1.14D-07  0.00D+00 EMaxC= 1.00D+00 BMatC= 6.45D-12 BMatP= 1.72D-11
 IDIUse=1 WtCom= 1.00D+00 WtEn= 0.00D+00
 Coeff-Com:  0.766D-06-0.177D-06-0.147D-04-0.281D-04-0.114D-03-0.210D-03
 Coeff-Com: -0.107D-02-0.248D-02 0.994D-03 0.155D-01 0.568D-01 0.406D+00
 Coeff-Com:  0.525D+00
 Coeff:      0.766D-06-0.177D-06-0.147D-04-0.281D-04-0.114D-03-0.210D-03
 Coeff:     -0.107D-02-0.248D-02 0.994D-03 0.155D-01 0.568D-01 0.406D+00
 Coeff:      0.525D+00
 Gap=     0.111 Goal=     0.100 Shift=    0.000
 RMSDP=7.31D-09 MaxDP=3.15D-07 DE=-2.96D-11 OVMax= 8.27D-07

 SCF Done:  E(RB3LYP) =  -1000.51991895     A.U. after   13 cycles
            NFock= 13  Conv=0.73D-08     -V/T= 2.0098
 KE= 9.908137450774D+02 PE=-6.174072835951D+03 EE= 2.253861798133D+03
 Leave Link  502 at Thu Sep  8 15:02:13 2022, MaxMem=  1342177280 cpu:            2000.9 elap:              43.4
 (Enter /mnt/opt/groups/app-gaussian/g16-avx2/l601.exe)
 Copying SCF densities to generalized density rwf, IOpCl= 0 IROHF=0.

 **********************************************************************

            Population analysis using the SCF Density.

 **********************************************************************

 Orbital symmetries:
       Occupied  (A') (A') (A') (A') (A') (A') (A') (A') (A') (A')
                 (A') (A') (A') (A') (A') (A') (A') (A') (A') (A')
                 (A') (A') (A') (A') (A') (A') (A') (A') (A') (A')
                 (A') (A') (A') (A') (A') (A') (A') (A') (A') (A')
                 (A') (A') (A') (A') (A') (A') (A') (A') (A') (A')
                 (A') (A') (A') (A') (A') (A') (A') (A') (A') (A')
                 (A') (A') (A') (A") (A') (A') (A") (A') (A') (A")
                 (A') (A') (A") (A') (A') (A') (A') (A") (A") (A")
                 (A") (A") (A") (A") (A") (A")
       Virtual   (A") (A") (A") (A") (A") (A") (A") (A") (A") (A')
                 (A') (A') (A') (A') (A") (A') (A') (A') (A') (A')
                 (A') (A") (A') (A') (A') (A') (A") (A') (A') (A")
                 (A') (A') (A') (A') (A') (A') (A') (A') (A') (A')
                 (A') (A') (A') (A') (A') (A') (A') (A') (A') (A')
                 (A') (A') (A') (A') (A") (A') (A") (A') (A") (A')
                 (A') (A") (A") (A') (A') (A') (A') (A") (A') (A")
                 (A') (A') (A') (A') (A") (A') (A') (A') (A") (A')
                 (A') (A') (A') (A') (A") (A') (A') (A") (A') (A')
                 (A") (A') (A") (A') (A") (A") (A') (A") (A") (A")
                 (A") (A") (A") (A') (A") (A') (A') (A') (A') (A')
                 (A') (A') (A') (A") (A') (A') (A") (A') (A') (A")
                 (A') (A') (A") (A') (A') (A') (A') (A') (A') (A')
                 (A') (A') (A') (A') (A') (A') (A') (A') (A') (A')
                 (A') (A') (A') (A') (A') (A') (A') (A') (A') (A')
                 (A') (A') (A') (A") (A") (A') (A") (A") (A') (A")
                 (A') (A") (A') (A") (A') (A") (A") (A") (A") (A")
                 (A') (A") (A") (A') (A") (A") (A") (A") (A') (A")
                 (A') (A') (A") (A") (A') (A') (A') (A') (A') (A')
                 (A') (A') (A') (A') (A') (A') (A') (A') (A') (A')
                 (A") (A') (A') (A') (A") (A") (A") (A") (A') (A")
                 (A') (A') (A') (A') (A") (A') (A') (A') (A') (A')
                 (A') (A') (A") (A') (A') (A') (A') (A') (A') (A')
                 (A') (A") (A') (A') (A") (A") (A") (A') (A') (A")
                 (A') (A') (A') (A') (A') (A') (A") (A") (A") (A")
                 (A") (A') (A") (A") (A') (A") (A") (A') (A") (A')
                 (A") (A') (A') (A") (A') (A') (A') (A') (A") (A')
                 (A") (A") (A') (A") (A") (A') (A') (A") (A') (A')
                 (A') (A") (A") (A') (A') (A") (A') (A") (A') (A")
                 (A') (A') (A") (A") (A') (A") (A") (A') (A') (A")
                 (A') (A') (A") (A') (A") (A') (A') (A") (A') (A")
                 (A') (A") (A") (A') (A') (A') (A') (A') (A') (A')
                 (A') (A') (A') (A') (A') (A') (A') (A') (A') (A')
                 (A') (A') (A') (A') (A') (A') (A') (A') (A') (A')
                 (A') (A') (A') (A') (A') (A') (A') (A') (A') (A')
                 (A') (A') (A') (A') (A') (A') (A') (A') (A') (A')
                 (A') (A') (A') (A') (A') (A') (A') (A') (A') (A')
                 (A') (A') (A') (A') (A') (A') (A') (A') (A') (A')
                 (A') (A') (A') (A')
 The electronic state is 1-A'.
 Alpha  occ. eigenvalues --  -10.20341 -10.20285 -10.20015 -10.19971 -10.19947
 Alpha  occ. eigenvalues --  -10.19930 -10.19892 -10.19873 -10.19843 -10.19779
 Alpha  occ. eigenvalues --  -10.19214 -10.19209 -10.19203 -10.19179 -10.19175
 Alpha  occ. eigenvalues --  -10.19173 -10.19163 -10.19147 -10.19126 -10.19125
 Alpha  occ. eigenvalues --  -10.19122 -10.19111 -10.19109 -10.19101 -10.19095
 Alpha  occ. eigenvalues --  -10.19073  -0.88675  -0.87554  -0.85741  -0.83396
 Alpha  occ. eigenvalues --   -0.80591  -0.79401  -0.78076  -0.76997  -0.75837
 Alpha  occ. eigenvalues --   -0.74053  -0.73245  -0.70782  -0.69593  -0.65383
 Alpha  occ. eigenvalues --   -0.63918  -0.61506  -0.60835  -0.60150  -0.59539
 Alpha  occ. eigenvalues --   -0.58523  -0.56367  -0.53512  -0.52009  -0.51667
 Alpha  occ. eigenvalues --   -0.49676  -0.48892  -0.48699  -0.46211  -0.45444
 Alpha  occ. eigenvalues --   -0.45128  -0.44685  -0.43947  -0.43300  -0.42313
 Alpha  occ. eigenvalues --   -0.41730  -0.41583  -0.40981  -0.40728  -0.40331
 Alpha  occ. eigenvalues --   -0.39603  -0.39304  -0.38476  -0.37876  -0.37112
 Alpha  occ. eigenvalues --   -0.35898  -0.35107  -0.34255  -0.33859  -0.33233
 Alpha  occ. eigenvalues --   -0.32687  -0.31972  -0.31261  -0.30454  -0.29294
 Alpha  occ. eigenvalues --   -0.27405  -0.26315  -0.24202  -0.23237  -0.20020
 Alpha  occ. eigenvalues --   -0.18428
 Alpha virt. eigenvalues --   -0.07283  -0.05571  -0.01863  -0.00910   0.01360
 Alpha virt. eigenvalues --    0.02631   0.04029   0.05883   0.07555   0.09469
 Alpha virt. eigenvalues --    0.09953   0.10026   0.11182   0.11533   0.12641
 Alpha virt. eigenvalues --    0.13092   0.13325   0.14760   0.15829   0.16703
 Alpha virt. eigenvalues --    0.17082   0.17228   0.17500   0.17837   0.18688
 Alpha virt. eigenvalues --    0.19578   0.20561   0.21469   0.22698   0.23265
 Alpha virt. eigenvalues --    0.24693   0.25378   0.26188   0.27294   0.28106
 Alpha virt. eigenvalues --    0.28735   0.29708   0.30110   0.30531   0.31702
 Alpha virt. eigenvalues --    0.31966   0.33281   0.33574   0.35063   0.37270
 Alpha virt. eigenvalues --    0.38156   0.39786   0.43009   0.43764   0.46309
 Alpha virt. eigenvalues --    0.46874   0.48632   0.49047   0.49185   0.49852
 Alpha virt. eigenvalues --    0.50222   0.50955   0.51118   0.52262   0.53155
 Alpha virt. eigenvalues --    0.53636   0.53789   0.54272   0.54292   0.54555
 Alpha virt. eigenvalues --    0.55097   0.55615   0.55862   0.56139   0.56687
 Alpha virt. eigenvalues --    0.56812   0.57060   0.57700   0.58360   0.58744
 Alpha virt. eigenvalues --    0.58937   0.59303   0.59792   0.59921   0.59947
 Alpha virt. eigenvalues --    0.60667   0.61240   0.61270   0.61537   0.61764
 Alpha virt. eigenvalues --    0.62269   0.62403   0.62532   0.62635   0.63268
 Alpha virt. eigenvalues --    0.63850   0.63911   0.64338   0.64872   0.65485
 Alpha virt. eigenvalues --    0.67149   0.68348   0.68764   0.69739   0.72038
 Alpha virt. eigenvalues --    0.74345   0.75613   0.76548   0.77927   0.78237
 Alpha virt. eigenvalues --    0.78935   0.80573   0.80711   0.81265   0.81695
 Alpha virt. eigenvalues --    0.81758   0.82190   0.82727   0.82807   0.83600
 Alpha virt. eigenvalues --    0.83893   0.84202   0.84335   0.84871   0.85533
 Alpha virt. eigenvalues --    0.88115   0.88212   0.89340   0.89579   0.91252
 Alpha virt. eigenvalues --    0.91765   0.92246   0.92933   0.94461   0.94946
 Alpha virt. eigenvalues --    0.95478   0.96305   0.96773   0.97839   0.99879
 Alpha virt. eigenvalues --    1.00622   1.01426   1.02773   1.03113   1.03799
 Alpha virt. eigenvalues --    1.04457   1.06123   1.08127   1.08835   1.10744
 Alpha virt. eigenvalues --    1.11898   1.13829   1.15738   1.15997   1.16697
 Alpha virt. eigenvalues --    1.18848   1.19468   1.20052   1.21868   1.22282
 Alpha virt. eigenvalues --    1.23036   1.23993   1.24406   1.26019   1.26151
 Alpha virt. eigenvalues --    1.26656   1.27025   1.31868   1.32653   1.33138
 Alpha virt. eigenvalues --    1.33244   1.33659   1.35352   1.35457   1.35619
 Alpha virt. eigenvalues --    1.35759   1.35830   1.37035   1.38424   1.38909
 Alpha virt. eigenvalues --    1.40578   1.41224   1.41252   1.41912   1.42225
 Alpha virt. eigenvalues --    1.43459   1.43895   1.44464   1.45333   1.46082
 Alpha virt. eigenvalues --    1.48718   1.49984   1.52089   1.52234   1.53586
 Alpha virt. eigenvalues --    1.54993   1.55770   1.58090   1.59469   1.67542
 Alpha virt. eigenvalues --    1.70234   1.71908   1.73251   1.73422   1.74608
 Alpha virt. eigenvalues --    1.75054   1.76212   1.77532   1.79293   1.80525
 Alpha virt. eigenvalues --    1.81508   1.81574   1.81817   1.83783   1.84135
 Alpha virt. eigenvalues --    1.84249   1.85256   1.86580   1.87140   1.87235
 Alpha virt. eigenvalues --    1.87652   1.88092   1.88601   1.88919   1.89360
 Alpha virt. eigenvalues --    1.90716   1.91670   1.92316   1.92483   1.92577
 Alpha virt. eigenvalues --    1.92960   1.93306   1.93952   1.95031   1.95926
 Alpha virt. eigenvalues --    1.97512   1.97812   1.98705   1.99267   1.99347
 Alpha virt. eigenvalues --    1.99443   2.03382   2.03870   2.04787   2.06503
 Alpha virt. eigenvalues --    2.08689   2.09109   2.09909   2.10579   2.12548
 Alpha virt. eigenvalues --    2.17047   2.17685   2.20428   2.21215   2.22408
 Alpha virt. eigenvalues --    2.23149   2.24118   2.24331   2.24544   2.28155
 Alpha virt. eigenvalues --    2.28363   2.28956   2.28972   2.29819   2.30158
 Alpha virt. eigenvalues --    2.30823   2.31792   2.32303   2.32682   2.32885
 Alpha virt. eigenvalues --    2.34222   2.34688   2.37628   2.38400   2.38447
 Alpha virt. eigenvalues --    2.38489   2.40098   2.40233   2.42557   2.42715
 Alpha virt. eigenvalues --    2.43006   2.45390   2.45443   2.45585   2.46550
 Alpha virt. eigenvalues --    2.47224   2.49816   2.51423   2.52023   2.52522
 Alpha virt. eigenvalues --    2.52533   2.54264   2.54842   2.55450   2.56189
 Alpha virt. eigenvalues --    2.56264   2.58073   2.58265   2.59291   2.59474
 Alpha virt. eigenvalues --    2.60263   2.60701   2.61492   2.61719   2.62811
 Alpha virt. eigenvalues --    2.64280   2.65396   2.65934   2.67307   2.68274
 Alpha virt. eigenvalues --    2.68877   2.69995   2.72442   2.72890   2.73649
 Alpha virt. eigenvalues --    2.74709   2.75453   2.76329   2.76337   2.77770
 Alpha virt. eigenvalues --    2.80011   2.82957   2.83568   2.84772   2.86580
 Alpha virt. eigenvalues --    2.88157   2.89389   2.90235   2.92422   2.94338
 Alpha virt. eigenvalues --    2.96388   3.00154   3.03595   3.06395   3.09547
 Alpha virt. eigenvalues --    3.10458   3.14079   3.15267   3.16277   3.16693
 Alpha virt. eigenvalues --    3.18154   3.19847   3.21568   3.24019   3.24065
 Alpha virt. eigenvalues --    3.25351   3.29179   3.29826   3.30405   3.32477
 Alpha virt. eigenvalues --    3.38667   3.41871   3.43615   3.44454   3.46178
 Alpha virt. eigenvalues --    3.47946   3.48204   3.56729   3.62992   3.72423
 Alpha virt. eigenvalues --    3.79347   3.86326   3.87275   4.08061   4.09963
 Alpha virt. eigenvalues --    4.10599   4.11053   4.13398   4.14303   4.14512
 Alpha virt. eigenvalues --    4.14718   4.15227   4.15969   4.17666   4.20848
 Alpha virt. eigenvalues --    4.22500   4.28850   4.31191   4.37018   4.39437
 Alpha virt. eigenvalues --    4.43602   4.46098   4.50948   4.53780   4.56506
 Alpha virt. eigenvalues --    4.67503   4.80499   4.92301   5.00789
          Condensed to atoms (all electrons):
               1          2          3          4          5          6
     1  C    5.322312   0.367527   0.448512  -0.077336  -0.017186  -0.014594
     2  C    0.367527   4.809562  -0.000487   0.400240   0.451172  -0.034408
     3  C    0.448512  -0.000487   4.815812   0.006722  -0.028162   0.410435
     4  C   -0.077336   0.400240   0.006722   5.326155  -0.023428  -0.000259
     5  C   -0.017186   0.451172  -0.028162  -0.023428   4.797829   0.004136
     6  C   -0.014594  -0.034408   0.410435  -0.000259   0.004136   5.025958
     7  C   -0.078474   0.007310   0.387071  -0.000201  -0.000204  -0.008464
     8  C    0.015663  -0.026677  -0.000141  -0.106331   0.395058   0.008255
     9  C    0.006676   0.003809  -0.000192   0.412450  -0.031663  -0.000011
    10  C   -0.108745  -0.017984  -0.060852   0.014927   0.382626   0.437119
    11  C    0.014182  -0.000008  -0.000294  -0.000001   0.006799   0.266587
    12  C    0.008565  -0.000367   0.004027   0.000002   0.000052  -0.064876
    13  C   -0.000206   0.007260   0.000001  -0.079551  -0.000079   0.000000
    14  C   -0.000158  -0.031622  -0.000022  -0.022868   0.004575  -0.000243
    15  C   -0.000620   0.000025  -0.043729   0.000000  -0.000177  -0.000216
    16  C   -0.000032  -0.000041   0.011314  -0.000000   0.000544  -0.077994
    17  C   -0.000005  -0.000073   0.000000   0.014004   0.007404   0.000001
    18  C   -0.000000  -0.000000  -0.000176   0.000000  -0.000009   0.006879
    19  C   -0.000015   0.000000  -0.000586   0.000000  -0.000000   0.014312
    20  C    0.000002  -0.000322  -0.000000   0.007511   0.000024   0.000000
    21  C   -0.000000   0.000000  -0.000000   0.000000   0.000000  -0.000208
    22  C    0.000000   0.000000   0.000024  -0.000000  -0.000000  -0.000040
    23  C    0.000000   0.000025   0.000000  -0.000522  -0.000328  -0.000000
    24  C    0.000000   0.000000   0.000000  -0.000000  -0.000000   0.000002
    25  C    0.000000  -0.000000   0.000000  -0.000000   0.000000  -0.000003
    26  C   -0.000000  -0.000000   0.000000  -0.000000   0.000000  -0.000000
    27  H    0.356526  -0.038416  -0.039080  -0.007940   0.004294   0.003814
    28  H   -0.007716  -0.037780  -0.000016   0.355673   0.004218   0.000031
    29  H   -0.007999   0.000137  -0.037842  -0.000006   0.000024   0.003861
    30  H   -0.000221   0.004384   0.000031   0.000677  -0.037842  -0.000006
    31  H    0.000716   0.004390   0.004249  -0.000235  -0.039305  -0.028956
    32  H   -0.000234   0.000004   0.002400  -0.000000  -0.000001   0.001059
    33  H   -0.000001   0.000001  -0.000223  -0.000000   0.000363  -0.013774
    34  H   -0.000003   0.000142   0.000000  -0.008597   0.000017  -0.000000
    35  H   -0.000000  -0.000000   0.000025  -0.000000  -0.000000  -0.000205
    36  H    0.000000   0.000017  -0.000000  -0.000195   0.000139   0.000000
    37  H   -0.000000   0.000004  -0.000000  -0.000211  -0.000001   0.000000
    38  H   -0.000000   0.000000   0.000000   0.000000  -0.000000   0.000000
    39  H    0.000000  -0.000001   0.000000   0.000011   0.000004  -0.000000
    40  H   -0.000000   0.000000  -0.000000   0.000000  -0.000000   0.000000
    41  H   -0.000000   0.000000  -0.000000   0.000000  -0.000000  -0.000000
    42  H    0.000000  -0.000000   0.000000  -0.000000   0.000000  -0.000000
               7          8          9         10         11         12
     1  C   -0.078474   0.015663   0.006676  -0.108745   0.014182   0.008565
     2  C    0.007310  -0.026677   0.003809  -0.017984  -0.000008  -0.000367
     3  C    0.387071  -0.000141  -0.000192  -0.060852  -0.000294   0.004027
     4  C   -0.000201  -0.106331   0.412450   0.014927  -0.000001   0.000002
     5  C   -0.000204   0.395058  -0.031663   0.382626   0.006799   0.000052
     6  C   -0.008464   0.008255  -0.000011   0.437119   0.266587  -0.064876
     7  C    5.064160  -0.000007   0.000001   0.015212  -0.065465   0.480105
     8  C   -0.000007   5.333162  -0.022548  -0.072832  -0.000211   0.000000
     9  C    0.000001  -0.022548   4.766018  -0.000044  -0.000000  -0.000000
    10  C    0.015212  -0.072832  -0.000044   5.356798  -0.078309  -0.001889
    11  C   -0.065465  -0.000211  -0.000000  -0.078309   5.025990  -0.008970
    12  C    0.480105   0.000000  -0.000000  -0.001889  -0.008970   5.067944
    13  C   -0.000000   0.013980   0.439062  -0.000004   0.000000   0.000000
    14  C    0.000000   0.410949   0.462335   0.006448   0.000001  -0.000000
    15  C    0.004176  -0.000000   0.000000   0.011482   0.423692   0.383976
    16  C   -0.001913   0.000018   0.000000  -0.027673   0.421218   0.015197
    17  C    0.000000  -0.079367  -0.032481  -0.000227   0.000000  -0.000000
    18  C    0.000056   0.000000   0.000000   0.000526   0.005957  -0.000221
    19  C    0.008570  -0.000000   0.000000  -0.000055  -0.012944  -0.077864
    20  C    0.000000  -0.000517  -0.010668   0.000000   0.000000   0.000000
    21  C    0.000000  -0.000000  -0.000000   0.000021   0.008674  -0.000006
    22  C   -0.000373   0.000000  -0.000000  -0.000037  -0.035765   0.007356
    23  C   -0.000000   0.007499  -0.035611   0.000002  -0.000000   0.000000
    24  C   -0.000000   0.000000  -0.000000  -0.000000  -0.000352   0.000000
    25  C    0.000002   0.000000  -0.000000  -0.000000  -0.000217  -0.000191
    26  C   -0.000000  -0.000000   0.000000   0.000000   0.000034   0.000002
    27  H   -0.008350  -0.000219   0.000019   0.000713  -0.000205   0.000230
    28  H   -0.000003   0.000700  -0.038970  -0.000229   0.000000   0.000000
    29  H    0.360530   0.000000   0.000000  -0.000233   0.001039  -0.034386
    30  H    0.000000   0.355001   0.004229  -0.008685   0.000002  -0.000000
    31  H   -0.000211  -0.008733   0.000028   0.348510  -0.013785   0.000023
    32  H   -0.034207  -0.000000  -0.000000   0.000021   0.003873   0.360275
    33  H    0.000022  -0.000001   0.000000   0.004022  -0.029618  -0.000210
    34  H    0.000000  -0.000195  -0.039745   0.000000  -0.000000   0.000000
    35  H    0.000230   0.000000   0.000000   0.000002   0.003803  -0.008235
    36  H    0.000000  -0.008643   0.004539  -0.000004   0.000000   0.000000
    37  H   -0.000000   0.000011   0.002879   0.000000   0.000000   0.000000
    38  H    0.000000   0.000000   0.000000  -0.000002   0.000112   0.000000
    39  H    0.000000  -0.000211   0.001019  -0.000000  -0.000000  -0.000000
    40  H    0.000000  -0.000000  -0.000000   0.000000   0.000021  -0.000004
    41  H    0.000000   0.000000  -0.000000  -0.000000   0.000004  -0.000000
    42  H   -0.000000  -0.000000   0.000000   0.000000  -0.000001  -0.000000
              13         14         15         16         17         18
     1  C   -0.000206  -0.000158  -0.000620  -0.000032  -0.000005  -0.000000
     2  C    0.007260  -0.031622   0.000025  -0.000041  -0.000073  -0.000000
     3  C    0.000001  -0.000022  -0.043729   0.011314   0.000000  -0.000176
     4  C   -0.079551  -0.022868   0.000000  -0.000000   0.014004   0.000000
     5  C   -0.000079   0.004575  -0.000177   0.000544   0.007404  -0.000009
     6  C    0.000000  -0.000243  -0.000216  -0.077994   0.000001   0.006879
     7  C   -0.000000   0.000000   0.004176  -0.001913   0.000000   0.000056
     8  C    0.013980   0.410949  -0.000000   0.000018  -0.079367   0.000000
     9  C    0.439062   0.462335   0.000000   0.000000  -0.032481   0.000000
    10  C   -0.000004   0.006448   0.011482  -0.027673  -0.000227   0.000526
    11  C    0.000000   0.000001   0.423692   0.421218   0.000000   0.005957
    12  C    0.000000  -0.000000   0.383976   0.015197  -0.000000  -0.000221
    13  C    4.998427  -0.032016  -0.000000   0.000000  -0.062646   0.000000
    14  C   -0.032016   4.765634  -0.000000  -0.000000   0.439330  -0.000000
    15  C   -0.000000  -0.000000   4.824109  -0.059954   0.000000  -0.029823
    16  C    0.000000  -0.000000  -0.059954   5.366449  -0.000000   0.394280
    17  C   -0.062646   0.439330   0.000000  -0.000000   4.998951  -0.000000
    18  C    0.000000  -0.000000  -0.029823   0.394280  -0.000000   4.756111
    19  C   -0.000000   0.000000   0.430497  -0.110464  -0.000000  -0.017650
    20  C    0.536172  -0.035698  -0.000000  -0.000000  -0.026071  -0.000000
    21  C   -0.000000   0.000000  -0.000073  -0.077134   0.000000   0.447637
    22  C    0.000000   0.000000   0.001239  -0.018903  -0.000000   0.476425
    23  C   -0.026012  -0.010476  -0.000000   0.000000   0.535749   0.000000
    24  C    0.000000   0.000000   0.000024   0.007197  -0.000000  -0.009645
    25  C    0.000000   0.000000   0.007350   0.014211   0.000000  -0.032878
    26  C    0.000000  -0.000000  -0.000318  -0.000492  -0.000000  -0.037299
    27  H   -0.000001   0.000025   0.000026   0.000002   0.000000  -0.000000
    28  H   -0.008158   0.004199  -0.000000  -0.000000  -0.000209  -0.000000
    29  H    0.000000  -0.000000   0.002443   0.000020   0.000000  -0.000001
    30  H   -0.000209  -0.039154   0.000000  -0.000003  -0.008198  -0.000000
    31  H    0.000000   0.000020  -0.000231   0.004020  -0.000000   0.000374
    32  H   -0.000000   0.000000  -0.037699  -0.000234   0.000000   0.000026
    33  H    0.000000  -0.000000   0.004277   0.349272   0.000000  -0.040356
    34  H    0.364187   0.004534   0.000000  -0.000000   0.000540   0.000000
    35  H   -0.000000  -0.000000  -0.039650   0.000753   0.000000   0.004351
    36  H    0.000539  -0.039795   0.000000  -0.000000   0.364101   0.000000
    37  H   -0.033738   0.001020  -0.000000  -0.000000   0.004152  -0.000000
    38  H   -0.000000  -0.000000   0.000022  -0.009393  -0.000000  -0.038647
    39  H    0.004150   0.002869   0.000000  -0.000000  -0.033703   0.000000
    40  H    0.000000   0.000000   0.000101  -0.000208   0.000000   0.004636
    41  H    0.000000   0.000000  -0.000001  -0.000205  -0.000000   0.002864
    42  H    0.000000  -0.000000   0.000004   0.000011   0.000000   0.001050
              19         20         21         22         23         24
     1  C   -0.000015   0.000002  -0.000000   0.000000   0.000000   0.000000
     2  C    0.000000  -0.000322   0.000000   0.000000   0.000025   0.000000
     3  C   -0.000586  -0.000000  -0.000000   0.000024   0.000000   0.000000
     4  C    0.000000   0.007511   0.000000  -0.000000  -0.000522  -0.000000
     5  C   -0.000000   0.000024   0.000000  -0.000000  -0.000328  -0.000000
     6  C    0.014312   0.000000  -0.000208  -0.000040  -0.000000   0.000002
     7  C    0.008570   0.000000   0.000000  -0.000373  -0.000000  -0.000000
     8  C   -0.000000  -0.000517  -0.000000   0.000000   0.007499   0.000000
     9  C    0.000000  -0.010668  -0.000000  -0.000000  -0.035611  -0.000000
    10  C   -0.000055   0.000000   0.000021  -0.000037   0.000002  -0.000000
    11  C   -0.012944   0.000000   0.008674  -0.035765  -0.000000  -0.000352
    12  C   -0.077864   0.000000  -0.000006   0.007356   0.000000   0.000000
    13  C   -0.000000   0.536172  -0.000000   0.000000  -0.026012   0.000000
    14  C    0.000000  -0.035698   0.000000   0.000000  -0.010476   0.000000
    15  C    0.430497  -0.000000  -0.000073   0.001239  -0.000000   0.000024
    16  C   -0.110464  -0.000000  -0.077134  -0.018903   0.000000   0.007197
    17  C   -0.000000  -0.026071   0.000000  -0.000000   0.535749  -0.000000
    18  C   -0.017650  -0.000000   0.447637   0.476425   0.000000  -0.009645
    19  C    5.334834   0.000000   0.014646   0.377898   0.000000  -0.000554
    20  C    0.000000   4.864438   0.000000   0.000000   0.474657   0.000000
    21  C    0.014646   0.000000   5.012668  -0.036380  -0.000000   0.525017
    22  C    0.377898   0.000000  -0.036380   4.769575  -0.000000  -0.037004
    23  C    0.000000   0.474657  -0.000000  -0.000000   4.865041   0.000000
    24  C   -0.000554   0.000000   0.525017  -0.037004   0.000000   4.859071
    25  C   -0.082138   0.000000  -0.064213   0.450872   0.000000  -0.025612
    26  C    0.007664   0.000000  -0.025519  -0.009523   0.000000   0.489006
    27  H   -0.000000   0.000000   0.000000  -0.000000  -0.000000  -0.000000
    28  H   -0.000000   0.000117  -0.000000   0.000000   0.000024   0.000000
    29  H   -0.000228   0.000000  -0.000000   0.000004   0.000000   0.000000
    30  H   -0.000000   0.000024   0.000000  -0.000000   0.000119  -0.000000
    31  H   -0.000001  -0.000000   0.000001   0.000002   0.000000  -0.000000
    32  H   -0.008017   0.000000   0.000000   0.000146  -0.000000  -0.000000
    33  H    0.000755   0.000000  -0.008869   0.004432   0.000000   0.000112
    34  H    0.000000  -0.043197   0.000000  -0.000000   0.004516   0.000000
    35  H    0.356952  -0.000000  -0.000217  -0.039201  -0.000000   0.000022
    36  H   -0.000000   0.004518   0.000000   0.000000  -0.043183   0.000000
    37  H   -0.000000   0.365675   0.000000   0.000000  -0.040188   0.000000
    38  H   -0.000204  -0.000000   0.362315   0.004791   0.000000  -0.043305
    39  H    0.000000  -0.040170  -0.000000  -0.000000   0.365670   0.000000
    40  H   -0.008510   0.000000   0.000581  -0.038688   0.000000   0.004484
    41  H    0.000010   0.000000  -0.034029   0.001043   0.000000   0.365865
    42  H   -0.000204   0.000000   0.004163   0.002790   0.000000  -0.039974
              25         26         27         28         29         30
     1  C    0.000000  -0.000000   0.356526  -0.007716  -0.007999  -0.000221
     2  C   -0.000000  -0.000000  -0.038416  -0.037780   0.000137   0.004384
     3  C    0.000000   0.000000  -0.039080  -0.000016  -0.037842   0.000031
     4  C   -0.000000  -0.000000  -0.007940   0.355673  -0.000006   0.000677
     5  C    0.000000   0.000000   0.004294   0.004218   0.000024  -0.037842
     6  C   -0.000003  -0.000000   0.003814   0.000031   0.003861  -0.000006
     7  C    0.000002  -0.000000  -0.008350  -0.000003   0.360530   0.000000
     8  C    0.000000  -0.000000  -0.000219   0.000700   0.000000   0.355001
     9  C   -0.000000   0.000000   0.000019  -0.038970   0.000000   0.004229
    10  C   -0.000000   0.000000   0.000713  -0.000229  -0.000233  -0.008685
    11  C   -0.000217   0.000034  -0.000205   0.000000   0.001039   0.000002
    12  C   -0.000191   0.000002   0.000230   0.000000  -0.034386  -0.000000
    13  C    0.000000   0.000000  -0.000001  -0.008158   0.000000  -0.000209
    14  C    0.000000  -0.000000   0.000025   0.004199  -0.000000  -0.039154
    15  C    0.007350  -0.000318   0.000026  -0.000000   0.002443   0.000000
    16  C    0.014211  -0.000492   0.000002  -0.000000   0.000020  -0.000003
    17  C    0.000000  -0.000000   0.000000  -0.000209   0.000000  -0.008198
    18  C   -0.032878  -0.037299  -0.000000  -0.000000  -0.000001  -0.000000
    19  C   -0.082138   0.007664  -0.000000  -0.000000  -0.000228  -0.000000
    20  C    0.000000   0.000000   0.000000   0.000117   0.000000   0.000024
    21  C   -0.064213  -0.025519   0.000000  -0.000000  -0.000000   0.000000
    22  C    0.450872  -0.009523  -0.000000   0.000000   0.000004  -0.000000
    23  C    0.000000   0.000000  -0.000000   0.000024   0.000000   0.000119
    24  C   -0.025612   0.489006  -0.000000   0.000000   0.000000  -0.000000
    25  C    5.009787   0.524677  -0.000000   0.000000  -0.000000   0.000000
    26  C    0.524677   4.859426   0.000000  -0.000000  -0.000000   0.000000
    27  H   -0.000000   0.000000   0.631528   0.006531   0.006727   0.000002
    28  H    0.000000  -0.000000   0.006531   0.631640   0.000001   0.000025
    29  H   -0.000000  -0.000000   0.006727   0.000001   0.626138   0.000000
    30  H    0.000000   0.000000   0.000002   0.000025   0.000000   0.633376
    31  H   -0.000000   0.000000   0.000025   0.000002   0.000002   0.007272
    32  H   -0.000005   0.000000  -0.000018   0.000000  -0.005585  -0.000000
    33  H   -0.000233   0.000026   0.000000   0.000000   0.000000   0.000002
    34  H    0.000000   0.000000   0.000001   0.006299  -0.000000   0.000002
    35  H   -0.008117   0.000097   0.000000  -0.000000  -0.000018   0.000000
    36  H    0.000000  -0.000000   0.000000   0.000002  -0.000000   0.006355
    37  H    0.000000   0.000000   0.000000  -0.000013  -0.000000  -0.000000
    38  H    0.000569   0.004492   0.000000  -0.000000  -0.000000   0.000000
    39  H    0.000000   0.000000  -0.000000  -0.000000   0.000000  -0.000013
    40  H    0.363142  -0.043342  -0.000000   0.000000   0.000000  -0.000000
    41  H    0.004166  -0.040071   0.000000   0.000000   0.000000  -0.000000
    42  H   -0.034095   0.365845  -0.000000  -0.000000  -0.000000   0.000000
              31         32         33         34         35         36
     1  C    0.000716  -0.000234  -0.000001  -0.000003  -0.000000   0.000000
     2  C    0.004390   0.000004   0.000001   0.000142  -0.000000   0.000017
     3  C    0.004249   0.002400  -0.000223   0.000000   0.000025  -0.000000
     4  C   -0.000235  -0.000000  -0.000000  -0.008597  -0.000000  -0.000195
     5  C   -0.039305  -0.000001   0.000363   0.000017  -0.000000   0.000139
     6  C   -0.028956   0.001059  -0.013774  -0.000000  -0.000205   0.000000
     7  C   -0.000211  -0.034207   0.000022   0.000000   0.000230   0.000000
     8  C   -0.008733  -0.000000  -0.000001  -0.000195   0.000000  -0.008643
     9  C    0.000028  -0.000000   0.000000  -0.039745   0.000000   0.004539
    10  C    0.348510   0.000021   0.004022   0.000000   0.000002  -0.000004
    11  C   -0.013785   0.003873  -0.029618  -0.000000   0.003803   0.000000
    12  C    0.000023   0.360275  -0.000210   0.000000  -0.008235   0.000000
    13  C    0.000000  -0.000000   0.000000   0.364187  -0.000000   0.000539
    14  C    0.000020   0.000000  -0.000000   0.004534  -0.000000  -0.039795
    15  C   -0.000231  -0.037699   0.004277   0.000000  -0.039650   0.000000
    16  C    0.004020  -0.000234   0.349272  -0.000000   0.000753  -0.000000
    17  C   -0.000000   0.000000   0.000000   0.000540   0.000000   0.364101
    18  C    0.000374   0.000026  -0.040356   0.000000   0.004351   0.000000
    19  C   -0.000001  -0.008017   0.000755   0.000000   0.356952  -0.000000
    20  C   -0.000000   0.000000   0.000000  -0.043197  -0.000000   0.004518
    21  C    0.000001   0.000000  -0.008869   0.000000  -0.000217   0.000000
    22  C    0.000002   0.000146   0.004432  -0.000000  -0.039201   0.000000
    23  C    0.000000  -0.000000   0.000000   0.004516  -0.000000  -0.043183
    24  C   -0.000000  -0.000000   0.000112   0.000000   0.000022   0.000000
    25  C   -0.000000  -0.000005  -0.000233   0.000000  -0.008117   0.000000
    26  C    0.000000   0.000000   0.000026   0.000000   0.000097  -0.000000
    27  H    0.000025  -0.000018   0.000000   0.000001   0.000000   0.000000
    28  H    0.000002   0.000000   0.000000   0.006299  -0.000000   0.000002
    29  H    0.000002  -0.005585   0.000000  -0.000000  -0.000018  -0.000000
    30  H    0.007272  -0.000000   0.000002   0.000002   0.000000   0.006355
    31  H    0.633214   0.000000   0.003874   0.000000   0.000000   0.000001
    32  H    0.000000   0.626129   0.000002  -0.000000   0.006697   0.000000
    33  H    0.003874   0.000002   0.634328  -0.000000   0.000026   0.000000
    34  H    0.000000  -0.000000  -0.000000   0.633012   0.000000   0.000019
    35  H    0.000000   0.006697   0.000026   0.000000   0.632562  -0.000000
    36  H    0.000001   0.000000   0.000000   0.000019  -0.000000   0.633312
    37  H   -0.000000  -0.000000   0.000000  -0.006155   0.000000  -0.000192
    38  H    0.000001   0.000000   0.007070  -0.000000   0.000002  -0.000000
    39  H    0.000000  -0.000000  -0.000000  -0.000192   0.000000  -0.006152
    40  H    0.000000   0.000002   0.000003   0.000000   0.006325   0.000000
    41  H    0.000000  -0.000000  -0.000013   0.000000  -0.000000   0.000000
    42  H   -0.000000   0.000000   0.000000   0.000000  -0.000011   0.000000
              37         38         39         40         41         42
     1  C   -0.000000  -0.000000   0.000000  -0.000000  -0.000000   0.000000
     2  C    0.000004   0.000000  -0.000001   0.000000   0.000000  -0.000000
     3  C   -0.000000   0.000000   0.000000  -0.000000  -0.000000   0.000000
     4  C   -0.000211   0.000000   0.000011   0.000000   0.000000  -0.000000
     5  C   -0.000001  -0.000000   0.000004  -0.000000  -0.000000   0.000000
     6  C    0.000000   0.000000  -0.000000   0.000000  -0.000000  -0.000000
     7  C   -0.000000   0.000000   0.000000   0.000000   0.000000  -0.000000
     8  C    0.000011   0.000000  -0.000211  -0.000000   0.000000  -0.000000
     9  C    0.002879   0.000000   0.001019  -0.000000  -0.000000   0.000000
    10  C    0.000000  -0.000002  -0.000000   0.000000  -0.000000   0.000000
    11  C    0.000000   0.000112  -0.000000   0.000021   0.000004  -0.000001
    12  C    0.000000   0.000000  -0.000000  -0.000004  -0.000000  -0.000000
    13  C   -0.033738  -0.000000   0.004150   0.000000   0.000000   0.000000
    14  C    0.001020  -0.000000   0.002869   0.000000   0.000000  -0.000000
    15  C   -0.000000   0.000022   0.000000   0.000101  -0.000001   0.000004
    16  C   -0.000000  -0.009393  -0.000000  -0.000208  -0.000205   0.000011
    17  C    0.004152  -0.000000  -0.033703   0.000000  -0.000000   0.000000
    18  C   -0.000000  -0.038647   0.000000   0.004636   0.002864   0.001050
    19  C   -0.000000  -0.000204   0.000000  -0.008510   0.000010  -0.000204
    20  C    0.365675  -0.000000  -0.040170   0.000000   0.000000   0.000000
    21  C    0.000000   0.362315  -0.000000   0.000581  -0.034029   0.004163
    22  C    0.000000   0.004791  -0.000000  -0.038688   0.001043   0.002790
    23  C   -0.040188   0.000000   0.365670   0.000000   0.000000   0.000000
    24  C    0.000000  -0.043305   0.000000   0.004484   0.365865  -0.039974
    25  C    0.000000   0.000569   0.000000   0.363142   0.004166  -0.034095
    26  C    0.000000   0.004492   0.000000  -0.043342  -0.040071   0.365845
    27  H    0.000000   0.000000  -0.000000  -0.000000   0.000000  -0.000000
    28  H   -0.000013  -0.000000  -0.000000   0.000000   0.000000  -0.000000
    29  H   -0.000000  -0.000000   0.000000   0.000000   0.000000  -0.000000
    30  H   -0.000000   0.000000  -0.000013  -0.000000  -0.000000   0.000000
    31  H   -0.000000   0.000001   0.000000   0.000000   0.000000  -0.000000
    32  H   -0.000000   0.000000  -0.000000   0.000002  -0.000000   0.000000
    33  H    0.000000   0.007070  -0.000000   0.000003  -0.000013   0.000000
    34  H   -0.006155  -0.000000  -0.000192   0.000000   0.000000   0.000000
    35  H    0.000000   0.000002   0.000000   0.006325  -0.000000  -0.000011
    36  H   -0.000192  -0.000000  -0.006152   0.000000   0.000000   0.000000
    37  H    0.625292  -0.000000  -0.005205   0.000000   0.000000   0.000000
    38  H   -0.000000   0.634538   0.000000   0.000020  -0.006012  -0.000193
    39  H   -0.005205   0.000000   0.625298   0.000000   0.000000   0.000000
    40  H    0.000000   0.000020   0.000000   0.632802  -0.000192  -0.005959
    41  H    0.000000  -0.006012   0.000000  -0.000192   0.625490  -0.005321
    42  H    0.000000  -0.000193   0.000000  -0.005959  -0.005321   0.625257
 Mulliken charges:
               1
     1  C   -0.227136
     2  C    0.132174
     3  C    0.121178
     4  C   -0.210689
     5  C    0.119103
     6  C    0.061805
     7  C   -0.129576
     8  C   -0.213663
     9  C    0.108868
    10  C   -0.200626
    11  C    0.064157
    12  C   -0.130532
    13  C   -0.121158
    14  C    0.110113
    15  C    0.119048
    16  C   -0.199864
    17  C   -0.121253
    18  C    0.105532
    19  C   -0.226703
    20  C   -0.096494
    21  C   -0.129075
    22  C    0.119315
    23  C   -0.096982
    24  C   -0.094353
    25  C   -0.127075
    26  C   -0.094705
    27  H    0.083763
    28  H    0.083629
    29  H    0.085372
    30  H    0.082830
    31  H    0.084732
    32  H    0.085366
    33  H    0.084711
    34  H    0.084814
    35  H    0.083808
    36  H    0.084620
    37  H    0.086670
    38  H    0.083824
    39  H    0.086625
    40  H    0.084787
    41  H    0.086402
    42  H    0.086637
 Sum of Mulliken charges =  -0.00000
 Mulliken charges with hydrogens summed into heavy atoms:
               1
     1  C   -0.143374
     2  C    0.132174
     3  C    0.121178
     4  C   -0.127060
     5  C    0.119103
     6  C    0.061805
     7  C   -0.044204
     8  C   -0.130833
     9  C    0.108868
    10  C   -0.115893
    11  C    0.064157
    12  C   -0.045167
    13  C   -0.036344
    14  C    0.110113
    15  C    0.119048
    16  C   -0.115153
    17  C   -0.036632
    18  C    0.105532
    19  C   -0.142895
    20  C   -0.009824
    21  C   -0.045251
    22  C    0.119315
    23  C   -0.010356
    24  C   -0.007952
    25  C   -0.042289
    26  C   -0.008067
 Electronic spatial extent (au):  <R**2>=          12877.4866
 Charge=             -0.0000 electrons
 Dipole moment (field-independent basis, Debye):
    X=              0.0830    Y=              0.0721    Z=              0.0000  Tot=              0.1099
 Quadrupole moment (field-independent basis, Debye-Ang):
   XX=           -127.8593   YY=           -128.0348   ZZ=           -156.3587
   XY=             -1.0817   XZ=              0.0000   YZ=              0.0000
 Traceless Quadrupole moment (field-independent basis, Debye-Ang):
   XX=              9.5583   YY=              9.3828   ZZ=            -18.9411
   XY=             -1.0817   XZ=              0.0000   YZ=              0.0000
 Octapole moment (field-independent basis, Debye-Ang**2):
  XXX=              6.2152  YYY=              5.5405  ZZZ=              0.0000  XYY=             -2.3712
  XXY=             -0.8120  XXZ=              0.0000  XZZ=             -0.1542  YZZ=             -0.3333
  YYZ=              0.0000  XYZ=              0.0000
 Hexadecapole moment (field-independent basis, Debye-Ang**3):
 XXXX=          -7931.4998 YYYY=          -8055.7549 ZZZZ=           -162.1011 XXXY=           2856.7083
 XXXZ=              0.0000 YYYX=           2845.8772 YYYZ=              0.0000 ZZZX=              0.0000
 ZZZY=              0.0000 XXYY=          -2655.7280 XXZZ=          -1642.4645 YYZZ=          -1665.5380
 XXYZ=              0.0000 YYXZ=              0.0000 ZZXY=           1169.4940
 N-N= 1.928877373793D+03 E-N=-6.174072820206D+03  KE= 9.908137450774D+02
 Symmetry A'   KE= 9.630450418657D+02
 Symmetry A"   KE= 2.776870321166D+01
 No NMR shielding tensors so no spin-rotation constants.
 Leave Link  601 at Thu Sep  8 15:02:14 2022, MaxMem=  1342177280 cpu:              54.7 elap:               1.2
 (Enter /mnt/opt/groups/app-gaussian/g16-avx2/l701.exe)
 ... and contract with generalized density number  0.
 Compute integral first derivatives.
 R6Disp: Adding Grimme-D3 dispersion energy 1st derivatives to the gradient.
 Leave Link  701 at Thu Sep  8 15:02:15 2022, MaxMem=  1342177280 cpu:              57.0 elap:               1.3
 (Enter /mnt/opt/groups/app-gaussian/g16-avx2/l702.exe)
 L702 exits ... SP integral derivatives will be done elsewhere.
 Leave Link  702 at Thu Sep  8 15:02:15 2022, MaxMem=  1342177280 cpu:               2.1 elap:               0.1
 (Enter /mnt/opt/groups/app-gaussian/g16-avx2/l703.exe)
 Integral derivatives from FoFJK, PRISM(SPDF).
 Compute integral first derivatives, UseDBF=F ICtDFT=           0.
 Calling FoFJK, ICntrl=      2127 FMM=F ISym2X=1 I1Cent= 0 IOpClX= 0 NMat=1 NMatS=1 NMatT=0.
 FoFJK:  IHMeth= 1 ICntrl=    2127 DoSepK=F KAlg= 0 I1Cent=           0 FoldK=F
 IRaf=         0 NMat=       1 IRICut=       1 DoRegI=T DoRafI=F ISym2E= 1 IDoP0=0 IntGTp=1.
 FoFCou: FMM=F IPFlag=           0 FMFlag=      100000 FMFlg1=         800
         NFxFlg=           0 DoJE=F BraDBF=F KetDBF=F FulRan=T
         wScrn=  0.000000 ICntrl=      2127 IOpCl=  0 I1Cent=           0 NGrid=           0
         NMat0=    1 NMatS0=      1 NMatT0=    0 NMatD0=    1 NMtDS0=    0 NMtDT0=    0
 Petite list used in FoFCou.
 Leave Link  703 at Thu Sep  8 15:02:24 2022, MaxMem=  1342177280 cpu:             383.3 elap:               8.3
 (Enter /mnt/opt/groups/app-gaussian/g16-avx2/l716.exe)
 Dipole        = 3.26512919D-02 2.83563947D-02 0.00000000D+00
 ***** Axes restored to original set *****
 -------------------------------------------------------------------
 Center     Atomic                   Forces (Hartrees/Bohr)
 Number     Number              X              Y              Z
 -------------------------------------------------------------------
      1        6          -0.000003228   -0.000006756   -0.000000000
      2        6           0.000001236    0.000000982   -0.000000000
      3        6           0.000004024    0.000031213   -0.000000000
      4        6          -0.000000132    0.000006177   -0.000000000
      5        6           0.000000102    0.000000777   -0.000000000
      6        6          -0.000029180    0.000005371   -0.000000000
      7        6           0.000002217   -0.000014868   -0.000000000
      8        6          -0.000003085    0.000002485   -0.000000000
      9        6           0.000005121   -0.000009101   -0.000000000
     10        6           0.000002228    0.000005800   -0.000000000
     11        6           0.000014221   -0.000019585   -0.000000000
     12        6          -0.000012628    0.000000594   -0.000000000
     13        6          -0.000003899   -0.000004327   -0.000000000
     14        6           0.000002199   -0.000007123   -0.000000000
     15        6           0.000023961    0.000007854   -0.000000000
     16        6           0.000008076   -0.000003965   -0.000000000
     17        6           0.000007589   -0.000002602   -0.000000000
     18        6          -0.000011002   -0.000002696   -0.000000000
     19        6          -0.000001055    0.000000713   -0.000000000
     20        6           0.000005210    0.000008375   -0.000000000
     21        6           0.000009023    0.000000219   -0.000000000
     22        6          -0.000008538    0.000006378   -0.000000000
     23        6          -0.000012700    0.000003671   -0.000000000
     24        6           0.000000531    0.000003566   -0.000000000
     25        6           0.000007229   -0.000001873   -0.000000000
     26        6          -0.000000657   -0.000002030   -0.000000000
     27        1           0.000001516   -0.000003654   -0.000000000
     28        1          -0.000000937   -0.000000992   -0.000000000
     29        1           0.000001674   -0.000002688   -0.000000000
     30        1           0.000000673    0.000000603   -0.000000000
     31        1          -0.000005035   -0.000000008   -0.000000000
     32        1          -0.000002446    0.000000157   -0.000000000
     33        1           0.000002721   -0.000003228   -0.000000000
     34        1          -0.000002181    0.000003820   -0.000000000
     35        1          -0.000002340   -0.000001056   -0.000000000
     36        1          -0.000002448    0.000004659   -0.000000000
     37        1          -0.000005300   -0.000006380   -0.000000000
     38        1           0.000001227    0.000000119   -0.000000000
     39        1           0.000008797   -0.000000387   -0.000000000
     40        1           0.000001249   -0.000000710   -0.000000000
     41        1          -0.000001267    0.000005263   -0.000000000
     42        1          -0.000002764   -0.000004766   -0.000000000
 -------------------------------------------------------------------
 Cartesian Forces:  Max     0.000031213 RMS     0.000006290
 Leave Link  716 at Thu Sep  8 15:02:24 2022, MaxMem=  1342177280 cpu:               2.7 elap:               0.1
 (Enter /mnt/opt/groups/app-gaussian/g16-avx2/l103.exe)

 GradGradGradGradGradGradGradGradGradGradGradGradGradGradGradGradGradGrad
 Berny optimization.
 FormGI is forming the generalized inverse of G from B-inverse, IUseBI=4.
 Internal  Forces:  Max     0.000036966 RMS     0.000003852
 Search for a local minimum.
 Step number   1 out of a maximum of  252
 All quantities printed in internal units (Hartrees-Bohrs-Radians)
 RMS Force = .38520D-05 SwitMx=.10000D-02 MixMth= 2
 Mixed Optimization -- En-DIIS/RFO-DIIS
 Second derivative matrix not updated -- first step.
 ITU=  0
     Eigenvalues ---    0.01432   0.01564   0.01629   0.01684   0.01692
     Eigenvalues ---    0.01715   0.01743   0.01755   0.01762   0.01774
     Eigenvalues ---    0.01819   0.01836   0.01849   0.01860   0.01871
     Eigenvalues ---    0.01942   0.01971   0.01986   0.01998   0.02019
     Eigenvalues ---    0.02033   0.02081   0.02082   0.02083   0.02087
     Eigenvalues ---    0.02096   0.02099   0.02102   0.02106   0.02108
     Eigenvalues ---    0.02111   0.02114   0.02122   0.02129   0.02178
     Eigenvalues ---    0.02185   0.02267   0.02292   0.02300   0.16000
     Eigenvalues ---    0.16000   0.16000   0.16000   0.16000   0.16000
     Eigenvalues ---    0.16000   0.16000   0.16000   0.16000   0.16000
     Eigenvalues ---    0.16000   0.16000   0.16000   0.16000   0.16000
     Eigenvalues ---    0.22000   0.22000   0.22422   0.22482   0.22532
     Eigenvalues ---    0.23044   0.23245   0.23375   0.23764   0.23885
     Eigenvalues ---    0.24071   0.24503   0.24559   0.24612   0.25000
     Eigenvalues ---    0.25000   0.25000   0.25000   0.33767   0.34258
     Eigenvalues ---    0.34963   0.35083   0.35085   0.35095   0.35098
     Eigenvalues ---    0.35164   0.35175   0.35177   0.35177   0.35195
     Eigenvalues ---    0.35196   0.35283   0.35283   0.35284   0.35286
     Eigenvalues ---    0.35382   0.35392   0.36070   0.37453   0.38028
     Eigenvalues ---    0.38456   0.38810   0.38885   0.39680   0.40045
     Eigenvalues ---    0.40271   0.41051   0.41141   0.41221   0.41585
     Eigenvalues ---    0.42171   0.42412   0.43566   0.44389   0.45575
     Eigenvalues ---    0.45718   0.46292   0.46958   0.47049   0.48011
     Eigenvalues ---    0.48223   0.49136   0.49469   0.50486   0.52949
 RFO step:  Lambda=-1.30510082D-08 EMin= 1.43150774D-02
 Linear search not attempted -- first point.
 Iteration  1 RMS(Cart)=  0.00008019 RMS(Int)=  0.00000000
 Iteration  2 RMS(Cart)=  0.00000000 RMS(Int)=  0.00000000
 ITry= 1 IFail=0 DXMaxC= 3.74D-04 DCOld= 1.00D+10 DXMaxT= 3.00D-01 DXLimC= 3.00D+00 Rises=F
 ClnCor:  largest displacement from symmetrization is 9.86D-14 for atom    36.
 Variable       Old X    -DE/DX   Delta X   Delta X   Delta X     New X
                                 (Linear)    (Quad)   (Total)
    R1        2.67648   0.00000   0.00000   0.00000   0.00000   2.67648
    R2        2.61465  -0.00001   0.00000  -0.00001  -0.00001   2.61463
    R3        2.05516   0.00000   0.00000   0.00000   0.00000   2.05516
    R4        2.65225  -0.00000   0.00000  -0.00000  -0.00000   2.65225
    R5        2.73157   0.00000   0.00000   0.00000   0.00000   2.73158
    R6        2.74339  -0.00001   0.00000  -0.00002  -0.00002   2.74337
    R7        2.73107   0.00001   0.00000   0.00003   0.00003   2.73111
    R8        2.64096  -0.00001   0.00000  -0.00001  -0.00001   2.64095
    R9        2.05520   0.00000   0.00000   0.00000   0.00000   2.05520
   R10        2.65226   0.00000   0.00000   0.00000   0.00000   2.65226
   R11        2.68246   0.00000   0.00000   0.00001   0.00001   2.68247
   R12        2.61247   0.00001   0.00000   0.00001   0.00001   2.61248
   R13        2.78417   0.00004   0.00000   0.00011   0.00011   2.78428
   R14        2.55516  -0.00001   0.00000  -0.00002  -0.00002   2.55514
   R15        2.05359  -0.00000   0.00000  -0.00000  -0.00000   2.05359
   R16        2.64139  -0.00000   0.00000  -0.00001  -0.00001   2.64138
   R17        2.05540   0.00000   0.00000   0.00000   0.00000   2.05540
   R18        2.70398   0.00001   0.00000   0.00001   0.00001   2.70399
   R19        2.73646   0.00000   0.00000   0.00000   0.00000   2.73647
   R20        2.05043  -0.00000   0.00000  -0.00001  -0.00001   2.05041
   R21        2.72605  -0.00000   0.00000  -0.00001  -0.00001   2.72604
   R22        2.62402   0.00001   0.00000   0.00002   0.00002   2.62404
   R23        2.73296   0.00001   0.00000   0.00002   0.00002   2.73299
   R24        2.05358   0.00000   0.00000   0.00000   0.00000   2.05358
   R25        2.58686   0.00000   0.00000   0.00001   0.00001   2.58686
   R26        2.05388   0.00000   0.00000   0.00000   0.00000   2.05388
   R27        2.70371   0.00000   0.00000   0.00001   0.00001   2.70373
   R28        2.62537  -0.00001   0.00000  -0.00001  -0.00001   2.62535
   R29        2.66753  -0.00000   0.00000  -0.00001  -0.00001   2.66752
   R30        2.05059  -0.00000   0.00000  -0.00001  -0.00001   2.05058
   R31        2.58693   0.00000   0.00000   0.00001   0.00001   2.58694
   R32        2.05392  -0.00000   0.00000  -0.00000  -0.00000   2.05392
   R33        2.68974   0.00001   0.00000   0.00002   0.00002   2.68976
   R34        2.71204  -0.00000   0.00000  -0.00001  -0.00001   2.71203
   R35        2.66226  -0.00000   0.00000  -0.00001  -0.00001   2.66225
   R36        2.05537   0.00000   0.00000   0.00000   0.00000   2.05537
   R37        2.69791   0.00000   0.00000   0.00000   0.00000   2.69791
   R38        2.05219   0.00000   0.00000   0.00000   0.00000   2.05219
   R39        2.59791  -0.00000   0.00000  -0.00001  -0.00001   2.59791
   R40        2.05410   0.00000   0.00000   0.00000   0.00000   2.05410
   R41        2.68932   0.00001   0.00000   0.00002   0.00002   2.68934
   R42        2.05216   0.00000   0.00000   0.00000   0.00000   2.05216
   R43        2.68345   0.00001   0.00000   0.00002   0.00002   2.68346
   R44        2.05213   0.00000   0.00000   0.00000   0.00000   2.05213
   R45        2.59770  -0.00000   0.00000  -0.00000  -0.00000   2.59769
   R46        2.05389   0.00000   0.00000   0.00000   0.00000   2.05389
   R47        2.05218   0.00000   0.00000   0.00000   0.00000   2.05219
    A1        2.13244  -0.00000   0.00000  -0.00002  -0.00002   2.13243
    A2        2.07106   0.00001   0.00000   0.00003   0.00003   2.07109
    A3        2.07968  -0.00000   0.00000  -0.00002  -0.00002   2.07967
    A4        2.14211   0.00000   0.00000   0.00000   0.00000   2.14211
    A5        2.06060  -0.00000   0.00000  -0.00000  -0.00000   2.06060
    A6        2.08047   0.00000   0.00000   0.00000   0.00000   2.08048
    A7        2.09525   0.00001   0.00000   0.00004   0.00004   2.09529
    A8        2.10486  -0.00001   0.00000  -0.00003  -0.00003   2.10483
    A9        2.08308  -0.00000   0.00000  -0.00001  -0.00001   2.08307
   A10        2.12340  -0.00000   0.00000  -0.00000  -0.00000   2.12339
   A11        2.07831   0.00000   0.00000  -0.00000  -0.00000   2.07831
   A12        2.08147   0.00000   0.00000   0.00000   0.00000   2.08148
   A13        2.07740  -0.00000   0.00000  -0.00000  -0.00000   2.07739
   A14        2.07475   0.00000   0.00000   0.00001   0.00001   2.07476
   A15        2.13104   0.00000   0.00000  -0.00000  -0.00000   2.13103
   A16        2.06245  -0.00001   0.00000  -0.00003  -0.00003   2.06242
   A17        2.07333  -0.00000   0.00000  -0.00000  -0.00000   2.07333
   A18        2.14741   0.00001   0.00000   0.00003   0.00003   2.14743
   A19        2.12354   0.00000   0.00000   0.00001   0.00001   2.12355
   A20        2.05702   0.00000   0.00000   0.00001   0.00001   2.05703
   A21        2.10263  -0.00001   0.00000  -0.00003  -0.00003   2.10261
   A22        2.12468  -0.00000   0.00000  -0.00000  -0.00000   2.12468
   A23        2.07878   0.00000   0.00000   0.00000   0.00000   2.07879
   A24        2.07972   0.00000   0.00000  -0.00000  -0.00000   2.07972
   A25        2.13403  -0.00000   0.00000  -0.00000  -0.00000   2.13403
   A26        2.08006   0.00000   0.00000   0.00000   0.00000   2.08006
   A27        2.06910  -0.00000   0.00000  -0.00000  -0.00000   2.06910
   A28        2.14088  -0.00000   0.00000   0.00000   0.00000   2.14088
   A29        2.04079  -0.00000   0.00000  -0.00002  -0.00002   2.04077
   A30        2.10152   0.00000   0.00000   0.00001   0.00001   2.10153
   A31        2.07595  -0.00000   0.00000  -0.00001  -0.00001   2.07594
   A32        2.14633   0.00001   0.00000   0.00004   0.00004   2.14637
   A33        2.06091  -0.00001   0.00000  -0.00004  -0.00004   2.06088
   A34        2.12392   0.00000   0.00000   0.00001   0.00001   2.12394
   A35        2.10226  -0.00000   0.00000  -0.00002  -0.00002   2.10223
   A36        2.05701   0.00000   0.00000   0.00001   0.00001   2.05702
   A37        2.11130   0.00000   0.00000   0.00001   0.00001   2.11130
   A38        2.06719   0.00000   0.00000   0.00003   0.00003   2.06721
   A39        2.10470  -0.00001   0.00000  -0.00003  -0.00003   2.10467
   A40        2.08036   0.00000   0.00000   0.00000   0.00000   2.08037
   A41        2.13346   0.00000   0.00000   0.00000   0.00000   2.13346
   A42        2.06936  -0.00000   0.00000  -0.00000  -0.00000   2.06936
   A43        2.08656  -0.00000   0.00000  -0.00001  -0.00001   2.08655
   A44        2.09325   0.00001   0.00000   0.00003   0.00003   2.09328
   A45        2.10338  -0.00001   0.00000  -0.00003  -0.00003   2.10335
   A46        2.13852   0.00000   0.00000   0.00001   0.00001   2.13853
   A47        2.09962   0.00000   0.00000   0.00002   0.00002   2.09963
   A48        2.04505  -0.00000   0.00000  -0.00003  -0.00003   2.04502
   A49        2.11135   0.00000   0.00000   0.00001   0.00001   2.11136
   A50        2.06724   0.00000   0.00000   0.00003   0.00003   2.06727
   A51        2.10460  -0.00001   0.00000  -0.00004  -0.00004   2.10456
   A52        2.13134  -0.00000   0.00000  -0.00000  -0.00000   2.13134
   A53        2.07868   0.00000   0.00000   0.00001   0.00001   2.07869
   A54        2.07316  -0.00000   0.00000  -0.00001  -0.00001   2.07316
   A55        2.13030  -0.00000   0.00000  -0.00001  -0.00001   2.13029
   A56        2.07797  -0.00000   0.00000  -0.00001  -0.00001   2.07796
   A57        2.07492   0.00000   0.00000   0.00002   0.00002   2.07494
   A58        2.10276  -0.00000   0.00000  -0.00000  -0.00000   2.10276
   A59        2.09714  -0.00001   0.00000  -0.00005  -0.00005   2.09709
   A60        2.08328   0.00001   0.00000   0.00005   0.00005   2.08333
   A61        2.10840   0.00000   0.00000   0.00001   0.00001   2.10841
   A62        2.07219   0.00000   0.00000   0.00000   0.00000   2.07220
   A63        2.10260  -0.00000   0.00000  -0.00001  -0.00001   2.10258
   A64        2.06471  -0.00000   0.00000  -0.00000  -0.00000   2.06470
   A65        2.07635  -0.00000   0.00000  -0.00000  -0.00000   2.07635
   A66        2.14212   0.00000   0.00000   0.00001   0.00001   2.14213
   A67        2.10250  -0.00000   0.00000  -0.00000  -0.00000   2.10250
   A68        2.09729  -0.00001   0.00000  -0.00006  -0.00006   2.09723
   A69        2.08340   0.00001   0.00000   0.00006   0.00006   2.08346
   A70        2.10077  -0.00000   0.00000  -0.00001  -0.00001   2.10077
   A71        2.09617  -0.00000   0.00000  -0.00003  -0.00003   2.09614
   A72        2.08624   0.00001   0.00000   0.00004   0.00004   2.08627
   A73        2.10705   0.00000   0.00000   0.00001   0.00001   2.10706
   A74        2.07183   0.00000   0.00000   0.00000   0.00000   2.07184
   A75        2.10430  -0.00000   0.00000  -0.00001  -0.00001   2.10429
   A76        2.10063  -0.00000   0.00000  -0.00000  -0.00000   2.10063
   A77        2.08618   0.00001   0.00000   0.00004   0.00004   2.08621
   A78        2.09638  -0.00001   0.00000  -0.00003  -0.00003   2.09634
    D1        3.14159  -0.00000   0.00000  -0.00000   0.00000   3.14159
    D2        0.00000  -0.00000   0.00000  -0.00000   0.00000   0.00000
    D3        0.00000  -0.00000   0.00000  -0.00000   0.00000   0.00000
    D4        3.14159  -0.00000   0.00000  -0.00000   0.00000   3.14159
    D5        0.00000  -0.00000   0.00000  -0.00000   0.00000   0.00000
    D6        3.14159  -0.00000   0.00000  -0.00000   0.00000   3.14159
    D7        3.14159  -0.00000   0.00000  -0.00000   0.00000   3.14159
    D8        0.00000  -0.00000   0.00000  -0.00000   0.00000   0.00000
    D9        3.14159  -0.00000   0.00000  -0.00000   0.00000   3.14159
   D10        0.00000  -0.00000   0.00000  -0.00000   0.00000   0.00000
   D11        0.00000  -0.00000   0.00000  -0.00000   0.00000   0.00000
   D12        3.14159  -0.00000   0.00000  -0.00000   0.00000   3.14159
   D13        3.14159   0.00000   0.00000   0.00000   0.00000   3.14159
   D14        0.00000   0.00000   0.00000   0.00000   0.00000   0.00000
   D15        0.00000   0.00000   0.00000   0.00000   0.00000   0.00000
   D16        3.14159   0.00000   0.00000   0.00000   0.00000   3.14159
   D17        0.00000   0.00000   0.00000   0.00000   0.00000   0.00000
   D18        3.14159   0.00000   0.00000   0.00000   0.00000   3.14159
   D19        3.14159   0.00000   0.00000   0.00000   0.00000   3.14159
   D20        0.00000   0.00000   0.00000   0.00000   0.00000   0.00000
   D21        3.14159  -0.00000   0.00000  -0.00000   0.00000   3.14159
   D22        0.00000  -0.00000   0.00000  -0.00000   0.00000   0.00000
   D23        0.00000  -0.00000   0.00000  -0.00000   0.00000   0.00000
   D24        3.14159  -0.00000   0.00000  -0.00000   0.00000   3.14159
   D25        3.14159  -0.00000   0.00000  -0.00000   0.00000   3.14159
   D26        0.00000  -0.00000   0.00000  -0.00000   0.00000   0.00000
   D27        0.00000  -0.00000   0.00000   0.00000   0.00000   0.00000
   D28        3.14159  -0.00000   0.00000  -0.00000   0.00000   3.14159
   D29        0.00000  -0.00000   0.00000  -0.00000   0.00000   0.00000
   D30        3.14159  -0.00000   0.00000  -0.00000   0.00000   3.14159
   D31        3.14159  -0.00000   0.00000  -0.00000   0.00000   3.14159
   D32        0.00000  -0.00000   0.00000  -0.00000   0.00000   0.00000
   D33        0.00000  -0.00000   0.00000  -0.00000   0.00000   0.00000
   D34        3.14159  -0.00000   0.00000  -0.00000   0.00000   3.14159
   D35        3.14159  -0.00000   0.00000  -0.00000   0.00000   3.14159
   D36        0.00000  -0.00000   0.00000  -0.00000   0.00000   0.00000
   D37        0.00000  -0.00000   0.00000  -0.00000   0.00000   0.00000
   D38        3.14159  -0.00000   0.00000  -0.00000   0.00000   3.14159
   D39        3.14159  -0.00000   0.00000  -0.00000   0.00000   3.14159
   D40        0.00000  -0.00000   0.00000  -0.00000   0.00000   0.00000
   D41        0.00000  -0.00000   0.00000  -0.00000   0.00000   0.00000
   D42        3.14159  -0.00000   0.00000  -0.00000   0.00000   3.14159
   D43        3.14159  -0.00000   0.00000  -0.00000   0.00000   3.14159
   D44        0.00000  -0.00000   0.00000  -0.00000   0.00000   0.00000
   D45        0.00000  -0.00000   0.00000  -0.00000   0.00000   0.00000
   D46        3.14159   0.00000   0.00000   0.00000   0.00000   3.14159
   D47        3.14159  -0.00000   0.00000  -0.00000   0.00000   3.14159
   D48        0.00000  -0.00000   0.00000   0.00000   0.00000   0.00000
   D49        0.00000  -0.00000   0.00000   0.00000   0.00000   0.00000
   D50        3.14159   0.00000   0.00000   0.00000   0.00000   3.14159
   D51        3.14159  -0.00000   0.00000  -0.00000   0.00000   3.14159
   D52        0.00000   0.00000   0.00000  -0.00000   0.00000   0.00000
   D53        3.14159  -0.00000   0.00000  -0.00000   0.00000   3.14159
   D54        0.00000  -0.00000   0.00000   0.00000   0.00000   0.00000
   D55        0.00000  -0.00000   0.00000  -0.00000   0.00000   0.00000
   D56        3.14159  -0.00000   0.00000   0.00000   0.00000   3.14159
   D57        0.00000   0.00000   0.00000   0.00000   0.00000   0.00000
   D58        3.14159   0.00000   0.00000   0.00000   0.00000   3.14159
   D59        3.14159   0.00000   0.00000   0.00000   0.00000   3.14159
   D60        0.00000   0.00000   0.00000   0.00000   0.00000   0.00000
   D61        0.00000  -0.00000   0.00000  -0.00000   0.00000   0.00000
   D62        3.14159  -0.00000   0.00000  -0.00000   0.00000   3.14159
   D63        3.14159   0.00000   0.00000   0.00000   0.00000   3.14159
   D64        0.00000  -0.00000   0.00000   0.00000   0.00000   0.00000
   D65        3.14159   0.00000   0.00000   0.00000   0.00000   3.14159
   D66        0.00000   0.00000   0.00000   0.00000   0.00000   0.00000
   D67        0.00000   0.00000   0.00000  -0.00000   0.00000   0.00000
   D68        3.14159  -0.00000   0.00000  -0.00000   0.00000   3.14159
   D69        0.00000   0.00000   0.00000   0.00000   0.00000   0.00000
   D70        3.14159   0.00000   0.00000   0.00000   0.00000   3.14159
   D71        3.14159   0.00000   0.00000   0.00000   0.00000   3.14159
   D72        0.00000   0.00000   0.00000   0.00000   0.00000   0.00000
   D73        0.00000  -0.00000   0.00000   0.00000   0.00000   0.00000
   D74        3.14159  -0.00000   0.00000   0.00000   0.00000   3.14159
   D75        3.14159  -0.00000   0.00000  -0.00000   0.00000   3.14159
   D76        0.00000  -0.00000   0.00000  -0.00000   0.00000   0.00000
   D77        3.14159  -0.00000   0.00000  -0.00000   0.00000   3.14159
   D78        0.00000  -0.00000   0.00000  -0.00000   0.00000   0.00000
   D79        0.00000  -0.00000   0.00000  -0.00000   0.00000   0.00000
   D80        3.14159  -0.00000   0.00000  -0.00000   0.00000   3.14159
   D81        0.00000  -0.00000   0.00000  -0.00000   0.00000   0.00000
   D82        3.14159   0.00000   0.00000   0.00000   0.00000   3.14159
   D83        3.14159  -0.00000   0.00000  -0.00000   0.00000   3.14159
   D84        0.00000  -0.00000   0.00000  -0.00000   0.00000   0.00000
   D85        3.14159  -0.00000   0.00000  -0.00000   0.00000   3.14159
   D86        0.00000  -0.00000   0.00000  -0.00000   0.00000   0.00000
   D87        0.00000  -0.00000   0.00000  -0.00000   0.00000   0.00000
   D88        3.14159  -0.00000   0.00000  -0.00000   0.00000   3.14159
   D89        0.00000   0.00000   0.00000   0.00000   0.00000   0.00000
   D90        3.14159   0.00000   0.00000   0.00000   0.00000   3.14159
   D91        3.14159   0.00000   0.00000   0.00000   0.00000   3.14159
   D92        0.00000   0.00000   0.00000   0.00000   0.00000   0.00000
   D93        3.14159  -0.00000   0.00000   0.00000   0.00000   3.14159
   D94        0.00000  -0.00000   0.00000   0.00000   0.00000   0.00000
   D95        0.00000  -0.00000   0.00000  -0.00000   0.00000   0.00000
   D96        3.14159  -0.00000   0.00000  -0.00000   0.00000   3.14159
   D97        0.00000   0.00000   0.00000   0.00000   0.00000   0.00000
   D98        3.14159   0.00000   0.00000  -0.00000   0.00000   3.14159
   D99        3.14159   0.00000   0.00000   0.00000   0.00000   3.14159
   D100       0.00000   0.00000   0.00000   0.00000   0.00000   0.00000
   D101       0.00000   0.00000   0.00000  -0.00000   0.00000   0.00000
   D102       3.14159   0.00000   0.00000   0.00000   0.00000   3.14159
   D103       3.14159  -0.00000   0.00000  -0.00000   0.00000   3.14159
   D104       0.00000  -0.00000   0.00000   0.00000   0.00000   0.00000
   D105       0.00000   0.00000   0.00000  -0.00000   0.00000   0.00000
   D106       3.14159  -0.00000   0.00000  -0.00000   0.00000   3.14159
   D107       3.14159   0.00000   0.00000  -0.00000   0.00000   3.14159
   D108       0.00000  -0.00000   0.00000  -0.00000   0.00000   0.00000
   D109       0.00000  -0.00000   0.00000   0.00000   0.00000   0.00000
   D110       3.14159  -0.00000   0.00000  -0.00000   0.00000   3.14159
   D111       3.14159   0.00000   0.00000  -0.00000   0.00000   3.14159
   D112       0.00000   0.00000   0.00000  -0.00000   0.00000   0.00000
   D113       0.00000  -0.00000   0.00000  -0.00000   0.00000   0.00000
   D114       3.14159  -0.00000   0.00000  -0.00000   0.00000   3.14159
   D115       3.14159  -0.00000   0.00000  -0.00000   0.00000   3.14159
   D116       0.00000  -0.00000   0.00000  -0.00000   0.00000   0.00000
   D117       0.00000   0.00000   0.00000   0.00000   0.00000   0.00000
   D118       3.14159   0.00000   0.00000   0.00000   0.00000   3.14159
   D119       3.14159   0.00000   0.00000   0.00000   0.00000   3.14159
   D120       0.00000   0.00000   0.00000   0.00000   0.00000   0.00000
   D121       0.00000  -0.00000   0.00000  -0.00000   0.00000   0.00000
   D122       3.14159  -0.00000   0.00000  -0.00000   0.00000   3.14159
   D123       3.14159  -0.00000   0.00000  -0.00000   0.00000   3.14159
   D124       0.00000  -0.00000   0.00000   0.00000   0.00000   0.00000
         Item               Value     Threshold  Converged?
 Maximum Force            0.000037     0.000450     YES
 RMS     Force            0.000004     0.000300     YES
 Maximum Displacement     0.000374     0.001800     YES
 RMS     Displacement     0.000080     0.001200     YES
 Predicted change in Energy=-6.525504D-09
 Optimization completed.
    -- Stationary point found.
                           ----------------------------
                           !   Optimized Parameters   !
                           ! (Angstroms and Degrees)  !
 --------------------------                            --------------------------
 ! Name  Definition              Value          Derivative Info.                !
 --------------------------------------------------------------------------------
 ! R1    R(1,2)                  1.4163         -DE/DX =    0.0                 !
 ! R2    R(1,3)                  1.3836         -DE/DX =    0.0                 !
 ! R3    R(1,27)                 1.0875         -DE/DX =    0.0                 !
 ! R4    R(2,4)                  1.4035         -DE/DX =    0.0                 !
 ! R5    R(2,5)                  1.4455         -DE/DX =    0.0                 !
 ! R6    R(3,6)                  1.4517         -DE/DX =    0.0                 !
 ! R7    R(3,7)                  1.4452         -DE/DX =    0.0                 !
 ! R8    R(4,9)                  1.3975         -DE/DX =    0.0                 !
 ! R9    R(4,28)                 1.0876         -DE/DX =    0.0                 !
 ! R10   R(5,8)                  1.4035         -DE/DX =    0.0                 !
 ! R11   R(5,10)                 1.4195         -DE/DX =    0.0                 !
 ! R12   R(6,10)                 1.3825         -DE/DX =    0.0                 !
 ! R13   R(6,11)                 1.4733         -DE/DX =    0.0                 !
 ! R14   R(7,12)                 1.3521         -DE/DX =    0.0                 !
 ! R15   R(7,29)                 1.0867         -DE/DX =    0.0                 !
 ! R16   R(8,14)                 1.3978         -DE/DX =    0.0                 !
 ! R17   R(8,30)                 1.0877         -DE/DX =    0.0                 !
 ! R18   R(9,13)                 1.4309         -DE/DX =    0.0                 !
 ! R19   R(9,14)                 1.4481         -DE/DX =    0.0                 !
 ! R20   R(10,31)                1.085          -DE/DX =    0.0                 !
 ! R21   R(11,15)                1.4426         -DE/DX =    0.0                 !
 ! R22   R(11,16)                1.3886         -DE/DX =    0.0                 !
 ! R23   R(12,15)                1.4462         -DE/DX =    0.0                 !
 ! R24   R(12,32)                1.0867         -DE/DX =    0.0                 !
 ! R25   R(13,20)                1.3689         -DE/DX =    0.0                 !
 ! R26   R(13,34)                1.0869         -DE/DX =    0.0                 !
 ! R27   R(14,17)                1.4307         -DE/DX =    0.0                 !
 ! R28   R(15,19)                1.3893         -DE/DX =    0.0                 !
 ! R29   R(16,18)                1.4116         -DE/DX =    0.0                 !
 ! R30   R(16,33)                1.0851         -DE/DX =    0.0                 !
 ! R31   R(17,23)                1.3689         -DE/DX =    0.0                 !
 ! R32   R(17,36)                1.0869         -DE/DX =    0.0                 !
 ! R33   R(18,21)                1.4233         -DE/DX =    0.0                 !
 ! R34   R(18,22)                1.4352         -DE/DX =    0.0                 !
 ! R35   R(19,22)                1.4088         -DE/DX =    0.0                 !
 ! R36   R(19,35)                1.0877         -DE/DX =    0.0                 !
 ! R37   R(20,23)                1.4277         -DE/DX =    0.0                 !
 ! R38   R(20,37)                1.086          -DE/DX =    0.0                 !
 ! R39   R(21,24)                1.3748         -DE/DX =    0.0                 !
 ! R40   R(21,38)                1.087          -DE/DX =    0.0                 !
 ! R41   R(22,25)                1.4231         -DE/DX =    0.0                 !
 ! R42   R(23,39)                1.086          -DE/DX =    0.0                 !
 ! R43   R(24,26)                1.42           -DE/DX =    0.0                 !
 ! R44   R(24,41)                1.0859         -DE/DX =    0.0                 !
 ! R45   R(25,26)                1.3746         -DE/DX =    0.0                 !
 ! R46   R(25,40)                1.0869         -DE/DX =    0.0                 !
 ! R47   R(26,42)                1.086          -DE/DX =    0.0                 !
 ! A1    A(2,1,3)              122.18           -DE/DX =    0.0                 !
 ! A2    A(2,1,27)             118.663          -DE/DX =    0.0                 !
 ! A3    A(3,1,27)             119.157          -DE/DX =    0.0                 !
 ! A4    A(1,2,4)              122.7339         -DE/DX =    0.0                 !
 ! A5    A(1,2,5)              118.0637         -DE/DX =    0.0                 !
 ! A6    A(4,2,5)              119.2024         -DE/DX =    0.0                 !
 ! A7    A(1,3,6)              120.0487         -DE/DX =    0.0                 !
 ! A8    A(1,3,7)              120.5997         -DE/DX =    0.0                 !
 ! A9    A(6,3,7)              119.3516         -DE/DX =    0.0                 !
 ! A10   A(2,4,9)              121.6617         -DE/DX =    0.0                 !
 ! A11   A(2,4,28)             119.0786         -DE/DX =    0.0                 !
 ! A12   A(9,4,28)             119.2597         -DE/DX =    0.0                 !
 ! A13   A(2,5,8)              119.026          -DE/DX =    0.0                 !
 ! A14   A(2,5,10)             118.8746         -DE/DX =    0.0                 !
 ! A15   A(8,5,10)             122.0994         -DE/DX =    0.0                 !
 ! A16   A(3,6,10)             118.1697         -DE/DX =    0.0                 !
 ! A17   A(3,6,11)             118.7931         -DE/DX =    0.0                 !
 ! A18   A(10,6,11)            123.0373         -DE/DX =    0.0                 !
 ! A19   A(3,7,12)             121.6696         -DE/DX =    0.0                 !
 ! A20   A(3,7,29)             117.8583         -DE/DX =    0.0                 !
 ! A21   A(12,7,29)            120.4721         -DE/DX =    0.0                 !
 ! A22   A(5,8,14)             121.7351         -DE/DX =    0.0                 !
 ! A23   A(5,8,30)             119.1056         -DE/DX =    0.0                 !
 ! A24   A(14,8,30)            119.1593         -DE/DX =    0.0                 !
 ! A25   A(4,9,13)             122.2708         -DE/DX =    0.0                 !
 ! A26   A(4,9,14)             119.1787         -DE/DX =    0.0                 !
 ! A27   A(13,9,14)            118.5506         -DE/DX =    0.0                 !
 ! A28   A(5,10,6)             122.6634         -DE/DX =    0.0                 !
 ! A29   A(5,10,31)            116.9286         -DE/DX =    0.0                 !
 ! A30   A(6,10,31)            120.408          -DE/DX =    0.0                 !
 ! A31   A(6,11,15)            118.9429         -DE/DX =    0.0                 !
 ! A32   A(6,11,16)            122.9755         -DE/DX =    0.0                 !
 ! A33   A(15,11,16)           118.0815         -DE/DX =    0.0                 !
 ! A34   A(7,12,15)            121.6918         -DE/DX =    0.0                 !
 ! A35   A(7,12,32)            120.4504         -DE/DX =    0.0                 !
 ! A36   A(15,12,32)           117.8578         -DE/DX =    0.0                 !
 ! A37   A(9,13,20)            120.9684         -DE/DX =    0.0                 !
 ! A38   A(9,13,34)            118.4411         -DE/DX =    0.0                 !
 ! A39   A(20,13,34)           120.5906         -DE/DX =    0.0                 !
 ! A40   A(8,14,9)             119.1961         -DE/DX =    0.0                 !
 ! A41   A(8,14,17)            122.2381         -DE/DX =    0.0                 !
 ! A42   A(9,14,17)            118.5658         -DE/DX =    0.0                 !
 ! A43   A(11,15,12)           119.551          -DE/DX =    0.0                 !
 ! A44   A(11,15,19)           119.9343         -DE/DX =    0.0                 !
 ! A45   A(12,15,19)           120.5147         -DE/DX =    0.0                 !
 ! A46   A(11,16,18)           122.5284         -DE/DX =    0.0                 !
 ! A47   A(11,16,33)           120.2991         -DE/DX =    0.0                 !
 ! A48   A(18,16,33)           117.1725         -DE/DX =    0.0                 !
 ! A49   A(14,17,23)           120.9716         -DE/DX =    0.0                 !
 ! A50   A(14,17,36)           118.4439         -DE/DX =    0.0                 !
 ! A51   A(23,17,36)           120.5845         -DE/DX =    0.0                 !
 ! A52   A(16,18,21)           122.1167         -DE/DX =    0.0                 !
 ! A53   A(16,18,22)           119.0997         -DE/DX =    0.0                 !
 ! A54   A(21,18,22)           118.7835         -DE/DX =    0.0                 !
 ! A55   A(15,19,22)           122.057          -DE/DX =    0.0                 !
 ! A56   A(15,19,35)           119.059          -DE/DX =    0.0                 !
 ! A57   A(22,19,35)           118.8839         -DE/DX =    0.0                 !
 ! A58   A(13,20,23)           120.4792         -DE/DX =    0.0                 !
 ! A59   A(13,20,37)           120.1575         -DE/DX =    0.0                 !
 ! A60   A(23,20,37)           119.3632         -DE/DX =    0.0                 !
 ! A61   A(18,21,24)           120.8023         -DE/DX =    0.0                 !
 ! A62   A(18,21,38)           118.7278         -DE/DX =    0.0                 !
 ! A63   A(24,21,38)           120.4699         -DE/DX =    0.0                 !
 ! A64   A(18,22,19)           118.2991         -DE/DX =    0.0                 !
 ! A65   A(18,22,25)           118.9663         -DE/DX =    0.0                 !
 ! A66   A(19,22,25)           122.7346         -DE/DX =    0.0                 !
 ! A67   A(17,23,20)           120.4644         -DE/DX =    0.0                 !
 ! A68   A(17,23,39)           120.1656         -DE/DX =    0.0                 !
 ! A69   A(20,23,39)           119.37           -DE/DX =    0.0                 !
 ! A70   A(21,24,26)           120.3655         -DE/DX =    0.0                 !
 ! A71   A(21,24,41)           120.1019         -DE/DX =    0.0                 !
 ! A72   A(26,24,41)           119.5327         -DE/DX =    0.0                 !
 ! A73   A(22,25,26)           120.7251         -DE/DX =    0.0                 !
 ! A74   A(22,25,40)           118.7072         -DE/DX =    0.0                 !
 ! A75   A(26,25,40)           120.5678         -DE/DX =    0.0                 !
 ! A76   A(24,26,25)           120.3574         -DE/DX =    0.0                 !
 ! A77   A(24,26,42)           119.5291         -DE/DX =    0.0                 !
 ! A78   A(25,26,42)           120.1136         -DE/DX =    0.0                 !
 ! D1    D(3,1,2,4)            180.0            -DE/DX =    0.0                 !
 ! D2    D(3,1,2,5)              0.0            -DE/DX =    0.0                 !
 ! D3    D(27,1,2,4)             0.0            -DE/DX =    0.0                 !
 ! D4    D(27,1,2,5)           180.0            -DE/DX =    0.0                 !
 ! D5    D(2,1,3,6)              0.0            -DE/DX =    0.0                 !
 ! D6    D(2,1,3,7)            180.0            -DE/DX =    0.0                 !
 ! D7    D(27,1,3,6)           180.0            -DE/DX =    0.0                 !
 ! D8    D(27,1,3,7)             0.0            -DE/DX =    0.0                 !
 ! D9    D(1,2,4,9)            180.0            -DE/DX =    0.0                 !
 ! D10   D(1,2,4,28)             0.0            -DE/DX =    0.0                 !
 ! D11   D(5,2,4,9)              0.0            -DE/DX =    0.0                 !
 ! D12   D(5,2,4,28)           180.0            -DE/DX =    0.0                 !
 ! D13   D(1,2,5,8)            180.0            -DE/DX =    0.0                 !
 ! D14   D(1,2,5,10)             0.0            -DE/DX =    0.0                 !
 ! D15   D(4,2,5,8)              0.0            -DE/DX =    0.0                 !
 ! D16   D(4,2,5,10)           180.0            -DE/DX =    0.0                 !
 ! D17   D(1,3,6,10)             0.0            -DE/DX =    0.0                 !
 ! D18   D(1,3,6,11)           180.0            -DE/DX =    0.0                 !
 ! D19   D(7,3,6,10)           180.0            -DE/DX =    0.0                 !
 ! D20   D(7,3,6,11)             0.0            -DE/DX =    0.0                 !
 ! D21   D(1,3,7,12)           180.0            -DE/DX =    0.0                 !
 ! D22   D(1,3,7,29)             0.0            -DE/DX =    0.0                 !
 ! D23   D(6,3,7,12)             0.0            -DE/DX =    0.0                 !
 ! D24   D(6,3,7,29)           180.0            -DE/DX =    0.0                 !
 ! D25   D(2,4,9,13)           180.0            -DE/DX =    0.0                 !
 ! D26   D(2,4,9,14)             0.0            -DE/DX =    0.0                 !
 ! D27   D(28,4,9,13)            0.0            -DE/DX =    0.0                 !
 ! D28   D(28,4,9,14)          180.0            -DE/DX =    0.0                 !
 ! D29   D(2,5,8,14)             0.0            -DE/DX =    0.0                 !
 ! D30   D(2,5,8,30)           180.0            -DE/DX =    0.0                 !
 ! D31   D(10,5,8,14)          180.0            -DE/DX =    0.0                 !
 ! D32   D(10,5,8,30)            0.0            -DE/DX =    0.0                 !
 ! D33   D(2,5,10,6)             0.0            -DE/DX =    0.0                 !
 ! D34   D(2,5,10,31)          180.0            -DE/DX =    0.0                 !
 ! D35   D(8,5,10,6)           180.0            -DE/DX =    0.0                 !
 ! D36   D(8,5,10,31)            0.0            -DE/DX =    0.0                 !
 ! D37   D(3,6,10,5)             0.0            -DE/DX =    0.0                 !
 ! D38   D(3,6,10,31)          180.0            -DE/DX =    0.0                 !
 ! D39   D(11,6,10,5)          180.0            -DE/DX =    0.0                 !
 ! D40   D(11,6,10,31)           0.0            -DE/DX =    0.0                 !
 ! D41   D(3,6,11,15)            0.0            -DE/DX =    0.0                 !
 ! D42   D(3,6,11,16)          180.0            -DE/DX =    0.0                 !
 ! D43   D(10,6,11,15)         180.0            -DE/DX =    0.0                 !
 ! D44   D(10,6,11,16)           0.0            -DE/DX =    0.0                 !
 ! D45   D(3,7,12,15)            0.0            -DE/DX =    0.0                 !
 ! D46   D(3,7,12,32)          180.0            -DE/DX =    0.0                 !
 ! D47   D(29,7,12,15)         180.0            -DE/DX =    0.0                 !
 ! D48   D(29,7,12,32)           0.0            -DE/DX =    0.0                 !
 ! D49   D(5,8,14,9)             0.0            -DE/DX =    0.0                 !
 ! D50   D(5,8,14,17)          180.0            -DE/DX =    0.0                 !
 ! D51   D(30,8,14,9)          180.0            -DE/DX =    0.0                 !
 ! D52   D(30,8,14,17)           0.0            -DE/DX =    0.0                 !
 ! D53   D(4,9,13,20)          180.0            -DE/DX =    0.0                 !
 ! D54   D(4,9,13,34)            0.0            -DE/DX =    0.0                 !
 ! D55   D(14,9,13,20)           0.0            -DE/DX =    0.0                 !
 ! D56   D(14,9,13,34)         180.0            -DE/DX =    0.0                 !
 ! D57   D(4,9,14,8)             0.0            -DE/DX =    0.0                 !
 ! D58   D(4,9,14,17)          180.0            -DE/DX =    0.0                 !
 ! D59   D(13,9,14,8)          180.0            -DE/DX =    0.0                 !
 ! D60   D(13,9,14,17)           0.0            -DE/DX =    0.0                 !
 ! D61   D(6,11,15,12)           0.0            -DE/DX =    0.0                 !
 ! D62   D(6,11,15,19)         180.0            -DE/DX =    0.0                 !
 ! D63   D(16,11,15,12)        180.0            -DE/DX =    0.0                 !
 ! D64   D(16,11,15,19)          0.0            -DE/DX =    0.0                 !
 ! D65   D(6,11,16,18)         180.0            -DE/DX =    0.0                 !
 ! D66   D(6,11,16,33)           0.0            -DE/DX =    0.0                 !
 ! D67   D(15,11,16,18)          0.0            -DE/DX =    0.0                 !
 ! D68   D(15,11,16,33)        180.0            -DE/DX =    0.0                 !
 ! D69   D(7,12,15,11)           0.0            -DE/DX =    0.0                 !
 ! D70   D(7,12,15,19)         180.0            -DE/DX =    0.0                 !
 ! D71   D(32,12,15,11)        180.0            -DE/DX =    0.0                 !
 ! D72   D(32,12,15,19)          0.0            -DE/DX =    0.0                 !
 ! D73   D(9,13,20,23)           0.0            -DE/DX =    0.0                 !
 ! D74   D(9,13,20,37)         180.0            -DE/DX =    0.0                 !
 ! D75   D(34,13,20,23)        180.0            -DE/DX =    0.0                 !
 ! D76   D(34,13,20,37)          0.0            -DE/DX =    0.0                 !
 ! D77   D(8,14,17,23)         180.0            -DE/DX =    0.0                 !
 ! D78   D(8,14,17,36)           0.0            -DE/DX =    0.0                 !
 ! D79   D(9,14,17,23)           0.0            -DE/DX =    0.0                 !
 ! D80   D(9,14,17,36)         180.0            -DE/DX =    0.0                 !
 ! D81   D(11,15,19,22)          0.0            -DE/DX =    0.0                 !
 ! D82   D(11,15,19,35)        180.0            -DE/DX =    0.0                 !
 ! D83   D(12,15,19,22)        180.0            -DE/DX =    0.0                 !
 ! D84   D(12,15,19,35)          0.0            -DE/DX =    0.0                 !
 ! D85   D(11,16,18,21)        180.0            -DE/DX =    0.0                 !
 ! D86   D(11,16,18,22)          0.0            -DE/DX =    0.0                 !
 ! D87   D(33,16,18,21)          0.0            -DE/DX =    0.0                 !
 ! D88   D(33,16,18,22)        180.0            -DE/DX =    0.0                 !
 ! D89   D(14,17,23,20)          0.0            -DE/DX =    0.0                 !
 ! D90   D(14,17,23,39)        180.0            -DE/DX =    0.0                 !
 ! D91   D(36,17,23,20)        180.0            -DE/DX =    0.0                 !
 ! D92   D(36,17,23,39)          0.0            -DE/DX =    0.0                 !
 ! D93   D(16,18,21,24)        180.0            -DE/DX =    0.0                 !
 ! D94   D(16,18,21,38)          0.0            -DE/DX =    0.0                 !
 ! D95   D(22,18,21,24)          0.0            -DE/DX =    0.0                 !
 ! D96   D(22,18,21,38)        180.0            -DE/DX =    0.0                 !
 ! D97   D(16,18,22,19)          0.0            -DE/DX =    0.0                 !
 ! D98   D(16,18,22,25)        180.0            -DE/DX =    0.0                 !
 ! D99   D(21,18,22,19)        180.0            -DE/DX =    0.0                 !
 ! D100  D(21,18,22,25)          0.0            -DE/DX =    0.0                 !
 ! D101  D(15,19,22,18)          0.0            -DE/DX =    0.0                 !
 ! D102  D(15,19,22,25)        180.0            -DE/DX =    0.0                 !
 ! D103  D(35,19,22,18)        180.0            -DE/DX =    0.0                 !
 ! D104  D(35,19,22,25)          0.0            -DE/DX =    0.0                 !
 ! D105  D(13,20,23,17)          0.0            -DE/DX =    0.0                 !
 ! D106  D(13,20,23,39)        180.0            -DE/DX =    0.0                 !
 ! D107  D(37,20,23,17)        180.0            -DE/DX =    0.0                 !
 ! D108  D(37,20,23,39)          0.0            -DE/DX =    0.0                 !
 ! D109  D(18,21,24,26)          0.0            -DE/DX =    0.0                 !
 ! D110  D(18,21,24,41)        180.0            -DE/DX =    0.0                 !
 ! D111  D(38,21,24,26)        180.0            -DE/DX =    0.0                 !
 ! D112  D(38,21,24,41)          0.0            -DE/DX =    0.0                 !
 ! D113  D(18,22,25,26)          0.0            -DE/DX =    0.0                 !
 ! D114  D(18,22,25,40)        180.0            -DE/DX =    0.0                 !
 ! D115  D(19,22,25,26)        180.0            -DE/DX =    0.0                 !
 ! D116  D(19,22,25,40)          0.0            -DE/DX =    0.0                 !
 ! D117  D(21,24,26,25)          0.0            -DE/DX =    0.0                 !
 ! D118  D(21,24,26,42)        180.0            -DE/DX =    0.0                 !
 ! D119  D(41,24,26,25)        180.0            -DE/DX =    0.0                 !
 ! D120  D(41,24,26,42)          0.0            -DE/DX =    0.0                 !
 ! D121  D(22,25,26,24)          0.0            -DE/DX =    0.0                 !
 ! D122  D(22,25,26,42)        180.0            -DE/DX =    0.0                 !
 ! D123  D(40,25,26,24)        180.0            -DE/DX =    0.0                 !
 ! D124  D(40,25,26,42)          0.0            -DE/DX =    0.0                 !
 --------------------------------------------------------------------------------
 Lowest energy point so far.  Saving SCF results.
 Largest change from initial coordinates is atom   40       0.000 Angstoms.
 GradGradGradGradGradGradGradGradGradGradGradGradGradGradGradGradGradGrad

 Leave Link  103 at Thu Sep  8 15:02:26 2022, MaxMem=  1342177280 cpu:             113.0 elap:               2.5
 (Enter /mnt/opt/groups/app-gaussian/g16-avx2/l202.exe)
                          Input orientation:                          
 ---------------------------------------------------------------------
 Center     Atomic      Atomic             Coordinates (Angstroms)
 Number     Number       Type             X           Y           Z
 ---------------------------------------------------------------------
      1          6           0       -2.546453   -0.482928    0.000000
      2          6           0       -2.453724    0.930365    0.000000
      3          6           0       -1.426149   -1.294903    0.000000
      4          6           0       -3.582122    1.764965    0.000000
      5          6           0       -1.136405    1.525428    0.000000
      6          6           0       -0.100100   -0.704025    0.000000
      7          6           0       -1.560503   -2.733867    0.000000
      8          6           0       -1.021006    2.924191    0.000000
      9          6           0       -3.464544    3.157545    0.000000
     10          6           0        0.000000    0.674804    0.000000
     11          6           0        1.073607   -1.594579    0.000000
     12          6           0       -0.480696   -3.547672    0.000000
     13          6           0       -4.605839    4.020603    0.000000
     14          6           0       -2.145311    3.754658    0.000000
     15          6           0        0.866695   -3.022226    0.000000
     16          6           0        2.379800   -1.123421    0.000000
     17          6           0       -2.040195    5.181535    0.000000
     18          6           0        3.497641   -1.985416    0.000000
     19          6           0        1.958761   -3.881006    0.000000
     20          6           0       -4.459695    5.381686    0.000000
     21          6           0        4.833045   -1.492851    0.000000
     22          6           0        3.284596   -3.404666    0.000000
     23          6           0       -3.159029    5.970345    0.000000
     24          6           0        5.902169   -2.357103    0.000000
     25          6           0        4.413589   -4.271075    0.000000
     26          6           0        5.690177   -3.761208    0.000000
     27          1           0       -3.532828   -0.940979    0.000000
     28          1           0       -4.572287    1.315107    0.000000
     29          1           0       -2.564318   -3.150156    0.000000
     30          1           0       -0.030397    3.373328    0.000000
     31          1           0        0.973093    1.154802    0.000000
     32          1           0       -0.604721   -4.627278    0.000000
     33          1           0        2.576881   -0.056345    0.000000
     34          1           0       -5.595143    3.570543    0.000000
     35          1           0        1.786331   -4.954904    0.000000
     36          1           0       -1.049061    5.627605    0.000000
     37          1           0       -5.335065    6.024382    0.000000
     38          1           0        4.993360   -0.417757    0.000000
     39          1           0       -3.064017    7.052136    0.000000
     40          1           0        4.247386   -5.345163    0.000000
     41          1           0        6.916342   -1.968875    0.000000
     42          1           0        6.544592   -4.431510    0.000000
 ---------------------------------------------------------------------
                    Distance matrix (angstroms):
                    1          2          3          4          5
     1  C    0.000000
     2  C    1.416332   0.000000
     3  C    1.383613   2.451067   0.000000
     4  C    2.475002   1.403510   3.743129   0.000000
     5  C    2.453921   1.445486   2.835175   2.457419   0.000000
     6  C    2.456324   2.865445   1.451738   4.268535   2.458534
     7  C    2.457402   3.771530   1.445223   4.932183   4.280357
     8  C    3.733021   2.455203   4.238502   2.811249   1.403515
     9  C    3.754455   2.445831   4.896871   1.397535   2.843244
    10  C    2.797278   2.466997   2.431799   3.744336   1.419499
    11  C    3.786899   4.337903   2.517655   5.741285   3.823427
    12  C    3.695945   4.893430   2.443123   6.151663   5.115300
    13  C    4.952056   3.765789   6.193951   2.477075   4.273508
    14  C    4.256530   2.841082   5.100516   2.454242   2.446908
    15  C    4.254129   5.162185   2.870676   6.535225   4.969262
    16  C    4.967716   5.251761   3.809810   6.624748   4.402283
    17  C    5.687041   4.271235   6.505482   3.748398   3.766159
    18  C    6.228045   6.627256   4.971973   8.011766   5.813812
    19  C    5.643039   6.528347   4.259759   7.910649   6.229734
    20  C    6.168808   4.882436   7.333433   3.721667   5.090676
    21  C    7.448284   7.679126   6.262323   9.023769   6.689121
    22  C    6.522092   7.191718   5.161610   8.595167   6.622015
    23  C    6.482282   5.089092   7.469050   4.226610   4.883472
    24  C    8.654002   8.979331   7.404898  10.341336   8.038381
    25  C    7.924156   8.614811   6.554398  10.018242   8.025078
    26  C    8.865055   9.398616   7.531584  10.794170   8.634277
    27  H    1.087541   2.160184   2.136202   2.706393   3.438896
    28  H    2.708677   2.153215   4.087828   1.087566   3.442313
    29  H    2.667288   4.082019   2.176555   5.019396   4.888765
    30  H    4.604481   3.441015   4.872423   3.898921   2.153599
    31  H    3.881928   3.434159   3.428909   4.595898   2.141809
    32  H    4.576676   5.857150   3.432123   7.051644   6.175636
    33  H    5.141063   5.126459   4.190260   6.422654   4.036149
    34  H    5.071995   4.103542   6.407267   2.704139   4.905389
    35  H    6.226683   7.253582   4.869870   8.600984   7.108944
    36  H    6.291327   4.902769   6.932771   4.619133   4.103107
    37  H    7.079650   5.852447   8.297684   4.606022   6.153806
    38  H    7.540095   7.568123   6.479157   8.848908   6.430396
    39  H    7.552818   6.152117   8.506214   5.312496   5.853220
    40  H    8.354494   9.180802   6.970911  10.576158   8.728701
    41  H    9.578754   9.808350   8.369671  11.142680   8.778205
    42  H    9.911529  10.474703   8.565688  11.872095   9.720228
                    6          7          8          9         10
     6  C    0.000000
     7  C    2.500607   0.000000
     8  C    3.743263   5.683720   0.000000
     9  C    5.121641   6.191454   2.454655   0.000000
    10  C    1.382458   3.748894   2.470262   4.262284   0.000000
    11  C    1.473321   2.869933   4.980631   6.570959   2.510524
    12  C    2.869004   1.352132   6.494378   7.339161   4.249750
    13  C    6.528690   7.409247   3.748753   1.430882   5.692813
    14  C    4.905379   6.514826   1.397761   1.448074   3.753380
    15  C    2.511722   2.444267   6.238853   7.546469   3.797261
    16  C    2.515114   4.256703   5.286648   7.244517   2.982794
    17  C    6.197079   7.929924   2.476762   2.474935   4.947021
    18  C    3.819123   5.113218   6.672512   8.655753   4.394344
    19  C    3.785778   3.701506   7.428978   8.885575   4.959047
    20  C    7.486117   8.617860   4.226566   2.436622   6.484105
    21  C    4.995815   6.512878   7.333497   9.511896   5.296891
    22  C    4.330084   4.891314   7.654583   9.413475   5.237427
    23  C    7.341952   8.849779   3.721585   2.829343   6.166216
    24  C    6.225745   7.472177   8.707607  10.869529   6.635364
    25  C    5.753020   6.168694   9.017021  10.828175   6.628838
    26  C    6.547799   7.323100   9.472832  11.475106   7.215006
    27  H    3.440896   2.665429   4.609641   4.099093   3.884795
    28  H    4.906868   5.046289   3.898814   2.149808   4.616903
    29  H    3.472165   1.086711   6.267336   6.371617   4.605002
    30  H    4.077949   6.295955   1.087672   3.440920   2.698695
    31  H    2.146388   4.641213   2.665927   4.868634   1.085038
    32  H    3.955573   2.120973   7.562934   8.293495   5.336456
    33  H    2.754218   4.928191   4.672086   6.843092   2.678599
    34  H    6.961855   7.484912   4.619578   2.170258   6.300074
    35  H    4.650655   4.016753   8.364286   9.663515   5.906318
    36  H    6.402348   8.377099   2.703560   3.454816   5.062684
    37  H    8.525041   9.536993   5.312465   3.423098   7.555190
    38  H    5.101498   6.951078   6.880495   9.182534   5.111490
    39  H    8.303182   9.900829   4.605847   3.915132   7.075208
    40  H    6.359308   6.367923   9.805007  11.479107   7.367516
    41  H    7.129537   8.511293   9.324355  11.577693   7.404379
    42  H    7.618798   8.280976  10.551996  12.560914   8.300971
                   11         12         13         14         15
    11  C    0.000000
    12  C    2.496083   0.000000
    13  C    7.986637   8.619489   0.000000
    14  C    6.243058   7.489657   2.474859   0.000000
    15  C    1.442563   1.446221   8.919085   7.416086   0.000000
    16  C    1.388571   3.749591   8.675260   6.653742   2.427951
    17  C    7.457311   8.867417   2.816077   1.430744   8.703545
    18  C    2.455340   4.274086  10.086558   8.049308   2.827871
    19  C    2.451784   2.462126  10.272750   8.668724   1.389284
    20  C    8.904252   9.775780   1.368906   2.829062   9.949682
    21  C    3.760814   5.697204  10.931180   8.731197   4.250990
    22  C    2.857427   3.768007  10.834832   8.985533   2.447959
    23  C    8.668523   9.887675   2.427911   2.436574   9.852552
    24  C    4.888400   6.492952  12.292004  10.105224   5.079211
    25  C    4.280083   4.947458  12.251612  10.364920   3.760330
    26  C    5.099706   6.174566  12.905988  10.857399   4.879762
    27  H    4.652573   4.013771   5.076283   4.896347   4.866969
    28  H    6.351566   6.355135   2.705704   3.441166   6.956650
    29  H    3.956554   2.121202   7.455709   6.917516   3.433397
    30  H    5.089099   6.935633   4.620999   2.149017   6.458164
    31  H    2.751218   4.922069   6.271945   4.060012   4.178383
    32  H    3.466129   1.086707   9.528630   8.522339   2.177443
    33  H    2.150813   4.640920   8.259114   6.068183   3.423622
    34  H    8.435088   8.765076   1.086865   3.454742   9.231465
    35  H    3.435078   2.668279  11.019055   9.555851   2.140321
    36  H    7.527660   9.192864   3.902964   2.170183   8.859441
    37  H    9.955885  10.732619   2.132346   3.914866  10.968270
    38  H    4.092600   6.305684  10.575616   8.268595   4.879818
    39  H    9.585698  10.910063   3.401089   3.423066  10.814031
    40  H    4.913222   5.058234  12.887869  11.120851   4.101842
    41  H    5.854712   7.563648  12.985935  10.717854   6.140666
    42  H    6.162780   7.080667  13.991795  11.938499   5.850179
                   16         17         18         19         20
    16  C    0.000000
    17  C    7.699924   0.000000
    18  C    1.411596   9.057197   0.000000
    19  C    2.789543   9.905620   2.441601   0.000000
    20  C    9.439021   2.427765  10.844049  11.269163   0.000000
    21  C    2.480905   9.580650   1.423350   3.736950  11.559164
    22  C    2.454126  10.103279   1.435151   1.408807  11.712132
    23  C    9.000008   1.368945  10.373302  11.101391   1.427673
    24  C    3.732165  10.950443   2.433086   4.227617  12.932791
    25  C    3.747536  11.445661   2.462356   2.485626  13.111482
    26  C    4.232791  11.820800   2.821463   3.733339  13.660615
    27  H    5.915442   6.301836   7.107626   6.229070   6.390241
    28  H    7.367356   4.621770   8.718784   8.345908   4.068137
    29  H    5.343403   8.348160   6.172841   4.581745   8.739839
    30  H    5.101941   2.703498   6.415855   7.522108   4.863351
    31  H    2.677522   5.029362   4.029183   5.131365   6.883439
    32  H    4.602649   9.913294   4.879427   2.669899  10.725679
    33  H    1.085123   6.982319   2.137549   3.874288   8.893008
    34  H    9.253811   3.902941  10.655862  10.610704   2.137634
    35  H    3.877173  10.834653   3.427308   1.087653  12.077166
    36  H    7.571885   1.086888   8.867389   9.972997   3.419488
    37  H   10.517140   3.400964  11.923655  12.301082   1.085970
    38  H    2.707149   8.990159   2.166733   4.604659  11.090256
    39  H    9.822162   2.132454  11.168380  12.031704   2.176768
    40  H    4.616382  12.261527   3.442385   2.716903  13.815880
    41  H    4.614651  11.460712   3.418741   5.313554  13.544186
    42  H    5.318735  12.888336   3.907337   4.618755  14.744258
                   21         22         23         24         25
    21  C    0.000000
    22  C    2.460230   0.000000
    23  C   10.934923  11.375901   0.000000
    24  C    1.374757   2.819411  12.306571   0.000000
    25  C    2.809710   1.423127  12.737002   2.424698   0.000000
    26  C    2.424896   2.431860  13.153386   1.420018   1.374642
    27  H    8.384056   7.248933   6.921425   9.540680   8.615978
    28  H    9.815544   9.165526   4.865032  11.099520  10.580709
    29  H    7.580741   5.854449   9.139870   8.503548   7.067365
    30  H    6.879881   7.545222   4.066059   8.248223   8.842280
    31  H    4.680737   5.111927   6.345383   6.052212   6.424730
    32  H    6.276459   4.076956  10.901106   6.891539   5.030936
    33  H    2.674664   3.422297   8.319955   4.043640   4.597548
    34  H   11.592457  11.291736   3.419605  12.935423  12.714782
    35  H    4.611754   2.155930  11.992400   4.867103   2.714794
    36  H    9.235803  10.018109   2.137624  10.586556  11.305946
    37  H   12.645128  12.775191   2.176707  14.018727  14.178600
    38  H    1.086981   3.441148  10.357089   2.141728   3.896690
    39  H   11.635308  12.233135   1.085955  12.997164  13.569440
    40  H    3.896576   2.166216  13.523894   3.415671   1.086871
    41  H    2.136990   3.905262  12.827483   1.085941   3.400573
    42  H    3.400751   3.417892  14.225289   2.171606   2.137034
                   26         27         28         29         30
    26  C    0.000000
    27  H    9.644559   0.000000
    28  H   11.449329   2.484029   0.000000
    29  H    8.277081   2.412151   4.895969   0.000000
    30  H    9.144756   5.557002   4.986486   6.998328   0.000000
    31  H    6.813078   4.969469   5.547697   5.571888   2.434923
    32  H    6.354197   4.707718   7.145175   2.453958   8.021193
    33  H    4.839279   6.173421   7.279525   6.000299   4.308196
    34  H   13.457824   4.960542   2.476535   7.372496   5.568240
    35  H    4.082269   6.663711   8.930009   4.710123   8.524081
    36  H   11.557125   7.022492   5.568731   8.907586   2.473750
    37  H   14.741565   7.194742   4.770650   9.583798   5.930227
    38  H    3.415292   8.542227   9.721338   8.036448   6.293684
    39  H   13.912740   8.006852   5.931979  10.214522   4.768278
    40  H    2.142559   8.940278  11.051960   7.156631   9.711411
    41  H    2.171621  10.499606  11.948771   9.553970   8.763351
    42  H    1.085970  10.664811  12.514336   9.198593  10.205194
                   31         32         33         34         35
    31  H    0.000000
    32  H    5.993492   0.000000
    33  H    2.009730   5.569203   0.000000
    34  H    6.998395   9.597322   8.940710   0.000000
    35  H    6.163592   2.413394   4.961940  11.276941   0.000000
    36  H    4.908673  10.264505   6.742013   4.989826  10.955772
    37  H    7.969044  11.654785   9.978684   2.467583  13.086596
    38  H    4.316884   7.004183   2.443356  11.314722   5.556144
    39  H    7.146804  11.935529   9.074703   4.304427  12.949706
    40  H    7.278086   4.904926   5.546367  13.280256   2.491805
    41  H    6.714132   7.977061   4.742224  13.682924   5.935771
    42  H    7.889771   7.151993   5.906336  14.539808   4.786960
                   36         37         38         39         40
    36  H    0.000000
    37  H    4.304331   0.000000
    38  H    8.547354  12.172819   0.000000
    39  H    2.467658   2.492777  10.987294   0.000000
    40  H   12.184170  14.869093   4.983554  14.392694   0.000000
    41  H   11.007005  14.628367   2.470592  13.453111   4.303794
    42  H   12.603546  15.825673   4.303084  14.973293   2.472229
                   41         42
    41  H    0.000000
    42  H    2.490536   0.000000
 Stoichiometry    C26H16
 Framework group  CS[SG(C26H16)]
 Deg. of freedom    81
 Full point group                 CS      NOp   2
 RotChk:  IX=0 Diff= 9.57D-17
 Largest Abelian subgroup         CS      NOp   2
 Largest concise Abelian subgroup C1      NOp   1
                         Standard orientation:                         
 ---------------------------------------------------------------------
 Center     Atomic      Atomic             Coordinates (Angstroms)
 Number     Number       Type             X           Y           Z
 ---------------------------------------------------------------------
      1          6           0       -2.546453   -0.482928    0.000000
      2          6           0       -2.453724    0.930365    0.000000
      3          6           0       -1.426149   -1.294903    0.000000
      4          6           0       -3.582122    1.764965    0.000000
      5          6           0       -1.136405    1.525428    0.000000
      6          6           0       -0.100100   -0.704025    0.000000
      7          6           0       -1.560503   -2.733867    0.000000
      8          6           0       -1.021006    2.924191    0.000000
      9          6           0       -3.464544    3.157545    0.000000
     10          6           0       -0.000000    0.674804    0.000000
     11          6           0        1.073607   -1.594579    0.000000
     12          6           0       -0.480696   -3.547672    0.000000
     13          6           0       -4.605839    4.020603    0.000000
     14          6           0       -2.145311    3.754658    0.000000
     15          6           0        0.866695   -3.022226    0.000000
     16          6           0        2.379800   -1.123421    0.000000
     17          6           0       -2.040195    5.181535    0.000000
     18          6           0        3.497641   -1.985416    0.000000
     19          6           0        1.958761   -3.881006    0.000000
     20          6           0       -4.459695    5.381686    0.000000
     21          6           0        4.833045   -1.492851    0.000000
     22          6           0        3.284596   -3.404666    0.000000
     23          6           0       -3.159029    5.970345    0.000000
     24          6           0        5.902169   -2.357103    0.000000
     25          6           0        4.413589   -4.271075    0.000000
     26          6           0        5.690177   -3.761208    0.000000
     27          1           0       -3.532828   -0.940979    0.000000
     28          1           0       -4.572287    1.315107    0.000000
     29          1           0       -2.564318   -3.150156    0.000000
     30          1           0       -0.030397    3.373328    0.000000
     31          1           0        0.973093    1.154802    0.000000
     32          1           0       -0.604721   -4.627278    0.000000
     33          1           0        2.576881   -0.056345    0.000000
     34          1           0       -5.595143    3.570543    0.000000
     35          1           0        1.786331   -4.954904    0.000000
     36          1           0       -1.049061    5.627605    0.000000
     37          1           0       -5.335065    6.024382    0.000000
     38          1           0        4.993360   -0.417757    0.000000
     39          1           0       -3.064017    7.052136    0.000000
     40          1           0        4.247386   -5.345163    0.000000
     41          1           0        6.916342   -1.968875    0.000000
     42          1           0        6.544592   -4.431510    0.000000
 ---------------------------------------------------------------------
 Rotational constants (GHZ):           0.5956528           0.0888648           0.0773283
 Leave Link  202 at Thu Sep  8 15:02:26 2022, MaxMem=  1342177280 cpu:               4.3 elap:               0.1
 (Enter /mnt/opt/groups/app-gaussian/g16-avx2/l9999.exe)
 Unable to Open any file for archive entry.
 1\1\GINC-WN41046\FOpt\RB3LYP\6-31G(d,p)\C26H16\PWASIUK\08-Sep-2022\0\\
 #p opt freq b3lyp/6-31g(d,p) empiricaldispersion=gd3 int=(grid=ultrafi
 ne,acc2e=12) scf=(maxcyc=500,ferm,novaracc,noincfoc,intrep)\\peri symm
 \\0,1\C,-2.546453,-0.482928,0.\C,-2.453724,0.930365,0.\C,-1.426149,-1.
 294903,0.\C,-3.582122,1.764965,0.\C,-1.136405,1.525428,0.\C,-0.1001,-0
 .704025,0.\C,-1.560503,-2.733867,0.\C,-1.021006,2.924191,0.\C,-3.46454
 4,3.157545,0.\C,0.,0.674804,0.\C,1.073607,-1.594579,0.\C,-0.480696,-3.
 547672,0.\C,-4.605839,4.020603,0.\C,-2.145311,3.754658,0.\C,0.866695,-
 3.022226,0.\C,2.3798,-1.123421,0.\C,-2.040195,5.181535,0.\C,3.497641,-
 1.985416,0.\C,1.958761,-3.881006,0.\C,-4.459695,5.381686,0.\C,4.833045
 ,-1.492851,0.\C,3.284596,-3.404666,0.\C,-3.159029,5.970345,0.\C,5.9021
 69,-2.357103,0.\C,4.413589,-4.271075,0.\C,5.690177,-3.761208,0.\H,-3.5
 32828,-0.940979,0.\H,-4.572287,1.315107,0.\H,-2.564318,-3.150156,0.\H,
 -0.030397,3.373328,0.\H,0.973093,1.154802,0.\H,-0.604721,-4.627278,0.\
 H,2.576881,-0.056345,0.\H,-5.595143,3.570543,0.\H,1.786331,-4.954904,0
 .\H,-1.049061,5.627605,0.\H,-5.335065,6.024382,0.\H,4.99336,-0.417757,
 0.\H,-3.064017,7.052136,0.\H,4.247386,-5.345163,0.\H,6.916342,-1.96887
 5,0.\H,6.544592,-4.43151,0.\\Version=ES64L-G16RevC.01\State=1-A'\HF=-1
 000.5199189\RMSD=7.308e-09\RMSF=6.290e-06\Dipole=0.0326513,0.0283564,0
 .\Quadrupole=7.106381,6.9758725,-14.0822535,-0.8041908,0.,0.\PG=CS [SG
 (C26H16)]\\@
 The archive entry for this job was punched.


 ALL PAPERS THAT YOU SAVE WILL NEVER BE NEEDED UNTIL
 SUCH TIME AS THEY ARE DISPOSED OF, WHEN THEY BECOME
 ESSENTIAL.

           -- JOHN CORCORAN IN
              PAUL DICKSON'S "THE OFFICIAL RULES"
 Leave Link 9999 at Thu Sep  8 15:02:27 2022, MaxMem=  1342177280 cpu:               4.0 elap:               0.1
 Job cpu time:       0 days  0 hours 48 minutes 19.1 seconds.
 Elapsed time:       0 days  0 hours  1 minutes  3.4 seconds.
 File lengths (MBytes):  RWF=     69 Int=      0 D2E=      0 Chk=     17 Scr=      1
 Normal termination of Gaussian 16 at Thu Sep  8 15:02:27 2022.
 (Enter /mnt/opt/groups/app-gaussian/g16-avx2/l1.exe)
 Link1:  Proceeding to internal job step number  2.
 ----------------------------------------------------------------------
 #P Geom=AllCheck Guess=TCheck SCRF=Check GenChk RB3LYP/6-31G(d,p) Freq
 ----------------------------------------------------------------------
 1/10=4,29=7,30=1,38=1,40=1/1,3;
 2/12=2,40=1/2;
 3/5=1,6=6,7=101,11=2,14=-4,25=1,27=12,30=1,70=2,71=2,74=-5,75=-5,116=1,124=31,140=1/1,2,3;
 4/5=101/1;
 5/5=100002,7=500,17=20,22=13,38=6,87=12,98=1/2;
 8/6=4,10=90,11=11,87=12/1;
 11/6=1,8=1,9=11,15=111,16=1,87=12/1,2,10;
 10/6=1,87=12/2;
 6/7=2,8=2,9=2,10=2,28=1,87=12/1;
 7/8=1,10=1,25=1,87=12/1,2,3,16;
 1/10=4,30=1/3;
 99//99;
 Leave Link    1 at Thu Sep  8 15:02:27 2022, MaxMem=  1342177280 cpu:               3.2 elap:               0.1
 (Enter /mnt/opt/groups/app-gaussian/g16-avx2/l101.exe)
 Structure from the checkpoint file:  "/scratch/9832362.torquesrv1.cis.gov.pl/Gau-120946.chk"
 ---------
 peri symm
 ---------
 Charge =  0 Multiplicity = 1
 Redundant internal coordinates found in file.  (old form).
 C,0,-2.546453,-0.482928,0.
 C,0,-2.453724,0.930365,0.
 C,0,-1.426149,-1.294903,0.
 C,0,-3.582122,1.764965,0.
 C,0,-1.136405,1.525428,0.
 C,0,-0.1001,-0.704025,0.
 C,0,-1.560503,-2.733867,0.
 C,0,-1.021006,2.924191,0.
 C,0,-3.464544,3.157545,0.
 C,0,0.,0.674804,0.
 C,0,1.073607,-1.594579,0.
 C,0,-0.480696,-3.547672,0.
 C,0,-4.605839,4.020603,0.
 C,0,-2.145311,3.754658,0.
 C,0,0.866695,-3.022226,0.
 C,0,2.3798,-1.123421,0.
 C,0,-2.040195,5.181535,0.
 C,0,3.497641,-1.985416,0.
 C,0,1.958761,-3.881006,0.
 C,0,-4.459695,5.381686,0.
 C,0,4.833045,-1.492851,0.
 C,0,3.284596,-3.404666,0.
 C,0,-3.159029,5.970345,0.
 C,0,5.902169,-2.357103,0.
 C,0,4.413589,-4.271075,0.
 C,0,5.690177,-3.761208,0.
 H,0,-3.532828,-0.940979,0.
 H,0,-4.572287,1.315107,0.
 H,0,-2.564318,-3.150156,0.
 H,0,-0.030397,3.373328,0.
 H,0,0.973093,1.154802,0.
 H,0,-0.604721,-4.627278,0.
 H,0,2.576881,-0.056345,0.
 H,0,-5.595143,3.570543,0.
 H,0,1.786331,-4.954904,0.
 H,0,-1.049061,5.627605,0.
 H,0,-5.335065,6.024382,0.
 H,0,4.99336,-0.417757,0.
 H,0,-3.064017,7.052136,0.
 H,0,4.247386,-5.345163,0.
 H,0,6.916342,-1.968875,0.
 H,0,6.544592,-4.43151,0.
 Recover connectivity data from disk.
 ITRead=  0  0  0  0  0  0  0  0  0  0  0  0  0  0  0  0  0  0  0  0
 ITRead=  0  0  0  0  0  0  0  0  0  0  0  0  0  0  0  0  0  0  0  0
 ITRead=  0  0
 MicOpt= -1 -1 -1 -1 -1 -1 -1 -1 -1 -1 -1 -1 -1 -1 -1 -1 -1 -1 -1 -1
 MicOpt= -1 -1 -1 -1 -1 -1 -1 -1 -1 -1 -1 -1 -1 -1 -1 -1 -1 -1 -1 -1
 MicOpt= -1 -1
 NAtoms=     42 NQM=       42 NQMF=       0 NMMI=      0 NMMIF=      0
                NMic=       0 NMicF=      0.
                    Isotopes and Nuclear Properties:
 (Nuclear quadrupole moments (NQMom) in fm**2, nuclear magnetic moments (NMagM)
  in nuclear magnetons)

  Atom         1           2           3           4           5           6           7           8           9          10
 IAtWgt=          12          12          12          12          12          12          12          12          12          12
 AtmWgt=  12.0000000  12.0000000  12.0000000  12.0000000  12.0000000  12.0000000  12.0000000  12.0000000  12.0000000  12.0000000
 NucSpn=           0           0           0           0           0           0           0           0           0           0
 AtZEff=   3.6000000   3.6000000   3.6000000   3.6000000   3.6000000   3.6000000   3.6000000   3.6000000   3.6000000   3.6000000
 NQMom=    0.0000000   0.0000000   0.0000000   0.0000000   0.0000000   0.0000000   0.0000000   0.0000000   0.0000000   0.0000000
 NMagM=    0.0000000   0.0000000   0.0000000   0.0000000   0.0000000   0.0000000   0.0000000   0.0000000   0.0000000   0.0000000
 AtZNuc=   6.0000000   6.0000000   6.0000000   6.0000000   6.0000000   6.0000000   6.0000000   6.0000000   6.0000000   6.0000000

  Atom        11          12          13          14          15          16          17          18          19          20
 IAtWgt=          12          12          12          12          12          12          12          12          12          12
 AtmWgt=  12.0000000  12.0000000  12.0000000  12.0000000  12.0000000  12.0000000  12.0000000  12.0000000  12.0000000  12.0000000
 NucSpn=           0           0           0           0           0           0           0           0           0           0
 AtZEff=   3.6000000   3.6000000   3.6000000   3.6000000   3.6000000   3.6000000   3.6000000   3.6000000   3.6000000   3.6000000
 NQMom=    0.0000000   0.0000000   0.0000000   0.0000000   0.0000000   0.0000000   0.0000000   0.0000000   0.0000000   0.0000000
 NMagM=    0.0000000   0.0000000   0.0000000   0.0000000   0.0000000   0.0000000   0.0000000   0.0000000   0.0000000   0.0000000
 AtZNuc=   6.0000000   6.0000000   6.0000000   6.0000000   6.0000000   6.0000000   6.0000000   6.0000000   6.0000000   6.0000000

  Atom        21          22          23          24          25          26          27          28          29          30
 IAtWgt=          12          12          12          12          12          12           1           1           1           1
 AtmWgt=  12.0000000  12.0000000  12.0000000  12.0000000  12.0000000  12.0000000   1.0078250   1.0078250   1.0078250   1.0078250
 NucSpn=           0           0           0           0           0           0           1           1           1           1
 AtZEff=   3.6000000   3.6000000   3.6000000   3.6000000   3.6000000   3.6000000   1.0000000   1.0000000   1.0000000   1.0000000
 NQMom=    0.0000000   0.0000000   0.0000000   0.0000000   0.0000000   0.0000000   0.0000000   0.0000000   0.0000000   0.0000000
 NMagM=    0.0000000   0.0000000   0.0000000   0.0000000   0.0000000   0.0000000   2.7928460   2.7928460   2.7928460   2.7928460
 AtZNuc=   6.0000000   6.0000000   6.0000000   6.0000000   6.0000000   6.0000000   1.0000000   1.0000000   1.0000000   1.0000000

  Atom        31          32          33          34          35          36          37          38          39          40
 IAtWgt=           1           1           1           1           1           1           1           1           1           1
 AtmWgt=   1.0078250   1.0078250   1.0078250   1.0078250   1.0078250   1.0078250   1.0078250   1.0078250   1.0078250   1.0078250
 NucSpn=           1           1           1           1           1           1           1           1           1           1
 AtZEff=   1.0000000   1.0000000   1.0000000   1.0000000   1.0000000   1.0000000   1.0000000   1.0000000   1.0000000   1.0000000
 NQMom=    0.0000000   0.0000000   0.0000000   0.0000000   0.0000000   0.0000000   0.0000000   0.0000000   0.0000000   0.0000000
 NMagM=    2.7928460   2.7928460   2.7928460   2.7928460   2.7928460   2.7928460   2.7928460   2.7928460   2.7928460   2.7928460
 AtZNuc=   1.0000000   1.0000000   1.0000000   1.0000000   1.0000000   1.0000000   1.0000000   1.0000000   1.0000000   1.0000000

  Atom        41          42
 IAtWgt=           1           1
 AtmWgt=   1.0078250   1.0078250
 NucSpn=           1           1
 AtZEff=   1.0000000   1.0000000
 NQMom=    0.0000000   0.0000000
 NMagM=    2.7928460   2.7928460
 AtZNuc=   1.0000000   1.0000000
 Leave Link  101 at Thu Sep  8 15:02:27 2022, MaxMem=  1342177280 cpu:              13.6 elap:               0.3
 (Enter /mnt/opt/groups/app-gaussian/g16-avx2/l103.exe)

 GradGradGradGradGradGradGradGradGradGradGradGradGradGradGradGradGradGrad
 Berny optimization.
 Initialization pass.
                           ----------------------------
                           !    Initial Parameters    !
                           ! (Angstroms and Degrees)  !
 --------------------------                            --------------------------
 ! Name  Definition              Value          Derivative Info.                !
 --------------------------------------------------------------------------------
 ! R1    R(1,2)                  1.4163         calculate D2E/DX2 analytically  !
 ! R2    R(1,3)                  1.3836         calculate D2E/DX2 analytically  !
 ! R3    R(1,27)                 1.0875         calculate D2E/DX2 analytically  !
 ! R4    R(2,4)                  1.4035         calculate D2E/DX2 analytically  !
 ! R5    R(2,5)                  1.4455         calculate D2E/DX2 analytically  !
 ! R6    R(3,6)                  1.4517         calculate D2E/DX2 analytically  !
 ! R7    R(3,7)                  1.4452         calculate D2E/DX2 analytically  !
 ! R8    R(4,9)                  1.3975         calculate D2E/DX2 analytically  !
 ! R9    R(4,28)                 1.0876         calculate D2E/DX2 analytically  !
 ! R10   R(5,8)                  1.4035         calculate D2E/DX2 analytically  !
 ! R11   R(5,10)                 1.4195         calculate D2E/DX2 analytically  !
 ! R12   R(6,10)                 1.3825         calculate D2E/DX2 analytically  !
 ! R13   R(6,11)                 1.4733         calculate D2E/DX2 analytically  !
 ! R14   R(7,12)                 1.3521         calculate D2E/DX2 analytically  !
 ! R15   R(7,29)                 1.0867         calculate D2E/DX2 analytically  !
 ! R16   R(8,14)                 1.3978         calculate D2E/DX2 analytically  !
 ! R17   R(8,30)                 1.0877         calculate D2E/DX2 analytically  !
 ! R18   R(9,13)                 1.4309         calculate D2E/DX2 analytically  !
 ! R19   R(9,14)                 1.4481         calculate D2E/DX2 analytically  !
 ! R20   R(10,31)                1.085          calculate D2E/DX2 analytically  !
 ! R21   R(11,15)                1.4426         calculate D2E/DX2 analytically  !
 ! R22   R(11,16)                1.3886         calculate D2E/DX2 analytically  !
 ! R23   R(12,15)                1.4462         calculate D2E/DX2 analytically  !
 ! R24   R(12,32)                1.0867         calculate D2E/DX2 analytically  !
 ! R25   R(13,20)                1.3689         calculate D2E/DX2 analytically  !
 ! R26   R(13,34)                1.0869         calculate D2E/DX2 analytically  !
 ! R27   R(14,17)                1.4307         calculate D2E/DX2 analytically  !
 ! R28   R(15,19)                1.3893         calculate D2E/DX2 analytically  !
 ! R29   R(16,18)                1.4116         calculate D2E/DX2 analytically  !
 ! R30   R(16,33)                1.0851         calculate D2E/DX2 analytically  !
 ! R31   R(17,23)                1.3689         calculate D2E/DX2 analytically  !
 ! R32   R(17,36)                1.0869         calculate D2E/DX2 analytically  !
 ! R33   R(18,21)                1.4233         calculate D2E/DX2 analytically  !
 ! R34   R(18,22)                1.4352         calculate D2E/DX2 analytically  !
 ! R35   R(19,22)                1.4088         calculate D2E/DX2 analytically  !
 ! R36   R(19,35)                1.0877         calculate D2E/DX2 analytically  !
 ! R37   R(20,23)                1.4277         calculate D2E/DX2 analytically  !
 ! R38   R(20,37)                1.086          calculate D2E/DX2 analytically  !
 ! R39   R(21,24)                1.3748         calculate D2E/DX2 analytically  !
 ! R40   R(21,38)                1.087          calculate D2E/DX2 analytically  !
 ! R41   R(22,25)                1.4231         calculate D2E/DX2 analytically  !
 ! R42   R(23,39)                1.086          calculate D2E/DX2 analytically  !
 ! R43   R(24,26)                1.42           calculate D2E/DX2 analytically  !
 ! R44   R(24,41)                1.0859         calculate D2E/DX2 analytically  !
 ! R45   R(25,26)                1.3746         calculate D2E/DX2 analytically  !
 ! R46   R(25,40)                1.0869         calculate D2E/DX2 analytically  !
 ! R47   R(26,42)                1.086          calculate D2E/DX2 analytically  !
 ! A1    A(2,1,3)              122.18           calculate D2E/DX2 analytically  !
 ! A2    A(2,1,27)             118.663          calculate D2E/DX2 analytically  !
 ! A3    A(3,1,27)             119.157          calculate D2E/DX2 analytically  !
 ! A4    A(1,2,4)              122.7339         calculate D2E/DX2 analytically  !
 ! A5    A(1,2,5)              118.0637         calculate D2E/DX2 analytically  !
 ! A6    A(4,2,5)              119.2024         calculate D2E/DX2 analytically  !
 ! A7    A(1,3,6)              120.0487         calculate D2E/DX2 analytically  !
 ! A8    A(1,3,7)              120.5997         calculate D2E/DX2 analytically  !
 ! A9    A(6,3,7)              119.3516         calculate D2E/DX2 analytically  !
 ! A10   A(2,4,9)              121.6617         calculate D2E/DX2 analytically  !
 ! A11   A(2,4,28)             119.0786         calculate D2E/DX2 analytically  !
 ! A12   A(9,4,28)             119.2597         calculate D2E/DX2 analytically  !
 ! A13   A(2,5,8)              119.026          calculate D2E/DX2 analytically  !
 ! A14   A(2,5,10)             118.8746         calculate D2E/DX2 analytically  !
 ! A15   A(8,5,10)             122.0994         calculate D2E/DX2 analytically  !
 ! A16   A(3,6,10)             118.1697         calculate D2E/DX2 analytically  !
 ! A17   A(3,6,11)             118.7931         calculate D2E/DX2 analytically  !
 ! A18   A(10,6,11)            123.0373         calculate D2E/DX2 analytically  !
 ! A19   A(3,7,12)             121.6696         calculate D2E/DX2 analytically  !
 ! A20   A(3,7,29)             117.8583         calculate D2E/DX2 analytically  !
 ! A21   A(12,7,29)            120.4721         calculate D2E/DX2 analytically  !
 ! A22   A(5,8,14)             121.7351         calculate D2E/DX2 analytically  !
 ! A23   A(5,8,30)             119.1056         calculate D2E/DX2 analytically  !
 ! A24   A(14,8,30)            119.1593         calculate D2E/DX2 analytically  !
 ! A25   A(4,9,13)             122.2708         calculate D2E/DX2 analytically  !
 ! A26   A(4,9,14)             119.1787         calculate D2E/DX2 analytically  !
 ! A27   A(13,9,14)            118.5506         calculate D2E/DX2 analytically  !
 ! A28   A(5,10,6)             122.6634         calculate D2E/DX2 analytically  !
 ! A29   A(5,10,31)            116.9286         calculate D2E/DX2 analytically  !
 ! A30   A(6,10,31)            120.408          calculate D2E/DX2 analytically  !
 ! A31   A(6,11,15)            118.9429         calculate D2E/DX2 analytically  !
 ! A32   A(6,11,16)            122.9755         calculate D2E/DX2 analytically  !
 ! A33   A(15,11,16)           118.0815         calculate D2E/DX2 analytically  !
 ! A34   A(7,12,15)            121.6918         calculate D2E/DX2 analytically  !
 ! A35   A(7,12,32)            120.4504         calculate D2E/DX2 analytically  !
 ! A36   A(15,12,32)           117.8578         calculate D2E/DX2 analytically  !
 ! A37   A(9,13,20)            120.9684         calculate D2E/DX2 analytically  !
 ! A38   A(9,13,34)            118.4411         calculate D2E/DX2 analytically  !
 ! A39   A(20,13,34)           120.5906         calculate D2E/DX2 analytically  !
 ! A40   A(8,14,9)             119.1961         calculate D2E/DX2 analytically  !
 ! A41   A(8,14,17)            122.2381         calculate D2E/DX2 analytically  !
 ! A42   A(9,14,17)            118.5658         calculate D2E/DX2 analytically  !
 ! A43   A(11,15,12)           119.551          calculate D2E/DX2 analytically  !
 ! A44   A(11,15,19)           119.9343         calculate D2E/DX2 analytically  !
 ! A45   A(12,15,19)           120.5147         calculate D2E/DX2 analytically  !
 ! A46   A(11,16,18)           122.5284         calculate D2E/DX2 analytically  !
 ! A47   A(11,16,33)           120.2991         calculate D2E/DX2 analytically  !
 ! A48   A(18,16,33)           117.1725         calculate D2E/DX2 analytically  !
 ! A49   A(14,17,23)           120.9716         calculate D2E/DX2 analytically  !
 ! A50   A(14,17,36)           118.4439         calculate D2E/DX2 analytically  !
 ! A51   A(23,17,36)           120.5845         calculate D2E/DX2 analytically  !
 ! A52   A(16,18,21)           122.1167         calculate D2E/DX2 analytically  !
 ! A53   A(16,18,22)           119.0997         calculate D2E/DX2 analytically  !
 ! A54   A(21,18,22)           118.7835         calculate D2E/DX2 analytically  !
 ! A55   A(15,19,22)           122.057          calculate D2E/DX2 analytically  !
 ! A56   A(15,19,35)           119.059          calculate D2E/DX2 analytically  !
 ! A57   A(22,19,35)           118.8839         calculate D2E/DX2 analytically  !
 ! A58   A(13,20,23)           120.4792         calculate D2E/DX2 analytically  !
 ! A59   A(13,20,37)           120.1575         calculate D2E/DX2 analytically  !
 ! A60   A(23,20,37)           119.3632         calculate D2E/DX2 analytically  !
 ! A61   A(18,21,24)           120.8023         calculate D2E/DX2 analytically  !
 ! A62   A(18,21,38)           118.7278         calculate D2E/DX2 analytically  !
 ! A63   A(24,21,38)           120.4699         calculate D2E/DX2 analytically  !
 ! A64   A(18,22,19)           118.2991         calculate D2E/DX2 analytically  !
 ! A65   A(18,22,25)           118.9663         calculate D2E/DX2 analytically  !
 ! A66   A(19,22,25)           122.7346         calculate D2E/DX2 analytically  !
 ! A67   A(17,23,20)           120.4644         calculate D2E/DX2 analytically  !
 ! A68   A(17,23,39)           120.1656         calculate D2E/DX2 analytically  !
 ! A69   A(20,23,39)           119.37           calculate D2E/DX2 analytically  !
 ! A70   A(21,24,26)           120.3655         calculate D2E/DX2 analytically  !
 ! A71   A(21,24,41)           120.1019         calculate D2E/DX2 analytically  !
 ! A72   A(26,24,41)           119.5327         calculate D2E/DX2 analytically  !
 ! A73   A(22,25,26)           120.7251         calculate D2E/DX2 analytically  !
 ! A74   A(22,25,40)           118.7072         calculate D2E/DX2 analytically  !
 ! A75   A(26,25,40)           120.5678         calculate D2E/DX2 analytically  !
 ! A76   A(24,26,25)           120.3574         calculate D2E/DX2 analytically  !
 ! A77   A(24,26,42)           119.5291         calculate D2E/DX2 analytically  !
 ! A78   A(25,26,42)           120.1136         calculate D2E/DX2 analytically  !
 ! D1    D(3,1,2,4)            180.0            calculate D2E/DX2 analytically  !
 ! D2    D(3,1,2,5)              0.0            calculate D2E/DX2 analytically  !
 ! D3    D(27,1,2,4)             0.0            calculate D2E/DX2 analytically  !
 ! D4    D(27,1,2,5)           180.0            calculate D2E/DX2 analytically  !
 ! D5    D(2,1,3,6)              0.0            calculate D2E/DX2 analytically  !
 ! D6    D(2,1,3,7)            180.0            calculate D2E/DX2 analytically  !
 ! D7    D(27,1,3,6)           180.0            calculate D2E/DX2 analytically  !
 ! D8    D(27,1,3,7)             0.0            calculate D2E/DX2 analytically  !
 ! D9    D(1,2,4,9)            180.0            calculate D2E/DX2 analytically  !
 ! D10   D(1,2,4,28)             0.0            calculate D2E/DX2 analytically  !
 ! D11   D(5,2,4,9)              0.0            calculate D2E/DX2 analytically  !
 ! D12   D(5,2,4,28)           180.0            calculate D2E/DX2 analytically  !
 ! D13   D(1,2,5,8)            180.0            calculate D2E/DX2 analytically  !
 ! D14   D(1,2,5,10)             0.0            calculate D2E/DX2 analytically  !
 ! D15   D(4,2,5,8)              0.0            calculate D2E/DX2 analytically  !
 ! D16   D(4,2,5,10)           180.0            calculate D2E/DX2 analytically  !
 ! D17   D(1,3,6,10)             0.0            calculate D2E/DX2 analytically  !
 ! D18   D(1,3,6,11)           180.0            calculate D2E/DX2 analytically  !
 ! D19   D(7,3,6,10)           180.0            calculate D2E/DX2 analytically  !
 ! D20   D(7,3,6,11)             0.0            calculate D2E/DX2 analytically  !
 ! D21   D(1,3,7,12)           180.0            calculate D2E/DX2 analytically  !
 ! D22   D(1,3,7,29)             0.0            calculate D2E/DX2 analytically  !
 ! D23   D(6,3,7,12)             0.0            calculate D2E/DX2 analytically  !
 ! D24   D(6,3,7,29)           180.0            calculate D2E/DX2 analytically  !
 ! D25   D(2,4,9,13)           180.0            calculate D2E/DX2 analytically  !
 ! D26   D(2,4,9,14)             0.0            calculate D2E/DX2 analytically  !
 ! D27   D(28,4,9,13)            0.0            calculate D2E/DX2 analytically  !
 ! D28   D(28,4,9,14)          180.0            calculate D2E/DX2 analytically  !
 ! D29   D(2,5,8,14)             0.0            calculate D2E/DX2 analytically  !
 ! D30   D(2,5,8,30)           180.0            calculate D2E/DX2 analytically  !
 ! D31   D(10,5,8,14)          180.0            calculate D2E/DX2 analytically  !
 ! D32   D(10,5,8,30)            0.0            calculate D2E/DX2 analytically  !
 ! D33   D(2,5,10,6)             0.0            calculate D2E/DX2 analytically  !
 ! D34   D(2,5,10,31)          180.0            calculate D2E/DX2 analytically  !
 ! D35   D(8,5,10,6)           180.0            calculate D2E/DX2 analytically  !
 ! D36   D(8,5,10,31)            0.0            calculate D2E/DX2 analytically  !
 ! D37   D(3,6,10,5)             0.0            calculate D2E/DX2 analytically  !
 ! D38   D(3,6,10,31)          180.0            calculate D2E/DX2 analytically  !
 ! D39   D(11,6,10,5)          180.0            calculate D2E/DX2 analytically  !
 ! D40   D(11,6,10,31)           0.0            calculate D2E/DX2 analytically  !
 ! D41   D(3,6,11,15)            0.0            calculate D2E/DX2 analytically  !
 ! D42   D(3,6,11,16)          180.0            calculate D2E/DX2 analytically  !
 ! D43   D(10,6,11,15)         180.0            calculate D2E/DX2 analytically  !
 ! D44   D(10,6,11,16)           0.0            calculate D2E/DX2 analytically  !
 ! D45   D(3,7,12,15)            0.0            calculate D2E/DX2 analytically  !
 ! D46   D(3,7,12,32)          180.0            calculate D2E/DX2 analytically  !
 ! D47   D(29,7,12,15)         180.0            calculate D2E/DX2 analytically  !
 ! D48   D(29,7,12,32)           0.0            calculate D2E/DX2 analytically  !
 ! D49   D(5,8,14,9)             0.0            calculate D2E/DX2 analytically  !
 ! D50   D(5,8,14,17)          180.0            calculate D2E/DX2 analytically  !
 ! D51   D(30,8,14,9)          180.0            calculate D2E/DX2 analytically  !
 ! D52   D(30,8,14,17)           0.0            calculate D2E/DX2 analytically  !
 ! D53   D(4,9,13,20)          180.0            calculate D2E/DX2 analytically  !
 ! D54   D(4,9,13,34)            0.0            calculate D2E/DX2 analytically  !
 ! D55   D(14,9,13,20)           0.0            calculate D2E/DX2 analytically  !
 ! D56   D(14,9,13,34)         180.0            calculate D2E/DX2 analytically  !
 ! D57   D(4,9,14,8)             0.0            calculate D2E/DX2 analytically  !
 ! D58   D(4,9,14,17)          180.0            calculate D2E/DX2 analytically  !
 ! D59   D(13,9,14,8)          180.0            calculate D2E/DX2 analytically  !
 ! D60   D(13,9,14,17)           0.0            calculate D2E/DX2 analytically  !
 ! D61   D(6,11,15,12)           0.0            calculate D2E/DX2 analytically  !
 ! D62   D(6,11,15,19)         180.0            calculate D2E/DX2 analytically  !
 ! D63   D(16,11,15,12)        180.0            calculate D2E/DX2 analytically  !
 ! D64   D(16,11,15,19)          0.0            calculate D2E/DX2 analytically  !
 ! D65   D(6,11,16,18)         180.0            calculate D2E/DX2 analytically  !
 ! D66   D(6,11,16,33)           0.0            calculate D2E/DX2 analytically  !
 ! D67   D(15,11,16,18)          0.0            calculate D2E/DX2 analytically  !
 ! D68   D(15,11,16,33)        180.0            calculate D2E/DX2 analytically  !
 ! D69   D(7,12,15,11)           0.0            calculate D2E/DX2 analytically  !
 ! D70   D(7,12,15,19)         180.0            calculate D2E/DX2 analytically  !
 ! D71   D(32,12,15,11)        180.0            calculate D2E/DX2 analytically  !
 ! D72   D(32,12,15,19)          0.0            calculate D2E/DX2 analytically  !
 ! D73   D(9,13,20,23)           0.0            calculate D2E/DX2 analytically  !
 ! D74   D(9,13,20,37)         180.0            calculate D2E/DX2 analytically  !
 ! D75   D(34,13,20,23)        180.0            calculate D2E/DX2 analytically  !
 ! D76   D(34,13,20,37)          0.0            calculate D2E/DX2 analytically  !
 ! D77   D(8,14,17,23)         180.0            calculate D2E/DX2 analytically  !
 ! D78   D(8,14,17,36)           0.0            calculate D2E/DX2 analytically  !
 ! D79   D(9,14,17,23)           0.0            calculate D2E/DX2 analytically  !
 ! D80   D(9,14,17,36)         180.0            calculate D2E/DX2 analytically  !
 ! D81   D(11,15,19,22)          0.0            calculate D2E/DX2 analytically  !
 ! D82   D(11,15,19,35)        180.0            calculate D2E/DX2 analytically  !
 ! D83   D(12,15,19,22)        180.0            calculate D2E/DX2 analytically  !
 ! D84   D(12,15,19,35)          0.0            calculate D2E/DX2 analytically  !
 ! D85   D(11,16,18,21)        180.0            calculate D2E/DX2 analytically  !
 ! D86   D(11,16,18,22)          0.0            calculate D2E/DX2 analytically  !
 ! D87   D(33,16,18,21)          0.0            calculate D2E/DX2 analytically  !
 ! D88   D(33,16,18,22)        180.0            calculate D2E/DX2 analytically  !
 ! D89   D(14,17,23,20)          0.0            calculate D2E/DX2 analytically  !
 ! D90   D(14,17,23,39)        180.0            calculate D2E/DX2 analytically  !
 ! D91   D(36,17,23,20)        180.0            calculate D2E/DX2 analytically  !
 ! D92   D(36,17,23,39)          0.0            calculate D2E/DX2 analytically  !
 ! D93   D(16,18,21,24)        180.0            calculate D2E/DX2 analytically  !
 ! D94   D(16,18,21,38)          0.0            calculate D2E/DX2 analytically  !
 ! D95   D(22,18,21,24)          0.0            calculate D2E/DX2 analytically  !
 ! D96   D(22,18,21,38)        180.0            calculate D2E/DX2 analytically  !
 ! D97   D(16,18,22,19)          0.0            calculate D2E/DX2 analytically  !
 ! D98   D(16,18,22,25)        180.0            calculate D2E/DX2 analytically  !
 ! D99   D(21,18,22,19)        180.0            calculate D2E/DX2 analytically  !
 ! D100  D(21,18,22,25)          0.0            calculate D2E/DX2 analytically  !
 ! D101  D(15,19,22,18)          0.0            calculate D2E/DX2 analytically  !
 ! D102  D(15,19,22,25)        180.0            calculate D2E/DX2 analytically  !
 ! D103  D(35,19,22,18)        180.0            calculate D2E/DX2 analytically  !
 ! D104  D(35,19,22,25)          0.0            calculate D2E/DX2 analytically  !
 ! D105  D(13,20,23,17)          0.0            calculate D2E/DX2 analytically  !
 ! D106  D(13,20,23,39)        180.0            calculate D2E/DX2 analytically  !
 ! D107  D(37,20,23,17)        180.0            calculate D2E/DX2 analytically  !
 ! D108  D(37,20,23,39)          0.0            calculate D2E/DX2 analytically  !
 ! D109  D(18,21,24,26)          0.0            calculate D2E/DX2 analytically  !
 ! D110  D(18,21,24,41)        180.0            calculate D2E/DX2 analytically  !
 ! D111  D(38,21,24,26)        180.0            calculate D2E/DX2 analytically  !
 ! D112  D(38,21,24,41)          0.0            calculate D2E/DX2 analytically  !
 ! D113  D(18,22,25,26)          0.0            calculate D2E/DX2 analytically  !
 ! D114  D(18,22,25,40)        180.0            calculate D2E/DX2 analytically  !
 ! D115  D(19,22,25,26)        180.0            calculate D2E/DX2 analytically  !
 ! D116  D(19,22,25,40)          0.0            calculate D2E/DX2 analytically  !
 ! D117  D(21,24,26,25)          0.0            calculate D2E/DX2 analytically  !
 ! D118  D(21,24,26,42)        180.0            calculate D2E/DX2 analytically  !
 ! D119  D(41,24,26,25)        180.0            calculate D2E/DX2 analytically  !
 ! D120  D(41,24,26,42)          0.0            calculate D2E/DX2 analytically  !
 ! D121  D(22,25,26,24)          0.0            calculate D2E/DX2 analytically  !
 ! D122  D(22,25,26,42)        180.0            calculate D2E/DX2 analytically  !
 ! D123  D(40,25,26,24)        180.0            calculate D2E/DX2 analytically  !
 ! D124  D(40,25,26,42)          0.0            calculate D2E/DX2 analytically  !
 --------------------------------------------------------------------------------
 Trust Radius=3.00D-01 FncErr=1.00D-07 GrdErr=1.00D-07 EigMax=2.50D+02 EigMin=1.00D-04
 Number of steps in this run=      2 maximum allowed number of steps=      2.
 GradGradGradGradGradGradGradGradGradGradGradGradGradGradGradGradGradGrad

 Leave Link  103 at Thu Sep  8 15:02:27 2022, MaxMem=  1342177280 cpu:               1.6 elap:               0.1
 (Enter /mnt/opt/groups/app-gaussian/g16-avx2/l202.exe)
                          Input orientation:                          
 ---------------------------------------------------------------------
 Center     Atomic      Atomic             Coordinates (Angstroms)
 Number     Number       Type             X           Y           Z
 ---------------------------------------------------------------------
      1          6           0       -2.546453   -0.482928    0.000000
      2          6           0       -2.453724    0.930365    0.000000
      3          6           0       -1.426149   -1.294903    0.000000
      4          6           0       -3.582122    1.764965    0.000000
      5          6           0       -1.136405    1.525428    0.000000
      6          6           0       -0.100100   -0.704025    0.000000
      7          6           0       -1.560503   -2.733867    0.000000
      8          6           0       -1.021006    2.924191    0.000000
      9          6           0       -3.464544    3.157545    0.000000
     10          6           0        0.000000    0.674804    0.000000
     11          6           0        1.073607   -1.594579    0.000000
     12          6           0       -0.480696   -3.547672    0.000000
     13          6           0       -4.605839    4.020603    0.000000
     14          6           0       -2.145311    3.754658    0.000000
     15          6           0        0.866695   -3.022226    0.000000
     16          6           0        2.379800   -1.123421    0.000000
     17          6           0       -2.040195    5.181535    0.000000
     18          6           0        3.497641   -1.985416    0.000000
     19          6           0        1.958761   -3.881006    0.000000
     20          6           0       -4.459695    5.381686    0.000000
     21          6           0        4.833045   -1.492851    0.000000
     22          6           0        3.284596   -3.404666    0.000000
     23          6           0       -3.159029    5.970345    0.000000
     24          6           0        5.902169   -2.357103    0.000000
     25          6           0        4.413589   -4.271075    0.000000
     26          6           0        5.690177   -3.761208    0.000000
     27          1           0       -3.532828   -0.940979    0.000000
     28          1           0       -4.572287    1.315107    0.000000
     29          1           0       -2.564318   -3.150156    0.000000
     30          1           0       -0.030397    3.373328    0.000000
     31          1           0        0.973093    1.154802    0.000000
     32          1           0       -0.604721   -4.627278    0.000000
     33          1           0        2.576881   -0.056345    0.000000
     34          1           0       -5.595143    3.570543    0.000000
     35          1           0        1.786331   -4.954904    0.000000
     36          1           0       -1.049061    5.627605    0.000000
     37          1           0       -5.335065    6.024382    0.000000
     38          1           0        4.993360   -0.417757    0.000000
     39          1           0       -3.064017    7.052136    0.000000
     40          1           0        4.247386   -5.345163    0.000000
     41          1           0        6.916342   -1.968875    0.000000
     42          1           0        6.544592   -4.431510    0.000000
 ---------------------------------------------------------------------
                    Distance matrix (angstroms):
                    1          2          3          4          5
     1  C    0.000000
     2  C    1.416332   0.000000
     3  C    1.383613   2.451067   0.000000
     4  C    2.475002   1.403510   3.743129   0.000000
     5  C    2.453921   1.445486   2.835175   2.457419   0.000000
     6  C    2.456324   2.865445   1.451738   4.268535   2.458534
     7  C    2.457402   3.771530   1.445223   4.932183   4.280357
     8  C    3.733021   2.455203   4.238502   2.811249   1.403515
     9  C    3.754455   2.445831   4.896871   1.397535   2.843244
    10  C    2.797278   2.466997   2.431799   3.744336   1.419499
    11  C    3.786899   4.337903   2.517655   5.741285   3.823427
    12  C    3.695945   4.893430   2.443123   6.151663   5.115300
    13  C    4.952056   3.765789   6.193951   2.477075   4.273508
    14  C    4.256530   2.841082   5.100516   2.454242   2.446908
    15  C    4.254129   5.162185   2.870676   6.535225   4.969262
    16  C    4.967716   5.251761   3.809810   6.624748   4.402283
    17  C    5.687041   4.271235   6.505482   3.748398   3.766159
    18  C    6.228045   6.627256   4.971973   8.011766   5.813812
    19  C    5.643039   6.528347   4.259759   7.910649   6.229734
    20  C    6.168808   4.882436   7.333433   3.721667   5.090676
    21  C    7.448284   7.679126   6.262323   9.023769   6.689121
    22  C    6.522092   7.191718   5.161610   8.595167   6.622015
    23  C    6.482282   5.089092   7.469050   4.226610   4.883472
    24  C    8.654002   8.979331   7.404898  10.341336   8.038381
    25  C    7.924156   8.614811   6.554398  10.018242   8.025078
    26  C    8.865055   9.398616   7.531584  10.794170   8.634277
    27  H    1.087541   2.160184   2.136202   2.706393   3.438896
    28  H    2.708677   2.153215   4.087828   1.087566   3.442313
    29  H    2.667288   4.082019   2.176555   5.019396   4.888765
    30  H    4.604481   3.441015   4.872423   3.898921   2.153599
    31  H    3.881928   3.434159   3.428909   4.595898   2.141809
    32  H    4.576676   5.857150   3.432123   7.051644   6.175636
    33  H    5.141063   5.126459   4.190260   6.422654   4.036149
    34  H    5.071995   4.103542   6.407267   2.704139   4.905389
    35  H    6.226683   7.253582   4.869870   8.600984   7.108944
    36  H    6.291327   4.902769   6.932771   4.619133   4.103107
    37  H    7.079650   5.852447   8.297684   4.606022   6.153806
    38  H    7.540095   7.568123   6.479157   8.848908   6.430396
    39  H    7.552818   6.152117   8.506214   5.312496   5.853220
    40  H    8.354494   9.180802   6.970911  10.576158   8.728701
    41  H    9.578754   9.808350   8.369671  11.142680   8.778205
    42  H    9.911529  10.474703   8.565688  11.872095   9.720228
                    6          7          8          9         10
     6  C    0.000000
     7  C    2.500607   0.000000
     8  C    3.743263   5.683720   0.000000
     9  C    5.121641   6.191454   2.454655   0.000000
    10  C    1.382458   3.748894   2.470262   4.262284   0.000000
    11  C    1.473321   2.869933   4.980631   6.570959   2.510524
    12  C    2.869004   1.352132   6.494378   7.339161   4.249750
    13  C    6.528690   7.409247   3.748753   1.430882   5.692813
    14  C    4.905379   6.514826   1.397761   1.448074   3.753380
    15  C    2.511722   2.444267   6.238853   7.546469   3.797261
    16  C    2.515114   4.256703   5.286648   7.244517   2.982794
    17  C    6.197079   7.929924   2.476762   2.474935   4.947021
    18  C    3.819123   5.113218   6.672512   8.655753   4.394344
    19  C    3.785778   3.701506   7.428978   8.885575   4.959047
    20  C    7.486117   8.617860   4.226566   2.436622   6.484105
    21  C    4.995815   6.512878   7.333497   9.511896   5.296891
    22  C    4.330084   4.891314   7.654583   9.413475   5.237427
    23  C    7.341952   8.849779   3.721585   2.829343   6.166216
    24  C    6.225745   7.472177   8.707607  10.869529   6.635364
    25  C    5.753020   6.168694   9.017021  10.828175   6.628838
    26  C    6.547799   7.323100   9.472832  11.475106   7.215006
    27  H    3.440896   2.665429   4.609641   4.099093   3.884795
    28  H    4.906868   5.046289   3.898814   2.149808   4.616903
    29  H    3.472165   1.086711   6.267336   6.371617   4.605002
    30  H    4.077949   6.295955   1.087672   3.440920   2.698695
    31  H    2.146388   4.641213   2.665927   4.868634   1.085038
    32  H    3.955573   2.120973   7.562934   8.293495   5.336456
    33  H    2.754218   4.928191   4.672086   6.843092   2.678599
    34  H    6.961855   7.484912   4.619578   2.170258   6.300074
    35  H    4.650655   4.016753   8.364286   9.663515   5.906318
    36  H    6.402348   8.377099   2.703560   3.454816   5.062684
    37  H    8.525041   9.536993   5.312465   3.423098   7.555190
    38  H    5.101498   6.951078   6.880495   9.182534   5.111490
    39  H    8.303182   9.900829   4.605847   3.915132   7.075208
    40  H    6.359308   6.367923   9.805007  11.479107   7.367516
    41  H    7.129537   8.511293   9.324355  11.577693   7.404379
    42  H    7.618798   8.280976  10.551996  12.560914   8.300971
                   11         12         13         14         15
    11  C    0.000000
    12  C    2.496083   0.000000
    13  C    7.986637   8.619489   0.000000
    14  C    6.243058   7.489657   2.474859   0.000000
    15  C    1.442563   1.446221   8.919085   7.416086   0.000000
    16  C    1.388571   3.749591   8.675260   6.653742   2.427951
    17  C    7.457311   8.867417   2.816077   1.430744   8.703545
    18  C    2.455340   4.274086  10.086558   8.049308   2.827871
    19  C    2.451784   2.462126  10.272750   8.668724   1.389284
    20  C    8.904252   9.775780   1.368906   2.829062   9.949682
    21  C    3.760814   5.697204  10.931180   8.731197   4.250990
    22  C    2.857427   3.768007  10.834832   8.985533   2.447959
    23  C    8.668523   9.887675   2.427911   2.436574   9.852552
    24  C    4.888400   6.492952  12.292004  10.105224   5.079211
    25  C    4.280083   4.947458  12.251612  10.364920   3.760330
    26  C    5.099706   6.174566  12.905988  10.857399   4.879762
    27  H    4.652573   4.013771   5.076283   4.896347   4.866969
    28  H    6.351566   6.355135   2.705704   3.441166   6.956650
    29  H    3.956554   2.121202   7.455709   6.917516   3.433397
    30  H    5.089099   6.935633   4.620999   2.149017   6.458164
    31  H    2.751218   4.922069   6.271945   4.060012   4.178383
    32  H    3.466129   1.086707   9.528630   8.522339   2.177443
    33  H    2.150813   4.640920   8.259114   6.068183   3.423622
    34  H    8.435088   8.765076   1.086865   3.454742   9.231465
    35  H    3.435078   2.668279  11.019055   9.555851   2.140321
    36  H    7.527660   9.192864   3.902964   2.170183   8.859441
    37  H    9.955885  10.732619   2.132346   3.914866  10.968270
    38  H    4.092600   6.305684  10.575616   8.268595   4.879818
    39  H    9.585698  10.910063   3.401089   3.423066  10.814031
    40  H    4.913222   5.058234  12.887869  11.120851   4.101842
    41  H    5.854712   7.563648  12.985935  10.717854   6.140666
    42  H    6.162780   7.080667  13.991795  11.938499   5.850179
                   16         17         18         19         20
    16  C    0.000000
    17  C    7.699924   0.000000
    18  C    1.411596   9.057197   0.000000
    19  C    2.789543   9.905620   2.441601   0.000000
    20  C    9.439021   2.427765  10.844049  11.269163   0.000000
    21  C    2.480905   9.580650   1.423350   3.736950  11.559164
    22  C    2.454126  10.103279   1.435151   1.408807  11.712132
    23  C    9.000008   1.368945  10.373302  11.101391   1.427673
    24  C    3.732165  10.950443   2.433086   4.227617  12.932791
    25  C    3.747536  11.445661   2.462356   2.485626  13.111482
    26  C    4.232791  11.820800   2.821463   3.733339  13.660615
    27  H    5.915442   6.301836   7.107626   6.229070   6.390241
    28  H    7.367356   4.621770   8.718784   8.345908   4.068137
    29  H    5.343403   8.348160   6.172841   4.581745   8.739839
    30  H    5.101941   2.703498   6.415855   7.522108   4.863351
    31  H    2.677522   5.029362   4.029183   5.131365   6.883439
    32  H    4.602649   9.913294   4.879427   2.669899  10.725679
    33  H    1.085123   6.982319   2.137549   3.874288   8.893008
    34  H    9.253811   3.902941  10.655862  10.610704   2.137634
    35  H    3.877173  10.834653   3.427308   1.087653  12.077166
    36  H    7.571885   1.086888   8.867389   9.972997   3.419488
    37  H   10.517140   3.400964  11.923655  12.301082   1.085970
    38  H    2.707149   8.990159   2.166733   4.604659  11.090256
    39  H    9.822162   2.132454  11.168380  12.031704   2.176768
    40  H    4.616382  12.261527   3.442385   2.716903  13.815880
    41  H    4.614651  11.460712   3.418741   5.313554  13.544186
    42  H    5.318735  12.888336   3.907337   4.618755  14.744258
                   21         22         23         24         25
    21  C    0.000000
    22  C    2.460230   0.000000
    23  C   10.934923  11.375901   0.000000
    24  C    1.374757   2.819411  12.306571   0.000000
    25  C    2.809710   1.423127  12.737002   2.424698   0.000000
    26  C    2.424896   2.431860  13.153386   1.420018   1.374642
    27  H    8.384056   7.248933   6.921425   9.540680   8.615978
    28  H    9.815544   9.165526   4.865032  11.099520  10.580709
    29  H    7.580741   5.854449   9.139870   8.503548   7.067365
    30  H    6.879881   7.545222   4.066059   8.248223   8.842280
    31  H    4.680737   5.111927   6.345383   6.052212   6.424730
    32  H    6.276459   4.076956  10.901106   6.891539   5.030936
    33  H    2.674664   3.422297   8.319955   4.043640   4.597548
    34  H   11.592457  11.291736   3.419605  12.935423  12.714782
    35  H    4.611754   2.155930  11.992400   4.867103   2.714794
    36  H    9.235803  10.018109   2.137624  10.586556  11.305946
    37  H   12.645128  12.775191   2.176707  14.018727  14.178600
    38  H    1.086981   3.441148  10.357089   2.141728   3.896690
    39  H   11.635308  12.233135   1.085955  12.997164  13.569440
    40  H    3.896576   2.166216  13.523894   3.415671   1.086871
    41  H    2.136990   3.905262  12.827483   1.085941   3.400573
    42  H    3.400751   3.417892  14.225289   2.171606   2.137034
                   26         27         28         29         30
    26  C    0.000000
    27  H    9.644559   0.000000
    28  H   11.449329   2.484029   0.000000
    29  H    8.277081   2.412151   4.895969   0.000000
    30  H    9.144756   5.557002   4.986486   6.998328   0.000000
    31  H    6.813078   4.969469   5.547697   5.571888   2.434923
    32  H    6.354197   4.707718   7.145175   2.453958   8.021193
    33  H    4.839279   6.173421   7.279525   6.000299   4.308196
    34  H   13.457824   4.960542   2.476535   7.372496   5.568240
    35  H    4.082269   6.663711   8.930009   4.710123   8.524081
    36  H   11.557125   7.022492   5.568731   8.907586   2.473750
    37  H   14.741565   7.194742   4.770650   9.583798   5.930227
    38  H    3.415292   8.542227   9.721338   8.036448   6.293684
    39  H   13.912740   8.006852   5.931979  10.214522   4.768278
    40  H    2.142559   8.940278  11.051960   7.156631   9.711411
    41  H    2.171621  10.499606  11.948771   9.553970   8.763351
    42  H    1.085970  10.664811  12.514336   9.198593  10.205194
                   31         32         33         34         35
    31  H    0.000000
    32  H    5.993492   0.000000
    33  H    2.009730   5.569203   0.000000
    34  H    6.998395   9.597322   8.940710   0.000000
    35  H    6.163592   2.413394   4.961940  11.276941   0.000000
    36  H    4.908673  10.264505   6.742013   4.989826  10.955772
    37  H    7.969044  11.654785   9.978684   2.467583  13.086596
    38  H    4.316884   7.004183   2.443356  11.314722   5.556144
    39  H    7.146804  11.935529   9.074703   4.304427  12.949706
    40  H    7.278086   4.904926   5.546367  13.280256   2.491805
    41  H    6.714132   7.977061   4.742224  13.682924   5.935771
    42  H    7.889771   7.151993   5.906336  14.539808   4.786960
                   36         37         38         39         40
    36  H    0.000000
    37  H    4.304331   0.000000
    38  H    8.547354  12.172819   0.000000
    39  H    2.467658   2.492777  10.987294   0.000000
    40  H   12.184170  14.869093   4.983554  14.392694   0.000000
    41  H   11.007005  14.628367   2.470592  13.453111   4.303794
    42  H   12.603546  15.825673   4.303084  14.973293   2.472229
                   41         42
    41  H    0.000000
    42  H    2.490536   0.000000
 Stoichiometry    C26H16
 Framework group  CS[SG(C26H16)]
 Deg. of freedom    81
 Full point group                 CS      NOp   2
 RotChk:  IX=0 Diff= 5.52D-16
 Largest Abelian subgroup         CS      NOp   2
 Largest concise Abelian subgroup C1      NOp   1
                         Standard orientation:                         
 ---------------------------------------------------------------------
 Center     Atomic      Atomic             Coordinates (Angstroms)
 Number     Number       Type             X           Y           Z
 ---------------------------------------------------------------------
      1          6           0       -2.546453   -0.482928    0.000000
      2          6           0       -2.453724    0.930365    0.000000
      3          6           0       -1.426149   -1.294903    0.000000
      4          6           0       -3.582122    1.764965    0.000000
      5          6           0       -1.136405    1.525428    0.000000
      6          6           0       -0.100100   -0.704025    0.000000
      7          6           0       -1.560503   -2.733867    0.000000
      8          6           0       -1.021006    2.924191    0.000000
      9          6           0       -3.464544    3.157545    0.000000
     10          6           0        0.000000    0.674804    0.000000
     11          6           0        1.073607   -1.594579    0.000000
     12          6           0       -0.480696   -3.547672    0.000000
     13          6           0       -4.605839    4.020603    0.000000
     14          6           0       -2.145311    3.754658    0.000000
     15          6           0        0.866695   -3.022226    0.000000
     16          6           0        2.379800   -1.123421    0.000000
     17          6           0       -2.040195    5.181535    0.000000
     18          6           0        3.497641   -1.985416    0.000000
     19          6           0        1.958761   -3.881006    0.000000
     20          6           0       -4.459695    5.381686    0.000000
     21          6           0        4.833045   -1.492851    0.000000
     22          6           0        3.284596   -3.404666    0.000000
     23          6           0       -3.159029    5.970345    0.000000
     24          6           0        5.902169   -2.357103    0.000000
     25          6           0        4.413589   -4.271075    0.000000
     26          6           0        5.690177   -3.761208    0.000000
     27          1           0       -3.532828   -0.940979    0.000000
     28          1           0       -4.572287    1.315107    0.000000
     29          1           0       -2.564318   -3.150156    0.000000
     30          1           0       -0.030397    3.373328    0.000000
     31          1           0        0.973093    1.154802    0.000000
     32          1           0       -0.604721   -4.627278    0.000000
     33          1           0        2.576881   -0.056345    0.000000
     34          1           0       -5.595143    3.570543    0.000000
     35          1           0        1.786331   -4.954904    0.000000
     36          1           0       -1.049061    5.627605    0.000000
     37          1           0       -5.335065    6.024382    0.000000
     38          1           0        4.993360   -0.417757    0.000000
     39          1           0       -3.064017    7.052136    0.000000
     40          1           0        4.247386   -5.345163    0.000000
     41          1           0        6.916342   -1.968875    0.000000
     42          1           0        6.544592   -4.431510    0.000000
 ---------------------------------------------------------------------
 Rotational constants (GHZ):           0.5956528           0.0888648           0.0773283
 Leave Link  202 at Thu Sep  8 15:02:27 2022, MaxMem=  1342177280 cpu:               4.3 elap:               0.1
 (Enter /mnt/opt/groups/app-gaussian/g16-avx2/l301.exe)
 Standard basis: 6-31G(d,p) (6D, 7F)
 Ernie: Thresh=  0.10000D-02 Tol=  0.10000D-05 Strict=F.
 There are   350 symmetry adapted cartesian basis functions of A'  symmetry.
 There are   120 symmetry adapted cartesian basis functions of A"  symmetry.
 There are   350 symmetry adapted basis functions of A'  symmetry.
 There are   120 symmetry adapted basis functions of A"  symmetry.
   470 basis functions,   840 primitive gaussians,   470 cartesian basis functions
    86 alpha electrons       86 beta electrons
       nuclear repulsion energy      1928.9146374745 Hartrees.
 IExCor=  402 DFT=T Ex+Corr=B3LYP ExCW=0 ScaHFX=  0.200000
 ScaDFX=  0.800000  0.720000  1.000000  0.810000 ScalE2=  1.000000  1.000000
 IRadAn=      5 IRanWt=     -1 IRanGd=            0 ICorTp=0 IEmpDi=131
 NAtoms=   42 NActive=   42 NUniq=   42 SFac= 1.00D+00 NAtFMM=   60 NAOKFM=F Big=F
 Integral buffers will be    131072 words long.
 Raffenetti 2 integral format.
 Two-electron integral symmetry is turned on.
 R6Disp:  Grimme-D3 Dispersion energy=       -0.0372636820 Hartrees.
 Nuclear repulsion after empirical dispersion term =     1928.8773737925 Hartrees.
 Leave Link  301 at Thu Sep  8 15:02:27 2022, MaxMem=  1342177280 cpu:               4.5 elap:               0.1
 (Enter /mnt/opt/groups/app-gaussian/g16-avx2/l302.exe)
 NPDir=0 NMtPBC=     1 NCelOv=     1 NCel=       1 NClECP=     1 NCelD=      1
         NCelK=      1 NCelE2=     1 NClLst=     1 CellRange=     0.0.
 One-electron integrals computed using PRISM.
 One-electron integral symmetry used in STVInt
 NBasis=   470 RedAO= T EigKep=  1.46D-04  NBF=   350   120
 NBsUse=   470 1.00D-06 EigRej= -1.00D+00 NBFU=   350   120
 Precomputing XC quadrature grid using
 IXCGrd= 4 IRadAn=           5 IRanWt=          -1 IRanGd=           0 AccXCQ= 1.00D-12.
 Generated NRdTot=       0 NPtTot=           0 NUsed=           0 NTot=          32
 NSgBfM=   458   458   458   458   458 MxSgAt=    42 MxSgA2=    42.
 Leave Link  302 at Thu Sep  8 15:02:30 2022, MaxMem=  1342177280 cpu:              98.1 elap:               2.1
 (Enter /mnt/opt/groups/app-gaussian/g16-avx2/l303.exe)
 DipDrv:  MaxL=1.
 Leave Link  303 at Thu Sep  8 15:02:30 2022, MaxMem=  1342177280 cpu:               6.8 elap:               0.2
 (Enter /mnt/opt/groups/app-gaussian/g16-avx2/l401.exe)
 Initial guess from the checkpoint file:  "/scratch/9832362.torquesrv1.cis.gov.pl/Gau-120946.chk"
 B after Tr=    -0.000000   -0.000000    0.000000
         Rot=    1.000000   -0.000000   -0.000000   -0.000000 Ang=   0.00 deg.
 Guess basis will be translated and rotated to current coordinates.
 JPrj=2 DoOrth=T DoCkMO=T.
 Initial guess orbital symmetries:
       Occupied  (A') (A') (A') (A') (A') (A') (A') (A') (A') (A')
                 (A') (A') (A') (A') (A') (A') (A') (A') (A') (A')
                 (A') (A') (A') (A') (A') (A') (A') (A') (A') (A')
                 (A') (A') (A') (A') (A') (A') (A') (A') (A') (A')
                 (A') (A') (A') (A') (A') (A') (A') (A') (A') (A')
                 (A') (A') (A') (A') (A') (A') (A') (A') (A') (A')
                 (A') (A') (A') (A") (A') (A') (A") (A') (A') (A")
                 (A') (A') (A") (A') (A') (A') (A') (A") (A") (A")
                 (A") (A") (A") (A") (A") (A")
       Virtual   (A") (A") (A") (A") (A") (A") (A") (A") (A") (A')
                 (A') (A') (A') (A') (A") (A') (A') (A') (A') (A')
                 (A') (A") (A') (A') (A') (A') (A") (A') (A') (A")
                 (A') (A') (A') (A') (A') (A') (A') (A') (A') (A')
                 (A') (A') (A') (A') (A') (A') (A') (A') (A') (A')
                 (A') (A') (A') (A') (A") (A') (A") (A') (A") (A')
                 (A') (A") (A") (A') (A') (A') (A') (A") (A') (A")
                 (A') (A') (A') (A') (A") (A') (A') (A') (A") (A')
                 (A') (A') (A') (A') (A") (A') (A') (A") (A') (A')
                 (A") (A') (A") (A') (A") (A") (A') (A") (A") (A")
                 (A") (A") (A") (A') (A") (A') (A') (A') (A') (A')
                 (A') (A') (A') (A") (A') (A') (A") (A') (A') (A")
                 (A') (A') (A") (A') (A') (A') (A') (A') (A') (A')
                 (A') (A') (A') (A') (A') (A') (A') (A') (A') (A')
                 (A') (A') (A') (A') (A') (A') (A') (A') (A') (A')
                 (A') (A') (A') (A") (A") (A') (A") (A") (A') (A")
                 (A') (A") (A') (A") (A') (A") (A") (A") (A") (A")
                 (A') (A") (A") (A') (A") (A") (A") (A") (A') (A")
                 (A') (A') (A") (A") (A') (A') (A') (A') (A') (A')
                 (A') (A') (A') (A') (A') (A') (A') (A') (A') (A')
                 (A") (A') (A') (A') (A") (A") (A") (A") (A') (A")
                 (A') (A') (A') (A') (A") (A') (A') (A') (A') (A')
                 (A') (A') (A") (A') (A') (A') (A') (A') (A') (A')
                 (A') (A") (A') (A') (A") (A") (A") (A') (A') (A")
                 (A') (A') (A') (A') (A') (A') (A") (A") (A") (A")
                 (A") (A') (A") (A") (A') (A") (A") (A') (A") (A')
                 (A") (A') (A') (A") (A') (A') (A') (A') (A") (A')
                 (A") (A") (A') (A") (A") (A') (A') (A") (A') (A')
                 (A') (A") (A") (A') (A') (A") (A') (A") (A') (A")
                 (A') (A') (A") (A") (A') (A") (A") (A') (A') (A")
                 (A') (A') (A") (A') (A") (A') (A') (A") (A') (A")
                 (A') (A") (A") (A') (A') (A') (A') (A') (A') (A')
                 (A') (A') (A') (A') (A') (A') (A') (A') (A') (A')
                 (A') (A') (A') (A') (A') (A') (A') (A') (A') (A')
                 (A') (A') (A') (A') (A') (A') (A') (A') (A') (A')
                 (A') (A') (A') (A') (A') (A') (A') (A') (A') (A')
                 (A') (A') (A') (A') (A') (A') (A') (A') (A') (A')
                 (A') (A') (A') (A') (A') (A') (A') (A') (A') (A')
                 (A') (A') (A') (A')
 The electronic state of the initial guess is 1-A'.
 Leave Link  401 at Thu Sep  8 15:02:31 2022, MaxMem=  1342177280 cpu:              61.6 elap:               1.4
 (Enter /mnt/opt/groups/app-gaussian/g16-avx2/l502.exe)
 Two-electron integrals replicated using symmetry.
 Closed shell SCF:
 Using DIIS extrapolation, IDIIS=    10.
 NGot=  1342177280 LenX=  1341706032 LenY=  1341484662
 Requested convergence on RMS density matrix=1.00D-08 within 500 cycles.
 Requested convergence on MAX density matrix=1.00D-06.
 Requested convergence on             energy=1.00D-06.
 Level shift goal  0.100 maximum shift  0.100.
 No special actions if energy rises.
 Dynamic level shift is on during FON iterations.

 Cycle   1  Pass 1  IDiag  1:
 FoFJK:  IHMeth= 1 ICntrl=       0 DoSepK=F KAlg= 0 I1Cent=           0 FoldK=F
 IRaf= 620000000 NMat=       1 IRICut=       1 DoRegI=T DoRafI=F ISym2E= 2 IDoP0=0 IntGTp=1.
 FoFCou: FMM=F IPFlag=           0 FMFlag=      100000 FMFlg1=           0
         NFxFlg=           0 DoJE=F BraDBF=F KetDBF=F FulRan=T
         wScrn=  0.000000 ICntrl=         0 IOpCl=  0 I1Cent=           0 NGrid=           0
         NMat0=    1 NMatS0=      1 NMatT0=    0 NMatD0=    1 NMtDS0=    0 NMtDT0=    0
 Integrals replicated using symmetry in FoFCou.
 E= -1000.51991894864    
 DIIS: error= 2.91D-08 at cycle   1 NSaved=   1.
 NSaved= 1 IEnMin= 1 EnMin= -1000.51991894864     IErMin= 1 ErrMin= 2.91D-08
 ErrMax= 2.91D-08  0.00D+00 EMaxC= 1.00D+00 BMatC= 2.86D-13 BMatP= 2.86D-13
 IDIUse=1 WtCom= 1.00D+00 WtEn= 0.00D+00
 Coeff-Com:  0.100D+01
 Coeff:      0.100D+01
 Gap=     0.111 Goal=     0.100 Shift=    0.000
 RMSDP=3.87D-09 MaxDP=2.06D-07              OVMax= 5.15D-07

 SCF Done:  E(RB3LYP) =  -1000.51991895     A.U. after    1 cycles
            NFock=  1  Conv=0.39D-08     -V/T= 2.0098
 KE= 9.908137460727D+02 PE=-6.174072821201D+03 EE= 2.253861782387D+03
 Leave Link  502 at Thu Sep  8 15:02:35 2022, MaxMem=  1342177280 cpu:             159.6 elap:               3.5
 (Enter /mnt/opt/groups/app-gaussian/g16-avx2/l801.exe)
 DoSCS=F DFT=T ScalE2(SS,OS)=  1.000000  1.000000
 Range of M.O.s used for correlation:     1   470
 NBasis=   470 NAE=    86 NBE=    86 NFC=     0 NFV=     0
 NROrb=    470 NOA=    86 NOB=    86 NVA=   384 NVB=   384

 **** Warning!!: The largest alpha MO coefficient is  0.12578827D+02

 Leave Link  801 at Thu Sep  8 15:02:35 2022, MaxMem=  1342177280 cpu:               2.6 elap:               0.1
 (Enter /mnt/opt/groups/app-gaussian/g16-avx2/l1101.exe)
 Using compressed storage, NAtomX=    42.
 Will process     43 centers per pass.
 R6Disp: Adding Grimme-D3 dispersion energy 1st derivatives to the gradient.
 Leave Link 1101 at Thu Sep  8 15:02:36 2022, MaxMem=  1342177280 cpu:              67.9 elap:               1.5
 (Enter /mnt/opt/groups/app-gaussian/g16-avx2/l1102.exe)
 Symmetrizing basis deriv contribution to polar:
 IMax=3 JMax=2 DiffMx= 0.00D+00
 Leave Link 1102 at Thu Sep  8 15:02:36 2022, MaxMem=  1342177280 cpu:               6.8 elap:               0.2
 (Enter /mnt/opt/groups/app-gaussian/g16-avx2/l1110.exe)
 Forming Gx(P) for the SCF density, NAtomX=    42.
 Integral derivatives from FoFJK, PRISM(SPDF).
 Do as many integral derivatives as possible in FoFJK.
 G2DrvN: MDV=    1342172902.
 G2DrvN: will do    43 centers at a time, making    1 passes.
 Calling FoFCou, ICntrl=  3107 FMM=F I1Cent=   0 AccDes= 1.00D-12.
 FoFJK:  IHMeth= 1 ICntrl=    3107 DoSepK=F KAlg= 0 I1Cent=           0 FoldK=F
 IRaf=         0 NMat=       1 IRICut=       1 DoRegI=T DoRafI=F ISym2E= 1 IDoP0=0 IntGTp=1.
 FoFCou: FMM=F IPFlag=           0 FMFlag=      100000 FMFlg1=           0
         NFxFlg=           0 DoJE=F BraDBF=F KetDBF=F FulRan=T
         wScrn=  0.000000 ICntrl=      3107 IOpCl=  0 I1Cent=           0 NGrid=           0
         NMat0=    1 NMatS0=      1 NMatT0=    0 NMatD0=    1 NMtDS0=    0 NMtDT0=    0
 Petite list used in FoFCou.
 End of G2Drv F.D. properties file   721 does not exist.
 End of G2Drv F.D. properties file   722 does not exist.
 End of G2Drv F.D. properties file   788 does not exist.
 Leave Link 1110 at Thu Sep  8 15:03:31 2022, MaxMem=  1342177280 cpu:            2544.8 elap:              54.7
 (Enter /mnt/opt/groups/app-gaussian/g16-avx2/l1002.exe)
 Minotr:  Closed shell wavefunction.
          IDoAtm=111111111111111111111111111111111111111111
          Direct CPHF calculation.
          Differentiating once with respect to electric field.
                with respect to dipole field.
          Differentiating once with respect to nuclear coordinates.
          Using symmetry in CPHF.
          Requested convergence is 1.0D-08 RMS, and 1.0D-07 maximum.
          Secondary convergence is 1.0D-12 RMS, and 1.0D-12 maximum.
          NewPWx=T KeepS1=F KeepF1=F KeepIn=T MapXYZ=F SortEE=F KeepMc=T.
        12825 words used for storage of precomputed grid.
 Two-electron integrals replicated using symmetry.
          MDV=    1342177280 using IRadAn=       1.
          Solving linear equations simultaneously, MaxMat=     384.
 FoF2E skips out because all densities are zero.
 CalDSu exits because no D1Ps are significant.
 FoFJK:  IHMeth= 1 ICntrl=       0 DoSepK=F KAlg= 0 I1Cent=           0 FoldK=F
 IRaf= 620000000 NMat=      96 IRICut=     240 DoRegI=T DoRafI=T ISym2E= 2 IDoP0=0 IntGTp=1.
 FoFCou: FMM=F IPFlag=           0 FMFlag=      100000 FMFlg1=           0
         NFxFlg=           0 DoJE=F BraDBF=F KetDBF=F FulRan=T
         wScrn=  0.000000 ICntrl=         0 IOpCl=  0 I1Cent=           0 NGrid=           0
         NMat0=   96 NMatS0=     96 NMatT0=    0 NMatD0=   96 NMtDS0=    0 NMtDT0=    0
 Integrals replicated using symmetry in FoFCou.
 Raff kept on since  56.42% of shell-pairs survive, threshold=   0.20 IRatSp=56.
          There are   129 degrees of freedom in the 1st order CPHF.  IDoFFX=6 NUNeed=     3.
    126 vectors produced by pass  0 Test12= 3.30D-14 1.00D-09 XBig12= 1.04D+03 1.45D+01.
 AX will form    96 AO Fock derivatives at one time.
    126 vectors produced by pass  1 Test12= 3.30D-14 1.00D-09 XBig12= 1.22D+02 1.68D+00.
    126 vectors produced by pass  2 Test12= 3.30D-14 1.00D-09 XBig12= 1.61D+00 2.43D-01.
    126 vectors produced by pass  3 Test12= 3.30D-14 1.00D-09 XBig12= 4.74D-03 5.02D-03.
    126 vectors produced by pass  4 Test12= 3.30D-14 1.00D-09 XBig12= 7.57D-06 2.25D-04.
    104 vectors produced by pass  5 Test12= 3.30D-14 1.00D-09 XBig12= 8.04D-09 9.40D-06.
     26 vectors produced by pass  6 Test12= 3.30D-14 1.00D-09 XBig12= 8.21D-12 2.76D-07.
      3 vectors produced by pass  7 Test12= 3.30D-14 1.00D-09 XBig12= 7.54D-15 7.99D-09.
 InvSVY:  IOpt=1 It=  1 EMax= 4.62D-15
 Solved reduced A of dimension   763 with   129 vectors.
 FullF1:  Do perturbations      1 to       3.
 Isotropic polarizability for W=    0.000000      353.79 Bohr**3.
 End of Minotr F.D. properties file   721 does not exist.
 End of Minotr F.D. properties file   722 does not exist.
 End of Minotr F.D. properties file   788 does not exist.
 Leave Link 1002 at Thu Sep  8 15:08:04 2022, MaxMem=  1342177280 cpu:           13005.6 elap:             272.6
 (Enter /mnt/opt/groups/app-gaussian/g16-avx2/l601.exe)
 Copying SCF densities to generalized density rwf, IOpCl= 0 IROHF=0.

 **********************************************************************

            Population analysis using the SCF Density.

 **********************************************************************

 Orbital symmetries:
       Occupied  (A') (A') (A') (A') (A') (A') (A') (A') (A') (A')
                 (A') (A') (A') (A') (A') (A') (A') (A') (A') (A')
                 (A') (A') (A') (A') (A') (A') (A') (A') (A') (A')
                 (A') (A') (A') (A') (A') (A') (A') (A') (A') (A')
                 (A') (A') (A') (A') (A') (A') (A') (A') (A') (A')
                 (A') (A') (A') (A') (A') (A') (A') (A') (A') (A')
                 (A') (A') (A') (A") (A') (A') (A") (A') (A') (A")
                 (A') (A') (A") (A') (A') (A') (A') (A") (A") (A")
                 (A") (A") (A") (A") (A") (A")
       Virtual   (A") (A") (A") (A") (A") (A") (A") (A") (A") (A')
                 (A') (A') (A') (A') (A") (A') (A') (A') (A') (A')
                 (A') (A") (A') (A') (A') (A') (A") (A') (A') (A")
                 (A') (A') (A') (A') (A') (A') (A') (A') (A') (A')
                 (A') (A') (A') (A') (A') (A') (A') (A') (A') (A')
                 (A') (A') (A') (A') (A") (A') (A") (A') (A") (A')
                 (A') (A") (A") (A') (A') (A') (A') (A") (A') (A")
                 (A') (A') (A') (A') (A") (A') (A') (A') (A") (A')
                 (A') (A') (A') (A') (A") (A') (A') (A") (A') (A')
                 (A") (A') (A") (A') (A") (A") (A') (A") (A") (A")
                 (A") (A") (A") (A') (A") (A') (A') (A') (A') (A')
                 (A') (A') (A') (A") (A') (A') (A") (A') (A') (A")
                 (A') (A') (A") (A') (A') (A') (A') (A') (A') (A')
                 (A') (A') (A') (A') (A') (A') (A') (A') (A') (A')
                 (A') (A') (A') (A') (A') (A') (A') (A') (A') (A')
                 (A') (A') (A') (A") (A") (A') (A") (A") (A') (A")
                 (A') (A") (A') (A") (A') (A") (A") (A") (A") (A")
                 (A') (A") (A") (A') (A") (A") (A") (A") (A') (A")
                 (A') (A') (A") (A") (A') (A') (A') (A') (A') (A')
                 (A') (A') (A') (A') (A') (A') (A') (A') (A') (A')
                 (A") (A') (A') (A') (A") (A") (A") (A") (A') (A")
                 (A') (A') (A') (A') (A") (A') (A') (A') (A') (A')
                 (A') (A') (A") (A') (A') (A') (A') (A') (A') (A')
                 (A') (A") (A') (A') (A") (A") (A") (A') (A') (A")
                 (A') (A') (A') (A') (A') (A') (A") (A") (A") (A")
                 (A") (A') (A") (A") (A') (A") (A") (A') (A") (A')
                 (A") (A') (A') (A") (A') (A') (A') (A') (A") (A')
                 (A") (A") (A') (A") (A") (A') (A') (A") (A') (A')
                 (A') (A") (A") (A') (A') (A") (A') (A") (A') (A")
                 (A') (A') (A") (A") (A') (A") (A") (A') (A') (A")
                 (A') (A') (A") (A') (A") (A') (A') (A") (A') (A")
                 (A') (A") (A") (A') (A') (A') (A') (A') (A') (A')
                 (A') (A') (A') (A') (A') (A') (A') (A') (A') (A')
                 (A') (A') (A') (A') (A') (A') (A') (A') (A') (A')
                 (A') (A') (A') (A') (A') (A') (A') (A') (A') (A')
                 (A') (A') (A') (A') (A') (A') (A') (A') (A') (A')
                 (A') (A') (A') (A') (A') (A') (A') (A') (A') (A')
                 (A') (A') (A') (A') (A') (A') (A') (A') (A') (A')
                 (A') (A') (A') (A')
 The electronic state is 1-A'.
 Alpha  occ. eigenvalues --  -10.20341 -10.20285 -10.20015 -10.19971 -10.19947
 Alpha  occ. eigenvalues --  -10.19930 -10.19892 -10.19873 -10.19843 -10.19779
 Alpha  occ. eigenvalues --  -10.19214 -10.19209 -10.19203 -10.19179 -10.19175
 Alpha  occ. eigenvalues --  -10.19173 -10.19163 -10.19147 -10.19126 -10.19125
 Alpha  occ. eigenvalues --  -10.19122 -10.19111 -10.19109 -10.19101 -10.19095
 Alpha  occ. eigenvalues --  -10.19073  -0.88675  -0.87554  -0.85741  -0.83396
 Alpha  occ. eigenvalues --   -0.80591  -0.79401  -0.78076  -0.76997  -0.75837
 Alpha  occ. eigenvalues --   -0.74053  -0.73245  -0.70782  -0.69593  -0.65383
 Alpha  occ. eigenvalues --   -0.63918  -0.61506  -0.60835  -0.60150  -0.59539
 Alpha  occ. eigenvalues --   -0.58523  -0.56367  -0.53512  -0.52009  -0.51667
 Alpha  occ. eigenvalues --   -0.49676  -0.48892  -0.48699  -0.46212  -0.45444
 Alpha  occ. eigenvalues --   -0.45128  -0.44685  -0.43947  -0.43300  -0.42313
 Alpha  occ. eigenvalues --   -0.41730  -0.41583  -0.40981  -0.40728  -0.40331
 Alpha  occ. eigenvalues --   -0.39603  -0.39304  -0.38476  -0.37876  -0.37112
 Alpha  occ. eigenvalues --   -0.35898  -0.35107  -0.34255  -0.33859  -0.33233
 Alpha  occ. eigenvalues --   -0.32687  -0.31972  -0.31261  -0.30454  -0.29294
 Alpha  occ. eigenvalues --   -0.27405  -0.26315  -0.24202  -0.23237  -0.20020
 Alpha  occ. eigenvalues --   -0.18428
 Alpha virt. eigenvalues --   -0.07283  -0.05571  -0.01863  -0.00910   0.01360
 Alpha virt. eigenvalues --    0.02631   0.04029   0.05883   0.07555   0.09469
 Alpha virt. eigenvalues --    0.09953   0.10026   0.11182   0.11533   0.12641
 Alpha virt. eigenvalues --    0.13092   0.13325   0.14760   0.15829   0.16703
 Alpha virt. eigenvalues --    0.17082   0.17228   0.17500   0.17837   0.18688
 Alpha virt. eigenvalues --    0.19578   0.20561   0.21469   0.22698   0.23265
 Alpha virt. eigenvalues --    0.24693   0.25378   0.26188   0.27294   0.28106
 Alpha virt. eigenvalues --    0.28735   0.29708   0.30110   0.30531   0.31702
 Alpha virt. eigenvalues --    0.31966   0.33281   0.33574   0.35063   0.37270
 Alpha virt. eigenvalues --    0.38156   0.39786   0.43009   0.43764   0.46309
 Alpha virt. eigenvalues --    0.46874   0.48632   0.49047   0.49185   0.49852
 Alpha virt. eigenvalues --    0.50222   0.50955   0.51118   0.52262   0.53155
 Alpha virt. eigenvalues --    0.53636   0.53789   0.54272   0.54292   0.54555
 Alpha virt. eigenvalues --    0.55097   0.55615   0.55862   0.56139   0.56687
 Alpha virt. eigenvalues --    0.56812   0.57060   0.57700   0.58360   0.58744
 Alpha virt. eigenvalues --    0.58937   0.59303   0.59792   0.59921   0.59947
 Alpha virt. eigenvalues --    0.60666   0.61240   0.61270   0.61537   0.61764
 Alpha virt. eigenvalues --    0.62269   0.62403   0.62532   0.62635   0.63268
 Alpha virt. eigenvalues --    0.63850   0.63911   0.64338   0.64872   0.65485
 Alpha virt. eigenvalues --    0.67149   0.68348   0.68764   0.69739   0.72038
 Alpha virt. eigenvalues --    0.74345   0.75613   0.76548   0.77927   0.78237
 Alpha virt. eigenvalues --    0.78935   0.80573   0.80711   0.81265   0.81695
 Alpha virt. eigenvalues --    0.81758   0.82190   0.82727   0.82807   0.83600
 Alpha virt. eigenvalues --    0.83893   0.84202   0.84335   0.84871   0.85533
 Alpha virt. eigenvalues --    0.88115   0.88212   0.89340   0.89579   0.91252
 Alpha virt. eigenvalues --    0.91765   0.92246   0.92933   0.94461   0.94946
 Alpha virt. eigenvalues --    0.95478   0.96305   0.96773   0.97839   0.99879
 Alpha virt. eigenvalues --    1.00622   1.01426   1.02773   1.03113   1.03799
 Alpha virt. eigenvalues --    1.04457   1.06123   1.08127   1.08835   1.10744
 Alpha virt. eigenvalues --    1.11898   1.13829   1.15738   1.15997   1.16697
 Alpha virt. eigenvalues --    1.18848   1.19468   1.20052   1.21868   1.22282
 Alpha virt. eigenvalues --    1.23036   1.23993   1.24406   1.26019   1.26151
 Alpha virt. eigenvalues --    1.26656   1.27025   1.31868   1.32653   1.33138
 Alpha virt. eigenvalues --    1.33244   1.33659   1.35352   1.35457   1.35619
 Alpha virt. eigenvalues --    1.35759   1.35830   1.37035   1.38424   1.38909
 Alpha virt. eigenvalues --    1.40578   1.41224   1.41252   1.41912   1.42225
 Alpha virt. eigenvalues --    1.43459   1.43895   1.44464   1.45333   1.46082
 Alpha virt. eigenvalues --    1.48718   1.49984   1.52089   1.52234   1.53586
 Alpha virt. eigenvalues --    1.54993   1.55770   1.58090   1.59469   1.67542
 Alpha virt. eigenvalues --    1.70234   1.71908   1.73251   1.73422   1.74608
 Alpha virt. eigenvalues --    1.75054   1.76212   1.77532   1.79293   1.80525
 Alpha virt. eigenvalues --    1.81508   1.81574   1.81817   1.83783   1.84135
 Alpha virt. eigenvalues --    1.84249   1.85256   1.86580   1.87140   1.87235
 Alpha virt. eigenvalues --    1.87652   1.88092   1.88601   1.88919   1.89360
 Alpha virt. eigenvalues --    1.90716   1.91670   1.92316   1.92483   1.92577
 Alpha virt. eigenvalues --    1.92960   1.93306   1.93952   1.95031   1.95926
 Alpha virt. eigenvalues --    1.97512   1.97812   1.98705   1.99267   1.99347
 Alpha virt. eigenvalues --    1.99443   2.03382   2.03870   2.04787   2.06503
 Alpha virt. eigenvalues --    2.08689   2.09109   2.09909   2.10579   2.12548
 Alpha virt. eigenvalues --    2.17047   2.17685   2.20428   2.21215   2.22408
 Alpha virt. eigenvalues --    2.23149   2.24118   2.24331   2.24544   2.28155
 Alpha virt. eigenvalues --    2.28363   2.28956   2.28972   2.29819   2.30158
 Alpha virt. eigenvalues --    2.30823   2.31792   2.32303   2.32682   2.32885
 Alpha virt. eigenvalues --    2.34222   2.34688   2.37628   2.38400   2.38447
 Alpha virt. eigenvalues --    2.38489   2.40098   2.40233   2.42557   2.42715
 Alpha virt. eigenvalues --    2.43006   2.45390   2.45443   2.45585   2.46550
 Alpha virt. eigenvalues --    2.47224   2.49816   2.51423   2.52023   2.52522
 Alpha virt. eigenvalues --    2.52533   2.54264   2.54842   2.55450   2.56189
 Alpha virt. eigenvalues --    2.56264   2.58073   2.58265   2.59291   2.59474
 Alpha virt. eigenvalues --    2.60263   2.60701   2.61492   2.61719   2.62811
 Alpha virt. eigenvalues --    2.64280   2.65396   2.65934   2.67307   2.68274
 Alpha virt. eigenvalues --    2.68877   2.69995   2.72442   2.72890   2.73649
 Alpha virt. eigenvalues --    2.74709   2.75453   2.76329   2.76337   2.77770
 Alpha virt. eigenvalues --    2.80011   2.82957   2.83568   2.84772   2.86580
 Alpha virt. eigenvalues --    2.88157   2.89389   2.90235   2.92422   2.94338
 Alpha virt. eigenvalues --    2.96388   3.00154   3.03595   3.06395   3.09547
 Alpha virt. eigenvalues --    3.10458   3.14079   3.15267   3.16277   3.16693
 Alpha virt. eigenvalues --    3.18154   3.19847   3.21568   3.24019   3.24065
 Alpha virt. eigenvalues --    3.25351   3.29179   3.29826   3.30405   3.32477
 Alpha virt. eigenvalues --    3.38667   3.41871   3.43615   3.44454   3.46178
 Alpha virt. eigenvalues --    3.47946   3.48204   3.56729   3.62992   3.72423
 Alpha virt. eigenvalues --    3.79347   3.86326   3.87275   4.08061   4.09963
 Alpha virt. eigenvalues --    4.10599   4.11053   4.13398   4.14303   4.14512
 Alpha virt. eigenvalues --    4.14718   4.15227   4.15969   4.17666   4.20848
 Alpha virt. eigenvalues --    4.22500   4.28850   4.31191   4.37018   4.39437
 Alpha virt. eigenvalues --    4.43602   4.46098   4.50948   4.53780   4.56506
 Alpha virt. eigenvalues --    4.67503   4.80499   4.92301   5.00789
          Condensed to atoms (all electrons):
               1          2          3          4          5          6
     1  C    5.322311   0.367527   0.448512  -0.077336  -0.017186  -0.014594
     2  C    0.367527   4.809563  -0.000487   0.400240   0.451172  -0.034408
     3  C    0.448512  -0.000487   4.815812   0.006722  -0.028162   0.410435
     4  C   -0.077336   0.400240   0.006722   5.326156  -0.023428  -0.000259
     5  C   -0.017186   0.451172  -0.028162  -0.023428   4.797829   0.004136
     6  C   -0.014594  -0.034408   0.410435  -0.000259   0.004136   5.025959
     7  C   -0.078474   0.007310   0.387071  -0.000201  -0.000204  -0.008464
     8  C    0.015663  -0.026677  -0.000141  -0.106331   0.395058   0.008255
     9  C    0.006676   0.003809  -0.000192   0.412450  -0.031663  -0.000011
    10  C   -0.108745  -0.017984  -0.060852   0.014927   0.382626   0.437119
    11  C    0.014182  -0.000008  -0.000294  -0.000001   0.006799   0.266587
    12  C    0.008565  -0.000367   0.004027   0.000002   0.000052  -0.064876
    13  C   -0.000206   0.007259   0.000001  -0.079551  -0.000079   0.000000
    14  C   -0.000158  -0.031622  -0.000022  -0.022868   0.004575  -0.000243
    15  C   -0.000620   0.000025  -0.043729   0.000000  -0.000177  -0.000216
    16  C   -0.000032  -0.000041   0.011314  -0.000000   0.000544  -0.077994
    17  C   -0.000005  -0.000073   0.000000   0.014004   0.007404   0.000001
    18  C   -0.000000  -0.000000  -0.000176   0.000000  -0.000009   0.006879
    19  C   -0.000015   0.000000  -0.000586   0.000000  -0.000000   0.014312
    20  C    0.000002  -0.000322  -0.000000   0.007511   0.000024   0.000000
    21  C   -0.000000   0.000000  -0.000000   0.000000   0.000000  -0.000208
    22  C    0.000000   0.000000   0.000024  -0.000000  -0.000000  -0.000040
    23  C    0.000000   0.000025   0.000000  -0.000522  -0.000328  -0.000000
    24  C    0.000000   0.000000   0.000000  -0.000000  -0.000000   0.000002
    25  C    0.000000  -0.000000   0.000000  -0.000000   0.000000  -0.000003
    26  C   -0.000000  -0.000000   0.000000  -0.000000   0.000000  -0.000000
    27  H    0.356526  -0.038416  -0.039080  -0.007940   0.004294   0.003814
    28  H   -0.007716  -0.037780  -0.000016   0.355673   0.004218   0.000031
    29  H   -0.007999   0.000137  -0.037842  -0.000006   0.000024   0.003861
    30  H   -0.000221   0.004384   0.000031   0.000677  -0.037842  -0.000006
    31  H    0.000716   0.004390   0.004249  -0.000235  -0.039305  -0.028956
    32  H   -0.000234   0.000004   0.002400  -0.000000  -0.000001   0.001059
    33  H   -0.000001   0.000001  -0.000223  -0.000000   0.000363  -0.013774
    34  H   -0.000003   0.000142   0.000000  -0.008597   0.000017  -0.000000
    35  H   -0.000000  -0.000000   0.000025  -0.000000  -0.000000  -0.000205
    36  H    0.000000   0.000017  -0.000000  -0.000195   0.000139   0.000000
    37  H   -0.000000   0.000004  -0.000000  -0.000211  -0.000001   0.000000
    38  H   -0.000000   0.000000   0.000000   0.000000  -0.000000   0.000000
    39  H    0.000000  -0.000001   0.000000   0.000011   0.000004  -0.000000
    40  H   -0.000000   0.000000  -0.000000   0.000000  -0.000000   0.000000
    41  H   -0.000000   0.000000  -0.000000   0.000000  -0.000000  -0.000000
    42  H    0.000000  -0.000000   0.000000  -0.000000   0.000000  -0.000000
               7          8          9         10         11         12
     1  C   -0.078474   0.015663   0.006676  -0.108745   0.014182   0.008565
     2  C    0.007310  -0.026677   0.003809  -0.017984  -0.000008  -0.000367
     3  C    0.387071  -0.000141  -0.000192  -0.060852  -0.000294   0.004027
     4  C   -0.000201  -0.106331   0.412450   0.014927  -0.000001   0.000002
     5  C   -0.000204   0.395058  -0.031663   0.382626   0.006799   0.000052
     6  C   -0.008464   0.008255  -0.000011   0.437119   0.266587  -0.064876
     7  C    5.064159  -0.000007   0.000001   0.015212  -0.065465   0.480105
     8  C   -0.000007   5.333162  -0.022548  -0.072832  -0.000211   0.000000
     9  C    0.000001  -0.022548   4.766018  -0.000044  -0.000000  -0.000000
    10  C    0.015212  -0.072832  -0.000044   5.356797  -0.078309  -0.001889
    11  C   -0.065465  -0.000211  -0.000000  -0.078309   5.025990  -0.008970
    12  C    0.480105   0.000000  -0.000000  -0.001889  -0.008970   5.067946
    13  C   -0.000000   0.013980   0.439062  -0.000004   0.000000   0.000000
    14  C    0.000000   0.410949   0.462335   0.006448   0.000001  -0.000000
    15  C    0.004176  -0.000000   0.000000   0.011482   0.423692   0.383976
    16  C   -0.001913   0.000018   0.000000  -0.027673   0.421218   0.015197
    17  C    0.000000  -0.079367  -0.032481  -0.000227   0.000000  -0.000000
    18  C    0.000056   0.000000   0.000000   0.000526   0.005957  -0.000221
    19  C    0.008570  -0.000000   0.000000  -0.000055  -0.012944  -0.077864
    20  C    0.000000  -0.000517  -0.010668   0.000000   0.000000   0.000000
    21  C    0.000000  -0.000000  -0.000000   0.000021   0.008674  -0.000006
    22  C   -0.000373   0.000000  -0.000000  -0.000037  -0.035765   0.007356
    23  C   -0.000000   0.007499  -0.035611   0.000002  -0.000000   0.000000
    24  C   -0.000000   0.000000  -0.000000  -0.000000  -0.000352   0.000000
    25  C    0.000002   0.000000  -0.000000  -0.000000  -0.000217  -0.000191
    26  C   -0.000000  -0.000000   0.000000   0.000000   0.000034   0.000002
    27  H   -0.008350  -0.000219   0.000019   0.000713  -0.000205   0.000230
    28  H   -0.000003   0.000700  -0.038970  -0.000229   0.000000   0.000000
    29  H    0.360530   0.000000   0.000000  -0.000233   0.001039  -0.034386
    30  H    0.000000   0.355001   0.004229  -0.008685   0.000002  -0.000000
    31  H   -0.000211  -0.008733   0.000028   0.348510  -0.013785   0.000023
    32  H   -0.034207  -0.000000  -0.000000   0.000021   0.003873   0.360275
    33  H    0.000022  -0.000001   0.000000   0.004022  -0.029618  -0.000210
    34  H    0.000000  -0.000195  -0.039745   0.000000  -0.000000   0.000000
    35  H    0.000230   0.000000   0.000000   0.000002   0.003803  -0.008235
    36  H    0.000000  -0.008643   0.004539  -0.000004   0.000000   0.000000
    37  H   -0.000000   0.000011   0.002879   0.000000   0.000000   0.000000
    38  H    0.000000   0.000000   0.000000  -0.000002   0.000112   0.000000
    39  H    0.000000  -0.000211   0.001019  -0.000000  -0.000000  -0.000000
    40  H    0.000000  -0.000000  -0.000000   0.000000   0.000021  -0.000004
    41  H    0.000000   0.000000  -0.000000  -0.000000   0.000004  -0.000000
    42  H   -0.000000  -0.000000   0.000000   0.000000  -0.000001  -0.000000
              13         14         15         16         17         18
     1  C   -0.000206  -0.000158  -0.000620  -0.000032  -0.000005  -0.000000
     2  C    0.007259  -0.031622   0.000025  -0.000041  -0.000073  -0.000000
     3  C    0.000001  -0.000022  -0.043729   0.011314   0.000000  -0.000176
     4  C   -0.079551  -0.022868   0.000000  -0.000000   0.014004   0.000000
     5  C   -0.000079   0.004575  -0.000177   0.000544   0.007404  -0.000009
     6  C    0.000000  -0.000243  -0.000216  -0.077994   0.000001   0.006879
     7  C   -0.000000   0.000000   0.004176  -0.001913   0.000000   0.000056
     8  C    0.013980   0.410949  -0.000000   0.000018  -0.079367   0.000000
     9  C    0.439062   0.462335   0.000000   0.000000  -0.032481   0.000000
    10  C   -0.000004   0.006448   0.011482  -0.027673  -0.000227   0.000526
    11  C    0.000000   0.000001   0.423692   0.421218   0.000000   0.005957
    12  C    0.000000  -0.000000   0.383976   0.015197  -0.000000  -0.000221
    13  C    4.998426  -0.032016  -0.000000   0.000000  -0.062646   0.000000
    14  C   -0.032016   4.765634  -0.000000  -0.000000   0.439330  -0.000000
    15  C   -0.000000  -0.000000   4.824109  -0.059954   0.000000  -0.029823
    16  C    0.000000  -0.000000  -0.059954   5.366450  -0.000000   0.394280
    17  C   -0.062646   0.439330   0.000000  -0.000000   4.998950  -0.000000
    18  C    0.000000  -0.000000  -0.029823   0.394280  -0.000000   4.756112
    19  C   -0.000000   0.000000   0.430497  -0.110464  -0.000000  -0.017650
    20  C    0.536172  -0.035698  -0.000000  -0.000000  -0.026071  -0.000000
    21  C   -0.000000   0.000000  -0.000073  -0.077134   0.000000   0.447637
    22  C    0.000000   0.000000   0.001239  -0.018903  -0.000000   0.476425
    23  C   -0.026012  -0.010476  -0.000000   0.000000   0.535749   0.000000
    24  C    0.000000   0.000000   0.000024   0.007197  -0.000000  -0.009645
    25  C    0.000000   0.000000   0.007350   0.014211   0.000000  -0.032878
    26  C    0.000000  -0.000000  -0.000318  -0.000492  -0.000000  -0.037299
    27  H   -0.000001   0.000025   0.000026   0.000002   0.000000  -0.000000
    28  H   -0.008158   0.004199  -0.000000  -0.000000  -0.000209  -0.000000
    29  H    0.000000  -0.000000   0.002443   0.000020   0.000000  -0.000001
    30  H   -0.000209  -0.039154   0.000000  -0.000003  -0.008198  -0.000000
    31  H    0.000000   0.000020  -0.000231   0.004020  -0.000000   0.000374
    32  H   -0.000000   0.000000  -0.037699  -0.000234   0.000000   0.000026
    33  H    0.000000  -0.000000   0.004277   0.349272   0.000000  -0.040356
    34  H    0.364187   0.004534   0.000000  -0.000000   0.000540   0.000000
    35  H   -0.000000  -0.000000  -0.039650   0.000753   0.000000   0.004351
    36  H    0.000539  -0.039795   0.000000  -0.000000   0.364101   0.000000
    37  H   -0.033738   0.001020  -0.000000  -0.000000   0.004152  -0.000000
    38  H   -0.000000  -0.000000   0.000022  -0.009393  -0.000000  -0.038647
    39  H    0.004150   0.002869   0.000000  -0.000000  -0.033703   0.000000
    40  H    0.000000   0.000000   0.000101  -0.000208   0.000000   0.004636
    41  H    0.000000   0.000000  -0.000001  -0.000205  -0.000000   0.002864
    42  H    0.000000  -0.000000   0.000004   0.000011   0.000000   0.001050
              19         20         21         22         23         24
     1  C   -0.000015   0.000002  -0.000000   0.000000   0.000000   0.000000
     2  C    0.000000  -0.000322   0.000000   0.000000   0.000025   0.000000
     3  C   -0.000586  -0.000000  -0.000000   0.000024   0.000000   0.000000
     4  C    0.000000   0.007511   0.000000  -0.000000  -0.000522  -0.000000
     5  C   -0.000000   0.000024   0.000000  -0.000000  -0.000328  -0.000000
     6  C    0.014312   0.000000  -0.000208  -0.000040  -0.000000   0.000002
     7  C    0.008570   0.000000   0.000000  -0.000373  -0.000000  -0.000000
     8  C   -0.000000  -0.000517  -0.000000   0.000000   0.007499   0.000000
     9  C    0.000000  -0.010668  -0.000000  -0.000000  -0.035611  -0.000000
    10  C   -0.000055   0.000000   0.000021  -0.000037   0.000002  -0.000000
    11  C   -0.012944   0.000000   0.008674  -0.035765  -0.000000  -0.000352
    12  C   -0.077864   0.000000  -0.000006   0.007356   0.000000   0.000000
    13  C   -0.000000   0.536172  -0.000000   0.000000  -0.026012   0.000000
    14  C    0.000000  -0.035698   0.000000   0.000000  -0.010476   0.000000
    15  C    0.430497  -0.000000  -0.000073   0.001239  -0.000000   0.000024
    16  C   -0.110464  -0.000000  -0.077134  -0.018903   0.000000   0.007197
    17  C   -0.000000  -0.026071   0.000000  -0.000000   0.535749  -0.000000
    18  C   -0.017650  -0.000000   0.447637   0.476425   0.000000  -0.009645
    19  C    5.334834   0.000000   0.014646   0.377898   0.000000  -0.000554
    20  C    0.000000   4.864438   0.000000   0.000000   0.474657   0.000000
    21  C    0.014646   0.000000   5.012669  -0.036380  -0.000000   0.525017
    22  C    0.377898   0.000000  -0.036380   4.769576  -0.000000  -0.037004
    23  C    0.000000   0.474657  -0.000000  -0.000000   4.865041   0.000000
    24  C   -0.000554   0.000000   0.525017  -0.037004   0.000000   4.859069
    25  C   -0.082138   0.000000  -0.064213   0.450872   0.000000  -0.025612
    26  C    0.007664   0.000000  -0.025519  -0.009523   0.000000   0.489006
    27  H   -0.000000   0.000000   0.000000  -0.000000  -0.000000  -0.000000
    28  H   -0.000000   0.000117  -0.000000   0.000000   0.000024   0.000000
    29  H   -0.000228   0.000000  -0.000000   0.000004   0.000000   0.000000
    30  H   -0.000000   0.000024   0.000000  -0.000000   0.000119  -0.000000
    31  H   -0.000001  -0.000000   0.000001   0.000002   0.000000  -0.000000
    32  H   -0.008017   0.000000   0.000000   0.000146  -0.000000  -0.000000
    33  H    0.000755   0.000000  -0.008869   0.004432   0.000000   0.000112
    34  H    0.000000  -0.043197   0.000000  -0.000000   0.004516   0.000000
    35  H    0.356952  -0.000000  -0.000217  -0.039201  -0.000000   0.000022
    36  H   -0.000000   0.004518   0.000000   0.000000  -0.043183   0.000000
    37  H   -0.000000   0.365675   0.000000   0.000000  -0.040188   0.000000
    38  H   -0.000204  -0.000000   0.362315   0.004791   0.000000  -0.043305
    39  H    0.000000  -0.040170  -0.000000  -0.000000   0.365670   0.000000
    40  H   -0.008510   0.000000   0.000581  -0.038688   0.000000   0.004484
    41  H    0.000010   0.000000  -0.034029   0.001043   0.000000   0.365865
    42  H   -0.000204   0.000000   0.004163   0.002790   0.000000  -0.039974
              25         26         27         28         29         30
     1  C    0.000000  -0.000000   0.356526  -0.007716  -0.007999  -0.000221
     2  C   -0.000000  -0.000000  -0.038416  -0.037780   0.000137   0.004384
     3  C    0.000000   0.000000  -0.039080  -0.000016  -0.037842   0.000031
     4  C   -0.000000  -0.000000  -0.007940   0.355673  -0.000006   0.000677
     5  C    0.000000   0.000000   0.004294   0.004218   0.000024  -0.037842
     6  C   -0.000003  -0.000000   0.003814   0.000031   0.003861  -0.000006
     7  C    0.000002  -0.000000  -0.008350  -0.000003   0.360530   0.000000
     8  C    0.000000  -0.000000  -0.000219   0.000700   0.000000   0.355001
     9  C   -0.000000   0.000000   0.000019  -0.038970   0.000000   0.004229
    10  C   -0.000000   0.000000   0.000713  -0.000229  -0.000233  -0.008685
    11  C   -0.000217   0.000034  -0.000205   0.000000   0.001039   0.000002
    12  C   -0.000191   0.000002   0.000230   0.000000  -0.034386  -0.000000
    13  C    0.000000   0.000000  -0.000001  -0.008158   0.000000  -0.000209
    14  C    0.000000  -0.000000   0.000025   0.004199  -0.000000  -0.039154
    15  C    0.007350  -0.000318   0.000026  -0.000000   0.002443   0.000000
    16  C    0.014211  -0.000492   0.000002  -0.000000   0.000020  -0.000003
    17  C    0.000000  -0.000000   0.000000  -0.000209   0.000000  -0.008198
    18  C   -0.032878  -0.037299  -0.000000  -0.000000  -0.000001  -0.000000
    19  C   -0.082138   0.007664  -0.000000  -0.000000  -0.000228  -0.000000
    20  C    0.000000   0.000000   0.000000   0.000117   0.000000   0.000024
    21  C   -0.064213  -0.025519   0.000000  -0.000000  -0.000000   0.000000
    22  C    0.450872  -0.009523  -0.000000   0.000000   0.000004  -0.000000
    23  C    0.000000   0.000000  -0.000000   0.000024   0.000000   0.000119
    24  C   -0.025612   0.489006  -0.000000   0.000000   0.000000  -0.000000
    25  C    5.009787   0.524677  -0.000000   0.000000  -0.000000   0.000000
    26  C    0.524677   4.859425   0.000000  -0.000000  -0.000000   0.000000
    27  H   -0.000000   0.000000   0.631528   0.006531   0.006727   0.000002
    28  H    0.000000  -0.000000   0.006531   0.631640   0.000001   0.000025
    29  H   -0.000000  -0.000000   0.006727   0.000001   0.626138   0.000000
    30  H    0.000000   0.000000   0.000002   0.000025   0.000000   0.633376
    31  H   -0.000000   0.000000   0.000025   0.000002   0.000002   0.007272
    32  H   -0.000005   0.000000  -0.000018   0.000000  -0.005585  -0.000000
    33  H   -0.000233   0.000026   0.000000   0.000000   0.000000   0.000002
    34  H    0.000000   0.000000   0.000001   0.006299  -0.000000   0.000002
    35  H   -0.008116   0.000097   0.000000  -0.000000  -0.000018   0.000000
    36  H    0.000000  -0.000000   0.000000   0.000002  -0.000000   0.006355
    37  H    0.000000   0.000000   0.000000  -0.000013  -0.000000  -0.000000
    38  H    0.000569   0.004492   0.000000  -0.000000  -0.000000   0.000000
    39  H    0.000000   0.000000  -0.000000  -0.000000   0.000000  -0.000013
    40  H    0.363142  -0.043342  -0.000000   0.000000   0.000000  -0.000000
    41  H    0.004166  -0.040071   0.000000   0.000000   0.000000  -0.000000
    42  H   -0.034095   0.365845  -0.000000  -0.000000  -0.000000   0.000000
              31         32         33         34         35         36
     1  C    0.000716  -0.000234  -0.000001  -0.000003  -0.000000   0.000000
     2  C    0.004390   0.000004   0.000001   0.000142  -0.000000   0.000017
     3  C    0.004249   0.002400  -0.000223   0.000000   0.000025  -0.000000
     4  C   -0.000235  -0.000000  -0.000000  -0.008597  -0.000000  -0.000195
     5  C   -0.039305  -0.000001   0.000363   0.000017  -0.000000   0.000139
     6  C   -0.028956   0.001059  -0.013774  -0.000000  -0.000205   0.000000
     7  C   -0.000211  -0.034207   0.000022   0.000000   0.000230   0.000000
     8  C   -0.008733  -0.000000  -0.000001  -0.000195   0.000000  -0.008643
     9  C    0.000028  -0.000000   0.000000  -0.039745   0.000000   0.004539
    10  C    0.348510   0.000021   0.004022   0.000000   0.000002  -0.000004
    11  C   -0.013785   0.003873  -0.029618  -0.000000   0.003803   0.000000
    12  C    0.000023   0.360275  -0.000210   0.000000  -0.008235   0.000000
    13  C    0.000000  -0.000000   0.000000   0.364187  -0.000000   0.000539
    14  C    0.000020   0.000000  -0.000000   0.004534  -0.000000  -0.039795
    15  C   -0.000231  -0.037699   0.004277   0.000000  -0.039650   0.000000
    16  C    0.004020  -0.000234   0.349272  -0.000000   0.000753  -0.000000
    17  C   -0.000000   0.000000   0.000000   0.000540   0.000000   0.364101
    18  C    0.000374   0.000026  -0.040356   0.000000   0.004351   0.000000
    19  C   -0.000001  -0.008017   0.000755   0.000000   0.356952  -0.000000
    20  C   -0.000000   0.000000   0.000000  -0.043197  -0.000000   0.004518
    21  C    0.000001   0.000000  -0.008869   0.000000  -0.000217   0.000000
    22  C    0.000002   0.000146   0.004432  -0.000000  -0.039201   0.000000
    23  C    0.000000  -0.000000   0.000000   0.004516  -0.000000  -0.043183
    24  C   -0.000000  -0.000000   0.000112   0.000000   0.000022   0.000000
    25  C   -0.000000  -0.000005  -0.000233   0.000000  -0.008116   0.000000
    26  C    0.000000   0.000000   0.000026   0.000000   0.000097  -0.000000
    27  H    0.000025  -0.000018   0.000000   0.000001   0.000000   0.000000
    28  H    0.000002   0.000000   0.000000   0.006299  -0.000000   0.000002
    29  H    0.000002  -0.005585   0.000000  -0.000000  -0.000018  -0.000000
    30  H    0.007272  -0.000000   0.000002   0.000002   0.000000   0.006355
    31  H    0.633214   0.000000   0.003874   0.000000   0.000000   0.000001
    32  H    0.000000   0.626129   0.000002  -0.000000   0.006697   0.000000
    33  H    0.003874   0.000002   0.634328  -0.000000   0.000026   0.000000
    34  H    0.000000  -0.000000  -0.000000   0.633012   0.000000   0.000019
    35  H    0.000000   0.006697   0.000026   0.000000   0.632562  -0.000000
    36  H    0.000001   0.000000   0.000000   0.000019  -0.000000   0.633312
    37  H   -0.000000  -0.000000   0.000000  -0.006155   0.000000  -0.000192
    38  H    0.000001   0.000000   0.007070  -0.000000   0.000002  -0.000000
    39  H    0.000000  -0.000000  -0.000000  -0.000192   0.000000  -0.006152
    40  H    0.000000   0.000002   0.000003   0.000000   0.006325   0.000000
    41  H    0.000000  -0.000000  -0.000013   0.000000  -0.000000   0.000000
    42  H   -0.000000   0.000000   0.000000   0.000000  -0.000011   0.000000
              37         38         39         40         41         42
     1  C   -0.000000  -0.000000   0.000000  -0.000000  -0.000000   0.000000
     2  C    0.000004   0.000000  -0.000001   0.000000   0.000000  -0.000000
     3  C   -0.000000   0.000000   0.000000  -0.000000  -0.000000   0.000000
     4  C   -0.000211   0.000000   0.000011   0.000000   0.000000  -0.000000
     5  C   -0.000001  -0.000000   0.000004  -0.000000  -0.000000   0.000000
     6  C    0.000000   0.000000  -0.000000   0.000000  -0.000000  -0.000000
     7  C   -0.000000   0.000000   0.000000   0.000000   0.000000  -0.000000
     8  C    0.000011   0.000000  -0.000211  -0.000000   0.000000  -0.000000
     9  C    0.002879   0.000000   0.001019  -0.000000  -0.000000   0.000000
    10  C    0.000000  -0.000002  -0.000000   0.000000  -0.000000   0.000000
    11  C    0.000000   0.000112  -0.000000   0.000021   0.000004  -0.000001
    12  C    0.000000   0.000000  -0.000000  -0.000004  -0.000000  -0.000000
    13  C   -0.033738  -0.000000   0.004150   0.000000   0.000000   0.000000
    14  C    0.001020  -0.000000   0.002869   0.000000   0.000000  -0.000000
    15  C   -0.000000   0.000022   0.000000   0.000101  -0.000001   0.000004
    16  C   -0.000000  -0.009393  -0.000000  -0.000208  -0.000205   0.000011
    17  C    0.004152  -0.000000  -0.033703   0.000000  -0.000000   0.000000
    18  C   -0.000000  -0.038647   0.000000   0.004636   0.002864   0.001050
    19  C   -0.000000  -0.000204   0.000000  -0.008510   0.000010  -0.000204
    20  C    0.365675  -0.000000  -0.040170   0.000000   0.000000   0.000000
    21  C    0.000000   0.362315  -0.000000   0.000581  -0.034029   0.004163
    22  C    0.000000   0.004791  -0.000000  -0.038688   0.001043   0.002790
    23  C   -0.040188   0.000000   0.365670   0.000000   0.000000   0.000000
    24  C    0.000000  -0.043305   0.000000   0.004484   0.365865  -0.039974
    25  C    0.000000   0.000569   0.000000   0.363142   0.004166  -0.034095
    26  C    0.000000   0.004492   0.000000  -0.043342  -0.040071   0.365845
    27  H    0.000000   0.000000  -0.000000  -0.000000   0.000000  -0.000000
    28  H   -0.000013  -0.000000  -0.000000   0.000000   0.000000  -0.000000
    29  H   -0.000000  -0.000000   0.000000   0.000000   0.000000  -0.000000
    30  H   -0.000000   0.000000  -0.000013  -0.000000  -0.000000   0.000000
    31  H   -0.000000   0.000001   0.000000   0.000000   0.000000  -0.000000
    32  H   -0.000000   0.000000  -0.000000   0.000002  -0.000000   0.000000
    33  H    0.000000   0.007070  -0.000000   0.000003  -0.000013   0.000000
    34  H   -0.006155  -0.000000  -0.000192   0.000000   0.000000   0.000000
    35  H    0.000000   0.000002   0.000000   0.006325  -0.000000  -0.000011
    36  H   -0.000192  -0.000000  -0.006152   0.000000   0.000000   0.000000
    37  H    0.625292  -0.000000  -0.005205   0.000000   0.000000   0.000000
    38  H   -0.000000   0.634538   0.000000   0.000020  -0.006012  -0.000193
    39  H   -0.005205   0.000000   0.625298   0.000000   0.000000   0.000000
    40  H    0.000000   0.000020   0.000000   0.632802  -0.000192  -0.005959
    41  H    0.000000  -0.006012   0.000000  -0.000192   0.625490  -0.005321
    42  H    0.000000  -0.000193   0.000000  -0.005959  -0.005321   0.625257
 Mulliken charges:
               1
     1  C   -0.227136
     2  C    0.132174
     3  C    0.121178
     4  C   -0.210690
     5  C    0.119104
     6  C    0.061804
     7  C   -0.129575
     8  C   -0.213663
     9  C    0.108868
    10  C   -0.200625
    11  C    0.064158
    12  C   -0.130534
    13  C   -0.121158
    14  C    0.110113
    15  C    0.119048
    16  C   -0.199865
    17  C   -0.121252
    18  C    0.105531
    19  C   -0.226703
    20  C   -0.096494
    21  C   -0.129076
    22  C    0.119315
    23  C   -0.096981
    24  C   -0.094352
    25  C   -0.127075
    26  C   -0.094703
    27  H    0.083763
    28  H    0.083629
    29  H    0.085372
    30  H    0.082830
    31  H    0.084732
    32  H    0.085366
    33  H    0.084712
    34  H    0.084814
    35  H    0.083808
    36  H    0.084620
    37  H    0.086670
    38  H    0.083824
    39  H    0.086625
    40  H    0.084787
    41  H    0.086402
    42  H    0.086637
 Sum of Mulliken charges =  -0.00000
 Mulliken charges with hydrogens summed into heavy atoms:
               1
     1  C   -0.143373
     2  C    0.132174
     3  C    0.121178
     4  C   -0.127061
     5  C    0.119104
     6  C    0.061804
     7  C   -0.044203
     8  C   -0.130833
     9  C    0.108868
    10  C   -0.115893
    11  C    0.064158
    12  C   -0.045168
    13  C   -0.036344
    14  C    0.110113
    15  C    0.119048
    16  C   -0.115153
    17  C   -0.036632
    18  C    0.105531
    19  C   -0.142895
    20  C   -0.009824
    21  C   -0.045252
    22  C    0.119315
    23  C   -0.010356
    24  C   -0.007950
    25  C   -0.042289
    26  C   -0.008066
 APT charges:
               1
     1  C   -0.010875
     2  C   -0.005881
     3  C    0.009051
     4  C   -0.000757
     5  C    0.010544
     6  C    0.055165
     7  C    0.005011
     8  C   -0.022977
     9  C   -0.010791
    10  C   -0.061625
    11  C    0.072743
    12  C    0.000962
    13  C    0.013908
    14  C   -0.011778
    15  C    0.004006
    16  C   -0.087641
    17  C   -0.006045
    18  C    0.021144
    19  C   -0.015010
    20  C   -0.035559
    21  C   -0.032235
    22  C   -0.008466
    23  C   -0.045637
    24  C   -0.047630
    25  C    0.010822
    26  C   -0.033552
    27  H    0.013314
    28  H    0.014856
    29  H    0.009276
    30  H    0.020979
    31  H    0.028641
    32  H    0.005289
    33  H    0.031746
    34  H    0.015819
    35  H    0.011819
    36  H    0.022054
    37  H    0.002449
    38  H    0.026370
    39  H    0.004484
    40  H    0.014233
    41  H    0.007865
    42  H    0.003912
 Sum of APT charges =  -0.00000
 APT charges with hydrogens summed into heavy atoms:
               1
     1  C    0.002439
     2  C   -0.005881
     3  C    0.009051
     4  C    0.014100
     5  C    0.010544
     6  C    0.055165
     7  C    0.014287
     8  C   -0.001999
     9  C   -0.010791
    10  C   -0.032984
    11  C    0.072743
    12  C    0.006251
    13  C    0.029727
    14  C   -0.011778
    15  C    0.004006
    16  C   -0.055895
    17  C    0.016009
    18  C    0.021144
    19  C   -0.003191
    20  C   -0.033110
    21  C   -0.005865
    22  C   -0.008466
    23  C   -0.041153
    24  C   -0.039766
    25  C    0.025055
    26  C   -0.029640
 Electronic spatial extent (au):  <R**2>=          12877.4863
 Charge=             -0.0000 electrons
 Dipole moment (field-independent basis, Debye):
    X=              0.0830    Y=              0.0721    Z=              0.0000  Tot=              0.1099
 Quadrupole moment (field-independent basis, Debye-Ang):
   XX=           -127.8591   YY=           -128.0347   ZZ=           -156.3587
   XY=             -1.0818   XZ=              0.0000   YZ=              0.0000
 Traceless Quadrupole moment (field-independent basis, Debye-Ang):
   XX=              9.5584   YY=              9.3828   ZZ=            -18.9412
   XY=             -1.0818   XZ=              0.0000   YZ=              0.0000
 Octapole moment (field-independent basis, Debye-Ang**2):
  XXX=              6.2163  YYY=              5.5408  ZZZ=              0.0000  XYY=             -2.3711
  XXY=             -0.8126  XXZ=              0.0000  XZZ=             -0.1542  YZZ=             -0.3333
  YYZ=              0.0000  XYZ=              0.0000
 Hexadecapole moment (field-independent basis, Debye-Ang**3):
 XXXX=          -7931.4910 YYYY=          -8055.7519 ZZZZ=           -162.1011 XXXY=           2856.7033
 XXXZ=              0.0000 YYYX=           2845.8744 YYYZ=              0.0000 ZZZX=              0.0000
 ZZZY=              0.0000 XXYY=          -2655.7244 XXZZ=          -1642.4644 YYZZ=          -1665.5380
 XXYZ=              0.0000 YYXZ=              0.0000 ZZXY=           1169.4940
 N-N= 1.928877373793D+03 E-N=-6.174072835974D+03  KE= 9.908137460727D+02
 Symmetry A'   KE= 9.630450423119D+02
 Symmetry A"   KE= 2.776870376081D+01
  Exact polarizability:     490.616    -182.812     491.141       0.000       0.000      79.628
 Approx polarizability:     808.161    -214.982     809.659      -0.000      -0.000     132.974
 No NMR shielding tensors so no spin-rotation constants.
 Leave Link  601 at Thu Sep  8 15:08:05 2022, MaxMem=  1342177280 cpu:              52.9 elap:               1.2
 (Enter /mnt/opt/groups/app-gaussian/g16-avx2/l701.exe)
 ... and contract with generalized density number  0.
 Compute integral second derivatives.
 R6Disp: Adding Grimme-D3 dispersion energy 2nd derivatives to the Hessian.
 Leave Link  701 at Thu Sep  8 15:08:07 2022, MaxMem=  1342177280 cpu:              70.0 elap:               1.6
 (Enter /mnt/opt/groups/app-gaussian/g16-avx2/l702.exe)
 L702 exits ... SP integral derivatives will be done elsewhere.
 Leave Link  702 at Thu Sep  8 15:08:07 2022, MaxMem=  1342177280 cpu:               2.1 elap:               0.1
 (Enter /mnt/opt/groups/app-gaussian/g16-avx2/l703.exe)
 Integral derivatives from FoFJK, PRISM(SPDF).
 Compute integral second derivatives, UseDBF=F ICtDFT=           0.
 Calling FoFJK, ICntrl=    100127 FMM=F ISym2X=1 I1Cent= 0 IOpClX= 0 NMat=1 NMatS=1 NMatT=0.
 FoFJK:  IHMeth= 1 ICntrl=  100127 DoSepK=F KAlg= 0 I1Cent=           0 FoldK=F
 IRaf=         0 NMat=       1 IRICut=       1 DoRegI=T DoRafI=F ISym2E= 1 IDoP0=0 IntGTp=1.
 FoFCou: FMM=F IPFlag=           0 FMFlag=      100000 FMFlg1=         800
         NFxFlg=           0 DoJE=F BraDBF=F KetDBF=F FulRan=T
         wScrn=  0.000000 ICntrl=    100127 IOpCl=  0 I1Cent=           0 NGrid=           0
         NMat0=    1 NMatS0=      1 NMatT0=    0 NMatD0=    1 NMtDS0=    0 NMtDT0=    0
 Petite list used in FoFCou.
 Leave Link  703 at Thu Sep  8 15:09:35 2022, MaxMem=  1342177280 cpu:            4194.6 elap:              88.6
 (Enter /mnt/opt/groups/app-gaussian/g16-avx2/l716.exe)
 Dipole        = 3.26540617D-02 2.83617251D-02 0.00000000D+00
 Polarizability= 4.90616067D+02-1.82812357D+02 4.91140676D+02
                 0.00000000D+00 0.00000000D+00 7.96279653D+01
 Full mass-weighted force constant matrix:
 Low frequencies ---   -4.6004   -0.2872   -0.0006   -0.0005    0.0004    1.2139
 Low frequencies ---   35.9085   39.8602   77.5812
 Diagonal vibrational polarizability:
        3.0966847       2.7284635      15.6552656
 Harmonic frequencies (cm**-1), IR intensities (KM/Mole), Raman scattering
 activities (A**4/AMU), depolarization ratios for plane and unpolarized
 incident light, reduced masses (AMU), force constants (mDyne/A),
 and normal coordinates:
                      1                      2                      3
                     A"                     A"                     A"
 Frequencies --     35.9075                39.8537                77.5812
 Red. masses --      4.9870                 4.1684                 5.3222
 Frc consts  --      0.0038                 0.0039                 0.0189
 IR Inten    --      0.2137                 0.0025                 0.0251
  Atom  AN      X      Y      Z        X      Y      Z        X      Y      Z
     1   6     0.00   0.00  -0.04    -0.00  -0.00   0.12    -0.00  -0.00   0.09
     2   6     0.00   0.00  -0.06    -0.00  -0.00   0.10    -0.00  -0.00   0.16
     3   6     0.00   0.00  -0.07    -0.00  -0.00   0.06    -0.00  -0.00  -0.01
     4   6    -0.00   0.00   0.05    -0.00  -0.00   0.15    -0.00   0.00   0.16
     5   6     0.00   0.00  -0.16    -0.00  -0.00  -0.02    -0.00  -0.00   0.15
     6   6     0.00   0.00  -0.14    -0.00  -0.00   0.01    -0.00  -0.00  -0.03
     7   6     0.00   0.00  -0.02    -0.00  -0.00  -0.00    -0.00  -0.00  -0.10
     8   6    -0.00   0.00  -0.17     0.00  -0.00  -0.11     0.00  -0.00   0.16
     9   6    -0.00   0.00   0.06     0.00  -0.00   0.08     0.00   0.00   0.10
    10   6     0.00   0.00  -0.21    -0.00  -0.00  -0.05    -0.00  -0.00   0.09
    11   6     0.00  -0.00  -0.11    -0.00  -0.00  -0.00    -0.00  -0.00  -0.12
    12   6     0.00   0.00   0.01    -0.00  -0.00  -0.11    -0.00  -0.00  -0.13
    13   6    -0.00  -0.00   0.20     0.00   0.00   0.12     0.00   0.00  -0.02
    14   6    -0.00   0.00  -0.06     0.00  -0.00  -0.07     0.00  -0.00   0.10
    15   6     0.00  -0.00  -0.01    -0.00  -0.00  -0.10    -0.00  -0.00  -0.11
    16   6     0.00  -0.00  -0.13    -0.00   0.00   0.10    -0.00   0.00  -0.20
    17   6    -0.00   0.00  -0.04     0.00  -0.00  -0.18     0.00  -0.00  -0.02
    18   6     0.00  -0.00  -0.04    -0.00   0.00   0.07    -0.00   0.00  -0.13
    19   6     0.00  -0.00   0.07     0.00   0.00  -0.16     0.00  -0.00  -0.05
    20   6    -0.00  -0.00   0.23     0.00   0.00   0.02     0.00   0.00  -0.17
    21   6     0.00  -0.00  -0.04    -0.00   0.00   0.19    -0.00   0.00  -0.13
    22   6     0.00  -0.00   0.07    -0.00   0.00  -0.08    -0.00   0.00  -0.01
    23   6    -0.00   0.00   0.10     0.00  -0.00  -0.14     0.00  -0.00  -0.17
    24   6     0.00  -0.00   0.07    -0.00   0.00   0.15    -0.00   0.00   0.04
    25   6     0.00  -0.00   0.19     0.00   0.00  -0.13     0.00   0.00   0.16
    26   6     0.00  -0.00   0.19     0.00   0.00  -0.01     0.00   0.00   0.20
    27   1     0.00   0.00   0.03    -0.00  -0.00   0.17    -0.00  -0.00   0.10
    28   1    -0.00  -0.00   0.13    -0.00   0.00   0.25    -0.00   0.00   0.16
    29   1     0.00   0.00   0.01    -0.00  -0.00   0.02    -0.00  -0.00  -0.11
    30   1    -0.00   0.00  -0.25     0.00  -0.00  -0.21     0.00  -0.00   0.16
    31   1     0.00   0.00  -0.27    -0.00  -0.00  -0.14    -0.00  -0.00   0.11
    32   1     0.00   0.00   0.06     0.00  -0.00  -0.17    -0.00  -0.00  -0.17
    33   1     0.00  -0.00  -0.21    -0.00   0.00   0.22    -0.00   0.00  -0.27
    34   1    -0.00  -0.00   0.30     0.00   0.00   0.24     0.00   0.00  -0.02
    35   1    -0.00  -0.00   0.15     0.00   0.00  -0.25     0.00  -0.00  -0.00
    36   1    -0.00   0.00  -0.13     0.00  -0.00  -0.29     0.00  -0.00  -0.02
    37   1    -0.00  -0.00   0.34     0.00   0.00   0.05     0.00   0.00  -0.28
    38   1    -0.00  -0.00  -0.13    -0.00   0.00   0.31    -0.00   0.00  -0.25
    39   1    -0.00  -0.00   0.12     0.00  -0.00  -0.22     0.00  -0.00  -0.28
    40   1     0.00  -0.00   0.28     0.00   0.00  -0.25     0.00   0.00   0.28
    41   1     0.00  -0.00   0.07    -0.00   0.00   0.25    -0.00   0.00   0.05
    42   1     0.00  -0.00   0.28     0.00   0.00  -0.04     0.00   0.00   0.35
                      4                      5                      6
                     A'                     A"                     A"
 Frequencies --     86.5856               107.5524               160.5438
 Red. masses --      5.8075                 4.5202                 4.7304
 Frc consts  --      0.0257                 0.0308                 0.0718
 IR Inten    --      0.0730                 0.5929                 0.2376
  Atom  AN      X      Y      Z        X      Y      Z        X      Y      Z
     1   6    -0.08  -0.07  -0.00     0.00   0.00   0.12     0.00   0.00  -0.05
     2   6    -0.06  -0.06  -0.00     0.00   0.00   0.00    -0.00   0.00  -0.07
     3   6    -0.09  -0.09  -0.00     0.00   0.00   0.12     0.00   0.00   0.05
     4   6    -0.02  -0.00  -0.00     0.00   0.00  -0.07    -0.00   0.00  -0.16
     5   6    -0.04  -0.09  -0.00     0.00   0.00  -0.04    -0.00   0.00   0.10
     6   6    -0.09  -0.09   0.00     0.00   0.00  -0.03     0.00   0.00   0.17
     7   6    -0.05  -0.09   0.00     0.00   0.00   0.24     0.00   0.00   0.03
     8   6     0.03  -0.10  -0.00    -0.00   0.00  -0.01    -0.00   0.00  -0.01
     9   6     0.05  -0.00  -0.00    -0.00   0.00  -0.08    -0.00   0.00  -0.11
    10   6    -0.06  -0.10  -0.00     0.00   0.00  -0.09     0.00   0.00   0.29
    11   6    -0.08  -0.06   0.00     0.00   0.00  -0.10     0.00   0.00   0.06
    12   6    -0.03  -0.08   0.00     0.00   0.00   0.12     0.00   0.00   0.01
    13   6     0.10   0.07  -0.00    -0.00  -0.00  -0.15    -0.00   0.00   0.08
    14   6     0.08  -0.06  -0.00    -0.00   0.00   0.02    -0.00  -0.00  -0.13
    15   6    -0.03  -0.06   0.00     0.00   0.00  -0.07     0.00   0.00  -0.01
    16   6    -0.11   0.01   0.00     0.00   0.00  -0.13     0.00  -0.00  -0.06
    17   6     0.16  -0.06   0.00    -0.00   0.00   0.14    -0.00  -0.00  -0.18
    18   6    -0.07   0.07   0.00     0.00  -0.00  -0.10     0.00  -0.00  -0.12
    19   6     0.02  -0.01   0.00    -0.00   0.00  -0.15     0.00  -0.00  -0.12
    20   6     0.18   0.06   0.00    -0.00  -0.00  -0.05    -0.00   0.00   0.19
    21   6    -0.10   0.16   0.00     0.00  -0.00   0.05     0.00  -0.00  -0.09
    22   6    -0.00   0.06  -0.00    -0.00  -0.00  -0.15     0.00  -0.00  -0.11
    23   6     0.21  -0.00   0.00    -0.00   0.00   0.12    -0.00   0.00   0.00
    24   6    -0.05   0.22  -0.00     0.00  -0.00   0.18     0.00  -0.00   0.06
    25   6     0.05   0.13  -0.00    -0.00  -0.00  -0.07     0.00  -0.00  -0.00
    26   6     0.02   0.21  -0.00    -0.00  -0.00   0.11     0.00  -0.00   0.12
    27   1    -0.09  -0.05  -0.00     0.00   0.00   0.20     0.00   0.00  -0.14
    28   1    -0.04   0.05  -0.00     0.00  -0.00  -0.09    -0.00  -0.00  -0.21
    29   1    -0.04  -0.12   0.00     0.00   0.00   0.41     0.00   0.00   0.01
    30   1     0.06  -0.16  -0.00    -0.00   0.00   0.02    -0.00   0.00   0.04
    31   1    -0.06  -0.11  -0.00     0.00   0.00  -0.18     0.00   0.00   0.43
    32   1    -0.02  -0.08   0.00     0.00   0.00   0.20     0.00   0.00  -0.02
    33   1    -0.15   0.01   0.00     0.00   0.00  -0.12     0.00  -0.00  -0.08
    34   1     0.08   0.13  -0.00    -0.00  -0.00  -0.26    -0.00   0.00   0.18
    35   1     0.07  -0.02   0.00    -0.00   0.00  -0.14    -0.00  -0.00  -0.16
    36   1     0.19  -0.12   0.00    -0.00   0.00   0.25    -0.00   0.00  -0.29
    37   1     0.22   0.11   0.00    -0.00  -0.00  -0.09    -0.00   0.00   0.40
    38   1    -0.18   0.17   0.00     0.00  -0.00   0.10     0.00  -0.00  -0.12
    39   1     0.27  -0.01   0.00    -0.00   0.00   0.23    -0.00   0.00   0.02
    40   1     0.13   0.12  -0.00    -0.00  -0.00  -0.12     0.00  -0.00   0.03
    41   1    -0.08   0.28   0.00     0.00  -0.00   0.33     0.00  -0.00   0.13
    42   1     0.06   0.26  -0.00    -0.00  -0.00   0.20     0.00  -0.00   0.25
                      7                      8                      9
                     A"                     A'                     A"
 Frequencies --    168.4242               196.1429               237.2322
 Red. masses --      4.4465                 5.6090                 4.2125
 Frc consts  --      0.0743                 0.1271                 0.1397
 IR Inten    --      0.0480                 0.5674                 0.0075
  Atom  AN      X      Y      Z        X      Y      Z        X      Y      Z
     1   6     0.00   0.00  -0.22     0.09   0.07   0.00     0.00   0.00  -0.12
     2   6     0.00   0.00  -0.09     0.18   0.05   0.00    -0.00   0.00  -0.13
     3   6     0.00   0.00  -0.15     0.02   0.01   0.00     0.00   0.00   0.05
     4   6     0.00  -0.00   0.01     0.18   0.00   0.00    -0.00   0.00  -0.05
     5   6     0.00   0.00   0.03     0.18   0.06   0.00     0.00   0.00  -0.08
     6   6     0.00   0.00  -0.08     0.02  -0.01   0.00     0.00  -0.00   0.04
     7   6     0.00   0.00   0.04    -0.05   0.02  -0.00     0.00   0.00   0.16
     8   6     0.00   0.00   0.14     0.15   0.08  -0.00    -0.00   0.00   0.04
     9   6     0.00  -0.00   0.13     0.13  -0.02  -0.00    -0.00   0.00   0.09
    10   6     0.00   0.00   0.01     0.12  -0.01   0.00     0.00  -0.00  -0.09
    11   6     0.00   0.00  -0.05    -0.06  -0.08  -0.00    -0.00  -0.00   0.09
    12   6    -0.00   0.00   0.23    -0.09  -0.04  -0.00    -0.00  -0.00  -0.01
    13   6    -0.00  -0.00   0.14     0.04  -0.15  -0.00    -0.00   0.00   0.11
    14   6    -0.00   0.00   0.12     0.10   0.05  -0.00    -0.00   0.00   0.12
    15   6    -0.00   0.00   0.09    -0.07  -0.08  -0.00     0.00  -0.00  -0.10
    16   6     0.00   0.00  -0.11    -0.09  -0.06  -0.00    -0.00  -0.00   0.21
    17   6    -0.00   0.00  -0.03    -0.05   0.07  -0.00    -0.00   0.00   0.06
    18   6     0.00  -0.00  -0.04    -0.10  -0.04  -0.00    -0.00  -0.00   0.04
    19   6    -0.00   0.00   0.04    -0.06  -0.07   0.00     0.00  -0.00  -0.20
    20   6    -0.00  -0.00  -0.03    -0.10  -0.15   0.00    -0.00   0.00  -0.05
    21   6     0.00  -0.00   0.09    -0.14   0.06  -0.00    -0.00   0.00  -0.11
    22   6    -0.00  -0.00  -0.07    -0.06  -0.04   0.00     0.00  -0.00  -0.05
    23   6    -0.00  -0.00  -0.16    -0.14  -0.05   0.00    -0.00   0.00  -0.10
    24   6     0.00  -0.00   0.13    -0.10   0.13   0.00    -0.00   0.00  -0.12
    25   6    -0.00  -0.00  -0.14    -0.01   0.04   0.00     0.00  -0.00   0.11
    26   6    -0.00  -0.00  -0.04    -0.04   0.12   0.00     0.00   0.00   0.12
    27   1     0.00   0.00  -0.28     0.05   0.15   0.00     0.00   0.00  -0.16
    28   1     0.00  -0.00  -0.02     0.19  -0.03   0.00    -0.00   0.00  -0.08
    29   1    -0.00   0.00   0.10    -0.07   0.08  -0.00    -0.00   0.00   0.29
    30   1    -0.00   0.00   0.18     0.13   0.11  -0.00    -0.00   0.00   0.06
    31   1     0.00   0.00   0.10     0.15  -0.08   0.00     0.00  -0.00  -0.17
    32   1    -0.00   0.00   0.43    -0.14  -0.03  -0.00    -0.00  -0.00  -0.01
    33   1     0.00   0.00  -0.18    -0.10  -0.07  -0.00    -0.00  -0.00   0.39
    34   1    -0.00  -0.00   0.22     0.10  -0.28  -0.00    -0.00   0.00   0.15
    35   1    -0.00   0.00   0.09    -0.04  -0.07   0.00     0.00  -0.00  -0.30
    36   1    -0.00   0.00  -0.10    -0.11   0.19  -0.00    -0.00   0.00   0.06
    37   1    -0.00  -0.00  -0.07    -0.16  -0.22   0.00    -0.00   0.00  -0.13
    38   1     0.00  -0.00   0.17    -0.23   0.08  -0.00    -0.00   0.00  -0.21
    39   1    -0.00  -0.00  -0.34    -0.24  -0.04   0.00    -0.00   0.00  -0.24
    40   1    -0.00  -0.00  -0.23     0.07   0.02  -0.00     0.00  -0.00   0.21
    41   1     0.00  -0.00   0.26    -0.12   0.18   0.00    -0.00   0.00  -0.25
    42   1    -0.00  -0.00  -0.06    -0.00   0.17   0.00     0.00   0.00   0.26
                     10                     11                     12
                     A'                     A"                     A"
 Frequencies --    246.9473               262.8083               315.8405
 Red. masses --      6.3747                 4.8249                 4.1324
 Frc consts  --      0.2290                 0.1963                 0.2429
 IR Inten    --      0.5295                 0.0342                 0.8584
  Atom  AN      X      Y      Z        X      Y      Z        X      Y      Z
     1   6    -0.01   0.03   0.00    -0.00  -0.00  -0.07    -0.00  -0.00  -0.12
     2   6    -0.04   0.06   0.00    -0.00  -0.00   0.02    -0.00  -0.00   0.10
     3   6    -0.01  -0.01  -0.00    -0.00  -0.00  -0.05    -0.00  -0.00  -0.20
     4   6    -0.05   0.10   0.00     0.00   0.00   0.17     0.00  -0.00   0.21
     5   6    -0.03   0.04   0.00    -0.00  -0.00  -0.10    -0.00  -0.00   0.09
     6   6     0.00  -0.04  -0.00    -0.00  -0.00   0.13    -0.00   0.00  -0.10
     7   6     0.02  -0.03  -0.00     0.00  -0.00  -0.16     0.00  -0.00   0.03
     8   6    -0.07   0.07   0.00     0.00   0.00  -0.19     0.00  -0.00  -0.02
     9   6    -0.08   0.12  -0.00     0.00   0.00   0.09     0.00  -0.00  -0.02
    10   6    -0.02  -0.01   0.00    -0.00  -0.00   0.01    -0.00  -0.00   0.08
    11   6    -0.01  -0.14  -0.00    -0.00  -0.00   0.21    -0.00   0.00  -0.06
    12   6    -0.00  -0.08   0.00     0.00  -0.00   0.06     0.00   0.00   0.17
    13   6    -0.07   0.15  -0.00     0.00   0.00  -0.03     0.00  -0.00  -0.13
    14   6    -0.07   0.10  -0.00     0.00   0.00  -0.02     0.00   0.00  -0.12
    15   6     0.04  -0.16   0.00     0.00  -0.00   0.18     0.00   0.00  -0.08
    16   6     0.00  -0.19  -0.00     0.00  -0.00   0.07    -0.00   0.00   0.08
    17   6    -0.08   0.12  -0.00    -0.00   0.00   0.10     0.00   0.00  -0.09
    18   6     0.02  -0.18   0.00     0.00   0.00  -0.14    -0.00   0.00   0.08
    19   6     0.07  -0.18   0.00     0.00   0.00   0.00    -0.00   0.00  -0.15
    20   6    -0.07   0.16   0.00    -0.00   0.00  -0.12     0.00  -0.00   0.01
    21   6    -0.04  -0.04   0.00     0.00  -0.00  -0.15    -0.00   0.00   0.03
    22   6     0.10  -0.19   0.00     0.00   0.00  -0.15    -0.00   0.00  -0.02
    23   6    -0.07   0.14   0.00    -0.00   0.00   0.07     0.00  -0.00   0.13
    24   6     0.06   0.09   0.00     0.00  -0.00   0.09    -0.00   0.00  -0.10
    25   6     0.23  -0.07  -0.00     0.00  -0.00  -0.12    -0.00  -0.00   0.08
    26   6     0.18   0.08  -0.00     0.00  -0.00   0.13    -0.00   0.00   0.03
    27   1    -0.01   0.03   0.00    -0.00  -0.00  -0.14    -0.00  -0.00  -0.14
    28   1    -0.05   0.10   0.00    -0.00   0.00   0.26    -0.00   0.00   0.31
    29   1     0.02  -0.03  -0.00     0.00  -0.00  -0.37     0.00  -0.00   0.23
    30   1    -0.07   0.08   0.00     0.00  -0.00  -0.29     0.00  -0.00  -0.03
    31   1    -0.02  -0.02   0.00    -0.00  -0.00   0.02    -0.00   0.00   0.18
    32   1    -0.08  -0.07   0.00     0.00  -0.00   0.01     0.00   0.00   0.47
    33   1     0.02  -0.19  -0.00    -0.00  -0.00   0.08     0.00   0.00   0.15
    34   1    -0.08   0.17  -0.00     0.00  -0.00  -0.10     0.00  -0.00  -0.24
    35   1     0.05  -0.18   0.00     0.00   0.00  -0.03    -0.00   0.00  -0.20
    36   1    -0.08   0.12  -0.00    -0.00   0.00   0.18     0.00   0.00  -0.11
    37   1    -0.07   0.16   0.00    -0.00  -0.00  -0.26     0.00  -0.00   0.02
    38   1    -0.17  -0.02   0.00     0.00  -0.00  -0.20    -0.00   0.00   0.01
    39   1    -0.05   0.14   0.00    -0.00   0.00   0.14     0.00   0.00   0.30
    40   1     0.37  -0.09  -0.00     0.00  -0.00  -0.14    -0.00  -0.00   0.15
    41   1     0.02   0.20   0.00     0.00  -0.00   0.23    -0.00   0.00  -0.22
    42   1     0.25   0.15  -0.00     0.00  -0.00   0.30    -0.00   0.00   0.06
                     13                     14                     15
                     A'                     A"                     A'
 Frequencies --    325.7547               334.5222               390.9866
 Red. masses --      5.3035                 4.0368                 6.4529
 Frc consts  --      0.3316                 0.2662                 0.5812
 IR Inten    --      0.7227                 0.0303                 2.5651
  Atom  AN      X      Y      Z        X      Y      Z        X      Y      Z
     1   6    -0.10  -0.06   0.00     0.00   0.00   0.07    -0.18   0.10   0.00
     2   6    -0.02  -0.02   0.00     0.00   0.00   0.09    -0.10   0.05   0.00
     3   6    -0.13  -0.15  -0.00     0.00   0.00  -0.04    -0.17   0.13  -0.00
     4   6     0.07   0.09  -0.00    -0.00  -0.00  -0.03    -0.04   0.05  -0.00
     5   6    -0.03  -0.00   0.00     0.00   0.00   0.08    -0.07  -0.01  -0.00
     6   6    -0.13  -0.11  -0.00     0.00   0.00  -0.11    -0.10   0.03  -0.00
     7   6    -0.04  -0.19  -0.00     0.00   0.00  -0.07    -0.18   0.17  -0.00
     8   6     0.07   0.03   0.00    -0.00  -0.00   0.23     0.07  -0.05  -0.00
     9   6     0.15   0.09  -0.00    -0.00  -0.00  -0.12     0.10  -0.01  -0.00
    10   6    -0.11  -0.11  -0.00     0.00   0.00  -0.21    -0.09   0.00   0.00
    11   6    -0.03  -0.01   0.00     0.00   0.00   0.04    -0.03   0.05  -0.00
    12   6     0.04  -0.09  -0.00    -0.00   0.00   0.03    -0.16   0.18   0.00
    13   6     0.07  -0.02  -0.00    -0.00   0.00  -0.09     0.06  -0.14   0.00
    14   6     0.12   0.14   0.00    -0.00  -0.00   0.02     0.10  -0.03   0.00
    15   6     0.02  -0.01   0.00    -0.00  -0.00   0.08    -0.06   0.06   0.00
    16   6    -0.02   0.06   0.00     0.00  -0.00   0.17     0.04  -0.04   0.00
    17   6    -0.04   0.19  -0.00     0.00  -0.00  -0.12     0.06  -0.05   0.00
    18   6     0.05   0.10   0.00    -0.00  -0.00  -0.04     0.07  -0.07   0.00
    19   6     0.07   0.06   0.00    -0.00  -0.00   0.06    -0.03   0.02  -0.00
    20   6    -0.09  -0.01   0.00     0.00   0.00   0.13     0.01  -0.16  -0.00
    21   6     0.12  -0.00  -0.00    -0.00  -0.00  -0.12     0.10  -0.06  -0.00
    22   6     0.04   0.11   0.00    -0.00  -0.00  -0.09     0.06  -0.07  -0.00
    23   6    -0.13   0.09  -0.00     0.00  -0.00  -0.01    -0.00  -0.14  -0.00
    24   6     0.06  -0.09  -0.00    -0.00   0.00   0.03     0.17   0.01  -0.00
    25   6    -0.02   0.02  -0.00     0.00  -0.00  -0.10     0.17  -0.01  -0.00
    26   6     0.01  -0.09   0.00    -0.00   0.00   0.10     0.19   0.01   0.00
    27   1    -0.13   0.01   0.00     0.00   0.00   0.08    -0.19   0.12   0.00
    28   1     0.02   0.20  -0.00    -0.00  -0.00  -0.05    -0.07   0.12  -0.00
    29   1    -0.00  -0.28  -0.00    -0.00   0.00  -0.14    -0.17   0.15  -0.00
    30   1     0.12  -0.07   0.00    -0.00   0.00   0.35     0.10  -0.12  -0.00
    31   1    -0.08  -0.18  -0.00     0.00   0.00  -0.39    -0.08   0.00   0.00
    32   1     0.14  -0.11  -0.00    -0.00   0.00   0.04    -0.22   0.19   0.00
    33   1    -0.07   0.07   0.00     0.00  -0.00   0.34     0.08  -0.05   0.00
    34   1     0.13  -0.14  -0.00    -0.00   0.00  -0.11     0.10  -0.23   0.00
    35   1     0.13   0.05   0.00    -0.00  -0.00   0.12    -0.09   0.03  -0.00
    36   1    -0.10   0.32  -0.00     0.00  -0.00  -0.24     0.03   0.01   0.00
    37   1    -0.16  -0.10   0.00     0.00   0.00   0.31     0.00  -0.17   0.00
    38   1     0.22  -0.02  -0.00    -0.00   0.00  -0.21     0.06  -0.05  -0.00
    39   1    -0.23   0.10  -0.00     0.00  -0.00  -0.03    -0.06  -0.14  -0.00
    40   1    -0.13   0.04  -0.00     0.00  -0.00  -0.14     0.25  -0.03  -0.00
    41   1     0.08  -0.14   0.00    -0.00   0.00   0.08     0.15   0.07   0.00
    42   1    -0.03  -0.14   0.00     0.00   0.00   0.24     0.19   0.01  -0.00
                     16                     17                     18
                     A"                     A'                     A"
 Frequencies --    400.9612               411.3953               413.0805
 Red. masses --      3.5941                 5.4226                 3.3618
 Frc consts  --      0.3404                 0.5407                 0.3380
 IR Inten    --      0.5393                 0.3593                 0.8678
  Atom  AN      X      Y      Z        X      Y      Z        X      Y      Z
     1   6     0.00  -0.00   0.22    -0.05  -0.10   0.00    -0.00  -0.00  -0.03
     2   6    -0.00  -0.00   0.06    -0.11  -0.08   0.00    -0.00  -0.00  -0.01
     3   6     0.00  -0.00  -0.14     0.03  -0.00   0.00     0.00   0.00  -0.05
     4   6    -0.00  -0.00  -0.18    -0.02   0.01   0.00    -0.00   0.00  -0.01
     5   6    -0.00  -0.00   0.01    -0.13  -0.01  -0.00    -0.00  -0.00   0.05
     6   6     0.00   0.00  -0.13    -0.02   0.08   0.00    -0.00   0.00  -0.08
     7   6     0.00  -0.00  -0.14     0.16  -0.00  -0.00     0.00   0.00   0.12
     8   6    -0.00   0.00  -0.10     0.00  -0.01   0.00    -0.00  -0.00  -0.08
     9   6     0.00   0.00  -0.03     0.12   0.00  -0.00     0.00   0.00   0.03
    10   6    -0.00   0.00   0.08    -0.09   0.08  -0.00    -0.00   0.00   0.12
    11   6     0.00   0.00  -0.04     0.02   0.14   0.00     0.00   0.00  -0.14
    12   6     0.00   0.00   0.14     0.21   0.08   0.00     0.00   0.00  -0.09
    13   6     0.00  -0.00   0.11     0.10  -0.07  -0.00     0.00  -0.00   0.04
    14   6     0.00   0.00   0.03     0.09   0.07   0.00     0.00   0.00  -0.04
    15   6     0.00   0.00   0.04     0.13   0.14   0.00     0.00   0.00  -0.16
    16   6    -0.00   0.00   0.07     0.02   0.03  -0.00     0.00   0.00   0.15
    17   6    -0.00   0.00   0.12     0.03   0.10  -0.00     0.00   0.00   0.03
    18   6    -0.00  -0.00   0.06    -0.11  -0.13  -0.00    -0.00  -0.00  -0.01
    19   6     0.00  -0.00  -0.07    -0.01  -0.02  -0.00    -0.00  -0.00   0.20
    20   6     0.00   0.00  -0.03     0.01  -0.08   0.00     0.00  -0.00  -0.05
    21   6    -0.00  -0.00   0.01    -0.20  -0.04   0.00    -0.00  -0.00  -0.14
    22   6    -0.00  -0.00  -0.05    -0.01  -0.15  -0.00    -0.00  -0.00   0.04
    23   6    -0.00   0.00  -0.08    -0.03   0.02  -0.00    -0.00   0.00   0.02
    24   6    -0.00   0.00  -0.05    -0.16   0.04  -0.00    -0.00   0.00   0.08
    25   6    -0.00  -0.00  -0.00     0.03  -0.11   0.00     0.00  -0.00  -0.13
    26   6    -0.00   0.00   0.05    -0.02   0.03  -0.00    -0.00   0.00   0.04
    27   1     0.00  -0.00   0.46    -0.02  -0.17  -0.00    -0.00  -0.00   0.02
    28   1    -0.00   0.00  -0.33    -0.08   0.14   0.00    -0.00   0.00  -0.03
    29   1     0.00  -0.00  -0.16     0.20  -0.10  -0.00     0.00  -0.00   0.35
    30   1     0.00  -0.00  -0.22     0.06  -0.15   0.00     0.00  -0.00  -0.14
    31   1    -0.00   0.00   0.27    -0.12   0.13  -0.00    -0.00   0.00   0.21
    32   1     0.00   0.00   0.33     0.28   0.08  -0.00     0.00   0.00   0.00
    33   1     0.00   0.00   0.08     0.18   0.01  -0.00     0.00   0.00   0.39
    34   1     0.00  -0.00   0.26     0.13  -0.14  -0.00     0.00  -0.00   0.06
    35   1    -0.00  -0.00  -0.10    -0.19   0.01  -0.00    -0.00   0.00   0.46
    36   1    -0.00   0.00   0.23     0.01   0.15  -0.00     0.00   0.00   0.09
    37   1    -0.00  -0.00  -0.01    -0.03  -0.14   0.00    -0.00  -0.00  -0.11
    38   1    -0.00  -0.00  -0.02    -0.29  -0.03   0.00    -0.00  -0.00  -0.29
    39   1    -0.00   0.00  -0.16    -0.12   0.02  -0.00    -0.00   0.00   0.06
    40   1    -0.00  -0.00   0.03     0.11  -0.12   0.00     0.00  -0.00  -0.31
    41   1    -0.00   0.00  -0.13    -0.19   0.13  -0.00    -0.00   0.00   0.15
    42   1    -0.00   0.00   0.12     0.06   0.13  -0.00     0.00   0.00   0.05
                     19                     20                     21
                     A"                     A"                     A"
 Frequencies --    469.5685               480.9694               486.1473
 Red. masses --      2.6019                 2.5829                 2.7928
 Frc consts  --      0.3380                 0.3520                 0.3889
 IR Inten    --      0.0117                12.2100                 4.4493
  Atom  AN      X      Y      Z        X      Y      Z        X      Y      Z
     1   6     0.00  -0.00  -0.10    -0.00   0.00   0.01     0.00   0.00  -0.08
     2   6    -0.00  -0.00   0.17     0.00   0.00   0.03     0.00   0.00   0.13
     3   6    -0.00  -0.00   0.04    -0.00  -0.00  -0.00    -0.00  -0.00   0.03
     4   6    -0.00  -0.00  -0.08     0.00  -0.00  -0.09     0.00   0.00  -0.03
     5   6    -0.00   0.00   0.18     0.00   0.00   0.03     0.00  -0.00   0.13
     6   6    -0.00  -0.00   0.06    -0.00  -0.00  -0.01     0.00  -0.00   0.02
     7   6    -0.00  -0.00  -0.02    -0.00  -0.00   0.00    -0.00  -0.00   0.01
     8   6    -0.00   0.00  -0.09     0.00   0.00  -0.09     0.00  -0.00  -0.03
     9   6     0.00  -0.00   0.01    -0.00  -0.00   0.20    -0.00   0.00  -0.07
    10   6    -0.00   0.00  -0.07     0.00  -0.00   0.00     0.00  -0.00  -0.08
    11   6     0.00   0.00  -0.04    -0.00   0.00   0.01     0.00   0.00   0.02
    12   6    -0.00   0.00   0.02     0.00   0.00   0.00     0.00   0.00   0.00
    13   6     0.00  -0.00   0.03    -0.00   0.00  -0.12    -0.00   0.00   0.06
    14   6     0.00   0.00  -0.00    -0.00  -0.00   0.20    -0.00  -0.00  -0.07
    15   6    -0.00   0.00  -0.03     0.00   0.00   0.01     0.00   0.00   0.03
    16   6     0.00  -0.00   0.03    -0.00   0.00  -0.02     0.00  -0.00  -0.08
    17   6     0.00   0.00   0.02    -0.00  -0.00  -0.12    -0.00  -0.00   0.06
    18   6     0.00  -0.00  -0.12    -0.00  -0.00   0.06     0.00  -0.00   0.17
    19   6    -0.00   0.00   0.05     0.00   0.00  -0.03    -0.00   0.00  -0.08
    20   6     0.00  -0.00  -0.02     0.00   0.00   0.06    -0.00   0.00  -0.03
    21   6     0.00   0.00   0.07    -0.00  -0.00  -0.03    -0.00  -0.00  -0.09
    22   6    -0.00   0.00  -0.10     0.00  -0.00   0.05    -0.00  -0.00   0.16
    23   6     0.00   0.00  -0.01     0.00  -0.00   0.06    -0.00  -0.00  -0.03
    24   6     0.00   0.00  -0.03    -0.00  -0.00   0.01    -0.00   0.00   0.04
    25   6     0.00   0.00   0.08     0.00  -0.00  -0.04    -0.00  -0.00  -0.10
    26   6     0.00   0.00  -0.05     0.00  -0.00   0.02    -0.00   0.00   0.05
    27   1     0.00  -0.00  -0.39    -0.00   0.00   0.01    -0.00   0.00  -0.30
    28   1    -0.00  -0.00  -0.33     0.00  -0.00  -0.41     0.00  -0.00  -0.11
    29   1    -0.00  -0.00  -0.04     0.00  -0.00   0.00    -0.00  -0.00   0.01
    30   1     0.00  -0.00  -0.34    -0.00   0.00  -0.41     0.00  -0.00  -0.11
    31   1    -0.00  -0.00  -0.42     0.00  -0.00   0.02     0.00  -0.00  -0.28
    32   1    -0.00   0.00   0.05     0.00   0.00   0.00     0.00   0.00  -0.01
    33   1     0.00  -0.00   0.28     0.00   0.00  -0.12     0.00  -0.00  -0.33
    34   1     0.00   0.00   0.07    -0.00   0.00  -0.47    -0.00   0.00   0.23
    35   1    -0.00   0.00   0.23    -0.00   0.00  -0.11    -0.00   0.00  -0.34
    36   1     0.00  -0.00   0.08     0.00  -0.00  -0.47    -0.00  -0.00   0.23
    37   1     0.00  -0.00  -0.02     0.00   0.00  -0.08     0.00   0.00   0.03
    38   1     0.00   0.00   0.28    -0.00  -0.00  -0.14    -0.00  -0.00  -0.39
    39   1    -0.00   0.00   0.01     0.00  -0.00  -0.08     0.00  -0.00   0.04
    40   1     0.00   0.00   0.28     0.00  -0.00  -0.14     0.00  -0.00  -0.39
    41   1     0.00   0.00   0.05    -0.00   0.00  -0.03     0.00   0.00  -0.07
    42   1    -0.00   0.00  -0.00     0.00   0.00  -0.01    -0.00   0.00  -0.05
                     22                     23                     24
                     A'                     A'                     A'
 Frequencies --    488.8917               519.4098               529.6292
 Red. masses --      4.9679                 7.3445                 6.4034
 Frc consts  --      0.6996                 1.1674                 1.0583
 IR Inten    --      0.2085                 0.4884                 5.0242
  Atom  AN      X      Y      Z        X      Y      Z        X      Y      Z
     1   6     0.06  -0.11   0.00    -0.09   0.12  -0.00     0.01  -0.09   0.00
     2   6    -0.15  -0.11   0.00    -0.09   0.10   0.00     0.04  -0.08   0.00
     3   6     0.19   0.08   0.00    -0.03   0.14   0.00    -0.00  -0.09  -0.00
     4   6    -0.07   0.00  -0.00    -0.05   0.20  -0.00     0.07   0.00   0.00
     5   6    -0.16  -0.08   0.00     0.03  -0.15   0.00     0.07  -0.16  -0.00
     6   6     0.17   0.05  -0.00     0.05  -0.11  -0.00     0.07  -0.11  -0.00
     7   6     0.03   0.12  -0.00     0.13   0.17   0.00    -0.15  -0.04   0.00
     8   6    -0.05  -0.08  -0.00     0.12  -0.18  -0.00     0.03  -0.14  -0.00
     9   6     0.10   0.01   0.00     0.02   0.16   0.00     0.01   0.04  -0.00
    10   6    -0.02   0.07  -0.00     0.05  -0.15  -0.00     0.07  -0.16   0.00
    11   6     0.05  -0.11   0.00     0.06  -0.12  -0.00     0.16   0.10   0.00
    12   6    -0.13  -0.06   0.00     0.11   0.12  -0.00    -0.05   0.14  -0.00
    13   6     0.10  -0.04  -0.00    -0.10   0.08  -0.00    -0.00   0.12  -0.00
    14   6     0.07   0.08   0.00     0.13  -0.10   0.00     0.03  -0.04   0.00
    15   6    -0.09  -0.13   0.00     0.15  -0.11   0.00    -0.05   0.18   0.00
    16   6     0.03  -0.06  -0.00    -0.02   0.03  -0.00     0.22   0.01   0.00
    17   6     0.01   0.12  -0.00    -0.02  -0.12  -0.00    -0.10  -0.00   0.00
    18   6     0.07   0.03   0.00    -0.02   0.07   0.00     0.08  -0.12  -0.00
    19   6    -0.04  -0.06  -0.00     0.14  -0.10   0.00    -0.18   0.04  -0.00
    20   6     0.00  -0.03   0.00    -0.18   0.06  -0.00    -0.11   0.15   0.00
    21   6     0.08   0.05  -0.00    -0.05   0.07   0.00     0.03   0.01  -0.00
    22   6    -0.06   0.05   0.00     0.03   0.05  -0.00    -0.11  -0.10   0.00
    23   6    -0.04   0.07   0.00    -0.08  -0.16   0.00    -0.08   0.07  -0.00
    24   6     0.06   0.02   0.00    -0.13  -0.03  -0.00     0.07   0.11   0.00
    25   6    -0.08   0.07  -0.00    -0.08  -0.02  -0.00    -0.04   0.01   0.00
    26   6    -0.07   0.04   0.00    -0.11  -0.03   0.00    -0.07   0.13  -0.00
    27   1     0.15  -0.32  -0.00    -0.06   0.06  -0.00     0.02  -0.10   0.00
    28   1    -0.14   0.16  -0.00    -0.07   0.25  -0.00     0.07  -0.00  -0.00
    29   1    -0.05   0.31  -0.00     0.17   0.08  -0.00    -0.14  -0.06   0.00
    30   1     0.02  -0.24  -0.00     0.14  -0.23  -0.00     0.04  -0.17  -0.00
    31   1    -0.11   0.25   0.00     0.02  -0.09  -0.00     0.09  -0.19   0.00
    32   1    -0.28  -0.04   0.00    -0.04   0.14  -0.00     0.11   0.12  -0.00
    33   1    -0.09  -0.04  -0.00    -0.09   0.04   0.00     0.35  -0.01  -0.00
    34   1     0.12  -0.09  -0.00    -0.03  -0.07  -0.00     0.01   0.09  -0.00
    35   1     0.07  -0.08  -0.00     0.23  -0.12   0.00    -0.34   0.07  -0.00
    36   1    -0.01   0.18  -0.00    -0.08   0.04  -0.00    -0.12   0.05   0.00
    37   1    -0.06  -0.11  -0.00    -0.12   0.15  -0.00    -0.13   0.13   0.00
    38   1     0.07   0.05  -0.00     0.01   0.06   0.00    -0.13   0.03   0.00
    39   1    -0.13   0.08  -0.00     0.03  -0.17   0.00     0.03   0.07  -0.00
    40   1    -0.07   0.07  -0.00    -0.17  -0.01   0.00     0.12  -0.02   0.00
    41   1     0.09  -0.06  -0.00    -0.11  -0.08  -0.00     0.08   0.07   0.00
    42   1    -0.12  -0.02   0.00    -0.08   0.00   0.00    -0.08   0.10  -0.00
                     25                     26                     27
                     A"                     A"                     A"
 Frequencies --    538.7943               551.6032               563.3077
 Red. masses --      3.7076                 3.8532                 3.6438
 Frc consts  --      0.6342                 0.6908                 0.6812
 IR Inten    --      0.3812                 0.2402                 0.1843
  Atom  AN      X      Y      Z        X      Y      Z        X      Y      Z
     1   6    -0.00  -0.00   0.01    -0.00  -0.00   0.05    -0.00  -0.00   0.06
     2   6     0.00  -0.00  -0.09    -0.00  -0.00   0.00     0.00  -0.00  -0.07
     3   6    -0.00  -0.00   0.11    -0.00   0.00  -0.12    -0.00  -0.00   0.10
     4   6     0.00  -0.00  -0.06    -0.00   0.00  -0.08     0.00   0.00  -0.04
     5   6     0.00  -0.00   0.07    -0.00   0.00   0.08     0.00  -0.00  -0.05
     6   6     0.00  -0.00  -0.05    -0.00   0.00  -0.15     0.00  -0.00   0.17
     7   6    -0.00  -0.00  -0.01     0.00   0.00   0.08    -0.00   0.00  -0.19
     8   6     0.00  -0.00   0.06    -0.00   0.00   0.06     0.00  -0.00   0.06
     9   6    -0.00   0.00   0.12    -0.00  -0.00   0.08    -0.00   0.00   0.06
    10   6     0.00  -0.00  -0.01     0.00   0.00  -0.04     0.00  -0.00  -0.02
    11   6     0.00   0.00  -0.09    -0.00  -0.00   0.19     0.00   0.00  -0.14
    12   6    -0.00   0.00  -0.01     0.00  -0.00  -0.07    -0.00   0.00   0.19
    13   6    -0.00   0.00   0.12    -0.00  -0.00   0.11    -0.00   0.00   0.05
    14   6     0.00  -0.00  -0.11     0.00   0.00  -0.09     0.00  -0.00  -0.03
    15   6    -0.00   0.00   0.09     0.00  -0.00   0.07    -0.00   0.00  -0.16
    16   6     0.00   0.00  -0.03    -0.00  -0.00   0.04     0.00  -0.00   0.04
    17   6    -0.00  -0.00  -0.12     0.00   0.00  -0.10    -0.00  -0.00  -0.07
    18   6     0.00  -0.00   0.11    -0.00   0.00  -0.12     0.00  -0.00  -0.01
    19   6    -0.00   0.00   0.04     0.00  -0.00  -0.07    -0.00   0.00  -0.06
    20   6    -0.00   0.00  -0.16     0.00  -0.00  -0.14    -0.00   0.00  -0.07
    21   6     0.00  -0.00   0.10     0.00  -0.00  -0.08     0.00   0.00  -0.09
    22   6    -0.00  -0.00  -0.12     0.00   0.00   0.06    -0.00  -0.00   0.11
    23   6    -0.00   0.00   0.16     0.00  -0.00   0.13    -0.00   0.00   0.08
    24   6     0.00   0.00  -0.15    -0.00  -0.00   0.13     0.00   0.00   0.11
    25   6    -0.00   0.00  -0.10    -0.00  -0.00   0.11    -0.00  -0.00   0.05
    26   6    -0.00   0.00   0.15    -0.00  -0.00  -0.14    -0.00   0.00  -0.08
    27   1    -0.00  -0.00   0.01    -0.00   0.00   0.23    -0.00  -0.00  -0.03
    28   1     0.00  -0.00  -0.08    -0.00  -0.00  -0.20     0.00   0.00   0.03
    29   1    -0.00  -0.00  -0.21     0.00   0.00   0.21    -0.00  -0.00  -0.32
    30   1     0.00  -0.00   0.12     0.00  -0.00   0.03     0.00  -0.00   0.20
    31   1     0.00  -0.00  -0.07    -0.00   0.00   0.10     0.00  -0.00  -0.27
    32   1     0.00   0.00  -0.20    -0.00  -0.00  -0.11     0.00   0.00   0.43
    33   1     0.00  -0.00  -0.08    -0.00  -0.00  -0.09     0.00  -0.00   0.32
    34   1    -0.00   0.00   0.06    -0.00   0.00   0.11    -0.00   0.00  -0.00
    35   1    -0.00   0.00   0.09     0.00  -0.00  -0.27    -0.00   0.00   0.05
    36   1    -0.00   0.00  -0.08    -0.00   0.00  -0.04    -0.00   0.00  -0.10
    37   1    -0.00   0.00  -0.42     0.00   0.00  -0.32    -0.00   0.00  -0.21
    38   1    -0.00   0.00   0.08     0.00  -0.00   0.03    -0.00   0.00  -0.21
    39   1     0.00   0.00   0.41    -0.00  -0.00   0.35     0.00   0.00   0.17
    40   1     0.00  -0.00  -0.06    -0.00   0.00   0.17     0.00  -0.00  -0.09
    41   1     0.00   0.00  -0.36    -0.00   0.00   0.37     0.00   0.00   0.16
    42   1    -0.00   0.00   0.37     0.00   0.00  -0.30    -0.00   0.00  -0.29
                     28                     29                     30
                     A'                     A'                     A'
 Frequencies --    594.1937               615.5404               639.2071
 Red. masses --      6.8482                 6.6302                 6.7016
 Frc consts  --      1.4246                 1.4801                 1.6133
 IR Inten    --      1.5506                 7.4481                 1.6267
  Atom  AN      X      Y      Z        X      Y      Z        X      Y      Z
     1   6    -0.08  -0.10  -0.00    -0.12   0.05  -0.00    -0.05   0.03  -0.00
     2   6     0.06  -0.16   0.00     0.04  -0.00  -0.00     0.04   0.00   0.00
     3   6    -0.01   0.08   0.00    -0.14   0.05   0.00    -0.05   0.02  -0.00
     4   6     0.08  -0.15   0.00    -0.01  -0.14   0.00     0.04  -0.02   0.00
     5   6     0.07  -0.13  -0.00     0.03   0.02   0.00     0.03  -0.02  -0.00
     6   6    -0.01   0.03   0.00    -0.04  -0.12  -0.00    -0.02  -0.09   0.00
     7   6    -0.00   0.16   0.00    -0.05   0.11   0.00     0.08   0.06  -0.00
     8   6    -0.01  -0.12   0.00    -0.10   0.07   0.00    -0.08   0.02   0.00
     9   6     0.05  -0.10  -0.00    -0.02  -0.15  -0.00    -0.04  -0.02  -0.00
    10   6     0.14  -0.01  -0.00    -0.01  -0.11  -0.00    -0.01  -0.09  -0.00
    11   6    -0.11  -0.01  -0.00     0.09  -0.09  -0.00     0.07  -0.02   0.00
    12   6    -0.05   0.11  -0.00     0.02   0.19  -0.00     0.10   0.12   0.00
    13   6     0.17   0.09  -0.00     0.10  -0.09  -0.00    -0.04  -0.06   0.00
    14   6    -0.02  -0.06   0.00    -0.12   0.06  -0.00    -0.06   0.06  -0.00
    15   6    -0.01   0.00   0.00     0.12  -0.06   0.00     0.11  -0.07  -0.00
    16   6    -0.17   0.07  -0.00     0.10  -0.07  -0.00    -0.01   0.17  -0.00
    17   6    -0.18   0.01   0.00    -0.04   0.12  -0.00     0.05   0.08  -0.00
    18   6    -0.13   0.09   0.00     0.13   0.01   0.00    -0.13  -0.00   0.00
    19   6     0.08   0.06   0.00     0.11  -0.09  -0.00    -0.09  -0.28  -0.00
    20   6    -0.02   0.14   0.00     0.15  -0.08   0.00     0.07  -0.07   0.00
    21   6    -0.10  -0.09   0.00     0.06   0.20   0.00    -0.02  -0.25   0.00
    22   6     0.09   0.07  -0.00     0.06  -0.03  -0.00    -0.20   0.03  -0.00
    23   6    -0.08   0.21  -0.00     0.03   0.19  -0.00     0.03   0.05  -0.00
    24   6    -0.07  -0.09  -0.00    -0.10   0.05  -0.00     0.19  -0.03  -0.00
    25   6     0.13   0.01  -0.00    -0.09  -0.14  -0.00    -0.05   0.32  -0.00
    26   6     0.18  -0.12   0.00    -0.19   0.03   0.00     0.07   0.05   0.00
    27   1    -0.06  -0.14  -0.00    -0.16   0.14   0.00    -0.06   0.06   0.00
    28   1     0.10  -0.18   0.00     0.03  -0.22   0.00     0.06  -0.06  -0.00
    29   1    -0.02   0.20   0.00     0.00  -0.02  -0.00     0.13  -0.06   0.00
    30   1    -0.00  -0.14  -0.00    -0.13   0.14  -0.00    -0.10   0.06  -0.00
    31   1     0.13  -0.00   0.00     0.03  -0.19   0.00     0.01  -0.12  -0.00
    32   1    -0.17   0.13  -0.00    -0.08   0.20  -0.00     0.04   0.13   0.00
    33   1    -0.20   0.07   0.00     0.07  -0.06   0.00    -0.00   0.17  -0.00
    34   1     0.15   0.13   0.00     0.04   0.05  -0.00    -0.07   0.00  -0.00
    35   1     0.10   0.06  -0.00     0.17  -0.09   0.00    -0.07  -0.28   0.00
    36   1    -0.17  -0.01   0.00     0.03  -0.02   0.00     0.07   0.03   0.00
    37   1    -0.15  -0.02   0.00     0.06  -0.21   0.00     0.07  -0.07   0.00
    38   1     0.04  -0.11  -0.00     0.05   0.20  -0.00    -0.06  -0.25  -0.00
    39   1     0.05   0.20  -0.00    -0.10   0.20  -0.00    -0.09   0.06  -0.00
    40   1     0.00   0.03   0.00    -0.08  -0.14  -0.00    -0.03   0.32  -0.00
    41   1    -0.13   0.08  -0.00    -0.02  -0.17  -0.00     0.13   0.13  -0.00
    42   1     0.22  -0.08   0.00    -0.12   0.12  -0.00    -0.13  -0.21  -0.00
                     31                     32                     33
                     A'                     A"                     A'
 Frequencies --    642.1156               659.0538               664.1479
 Red. masses --      6.8356                 3.7996                 6.7729
 Frc consts  --      1.6606                 0.9724                 1.7602
 IR Inten    --      0.8232                 2.8616                 0.3842
  Atom  AN      X      Y      Z        X      Y      Z        X      Y      Z
     1   6     0.08   0.11  -0.00     0.00   0.00  -0.06     0.29   0.09   0.00
     2   6    -0.08   0.12  -0.00    -0.00   0.00  -0.11    -0.03   0.08   0.00
     3   6     0.01  -0.01   0.00     0.00  -0.00   0.21     0.14  -0.07  -0.00
     4   6    -0.25  -0.12  -0.00    -0.00   0.00   0.05    -0.12  -0.01  -0.00
     5   6    -0.03   0.15   0.00    -0.00  -0.00   0.10    -0.07   0.00  -0.00
     6   6    -0.03  -0.01  -0.00     0.00  -0.00  -0.21     0.10  -0.18   0.00
     7   6     0.04  -0.04   0.00    -0.00  -0.00   0.02    -0.21  -0.00  -0.00
     8   6     0.27   0.11  -0.00    -0.00  -0.00  -0.05     0.01   0.02   0.00
     9   6     0.07  -0.15   0.00    -0.00   0.00   0.01    -0.03  -0.01   0.00
    10   6    -0.15   0.00   0.00    -0.00  -0.00   0.07    -0.17  -0.17  -0.00
    11   6     0.02   0.00  -0.00     0.00   0.00  -0.18     0.15   0.01   0.00
    12   6     0.05  -0.03   0.00    -0.00   0.00   0.05    -0.15   0.07  -0.00
    13   6     0.27   0.07  -0.00    -0.00  -0.00  -0.05    -0.03  -0.04   0.00
    14   6     0.07  -0.16  -0.00    -0.00   0.00  -0.01     0.01   0.04   0.00
    15   6     0.03  -0.03   0.00    -0.00   0.00   0.20     0.01   0.00  -0.00
    16   6     0.02   0.01   0.00     0.00   0.00   0.09     0.05   0.22  -0.00
    17   6    -0.24  -0.17  -0.00     0.00   0.00   0.05     0.05   0.08  -0.00
    18   6     0.01  -0.02   0.00    -0.00   0.00   0.02    -0.09   0.08  -0.00
    19   6    -0.03  -0.09  -0.00     0.00   0.00  -0.09     0.06   0.01   0.00
    20   6    -0.02   0.11  -0.00     0.00  -0.00   0.05     0.03  -0.05  -0.00
    21   6     0.03  -0.03  -0.00    -0.00  -0.00  -0.08    -0.15  -0.03   0.00
    22   6    -0.06  -0.01   0.00     0.00   0.00  -0.02     0.07   0.03   0.00
    23   6    -0.07   0.07   0.00     0.00   0.00  -0.05     0.01   0.02   0.00
    24   6     0.07   0.01   0.00    -0.00  -0.00   0.08    -0.18  -0.05  -0.00
    25   6    -0.05   0.07   0.00     0.00  -0.00   0.08     0.11  -0.05  -0.00
    26   6    -0.03   0.04  -0.00     0.00  -0.00  -0.08     0.13  -0.09   0.00
    27   1     0.07   0.13  -0.00     0.00  -0.00  -0.09     0.33   0.02   0.00
    28   1    -0.25  -0.11   0.00    -0.00   0.00   0.15    -0.12  -0.01  -0.00
    29   1     0.05  -0.07  -0.00    -0.00   0.00  -0.53    -0.26   0.11   0.00
    30   1     0.26   0.13  -0.00    -0.00  -0.00  -0.13     0.02  -0.01   0.00
    31   1    -0.14  -0.02   0.00    -0.00  -0.00   0.08    -0.19  -0.14  -0.00
    32   1     0.06  -0.04  -0.00    -0.00   0.00  -0.47    -0.11   0.06   0.00
    33   1     0.02   0.01   0.00     0.00   0.00   0.18     0.05   0.22  -0.00
    34   1     0.28   0.06  -0.00    -0.00  -0.00  -0.09    -0.04  -0.01   0.00
    35   1    -0.03  -0.09  -0.00     0.00   0.00  -0.20     0.09   0.00   0.00
    36   1    -0.23  -0.18   0.00     0.00   0.00   0.08     0.05   0.08  -0.00
    37   1    -0.16  -0.08  -0.00     0.00  -0.00   0.09     0.04  -0.05  -0.00
    38   1    -0.01  -0.03  -0.00    -0.00  -0.00  -0.13    -0.04  -0.05   0.00
    39   1     0.18   0.05   0.00    -0.00   0.00  -0.10    -0.09   0.03   0.00
    40   1    -0.01   0.06   0.00     0.00  -0.00   0.14     0.01  -0.03  -0.00
    41   1     0.07  -0.00   0.00    -0.00   0.00   0.17    -0.24   0.11  -0.00
    42   1    -0.09  -0.03  -0.00     0.00   0.00  -0.16     0.23   0.03   0.00
                     34                     35                     36
                     A'                     A"                     A"
 Frequencies --    738.0995               740.2194               755.8121
 Red. masses --      6.2836                 4.2221                 1.2458
 Frc consts  --      2.0169                 1.3630                 0.4193
 IR Inten    --      2.6725                 0.0586                15.4441
  Atom  AN      X      Y      Z        X      Y      Z        X      Y      Z
     1   6    -0.17  -0.09   0.00    -0.00  -0.00  -0.07    -0.00  -0.00  -0.01
     2   6    -0.00  -0.05  -0.00    -0.00  -0.00   0.30     0.00  -0.00  -0.02
     3   6    -0.09  -0.02  -0.00    -0.00  -0.00   0.04     0.00  -0.00   0.00
     4   6     0.10   0.04   0.00     0.00   0.00  -0.03     0.00  -0.00   0.03
     5   6    -0.01   0.07   0.00    -0.00   0.00  -0.29    -0.00   0.00  -0.02
     6   6     0.05   0.14   0.00     0.00   0.00  -0.02    -0.00   0.00   0.01
     7   6    -0.17  -0.10  -0.00    -0.00  -0.00   0.04    -0.00   0.00   0.00
     8   6    -0.03   0.04  -0.00    -0.00   0.00   0.04     0.00   0.00   0.03
     9   6     0.06   0.04   0.00     0.00   0.00  -0.13    -0.00  -0.00   0.05
    10   6     0.08   0.20  -0.00     0.00   0.00   0.05    -0.00   0.00  -0.01
    11   6     0.16   0.07   0.00     0.00   0.00  -0.11    -0.00   0.00   0.01
    12   6    -0.12  -0.10   0.00    -0.00  -0.00  -0.01    -0.00   0.00   0.01
    13   6     0.06   0.03  -0.00     0.00   0.00   0.07    -0.00   0.00  -0.07
    14   6    -0.03  -0.02  -0.00    -0.00  -0.00   0.14     0.00   0.00   0.04
    15   6     0.05  -0.14  -0.00     0.00  -0.00   0.07     0.00  -0.00  -0.01
    16   6     0.15   0.28  -0.00     0.00   0.00   0.03    -0.00  -0.00  -0.01
    17   6    -0.05  -0.11   0.00    -0.00  -0.00  -0.08     0.00   0.00  -0.07
    18   6     0.00   0.08  -0.00     0.00   0.00   0.07     0.00   0.00  -0.01
    19   6     0.04  -0.27   0.00     0.00  -0.00  -0.01     0.00  -0.00  -0.00
    20   6    -0.03   0.04   0.00    -0.00   0.00  -0.10    -0.00   0.00  -0.05
    21   6    -0.02   0.06   0.00    -0.00   0.00  -0.04     0.00   0.00   0.01
    22   6     0.01  -0.04   0.00     0.00  -0.00  -0.07     0.00  -0.00  -0.01
    23   6    -0.00  -0.07  -0.00    -0.00  -0.00   0.10     0.00  -0.00  -0.05
    24   6    -0.09  -0.02  -0.00    -0.00  -0.00   0.04     0.00  -0.00   0.01
    25   6     0.02  -0.06  -0.00     0.00  -0.00   0.03     0.00  -0.00   0.01
    26   6     0.00  -0.02   0.00     0.00  -0.00  -0.05    -0.00  -0.00   0.01
    27   1    -0.20  -0.03   0.00    -0.00  -0.00  -0.43     0.00  -0.00   0.10
    28   1     0.07   0.10   0.00     0.00   0.00  -0.20     0.00  -0.00  -0.21
    29   1    -0.19  -0.07   0.00    -0.00  -0.00  -0.08     0.00  -0.00  -0.07
    30   1    -0.05   0.08  -0.00    -0.00   0.00   0.18     0.00  -0.00  -0.21
    31   1     0.04   0.29  -0.00     0.00   0.00   0.41    -0.00   0.00   0.09
    32   1    -0.15  -0.10   0.00    -0.00  -0.00  -0.19    -0.00   0.00  -0.05
    33   1     0.20   0.28   0.00     0.00   0.00  -0.03    -0.00  -0.00   0.03
    34   1     0.10  -0.04  -0.00     0.00  -0.00   0.32    -0.00   0.00   0.38
    35   1     0.14  -0.29  -0.00     0.00  -0.00   0.02    -0.00  -0.00   0.08
    36   1    -0.04  -0.13   0.00    -0.00  -0.00  -0.29     0.00   0.00   0.38
    37   1    -0.03   0.04   0.00    -0.00   0.00  -0.04     0.00   0.00   0.51
    38   1     0.05   0.05   0.00     0.00   0.00  -0.11     0.00   0.00  -0.09
    39   1     0.12  -0.08  -0.00     0.00  -0.00   0.07     0.00  -0.00   0.51
    40   1     0.03  -0.06  -0.00     0.00  -0.00   0.16     0.00  -0.00  -0.09
    41   1    -0.09  -0.03  -0.00    -0.00  -0.00   0.07     0.00  -0.00  -0.12
    42   1     0.07   0.07  -0.00     0.00   0.00   0.00    -0.00   0.00  -0.12
                     37                     38                     39
                     A"                     A"                     A'
 Frequencies --    759.0355               768.4825               770.7593
 Red. masses --      1.2714                 3.5626                 6.1558
 Frc consts  --      0.4316                 1.2396                 2.1546
 IR Inten    --     45.7871                 0.1029                 0.9218
  Atom  AN      X      Y      Z        X      Y      Z        X      Y      Z
     1   6     0.00   0.00   0.00    -0.00  -0.00   0.02     0.17   0.04  -0.00
     2   6     0.00   0.00  -0.01    -0.00  -0.00   0.00     0.14   0.00  -0.00
     3   6     0.00   0.00   0.04    -0.00   0.00  -0.07     0.06  -0.01   0.00
     4   6     0.00   0.00   0.01    -0.00  -0.00  -0.02     0.33   0.11   0.00
     5   6    -0.00  -0.00  -0.00     0.00   0.00   0.00    -0.15   0.02   0.00
     6   6    -0.00  -0.00  -0.01     0.00   0.00   0.09    -0.08  -0.02  -0.00
     7   6     0.00  -0.00  -0.03     0.00   0.00   0.01     0.03   0.06  -0.00
     8   6    -0.00  -0.00   0.01     0.00   0.00   0.02    -0.23  -0.04  -0.00
     9   6     0.00   0.00   0.02    -0.00  -0.00   0.11     0.11   0.07  -0.00
    10   6    -0.00  -0.00  -0.01     0.00   0.00  -0.03    -0.29  -0.03  -0.00
    11   6    -0.00  -0.00  -0.01     0.00   0.00  -0.00    -0.06  -0.00   0.00
    12   6     0.00   0.00   0.01    -0.00   0.00  -0.03     0.02   0.08   0.00
    13   6     0.00  -0.00  -0.02    -0.00   0.00  -0.03     0.14   0.03   0.00
    14   6    -0.00  -0.00   0.01     0.00   0.00  -0.11    -0.11  -0.04   0.00
    15   6     0.00   0.00  -0.04    -0.00  -0.00  -0.01     0.02  -0.01  -0.00
    16   6    -0.00  -0.00   0.03     0.00   0.00  -0.03    -0.07  -0.02  -0.00
    17   6    -0.00  -0.00  -0.01     0.00   0.00   0.03    -0.10  -0.16  -0.00
    18   6     0.00  -0.00   0.05    -0.00   0.00   0.26     0.01   0.02   0.00
    19   6    -0.00   0.00   0.02    -0.00  -0.00   0.04    -0.01  -0.06   0.00
    20   6    -0.00   0.00  -0.01    -0.00   0.00   0.06    -0.02   0.04  -0.00
    21   6     0.00   0.00  -0.07    -0.00   0.00  -0.07     0.05   0.05   0.00
    22   6    -0.00  -0.00   0.04    -0.00   0.00  -0.26    -0.00  -0.03  -0.00
    23   6    -0.00   0.00  -0.01     0.00   0.00  -0.05    -0.00  -0.06   0.00
    24   6     0.00   0.00  -0.05    -0.00   0.00   0.13     0.05   0.01   0.00
    25   6    -0.00   0.00  -0.06     0.00  -0.00   0.07    -0.01  -0.04   0.00
    26   6    -0.00   0.00  -0.05     0.00  -0.00  -0.13    -0.02   0.01  -0.00
    27   1     0.00   0.00  -0.06    -0.00  -0.00   0.09     0.16   0.10  -0.00
    28   1     0.00   0.00  -0.03    -0.00  -0.00  -0.15     0.33   0.11   0.00
    29   1     0.00  -0.00   0.05     0.00   0.00   0.12     0.03   0.08  -0.00
    30   1    -0.00  -0.00  -0.05     0.00   0.00   0.15    -0.23  -0.05  -0.00
    31   1    -0.00  -0.00   0.05     0.00  -0.00  -0.10    -0.31   0.00   0.00
    32   1     0.00   0.00   0.13    -0.00   0.00   0.02    -0.04   0.09  -0.00
    33   1    -0.00  -0.00  -0.23     0.00   0.00  -0.30    -0.14  -0.00  -0.00
    34   1     0.00  -0.00   0.07    -0.00   0.00  -0.21     0.19  -0.08   0.00
    35   1    -0.00   0.00  -0.16     0.00  -0.00   0.32    -0.05  -0.05   0.00
    36   1    -0.00  -0.00   0.10     0.00   0.00   0.19    -0.07  -0.25  -0.00
    37   1    -0.00  -0.00   0.12     0.00   0.00  -0.02    -0.06  -0.01  -0.00
    38   1    -0.00   0.00   0.39     0.00  -0.00  -0.45     0.07   0.05  -0.00
    39   1     0.00  -0.00   0.12    -0.00   0.00  -0.00     0.19  -0.08  -0.00
    40   1     0.00   0.00   0.37    -0.00   0.00   0.46     0.03  -0.05  -0.00
    41   1     0.00  -0.00   0.52    -0.00   0.00  -0.00     0.08  -0.06  -0.00
    42   1    -0.00  -0.00   0.51     0.00   0.00   0.01    -0.02   0.01  -0.00
                     40                     41                     42
                     A'                     A"                     A"
 Frequencies --    773.8686               774.0201               784.4905
 Red. masses --      5.5324                 3.0655                 2.9288
 Frc consts  --      1.9521                 1.0821                 1.0620
 IR Inten    --      0.3542                 0.1049                 2.2823
  Atom  AN      X      Y      Z        X      Y      Z        X      Y      Z
     1   6     0.01  -0.19   0.00     0.00   0.00  -0.02    -0.00  -0.00  -0.02
     2   6     0.06  -0.17   0.00     0.00   0.00   0.14    -0.00  -0.00   0.02
     3   6     0.05  -0.03  -0.00     0.00  -0.00   0.03    -0.00   0.00   0.19
     4   6     0.05  -0.15  -0.00     0.00   0.00  -0.04    -0.00  -0.00   0.00
     5   6    -0.02   0.09  -0.00    -0.00  -0.00  -0.14     0.00   0.00   0.01
     6   6    -0.08   0.00   0.00    -0.00  -0.00  -0.03     0.00   0.00  -0.19
     7   6     0.01   0.12   0.00     0.00   0.00   0.01    -0.00   0.00  -0.07
     8   6     0.23   0.14   0.00    -0.00  -0.00   0.04     0.00   0.00   0.00
     9   6    -0.07  -0.05   0.00     0.00   0.00   0.22    -0.00  -0.00  -0.00
    10   6    -0.17   0.01   0.00    -0.00  -0.00   0.02     0.00   0.00  -0.03
    11   6    -0.06   0.00  -0.00    -0.00  -0.00  -0.03     0.00   0.00   0.21
    12   6    -0.01   0.15  -0.00     0.00   0.00   0.00    -0.00  -0.00   0.08
    13   6    -0.21   0.07  -0.00     0.00   0.00  -0.05    -0.00   0.00   0.01
    14   6     0.12   0.03  -0.00    -0.00  -0.00  -0.22     0.00   0.00  -0.02
    15   6     0.02  -0.03   0.00     0.00   0.00   0.03    -0.00  -0.00  -0.20
    16   6    -0.07   0.04   0.00    -0.00  -0.00   0.02     0.00   0.00   0.01
    17   6     0.11   0.04   0.00    -0.00  -0.00   0.04     0.00   0.00   0.01
    18   6     0.01   0.06  -0.00     0.00  -0.00  -0.09    -0.00   0.00   0.01
    19   6    -0.02  -0.13  -0.00    -0.00   0.00  -0.02     0.00  -0.00   0.02
    20   6    -0.10   0.10   0.00     0.00  -0.00   0.10    -0.00   0.00   0.01
    21   6     0.08   0.09  -0.00     0.00  -0.00   0.02    -0.00  -0.00   0.01
    22   6    -0.01  -0.05   0.00     0.00  -0.00   0.09     0.00   0.00  -0.05
    23   6     0.02  -0.07  -0.00    -0.00  -0.00  -0.10     0.00   0.00   0.00
    24   6     0.04   0.01  -0.00     0.00   0.00  -0.04    -0.00  -0.00   0.01
    25   6     0.01  -0.08  -0.00    -0.00  -0.00  -0.02     0.00  -0.00   0.02
    26   6    -0.01  -0.00   0.00    -0.00   0.00   0.04     0.00  -0.00   0.02
    27   1     0.05  -0.26   0.00     0.00   0.00  -0.16    -0.00  -0.00  -0.30
    28   1     0.09  -0.24  -0.00     0.00   0.00  -0.46    -0.00  -0.00   0.02
    29   1     0.01   0.15   0.00     0.00   0.00  -0.04    -0.00   0.00  -0.18
    30   1     0.27   0.06   0.00    -0.00  -0.00   0.47     0.00   0.00  -0.06
    31   1    -0.14  -0.06  -0.00    -0.00   0.00   0.14     0.00  -0.00   0.49
    32   1    -0.13   0.16   0.00     0.00   0.00  -0.05    -0.00   0.00   0.13
    33   1    -0.14   0.06   0.00    -0.00  -0.00   0.13     0.00   0.00  -0.44
    34   1    -0.24   0.12  -0.00     0.00  -0.00  -0.35    -0.00   0.00  -0.08
    35   1    -0.06  -0.13  -0.00    -0.00   0.00  -0.13     0.00  -0.00   0.41
    36   1     0.06   0.16   0.00    -0.00  -0.00   0.36     0.00   0.00  -0.02
    37   1     0.04   0.30   0.00    -0.00  -0.00  -0.02     0.00   0.00  -0.08
    38   1     0.13   0.08   0.00     0.00  -0.00   0.14     0.00  -0.00  -0.05
    39   1     0.04  -0.07   0.00     0.00  -0.00   0.03    -0.00   0.00  -0.07
    40   1     0.06  -0.09   0.00    -0.00  -0.00  -0.16    -0.00  -0.00  -0.12
    41   1     0.08  -0.09   0.00     0.00  -0.00  -0.01    -0.00   0.00  -0.12
    42   1     0.01   0.02   0.00    -0.00   0.00  -0.02     0.00   0.00  -0.16
                     43                     44                     45
                     A"                     A'                     A"
 Frequencies --    810.8921               811.6797               852.1127
 Red. masses --      1.4392                 5.1550                 1.4109
 Frc consts  --      0.5576                 2.0010                 0.6036
 IR Inten    --      3.2407                 0.1300                 0.9411
  Atom  AN      X      Y      Z        X      Y      Z        X      Y      Z
     1   6     0.00   0.00   0.04     0.06   0.12  -0.00    -0.00  -0.00   0.01
     2   6     0.00   0.00  -0.02    -0.00   0.08   0.00     0.00  -0.00  -0.01
     3   6     0.00  -0.00   0.07     0.02   0.03   0.00    -0.00  -0.00   0.01
     4   6     0.00   0.00  -0.01    -0.08   0.01   0.00     0.00  -0.00   0.01
     5   6    -0.00  -0.00  -0.01     0.04  -0.10  -0.00    -0.00   0.00   0.00
     6   6     0.00  -0.00  -0.05    -0.05   0.00  -0.00     0.00   0.00  -0.06
     7   6    -0.00  -0.00  -0.09     0.11  -0.02  -0.00    -0.00   0.00   0.00
     8   6    -0.00  -0.00  -0.01    -0.03  -0.12  -0.00     0.00   0.00  -0.07
     9   6     0.00   0.00   0.02    -0.03  -0.02   0.00    -0.00  -0.00   0.05
    10   6    -0.00  -0.00   0.03     0.07  -0.04   0.00    -0.00   0.00   0.08
    11   6    -0.00  -0.00  -0.02    -0.09   0.07   0.00     0.00  -0.00   0.06
    12   6     0.00   0.00  -0.09     0.04  -0.11   0.00    -0.00   0.00   0.01
    13   6     0.00  -0.00  -0.01    -0.01  -0.03  -0.00    -0.00   0.00  -0.07
    14   6    -0.00  -0.00   0.02     0.02  -0.02  -0.00     0.00   0.00  -0.01
    15   6     0.00   0.00   0.08    -0.06   0.02  -0.00     0.00  -0.00  -0.03
    16   6    -0.00  -0.00   0.01    -0.11   0.22  -0.00     0.00  -0.00  -0.04
    17   6    -0.00  -0.00  -0.01     0.00   0.07   0.00     0.00   0.00   0.05
    18   6     0.00   0.00  -0.02    -0.03   0.13   0.00    -0.00  -0.00   0.01
    19   6    -0.00  -0.00   0.03    -0.17  -0.12   0.00     0.00   0.00  -0.00
    20   6     0.00  -0.00  -0.01     0.03  -0.04  -0.00     0.00   0.00  -0.06
    21   6     0.00   0.00   0.02     0.13   0.16   0.00    -0.00  -0.00   0.01
    22   6    -0.00   0.00  -0.03    -0.07  -0.15  -0.00     0.00   0.00   0.01
    23   6    -0.00  -0.00  -0.01    -0.01   0.08   0.00    -0.00  -0.00   0.04
    24   6     0.00  -0.00   0.02     0.09   0.03  -0.00     0.00   0.00   0.00
    25   6    -0.00   0.00   0.01     0.06  -0.22   0.00    -0.00   0.00  -0.01
    26   6     0.00  -0.00   0.00     0.03  -0.01   0.00    -0.00   0.00  -0.01
    27   1     0.00   0.00  -0.38     0.04   0.15   0.00     0.00  -0.00  -0.01
    28   1     0.00   0.00   0.13    -0.06  -0.04  -0.00     0.00  -0.00  -0.18
    29   1    -0.00  -0.00   0.58     0.10   0.01  -0.00    -0.00   0.00  -0.05
    30   1    -0.00  -0.00   0.03    -0.01  -0.16   0.00     0.00  -0.00   0.50
    31   1    -0.00   0.00  -0.07     0.06  -0.03  -0.00    -0.00   0.00  -0.42
    32   1     0.00   0.00   0.57     0.05  -0.11  -0.00    -0.00   0.00  -0.02
    33   1    -0.00  -0.00   0.02    -0.19   0.24   0.00     0.00  -0.00   0.11
    34   1     0.00  -0.00   0.02    -0.02   0.01   0.00    -0.00   0.00   0.42
    35   1    -0.00  -0.00  -0.27    -0.38  -0.10   0.00     0.00   0.00   0.05
    36   1    -0.00  -0.00   0.06     0.01   0.07  -0.00    -0.00   0.00  -0.38
    37   1    -0.00  -0.00   0.07    -0.01  -0.10   0.00     0.00   0.00   0.34
    38   1     0.00   0.00  -0.12     0.25   0.15  -0.00    -0.00  -0.00  -0.06
    39   1     0.00  -0.00   0.09    -0.10   0.09  -0.00    -0.00  -0.00  -0.19
    40   1    -0.00   0.00   0.01     0.23  -0.25  -0.00    -0.00  -0.00   0.07
    41   1     0.00  -0.00  -0.15     0.16  -0.12  -0.00     0.00   0.00  -0.00
    42   1    -0.00  -0.00  -0.10     0.11   0.09  -0.00    -0.00  -0.00   0.07
                     46                     47                     48
                     A"                     A'                     A"
 Frequencies --    858.0124               860.0005               860.7355
 Red. masses --      1.5063                 4.8126                 1.3682
 Frc consts  --      0.6534                 2.0972                 0.5972
 IR Inten    --      2.6539                 8.3428                 0.0205
  Atom  AN      X      Y      Z        X      Y      Z        X      Y      Z
     1   6    -0.00   0.00   0.05     0.12  -0.05   0.00     0.00   0.00  -0.03
     2   6     0.00   0.00   0.02    -0.07  -0.00  -0.00    -0.00   0.00   0.01
     3   6    -0.00   0.00  -0.04     0.02  -0.12  -0.00    -0.00  -0.00   0.03
     4   6     0.00  -0.00  -0.08    -0.12   0.04  -0.00    -0.00   0.00   0.02
     5   6    -0.00  -0.00  -0.02     0.02   0.02   0.00    -0.00  -0.00  -0.01
     6   6    -0.00   0.00  -0.06     0.05   0.03   0.00     0.00   0.00  -0.02
     7   6     0.00   0.00   0.03    -0.21  -0.13   0.00    -0.00  -0.00  -0.00
     8   6     0.00  -0.00  -0.04    -0.06   0.02   0.00    -0.00  -0.00   0.03
     9   6    -0.00  -0.00   0.00     0.04   0.05   0.00     0.00   0.00  -0.02
    10   6    -0.00  -0.00   0.08     0.17   0.09  -0.00     0.00   0.00  -0.01
    11   6     0.00   0.00   0.06    -0.09  -0.07  -0.00    -0.00  -0.00   0.04
    12   6    -0.00  -0.00   0.03     0.08   0.28   0.00     0.00   0.00   0.01
    13   6    -0.00  -0.00   0.03     0.08   0.01  -0.00     0.00   0.00   0.01
    14   6     0.00  -0.00   0.07    -0.02   0.03  -0.00     0.00   0.00  -0.01
    15   6    -0.00  -0.00  -0.02     0.08   0.05   0.00     0.00   0.00  -0.03
    16   6     0.00   0.00  -0.05    -0.15  -0.10   0.00    -0.00  -0.00  -0.06
    17   6     0.00   0.00  -0.06     0.02  -0.02   0.00     0.00   0.00  -0.00
    18   6     0.00  -0.00   0.02    -0.03   0.06   0.00    -0.00   0.00  -0.03
    19   6    -0.00   0.00  -0.02    -0.00  -0.12  -0.00    -0.00  -0.00   0.03
    20   6    -0.00   0.00   0.02    -0.02  -0.00  -0.00    -0.00  -0.00   0.01
    21   6    -0.00  -0.00   0.00     0.06   0.07  -0.00     0.00   0.00   0.08
    22   6     0.00   0.00   0.02    -0.02  -0.01   0.00    -0.00  -0.00   0.05
    23   6     0.00   0.00  -0.05    -0.01  -0.07   0.00    -0.00  -0.00   0.00
    24   6    -0.00  -0.00  -0.00     0.04  -0.01  -0.00     0.00  -0.00   0.05
    25   6     0.00   0.00  -0.01     0.00   0.01   0.00    -0.00   0.00  -0.08
    26   6     0.00   0.00  -0.02     0.01  -0.03  -0.00     0.00  -0.00  -0.06
    27   1    -0.00   0.00  -0.33     0.16  -0.13  -0.00     0.00   0.00   0.13
    28   1     0.00  -0.00   0.49    -0.19   0.19   0.00    -0.00   0.00  -0.12
    29   1     0.00   0.00  -0.13    -0.12  -0.35  -0.00    -0.00  -0.00  -0.08
    30   1     0.00  -0.00   0.16    -0.09   0.08  -0.00    -0.00  -0.00  -0.15
    31   1    -0.00  -0.00  -0.40     0.16   0.13   0.00     0.00   0.00   0.14
    32   1    -0.00  -0.00  -0.19     0.33   0.26  -0.00     0.00   0.00   0.03
    33   1     0.00   0.00   0.20    -0.30  -0.08  -0.00    -0.00  -0.00   0.38
    34   1    -0.00  -0.00  -0.26     0.12  -0.07   0.00     0.00  -0.00  -0.05
    35   1     0.00   0.00   0.15    -0.07  -0.10   0.00    -0.00  -0.00  -0.27
    36   1     0.00  -0.00   0.31     0.00   0.00  -0.00     0.00   0.00   0.03
    37   1    -0.00  -0.00  -0.06    -0.02  -0.02   0.00    -0.00  -0.00  -0.08
    38   1    -0.00  -0.00  -0.05     0.14   0.06   0.00     0.00   0.00  -0.47
    39   1     0.00   0.00   0.34    -0.00  -0.07  -0.00    -0.00  -0.00  -0.03
    40   1     0.00   0.00   0.07    -0.01   0.01  -0.00    -0.00   0.00   0.49
    41   1    -0.00   0.00   0.04     0.06  -0.08   0.00     0.00  -0.00  -0.28
    42   1    -0.00  -0.00   0.11    -0.01  -0.06   0.00    -0.00  -0.00   0.34
                     49                     50                     51
                     A'                     A"                     A"
 Frequencies --    869.0769               884.5498               889.6013
 Red. masses --      3.8816                 1.6448                 1.4440
 Frc consts  --      1.7273                 0.7582                 0.6733
 IR Inten    --      0.2534                 1.1395                 9.9853
  Atom  AN      X      Y      Z        X      Y      Z        X      Y      Z
     1   6    -0.10  -0.16  -0.00    -0.00  -0.00   0.07    -0.00  -0.00   0.06
     2   6    -0.09  -0.05   0.00     0.00  -0.00  -0.00     0.00  -0.00  -0.02
     3   6     0.05  -0.00   0.00    -0.00   0.00  -0.06    -0.00   0.00  -0.02
     4   6    -0.02   0.12   0.00     0.00  -0.00  -0.09     0.00   0.00  -0.02
     5   6     0.08   0.09  -0.00     0.00   0.00   0.04     0.00   0.00  -0.00
     6   6     0.04  -0.12  -0.00    -0.00  -0.00   0.06    -0.00  -0.00   0.00
     7   6     0.11   0.08  -0.00     0.00   0.00   0.04     0.00   0.00  -0.01
     8   6     0.00   0.20  -0.00     0.00   0.00  -0.02     0.00   0.00   0.06
     9   6     0.03   0.08  -0.00    -0.00  -0.00   0.07    -0.00  -0.00   0.04
    10   6     0.04  -0.13   0.00    -0.00  -0.00  -0.08    -0.00  -0.00  -0.05
    11   6     0.03  -0.06   0.00     0.00   0.00  -0.05     0.00   0.00   0.02
    12   6     0.00  -0.00  -0.00    -0.00  -0.00   0.03    -0.00  -0.00  -0.01
    13   6     0.06  -0.01   0.00    -0.00  -0.00  -0.04    -0.00  -0.00  -0.03
    14   6    -0.10   0.03   0.00    -0.00  -0.00  -0.02    -0.00  -0.00  -0.05
    15   6    -0.08   0.03  -0.00    -0.00  -0.00  -0.02    -0.00  -0.00   0.04
    16   6     0.00   0.03  -0.00     0.00   0.00   0.09     0.00   0.00  -0.10
    17   6    -0.07  -0.09  -0.00    -0.00   0.00   0.03    -0.00  -0.00   0.04
    18   6    -0.01   0.04  -0.00     0.00  -0.00  -0.06     0.00  -0.00   0.05
    19   6    -0.11   0.05   0.00     0.00   0.00   0.02     0.00   0.00  -0.07
    20   6     0.06  -0.04   0.00     0.00  -0.00  -0.03     0.00  -0.00  -0.01
    21   6     0.01   0.05   0.00    -0.00  -0.00   0.04    -0.00  -0.00  -0.02
    22   6    -0.05  -0.01   0.00     0.00  -0.00   0.02     0.00  -0.00   0.02
    23   6     0.01  -0.06  -0.00     0.00   0.00   0.01     0.00   0.00   0.02
    24   6    -0.03  -0.00   0.00     0.00   0.00   0.03     0.00   0.00  -0.03
    25   6     0.04  -0.04  -0.00    -0.00  -0.00  -0.03    -0.00  -0.00   0.01
    26   6     0.07  -0.04  -0.00    -0.00   0.00  -0.01    -0.00   0.00  -0.01
    27   1    -0.02  -0.35   0.00    -0.00   0.00  -0.39    -0.00  -0.00  -0.37
    28   1    -0.12   0.34  -0.00     0.00  -0.00   0.46     0.00  -0.00   0.13
    29   1     0.10   0.13  -0.00     0.00   0.00  -0.12     0.00   0.00   0.13
    30   1    -0.11   0.46   0.00     0.00   0.00   0.11     0.00   0.00  -0.33
    31   1     0.11  -0.27  -0.00    -0.00  -0.00   0.32    -0.00  -0.00   0.32
    32   1    -0.06   0.01   0.00    -0.00  -0.00  -0.21    -0.00  -0.00  -0.05
    33   1    -0.07   0.04   0.00     0.00   0.00  -0.38     0.00   0.00   0.54
    34   1     0.09  -0.05  -0.00    -0.00   0.00   0.15    -0.00   0.00   0.15
    35   1    -0.21   0.07  -0.00     0.00   0.00  -0.16     0.00   0.00   0.38
    36   1    -0.04  -0.19   0.00    -0.00  -0.00  -0.16    -0.00  -0.00  -0.14
    37   1     0.06  -0.06  -0.00     0.00   0.00   0.25     0.00  -0.00   0.10
    38   1     0.07   0.04  -0.00    -0.00  -0.00  -0.16    -0.00  -0.00   0.03
    39   1     0.07  -0.07   0.00    -0.00   0.00  -0.04     0.00   0.00  -0.17
    40   1     0.05  -0.04   0.00     0.00  -0.00   0.19     0.00  -0.00  -0.09
    41   1    -0.04   0.03  -0.00    -0.00   0.00  -0.23    -0.00   0.00   0.22
    42   1     0.13   0.02   0.00    -0.00   0.00   0.05    -0.00   0.00   0.11
                     52                     53                     54
                     A"                     A"                     A"
 Frequencies --    908.7237               911.9387               917.8093
 Red. masses --      1.6204                 1.5166                 1.6316
 Frc consts  --      0.7884                 0.7431                 0.8098
 IR Inten    --      6.9198                72.1264                 9.6650
  Atom  AN      X      Y      Z        X      Y      Z        X      Y      Z
     1   6    -0.00   0.00   0.01     0.00  -0.00  -0.08     0.00   0.00  -0.11
     2   6     0.00   0.00  -0.03    -0.00  -0.00   0.04     0.00   0.00   0.08
     3   6    -0.00   0.00   0.00     0.00  -0.00   0.04    -0.00   0.00   0.05
     4   6     0.00  -0.00   0.05    -0.00   0.00  -0.05    -0.00  -0.00  -0.11
     5   6    -0.00  -0.00   0.02     0.00  -0.00   0.07     0.00   0.00  -0.05
     6   6     0.00   0.00   0.02    -0.00  -0.00   0.02    -0.00  -0.00  -0.01
     7   6     0.00  -0.00  -0.03    -0.00   0.00  -0.02     0.00  -0.00  -0.02
     8   6     0.00  -0.00  -0.04     0.00   0.00  -0.11    -0.00   0.00   0.07
     9   6    -0.00  -0.00  -0.03    -0.00   0.00   0.01     0.00  -0.00   0.06
    10   6    -0.00   0.00  -0.01     0.00  -0.00  -0.09     0.00  -0.00   0.05
    11   6     0.00  -0.00  -0.03    -0.00   0.00   0.00     0.00  -0.00  -0.00
    12   6     0.00   0.00  -0.02    -0.00   0.00  -0.02     0.00   0.00  -0.03
    13   6    -0.00  -0.00   0.02    -0.00  -0.00   0.01     0.00   0.00  -0.03
    14   6     0.00  -0.00   0.03    -0.00   0.00   0.05    -0.00   0.00  -0.04
    15   6    -0.00   0.00   0.07     0.00  -0.00   0.02    -0.00   0.00   0.02
    16   6     0.00  -0.00   0.06    -0.00   0.00  -0.05     0.00  -0.00   0.03
    17   6    -0.00   0.00  -0.02    -0.00  -0.00  -0.01     0.00   0.00   0.03
    18   6     0.00   0.00  -0.05    -0.00  -0.00   0.03     0.00  -0.00  -0.02
    19   6    -0.00  -0.00  -0.15     0.00   0.00  -0.01    -0.00  -0.00  -0.05
    20   6     0.00  -0.00   0.01     0.00  -0.00  -0.01    -0.00   0.00  -0.02
    21   6     0.00   0.00   0.05     0.00  -0.00  -0.01     0.00   0.00   0.01
    22   6    -0.00   0.00   0.08     0.00  -0.00  -0.01    -0.00  -0.00   0.02
    23   6     0.00   0.00  -0.01     0.00   0.00  -0.03    -0.00  -0.00   0.01
    24   6    -0.00  -0.00   0.01     0.00   0.00  -0.02    -0.00  -0.00   0.01
    25   6     0.00   0.00  -0.04    -0.00  -0.00   0.01     0.00   0.00  -0.01
    26   6     0.00  -0.00  -0.03    -0.00   0.00  -0.00     0.00  -0.00  -0.01
    27   1    -0.00   0.00  -0.03     0.00  -0.00   0.38    -0.00   0.00   0.54
    28   1     0.00  -0.00  -0.25    -0.00   0.00   0.26    -0.00  -0.00   0.54
    29   1     0.00  -0.00   0.23    -0.00   0.00   0.05     0.00  -0.00   0.06
    30   1     0.00  -0.00   0.22     0.00   0.00   0.57    -0.00   0.00  -0.35
    31   1    -0.00   0.00   0.01     0.00  -0.00   0.48     0.00  -0.00  -0.24
    32   1     0.00   0.00   0.00    -0.00   0.00   0.15     0.00   0.00   0.16
    33   1     0.00  -0.00  -0.28    -0.00   0.00   0.30     0.00  -0.00  -0.16
    34   1    -0.00   0.00  -0.06    -0.00   0.00  -0.09     0.00  -0.00   0.06
    35   1    -0.00  -0.00   0.74     0.00   0.00   0.02    -0.00   0.00   0.25
    36   1    -0.00   0.00   0.06    -0.00  -0.00  -0.02     0.00   0.00  -0.09
    37   1     0.00  -0.00  -0.08     0.00  -0.00   0.10    -0.00   0.00   0.16
    38   1     0.00   0.00  -0.20    -0.00  -0.00   0.02     0.00   0.00  -0.05
    39   1    -0.00   0.00   0.07    -0.00   0.00   0.20     0.00  -0.00  -0.09
    40   1    -0.00   0.00   0.14     0.00  -0.00  -0.07    -0.00   0.00   0.04
    41   1    -0.00  -0.00  -0.10     0.00   0.00   0.11    -0.00  -0.00  -0.04
    42   1     0.00  -0.00   0.26    -0.00   0.00   0.02     0.00  -0.00   0.07
                     55                     56                     57
                     A'                     A'                     A"
 Frequencies --    918.9569               928.6756               959.9625
 Red. masses --      5.1526                 5.5209                 1.3498
 Frc consts  --      2.5637                 2.8054                 0.7329
 IR Inten    --      0.7696                 1.4232                 3.6204
  Atom  AN      X      Y      Z        X      Y      Z        X      Y      Z
     1   6     0.04  -0.05   0.00     0.01  -0.07  -0.00     0.00   0.00  -0.00
     2   6    -0.04  -0.03  -0.00    -0.04  -0.01   0.00     0.00   0.00   0.00
     3   6     0.04  -0.01   0.00     0.04  -0.03   0.00    -0.00   0.00   0.00
     4   6    -0.06   0.02   0.00     0.11   0.18  -0.00    -0.00  -0.00   0.00
     5   6     0.06   0.01   0.00    -0.03  -0.03  -0.00     0.00   0.00   0.00
     6   6    -0.04  -0.03   0.00     0.03   0.05  -0.00    -0.00  -0.00  -0.00
     7   6    -0.05   0.04  -0.00    -0.07  -0.03   0.00     0.00  -0.00  -0.01
     8   6    -0.04   0.05  -0.00     0.21  -0.04   0.00    -0.00   0.00  -0.00
     9   6     0.02   0.03  -0.00    -0.06   0.08   0.00     0.00  -0.00  -0.00
    10   6     0.06  -0.04   0.00    -0.04   0.05   0.00     0.00  -0.00  -0.00
    11   6    -0.06   0.04  -0.00    -0.02   0.01   0.00    -0.00   0.00   0.01
    12   6    -0.07  -0.02  -0.00    -0.00   0.05  -0.00     0.00  -0.00   0.00
    13   6     0.05   0.01   0.00    -0.21  -0.11  -0.00     0.00   0.00   0.00
    14   6    -0.03   0.02   0.00     0.02  -0.10  -0.00    -0.00   0.00  -0.00
    15   6     0.06  -0.03   0.00     0.03   0.00  -0.00     0.00   0.00   0.01
    16   6    -0.09   0.17   0.00    -0.04  -0.01   0.00     0.00   0.00  -0.03
    17   6     0.01  -0.01  -0.00    -0.22  -0.09  -0.00     0.00   0.00   0.00
    18   6    -0.09  -0.03  -0.00    -0.02  -0.00   0.00    -0.00  -0.00   0.02
    19   6     0.19   0.09  -0.00     0.04  -0.02   0.00     0.00   0.00  -0.03
    20   6    -0.01  -0.00   0.00     0.23  -0.15   0.00    -0.00   0.00  -0.00
    21   6    -0.01  -0.22   0.00     0.00  -0.02  -0.00     0.00  -0.00  -0.10
    22   6     0.10  -0.04   0.00     0.02  -0.00  -0.00    -0.00  -0.00   0.03
    23   6    -0.00  -0.05  -0.00     0.03   0.27   0.00    -0.00  -0.00  -0.00
    24   6     0.23   0.09   0.00     0.04   0.01   0.00     0.00   0.00   0.07
    25   6    -0.06  -0.18  -0.00    -0.01  -0.01  -0.00     0.00  -0.00  -0.09
    26   6    -0.22   0.17  -0.00    -0.03   0.02   0.00    -0.00   0.00   0.07
    27   1     0.09  -0.17  -0.00     0.06  -0.16   0.00    -0.00   0.00   0.01
    28   1    -0.11   0.13  -0.00     0.07   0.27   0.00    -0.00  -0.00  -0.00
    29   1    -0.10   0.18   0.00    -0.07  -0.03  -0.00     0.00  -0.00   0.06
    30   1    -0.08   0.16   0.00     0.25  -0.12  -0.00    -0.00   0.00   0.01
    31   1     0.11  -0.14  -0.00    -0.08   0.14  -0.00     0.00  -0.00   0.03
    32   1    -0.18  -0.01   0.00     0.05   0.05   0.00    -0.00  -0.00  -0.03
    33   1    -0.01   0.15  -0.00    -0.07  -0.01  -0.00     0.00   0.00   0.12
    34   1     0.07  -0.03  -0.00    -0.30   0.09   0.00     0.00  -0.00  -0.02
    35   1     0.29   0.08   0.00     0.07  -0.03  -0.00     0.00   0.00   0.13
    36   1     0.01  -0.00   0.00    -0.13  -0.29   0.00     0.00   0.00  -0.02
    37   1    -0.01  -0.00  -0.00     0.20  -0.19  -0.00    -0.00   0.00   0.02
    38   1    -0.22  -0.18  -0.00    -0.02  -0.02   0.00    -0.00  -0.00   0.54
    39   1    -0.00  -0.05   0.00    -0.02   0.27  -0.00     0.00  -0.00   0.02
    40   1     0.13  -0.21   0.00     0.00  -0.01   0.00     0.00  -0.00   0.53
    41   1     0.26   0.01  -0.00     0.05  -0.02  -0.00    -0.00   0.00  -0.43
    42   1    -0.28   0.10   0.00    -0.06  -0.01  -0.00     0.00   0.00  -0.42
                     58                     59                     60
                     A"                     A"                     A"
 Frequencies --    963.9811               983.5946               991.1170
 Red. masses --      1.3396                 1.3130                 1.2784
 Frc consts  --      0.7334                 0.7484                 0.7399
 IR Inten    --      3.7811                 0.0007                 0.0027
  Atom  AN      X      Y      Z        X      Y      Z        X      Y      Z
     1   6     0.00   0.00  -0.01     0.00  -0.00  -0.02    -0.00  -0.00  -0.00
     2   6     0.00  -0.00   0.01    -0.00   0.00   0.01    -0.00  -0.00   0.00
     3   6    -0.00   0.00   0.00     0.00  -0.00   0.02     0.00  -0.00   0.00
     4   6    -0.00  -0.00  -0.02     0.00   0.00  -0.01     0.00   0.00  -0.00
     5   6     0.00   0.00   0.01    -0.00   0.00  -0.00    -0.00   0.00   0.00
     6   6    -0.00  -0.00   0.00     0.00   0.00  -0.00     0.00  -0.00  -0.00
     7   6     0.00   0.00   0.00    -0.00  -0.00  -0.11    -0.00  -0.00  -0.01
     8   6    -0.00   0.00  -0.03     0.00  -0.00   0.00     0.00  -0.00  -0.00
     9   6     0.00  -0.00   0.02     0.00   0.00   0.00    -0.00  -0.00   0.00
    10   6     0.00  -0.00  -0.01     0.00   0.00   0.00     0.00   0.00  -0.00
    11   6    -0.00   0.00  -0.00    -0.00   0.00   0.00     0.00  -0.00   0.00
    12   6     0.00  -0.00  -0.00     0.00   0.00   0.11    -0.00   0.00   0.01
    13   6     0.00   0.00  -0.09    -0.00  -0.00  -0.00    -0.00  -0.00   0.00
    14   6    -0.00   0.00   0.02     0.00  -0.00   0.00    -0.00  -0.00   0.00
    15   6    -0.00   0.00   0.00     0.00   0.00  -0.02     0.00  -0.00  -0.00
    16   6     0.00   0.00  -0.00    -0.00  -0.00  -0.00    -0.00   0.00  -0.01
    17   6     0.00   0.00  -0.09    -0.00  -0.00  -0.00    -0.00   0.00  -0.00
    18   6    -0.00  -0.00   0.00     0.00   0.00   0.00    -0.00   0.00  -0.00
    19   6    -0.00   0.00  -0.00    -0.00  -0.00   0.02    -0.00   0.00   0.01
    20   6    -0.00   0.00   0.07     0.00  -0.00  -0.00     0.00  -0.00  -0.00
    21   6     0.00  -0.00  -0.00    -0.00   0.00   0.01     0.00  -0.00  -0.06
    22   6    -0.00  -0.00   0.00    -0.00   0.00  -0.01     0.00  -0.00  -0.00
    23   6    -0.00  -0.00   0.07     0.00   0.00   0.00    -0.00   0.00   0.00
    24   6    -0.00   0.00   0.00    -0.00  -0.00  -0.01     0.00  -0.00   0.09
    25   6     0.00  -0.00  -0.00     0.00   0.00  -0.00     0.00  -0.00   0.06
    26   6     0.00   0.00   0.00     0.00  -0.00   0.01    -0.00   0.00  -0.09
    27   1    -0.00   0.00   0.04     0.00  -0.00   0.10    -0.00   0.00   0.01
    28   1    -0.00  -0.00   0.12     0.00  -0.00   0.02    -0.00   0.00   0.00
    29   1     0.00   0.00  -0.01    -0.00  -0.00   0.69    -0.00   0.00   0.07
    30   1    -0.00   0.00   0.12     0.00   0.00   0.00     0.00  -0.00   0.00
    31   1     0.00  -0.00   0.04     0.00  -0.00  -0.01    -0.00   0.00   0.00
    32   1    -0.00  -0.00   0.02     0.00   0.00  -0.68     0.00   0.00  -0.07
    33   1    -0.00   0.00   0.01    -0.00  -0.00   0.01    -0.00   0.00   0.03
    34   1     0.00  -0.00   0.53    -0.00  -0.00  -0.00    -0.00   0.00  -0.00
    35   1    -0.00   0.00   0.01    -0.00  -0.00  -0.10    -0.00   0.00  -0.04
    36   1     0.00   0.00   0.53    -0.00  -0.00   0.02     0.00  -0.00   0.01
    37   1    -0.00   0.00  -0.43     0.00  -0.00   0.01     0.00   0.00   0.01
    38   1     0.00  -0.00   0.02     0.00   0.00  -0.06     0.00  -0.00   0.40
    39   1     0.00  -0.00  -0.43     0.00   0.00  -0.02    -0.00   0.00  -0.01
    40   1     0.00  -0.00   0.02    -0.00   0.00   0.02     0.00  -0.00  -0.41
    41   1    -0.00   0.00  -0.02    -0.00  -0.00   0.08     0.00  -0.00  -0.56
    42   1     0.00   0.00  -0.02     0.00  -0.00  -0.06    -0.00   0.00   0.57
                     61                     62                     63
                     A"                     A'                     A'
 Frequencies --    992.1539               998.6810              1036.9658
 Red. masses --      1.2810                 3.3566                 2.3592
 Frc consts  --      0.7429                 1.9724                 1.4947
 IR Inten    --      0.0001                 2.0973                 2.3382
  Atom  AN      X      Y      Z        X      Y      Z        X      Y      Z
     1   6     0.00  -0.00   0.00    -0.11   0.05   0.00     0.00  -0.00  -0.00
     2   6    -0.00  -0.00  -0.00     0.02   0.02  -0.00     0.02   0.00  -0.00
     3   6     0.00  -0.00  -0.00    -0.04   0.04   0.00    -0.01   0.00   0.00
     4   6    -0.00   0.00   0.01     0.07  -0.05   0.00     0.01  -0.02  -0.00
     5   6     0.00  -0.00   0.00    -0.08   0.02   0.00    -0.01  -0.01  -0.00
     6   6    -0.00   0.00   0.00     0.22  -0.05   0.00     0.00   0.01  -0.00
     7   6     0.00   0.00   0.00    -0.02  -0.06  -0.00     0.00  -0.00  -0.00
     8   6     0.00  -0.00  -0.01     0.02   0.03  -0.00     0.01  -0.02   0.00
     9   6     0.00   0.00  -0.00    -0.00  -0.04  -0.00    -0.05   0.02  -0.00
    10   6     0.00  -0.00  -0.00    -0.04   0.04  -0.00    -0.00  -0.00   0.00
    11   6    -0.00   0.00  -0.00     0.11  -0.20  -0.00     0.00   0.00  -0.00
    12   6    -0.00  -0.00  -0.00     0.06   0.04  -0.00    -0.00  -0.00   0.00
    13   6    -0.00  -0.00   0.07    -0.02   0.00   0.00     0.05   0.09  -0.00
    14   6    -0.00  -0.00   0.00     0.01   0.01   0.00     0.02   0.05   0.00
    15   6     0.00   0.00   0.00    -0.04  -0.00   0.00     0.00  -0.00  -0.00
    16   6     0.00  -0.00  -0.00    -0.05   0.04  -0.00    -0.00   0.00  -0.00
    17   6    -0.00  -0.00  -0.06     0.01  -0.00  -0.00    -0.10   0.02  -0.00
    18   6     0.00  -0.00   0.00    -0.05   0.06   0.00     0.00   0.00   0.00
    19   6     0.00  -0.00  -0.00    -0.05   0.12  -0.00    -0.00   0.00   0.00
    20   6     0.00  -0.00  -0.09    -0.02   0.02  -0.00     0.22  -0.02   0.00
    21   6     0.00   0.00   0.00    -0.02  -0.06  -0.00    -0.00  -0.00  -0.00
    22   6     0.00  -0.00   0.00    -0.03   0.00   0.00     0.00  -0.00  -0.00
    23   6     0.00   0.00   0.09     0.01  -0.00   0.00    -0.13  -0.18  -0.00
    24   6    -0.00  -0.00  -0.00     0.08   0.05  -0.00    -0.00  -0.00  -0.00
    25   6    -0.00   0.00  -0.00    -0.00  -0.12  -0.00     0.00   0.00  -0.00
    26   6    -0.00   0.00   0.00     0.00   0.01   0.00    -0.00   0.00   0.00
    27   1     0.00  -0.00  -0.01    -0.18   0.18  -0.00    -0.01   0.02   0.00
    28   1    -0.00   0.00  -0.03     0.13  -0.17  -0.00     0.05  -0.11   0.00
    29   1    -0.00   0.00  -0.01     0.06  -0.27   0.00     0.00  -0.01  -0.00
    30   1    -0.00   0.00   0.03     0.05  -0.04   0.00     0.04  -0.11  -0.00
    31   1     0.00  -0.00   0.01    -0.22   0.42   0.00    -0.01   0.02  -0.00
    32   1    -0.00  -0.00   0.01     0.25   0.02  -0.00    -0.00  -0.00   0.00
    33   1     0.00  -0.00   0.00    -0.45   0.11   0.00    -0.01   0.00   0.00
    34   1     0.00  -0.00  -0.42    -0.02   0.01  -0.00    -0.12   0.48  -0.00
    35   1     0.00  -0.00   0.00    -0.12   0.13   0.00    -0.01   0.00  -0.00
    36   1     0.00  -0.00   0.42     0.01   0.00   0.00    -0.28   0.40   0.00
    37   1     0.00   0.00   0.56    -0.00   0.05   0.00     0.38   0.18   0.00
    38   1     0.00   0.00  -0.00    -0.09  -0.05   0.00     0.00  -0.00   0.00
    39   1    -0.00   0.00  -0.55     0.05  -0.01  -0.00    -0.39  -0.17   0.00
    40   1    -0.00   0.00   0.00     0.05  -0.14   0.00     0.00  -0.00   0.00
    41   1     0.00  -0.00   0.00     0.05   0.15   0.00     0.00  -0.01   0.00
    42   1    -0.00  -0.00  -0.01     0.03   0.04  -0.00     0.00   0.01   0.00
                     64                     65                     66
                     A'                     A'                     A'
 Frequencies --   1048.2495              1137.3903              1157.7338
 Red. masses --      2.2758                 2.5524                 1.9448
 Frc consts  --      1.4734                 1.9454                 1.5358
 IR Inten    --      2.8973                 0.3532                 1.5293
  Atom  AN      X      Y      Z        X      Y      Z        X      Y      Z
     1   6    -0.01   0.00   0.00     0.08  -0.02  -0.00     0.03   0.05   0.00
     2   6    -0.00   0.00  -0.00     0.02  -0.01  -0.00    -0.02  -0.04  -0.00
     3   6    -0.00   0.00  -0.00    -0.06  -0.11   0.00    -0.02   0.01   0.00
     4   6     0.00  -0.00   0.00    -0.04   0.01  -0.00    -0.02  -0.05   0.00
     5   6    -0.00   0.00   0.00    -0.00   0.02  -0.00    -0.04   0.00  -0.00
     6   6     0.01  -0.00   0.00    -0.11   0.03  -0.00    -0.01  -0.03  -0.00
     7   6     0.00  -0.01  -0.00     0.09   0.03  -0.00     0.00   0.00  -0.00
     8   6     0.00   0.00   0.00    -0.02  -0.04  -0.00    -0.05   0.03  -0.00
     9   6     0.00  -0.00   0.00     0.01   0.02  -0.00     0.12  -0.04  -0.00
    10   6     0.00  -0.00  -0.00     0.04   0.06   0.00     0.05  -0.01   0.00
    11   6    -0.00  -0.03  -0.00     0.01  -0.05  -0.00    -0.01  -0.01  -0.00
    12   6     0.01   0.01  -0.00     0.01   0.10   0.00     0.00  -0.02  -0.00
    13   6    -0.00  -0.00   0.00    -0.02  -0.01  -0.00    -0.10  -0.08  -0.00
    14   6    -0.00   0.00  -0.00     0.02   0.00   0.00     0.05   0.10   0.00
    15   6    -0.01   0.01   0.00    -0.09  -0.10  -0.00     0.01   0.01  -0.00
    16   6    -0.02   0.00   0.00     0.07   0.01  -0.00     0.00   0.01  -0.00
    17   6     0.00  -0.00  -0.00    -0.02  -0.01  -0.00    -0.13  -0.02   0.00
    18   6     0.04   0.03   0.00     0.08   0.04   0.00    -0.02  -0.01   0.00
    19   6    -0.02   0.01  -0.00    -0.06   0.02   0.00     0.01   0.01   0.00
    20   6    -0.00   0.00  -0.00     0.01  -0.01  -0.00     0.02   0.04   0.00
    21   6     0.05  -0.10   0.00     0.00  -0.11  -0.00     0.00   0.02  -0.00
    22   6     0.02  -0.04  -0.00    -0.04   0.09  -0.00    -0.00  -0.01  -0.00
    23   6     0.00   0.00   0.00     0.00   0.01  -0.00     0.05  -0.01  -0.00
    24   6    -0.13  -0.15  -0.00    -0.03   0.04  -0.00     0.00  -0.00  -0.00
    25   6     0.08   0.06  -0.00    -0.03  -0.10  -0.00     0.01   0.01   0.00
    26   6    -0.08   0.19   0.00     0.03   0.03  -0.00    -0.01  -0.01  -0.00
    27   1    -0.01   0.00  -0.00     0.05   0.07  -0.00    -0.01   0.14  -0.00
    28   1     0.01  -0.01  -0.00    -0.08   0.09   0.00    -0.10   0.12  -0.00
    29   1     0.01  -0.03   0.00     0.25  -0.34  -0.00    -0.00   0.01  -0.00
    30   1     0.00   0.00   0.00     0.03  -0.14  -0.00     0.01  -0.11   0.00
    31   1    -0.02   0.03   0.00     0.09  -0.04  -0.00     0.08  -0.07  -0.00
    32   1     0.04   0.00  -0.00    -0.35   0.15   0.00     0.01  -0.02   0.00
    33   1    -0.12   0.02  -0.00     0.05   0.02  -0.00     0.06  -0.00  -0.00
    34   1     0.00  -0.01  -0.00    -0.01  -0.02  -0.00    -0.03  -0.25   0.00
    35   1    -0.10   0.03   0.00     0.17  -0.01  -0.00    -0.02   0.02  -0.00
    36   1     0.01  -0.01   0.00    -0.02  -0.01   0.00    -0.23   0.17  -0.00
    37   1    -0.00   0.00   0.00     0.02   0.01   0.00     0.33   0.47  -0.00
    38   1     0.47  -0.17  -0.00     0.08  -0.13   0.00    -0.00   0.02   0.00
    39   1     0.01   0.00  -0.00     0.02   0.01  -0.00     0.59  -0.06   0.00
    40   1     0.51   0.01   0.00    -0.17  -0.09  -0.00     0.06   0.01   0.00
    41   1    -0.06  -0.40   0.00    -0.17   0.39   0.00     0.02  -0.05  -0.00
    42   1     0.07   0.41  -0.00     0.30   0.36   0.00    -0.06  -0.07   0.00
                     67                     68                     69
                     A'                     A'                     A'
 Frequencies --   1175.7072              1178.1072              1193.1629
 Red. masses --      1.5074                 1.5857                 1.1905
 Frc consts  --      1.2276                 1.2967                 0.9986
 IR Inten    --      3.1328                 2.3481                 1.7016
  Atom  AN      X      Y      Z        X      Y      Z        X      Y      Z
     1   6    -0.02   0.04  -0.00     0.02   0.00  -0.00     0.01  -0.01   0.00
     2   6     0.02  -0.06  -0.00     0.04  -0.03  -0.00    -0.01   0.01   0.00
     3   6     0.04   0.01   0.00    -0.02  -0.09   0.00    -0.01  -0.00  -0.00
     4   6    -0.01   0.04  -0.00    -0.02   0.03  -0.00     0.01  -0.01  -0.00
     5   6     0.03  -0.06  -0.00     0.01  -0.02  -0.00    -0.01   0.02   0.00
     6   6    -0.01  -0.02  -0.00    -0.00  -0.02  -0.00    -0.00   0.00   0.00
     7   6    -0.03   0.01  -0.00     0.05   0.02  -0.00     0.01   0.01   0.00
     8   6    -0.02   0.04  -0.00    -0.01   0.01  -0.00     0.01  -0.01   0.00
     9   6     0.02  -0.06  -0.00     0.00  -0.03  -0.00    -0.00   0.02   0.00
    10   6    -0.03   0.02   0.00     0.00   0.05   0.00     0.01   0.00  -0.00
    11   6    -0.03   0.01  -0.00     0.01  -0.03  -0.00    -0.01  -0.02   0.00
    12   6     0.02  -0.02   0.00    -0.01   0.05   0.00     0.00   0.00  -0.00
    13   6    -0.01   0.03  -0.00    -0.00   0.03   0.00     0.01  -0.01   0.00
    14   6     0.03  -0.05   0.00     0.02  -0.04   0.00    -0.01   0.01  -0.00
    15   6    -0.01   0.03  -0.00    -0.04  -0.04  -0.00    -0.03   0.01   0.00
    16   6     0.03  -0.03   0.00     0.02   0.05   0.00     0.03  -0.00  -0.00
    17   6    -0.01   0.03  -0.00     0.00   0.01  -0.00     0.01  -0.01   0.00
    18   6    -0.01   0.03   0.00    -0.03  -0.04   0.00    -0.03   0.02  -0.00
    19   6     0.02  -0.03   0.00     0.01   0.06   0.00     0.03   0.01  -0.00
    20   6    -0.01  -0.03   0.00    -0.01  -0.03   0.00     0.01   0.02  -0.00
    21   6     0.03  -0.04  -0.00    -0.02   0.06  -0.00     0.02  -0.00   0.00
    22   6    -0.04   0.02   0.00    -0.00  -0.04  -0.00    -0.04  -0.02  -0.00
    23   6     0.03  -0.01  -0.00     0.02  -0.00   0.00    -0.02   0.01   0.00
    24   6    -0.02   0.04  -0.00     0.01  -0.02   0.00    -0.02   0.04   0.00
    25   6    -0.00  -0.03  -0.00     0.05   0.05  -0.00     0.04   0.00   0.00
    26   6    -0.01  -0.00  -0.00    -0.02  -0.03   0.00    -0.04  -0.04   0.00
    27   1    -0.09   0.18  -0.00    -0.08   0.22  -0.00     0.02  -0.04   0.00
    28   1    -0.12   0.28   0.00    -0.11   0.21   0.00     0.04  -0.10  -0.00
    29   1    -0.13   0.24   0.00     0.15  -0.20   0.00     0.01  -0.01  -0.00
    30   1    -0.13   0.29   0.00    -0.06   0.12  -0.00     0.06  -0.13   0.00
    31   1    -0.07   0.10  -0.00    -0.07   0.21  -0.00     0.04  -0.06   0.00
    32   1     0.31  -0.05  -0.00    -0.34   0.09   0.00     0.04   0.00  -0.00
    33   1     0.08  -0.04  -0.00     0.03   0.05  -0.00     0.13  -0.02   0.00
    34   1    -0.13   0.28  -0.00    -0.09   0.22  -0.00     0.06  -0.13   0.00
    35   1     0.17  -0.06   0.00     0.05   0.06  -0.00     0.17  -0.01  -0.00
    36   1    -0.12   0.27   0.00    -0.05   0.13   0.00     0.09  -0.18  -0.00
    37   1    -0.12  -0.17   0.00    -0.13  -0.19   0.00     0.08   0.12  -0.00
    38   1     0.29  -0.08   0.00    -0.22   0.10   0.00     0.34  -0.05  -0.00
    39   1     0.19  -0.03   0.00     0.08  -0.01  -0.00    -0.20   0.02  -0.00
    40   1     0.02  -0.04   0.00     0.35   0.01   0.00     0.45  -0.06  -0.00
    41   1    -0.14   0.34   0.00     0.11  -0.28  -0.00    -0.16   0.40   0.00
    42   1     0.03   0.04   0.00    -0.26  -0.32  -0.00    -0.32  -0.40  -0.00
                     70                     71                     72
                     A'                     A'                     A'
 Frequencies --   1206.1311              1214.9567              1221.2643
 Red. masses --      1.2052                 1.3797                 1.2673
 Frc consts  --      1.0330                 1.2000                 1.1137
 IR Inten    --      0.4905                 2.7873                 0.6012
  Atom  AN      X      Y      Z        X      Y      Z        X      Y      Z
     1   6    -0.00  -0.02  -0.00    -0.01   0.01   0.00    -0.01  -0.01   0.00
     2   6    -0.01   0.04  -0.00    -0.02   0.01   0.00    -0.01   0.04  -0.00
     3   6    -0.01   0.02   0.00     0.02   0.05  -0.00     0.01   0.03   0.00
     4   6     0.01  -0.00  -0.00     0.02  -0.00   0.00     0.00   0.02   0.00
     5   6    -0.02   0.02  -0.00     0.00  -0.01   0.00     0.04  -0.05  -0.00
     6   6     0.00   0.01  -0.00     0.01   0.01   0.00     0.03   0.00  -0.00
     7   6    -0.00  -0.01   0.00    -0.01  -0.01   0.00     0.00  -0.02  -0.00
     8   6    -0.00  -0.00   0.00     0.00   0.00   0.00     0.01  -0.01  -0.00
     9   6    -0.06   0.03  -0.00    -0.01   0.00   0.00    -0.02   0.01  -0.00
    10   6     0.02  -0.02   0.00    -0.01  -0.01  -0.00    -0.04  -0.01   0.00
    11   6    -0.00  -0.00  -0.00    -0.03   0.01   0.00    -0.02   0.04  -0.00
    12   6    -0.01  -0.00   0.00     0.03   0.03  -0.00    -0.02   0.01  -0.00
    13   6     0.02   0.00   0.00     0.01  -0.00   0.00     0.01  -0.02   0.00
    14   6     0.01   0.07   0.00    -0.00   0.00  -0.00    -0.00  -0.08   0.00
    15   6     0.01   0.00   0.00    -0.10  -0.03   0.00    -0.00  -0.01   0.00
    16   6    -0.00  -0.00   0.00     0.03   0.01   0.00    -0.01  -0.00  -0.00
    17   6    -0.02  -0.01  -0.00    -0.00   0.00   0.00    -0.00   0.04   0.00
    18   6    -0.00   0.01   0.00    -0.05  -0.02  -0.00     0.01  -0.01   0.00
    19   6     0.00   0.00   0.00     0.01  -0.00  -0.00     0.00  -0.01  -0.00
    20   6    -0.00  -0.03  -0.00     0.00   0.00  -0.00     0.01   0.01  -0.00
    21   6     0.00  -0.00   0.00     0.01   0.02   0.00     0.01  -0.00  -0.00
    22   6     0.01  -0.01  -0.00    -0.08   0.05  -0.00     0.02  -0.01   0.00
    23   6     0.03  -0.02   0.00     0.00  -0.00   0.00     0.02   0.01  -0.00
    24   6    -0.00   0.01  -0.00     0.01  -0.01   0.00    -0.01   0.01   0.00
    25   6     0.00   0.00   0.00     0.03  -0.03   0.00    -0.01   0.00  -0.00
    26   6    -0.01  -0.00  -0.00     0.01  -0.01  -0.00    -0.01   0.00  -0.00
    27   1     0.08  -0.21   0.00     0.08  -0.18   0.00     0.10  -0.27  -0.00
    28   1     0.14  -0.28   0.00     0.07  -0.12  -0.00     0.10  -0.21  -0.00
    29   1     0.03  -0.08  -0.00     0.05  -0.15   0.00     0.13  -0.32   0.00
    30   1     0.10  -0.23  -0.00    -0.00   0.02  -0.00    -0.19   0.42   0.00
    31   1     0.07  -0.12  -0.00     0.02  -0.09   0.00    -0.14   0.19  -0.00
    32   1    -0.06   0.00   0.00     0.36  -0.01  -0.00    -0.23   0.04   0.00
    33   1     0.03  -0.01  -0.00     0.28  -0.03   0.00     0.01  -0.01   0.00
    34   1    -0.06   0.19  -0.00     0.03  -0.04   0.00     0.15  -0.33   0.00
    35   1    -0.05   0.01  -0.00     0.62  -0.10   0.00    -0.03  -0.00   0.00
    36   1    -0.13   0.22   0.00    -0.02   0.04  -0.00    -0.16   0.39  -0.00
    37   1    -0.30  -0.44   0.00     0.00   0.01  -0.00     0.13   0.17  -0.00
    38   1     0.09  -0.02   0.00    -0.19   0.05  -0.00     0.10  -0.02   0.00
    39   1     0.56  -0.07  -0.00     0.04  -0.01  -0.00     0.09   0.00   0.00
    40   1     0.04  -0.01  -0.00     0.18  -0.05  -0.00    -0.03   0.01   0.00
    41   1    -0.04   0.11   0.00     0.15  -0.36  -0.00    -0.05   0.13  -0.00
    42   1    -0.07  -0.08   0.00     0.15   0.17  -0.00    -0.05  -0.06   0.00
                     73                     74                     75
                     A'                     A'                     A'
 Frequencies --   1233.5559              1236.7535              1272.5089
 Red. masses --      1.5630                 1.7730                 2.4601
 Frc consts  --      1.4013                 1.5978                 2.3471
 IR Inten    --      0.2794                 0.7012                 3.2516
  Atom  AN      X      Y      Z        X      Y      Z        X      Y      Z
     1   6    -0.01   0.03  -0.00     0.04   0.06   0.00    -0.04   0.00  -0.00
     2   6    -0.02  -0.01  -0.00    -0.05  -0.03   0.00     0.02  -0.00  -0.00
     3   6    -0.01   0.00   0.00    -0.00   0.16  -0.00     0.03  -0.01   0.00
     4   6     0.03  -0.01  -0.00     0.06  -0.01   0.00    -0.02  -0.02  -0.00
     5   6    -0.05  -0.02  -0.00    -0.01  -0.01   0.00     0.02  -0.04  -0.00
     6   6     0.10  -0.04  -0.00    -0.06   0.02   0.00     0.13   0.02  -0.00
     7   6     0.01  -0.01  -0.00    -0.03  -0.05   0.00     0.02  -0.01  -0.00
     8   6     0.02   0.04  -0.00    -0.01   0.02   0.00     0.01   0.02  -0.00
     9   6     0.02  -0.03  -0.00     0.07  -0.08   0.00     0.01  -0.01  -0.00
    10   6     0.02  -0.03   0.00     0.01  -0.01  -0.00    -0.03  -0.09   0.00
    11   6    -0.06   0.06  -0.00     0.00  -0.03   0.00    -0.02   0.20  -0.00
    12   6    -0.02  -0.00   0.00    -0.00  -0.01  -0.00    -0.02   0.01   0.00
    13   6    -0.00   0.01  -0.00    -0.03   0.02   0.00     0.00  -0.01  -0.00
    14   6    -0.01   0.04   0.00    -0.00  -0.02  -0.00    -0.02   0.08   0.00
    15   6     0.01   0.01  -0.00    -0.00  -0.03   0.00    -0.06   0.03  -0.00
    16   6    -0.02  -0.02   0.00     0.01   0.03   0.00    -0.06  -0.06  -0.00
    17   6     0.00  -0.01  -0.00     0.01   0.01   0.00    -0.01  -0.01  -0.00
    18   6    -0.12  -0.03   0.00     0.06   0.00  -0.00     0.12   0.05   0.00
    19   6     0.03  -0.00   0.00    -0.02   0.01  -0.00    -0.04  -0.10   0.00
    20   6    -0.01   0.00   0.00    -0.02  -0.00  -0.00    -0.01   0.00   0.00
    21   6     0.04   0.02  -0.00    -0.02  -0.01   0.00    -0.03  -0.04  -0.00
    22   6    -0.01  -0.01   0.00     0.03  -0.02   0.00     0.06   0.06   0.00
    23   6    -0.01  -0.01  -0.00    -0.00  -0.00   0.00    -0.01  -0.02  -0.00
    24   6     0.01   0.02  -0.00    -0.01  -0.01   0.00     0.00  -0.03  -0.00
    25   6    -0.01  -0.00  -0.00    -0.01   0.01   0.00    -0.00  -0.03  -0.00
    26   6     0.01   0.01   0.00    -0.00   0.00  -0.00    -0.02   0.01   0.00
    27   1    -0.04   0.11  -0.00     0.28  -0.43   0.00    -0.16   0.26  -0.00
    28   1    -0.00   0.07   0.00    -0.06   0.26  -0.00    -0.08   0.12   0.00
    29   1     0.14  -0.34  -0.00     0.13  -0.46   0.00     0.12  -0.26  -0.00
    30   1     0.05  -0.03  -0.00    -0.04   0.10   0.00     0.04  -0.04  -0.00
    31   1    -0.03   0.07  -0.00     0.10  -0.20   0.00    -0.07  -0.02  -0.00
    32   1    -0.40   0.04   0.00     0.08  -0.02  -0.00    -0.17   0.03  -0.00
    33   1     0.44  -0.10  -0.00    -0.05   0.05   0.00    -0.38  -0.01  -0.00
    34   1    -0.08   0.18   0.00    -0.20   0.38  -0.00    -0.05   0.11  -0.00
    35   1    -0.02   0.01  -0.00    -0.15   0.03   0.00     0.32  -0.17   0.00
    36   1     0.10  -0.22  -0.00     0.07  -0.12  -0.00     0.08  -0.21   0.00
    37   1    -0.03  -0.02   0.00    -0.03  -0.00  -0.00    -0.01  -0.00   0.00
    38   1     0.45  -0.03   0.00    -0.10   0.00  -0.00    -0.36   0.00   0.00
    39   1    -0.07  -0.00   0.00    -0.12   0.01  -0.00     0.10  -0.03  -0.00
    40   1    -0.28   0.04   0.00     0.04   0.01  -0.00     0.27  -0.07   0.00
    41   1     0.04  -0.04   0.00    -0.06   0.11  -0.00    -0.09   0.19   0.00
    42   1     0.12   0.16   0.00    -0.10  -0.12  -0.00    -0.12  -0.12   0.00
                     76                     77                     78
                     A'                     A'                     A'
 Frequencies --   1288.1042              1294.7613              1308.9159
 Red. masses --      2.0163                 1.9949                 2.3750
 Frc consts  --      1.9711                 1.9704                 2.3974
 IR Inten    --      2.5528                 0.9109                 5.8847
  Atom  AN      X      Y      Z        X      Y      Z        X      Y      Z
     1   6     0.04   0.05   0.00    -0.03  -0.03   0.00    -0.05  -0.06  -0.00
     2   6    -0.05  -0.04  -0.00     0.06  -0.02   0.00     0.11   0.11  -0.00
     3   6    -0.03  -0.02   0.00     0.05   0.01  -0.00    -0.01  -0.01   0.00
     4   6     0.00  -0.01   0.00    -0.03   0.01   0.00    -0.10  -0.03   0.00
     5   6    -0.02  -0.12  -0.00     0.04   0.04   0.00     0.13   0.05   0.00
     6   6    -0.05  -0.08  -0.00     0.05   0.03   0.00     0.01   0.01  -0.00
     7   6     0.01   0.03  -0.00    -0.00   0.01   0.00     0.00   0.01  -0.00
     8   6     0.04   0.06  -0.00    -0.00  -0.02   0.00    -0.09  -0.07   0.00
     9   6    -0.01   0.05  -0.00    -0.04   0.00   0.00     0.11   0.01  -0.00
    10   6     0.06   0.01   0.00    -0.05  -0.01  -0.00    -0.07  -0.00   0.00
    11   6    -0.07   0.00  -0.00    -0.03  -0.00   0.00     0.04   0.01  -0.00
    12   6     0.02   0.01   0.00     0.02   0.05  -0.00    -0.02  -0.00   0.00
    13   6     0.01   0.01  -0.00     0.02  -0.00   0.00    -0.04  -0.01  -0.00
    14   6     0.02   0.10   0.00    -0.03  -0.01  -0.00     0.08   0.04   0.00
    15   6    -0.06  -0.03  -0.00    -0.14  -0.09   0.00     0.00   0.02  -0.00
    16   6     0.02   0.07  -0.00    -0.03   0.07   0.00    -0.01   0.01   0.00
    17   6    -0.02  -0.03  -0.00     0.00   0.01   0.00    -0.02  -0.02  -0.00
    18   6     0.08  -0.06   0.00     0.02  -0.05  -0.00    -0.03  -0.08   0.00
    19   6    -0.00   0.01   0.00    -0.02   0.00  -0.00     0.03   0.03  -0.00
    20   6     0.01  -0.01   0.00     0.01   0.00   0.00    -0.01  -0.02  -0.00
    21   6     0.01  -0.00  -0.00    -0.01   0.01   0.00     0.03   0.03  -0.00
    22   6     0.04  -0.06  -0.00     0.14  -0.08   0.00    -0.04  -0.07   0.00
    23   6    -0.01  -0.02  -0.00     0.00  -0.00   0.00    -0.02   0.02   0.00
    24   6    -0.03  -0.01  -0.00    -0.01  -0.00   0.00    -0.01   0.01  -0.00
    25   6    -0.01   0.04   0.00    -0.00   0.04   0.00    -0.01   0.02  -0.00
    26   6     0.00   0.01   0.00    -0.01   0.04   0.00     0.02  -0.00  -0.00
    27   1     0.08  -0.02  -0.00    -0.14   0.20   0.00     0.11  -0.41  -0.00
    28   1     0.16  -0.36   0.00    -0.13   0.23  -0.00    -0.11  -0.00   0.00
    29   1    -0.02   0.11   0.00     0.07  -0.17   0.00     0.00   0.01   0.00
    30   1    -0.02   0.22   0.00     0.10  -0.25   0.00    -0.10  -0.07  -0.00
    31   1    -0.21   0.57  -0.00     0.05  -0.23   0.00    -0.19   0.23  -0.00
    32   1     0.26  -0.01  -0.00     0.46   0.01  -0.00    -0.02  -0.00   0.00
    33   1    -0.03   0.09  -0.00     0.15   0.05  -0.00    -0.36   0.07  -0.00
    34   1     0.01   0.01   0.00     0.08  -0.15   0.00    -0.19   0.31  -0.00
    35   1     0.09  -0.01  -0.00    -0.03  -0.01   0.00     0.36  -0.02  -0.00
    36   1     0.12  -0.36  -0.00    -0.05   0.12  -0.00     0.08  -0.25   0.00
    37   1    -0.03  -0.07  -0.00     0.01   0.01  -0.00     0.04   0.05   0.00
    38   1    -0.05   0.00   0.00     0.24  -0.03  -0.00     0.27  -0.01   0.00
    39   1     0.02  -0.02   0.00     0.03  -0.01  -0.00     0.03   0.01  -0.00
    40   1    -0.21   0.07  -0.00    -0.45   0.11   0.00    -0.17   0.05   0.00
    41   1    -0.08   0.12   0.00    -0.03   0.05  -0.00    -0.01   0.01   0.00
    42   1    -0.03  -0.03  -0.00    -0.18  -0.17  -0.00     0.06   0.05   0.00
                     79                     80                     81
                     A'                     A'                     A'
 Frequencies --   1317.6820              1328.9542              1334.9857
 Red. masses --      1.8644                 1.8466                 2.4428
 Frc consts  --      1.9073                 1.9215                 2.5651
 IR Inten    --      2.7372                 2.8759                 1.3100
  Atom  AN      X      Y      Z        X      Y      Z        X      Y      Z
     1   6     0.03   0.02  -0.00     0.02   0.00   0.00    -0.02  -0.02  -0.00
     2   6     0.01  -0.05  -0.00    -0.11   0.02  -0.00    -0.03   0.16  -0.00
     3   6    -0.02   0.05   0.00    -0.02  -0.06   0.00    -0.07  -0.11   0.00
     4   6     0.04   0.02  -0.00     0.06  -0.01   0.00     0.07   0.04  -0.00
     5   6     0.02  -0.02  -0.00    -0.12   0.05  -0.00    -0.05   0.06  -0.00
     6   6    -0.03  -0.01  -0.00     0.03   0.02  -0.00     0.04  -0.09  -0.00
     7   6    -0.01  -0.01  -0.00     0.02   0.01  -0.00     0.04   0.04  -0.00
     8   6     0.07   0.02  -0.00     0.00  -0.00  -0.00     0.00   0.00  -0.00
     9   6    -0.11  -0.04  -0.00     0.05  -0.01  -0.00     0.02  -0.14  -0.00
    10   6     0.01  -0.00   0.00     0.07  -0.03   0.00     0.07  -0.00   0.00
    11   6     0.01   0.00  -0.00     0.04   0.04  -0.00    -0.05   0.04  -0.00
    12   6    -0.01  -0.03   0.00     0.00   0.01  -0.00     0.02   0.01   0.00
    13   6     0.05  -0.01  -0.00    -0.03   0.00  -0.00     0.01  -0.03  -0.00
    14   6    -0.11   0.02   0.00     0.01  -0.07   0.00    -0.07  -0.07   0.00
    15   6     0.05   0.04  -0.00    -0.02   0.01  -0.00    -0.06   0.01  -0.00
    16   6    -0.00   0.02   0.00    -0.04   0.03   0.00    -0.00  -0.00   0.00
    17   6     0.01   0.04   0.00     0.03  -0.01  -0.00     0.03   0.05  -0.00
    18   6     0.02  -0.07   0.00     0.02  -0.08   0.00     0.03   0.03   0.00
    19   6     0.03   0.04   0.00    -0.00   0.03   0.00    -0.02  -0.04  -0.00
    20   6    -0.00   0.02   0.00    -0.00   0.01   0.00    -0.04   0.02   0.00
    21   6     0.04   0.02   0.00     0.01   0.03  -0.00    -0.01  -0.02   0.00
    22   6    -0.09  -0.06  -0.00    -0.01  -0.08   0.00     0.06   0.02   0.00
    23   6     0.01  -0.03  -0.00     0.01   0.02  -0.00     0.01  -0.00  -0.00
    24   6    -0.02   0.00  -0.00    -0.01  -0.01   0.00     0.00  -0.01  -0.00
    25   6    -0.03   0.02   0.00    -0.03   0.03   0.00     0.01  -0.00  -0.00
    26   6     0.02  -0.02  -0.00     0.02   0.01  -0.00    -0.02   0.01   0.00
    27   1     0.07  -0.06  -0.00    -0.08   0.21  -0.00     0.18  -0.46   0.00
    28   1    -0.16   0.44   0.00     0.16  -0.20   0.00     0.02   0.20   0.00
    29   1     0.02  -0.10   0.00    -0.01   0.10  -0.00    -0.08   0.33  -0.00
    30   1     0.25  -0.37  -0.00    -0.12   0.25  -0.00     0.15  -0.32  -0.00
    31   1    -0.08   0.19  -0.00     0.23  -0.36  -0.00    -0.09   0.35  -0.00
    32   1    -0.15  -0.01  -0.00    -0.05   0.02   0.00     0.08   0.01   0.00
    33   1    -0.39   0.09  -0.00    -0.41   0.09  -0.00     0.17  -0.03  -0.00
    34   1     0.16  -0.24   0.00    -0.07   0.10   0.00    -0.10   0.21   0.00
    35   1     0.33  -0.00  -0.00     0.45  -0.05   0.00    -0.03  -0.05  -0.00
    36   1    -0.03   0.12  -0.00    -0.07   0.21   0.00    -0.03   0.18   0.00
    37   1     0.02   0.04   0.00    -0.04  -0.03   0.00     0.10   0.23  -0.00
    38   1     0.07   0.02   0.00     0.18   0.00  -0.00    -0.10  -0.01   0.00
    39   1     0.12  -0.04   0.00    -0.11   0.03   0.00     0.04  -0.00  -0.00
    40   1    -0.00   0.02   0.00    -0.15   0.04  -0.00    -0.05   0.01   0.00
    41   1    -0.05   0.08   0.00    -0.04   0.07  -0.00    -0.01   0.01   0.00
    42   1     0.13   0.11   0.00     0.01  -0.01   0.00    -0.07  -0.06   0.00
                     82                     83                     84
                     A'                     A'                     A'
 Frequencies --   1366.0782              1382.5771              1386.3419
 Red. masses --      2.6287                 2.7313                 2.3635
 Frc consts  --      2.8903                 3.0760                 2.6764
 IR Inten    --      1.2389                 4.5064                 3.4399
  Atom  AN      X      Y      Z        X      Y      Z        X      Y      Z
     1   6     0.07   0.03  -0.00    -0.03   0.02  -0.00    -0.07   0.02  -0.00
     2   6    -0.02  -0.05   0.00     0.07  -0.05  -0.00    -0.02   0.03  -0.00
     3   6    -0.11  -0.01  -0.00     0.04   0.04   0.00     0.14  -0.04   0.00
     4   6     0.01  -0.03  -0.00    -0.05   0.04  -0.00    -0.00   0.13   0.00
     5   6    -0.00  -0.02   0.00    -0.06   0.06  -0.00     0.01  -0.11  -0.00
     6   6    -0.07   0.02   0.00     0.01  -0.13  -0.00    -0.07   0.03  -0.00
     7   6     0.05   0.05  -0.00     0.01   0.02  -0.00     0.01  -0.05  -0.00
     8   6     0.04  -0.01  -0.00    -0.10   0.09  -0.00     0.00   0.06  -0.00
     9   6    -0.02   0.04   0.00     0.01  -0.01  -0.00    -0.04  -0.11  -0.00
    10   6     0.02  -0.00  -0.00     0.05   0.03   0.00    -0.02   0.06   0.00
    11   6     0.15   0.01   0.00    -0.08  -0.02  -0.00     0.02  -0.04  -0.00
    12   6    -0.05  -0.04   0.00    -0.05  -0.04   0.00    -0.01   0.04   0.00
    13   6    -0.00  -0.00  -0.00    -0.04   0.08  -0.00     0.06  -0.01  -0.00
    14   6    -0.03   0.02  -0.00     0.11  -0.07   0.00     0.01   0.00   0.00
    15   6    -0.07   0.11   0.00    -0.04   0.15  -0.00    -0.04   0.04  -0.00
    16   6     0.05  -0.10   0.00     0.06  -0.00   0.00     0.05  -0.01   0.00
    17   6     0.01  -0.01   0.00    -0.02  -0.06  -0.00    -0.03   0.08  -0.00
    18   6    -0.11   0.08  -0.00     0.02   0.05   0.00    -0.02   0.02   0.00
    19   6    -0.02  -0.08  -0.00     0.06  -0.07  -0.00     0.02  -0.01   0.00
    20   6     0.02   0.01  -0.00     0.02  -0.01  -0.00    -0.06  -0.04   0.00
    21   6    -0.08  -0.02  -0.00     0.04  -0.04   0.00    -0.01  -0.02  -0.00
    22   6     0.08   0.04   0.00     0.00  -0.04   0.00     0.00  -0.02   0.00
    23   6    -0.01  -0.01   0.00     0.07   0.02  -0.00    -0.00  -0.02  -0.00
    24   6     0.03   0.06   0.00    -0.02   0.01  -0.00    -0.01   0.03  -0.00
    25   6     0.08  -0.04  -0.00     0.04   0.03  -0.00     0.04  -0.00  -0.00
    26   6    -0.02   0.04  -0.00    -0.04  -0.01   0.00    -0.01   0.01  -0.00
    27   1     0.14  -0.09   0.00     0.02  -0.10  -0.00    -0.09   0.03  -0.00
    28   1    -0.06   0.13   0.00     0.05  -0.18   0.00     0.22  -0.34   0.00
    29   1     0.11  -0.09   0.00     0.14  -0.28  -0.00     0.00  -0.02  -0.00
    30   1    -0.03   0.14   0.00     0.10  -0.38  -0.00     0.09  -0.11  -0.00
    31   1    -0.05   0.14  -0.00     0.08  -0.01  -0.00     0.15  -0.31  -0.00
    32   1     0.16  -0.06  -0.00    -0.03  -0.04   0.00    -0.21   0.06  -0.00
    33   1    -0.32  -0.05  -0.00    -0.16   0.04  -0.00    -0.23   0.04  -0.00
    34   1     0.03  -0.07   0.00     0.12  -0.28  -0.00    -0.01   0.17  -0.00
    35   1     0.13  -0.12   0.00     0.05  -0.08   0.00     0.02  -0.02   0.00
    36   1    -0.00   0.02  -0.00    -0.13   0.18   0.00     0.15  -0.33   0.00
    37   1    -0.05  -0.08   0.00    -0.10  -0.18   0.00     0.23   0.35   0.00
    38   1     0.36  -0.09   0.00    -0.27   0.00   0.00     0.04  -0.03   0.00
    39   1     0.03  -0.01  -0.00    -0.43   0.07  -0.00     0.22  -0.05   0.00
    40   1    -0.34   0.02   0.00    -0.19   0.07  -0.00    -0.20   0.04  -0.00
    41   1     0.20  -0.38  -0.00    -0.03   0.02   0.00     0.06  -0.14   0.00
    42   1    -0.24  -0.24   0.00     0.01   0.06   0.00    -0.07  -0.07   0.00
                     85                     86                     87
                     A'                     A'                     A'
 Frequencies --   1409.9555              1427.5138              1434.2485
 Red. masses --      3.7415                 6.3098                 3.9448
 Frc consts  --      4.3824                 7.5757                 4.7811
 IR Inten    --      3.2317                 1.0499                 0.4846
  Atom  AN      X      Y      Z        X      Y      Z        X      Y      Z
     1   6     0.03  -0.04   0.00     0.02  -0.04  -0.00    -0.07   0.13   0.00
     2   6    -0.10   0.04   0.00     0.06   0.02   0.00    -0.21  -0.08   0.00
     3   6    -0.00  -0.02  -0.00    -0.05  -0.01  -0.00     0.14   0.00  -0.00
     4   6     0.05  -0.08   0.00    -0.02   0.02   0.00     0.06  -0.08   0.00
     5   6     0.06   0.07   0.00    -0.05  -0.03   0.00     0.22   0.10   0.00
     6   6     0.05   0.06   0.00     0.02   0.03   0.00    -0.05  -0.12   0.00
     7   6     0.03   0.02   0.00     0.01   0.04   0.00    -0.01  -0.10   0.00
     8   6     0.06  -0.13   0.00     0.01  -0.00   0.00    -0.01  -0.06   0.00
     9   6     0.03   0.07   0.00    -0.04  -0.01   0.00     0.11   0.06   0.00
    10   6    -0.04  -0.02  -0.00    -0.01   0.00  -0.00    -0.06   0.09  -0.00
    11   6    -0.15  -0.13   0.00    -0.04  -0.07   0.00    -0.02   0.01   0.00
    12   6    -0.04  -0.01  -0.00    -0.04  -0.03  -0.00     0.07   0.04  -0.00
    13   6     0.01  -0.07   0.00     0.03  -0.02   0.00    -0.05   0.03   0.00
    14   6    -0.09   0.02  -0.00     0.03   0.00  -0.00    -0.11  -0.00  -0.00
    15   6    -0.07   0.15   0.00    -0.00   0.09   0.00    -0.02  -0.00  -0.00
    16   6     0.12   0.04  -0.00     0.06  -0.07   0.00     0.02  -0.02  -0.00
    17   6     0.05   0.02   0.00     0.00   0.02   0.00     0.01  -0.01  -0.00
    18   6    -0.01   0.05  -0.00     0.05   0.33  -0.00     0.04   0.07  -0.00
    19   6     0.14  -0.06  -0.00     0.09   0.04  -0.00    -0.04   0.01   0.00
    20   6     0.01   0.02  -0.00    -0.01  -0.01   0.00     0.02   0.02  -0.00
    21   6     0.11  -0.06   0.00    -0.22   0.05   0.00    -0.08  -0.00   0.00
    22   6    -0.04  -0.07  -0.00    -0.04  -0.33  -0.00    -0.00  -0.04  -0.00
    23   6    -0.07   0.00   0.00    -0.03   0.00  -0.00     0.03  -0.01   0.00
    24   6    -0.06   0.04   0.00     0.13  -0.18   0.00     0.01  -0.01   0.00
    25   6     0.08   0.05   0.00    -0.24   0.03   0.00    -0.02  -0.03   0.00
    26   6    -0.08  -0.06  -0.00     0.16   0.12  -0.00     0.06   0.06   0.00
    27   1    -0.11   0.25   0.00     0.02  -0.02   0.00    -0.04   0.06   0.00
    28   1    -0.05   0.13  -0.00    -0.04   0.08  -0.00     0.10  -0.17  -0.00
    29   1     0.10  -0.15   0.00     0.07  -0.12  -0.00    -0.13   0.20  -0.00
    30   1    -0.11   0.26   0.00    -0.06   0.16   0.00     0.11  -0.32   0.00
    31   1    -0.04  -0.04   0.00     0.01  -0.05   0.00    -0.10   0.19   0.00
    32   1     0.01  -0.01   0.00     0.05  -0.04  -0.00    -0.42   0.10  -0.00
    33   1    -0.07   0.09   0.00     0.46  -0.14   0.00     0.08  -0.03   0.00
    34   1    -0.13   0.25  -0.00    -0.00   0.05  -0.00    -0.03  -0.02  -0.00
    35   1    -0.19  -0.02   0.00     0.37  -0.00   0.00     0.22  -0.03  -0.00
    36   1     0.05   0.03  -0.00     0.07  -0.12   0.00    -0.09   0.20  -0.00
    37   1     0.03   0.07  -0.00     0.08   0.11  -0.00    -0.13  -0.19  -0.00
    38   1    -0.45   0.02  -0.00    -0.01   0.04  -0.00     0.12  -0.04  -0.00
    39   1     0.30  -0.02  -0.00     0.14  -0.01   0.00    -0.11   0.00  -0.00
    40   1    -0.24   0.11  -0.00     0.07  -0.03  -0.00    -0.12  -0.02  -0.00
    41   1    -0.07   0.05  -0.00     0.03   0.10  -0.00     0.07  -0.15  -0.00
    42   1     0.09   0.17  -0.00     0.07  -0.01  -0.00    -0.14  -0.19  -0.00
                     88                     89                     90
                     A'                     A'                     A'
 Frequencies --   1439.6809              1458.1557              1468.0151
 Red. masses --      4.8610                 2.5256                 2.8340
 Frc consts  --      5.9362                 3.1639                 3.5985
 IR Inten    --      4.1282                 0.8862                 0.0477
  Atom  AN      X      Y      Z        X      Y      Z        X      Y      Z
     1   6    -0.05   0.05   0.00    -0.00  -0.02   0.00     0.01  -0.13  -0.00
     2   6    -0.03   0.02   0.00     0.09   0.07   0.00     0.05   0.05  -0.00
     3   6     0.06  -0.01  -0.00    -0.05   0.04  -0.00     0.09   0.13   0.00
     4   6     0.09   0.01   0.00    -0.02  -0.04  -0.00    -0.02  -0.00   0.00
     5   6     0.01   0.03   0.00    -0.07  -0.09  -0.00    -0.08   0.06  -0.00
     6   6    -0.00  -0.04   0.00     0.06   0.13   0.00    -0.11  -0.04  -0.00
     7   6    -0.00  -0.07   0.00    -0.01  -0.11   0.00     0.01  -0.07  -0.00
     8   6    -0.08  -0.03   0.00     0.03   0.04   0.00     0.01  -0.02  -0.00
     9   6    -0.25  -0.12   0.00     0.05  -0.02   0.00     0.00   0.04  -0.00
    10   6    -0.01   0.03  -0.00    -0.01  -0.08  -0.00     0.08  -0.06   0.00
    11   6    -0.02  -0.01   0.00    -0.08  -0.06  -0.00    -0.02  -0.09  -0.00
    12   6     0.05   0.03  -0.00     0.11   0.03  -0.00    -0.07   0.00   0.00
    13   6     0.05  -0.18   0.00    -0.05   0.07   0.00     0.03  -0.04  -0.00
    14   6     0.26   0.14  -0.00    -0.04   0.04  -0.00    -0.01  -0.04   0.00
    15   6    -0.02   0.01   0.00    -0.02   0.00   0.00     0.10   0.10  -0.00
    16   6     0.01   0.01  -0.00     0.05   0.03   0.00    -0.05   0.04  -0.00
    17   6     0.09  -0.20   0.00    -0.04   0.00   0.00     0.03   0.00  -0.00
    18   6     0.02   0.00  -0.00     0.05   0.03   0.00     0.08  -0.04   0.00
    19   6    -0.02  -0.00  -0.00    -0.01   0.01  -0.00    -0.11  -0.02   0.00
    20   6     0.07   0.19  -0.00     0.02   0.01  -0.00    -0.02  -0.02   0.00
    21   6    -0.00  -0.02   0.00    -0.01  -0.04  -0.00    -0.02  -0.01  -0.00
    22   6     0.00   0.00  -0.00    -0.05  -0.02   0.00     0.01   0.06   0.00
    23   6    -0.15   0.07   0.00     0.07  -0.03  -0.00    -0.03   0.03  -0.00
    24   6    -0.02   0.02   0.00    -0.05   0.04   0.00    -0.03   0.02  -0.00
    25   6     0.03  -0.01   0.00     0.06  -0.02   0.00     0.03  -0.04  -0.00
    26   6     0.01   0.02  -0.00     0.02   0.04  -0.00     0.04   0.05   0.00
    27   1     0.04  -0.16   0.00     0.06  -0.16  -0.00    -0.23   0.39  -0.00
    28   1    -0.10   0.45  -0.00    -0.11   0.15   0.00    -0.02  -0.00   0.00
    29   1    -0.11   0.20   0.00    -0.23   0.41   0.00     0.03  -0.10  -0.00
    30   1    -0.24   0.31   0.00     0.02   0.09   0.00    -0.02   0.03  -0.00
    31   1     0.06  -0.10   0.00     0.00  -0.12   0.00    -0.14   0.38  -0.00
    32   1    -0.28   0.07  -0.00    -0.42   0.10   0.00    -0.06   0.00   0.00
    33   1    -0.01   0.01  -0.00     0.04   0.04   0.00     0.32  -0.02   0.00
    34   1    -0.02  -0.06  -0.00     0.07  -0.22  -0.00    -0.07   0.18   0.00
    35   1     0.11  -0.02   0.00     0.10  -0.00  -0.00     0.37  -0.09   0.00
    36   1    -0.03   0.10  -0.00    -0.04  -0.00  -0.00     0.01   0.05  -0.00
    37   1    -0.12  -0.05  -0.00    -0.14  -0.22   0.00     0.10   0.15   0.00
    38   1     0.00  -0.02  -0.00    -0.02  -0.05  -0.00     0.06  -0.03   0.00
    39   1    -0.11   0.07  -0.00    -0.18  -0.02   0.00     0.11   0.02   0.00
    40   1    -0.13   0.01  -0.00    -0.28   0.02  -0.00    -0.13  -0.03   0.00
    41   1     0.02  -0.08   0.00     0.05  -0.21  -0.00     0.02  -0.13   0.00
    42   1    -0.09  -0.10  -0.00    -0.17  -0.21   0.00    -0.18  -0.23   0.00
                     91                     92                     93
                     A'                     A'                     A'
 Frequencies --   1484.0871              1490.9467              1512.8161
 Red. masses --      3.3547                 2.3306                 2.3689
 Frc consts  --      4.3533                 3.0524                 3.1942
 IR Inten    --      1.6848                 8.1809                 0.3855
  Atom  AN      X      Y      Z        X      Y      Z        X      Y      Z
     1   6    -0.03  -0.06  -0.00    -0.01   0.06  -0.00     0.04   0.01  -0.00
     2   6    -0.05   0.15  -0.00     0.03  -0.05   0.00     0.03  -0.08  -0.00
     3   6     0.12  -0.03   0.00    -0.04   0.02  -0.00    -0.06   0.05   0.00
     4   6     0.03  -0.01   0.00    -0.00  -0.03  -0.00    -0.05   0.03   0.00
     5   6     0.02  -0.11  -0.00    -0.01   0.02   0.00     0.03  -0.04  -0.00
     6   6    -0.12   0.09  -0.00     0.00  -0.02   0.00     0.01   0.05  -0.00
     7   6     0.05  -0.04  -0.00     0.04  -0.08   0.00    -0.00  -0.04  -0.00
     8   6     0.02   0.03  -0.00     0.01  -0.03   0.00    -0.00   0.06  -0.00
     9   6     0.07  -0.11  -0.00    -0.02   0.03   0.00    -0.02   0.08  -0.00
    10   6     0.02  -0.05   0.00    -0.01   0.05  -0.00    -0.02  -0.03   0.00
    11   6     0.09  -0.07  -0.00     0.09  -0.07   0.00     0.03  -0.01  -0.00
    12   6    -0.09   0.04   0.00     0.03   0.01  -0.00     0.06   0.00   0.00
    13   6    -0.06  -0.00  -0.00    -0.01   0.05   0.00     0.09  -0.11  -0.00
    14   6    -0.06   0.12   0.00     0.02  -0.04  -0.00    -0.04   0.03   0.00
    15   6    -0.04   0.05   0.00    -0.04   0.10   0.00    -0.04  -0.00  -0.00
    16   6    -0.01  -0.00   0.00    -0.09   0.01   0.00     0.01  -0.01   0.00
    17   6    -0.02  -0.08  -0.00    -0.02   0.07   0.00     0.03  -0.13  -0.00
    18   6    -0.08  -0.01  -0.00    -0.07  -0.01  -0.00    -0.05   0.02   0.00
    19   6     0.01  -0.02  -0.00    -0.08  -0.03  -0.00    -0.01  -0.00   0.00
    20   6     0.03   0.10  -0.00     0.03  -0.03  -0.00    -0.12  -0.04   0.00
    21   6     0.01   0.04  -0.00     0.08   0.04   0.00     0.03   0.01  -0.00
    22   6     0.09  -0.02   0.00     0.12  -0.01  -0.00     0.03  -0.02   0.00
    23   6     0.10  -0.03   0.00    -0.04  -0.02   0.00     0.09   0.08  -0.00
    24   6     0.06  -0.06   0.00     0.03  -0.10   0.00     0.02  -0.04  -0.00
    25   6    -0.05   0.04  -0.00     0.03   0.03   0.00     0.02   0.01  -0.00
    26   6    -0.05  -0.05   0.00    -0.07   0.00  -0.00    -0.03  -0.00   0.00
[truncated: 168,938 more chars]
