# Supplementary material for: HOMA Index Establishes Similarity to a Reference Molecule
Source: J Chem Inf Model. 2023 Dec 6;63(24):7744–54. doi: 10.1021/acs.jcim.3c01551 (PMC10751799; doi:10.1021/acs.jcim.3c01551)
Supplement: Supplementary file 7 — ci3c01551_si_007.zip [file ci3c01551_si_007.zip › ad-Fig4-hexacene-Gaussian16-output/24-1102.log]

 Set GAUSS_PDEF to "48".
 Set GAUSS_MDEF to "10240MB".
 Entering Gaussian System, Link 0=g16
 Initial command:
 /mnt/opt/groups/app-gaussian/g16-avx2/l1.exe "/scratch/9832363.torquesrv1.cis.gov.pl/Gau-881.inp" -scrdir="/scratch/9832363.torquesrv1.cis.gov.pl/"
 Default is to use a total of  48 processors:
                               48 via shared-memory
                                1 via Linda
 Entering Link 1 = /mnt/opt/groups/app-gaussian/g16-avx2/l1.exe PID=       882.
  
 Copyright (c) 1988-2019, Gaussian, Inc.  All Rights Reserved.
  
 This is part of the Gaussian(R) 16 program.  It is based on
 the Gaussian(R) 09 system (copyright 2009, Gaussian, Inc.),
 the Gaussian(R) 03 system (copyright 2003, Gaussian, Inc.),
 the Gaussian(R) 98 system (copyright 1998, Gaussian, Inc.),
 the Gaussian(R) 94 system (copyright 1995, Gaussian, Inc.),
 the Gaussian 92(TM) system (copyright 1992, Gaussian, Inc.),
 the Gaussian 90(TM) system (copyright 1990, Gaussian, Inc.),
 the Gaussian 88(TM) system (copyright 1988, Gaussian, Inc.),
 the Gaussian 86(TM) system (copyright 1986, Carnegie Mellon
 University), and the Gaussian 82(TM) system (copyright 1983,
 Carnegie Mellon University). Gaussian is a federally registered
 trademark of Gaussian, Inc.
  
 This software contains proprietary and confidential information,
 including trade secrets, belonging to Gaussian, Inc.
  
 This software is provided under written license and may be
 used, copied, transmitted, or stored only in accord with that
 written license.
  
 The following legend is applicable only to US Government
 contracts under FAR:
  
                    RESTRICTED RIGHTS LEGEND
  
 Use, reproduction and disclosure by the US Government is
 subject to restrictions as set forth in subparagraphs (a)
 and (c) of the Commercial Computer Software - Restricted
 Rights clause in FAR 52.227-19.
  
 Gaussian, Inc.
 340 Quinnipiac St., Bldg. 40, Wallingford CT 06492
  
  
 ---------------------------------------------------------------
 Warning -- This program may not be used in any manner that
 competes with the business of Gaussian, Inc. or will provide
 assistance to any competitor of Gaussian, Inc.  The licensee
 of this program is prohibited from giving any competitor of
 Gaussian, Inc. access to this program.  By using this program,
 the user acknowledges that Gaussian, Inc. is engaged in the
 business of creating and licensing software in the field of
 computational chemistry and represents and warrants to the
 licensee that it is not a competitor of Gaussian, Inc. and that
 it will not use this program in any manner prohibited above.
 ---------------------------------------------------------------
  

 Cite this work as:
 Gaussian 16, Revision C.01,
 M. J. Frisch, G. W. Trucks, H. B. Schlegel, G. E. Scuseria, 
 M. A. Robb, J. R. Cheeseman, G. Scalmani, V. Barone, 
 G. A. Petersson, H. Nakatsuji, X. Li, M. Caricato, A. V. Marenich, 
 J. Bloino, B. G. Janesko, R. Gomperts, B. Mennucci, H. P. Hratchian, 
 J. V. Ortiz, A. F. Izmaylov, J. L. Sonnenberg, D. Williams-Young, 
 F. Ding, F. Lipparini, F. Egidi, J. Goings, B. Peng, A. Petrone, 
 T. Henderson, D. Ranasinghe, V. G. Zakrzewski, J. Gao, N. Rega, 
 G. Zheng, W. Liang, M. Hada, M. Ehara, K. Toyota, R. Fukuda, 
 J. Hasegawa, M. Ishida, T. Nakajima, Y. Honda, O. Kitao, H. Nakai, 
 T. Vreven, K. Throssell, J. A. Montgomery, Jr., J. E. Peralta, 
 F. Ogliaro, M. J. Bearpark, J. J. Heyd, E. N. Brothers, K. N. Kudin, 
 V. N. Staroverov, T. A. Keith, R. Kobayashi, J. Normand, 
 K. Raghavachari, A. P. Rendell, J. C. Burant, S. S. Iyengar, 
 J. Tomasi, M. Cossi, J. M. Millam, M. Klene, C. Adamo, R. Cammi, 
 J. W. Ochterski, R. L. Martin, K. Morokuma, O. Farkas, 
 J. B. Foresman, and D. J. Fox, Gaussian, Inc., Wallingford CT, 2019.
 
 ******************************************
 Gaussian 16:  ES64L-G16RevC.01  3-Jul-2019
                 8-Sep-2022 
 ******************************************
 ----------------------------------------------------------------------
 #p opt freq b3lyp/6-31g(d,p) empiricaldispersion=gd3 int=(grid=ultrafi
 ne,acc2e=12) scf=(maxcyc=500,ferm,novaracc,noincfoc,intrep)
 ----------------------------------------------------------------------
 1/18=20,19=15,26=4,38=1/1,3;
 2/9=110,12=2,17=6,18=5,40=1/2;
 3/5=1,6=6,7=101,11=2,25=1,27=12,30=1,71=1,74=-5,75=-5,124=31/1,2,3;
 4//1;
 5/5=100002,7=500,17=20,22=13,38=1,87=12/2;
 6/7=2,8=2,9=2,10=2,28=1,87=12/1;
 7/87=12/1,2,3,16;
 1/18=20,19=15,26=4/3(2);
 2/9=110/2;
 99//99;
 2/9=110/2;
 3/5=1,6=6,7=101,11=2,25=1,27=12,30=1,71=1,74=-5,75=-5,124=31/1,2,3;
 4/5=5,16=3,69=1/1;
 5/5=100002,7=500,17=20,22=13,38=1,87=12/2;
 7/87=12/1,2,3,16;
 1/18=20,19=15,26=4/3(-5);
 2/9=110/2;
 6/7=2,8=2,9=2,10=2,19=2,28=1,87=12/1;
 99/9=1/99;
 Leave Link    1 at Thu Sep  8 15:01:23 2022, MaxMem=           0 cpu:              15.9 elap:               0.3
 (Enter /mnt/opt/groups/app-gaussian/g16-avx2/l101.exe)
 ---------
 peri symm
 ---------
 Symbolic Z-matrix:
 Charge =  0 Multiplicity = 1
 C                    -2.12005  -0.85574   0. 
 C                    -1.43352  -2.08886   0. 
 C                    -1.44974   0.35959   0. 
 C                    -2.0973   -3.32916   0. 
 C                     0.01356  -2.06348   0. 
 C                     0.        0.39577   0. 
 C                    -2.16874   1.60142   0. 
 C                     0.71494  -3.28309   0. 
 C                    -1.39659  -4.53499   0. 
 C                     0.67986  -0.81522   0. 
 C                     0.67531   1.69547   0. 
 C                    -1.52318   2.79483   0. 
 C                    -2.05946  -5.80477   0. 
 C                     0.05342  -4.51113   0. 
 C                    -0.08409   2.88684   0. 
 C                     2.09937   1.78785   0. 
 C                     0.75782  -5.75822   0. 
 C                     2.74206   2.99318   0. 
 C                     0.58445   4.17137   0. 
 C                    -1.34589  -6.97157   0. 
 C                    -0.10906   5.41079   0. 
 C                     2.0138    4.21569   0. 
 C                     0.08329  -6.94806   0. 
 C                     0.5654    6.61437   0. 
 C                     2.68243   5.46518   0. 
 C                     1.97604   6.64745   0. 
 H                    -3.20753  -0.86006   0. 
 H                    -3.18471  -3.34505   0. 
 H                    -3.25488   1.56665   0. 
 H                     1.80246  -3.26627   0. 
 H                     1.76376  -0.83995   0. 
 H                    -2.11395   3.7023    0. 
 H                     2.69606   0.88388   0. 
 H                    -3.1462   -5.82047   0. 
 H                     3.82804   3.03282   0. 
 H                     1.84451  -5.73806   0. 
 H                    -1.86195  -7.92708   0. 
 H                    -1.1922    5.42815   0. 
 H                     0.63061  -7.88599   0. 
 H                     3.76931   5.47195   0. 
 H                     0.00448   7.54431   0. 
 H                     2.49761   7.59979   0. 
 
 ITRead=  0  0  0  0  0  0  0  0  0  0  0  0  0  0  0  0  0  0  0  0
 ITRead=  0  0  0  0  0  0  0  0  0  0  0  0  0  0  0  0  0  0  0  0
 ITRead=  0  0
 MicOpt= -1 -1 -1 -1 -1 -1 -1 -1 -1 -1 -1 -1 -1 -1 -1 -1 -1 -1 -1 -1
 MicOpt= -1 -1 -1 -1 -1 -1 -1 -1 -1 -1 -1 -1 -1 -1 -1 -1 -1 -1 -1 -1
 MicOpt= -1 -1
 NAtoms=     42 NQM=       42 NQMF=       0 NMMI=      0 NMMIF=      0
                NMic=       0 NMicF=      0.
                    Isotopes and Nuclear Properties:
 (Nuclear quadrupole moments (NQMom) in fm**2, nuclear magnetic moments (NMagM)
  in nuclear magnetons)

  Atom         1           2           3           4           5           6           7           8           9          10
 IAtWgt=          12          12          12          12          12          12          12          12          12          12
 AtmWgt=  12.0000000  12.0000000  12.0000000  12.0000000  12.0000000  12.0000000  12.0000000  12.0000000  12.0000000  12.0000000
 NucSpn=           0           0           0           0           0           0           0           0           0           0
 AtZEff=  -0.0000000  -0.0000000  -0.0000000  -0.0000000  -0.0000000  -0.0000000  -0.0000000  -0.0000000  -0.0000000  -0.0000000
 NQMom=    0.0000000   0.0000000   0.0000000   0.0000000   0.0000000   0.0000000   0.0000000   0.0000000   0.0000000   0.0000000
 NMagM=    0.0000000   0.0000000   0.0000000   0.0000000   0.0000000   0.0000000   0.0000000   0.0000000   0.0000000   0.0000000
 AtZNuc=   6.0000000   6.0000000   6.0000000   6.0000000   6.0000000   6.0000000   6.0000000   6.0000000   6.0000000   6.0000000

  Atom        11          12          13          14          15          16          17          18          19          20
 IAtWgt=          12          12          12          12          12          12          12          12          12          12
 AtmWgt=  12.0000000  12.0000000  12.0000000  12.0000000  12.0000000  12.0000000  12.0000000  12.0000000  12.0000000  12.0000000
 NucSpn=           0           0           0           0           0           0           0           0           0           0
 AtZEff=  -0.0000000  -0.0000000  -0.0000000  -0.0000000  -0.0000000  -0.0000000  -0.0000000  -0.0000000  -0.0000000  -0.0000000
 NQMom=    0.0000000   0.0000000   0.0000000   0.0000000   0.0000000   0.0000000   0.0000000   0.0000000   0.0000000   0.0000000
 NMagM=    0.0000000   0.0000000   0.0000000   0.0000000   0.0000000   0.0000000   0.0000000   0.0000000   0.0000000   0.0000000
 AtZNuc=   6.0000000   6.0000000   6.0000000   6.0000000   6.0000000   6.0000000   6.0000000   6.0000000   6.0000000   6.0000000

  Atom        21          22          23          24          25          26          27          28          29          30
 IAtWgt=          12          12          12          12          12          12           1           1           1           1
 AtmWgt=  12.0000000  12.0000000  12.0000000  12.0000000  12.0000000  12.0000000   1.0078250   1.0078250   1.0078250   1.0078250
 NucSpn=           0           0           0           0           0           0           1           1           1           1
 AtZEff=  -0.0000000  -0.0000000  -0.0000000  -0.0000000  -0.0000000  -0.0000000  -0.0000000  -0.0000000  -0.0000000  -0.0000000
 NQMom=    0.0000000   0.0000000   0.0000000   0.0000000   0.0000000   0.0000000   0.0000000   0.0000000   0.0000000   0.0000000
 NMagM=    0.0000000   0.0000000   0.0000000   0.0000000   0.0000000   0.0000000   2.7928460   2.7928460   2.7928460   2.7928460
 AtZNuc=   6.0000000   6.0000000   6.0000000   6.0000000   6.0000000   6.0000000   1.0000000   1.0000000   1.0000000   1.0000000

  Atom        31          32          33          34          35          36          37          38          39          40
 IAtWgt=           1           1           1           1           1           1           1           1           1           1
 AtmWgt=   1.0078250   1.0078250   1.0078250   1.0078250   1.0078250   1.0078250   1.0078250   1.0078250   1.0078250   1.0078250
 NucSpn=           1           1           1           1           1           1           1           1           1           1
 AtZEff=  -0.0000000  -0.0000000  -0.0000000  -0.0000000  -0.0000000  -0.0000000  -0.0000000  -0.0000000  -0.0000000  -0.0000000
 NQMom=    0.0000000   0.0000000   0.0000000   0.0000000   0.0000000   0.0000000   0.0000000   0.0000000   0.0000000   0.0000000
 NMagM=    2.7928460   2.7928460   2.7928460   2.7928460   2.7928460   2.7928460   2.7928460   2.7928460   2.7928460   2.7928460
 AtZNuc=   1.0000000   1.0000000   1.0000000   1.0000000   1.0000000   1.0000000   1.0000000   1.0000000   1.0000000   1.0000000

  Atom        41          42
 IAtWgt=           1           1
 AtmWgt=   1.0078250   1.0078250
 NucSpn=           1           1
 AtZEff=  -0.0000000  -0.0000000
 NQMom=    0.0000000   0.0000000
 NMagM=    2.7928460   2.7928460
 AtZNuc=   1.0000000   1.0000000
 Leave Link  101 at Thu Sep  8 15:01:24 2022, MaxMem=  1342177280 cpu:              29.4 elap:               0.7
 (Enter /mnt/opt/groups/app-gaussian/g16-avx2/l103.exe)

 GradGradGradGradGradGradGradGradGradGradGradGradGradGradGradGradGradGrad
 Berny optimization.
 Initialization pass.
                           ----------------------------
                           !    Initial Parameters    !
                           ! (Angstroms and Degrees)  !
 --------------------------                            --------------------------
 ! Name  Definition              Value          Derivative Info.                !
 --------------------------------------------------------------------------------
 ! R1    R(1,2)                  1.4113         estimate D2E/DX2                !
 ! R2    R(1,3)                  1.3879         estimate D2E/DX2                !
 ! R3    R(1,27)                 1.0875         estimate D2E/DX2                !
 ! R4    R(2,4)                  1.4068         estimate D2E/DX2                !
 ! R5    R(2,5)                  1.4473         estimate D2E/DX2                !
 ! R6    R(3,6)                  1.4502         estimate D2E/DX2                !
 ! R7    R(3,7)                  1.435          estimate D2E/DX2                !
 ! R8    R(4,9)                  1.3946         estimate D2E/DX2                !
 ! R9    R(4,28)                 1.0875         estimate D2E/DX2                !
 ! R10   R(5,8)                  1.4069         estimate D2E/DX2                !
 ! R11   R(5,10)                 1.415          estimate D2E/DX2                !
 ! R12   R(6,10)                 1.3888         estimate D2E/DX2                !
 ! R13   R(6,11)                 1.4647         estimate D2E/DX2                !
 ! R14   R(7,12)                 1.3568         estimate D2E/DX2                !
 ! R15   R(7,29)                 1.0867         estimate D2E/DX2                !
 ! R16   R(8,14)                 1.3949         estimate D2E/DX2                !
 ! R17   R(8,30)                 1.0876         estimate D2E/DX2                !
 ! R18   R(9,13)                 1.4324         estimate D2E/DX2                !
 ! R19   R(9,14)                 1.4502         estimate D2E/DX2                !
 ! R20   R(10,31)                1.0842         estimate D2E/DX2                !
 ! R21   R(11,15)                1.4128         estimate D2E/DX2                !
 ! R22   R(11,16)                1.4271         estimate D2E/DX2                !
 ! R23   R(12,15)                1.442          estimate D2E/DX2                !
 ! R24   R(12,32)                1.0828         estimate D2E/DX2                !
 ! R25   R(13,20)                1.3677         estimate D2E/DX2                !
 ! R26   R(13,34)                1.0869         estimate D2E/DX2                !
 ! R27   R(14,17)                1.4323         estimate D2E/DX2                !
 ! R28   R(15,19)                1.4481         estimate D2E/DX2                !
 ! R29   R(16,18)                1.366          estimate D2E/DX2                !
 ! R30   R(16,33)                1.0831         estimate D2E/DX2                !
 ! R31   R(17,23)                1.3677         estimate D2E/DX2                !
 ! R32   R(17,36)                1.0869         estimate D2E/DX2                !
 ! R33   R(18,22)                1.423          estimate D2E/DX2                !
 ! R34   R(18,35)                1.0867         estimate D2E/DX2                !
 ! R35   R(19,21)                1.4202         estimate D2E/DX2                !
 ! R36   R(19,22)                1.43           estimate D2E/DX2                !
 ! R37   R(20,23)                1.4294         estimate D2E/DX2                !
 ! R38   R(20,37)                1.086          estimate D2E/DX2                !
 ! R39   R(21,24)                1.3797         estimate D2E/DX2                !
 ! R40   R(21,38)                1.0833         estimate D2E/DX2                !
 ! R41   R(22,25)                1.4171         estimate D2E/DX2                !
 ! R42   R(23,39)                1.0859         estimate D2E/DX2                !
 ! R43   R(24,26)                1.411          estimate D2E/DX2                !
 ! R44   R(24,41)                1.086          estimate D2E/DX2                !
 ! R45   R(25,26)                1.3772         estimate D2E/DX2                !
 ! R46   R(25,40)                1.0869         estimate D2E/DX2                !
 ! R47   R(26,42)                1.0858         estimate D2E/DX2                !
 ! A1    A(2,1,3)              122.0148         estimate D2E/DX2                !
 ! A2    A(2,1,27)             118.8794         estimate D2E/DX2                !
 ! A3    A(3,1,27)             119.1059         estimate D2E/DX2                !
 ! A4    A(1,2,4)              122.7384         estimate D2E/DX2                !
 ! A5    A(1,2,5)              118.1019         estimate D2E/DX2                !
 ! A6    A(4,2,5)              119.1597         estimate D2E/DX2                !
 ! A7    A(1,3,6)              120.3081         estimate D2E/DX2                !
 ! A8    A(1,3,7)              121.0514         estimate D2E/DX2                !
 ! A9    A(6,3,7)              118.6405         estimate D2E/DX2                !
 ! A10   A(2,4,9)              121.6842         estimate D2E/DX2                !
 ! A11   A(2,4,28)             118.9922         estimate D2E/DX2                !
 ! A12   A(9,4,28)             119.3236         estimate D2E/DX2                !
 ! A13   A(2,5,8)              118.898          estimate D2E/DX2                !
 ! A14   A(2,5,10)             119.0976         estimate D2E/DX2                !
 ! A15   A(8,5,10)             122.0045         estimate D2E/DX2                !
 ! A16   A(3,6,10)             117.8807         estimate D2E/DX2                !
 ! A17   A(3,6,11)             118.8853         estimate D2E/DX2                !
 ! A18   A(10,6,11)            123.234          estimate D2E/DX2                !
 ! A19   A(3,7,12)             121.5192         estimate D2E/DX2                !
 ! A20   A(3,7,29)             118.2363         estimate D2E/DX2                !
 ! A21   A(12,7,29)            120.2445         estimate D2E/DX2                !
 ! A22   A(5,8,14)             121.7865         estimate D2E/DX2                !
 ! A23   A(5,8,30)             119.0168         estimate D2E/DX2                !
 ! A24   A(14,8,30)            119.1967         estimate D2E/DX2                !
 ! A25   A(4,9,13)             122.273          estimate D2E/DX2                !
 ! A26   A(4,9,14)             119.2182         estimate D2E/DX2                !
 ! A27   A(13,9,14)            118.5088         estimate D2E/DX2                !
 ! A28   A(5,10,6)             122.597          estimate D2E/DX2                !
 ! A29   A(5,10,31)            116.7861         estimate D2E/DX2                !
 ! A30   A(6,10,31)            120.6169         estimate D2E/DX2                !
 ! A31   A(6,11,15)            120.0302         estimate D2E/DX2                !
 ! A32   A(6,11,16)            121.1675         estimate D2E/DX2                !
 ! A33   A(15,11,16)           118.8023         estimate D2E/DX2                !
 ! A34   A(7,12,15)            122.0688         estimate D2E/DX2                !
 ! A35   A(7,12,32)            118.5247         estimate D2E/DX2                !
 ! A36   A(15,12,32)           119.4064         estimate D2E/DX2                !
 ! A37   A(9,13,20)            120.9858         estimate D2E/DX2                !
 ! A38   A(9,13,34)            118.3939         estimate D2E/DX2                !
 ! A39   A(20,13,34)           120.6203         estimate D2E/DX2                !
 ! A40   A(8,14,9)             119.2535         estimate D2E/DX2                !
 ! A41   A(8,14,17)            122.2299         estimate D2E/DX2                !
 ! A42   A(9,14,17)            118.5166         estimate D2E/DX2                !
 ! A43   A(11,15,12)           118.856          estimate D2E/DX2                !
 ! A44   A(11,15,19)           119.9914         estimate D2E/DX2                !
 ! A45   A(12,15,19)           121.1527         estimate D2E/DX2                !
 ! A46   A(11,16,18)           121.7785         estimate D2E/DX2                !
 ! A47   A(11,16,33)           119.7161         estimate D2E/DX2                !
 ! A48   A(18,16,33)           118.5053         estimate D2E/DX2                !
 ! A49   A(14,17,23)           120.9912         estimate D2E/DX2                !
 ! A50   A(14,17,36)           118.3962         estimate D2E/DX2                !
 ! A51   A(23,17,36)           120.6125         estimate D2E/DX2                !
 ! A52   A(16,18,22)           121.1506         estimate D2E/DX2                !
 ! A53   A(16,18,35)           120.1573         estimate D2E/DX2                !
 ! A54   A(22,18,35)           118.6921         estimate D2E/DX2                !
 ! A55   A(15,19,21)           123.2762         estimate D2E/DX2                !
 ! A56   A(15,19,22)           119.2707         estimate D2E/DX2                !
 ! A57   A(21,19,22)           117.4532         estimate D2E/DX2                !
 ! A58   A(13,20,23)           120.5055         estimate D2E/DX2                !
 ! A59   A(13,20,37)           120.1788         estimate D2E/DX2                !
 ! A60   A(23,20,37)           119.3157         estimate D2E/DX2                !
 ! A61   A(19,21,24)           121.5056         estimate D2E/DX2                !
 ! A62   A(19,21,38)           120.1475         estimate D2E/DX2                !
 ! A63   A(24,21,38)           118.3469         estimate D2E/DX2                !
 ! A64   A(18,22,19)           119.0066         estimate D2E/DX2                !
 ! A65   A(18,22,25)           121.0653         estimate D2E/DX2                !
 ! A66   A(19,22,25)           119.9281         estimate D2E/DX2                !
 ! A67   A(17,23,20)           120.492          estimate D2E/DX2                !
 ! A68   A(17,23,39)           120.1855         estimate D2E/DX2                !
 ! A69   A(20,23,39)           119.3225         estimate D2E/DX2                !
 ! A70   A(21,24,26)           120.6088         estimate D2E/DX2                !
 ! A71   A(21,24,41)           119.6373         estimate D2E/DX2                !
 ! A72   A(26,24,41)           119.7539         estimate D2E/DX2                !
 ! A73   A(22,25,26)           120.99           estimate D2E/DX2                !
 ! A74   A(22,25,40)           118.5087         estimate D2E/DX2                !
 ! A75   A(26,25,40)           120.5012         estimate D2E/DX2                !
 ! A76   A(24,26,25)           119.5143         estimate D2E/DX2                !
 ! A77   A(24,26,42)           120.0521         estimate D2E/DX2                !
 ! A78   A(25,26,42)           120.4335         estimate D2E/DX2                !
 ! D1    D(3,1,2,4)            180.0            estimate D2E/DX2                !
 ! D2    D(3,1,2,5)              0.0            estimate D2E/DX2                !
 ! D3    D(27,1,2,4)             0.0            estimate D2E/DX2                !
 ! D4    D(27,1,2,5)           180.0            estimate D2E/DX2                !
 ! D5    D(2,1,3,6)              0.0            estimate D2E/DX2                !
 ! D6    D(2,1,3,7)            180.0            estimate D2E/DX2                !
 ! D7    D(27,1,3,6)           180.0            estimate D2E/DX2                !
 ! D8    D(27,1,3,7)             0.0            estimate D2E/DX2                !
 ! D9    D(1,2,4,9)            180.0            estimate D2E/DX2                !
 ! D10   D(1,2,4,28)             0.0            estimate D2E/DX2                !
 ! D11   D(5,2,4,9)              0.0            estimate D2E/DX2                !
 ! D12   D(5,2,4,28)           180.0            estimate D2E/DX2                !
 ! D13   D(1,2,5,8)            180.0            estimate D2E/DX2                !
 ! D14   D(1,2,5,10)             0.0            estimate D2E/DX2                !
 ! D15   D(4,2,5,8)              0.0            estimate D2E/DX2                !
 ! D16   D(4,2,5,10)           180.0            estimate D2E/DX2                !
 ! D17   D(1,3,6,10)             0.0            estimate D2E/DX2                !
 ! D18   D(1,3,6,11)           180.0            estimate D2E/DX2                !
 ! D19   D(7,3,6,10)           180.0            estimate D2E/DX2                !
 ! D20   D(7,3,6,11)             0.0            estimate D2E/DX2                !
 ! D21   D(1,3,7,12)           180.0            estimate D2E/DX2                !
 ! D22   D(1,3,7,29)             0.0            estimate D2E/DX2                !
 ! D23   D(6,3,7,12)             0.0            estimate D2E/DX2                !
 ! D24   D(6,3,7,29)           180.0            estimate D2E/DX2                !
 ! D25   D(2,4,9,13)           180.0            estimate D2E/DX2                !
 ! D26   D(2,4,9,14)             0.0            estimate D2E/DX2                !
 ! D27   D(28,4,9,13)            0.0            estimate D2E/DX2                !
 ! D28   D(28,4,9,14)          180.0            estimate D2E/DX2                !
 ! D29   D(2,5,8,14)             0.0            estimate D2E/DX2                !
 ! D30   D(2,5,8,30)           180.0            estimate D2E/DX2                !
 ! D31   D(10,5,8,14)          180.0            estimate D2E/DX2                !
 ! D32   D(10,5,8,30)            0.0            estimate D2E/DX2                !
 ! D33   D(2,5,10,6)             0.0            estimate D2E/DX2                !
 ! D34   D(2,5,10,31)          180.0            estimate D2E/DX2                !
 ! D35   D(8,5,10,6)           180.0            estimate D2E/DX2                !
 ! D36   D(8,5,10,31)            0.0            estimate D2E/DX2                !
 ! D37   D(3,6,10,5)             0.0            estimate D2E/DX2                !
 ! D38   D(3,6,10,31)          180.0            estimate D2E/DX2                !
 ! D39   D(11,6,10,5)          180.0            estimate D2E/DX2                !
 ! D40   D(11,6,10,31)           0.0            estimate D2E/DX2                !
 ! D41   D(3,6,11,15)            0.0            estimate D2E/DX2                !
 ! D42   D(3,6,11,16)          180.0            estimate D2E/DX2                !
 ! D43   D(10,6,11,15)         180.0            estimate D2E/DX2                !
 ! D44   D(10,6,11,16)           0.0            estimate D2E/DX2                !
 ! D45   D(3,7,12,15)            0.0            estimate D2E/DX2                !
 ! D46   D(3,7,12,32)          180.0            estimate D2E/DX2                !
 ! D47   D(29,7,12,15)         180.0            estimate D2E/DX2                !
 ! D48   D(29,7,12,32)           0.0            estimate D2E/DX2                !
 ! D49   D(5,8,14,9)             0.0            estimate D2E/DX2                !
 ! D50   D(5,8,14,17)          180.0            estimate D2E/DX2                !
 ! D51   D(30,8,14,9)          180.0            estimate D2E/DX2                !
 ! D52   D(30,8,14,17)           0.0            estimate D2E/DX2                !
 ! D53   D(4,9,13,20)          180.0            estimate D2E/DX2                !
 ! D54   D(4,9,13,34)            0.0            estimate D2E/DX2                !
 ! D55   D(14,9,13,20)           0.0            estimate D2E/DX2                !
 ! D56   D(14,9,13,34)         180.0            estimate D2E/DX2                !
 ! D57   D(4,9,14,8)             0.0            estimate D2E/DX2                !
 ! D58   D(4,9,14,17)          180.0            estimate D2E/DX2                !
 ! D59   D(13,9,14,8)          180.0            estimate D2E/DX2                !
 ! D60   D(13,9,14,17)           0.0            estimate D2E/DX2                !
 ! D61   D(6,11,15,12)           0.0            estimate D2E/DX2                !
 ! D62   D(6,11,15,19)         180.0            estimate D2E/DX2                !
 ! D63   D(16,11,15,12)        180.0            estimate D2E/DX2                !
 ! D64   D(16,11,15,19)          0.0            estimate D2E/DX2                !
 ! D65   D(6,11,16,18)         180.0            estimate D2E/DX2                !
 ! D66   D(6,11,16,33)           0.0            estimate D2E/DX2                !
 ! D67   D(15,11,16,18)          0.0            estimate D2E/DX2                !
 ! D68   D(15,11,16,33)        180.0            estimate D2E/DX2                !
 ! D69   D(7,12,15,11)           0.0            estimate D2E/DX2                !
 ! D70   D(7,12,15,19)         180.0            estimate D2E/DX2                !
 ! D71   D(32,12,15,11)        180.0            estimate D2E/DX2                !
 ! D72   D(32,12,15,19)          0.0            estimate D2E/DX2                !
 ! D73   D(9,13,20,23)           0.0            estimate D2E/DX2                !
 ! D74   D(9,13,20,37)         180.0            estimate D2E/DX2                !
 ! D75   D(34,13,20,23)        180.0            estimate D2E/DX2                !
 ! D76   D(34,13,20,37)          0.0            estimate D2E/DX2                !
 ! D77   D(8,14,17,23)         180.0            estimate D2E/DX2                !
 ! D78   D(8,14,17,36)           0.0            estimate D2E/DX2                !
 ! D79   D(9,14,17,23)           0.0            estimate D2E/DX2                !
 ! D80   D(9,14,17,36)         180.0            estimate D2E/DX2                !
 ! D81   D(11,15,19,21)        180.0            estimate D2E/DX2                !
 ! D82   D(11,15,19,22)          0.0            estimate D2E/DX2                !
 ! D83   D(12,15,19,21)          0.0            estimate D2E/DX2                !
 ! D84   D(12,15,19,22)        180.0            estimate D2E/DX2                !
 ! D85   D(11,16,18,22)          0.0            estimate D2E/DX2                !
 ! D86   D(11,16,18,35)        180.0            estimate D2E/DX2                !
 ! D87   D(33,16,18,22)        180.0            estimate D2E/DX2                !
 ! D88   D(33,16,18,35)          0.0            estimate D2E/DX2                !
 ! D89   D(14,17,23,20)          0.0            estimate D2E/DX2                !
 ! D90   D(14,17,23,39)        180.0            estimate D2E/DX2                !
 ! D91   D(36,17,23,20)        180.0            estimate D2E/DX2                !
 ! D92   D(36,17,23,39)          0.0            estimate D2E/DX2                !
 ! D93   D(16,18,22,19)          0.0            estimate D2E/DX2                !
 ! D94   D(16,18,22,25)        180.0            estimate D2E/DX2                !
 ! D95   D(35,18,22,19)        180.0            estimate D2E/DX2                !
 ! D96   D(35,18,22,25)          0.0            estimate D2E/DX2                !
 ! D97   D(15,19,21,24)        180.0            estimate D2E/DX2                !
 ! D98   D(15,19,21,38)          0.0            estimate D2E/DX2                !
 ! D99   D(22,19,21,24)          0.0            estimate D2E/DX2                !
 ! D100  D(22,19,21,38)        180.0            estimate D2E/DX2                !
 ! D101  D(15,19,22,18)          0.0            estimate D2E/DX2                !
 ! D102  D(15,19,22,25)        180.0            estimate D2E/DX2                !
 ! D103  D(21,19,22,18)        180.0            estimate D2E/DX2                !
 ! D104  D(21,19,22,25)          0.0            estimate D2E/DX2                !
 ! D105  D(13,20,23,17)          0.0            estimate D2E/DX2                !
 ! D106  D(13,20,23,39)        180.0            estimate D2E/DX2                !
 ! D107  D(37,20,23,17)        180.0            estimate D2E/DX2                !
 ! D108  D(37,20,23,39)          0.0            estimate D2E/DX2                !
 ! D109  D(19,21,24,26)          0.0            estimate D2E/DX2                !
 ! D110  D(19,21,24,41)        180.0            estimate D2E/DX2                !
 ! D111  D(38,21,24,26)        180.0            estimate D2E/DX2                !
 ! D112  D(38,21,24,41)          0.0            estimate D2E/DX2                !
 ! D113  D(18,22,25,26)        180.0            estimate D2E/DX2                !
 ! D114  D(18,22,25,40)          0.0            estimate D2E/DX2                !
 ! D115  D(19,22,25,26)          0.0            estimate D2E/DX2                !
 ! D116  D(19,22,25,40)        180.0            estimate D2E/DX2                !
 ! D117  D(21,24,26,25)          0.0            estimate D2E/DX2                !
 ! D118  D(21,24,26,42)        180.0            estimate D2E/DX2                !
 ! D119  D(41,24,26,25)        180.0            estimate D2E/DX2                !
 ! D120  D(41,24,26,42)          0.0            estimate D2E/DX2                !
 ! D121  D(22,25,26,24)          0.0            estimate D2E/DX2                !
 ! D122  D(22,25,26,42)        180.0            estimate D2E/DX2                !
 ! D123  D(40,25,26,24)        180.0            estimate D2E/DX2                !
 ! D124  D(40,25,26,42)          0.0            estimate D2E/DX2                !
 --------------------------------------------------------------------------------
 Trust Radius=3.00D-01 FncErr=1.00D-07 GrdErr=1.00D-06 EigMax=2.50D+02 EigMin=1.00D-04
 Number of steps in this run=    252 maximum allowed number of steps=    252.
 GradGradGradGradGradGradGradGradGradGradGradGradGradGradGradGradGradGrad

 Leave Link  103 at Thu Sep  8 15:01:24 2022, MaxMem=  1342177280 cpu:               3.6 elap:               0.1
 (Enter /mnt/opt/groups/app-gaussian/g16-avx2/l202.exe)
                          Input orientation:                          
 ---------------------------------------------------------------------
 Center     Atomic      Atomic             Coordinates (Angstroms)
 Number     Number       Type             X           Y           Z
 ---------------------------------------------------------------------
      1          6           0       -2.120048   -0.855744    0.000000
      2          6           0       -1.433518   -2.088858    0.000000
      3          6           0       -1.449743    0.359586    0.000000
      4          6           0       -2.097303   -3.329155    0.000000
      5          6           0        0.013556   -2.063478    0.000000
      6          6           0        0.000000    0.395765    0.000000
      7          6           0       -2.168742    1.601421    0.000000
      8          6           0        0.714942   -3.283089    0.000000
      9          6           0       -1.396592   -4.534987    0.000000
     10          6           0        0.679859   -0.815224    0.000000
     11          6           0        0.675308    1.695467    0.000000
     12          6           0       -1.523176    2.794832    0.000000
     13          6           0       -2.059459   -5.804765    0.000000
     14          6           0        0.053415   -4.511126    0.000000
     15          6           0       -0.084086    2.886835    0.000000
     16          6           0        2.099368    1.787849    0.000000
     17          6           0        0.757820   -5.758221    0.000000
     18          6           0        2.742059    2.993181    0.000000
     19          6           0        0.584450    4.171374    0.000000
     20          6           0       -1.345891   -6.971572    0.000000
     21          6           0       -0.109062    5.410785    0.000000
     22          6           0        2.013798    4.215694    0.000000
     23          6           0        0.083288   -6.948057    0.000000
     24          6           0        0.565396    6.614365    0.000000
     25          6           0        2.682425    5.465185    0.000000
     26          6           0        1.976035    6.647449    0.000000
     27          1           0       -3.207527   -0.860058    0.000000
     28          1           0       -3.184713   -3.345048    0.000000
     29          1           0       -3.254883    1.566648    0.000000
     30          1           0        1.802459   -3.266271    0.000000
     31          1           0        1.763757   -0.839947    0.000000
     32          1           0       -2.113946    3.702301    0.000000
     33          1           0        2.696057    0.883879    0.000000
     34          1           0       -3.146199   -5.820467    0.000000
     35          1           0        3.828043    3.032822    0.000000
     36          1           0        1.844505   -5.738055    0.000000
     37          1           0       -1.861952   -7.927079    0.000000
     38          1           0       -1.192198    5.428147    0.000000
     39          1           0        0.630606   -7.885991    0.000000
     40          1           0        3.769306    5.471950    0.000000
     41          1           0        0.004475    7.544308    0.000000
     42          1           0        2.497613    7.599791    0.000000
 ---------------------------------------------------------------------
                    Distance matrix (angstroms):
                    1          2          3          4          5
     1  C    0.000000
     2  C    1.411345   0.000000
     3  C    1.387925   2.448498   0.000000
     4  C    2.473516   1.406751   3.745149   0.000000
     5  C    2.451711   1.447297   2.830633   2.461232   0.000000
     6  C    2.461885   2.868506   1.450194   4.274776   2.459280
     7  C    2.457647   3.762807   1.434961   4.931094   4.265432
     8  C    3.732181   2.458062   4.237327   2.812622   1.406909
     9  C    3.749696   2.446408   4.894862   1.394642   2.845501
    10  C    2.800200   2.467490   2.432156   3.745995   1.414955
    11  C    3.784533   4.332235   2.510064   5.738832   3.816750
    12  C    3.699049   4.884513   2.436353   6.150840   5.095559
    13  C    4.949392   3.768258   6.194431   2.475899   4.277221
    14  C    4.252735   2.842244   5.097384   2.454107   2.447973
    15  C    4.260521   5.155433   2.872631   6.533879   4.951276
    16  C    4.979162   5.245011   3.825719   6.617838   4.379878
    17  C    5.684752   4.273896   6.503914   3.748612   3.768959
    18  C    6.201154   6.577428   4.950457   7.961869   5.745827
    19  C    5.708435   6.577439   4.320610   7.965534   6.260934
    20  C    6.164631   4.883500   7.331894   3.719116   5.092886
    21  C    6.581295   7.615696   5.226092   8.963239   7.475269
    22  C    6.542795   7.185497   5.183212   8.592200   6.590066
    23  C    6.478500   5.090434   7.466715   4.225095   4.885077
    24  C    7.938144   8.929824   6.571381  10.293860   8.695372
    25  C    7.938381   8.602590   6.568253  10.009306   7.987717
    26  C    8.548439   9.378065   7.160529  10.776118   8.929254
    27  H    1.087488   2.158022   2.139471   2.707219   3.438546
    28  H    2.707424   2.155156   4.090774   1.087526   3.445482
    29  H    2.675039   4.084127   2.171527   5.030793   4.884722
    30  H    4.603988   3.443523   4.870694   3.900269   2.155663
    31  H    3.883837   3.432542   3.430082   4.593903   2.135470
    32  H    4.558049   5.830995   3.408065   7.031476   6.145769
    33  H    5.120660   5.088276   4.178821   6.381689   3.985314
    34  H    5.069661   4.105872   6.408667   2.703113   4.909075
    35  H    7.106387   7.342726   5.916183   8.693933   6.365735
    36  H    6.289248   4.905311   6.930606   4.619594   4.105471
    37  H    7.076044   5.853920   8.296911   4.603943   6.156245
    38  H    6.352023   7.520878   5.075100   8.803951   7.588036
    39  H    7.549203   6.153646   8.503963   5.310955   5.855118
    40  H    8.644316   9.177973   7.305802  10.577171   8.419521
    41  H    8.664553   9.739903   7.330415  11.074731   9.607790
    42  H    9.634255  10.455798   8.246344  11.855594   9.977440
                    6          7          8          9         10
     6  C    0.000000
     7  C    2.481340   0.000000
     8  C    3.747680   5.672219   0.000000
     9  C    5.124723   6.184797   2.454755   0.000000
    10  C    1.388777   3.735599   2.468114   4.260080   0.000000
    11  C    1.464673   2.845605   4.978714   6.565922   2.510695
    12  C    2.841758   1.356829   6.476905   7.330912   4.229169
    13  C    6.533601   7.406992   3.749153   1.432386   5.692046
    14  C    4.907182   6.503938   1.394881   1.450203   3.748616
    15  C    2.492489   2.449098   6.221447   7.536983   3.780060
    16  C    2.518977   4.272180   5.256524   7.224956   2.964961
    17  C    6.200471   7.920170   2.475503   2.477457   4.943612
    18  C    3.776964   5.104210   6.595511   8.590794   4.330891
    19  C    3.820577   3.766261   7.455605   8.928900   4.987511
    20  C    7.489264   8.612392   4.225156   2.437112   6.481071
    21  C    5.016206   4.330535   8.732836  10.028764   6.275794
    22  C    4.318245   4.932349   7.610438   9.391761   5.204760
    23  C    7.344294   8.841109   3.719002   2.830716   6.161780
    24  C    6.244250   5.710089   9.898584  11.320665   7.430471
    25  C    5.735366   6.201814   8.966788  10.800084   6.591950
    26  C    6.556544   6.530052  10.010292  11.679961   7.574402
    27  H    3.444608   2.671695   4.610514   4.096900   3.887645
    28  H    4.912848   5.049728   3.900147   2.147867   4.618975
    29  H    3.459079   1.086697   6.267333   6.378338   4.599512
    30  H    4.081589   6.282107   1.087647   3.441448   2.695897
    31  H    2.153561   4.628696   2.658751   4.862214   1.084180
    32  H    3.924532   2.101594   7.536463   8.268465   5.311627
    33  H    2.739887   4.917432   4.613940   6.790720   2.636666
    34  H    6.967073   7.485976   4.620249   2.171079   6.300093
    35  H    4.648439   6.165253   7.041458   9.196116   4.971772
    36  H    6.405150   8.365050   2.702364   3.457178   5.058722
    37  H    8.528575   9.533438   5.311029   3.423864   7.552436
    38  H    5.171673   3.949363   8.917557   9.965230   6.517997
    39  H    8.305730   9.891781   4.603675   3.916473   7.070939
    40  H    6.322604   7.088117   9.272532  11.261674   7.005229
    41  H    7.148544   6.327778  10.850682  12.160278   8.386770
    42  H    7.624701   7.599692  11.027919  12.744319   8.609106
                   11         12         13         14         15
    11  C    0.000000
    12  C    2.458035   0.000000
    13  C    7.983259   8.616302   0.000000
    14  C    6.237672   7.474133   2.477446   0.000000
    15  C    1.412812   1.442028   8.913249   7.399239   0.000000
    16  C    1.427053   3.759899   8.656999   6.622916   2.444431
    17  C    7.454145   8.851986   2.817663   1.432282   8.685954
    18  C    2.440394   4.269844  10.022895   7.971413   2.828145
    19  C    2.477574   2.517331  10.320543   8.698724   1.448096
    20  C    8.899596   9.768013   1.367705   2.830521   9.938830
    21  C    3.797213   2.973706  11.383875   9.923241   2.524074
    22  C    2.853612   3.811697  10.816701   8.944299   2.483341
    23  C    8.663775   9.874442   2.428679   2.437114   9.836316
    24  C    4.920126   4.353271  12.693489  11.137265   3.783690
    25  C    4.270748   4.981753  12.226906  10.316902   3.781729
    26  C    5.119963   5.204530  13.089799  11.322997   4.287927
    27  H    4.648345   4.024333   5.076238   4.895308   4.878021
    28  H    6.348744   6.360726   2.704885   3.441687   6.960622
    29  H    3.932302   2.123027   7.467715   6.919839   3.434654
    30  H    5.088154   6.913524   4.621511   2.146816   6.435819
    31  H    2.759175   4.900566   6.266291   4.050040   4.159739
    32  H    3.436178   1.082825   9.507222   8.494577   2.187537
    33  H    2.177637   4.631810   8.206881   6.007465   3.426518
    34  H    8.431677   8.766846   1.086853   3.457153   9.230040
    35  H    3.424654   5.356509  10.619116   8.435578   3.914852
    36  H    7.524910   9.173409   3.904534   2.171027   8.837884
    37  H    9.951436  10.727262   2.131484   3.916295  10.959085
    38  H    4.173785   2.654034  11.266342  10.017020   2.772396
    39  H    9.581562  10.895814   3.401169   3.423867  10.796507
    40  H    4.882074   5.931048  12.694046  10.652213   4.640199
    41  H    5.887186   4.989112  13.507686  12.055533   4.658315
    42  H    6.179145   6.265331  14.158002  12.355097   5.373744
                   16         17         18         19         20
    16  C    0.000000
    17  C    7.664393   0.000000
    18  C    1.365971   8.973530   0.000000
    19  C    2.824211   9.931108   2.458336   0.000000
    20  C    9.412612   2.428543  10.770684  11.308911   0.000000
    21  C    4.242974  11.202597   3.738141   1.420246  12.443975
    22  C    2.429352  10.052684   1.422991   1.430035  11.680857
    23  C    8.965525   1.367736  10.290640  11.130719   1.429372
    24  C    5.064418  12.374082   4.225025   2.443065  13.719719
    25  C    3.723272  11.387227   2.472723   2.464842  13.072882
    26  C    4.861165  12.465340   3.733694   2.840327  14.018307
    27  H    5.930813   6.302061   7.088372   6.300349   6.388763
    28  H    7.366691   4.622442   8.677544   8.408519   4.066072
    29  H    5.358818   8.351975   6.164277   4.639512   8.749026
    30  H    5.062834   2.702052   6.329580   7.536717   4.862238
    31  H    2.649141   5.020092   3.956001   5.148214   6.875081
    32  H    4.627866   9.886785   4.907508   2.738863  10.701471
    33  H    1.083143   6.919122   2.109804   3.907238   8.834334
    34  H    9.241344   3.904515  10.599621  10.665581   2.136856
    35  H    2.130323   9.311751   1.086707   3.437615  11.263103
    36  H    7.530218   1.086872   8.777248   9.989220   3.420554
    37  H   10.491515   3.401051  11.851118  12.343316   1.085962
    38  H    4.907767  11.355061   4.626817   2.176225  12.400671
    39  H    9.784705   2.131570  11.082176  12.057453   2.177775
    40  H    4.044910  11.626942   2.683194   3.440175  13.453865
    41  H    6.125798  13.323844   5.311038   3.422434  14.578555
    42  H    5.825570  13.470834   4.613091   3.926097  15.069743
                   21         22         23         24         25
    21  C    0.000000
    22  C    2.436140   0.000000
    23  C   12.360339  11.329440   0.000000
    24  C    1.379673   2.802051  13.570988   0.000000
    25  C    2.792017   1.417141  12.682432   2.408823   0.000000
    26  C    2.424246   2.432048  13.726626   1.411027   1.377220
    27  H    6.994566   7.281861   6.920491   8.372691   8.642930
    28  H    9.280315   9.175475   4.864309  10.642050  10.585061
    29  H    4.967251   5.897156   9.145687   6.330401   7.102832
    30  H    8.885112   7.484949   4.063385   9.957775   8.775686
    31  H    6.525266   5.061820   6.335060   7.550022   6.371706
    32  H    2.634099   4.159548  10.874648   3.957144   5.110082
    33  H    5.325558   3.400951   8.256257   6.113770   4.581326
    34  H   11.634656  11.284950   3.420679  12.976940  12.701921
    35  H    4.599511   2.165796  10.660260   4.844824   2.688648
    36  H   11.318704   9.955189   2.136818  12.418470  11.234531
    37  H   13.452555  12.746308   2.177715  14.742646  14.142280
    38  H    1.083275   3.427602  12.441756   2.120436   3.874800
    39  H   13.317333  12.180476   1.085945  14.500503  13.507918
    40  H    3.878850   2.158700  12.955435   3.401493   1.086902
    41  H    2.136542   3.888065  14.492579   1.086014   3.390305
    42  H    3.403895   3.418507  14.746825   2.168992   2.142591
                   26         27         28         29         30
    26  C    0.000000
    27  H    9.123156   0.000000
    28  H   11.246480   2.485095   0.000000
    29  H    7.292259   2.427168   4.912197   0.000000
    30  H    9.915239   5.557861   4.987794   6.995271   0.000000
    31  H    7.490405   4.971325   5.546430   5.565829   2.426633
    32  H    5.040024   4.691592   7.128230   2.421312   7.993699
    33  H    5.808371   6.155779   7.243430   5.989980   4.245264
    34  H   13.479103   4.960788   2.475719   7.387914   5.568944
    35  H    4.061461   8.040756   9.479239   7.233084   6.616764
    36  H   12.386202   7.022669   5.569517   8.908560   2.472142
    37  H   15.071397   7.193981   4.769141   9.595369   5.928831
    38  H    3.394760   6.603262   8.996614   4.377881   9.195699
    39  H   14.595583   8.005935   5.931005  10.220049   4.766031
    40  H    2.144206   9.421811  11.229329   8.036829   8.956841
    41  H    2.165965   8.997240  11.346761   6.808512  10.959077
    42  H    1.085817  10.203807  12.332004   8.336068  10.888275
                   31         32         33         34         35
    31  H    0.000000
    32  H    5.972319   0.000000
    33  H    1.959786   5.574911   0.000000
    34  H    6.993801   9.578552   8.892705   0.000000
    35  H    4.388578   5.979585   2.428857  11.270349   0.000000
    36  H    4.898774  10.236682   6.676462   4.991384   8.992369
    37  H    7.960729  11.632110   9.920102   2.467206  12.348906
    38  H    6.930128   1.956569   5.980711  11.417068   5.562410
    39  H    7.136580  11.908865   9.009812   4.304724  11.377349
    40  H    6.622860   6.143640   4.711927  13.241710   2.439835
    41  H    8.566843   4.387337   7.183727  13.731131   5.913812
    42  H    8.471583   6.037955   6.718843  14.558707   4.756811
                   36         37         38         39         40
    36  H    0.000000
    37  H    4.304608   0.000000
    38  H   11.571760  13.372009   0.000000
    39  H    2.467221   2.492897  13.438336   0.000000
    40  H   11.374053  14.534271   4.961697  13.721736   0.000000
    41  H   13.409209  15.583561   2.431083  15.442997   4.297513
    42  H   13.353827  16.127291   4.281442  15.597922   2.478893
                   41         42
    41  H    0.000000
    42  H    2.493755   0.000000
 Stoichiometry    C26H16
 Framework group  CS[SG(C26H16)]
 Deg. of freedom    81
 Full point group                 CS      NOp   2
 Largest Abelian subgroup         CS      NOp   2
 Largest concise Abelian subgroup C1      NOp   1
                         Standard orientation:                         
 ---------------------------------------------------------------------
 Center     Atomic      Atomic             Coordinates (Angstroms)
 Number     Number       Type             X           Y           Z
 ---------------------------------------------------------------------
      1          6           0       -2.120048   -0.855744    0.000000
      2          6           0       -1.433518   -2.088858    0.000000
      3          6           0       -1.449743    0.359586    0.000000
      4          6           0       -2.097303   -3.329155    0.000000
      5          6           0        0.013556   -2.063478   -0.000000
      6          6           0        0.000000    0.395765    0.000000
      7          6           0       -2.168742    1.601421    0.000000
      8          6           0        0.714942   -3.283089   -0.000000
      9          6           0       -1.396592   -4.534987   -0.000000
     10          6           0        0.679859   -0.815224   -0.000000
     11          6           0        0.675308    1.695467    0.000000
     12          6           0       -1.523176    2.794832    0.000000
     13          6           0       -2.059459   -5.804765   -0.000000
     14          6           0        0.053415   -4.511126   -0.000000
     15          6           0       -0.084086    2.886835    0.000000
     16          6           0        2.099368    1.787849   -0.000000
     17          6           0        0.757820   -5.758221   -0.000000
     18          6           0        2.742059    2.993181   -0.000000
     19          6           0        0.584450    4.171374    0.000000
     20          6           0       -1.345891   -6.971572   -0.000000
     21          6           0       -0.109062    5.410785    0.000000
     22          6           0        2.013798    4.215694    0.000000
     23          6           0        0.083288   -6.948057   -0.000000
     24          6           0        0.565396    6.614365    0.000000
     25          6           0        2.682425    5.465185    0.000000
     26          6           0        1.976035    6.647449    0.000000
     27          1           0       -3.207527   -0.860058    0.000000
     28          1           0       -3.184713   -3.345048    0.000000
     29          1           0       -3.254883    1.566648    0.000000
     30          1           0        1.802459   -3.266271   -0.000000
     31          1           0        1.763757   -0.839947   -0.000000
     32          1           0       -2.113946    3.702301    0.000000
     33          1           0        2.696057    0.883879   -0.000000
     34          1           0       -3.146199   -5.820467    0.000000
     35          1           0        3.828043    3.032822   -0.000000
     36          1           0        1.844505   -5.738055   -0.000000
     37          1           0       -1.861952   -7.927079   -0.000000
     38          1           0       -1.192198    5.428147    0.000000
     39          1           0        0.630606   -7.885991   -0.000000
     40          1           0        3.769306    5.471950   -0.000000
     41          1           0        0.004475    7.544308    0.000000
     42          1           0        2.497613    7.599791    0.000000
 ---------------------------------------------------------------------
 Rotational constants (GHZ):           0.8284531           0.0836704           0.0759952
 Leave Link  202 at Thu Sep  8 15:01:24 2022, MaxMem=  1342177280 cpu:               3.7 elap:               0.1
 (Enter /mnt/opt/groups/app-gaussian/g16-avx2/l301.exe)
 Standard basis: 6-31G(d,p) (6D, 7F)
 Ernie: Thresh=  0.10000D-02 Tol=  0.10000D-05 Strict=F.
 There are   350 symmetry adapted cartesian basis functions of A'  symmetry.
 There are   120 symmetry adapted cartesian basis functions of A"  symmetry.
 There are   350 symmetry adapted basis functions of A'  symmetry.
 There are   120 symmetry adapted basis functions of A"  symmetry.
   470 basis functions,   840 primitive gaussians,   470 cartesian basis functions
    86 alpha electrons       86 beta electrons
       nuclear repulsion energy      1934.2920505382 Hartrees.
 IExCor=  402 DFT=T Ex+Corr=B3LYP ExCW=0 ScaHFX=  0.200000
 ScaDFX=  0.800000  0.720000  1.000000  0.810000 ScalE2=  1.000000  1.000000
 IRadAn=      5 IRanWt=     -1 IRanGd=            0 ICorTp=0 IEmpDi=131
 NAtoms=   42 NActive=   42 NUniq=   42 SFac= 1.00D+00 NAtFMM=   60 NAOKFM=F Big=F
 Integral buffers will be    131072 words long.
 Raffenetti 2 integral format.
 Two-electron integral symmetry is turned on.
 R6Disp:  Grimme-D3 Dispersion energy=       -0.0375969491 Hartrees.
 Nuclear repulsion after empirical dispersion term =     1934.2544535890 Hartrees.
 Leave Link  301 at Thu Sep  8 15:01:25 2022, MaxMem=  1342177280 cpu:               7.4 elap:               0.2
 (Enter /mnt/opt/groups/app-gaussian/g16-avx2/l302.exe)
 NPDir=0 NMtPBC=     1 NCelOv=     1 NCel=       1 NClECP=     1 NCelD=      1
         NCelK=      1 NCelE2=     1 NClLst=     1 CellRange=     0.0.
 One-electron integrals computed using PRISM.
 One-electron integral symmetry used in STVInt
 NBasis=   470 RedAO= T EigKep=  1.42D-04  NBF=   350   120
 NBsUse=   470 1.00D-06 EigRej= -1.00D+00 NBFU=   350   120
 Precomputing XC quadrature grid using
 IXCGrd= 4 IRadAn=           5 IRanWt=          -1 IRanGd=           0 AccXCQ= 1.00D-12.
 Generated NRdTot=       0 NPtTot=           0 NUsed=           0 NTot=          32
 NSgBfM=   452   452   452   452   452 MxSgAt=    42 MxSgA2=    42.
 Leave Link  302 at Thu Sep  8 15:01:28 2022, MaxMem=  1342177280 cpu:             149.8 elap:               3.3
 (Enter /mnt/opt/groups/app-gaussian/g16-avx2/l303.exe)
 DipDrv:  MaxL=1.
 Leave Link  303 at Thu Sep  8 15:01:28 2022, MaxMem=  1342177280 cpu:               6.8 elap:               0.2
 (Enter /mnt/opt/groups/app-gaussian/g16-avx2/l401.exe)
 ExpMin= 1.61D-01 ExpMax= 3.05D+03 ExpMxC= 4.57D+02 IAcc=3 IRadAn=         5 AccDes= 0.00D+00
 Harris functional with IExCor=  402 and IRadAn=       5 diagonalized for initial guess.
 HarFok:  IExCor=  402 AccDes= 0.00D+00 IRadAn=         5 IDoV= 1 UseB2=F ITyADJ=14
 ICtDFT=  3500011 ScaDFX=  1.000000  1.000000  1.000000  1.000000
 FoFCou: FMM=F IPFlag=           0 FMFlag=      100000 FMFlg1=           0
         NFxFlg=           0 DoJE=T BraDBF=F KetDBF=T FulRan=T
         wScrn=  0.000000 ICntrl=       500 IOpCl=  0 I1Cent=   200000004 NGrid=           0
         NMat0=    1 NMatS0=      1 NMatT0=    0 NMatD0=    1 NMtDS0=    0 NMtDT0=    0
 Petite list used in FoFCou.
 Harris En= -1000.52707685923    
 JPrj=0 DoOrth=F DoCkMO=F.
 Initial guess orbital symmetries:
       Occupied  (A') (A') (A') (A') (A') (A') (A') (A') (A') (A')
                 (A') (A') (A') (A') (A') (A') (A') (A') (A') (A')
                 (A') (A') (A') (A') (A') (A') (A') (A') (A') (A')
                 (A') (A') (A') (A') (A') (A') (A') (A') (A') (A')
                 (A') (A') (A') (A') (A') (A') (A') (A') (A') (A')
                 (A') (A') (A') (A') (A') (A') (A') (A') (A') (A')
                 (A') (A') (A') (A') (A') (A') (A") (A') (A") (A')
                 (A') (A") (A') (A') (A') (A") (A') (A") (A") (A")
                 (A") (A") (A") (A") (A") (A")
       Virtual   (A") (A") (A") (A") (A") (A") (A") (A") (A") (A")
                 (A') (A') (A') (A") (A') (A') (A') (A') (A") (A')
                 (A') (A') (A") (A') (A') (A') (A') (A') (A') (A')
                 (A') (A') (A') (A') (A') (A') (A') (A') (A') (A')
                 (A') (A') (A') (A') (A') (A') (A') (A') (A') (A')
                 (A') (A') (A') (A') (A') (A') (A') (A") (A') (A")
                 (A') (A") (A') (A') (A") (A') (A") (A') (A") (A')
                 (A') (A') (A') (A') (A') (A") (A') (A") (A') (A')
                 (A') (A') (A') (A') (A") (A") (A') (A') (A') (A')
                 (A') (A") (A') (A") (A") (A") (A") (A") (A") (A")
                 (A") (A") (A') (A") (A') (A') (A") (A') (A') (A')
                 (A') (A') (A') (A') (A") (A') (A') (A") (A") (A')
                 (A') (A') (A') (A') (A') (A") (A') (A') (A') (A')
                 (A') (A') (A') (A') (A') (A') (A') (A') (A') (A')
                 (A') (A') (A') (A') (A') (A') (A') (A') (A') (A')
                 (A') (A') (A") (A") (A') (A") (A") (A') (A") (A')
                 (A") (A') (A") (A") (A') (A") (A") (A") (A') (A")
                 (A") (A") (A") (A") (A") (A') (A") (A") (A') (A")
                 (A') (A") (A') (A') (A') (A') (A') (A') (A') (A')
                 (A') (A') (A') (A') (A') (A') (A') (A') (A') (A')
                 (A') (A") (A') (A") (A') (A") (A") (A') (A') (A")
                 (A') (A") (A') (A') (A') (A') (A') (A') (A') (A")
                 (A') (A') (A') (A') (A') (A") (A') (A') (A') (A')
                 (A') (A") (A') (A') (A") (A") (A') (A") (A') (A")
                 (A') (A') (A') (A') (A') (A") (A') (A") (A') (A")
                 (A") (A") (A") (A") (A") (A') (A") (A") (A') (A")
                 (A') (A') (A") (A') (A') (A') (A') (A') (A') (A")
                 (A") (A') (A") (A") (A') (A') (A") (A') (A") (A')
                 (A") (A') (A') (A') (A") (A') (A") (A") (A') (A')
                 (A") (A') (A") (A') (A") (A') (A") (A") (A') (A")
                 (A') (A") (A') (A') (A') (A') (A") (A") (A') (A")
                 (A') (A') (A") (A") (A') (A') (A') (A') (A') (A')
                 (A') (A') (A') (A') (A') (A') (A') (A') (A') (A')
                 (A') (A') (A') (A') (A') (A') (A') (A') (A') (A')
                 (A') (A') (A') (A') (A') (A') (A') (A') (A') (A')
                 (A') (A') (A') (A') (A') (A') (A') (A') (A') (A')
                 (A') (A') (A') (A') (A') (A') (A') (A') (A') (A')
                 (A') (A') (A') (A') (A') (A') (A') (A') (A') (A')
                 (A') (A') (A') (A')
 The electronic state of the initial guess is 1-A'.
 Leave Link  401 at Thu Sep  8 15:01:30 2022, MaxMem=  1342177280 cpu:              89.3 elap:               2.0
 (Enter /mnt/opt/groups/app-gaussian/g16-avx2/l502.exe)
 Two-electron integrals replicated using symmetry.
 Closed shell SCF:
 Using DIIS extrapolation, IDIIS=    10.
 NGot=  1342177280 LenX=  1341706032 LenY=  1341484662
 Requested convergence on RMS density matrix=1.00D-08 within 500 cycles.
 Requested convergence on MAX density matrix=1.00D-06.
 Requested convergence on             energy=1.00D-06.
 Level shift goal  0.100 maximum shift  0.100.
 No special actions if energy rises.
 Dynamic level shift is on during FON iterations.

 Cycle   1  Pass 1  IDiag  1:
 FoFJK:  IHMeth= 1 ICntrl=       0 DoSepK=F KAlg= 0 I1Cent=           0 FoldK=F
 IRaf= 620000000 NMat=       1 IRICut=       1 DoRegI=T DoRafI=F ISym2E= 2 IDoP0=0 IntGTp=1.
 FoFCou: FMM=F IPFlag=           0 FMFlag=      100000 FMFlg1=           0
         NFxFlg=           0 DoJE=F BraDBF=F KetDBF=F FulRan=T
         wScrn=  0.000000 ICntrl=         0 IOpCl=  0 I1Cent=           0 NGrid=           0
         NMat0=    1 NMatS0=      1 NMatT0=    0 NMatD0=    1 NMtDS0=    0 NMtDT0=    0
 Integrals replicated using symmetry in FoFCou.
 E= -1000.04232984761    
 DIIS: error= 4.35D-02 at cycle   1 NSaved=   1.
 NSaved= 1 IEnMin= 1 EnMin= -1000.04232984761     IErMin= 1 ErrMin= 4.35D-02
 ErrMax= 4.35D-02  0.00D+00 EMaxC= 1.00D+00 BMatC= 4.27D-01 BMatP= 4.27D-01
 IDIUse=1 WtCom= 1.00D+00 WtEn= 0.00D+00
 Coeff-Com:  0.100D+01
 Coeff:      0.100D+01
 Gap=     0.103 Goal=     0.100 Shift=    0.000
 T= 1719. Gap= 0.100 NK=0 IS=    1 IE=  470 IFin=   87
          NO(<0.9)=   0  NV(>0.1)=   0     86.00e < EF      0.00e >EF  Err=1.4D-14
 GapD=    0.103 DampG=1.000 DampE=0.500 DampFc=0.5000 IDamp=-1.
 Damping current iteration by 5.00D-01
 RMSDP=4.02D-03 MaxDP=1.09D-01              OVMax= 1.46D-01

 Cycle   2  Pass 1  IDiag  1:
 E= -1000.28509746427     Delta-E=       -0.242767616661 Rises=F Damp=T
 DIIS: error= 7.23D-03 at cycle   2 NSaved=   2.
 NSaved= 2 IEnMin= 2 EnMin= -1000.28509746427     IErMin= 2 ErrMin= 7.23D-03
 ErrMax= 7.23D-03  0.00D+00 EMaxC= 1.00D+00 BMatC= 2.64D-02 BMatP= 4.27D-01
 IDIUse=1 WtCom= 1.00D+00 WtEn= 0.00D+00
 Coeff-Com: -0.908D-01 0.109D+01
 Coeff:     -0.908D-01 0.109D+01
 Gap=     0.105 Goal=     0.100 Shift=    0.000
 T= 1524. Gap= 0.102 NK=3 IS=   73 IE=   94 IFin=   87
          NO(<0.9)=   0  NV(>0.1)=   0     86.00e < EF      0.00e >EF  Err=2.8D-14
 GapD=    0.105 DampG=1.000 DampE=1.000 DampFc=1.0000 IDamp=-1.
 RMSDP=1.36D-03 MaxDP=5.53D-02 DE=-2.43D-01 OVMax= 7.86D-02

 Cycle   3  Pass 1  IDiag  1:
 E= -1000.50773272611     Delta-E=       -0.222635261843 Rises=F Damp=F
 DIIS: error= 6.41D-03 at cycle   3 NSaved=   3.
 NSaved= 3 IEnMin= 3 EnMin= -1000.50773272611     IErMin= 3 ErrMin= 6.41D-03
 ErrMax= 6.41D-03  0.00D+00 EMaxC= 1.00D+00 BMatC= 1.12D-02 BMatP= 2.64D-02
 IDIUse=1 WtCom= 1.00D+00 WtEn= 0.00D+00
 Coeff-Com: -0.812D-01 0.434D+00 0.647D+00
 Coeff:     -0.812D-01 0.434D+00 0.647D+00
 Gap=     0.105 Goal=     0.100 Shift=    0.000
 T= 1224. Gap= 0.102 NK=3 IS=   73 IE=   94 IFin=   87
          NO(<0.9)=   0  NV(>0.1)=   0     86.00e < EF      0.00e >EF  Err=1.4D-14
 GapD=    0.105 DampG=1.000 DampE=1.000 DampFc=1.0000 IDamp=-1.
 RMSDP=4.88D-04 MaxDP=1.91D-02 DE=-2.23D-01 OVMax= 5.90D-02

 Cycle   4  Pass 1  IDiag  1:
 E= -1000.51089715843     Delta-E=       -0.003164432318 Rises=F Damp=F
 DIIS: error= 6.62D-03 at cycle   4 NSaved=   4.
 NSaved= 4 IEnMin= 4 EnMin= -1000.51089715843     IErMin= 3 ErrMin= 6.41D-03
 ErrMax= 6.62D-03  0.00D+00 EMaxC= 1.00D+00 BMatC= 7.50D-03 BMatP= 1.12D-02
 IDIUse=1 WtCom= 1.00D+00 WtEn= 0.00D+00
 Coeff-Com: -0.436D-01 0.153D+00 0.460D+00 0.431D+00
 Coeff:     -0.436D-01 0.153D+00 0.460D+00 0.431D+00
 Gap=     0.104 Goal=     0.100 Shift=    0.000
 T=  601. Gap= 0.103 NK=3 IS=   87 IE=   94 IFin=   86
          NO(<0.9)=   0  NV(>0.1)=   0     86.00e < EF      0.00e >EF  Err=0.0D+00
 GapD=    0.104 DampG=1.000 DampE=1.000 DampFc=1.0000 IDamp=-1.
 RMSDP=2.66D-04 MaxDP=1.07D-02 DE=-3.16D-03 OVMax= 3.66D-02

 Cycle   5  Pass 1  IDiag  1:
 E= -1000.52005399687     Delta-E=       -0.009156838441 Rises=F Damp=F
 DIIS: error= 8.97D-04 at cycle   5 NSaved=   5.
 NSaved= 5 IEnMin= 5 EnMin= -1000.52005399687     IErMin= 5 ErrMin= 8.97D-04
 ErrMax= 8.97D-04  0.00D+00 EMaxC= 1.00D+00 BMatC= 2.73D-04 BMatP= 7.50D-03
 IDIUse=1 WtCom= 1.00D+00 WtEn= 0.00D+00
 Coeff-Com: -0.156D-01 0.420D-01 0.174D+00 0.226D+00 0.573D+00
 Coeff:     -0.156D-01 0.420D-01 0.174D+00 0.226D+00 0.573D+00
 Gap=     0.103 Goal=     0.100 Shift=    0.000
 RMSDP=5.91D-05 MaxDP=3.63D-03 DE=-9.16D-03 OVMax= 9.91D-03

 Cycle   6  Pass 1  IDiag  1:
 E= -1000.52029170760     Delta-E=       -0.000237710735 Rises=F Damp=F
 DIIS: error= 4.66D-04 at cycle   6 NSaved=   6.
 NSaved= 6 IEnMin= 6 EnMin= -1000.52029170760     IErMin= 6 ErrMin= 4.66D-04
 ErrMax= 4.66D-04  0.00D+00 EMaxC= 1.00D+00 BMatC= 6.54D-05 BMatP= 2.73D-04
 IDIUse=1 WtCom= 1.00D+00 WtEn= 0.00D+00
 Coeff-Com: -0.556D-02 0.112D-01 0.642D-01 0.104D+00 0.380D+00 0.447D+00
 Coeff:     -0.556D-02 0.112D-01 0.642D-01 0.104D+00 0.380D+00 0.447D+00
 Gap=     0.103 Goal=     0.100 Shift=    0.000
 RMSDP=2.36D-05 MaxDP=1.62D-03 DE=-2.38D-04 OVMax= 5.19D-03

 Cycle   7  Pass 1  IDiag  1:
 E= -1000.52036170531     Delta-E=       -0.000069997700 Rises=F Damp=F
 DIIS: error= 1.65D-04 at cycle   7 NSaved=   7.
 NSaved= 7 IEnMin= 7 EnMin= -1000.52036170531     IErMin= 7 ErrMin= 1.65D-04
 ErrMax= 1.65D-04  0.00D+00 EMaxC= 1.00D+00 BMatC= 4.45D-06 BMatP= 6.54D-05
 IDIUse=1 WtCom= 1.00D+00 WtEn= 0.00D+00
 Coeff-Com: -0.266D-02 0.463D-02 0.313D-01 0.538D-01 0.211D+00 0.287D+00
 Coeff-Com:  0.415D+00
 Coeff:     -0.266D-02 0.463D-02 0.313D-01 0.538D-01 0.211D+00 0.287D+00
 Coeff:      0.415D+00
 Gap=     0.103 Goal=     0.100 Shift=    0.000
 RMSDP=6.36D-06 MaxDP=3.91D-04 DE=-7.00D-05 OVMax= 1.48D-03

 Cycle   8  Pass 1  IDiag  1:
 E= -1000.52036664735     Delta-E=       -0.000004942041 Rises=F Damp=F
 DIIS: error= 4.11D-05 at cycle   8 NSaved=   8.
 NSaved= 8 IEnMin= 8 EnMin= -1000.52036664735     IErMin= 8 ErrMin= 4.11D-05
 ErrMax= 4.11D-05  0.00D+00 EMaxC= 1.00D+00 BMatC= 2.38D-07 BMatP= 4.45D-06
 IDIUse=1 WtCom= 1.00D+00 WtEn= 0.00D+00
 Coeff-Com: -0.511D-03 0.639D-03 0.608D-02 0.115D-01 0.496D-01 0.791D-01
 Coeff-Com:  0.216D+00 0.638D+00
 Coeff:     -0.511D-03 0.639D-03 0.608D-02 0.115D-01 0.496D-01 0.791D-01
 Coeff:      0.216D+00 0.638D+00
 Gap=     0.103 Goal=     0.100 Shift=    0.000
 RMSDP=1.91D-06 MaxDP=1.48D-04 DE=-4.94D-06 OVMax= 4.39D-04

 Cycle   9  Pass 1  IDiag  1:
 E= -1000.52036682351     Delta-E=       -0.000000176165 Rises=F Damp=F
 DIIS: error= 1.99D-05 at cycle   9 NSaved=   9.
 NSaved= 9 IEnMin= 9 EnMin= -1000.52036682351     IErMin= 9 ErrMin= 1.99D-05
 ErrMax= 1.99D-05  0.00D+00 EMaxC= 1.00D+00 BMatC= 9.05D-08 BMatP= 2.38D-07
 IDIUse=1 WtCom= 1.00D+00 WtEn= 0.00D+00
 Coeff-Com: -0.623D-04-0.685D-04 0.705D-03 0.196D-02 0.113D-01 0.233D-01
 Coeff-Com:  0.103D+00 0.445D+00 0.415D+00
 Coeff:     -0.623D-04-0.685D-04 0.705D-03 0.196D-02 0.113D-01 0.233D-01
 Coeff:      0.103D+00 0.445D+00 0.415D+00
 Gap=     0.103 Goal=     0.100 Shift=    0.000
 RMSDP=8.49D-07 MaxDP=4.70D-05 DE=-1.76D-07 OVMax= 1.68D-04

 Cycle  10  Pass 1  IDiag  1:
 E= -1000.52036692787     Delta-E=       -0.000000104363 Rises=F Damp=F
 DIIS: error= 2.81D-06 at cycle  10 NSaved=  10.
 NSaved=10 IEnMin=10 EnMin= -1000.52036692787     IErMin=10 ErrMin= 2.81D-06
 ErrMax= 2.81D-06  0.00D+00 EMaxC= 1.00D+00 BMatC= 2.71D-09 BMatP= 9.05D-08
 IDIUse=1 WtCom= 1.00D+00 WtEn= 0.00D+00
 Coeff-Com:  0.153D-04-0.810D-04-0.266D-03-0.239D-03 0.378D-03 0.242D-02
 Coeff-Com:  0.232D-01 0.136D+00 0.194D+00 0.645D+00
 Coeff:      0.153D-04-0.810D-04-0.266D-03-0.239D-03 0.378D-03 0.242D-02
 Coeff:      0.232D-01 0.136D+00 0.194D+00 0.645D+00
 Gap=     0.103 Goal=     0.100 Shift=    0.000
 RMSDP=2.15D-07 MaxDP=8.23D-06 DE=-1.04D-07 OVMax= 2.90D-05

 Cycle  11  Pass 1  IDiag  1:
 E= -1000.52036693029     Delta-E=       -0.000000002413 Rises=F Damp=F
 DIIS: error= 1.34D-06 at cycle  11 NSaved=  11.
 NSaved=11 IEnMin=11 EnMin= -1000.52036693029     IErMin=11 ErrMin= 1.34D-06
 ErrMax= 1.34D-06  0.00D+00 EMaxC= 1.00D+00 BMatC= 7.59D-10 BMatP= 2.71D-09
 IDIUse=1 WtCom= 1.00D+00 WtEn= 0.00D+00
 Coeff-Com:  0.150D-04-0.382D-04-0.245D-03-0.368D-03-0.981D-03-0.106D-02
 Coeff-Com:  0.241D-02 0.328D-01 0.720D-01 0.403D+00 0.492D+00
 Coeff:      0.150D-04-0.382D-04-0.245D-03-0.368D-03-0.981D-03-0.106D-02
 Coeff:      0.241D-02 0.328D-01 0.720D-01 0.403D+00 0.492D+00
 Gap=     0.103 Goal=     0.100 Shift=    0.000
 RMSDP=8.40D-08 MaxDP=4.26D-06 DE=-2.41D-09 OVMax= 1.28D-05

 Cycle  12  Pass 1  IDiag  1:
 E= -1000.52036693113     Delta-E=       -0.000000000842 Rises=F Damp=F
 DIIS: error= 3.72D-07 at cycle  12 NSaved=  12.
 NSaved=12 IEnMin=12 EnMin= -1000.52036693113     IErMin=12 ErrMin= 3.72D-07
 ErrMax= 3.72D-07  0.00D+00 EMaxC= 1.00D+00 BMatC= 4.89D-11 BMatP= 7.59D-10
 IDIUse=1 WtCom= 1.00D+00 WtEn= 0.00D+00
 Coeff-Com:  0.708D-05-0.149D-04-0.120D-03-0.191D-03-0.578D-03-0.750D-03
 Coeff-Com: -0.398D-03 0.854D-02 0.265D-01 0.177D+00 0.279D+00 0.510D+00
 Coeff:      0.708D-05-0.149D-04-0.120D-03-0.191D-03-0.578D-03-0.750D-03
 Coeff:     -0.398D-03 0.854D-02 0.265D-01 0.177D+00 0.279D+00 0.510D+00
 Gap=     0.103 Goal=     0.100 Shift=    0.000
 RMSDP=2.47D-08 MaxDP=1.17D-06 DE=-8.42D-10 OVMax= 3.19D-06

 Cycle  13  Pass 1  IDiag  1:
 E= -1000.52036693118     Delta-E=       -0.000000000055 Rises=F Damp=F
 DIIS: error= 1.44D-07 at cycle  13 NSaved=  13.
 NSaved=13 IEnMin=13 EnMin= -1000.52036693118     IErMin=13 ErrMin= 1.44D-07
 ErrMax= 1.44D-07  0.00D+00 EMaxC= 1.00D+00 BMatC= 8.84D-12 BMatP= 4.89D-11
 IDIUse=1 WtCom= 1.00D+00 WtEn= 0.00D+00
 Coeff-Com:  0.168D-05-0.199D-05-0.296D-04-0.528D-04-0.196D-03-0.303D-03
 Coeff-Com: -0.966D-03-0.196D-02 0.209D-02 0.343D-01 0.861D-01 0.322D+00
 Coeff-Com:  0.559D+00
 Coeff:      0.168D-05-0.199D-05-0.296D-04-0.528D-04-0.196D-03-0.303D-03
 Coeff:     -0.966D-03-0.196D-02 0.209D-02 0.343D-01 0.861D-01 0.322D+00
 Coeff:      0.559D+00
 Gap=     0.103 Goal=     0.100 Shift=    0.000
 RMSDP=8.83D-09 MaxDP=4.92D-07 DE=-5.55D-11 OVMax= 9.61D-07

 SCF Done:  E(RB3LYP) =  -1000.52036693     A.U. after   13 cycles
            NFock= 13  Conv=0.88D-08     -V/T= 2.0098
 KE= 9.908100369059D+02 PE=-6.184835407078D+03 EE= 2.259250549652D+03
 Leave Link  502 at Thu Sep  8 15:02:13 2022, MaxMem=  1342177280 cpu:            2002.3 elap:              43.0
 (Enter /mnt/opt/groups/app-gaussian/g16-avx2/l601.exe)
 Copying SCF densities to generalized density rwf, IOpCl= 0 IROHF=0.

 **********************************************************************

            Population analysis using the SCF Density.

 **********************************************************************

 Orbital symmetries:
       Occupied  (A') (A') (A') (A') (A') (A') (A') (A') (A') (A')
                 (A') (A') (A') (A') (A') (A') (A') (A') (A') (A')
                 (A') (A') (A') (A') (A') (A') (A') (A') (A') (A')
                 (A') (A') (A') (A') (A') (A') (A') (A') (A') (A')
                 (A') (A') (A') (A') (A') (A') (A') (A') (A') (A')
                 (A') (A') (A') (A') (A') (A') (A') (A') (A') (A')
                 (A') (A') (A") (A') (A') (A') (A") (A') (A') (A")
                 (A') (A') (A') (A") (A') (A') (A") (A') (A") (A")
                 (A") (A") (A") (A") (A") (A")
       Virtual   (A") (A") (A") (A") (A") (A") (A") (A") (A") (A')
                 (A') (A') (A') (A') (A") (A') (A') (A') (A') (A')
                 (A") (A') (A') (A') (A') (A") (A') (A') (A') (A")
                 (A') (A') (A') (A') (A') (A') (A') (A') (A') (A')
                 (A') (A') (A') (A') (A') (A') (A') (A') (A') (A')
                 (A') (A') (A') (A") (A') (A') (A") (A') (A") (A')
                 (A') (A") (A') (A") (A') (A') (A") (A') (A') (A')
                 (A') (A") (A") (A') (A') (A') (A') (A') (A') (A")
                 (A') (A") (A') (A') (A') (A') (A') (A") (A') (A')
                 (A') (A") (A") (A") (A') (A") (A') (A") (A") (A")
                 (A") (A") (A") (A') (A") (A') (A') (A') (A') (A")
                 (A') (A') (A') (A') (A') (A') (A') (A") (A") (A')
                 (A') (A') (A') (A") (A') (A') (A') (A') (A') (A')
                 (A') (A') (A') (A') (A') (A') (A') (A') (A') (A')
                 (A') (A') (A') (A') (A') (A') (A') (A') (A') (A')
                 (A') (A') (A') (A") (A") (A') (A") (A") (A') (A")
                 (A') (A") (A') (A") (A') (A") (A") (A") (A") (A")
                 (A") (A") (A') (A") (A') (A") (A") (A') (A") (A")
                 (A") (A') (A") (A') (A') (A') (A') (A') (A') (A')
                 (A') (A') (A') (A') (A') (A') (A') (A') (A') (A")
                 (A') (A') (A') (A") (A') (A") (A") (A") (A') (A')
                 (A") (A') (A') (A') (A') (A') (A') (A') (A") (A')
                 (A') (A') (A') (A') (A') (A") (A') (A') (A') (A')
                 (A") (A') (A') (A") (A") (A') (A") (A') (A') (A")
                 (A') (A') (A') (A') (A") (A') (A') (A") (A') (A")
                 (A") (A") (A") (A") (A') (A") (A") (A') (A") (A')
                 (A") (A') (A") (A') (A') (A') (A') (A') (A") (A")
                 (A') (A") (A") (A') (A") (A') (A') (A') (A") (A")
                 (A') (A') (A') (A") (A') (A') (A") (A') (A") (A")
                 (A') (A") (A') (A") (A') (A') (A") (A") (A') (A")
                 (A') (A") (A') (A') (A') (A') (A") (A") (A') (A")
                 (A') (A") (A') (A") (A') (A') (A') (A') (A') (A')
                 (A') (A') (A') (A') (A') (A') (A') (A') (A') (A')
                 (A') (A') (A') (A') (A') (A') (A') (A') (A') (A')
                 (A') (A') (A') (A') (A') (A') (A') (A') (A') (A')
                 (A') (A') (A') (A') (A') (A') (A') (A') (A') (A')
                 (A') (A') (A') (A') (A') (A') (A') (A') (A') (A')
                 (A') (A') (A') (A') (A') (A') (A') (A') (A') (A')
                 (A') (A') (A') (A')
 The electronic state is 1-A'.
 Alpha  occ. eigenvalues --  -10.20298 -10.20264 -10.20219 -10.20124 -10.19946
 Alpha  occ. eigenvalues --  -10.19937 -10.19900 -10.19899 -10.19875 -10.19749
 Alpha  occ. eigenvalues --  -10.19214 -10.19180 -10.19158 -10.19153 -10.19143
 Alpha  occ. eigenvalues --  -10.19128 -10.19122 -10.19114 -10.19105 -10.19104
 Alpha  occ. eigenvalues --  -10.19090 -10.19089 -10.19064 -10.19054 -10.19038
 Alpha  occ. eigenvalues --  -10.19021  -0.88705  -0.87545  -0.85671  -0.83151
 Alpha  occ. eigenvalues --   -0.81013  -0.79188  -0.78434  -0.76587  -0.75704
 Alpha  occ. eigenvalues --   -0.74093  -0.72494  -0.71874  -0.69248  -0.65567
 Alpha  occ. eigenvalues --   -0.62834  -0.62597  -0.60841  -0.60037  -0.59729
 Alpha  occ. eigenvalues --   -0.58728  -0.55717  -0.53047  -0.52597  -0.51003
 Alpha  occ. eigenvalues --   -0.50260  -0.49542  -0.47667  -0.47470  -0.45775
 Alpha  occ. eigenvalues --   -0.45130  -0.43990  -0.43639  -0.43193  -0.42792
 Alpha  occ. eigenvalues --   -0.41550  -0.41335  -0.40761  -0.40459  -0.40051
 Alpha  occ. eigenvalues --   -0.40027  -0.39312  -0.39164  -0.37059  -0.37017
 Alpha  occ. eigenvalues --   -0.36706  -0.34586  -0.34424  -0.33935  -0.33005
 Alpha  occ. eigenvalues --   -0.32769  -0.31868  -0.31594  -0.29898  -0.29542
 Alpha  occ. eigenvalues --   -0.27499  -0.25769  -0.24413  -0.22429  -0.21491
 Alpha  occ. eigenvalues --   -0.18007
 Alpha virt. eigenvalues --   -0.07692  -0.03707  -0.03000  -0.00932   0.00846
 Alpha virt. eigenvalues --    0.02394   0.04387   0.05603   0.08661   0.09248
 Alpha virt. eigenvalues --    0.09591   0.10024   0.11312   0.11524   0.12001
 Alpha virt. eigenvalues --    0.12912   0.13621   0.14653   0.16114   0.16404
 Alpha virt. eigenvalues --    0.16955   0.17165   0.17748   0.18109   0.19723
 Alpha virt. eigenvalues --    0.20797   0.21552   0.22031   0.23776   0.23792
 Alpha virt. eigenvalues --    0.24024   0.25822   0.26378   0.27239   0.27918
 Alpha virt. eigenvalues --    0.28901   0.29243   0.29744   0.30383   0.31227
 Alpha virt. eigenvalues --    0.32103   0.33483   0.34588   0.36328   0.37377
 Alpha virt. eigenvalues --    0.38044   0.38579   0.42723   0.45119   0.46629
 Alpha virt. eigenvalues --    0.47247   0.47877   0.49355   0.49886   0.50050
 Alpha virt. eigenvalues --    0.50816   0.50926   0.51599   0.52357   0.53222
 Alpha virt. eigenvalues --    0.53312   0.53778   0.54029   0.54473   0.54637
 Alpha virt. eigenvalues --    0.55384   0.55478   0.55756   0.56571   0.56679
 Alpha virt. eigenvalues --    0.56976   0.57416   0.58069   0.58426   0.58481
 Alpha virt. eigenvalues --    0.58849   0.59449   0.59904   0.60305   0.60710
 Alpha virt. eigenvalues --    0.60774   0.61094   0.61219   0.61376   0.61550
 Alpha virt. eigenvalues --    0.61999   0.62697   0.62982   0.63132   0.63379
 Alpha virt. eigenvalues --    0.64035   0.64103   0.65012   0.65336   0.65445
 Alpha virt. eigenvalues --    0.67196   0.68724   0.69099   0.69267   0.71765
 Alpha virt. eigenvalues --    0.74663   0.75237   0.76766   0.77852   0.78285
 Alpha virt. eigenvalues --    0.79408   0.80077   0.80767   0.81614   0.81734
 Alpha virt. eigenvalues --    0.81737   0.81869   0.82217   0.83337   0.83972
 Alpha virt. eigenvalues --    0.84490   0.84709   0.84919   0.85448   0.87407
 Alpha virt. eigenvalues --    0.88216   0.89520   0.89800   0.90681   0.91473
 Alpha virt. eigenvalues --    0.92012   0.93067   0.93965   0.94413   0.94795
 Alpha virt. eigenvalues --    0.95651   0.96408   0.97352   0.98268   0.98667
 Alpha virt. eigenvalues --    1.01091   1.02489   1.02871   1.03606   1.03966
 Alpha virt. eigenvalues --    1.04581   1.06500   1.08472   1.10469   1.11279
 Alpha virt. eigenvalues --    1.12871   1.13967   1.15866   1.16906   1.17076
 Alpha virt. eigenvalues --    1.18696   1.20182   1.20459   1.21911   1.22154
 Alpha virt. eigenvalues --    1.22281   1.23940   1.24366   1.24964   1.25981
 Alpha virt. eigenvalues --    1.26949   1.27341   1.30917   1.32319   1.32851
 Alpha virt. eigenvalues --    1.32957   1.34018   1.35323   1.35414   1.35602
 Alpha virt. eigenvalues --    1.36394   1.37936   1.38244   1.38949   1.39885
 Alpha virt. eigenvalues --    1.40704   1.41248   1.41446   1.41926   1.42062
 Alpha virt. eigenvalues --    1.43525   1.43859   1.45371   1.46157   1.46400
 Alpha virt. eigenvalues --    1.48442   1.50114   1.50444   1.52013   1.54988
 Alpha virt. eigenvalues --    1.55228   1.56968   1.58105   1.63008   1.67653
 Alpha virt. eigenvalues --    1.71012   1.71473   1.72840   1.73055   1.74593
 Alpha virt. eigenvalues --    1.74636   1.76644   1.76795   1.77291   1.80301
 Alpha virt. eigenvalues --    1.81240   1.81537   1.82663   1.84033   1.84338
 Alpha virt. eigenvalues --    1.84822   1.85642   1.85975   1.86633   1.87587
 Alpha virt. eigenvalues --    1.88049   1.88563   1.88919   1.89525   1.90248
 Alpha virt. eigenvalues --    1.90866   1.91663   1.92302   1.92714   1.93078
 Alpha virt. eigenvalues --    1.93884   1.93913   1.94975   1.96055   1.97036
 Alpha virt. eigenvalues --    1.97461   1.97871   1.98344   1.99315   1.99824
 Alpha virt. eigenvalues --    2.00038   2.02338   2.03494   2.04779   2.06267
 Alpha virt. eigenvalues --    2.08321   2.09289   2.09907   2.11408   2.16535
 Alpha virt. eigenvalues --    2.16798   2.19786   2.19975   2.20346   2.20626
 Alpha virt. eigenvalues --    2.22930   2.23980   2.24949   2.26519   2.27697
 Alpha virt. eigenvalues --    2.27735   2.28731   2.29642   2.30100   2.30271
 Alpha virt. eigenvalues --    2.30953   2.31163   2.31975   2.32457   2.33320
 Alpha virt. eigenvalues --    2.35597   2.35791   2.37324   2.38345   2.38434
 Alpha virt. eigenvalues --    2.39390   2.40999   2.41852   2.42279   2.42989
 Alpha virt. eigenvalues --    2.43838   2.44196   2.45423   2.45495   2.46277
 Alpha virt. eigenvalues --    2.46708   2.47663   2.51402   2.51540   2.52404
 Alpha virt. eigenvalues --    2.53272   2.53383   2.55189   2.55388   2.56709
 Alpha virt. eigenvalues --    2.56754   2.57729   2.58109   2.58728   2.59158
 Alpha virt. eigenvalues --    2.59714   2.60706   2.61933   2.62784   2.63166
 Alpha virt. eigenvalues --    2.63739   2.64784   2.65038   2.66399   2.67250
 Alpha virt. eigenvalues --    2.69980   2.70109   2.70947   2.72333   2.74208
 Alpha virt. eigenvalues --    2.74607   2.74910   2.75804   2.76579   2.77074
 Alpha virt. eigenvalues --    2.80142   2.81944   2.82885   2.85936   2.86857
 Alpha virt. eigenvalues --    2.88277   2.88834   2.89643   2.91914   2.94722
 Alpha virt. eigenvalues --    2.98573   3.00983   3.04183   3.07688   3.09429
 Alpha virt. eigenvalues --    3.11550   3.14236   3.16514   3.16947   3.18723
 Alpha virt. eigenvalues --    3.19432   3.20110   3.23674   3.24068   3.24321
 Alpha virt. eigenvalues --    3.24800   3.29727   3.30415   3.31187   3.33178
 Alpha virt. eigenvalues --    3.35084   3.39000   3.42353   3.44146   3.45323
 Alpha virt. eigenvalues --    3.48062   3.48155   3.56860   3.68906   3.71597
 Alpha virt. eigenvalues --    3.78625   3.86250   3.88044   4.08263   4.09880
 Alpha virt. eigenvalues --    4.10302   4.11302   4.13584   4.13650   4.14589
 Alpha virt. eigenvalues --    4.14784   4.15297   4.17529   4.18370   4.19117
 Alpha virt. eigenvalues --    4.22444   4.28451   4.33830   4.35732   4.39523
 Alpha virt. eigenvalues --    4.42648   4.46356   4.51382   4.52525   4.59475
 Alpha virt. eigenvalues --    4.66260   4.79888   4.92288   5.00897
          Condensed to atoms (all electrons):
               1          2          3          4          5          6
     1  C    5.330276   0.373097   0.440888  -0.077404  -0.017644  -0.016137
     2  C    0.373097   4.813050   0.000452   0.393563   0.447533  -0.034496
     3  C    0.440888   0.000452   4.798382   0.006569  -0.027525   0.412147
     4  C   -0.077404   0.393563   0.006569   5.326354  -0.022512  -0.000218
     5  C   -0.017644   0.447533  -0.027525  -0.022512   4.798127   0.004521
     6  C   -0.016137  -0.034496   0.412147  -0.000218   0.004521   5.029104
     7  C   -0.080684   0.007558   0.398077  -0.000210  -0.000278  -0.007099
     8  C    0.015844  -0.025759  -0.000145  -0.106630   0.389109   0.008307
     9  C    0.006730   0.004239  -0.000192   0.417083  -0.031598  -0.000008
    10  C   -0.110439  -0.017931  -0.059810   0.015066   0.387514   0.423958
    11  C    0.014139  -0.000044  -0.002099  -0.000001   0.007211   0.287245
    12  C    0.008542  -0.000372   0.002524   0.000002   0.000056  -0.064312
    13  C   -0.000208   0.007241   0.000001  -0.079634  -0.000077   0.000000
    14  C   -0.000179  -0.031621  -0.000021  -0.023070   0.004779  -0.000254
    15  C   -0.000645   0.000026  -0.045472   0.000000  -0.000190   0.004467
    16  C   -0.000038  -0.000040   0.010069  -0.000000   0.000703  -0.081294
    17  C   -0.000005  -0.000070   0.000000   0.014027   0.007374   0.000001
    18  C   -0.000000   0.000000  -0.000236   0.000000  -0.000016   0.009253
    19  C   -0.000011  -0.000000  -0.000334   0.000000  -0.000000   0.012833
    20  C    0.000002  -0.000323  -0.000000   0.007536   0.000025   0.000000
    21  C   -0.000000   0.000000  -0.000029  -0.000000  -0.000000  -0.000066
    22  C    0.000000   0.000000   0.000010   0.000000  -0.000000  -0.000160
    23  C    0.000000   0.000025   0.000000  -0.000533  -0.000329  -0.000000
    24  C    0.000000   0.000000   0.000000  -0.000000  -0.000000   0.000000
    25  C    0.000000  -0.000000   0.000000  -0.000000   0.000000  -0.000010
    26  C   -0.000000  -0.000000   0.000000   0.000000   0.000000   0.000000
    27  H    0.356363  -0.038475  -0.038785  -0.007894   0.004286   0.003855
    28  H   -0.007726  -0.037996  -0.000007   0.355989   0.004194   0.000029
    29  H   -0.007711   0.000112  -0.037188  -0.000006   0.000028   0.003772
    30  H   -0.000220   0.004386   0.000031   0.000667  -0.037941  -0.000001
    31  H    0.000725   0.004464   0.004221  -0.000240  -0.038376  -0.028945
    32  H   -0.000252   0.000005   0.002284  -0.000000  -0.000001   0.001181
    33  H    0.000000   0.000001  -0.000242  -0.000000   0.000581  -0.015068
    34  H   -0.000003   0.000143   0.000000  -0.008614   0.000016  -0.000000
    35  H    0.000000  -0.000000   0.000002  -0.000000   0.000000  -0.000271
    36  H    0.000000   0.000017  -0.000000  -0.000194   0.000139   0.000000
    37  H   -0.000000   0.000004  -0.000000  -0.000212  -0.000001   0.000000
    38  H   -0.000000   0.000000  -0.000012  -0.000000  -0.000000   0.000008
    39  H    0.000000  -0.000001   0.000000   0.000011   0.000004  -0.000000
    40  H   -0.000000   0.000000  -0.000000  -0.000000  -0.000000   0.000000
    41  H   -0.000000   0.000000  -0.000000  -0.000000  -0.000000   0.000000
    42  H   -0.000000  -0.000000   0.000000  -0.000000   0.000000  -0.000000
               7          8          9         10         11         12
     1  C   -0.080684   0.015844   0.006730  -0.110439   0.014139   0.008542
     2  C    0.007558  -0.025759   0.004239  -0.017931  -0.000044  -0.000372
     3  C    0.398077  -0.000145  -0.000192  -0.059810  -0.002099   0.002524
     4  C   -0.000210  -0.106630   0.417083   0.015066  -0.000001   0.000002
     5  C   -0.000278   0.389109  -0.031598   0.387514   0.007211   0.000056
     6  C   -0.007099   0.008307  -0.000008   0.423958   0.287245  -0.064312
     7  C    5.067403  -0.000009   0.000001   0.016291  -0.067911   0.478125
     8  C   -0.000009   5.334695  -0.022475  -0.073185  -0.000208   0.000000
     9  C    0.000001  -0.022475   4.767288  -0.000104  -0.000000  -0.000000
    10  C    0.016291  -0.073185  -0.000104   5.369042  -0.083139  -0.001843
    11  C   -0.067911  -0.000208  -0.000000  -0.083139   5.043193  -0.043355
    12  C    0.478125   0.000000  -0.000000  -0.001843  -0.043355   5.086198
    13  C   -0.000000   0.014029   0.436224  -0.000004   0.000000   0.000000
    14  C    0.000000   0.414941   0.458497   0.006627   0.000001  -0.000000
    15  C    0.006433  -0.000000   0.000000   0.011778   0.415831   0.405960
    16  C   -0.001571   0.000014   0.000000  -0.022783   0.436783   0.013876
    17  C    0.000000  -0.079400  -0.032158  -0.000229   0.000000  -0.000000
    18  C    0.000086   0.000000  -0.000000   0.000417   0.007051  -0.001282
    19  C    0.009258   0.000000   0.000000  -0.000050   0.002571  -0.081838
    20  C    0.000000  -0.000535  -0.010593   0.000000  -0.000000   0.000000
    21  C    0.000601   0.000000  -0.000000   0.000001   0.010708  -0.018597
    22  C   -0.000230  -0.000000  -0.000000  -0.000025  -0.046255   0.009783
    23  C   -0.000000   0.007532  -0.035386   0.000002  -0.000000   0.000000
    24  C   -0.000014  -0.000000  -0.000000  -0.000000  -0.000237   0.000430
    25  C    0.000000  -0.000000   0.000000  -0.000000  -0.000497  -0.000092
    26  C    0.000000   0.000000   0.000000   0.000000   0.000048  -0.000020
    27  H   -0.008292  -0.000218   0.000018   0.000676  -0.000211   0.000198
    28  H   -0.000003   0.000685  -0.038971  -0.000224   0.000000   0.000000
    29  H    0.359446   0.000000   0.000000  -0.000250   0.001312  -0.034213
    30  H    0.000000   0.355180   0.004238  -0.008850   0.000002  -0.000000
    31  H   -0.000216  -0.008953   0.000029   0.348102  -0.013565   0.000026
    32  H   -0.034608  -0.000000  -0.000000   0.000019   0.004137   0.355708
    33  H    0.000021  -0.000007   0.000000   0.003901  -0.026355  -0.000225
    34  H    0.000000  -0.000193  -0.039843   0.000000  -0.000000   0.000000
    35  H   -0.000001  -0.000000   0.000000   0.000015   0.001950   0.000020
    36  H    0.000000  -0.008668   0.004527  -0.000003   0.000000   0.000000
    37  H   -0.000000   0.000011   0.002886   0.000000   0.000000   0.000000
    38  H    0.000414   0.000000  -0.000000   0.000000  -0.000330   0.003239
    39  H    0.000000  -0.000212   0.001014  -0.000000  -0.000000  -0.000000
    40  H   -0.000000   0.000000  -0.000000  -0.000000   0.000014   0.000002
    41  H    0.000000   0.000000  -0.000000   0.000000   0.000003   0.000012
    42  H   -0.000000   0.000000   0.000000   0.000000  -0.000001  -0.000000
              13         14         15         16         17         18
     1  C   -0.000208  -0.000179  -0.000645  -0.000038  -0.000005  -0.000000
     2  C    0.007241  -0.031621   0.000026  -0.000040  -0.000070   0.000000
     3  C    0.000001  -0.000021  -0.045472   0.010069   0.000000  -0.000236
     4  C   -0.079634  -0.023070   0.000000  -0.000000   0.014027   0.000000
     5  C   -0.000077   0.004779  -0.000190   0.000703   0.007374  -0.000016
     6  C    0.000000  -0.000254   0.004467  -0.081294   0.000001   0.009253
     7  C   -0.000000   0.000000   0.006433  -0.001571   0.000000   0.000086
     8  C    0.014029   0.414941  -0.000000   0.000014  -0.079400   0.000000
     9  C    0.436224   0.458497   0.000000   0.000000  -0.032158  -0.000000
    10  C   -0.000004   0.006627   0.011778  -0.022783  -0.000229   0.000417
    11  C    0.000000   0.000001   0.415831   0.436783   0.000000   0.007051
    12  C    0.000000  -0.000000   0.405960   0.013876  -0.000000  -0.001282
    13  C    4.997433  -0.031689  -0.000000   0.000000  -0.062487  -0.000000
    14  C   -0.031689   4.766872  -0.000000  -0.000000   0.436720   0.000000
    15  C   -0.000000  -0.000000   5.078266  -0.046561   0.000000  -0.071667
    16  C    0.000000  -0.000000  -0.046561   5.084177  -0.000000   0.458283
    17  C   -0.062487   0.436720   0.000000  -0.000000   4.997891  -0.000000
    18  C   -0.000000   0.000000  -0.071667   0.458283  -0.000000   5.090269
    19  C   -0.000000  -0.000000   0.308586  -0.067825  -0.000000  -0.009709
    20  C    0.538165  -0.035458  -0.000000  -0.000000  -0.026034   0.000000
    21  C    0.000000  -0.000000  -0.089248  -0.001439   0.000000   0.015039
    22  C    0.000000   0.000000  -0.006224   0.001309   0.000000   0.416642
    23  C   -0.025990  -0.010472  -0.000000   0.000000   0.537761   0.000000
    24  C    0.000000   0.000000   0.008614   0.000074   0.000000  -0.000609
    25  C    0.000000  -0.000000   0.013546   0.008887   0.000000  -0.084696
    26  C    0.000000  -0.000000  -0.000617  -0.000434   0.000000   0.008219
    27  H   -0.000001   0.000025   0.000029   0.000002   0.000000  -0.000000
    28  H   -0.008184   0.004207  -0.000000  -0.000000  -0.000209  -0.000000
    29  H    0.000000  -0.000000   0.002135   0.000019   0.000000  -0.000000
    30  H   -0.000209  -0.039219   0.000000  -0.000003  -0.008224  -0.000000
    31  H    0.000000   0.000020  -0.000334   0.003228   0.000000   0.000304
    32  H   -0.000000   0.000000  -0.027918  -0.000224   0.000000   0.000021
    33  H    0.000000  -0.000001   0.004279   0.354957   0.000000  -0.036738
    34  H    0.364327   0.004521   0.000000  -0.000000   0.000531  -0.000000
    35  H    0.000000  -0.000000   0.001432  -0.034220   0.000000   0.358958
    36  H    0.000530  -0.039852   0.000000  -0.000000   0.364222   0.000000
    37  H   -0.033667   0.001014  -0.000000  -0.000000   0.004152   0.000000
    38  H   -0.000000   0.000000  -0.014909   0.000018   0.000000  -0.000199
    39  H    0.004149   0.002874   0.000000  -0.000000  -0.033626  -0.000000
    40  H    0.000000   0.000000  -0.000184   0.000260  -0.000000  -0.008884
    41  H    0.000000   0.000000  -0.000242  -0.000001   0.000000   0.000010
    42  H    0.000000  -0.000000   0.000017   0.000004   0.000000  -0.000208
              19         20         21         22         23         24
     1  C   -0.000011   0.000002  -0.000000   0.000000   0.000000   0.000000
     2  C   -0.000000  -0.000323   0.000000   0.000000   0.000025   0.000000
     3  C   -0.000334  -0.000000  -0.000029   0.000010   0.000000   0.000000
     4  C    0.000000   0.007536  -0.000000   0.000000  -0.000533  -0.000000
     5  C   -0.000000   0.000025  -0.000000  -0.000000  -0.000329  -0.000000
     6  C    0.012833   0.000000  -0.000066  -0.000160  -0.000000   0.000000
     7  C    0.009258   0.000000   0.000601  -0.000230  -0.000000  -0.000014
     8  C    0.000000  -0.000535   0.000000  -0.000000   0.007532  -0.000000
     9  C    0.000000  -0.010593  -0.000000  -0.000000  -0.035386  -0.000000
    10  C   -0.000050   0.000000   0.000001  -0.000025   0.000002  -0.000000
    11  C    0.002571  -0.000000   0.010708  -0.046255  -0.000000  -0.000237
    12  C   -0.081838   0.000000  -0.018597   0.009783   0.000000   0.000430
    13  C   -0.000000   0.538165   0.000000   0.000000  -0.025990   0.000000
    14  C   -0.000000  -0.035458  -0.000000   0.000000  -0.010472   0.000000
    15  C    0.308586  -0.000000  -0.089248  -0.006224  -0.000000   0.008614
    16  C   -0.067825  -0.000000  -0.001439   0.001309   0.000000   0.000074
    17  C   -0.000000  -0.026034   0.000000   0.000000   0.537761   0.000000
    18  C   -0.009709   0.000000   0.015039   0.416642   0.000000  -0.000609
    19  C    4.985906   0.000000   0.463700   0.452441   0.000000  -0.007882
    20  C    0.000000   4.865732   0.000000   0.000000   0.471453   0.000000
    21  C    0.463700   0.000000   5.040503  -0.062981   0.000000   0.520649
    22  C    0.452441   0.000000  -0.062981   4.760458  -0.000000  -0.035708
    23  C    0.000000   0.471453   0.000000  -0.000000   4.866331   0.000000
    24  C   -0.007882   0.000000   0.520649  -0.035708   0.000000   4.851359
    25  C   -0.026716   0.000000  -0.066339   0.466334   0.000000  -0.024191
    26  C   -0.039751   0.000000  -0.024591  -0.011758   0.000000   0.500569
    27  H    0.000000   0.000000  -0.000000  -0.000000  -0.000000  -0.000000
    28  H   -0.000000   0.000121   0.000000   0.000000   0.000024   0.000000
    29  H   -0.000263   0.000000   0.000013   0.000002   0.000000   0.000000
    30  H   -0.000000   0.000024   0.000000   0.000000   0.000124  -0.000000
    31  H    0.000005  -0.000000   0.000000  -0.000009   0.000000  -0.000000
    32  H   -0.014027   0.000000   0.003129  -0.000219  -0.000000   0.000320
    33  H    0.001252   0.000000   0.000017   0.002347   0.000000  -0.000001
    34  H    0.000000  -0.043190  -0.000000  -0.000000   0.004518   0.000000
    35  H    0.003840  -0.000000  -0.000246  -0.036907   0.000000   0.000024
    36  H   -0.000000   0.004521  -0.000000   0.000000  -0.043171   0.000000
    37  H   -0.000000   0.365657   0.000000   0.000000  -0.040219   0.000000
    38  H   -0.029187   0.000000   0.358517   0.004851   0.000000  -0.044168
    39  H    0.000000  -0.040205   0.000000  -0.000000   0.365663   0.000000
    40  H    0.004365   0.000000   0.000560  -0.040125   0.000000   0.004661
    41  H    0.002790   0.000000  -0.033906   0.001193   0.000000   0.365265
    42  H    0.001152   0.000000   0.004121   0.002587   0.000000  -0.039272
              25         26         27         28         29         30
     1  C    0.000000  -0.000000   0.356363  -0.007726  -0.007711  -0.000220
     2  C   -0.000000  -0.000000  -0.038475  -0.037996   0.000112   0.004386
     3  C    0.000000   0.000000  -0.038785  -0.000007  -0.037188   0.000031
     4  C   -0.000000   0.000000  -0.007894   0.355989  -0.000006   0.000667
     5  C    0.000000   0.000000   0.004286   0.004194   0.000028  -0.037941
     6  C   -0.000010   0.000000   0.003855   0.000029   0.003772  -0.000001
     7  C    0.000000   0.000000  -0.008292  -0.000003   0.359446   0.000000
     8  C   -0.000000   0.000000  -0.000218   0.000685   0.000000   0.355180
     9  C    0.000000   0.000000   0.000018  -0.038971   0.000000   0.004238
    10  C   -0.000000   0.000000   0.000676  -0.000224  -0.000250  -0.008850
    11  C   -0.000497   0.000048  -0.000211   0.000000   0.001312   0.000002
    12  C   -0.000092  -0.000020   0.000198   0.000000  -0.034213  -0.000000
    13  C    0.000000   0.000000  -0.000001  -0.008184   0.000000  -0.000209
    14  C   -0.000000  -0.000000   0.000025   0.004207  -0.000000  -0.039219
    15  C    0.013546  -0.000617   0.000029  -0.000000   0.002135   0.000000
    16  C    0.008887  -0.000434   0.000002  -0.000000   0.000019  -0.000003
    17  C    0.000000   0.000000   0.000000  -0.000209   0.000000  -0.008224
    18  C   -0.084696   0.008219  -0.000000  -0.000000  -0.000000  -0.000000
    19  C   -0.026716  -0.039751   0.000000  -0.000000  -0.000263  -0.000000
    20  C    0.000000   0.000000   0.000000   0.000121   0.000000   0.000024
    21  C   -0.066339  -0.024591  -0.000000   0.000000   0.000013   0.000000
    22  C    0.466334  -0.011758  -0.000000   0.000000   0.000002   0.000000
    23  C    0.000000   0.000000  -0.000000   0.000024   0.000000   0.000124
    24  C   -0.024191   0.500569  -0.000000   0.000000   0.000000  -0.000000
    25  C    5.017728   0.510137  -0.000000   0.000000   0.000000   0.000000
    26  C    0.510137   4.857529   0.000000  -0.000000  -0.000000  -0.000000
    27  H   -0.000000   0.000000   0.631195   0.006502   0.006734   0.000002
    28  H    0.000000  -0.000000   0.006502   0.631620   0.000001   0.000025
    29  H    0.000000  -0.000000   0.006734   0.000001   0.626357   0.000000
    30  H    0.000000  -0.000000   0.000002   0.000025   0.000000   0.633332
    31  H   -0.000000   0.000000   0.000025   0.000002   0.000002   0.007382
    32  H   -0.000001  -0.000004  -0.000019   0.000000  -0.005458  -0.000000
    33  H   -0.000233   0.000004   0.000000   0.000000   0.000000   0.000003
    34  H    0.000000   0.000000   0.000001   0.006303  -0.000000   0.000002
    35  H   -0.008000   0.000157   0.000000  -0.000000  -0.000000   0.000000
    36  H    0.000000  -0.000000   0.000000   0.000002  -0.000000   0.006368
    37  H    0.000000   0.000000   0.000000  -0.000013  -0.000000  -0.000000
    38  H    0.000651   0.004570   0.000000   0.000000   0.000005  -0.000000
    39  H    0.000000   0.000000  -0.000000  -0.000000   0.000000  -0.000013
    40  H    0.364399  -0.043791   0.000000   0.000000   0.000000   0.000000
    41  H    0.004210  -0.040281  -0.000000   0.000000   0.000000   0.000000
    42  H   -0.034325   0.365441   0.000000  -0.000000  -0.000000   0.000000
              31         32         33         34         35         36
     1  C    0.000725  -0.000252   0.000000  -0.000003   0.000000   0.000000
     2  C    0.004464   0.000005   0.000001   0.000143  -0.000000   0.000017
     3  C    0.004221   0.002284  -0.000242   0.000000   0.000002  -0.000000
     4  C   -0.000240  -0.000000  -0.000000  -0.008614  -0.000000  -0.000194
     5  C   -0.038376  -0.000001   0.000581   0.000016   0.000000   0.000139
     6  C   -0.028945   0.001181  -0.015068  -0.000000  -0.000271   0.000000
     7  C   -0.000216  -0.034608   0.000021   0.000000  -0.000001   0.000000
     8  C   -0.008953  -0.000000  -0.000007  -0.000193  -0.000000  -0.008668
     9  C    0.000029  -0.000000   0.000000  -0.039843   0.000000   0.004527
    10  C    0.348102   0.000019   0.003901   0.000000   0.000015  -0.000003
    11  C   -0.013565   0.004137  -0.026355  -0.000000   0.001950   0.000000
    12  C    0.000026   0.355708  -0.000225   0.000000   0.000020   0.000000
    13  C    0.000000  -0.000000   0.000000   0.364327   0.000000   0.000530
    14  C    0.000020   0.000000  -0.000001   0.004521  -0.000000  -0.039852
    15  C   -0.000334  -0.027918   0.004279   0.000000   0.001432   0.000000
    16  C    0.003228  -0.000224   0.354957  -0.000000  -0.034220  -0.000000
    17  C    0.000000   0.000000   0.000000   0.000531   0.000000   0.364222
    18  C    0.000304   0.000021  -0.036738  -0.000000   0.358958   0.000000
    19  C    0.000005  -0.014027   0.001252   0.000000   0.003840  -0.000000
    20  C   -0.000000   0.000000   0.000000  -0.043190  -0.000000   0.004521
    21  C    0.000000   0.003129   0.000017  -0.000000  -0.000246  -0.000000
    22  C   -0.000009  -0.000219   0.002347  -0.000000  -0.036907   0.000000
    23  C    0.000000  -0.000000   0.000000   0.004518   0.000000  -0.043171
    24  C   -0.000000   0.000320  -0.000001   0.000000   0.000024   0.000000
    25  C   -0.000000  -0.000001  -0.000233   0.000000  -0.008000   0.000000
    26  C    0.000000  -0.000004   0.000004   0.000000   0.000157  -0.000000
    27  H    0.000025  -0.000019   0.000000   0.000001   0.000000   0.000000
    28  H    0.000002   0.000000   0.000000   0.006303  -0.000000   0.000002
    29  H    0.000002  -0.005458   0.000000  -0.000000  -0.000000  -0.000000
    30  H    0.007382  -0.000000   0.000003   0.000002   0.000000   0.006368
    31  H    0.633951   0.000000   0.003197   0.000000   0.000002   0.000001
    32  H    0.000000   0.627725   0.000001  -0.000000   0.000000   0.000000
    33  H    0.003197   0.000001   0.628389   0.000000  -0.005206   0.000000
    34  H    0.000000  -0.000000   0.000000   0.632953   0.000000   0.000019
    35  H    0.000002   0.000000  -0.005206   0.000000   0.626939  -0.000000
    36  H    0.000001   0.000000   0.000000   0.000019  -0.000000   0.633176
    37  H   -0.000000  -0.000000   0.000000  -0.006180  -0.000000  -0.000192
    38  H   -0.000000   0.002708   0.000000  -0.000000   0.000002   0.000000
    39  H    0.000000  -0.000000  -0.000000  -0.000191   0.000000  -0.006177
    40  H    0.000000   0.000000  -0.000015   0.000000   0.006475   0.000000
    41  H    0.000000   0.000002  -0.000000   0.000000   0.000000   0.000000
    42  H   -0.000000   0.000000  -0.000000   0.000000  -0.000013   0.000000
              37         38         39         40         41         42
     1  C   -0.000000  -0.000000   0.000000  -0.000000  -0.000000  -0.000000
     2  C    0.000004   0.000000  -0.000001   0.000000   0.000000  -0.000000
     3  C   -0.000000  -0.000012   0.000000  -0.000000  -0.000000   0.000000
     4  C   -0.000212  -0.000000   0.000011  -0.000000  -0.000000  -0.000000
     5  C   -0.000001  -0.000000   0.000004  -0.000000  -0.000000   0.000000
     6  C    0.000000   0.000008  -0.000000   0.000000   0.000000  -0.000000
     7  C   -0.000000   0.000414   0.000000  -0.000000   0.000000  -0.000000
     8  C    0.000011   0.000000  -0.000212   0.000000   0.000000   0.000000
     9  C    0.002886  -0.000000   0.001014  -0.000000  -0.000000   0.000000
    10  C    0.000000   0.000000  -0.000000  -0.000000   0.000000   0.000000
    11  C    0.000000  -0.000330  -0.000000   0.000014   0.000003  -0.000001
    12  C    0.000000   0.003239  -0.000000   0.000002   0.000012  -0.000000
    13  C   -0.033667  -0.000000   0.004149   0.000000   0.000000   0.000000
    14  C    0.001014   0.000000   0.002874   0.000000   0.000000  -0.000000
    15  C   -0.000000  -0.014909   0.000000  -0.000184  -0.000242   0.000017
    16  C   -0.000000   0.000018  -0.000000   0.000260  -0.000001   0.000004
    17  C    0.004152   0.000000  -0.033626  -0.000000   0.000000   0.000000
    18  C    0.000000  -0.000199  -0.000000  -0.008884   0.000010  -0.000208
    19  C   -0.000000  -0.029187   0.000000   0.004365   0.002790   0.001152
    20  C    0.365657   0.000000  -0.040205   0.000000   0.000000   0.000000
    21  C    0.000000   0.358517   0.000000   0.000560  -0.033906   0.004121
    22  C    0.000000   0.004851  -0.000000  -0.040125   0.001193   0.002587
    23  C   -0.040219   0.000000   0.365663   0.000000   0.000000   0.000000
    24  C    0.000000  -0.044168   0.000000   0.004661   0.365265  -0.039272
    25  C    0.000000   0.000651   0.000000   0.364399   0.004210  -0.034325
    26  C    0.000000   0.004570   0.000000  -0.043791  -0.040281   0.365441
    27  H    0.000000   0.000000  -0.000000   0.000000  -0.000000   0.000000
    28  H   -0.000013   0.000000  -0.000000   0.000000   0.000000  -0.000000
    29  H   -0.000000   0.000005   0.000000   0.000000   0.000000  -0.000000
    30  H   -0.000000  -0.000000  -0.000013   0.000000   0.000000   0.000000
    31  H   -0.000000  -0.000000   0.000000   0.000000   0.000000  -0.000000
    32  H   -0.000000   0.002708  -0.000000   0.000000   0.000002   0.000000
    33  H    0.000000   0.000000  -0.000000  -0.000015  -0.000000  -0.000000
    34  H   -0.006180  -0.000000  -0.000191   0.000000   0.000000   0.000000
    35  H   -0.000000   0.000002   0.000000   0.006475   0.000000  -0.000013
    36  H   -0.000192   0.000000  -0.006177   0.000000   0.000000   0.000000
    37  H    0.625221   0.000000  -0.005185   0.000000   0.000000   0.000000
    38  H    0.000000   0.634517   0.000000   0.000019  -0.006185  -0.000210
    39  H   -0.005185   0.000000   0.625213   0.000000   0.000000   0.000000
    40  H    0.000000   0.000019   0.000000   0.633280  -0.000201  -0.005779
    41  H    0.000000  -0.006185   0.000000  -0.000201   0.626683  -0.005240
    42  H    0.000000  -0.000210   0.000000  -0.005779  -0.005240   0.625410
 Mulliken charges:
               1
     1  C   -0.227302
     2  C    0.131212
     3  C    0.136440
     4  C   -0.209495
     5  C    0.120290
     6  C    0.047655
     7  C   -0.142590
     8  C   -0.213751
     9  C    0.108552
    10  C   -0.204541
    11  C    0.052010
    12  C   -0.118552
    13  C   -0.119949
    14  C    0.110738
    15  C    0.042813
    16  C   -0.116232
    17  C   -0.120235
    18  C   -0.150306
    19  C    0.028894
    20  C   -0.096896
    21  C   -0.120115
    22  C    0.122645
    23  C   -0.097335
    24  C   -0.099885
    25  C   -0.140792
    26  C   -0.085425
    27  H    0.083985
    28  H    0.083626
    29  H    0.085151
    30  H    0.082913
    31  H    0.084950
    32  H    0.085491
    33  H    0.085139
    34  H    0.084878
    35  H    0.085048
    36  H    0.084735
    37  H    0.086723
    38  H    0.085684
    39  H    0.086682
    40  H    0.084944
    41  H    0.085887
    42  H    0.086315
 Sum of Mulliken charges =  -0.00000
 Mulliken charges with hydrogens summed into heavy atoms:
               1
     1  C   -0.143317
     2  C    0.131212
     3  C    0.136440
     4  C   -0.125869
     5  C    0.120290
     6  C    0.047655
     7  C   -0.057439
     8  C   -0.130837
     9  C    0.108552
    10  C   -0.119592
    11  C    0.052010
    12  C   -0.033061
    13  C   -0.035071
    14  C    0.110738
    15  C    0.042813
    16  C   -0.031093
    17  C   -0.035500
    18  C   -0.065258
    19  C    0.028894
    20  C   -0.010173
    21  C   -0.034431
    22  C    0.122645
    23  C   -0.010653
    24  C   -0.013997
    25  C   -0.055847
    26  C    0.000890
 Electronic spatial extent (au):  <R**2>=          13098.1112
 Charge=              0.0000 electrons
 Dipole moment (field-independent basis, Debye):
    X=              0.0498    Y=              0.0074    Z=             -0.0000  Tot=              0.0504
 Quadrupole moment (field-independent basis, Debye-Ang):
   XX=           -128.9303   YY=           -126.4363   ZZ=           -156.3492
   XY=              0.3884   XZ=             -0.0000   YZ=             -0.0000
 Traceless Quadrupole moment (field-independent basis, Debye-Ang):
   XX=              8.3083   YY=             10.8023   ZZ=            -19.1106
   XY=              0.3884   XZ=             -0.0000   YZ=             -0.0000
 Octapole moment (field-independent basis, Debye-Ang**2):
  XXX=              0.9033  YYY=             -0.3519  ZZZ=             -0.0000  XYY=              1.2673
  XXY=              1.5457  XXZ=             -0.0000  XZZ=             -0.0673  YZZ=              0.1962
  YYZ=             -0.0000  XYZ=             -0.0000
 Hexadecapole moment (field-independent basis, Debye-Ang**3):
 XXXX=          -2138.0734 YYYY=         -14029.7109 ZZZZ=           -162.0960 XXXY=          -1177.6113
 XXXZ=              0.0000 YYYX=          -1161.0573 YYYZ=             -0.0000 ZZZX=              0.0000
 ZZZY=              0.0000 XXYY=          -2731.9359 XXZZ=           -458.5172 YYZZ=          -2905.1019
 XXYZ=              0.0000 YYXZ=              0.0000 ZZXY=           -478.1358
 N-N= 1.934254453589D+03 E-N=-6.184835379521D+03  KE= 9.908100369059D+02
 Symmetry A'   KE= 9.630502615748D+02
 Symmetry A"   KE= 2.775977533110D+01
 No NMR shielding tensors so no spin-rotation constants.
 Leave Link  601 at Thu Sep  8 15:02:14 2022, MaxMem=  1342177280 cpu:              48.4 elap:               1.1
 (Enter /mnt/opt/groups/app-gaussian/g16-avx2/l701.exe)
 ... and contract with generalized density number  0.
 Compute integral first derivatives.
 R6Disp: Adding Grimme-D3 dispersion energy 1st derivatives to the gradient.
 Leave Link  701 at Thu Sep  8 15:02:16 2022, MaxMem=  1342177280 cpu:              60.5 elap:               1.3
 (Enter /mnt/opt/groups/app-gaussian/g16-avx2/l702.exe)
 L702 exits ... SP integral derivatives will be done elsewhere.
 Leave Link  702 at Thu Sep  8 15:02:16 2022, MaxMem=  1342177280 cpu:               1.9 elap:               0.1
 (Enter /mnt/opt/groups/app-gaussian/g16-avx2/l703.exe)
 Integral derivatives from FoFJK, PRISM(SPDF).
 Compute integral first derivatives, UseDBF=F ICtDFT=           0.
 Calling FoFJK, ICntrl=      2127 FMM=F ISym2X=1 I1Cent= 0 IOpClX= 0 NMat=1 NMatS=1 NMatT=0.
 FoFJK:  IHMeth= 1 ICntrl=    2127 DoSepK=F KAlg= 0 I1Cent=           0 FoldK=F
 IRaf=         0 NMat=       1 IRICut=       1 DoRegI=T DoRafI=F ISym2E= 1 IDoP0=0 IntGTp=1.
 FoFCou: FMM=F IPFlag=           0 FMFlag=      100000 FMFlg1=         800
         NFxFlg=           0 DoJE=F BraDBF=F KetDBF=F FulRan=T
         wScrn=  0.000000 ICntrl=      2127 IOpCl=  0 I1Cent=           0 NGrid=           0
         NMat0=    1 NMatS0=      1 NMatT0=    0 NMatD0=    1 NMtDS0=    0 NMtDT0=    0
 Petite list used in FoFCou.
 Leave Link  703 at Thu Sep  8 15:02:24 2022, MaxMem=  1342177280 cpu:             376.5 elap:               8.2
 (Enter /mnt/opt/groups/app-gaussian/g16-avx2/l716.exe)
 Dipole        = 1.96107556D-02 2.89926086D-03-1.47881475D-32
 ***** Axes restored to original set *****
 -------------------------------------------------------------------
 Center     Atomic                   Forces (Hartrees/Bohr)
 Number     Number              X              Y              Z
 -------------------------------------------------------------------
      1        6          -0.000002565    0.000006448    0.000000000
      2        6          -0.000007727   -0.000018561   -0.000000000
      3        6           0.000057799   -0.000084885   -0.000000000
      4        6           0.000005741   -0.000004958    0.000000000
      5        6           0.000002417   -0.000000725    0.000000000
      6        6          -0.000038524   -0.000016651   -0.000000000
      7        6          -0.000058034    0.000054481   -0.000000000
      8        6          -0.000002255   -0.000005471   -0.000000000
      9        6           0.000014899    0.000038665    0.000000000
     10        6           0.000003201    0.000060367    0.000000000
     11        6           0.000001508    0.000024342    0.000000000
     12        6           0.000017877    0.000020805    0.000000000
     13        6          -0.000034659   -0.000008490   -0.000000000
     14        6          -0.000015293    0.000037918    0.000000000
     15        6           0.000042264   -0.000020380    0.000000000
     16        6          -0.000029945   -0.000004998   -0.000000000
     17        6           0.000036081   -0.000007296    0.000000000
     18        6           0.000021664   -0.000051517   -0.000000000
     19        6           0.000049609   -0.000016339    0.000000000
     20        6           0.000004053   -0.000019013   -0.000000000
     21        6          -0.000016946   -0.000034041   -0.000000000
     22        6          -0.000057039    0.000038888   -0.000000000
     23        6           0.000000511   -0.000015790   -0.000000000
     24        6          -0.000041210    0.000005541   -0.000000000
     25        6           0.000004842    0.000013230    0.000000000
     26        6           0.000034648    0.000020251    0.000000000
     27        1          -0.000013445    0.000017311    0.000000000
     28        1          -0.000015786   -0.000007379   -0.000000000
     29        1          -0.000002680    0.000025093    0.000000000
     30        1           0.000018361   -0.000007197    0.000000000
     31        1           0.000049833    0.000025764    0.000000000
     32        1          -0.000025650    0.000041735    0.000000000
     33        1           0.000024002   -0.000047280   -0.000000000
     34        1          -0.000005794   -0.000021412   -0.000000000
     35        1           0.000007161   -0.000018017   -0.000000000
     36        1           0.000006890   -0.000020918   -0.000000000
     37        1          -0.000026405    0.000006761   -0.000000000
     38        1          -0.000046103   -0.000006515   -0.000000000
     39        1           0.000026612    0.000006887    0.000000000
     40        1           0.000011036    0.000001801    0.000000000
     41        1          -0.000018870   -0.000006212   -0.000000000
     42        1           0.000017920   -0.000002243    0.000000000
 -------------------------------------------------------------------
 Cartesian Forces:  Max     0.000084885 RMS     0.000022817
 Leave Link  716 at Thu Sep  8 15:02:24 2022, MaxMem=  1342177280 cpu:               2.6 elap:               0.1
 (Enter /mnt/opt/groups/app-gaussian/g16-avx2/l103.exe)

 GradGradGradGradGradGradGradGradGradGradGradGradGradGradGradGradGradGrad
 Berny optimization.
 FormGI is forming the generalized inverse of G from B-inverse, IUseBI=4.
 Internal  Forces:  Max     0.000118608 RMS     0.000021958
 Search for a local minimum.
 Step number   1 out of a maximum of  252
 All quantities printed in internal units (Hartrees-Bohrs-Radians)
 RMS Force = .21958D-04 SwitMx=.10000D-02 MixMth= 2
 Mixed Optimization -- En-DIIS/RFO-DIIS
 Second derivative matrix not updated -- first step.
 ITU=  0
     Eigenvalues ---    0.01471   0.01605   0.01623   0.01657   0.01667
     Eigenvalues ---    0.01670   0.01691   0.01724   0.01749   0.01753
     Eigenvalues ---    0.01769   0.01788   0.01838   0.01856   0.01870
     Eigenvalues ---    0.01933   0.01964   0.02007   0.02021   0.02027
     Eigenvalues ---    0.02045   0.02073   0.02078   0.02079   0.02081
     Eigenvalues ---    0.02083   0.02092   0.02095   0.02098   0.02108
     Eigenvalues ---    0.02109   0.02112   0.02151   0.02182   0.02187
     Eigenvalues ---    0.02244   0.02258   0.02279   0.02307   0.16000
     Eigenvalues ---    0.16000   0.16000   0.16000   0.16000   0.16000
     Eigenvalues ---    0.16000   0.16000   0.16000   0.16000   0.16000
     Eigenvalues ---    0.16000   0.16000   0.16000   0.16000   0.16000
     Eigenvalues ---    0.22000   0.22000   0.22358   0.22474   0.22522
     Eigenvalues ---    0.22706   0.23047   0.23376   0.23764   0.24068
     Eigenvalues ---    0.24348   0.24513   0.24566   0.24680   0.25000
     Eigenvalues ---    0.25000   0.25000   0.25000   0.33829   0.35080
     Eigenvalues ---    0.35086   0.35100   0.35105   0.35173   0.35177
     Eigenvalues ---    0.35179   0.35196   0.35197   0.35277   0.35284
     Eigenvalues ---    0.35285   0.35301   0.35494   0.35540   0.35601
     Eigenvalues ---    0.35617   0.35655   0.36461   0.37091   0.37710
     Eigenvalues ---    0.38633   0.38729   0.39260   0.39817   0.40153
     Eigenvalues ---    0.40406   0.40696   0.40821   0.41096   0.41476
     Eigenvalues ---    0.42116   0.42438   0.43093   0.43279   0.43957
     Eigenvalues ---    0.45701   0.46092   0.46301   0.47109   0.47626
     Eigenvalues ---    0.48883   0.49336   0.50378   0.50704   0.52050
 RFO step:  Lambda=-3.92603347D-07 EMin= 1.47056817D-02
 Linear search not attempted -- first point.
 Iteration  1 RMS(Cart)=  0.00029183 RMS(Int)=  0.00000002
 Iteration  2 RMS(Cart)=  0.00000004 RMS(Int)=  0.00000000
 ITry= 1 IFail=0 DXMaxC= 1.46D-03 DCOld= 1.00D+10 DXMaxT= 3.00D-01 DXLimC= 3.00D+00 Rises=F
 ClnCor:  largest displacement from symmetrization is 8.21D-14 for atom    36.
 Variable       Old X    -DE/DX   Delta X   Delta X   Delta X     New X
                                 (Linear)    (Quad)   (Total)
    R1        2.66705   0.00005   0.00000   0.00012   0.00012   2.66717
    R2        2.62280   0.00000   0.00000   0.00001   0.00001   2.62281
    R3        2.05505   0.00001   0.00000   0.00004   0.00004   2.05509
    R4        2.65837   0.00002   0.00000   0.00004   0.00004   2.65841
    R5        2.73499   0.00004   0.00000   0.00013   0.00013   2.73512
    R6        2.74047  -0.00001   0.00000  -0.00005  -0.00005   2.74042
    R7        2.71168   0.00012   0.00000   0.00031   0.00031   2.71199
    R8        2.63549   0.00001   0.00000   0.00001   0.00001   2.63550
    R9        2.05513   0.00002   0.00000   0.00005   0.00005   2.05517
   R10        2.65867   0.00002   0.00000   0.00004   0.00004   2.65871
   R11        2.67388   0.00002   0.00000   0.00005   0.00005   2.67393
   R12        2.62441  -0.00006   0.00000  -0.00012  -0.00012   2.62428
   R13        2.76783  -0.00006   0.00000  -0.00018  -0.00018   2.76765
   R14        2.56404   0.00002   0.00000   0.00005   0.00005   2.56409
   R15        2.05356   0.00000   0.00000   0.00000   0.00000   2.05357
   R16        2.63594  -0.00000   0.00000  -0.00000  -0.00000   2.63594
   R17        2.05536   0.00002   0.00000   0.00005   0.00005   2.05541
   R18        2.70682   0.00005   0.00000   0.00012   0.00012   2.70694
   R19        2.74049   0.00002   0.00000   0.00005   0.00005   2.74054
   R20        2.04880   0.00005   0.00000   0.00014   0.00014   2.04894
   R21        2.66983  -0.00005   0.00000  -0.00015  -0.00015   2.66968
   R22        2.69674  -0.00002   0.00000  -0.00004  -0.00004   2.69670
   R23        2.72504   0.00001   0.00000   0.00002   0.00002   2.72505
   R24        2.04624   0.00005   0.00000   0.00014   0.00014   2.04638
   R25        2.58459   0.00002   0.00000   0.00003   0.00003   2.58462
   R26        2.05386   0.00001   0.00000   0.00002   0.00002   2.05387
   R27        2.70662   0.00005   0.00000   0.00012   0.00012   2.70674
   R28        2.73650  -0.00007   0.00000  -0.00021  -0.00021   2.73630
   R29        2.58131   0.00001   0.00000   0.00003   0.00003   2.58134
   R30        2.04684   0.00005   0.00000   0.00015   0.00015   2.04699
   R31        2.58465   0.00001   0.00000   0.00002   0.00002   2.58467
   R32        2.05389   0.00001   0.00000   0.00002   0.00002   2.05391
   R33        2.68906   0.00009   0.00000   0.00024   0.00024   2.68930
   R34        2.05358   0.00001   0.00000   0.00002   0.00002   2.05360
   R35        2.68388  -0.00002   0.00000  -0.00005  -0.00005   2.68383
   R36        2.70237  -0.00003   0.00000  -0.00007  -0.00007   2.70231
   R37        2.70112   0.00003   0.00000   0.00008   0.00008   2.70121
   R38        2.05217   0.00001   0.00000   0.00002   0.00002   2.05219
   R39        2.60720   0.00001   0.00000   0.00001   0.00001   2.60722
   R40        2.04709   0.00005   0.00000   0.00013   0.00013   2.04722
   R41        2.67801   0.00003   0.00000   0.00007   0.00007   2.67807
   R42        2.05214   0.00001   0.00000   0.00002   0.00002   2.05216
   R43        2.66645   0.00008   0.00000   0.00018   0.00018   2.66664
   R44        2.05227   0.00000   0.00000   0.00001   0.00001   2.05228
   R45        2.60257   0.00003   0.00000   0.00007   0.00007   2.60263
   R46        2.05395   0.00001   0.00000   0.00003   0.00003   2.05398
   R47        2.05190   0.00001   0.00000   0.00002   0.00002   2.05192
    A1        2.12956  -0.00001   0.00000  -0.00004  -0.00004   2.12952
    A2        2.07484   0.00002   0.00000   0.00013   0.00013   2.07497
    A3        2.07879  -0.00001   0.00000  -0.00009  -0.00009   2.07870
    A4        2.14219   0.00001   0.00000   0.00002   0.00002   2.14221
    A5        2.06127  -0.00000   0.00000   0.00001   0.00001   2.06128
    A6        2.07973  -0.00001   0.00000  -0.00003  -0.00003   2.07970
    A7        2.09977  -0.00001   0.00000  -0.00007  -0.00007   2.09970
    A8        2.11275   0.00004   0.00000   0.00015   0.00015   2.11290
    A9        2.07067  -0.00003   0.00000  -0.00008  -0.00008   2.07059
   A10        2.12379  -0.00000   0.00000  -0.00000  -0.00000   2.12379
   A11        2.07681   0.00001   0.00000   0.00005   0.00005   2.07685
   A12        2.08259  -0.00001   0.00000  -0.00004  -0.00004   2.08255
   A13        2.07516   0.00000   0.00000   0.00001   0.00001   2.07518
   A14        2.07864  -0.00000   0.00000  -0.00000  -0.00000   2.07864
   A15        2.12938   0.00000   0.00000  -0.00001  -0.00001   2.12937
   A16        2.05741   0.00006   0.00000   0.00022   0.00022   2.05762
   A17        2.07494   0.00003   0.00000   0.00011   0.00011   2.07505
   A18        2.15084  -0.00009   0.00000  -0.00033  -0.00033   2.15051
   A19        2.12091  -0.00002   0.00000  -0.00006  -0.00006   2.12085
   A20        2.06361   0.00004   0.00000   0.00019   0.00019   2.06380
   A21        2.09866  -0.00001   0.00000  -0.00013  -0.00013   2.09853
   A22        2.12558  -0.00000   0.00000  -0.00002  -0.00002   2.12556
   A23        2.07723   0.00001   0.00000   0.00006   0.00006   2.07729
   A24        2.08038  -0.00001   0.00000  -0.00004  -0.00004   2.08033
   A25        2.13407  -0.00000   0.00000  -0.00001  -0.00001   2.13406
   A26        2.08075   0.00001   0.00000   0.00002   0.00002   2.08077
   A27        2.06837  -0.00000   0.00000  -0.00001  -0.00001   2.06836
   A28        2.13972  -0.00002   0.00000  -0.00012  -0.00012   2.13960
   A29        2.03830   0.00004   0.00000   0.00023   0.00023   2.03853
   A30        2.10516  -0.00002   0.00000  -0.00011  -0.00011   2.10505
   A31        2.09492   0.00000   0.00000  -0.00003  -0.00003   2.09489
   A32        2.11477  -0.00003   0.00000  -0.00008  -0.00008   2.11469
   A33        2.07349   0.00003   0.00000   0.00011   0.00011   2.07360
   A34        2.13050  -0.00002   0.00000  -0.00008  -0.00008   2.13043
   A35        2.06865   0.00001   0.00000   0.00005   0.00005   2.06869
   A36        2.08404   0.00001   0.00000   0.00003   0.00003   2.08406
   A37        2.11160   0.00000   0.00000  -0.00000  -0.00000   2.11160
   A38        2.06636   0.00002   0.00000   0.00014   0.00014   2.06650
   A39        2.10522  -0.00002   0.00000  -0.00014  -0.00014   2.10509
   A40        2.08137   0.00000   0.00000   0.00001   0.00001   2.08138
   A41        2.13331  -0.00001   0.00000  -0.00002  -0.00002   2.13330
   A42        2.06850   0.00000   0.00000   0.00000   0.00000   2.06851
   A43        2.07443   0.00003   0.00000   0.00013   0.00013   2.07456
   A44        2.09424   0.00001   0.00000   0.00001   0.00001   2.09425
   A45        2.11451  -0.00005   0.00000  -0.00014  -0.00014   2.11438
   A46        2.12544  -0.00002   0.00000  -0.00010  -0.00010   2.12534
   A47        2.08944   0.00001   0.00000   0.00001   0.00001   2.08945
   A48        2.06831   0.00002   0.00000   0.00009   0.00009   2.06840
   A49        2.11170  -0.00000   0.00000  -0.00000  -0.00000   2.11169
   A50        2.06640   0.00002   0.00000   0.00014   0.00014   2.06654
   A51        2.10509  -0.00002   0.00000  -0.00013  -0.00013   2.10495
   A52        2.11448  -0.00001   0.00000  -0.00002  -0.00002   2.11446
   A53        2.09714  -0.00001   0.00000  -0.00011  -0.00011   2.09703
   A54        2.07157   0.00003   0.00000   0.00013   0.00013   2.07170
   A55        2.15158  -0.00008   0.00000  -0.00030  -0.00030   2.15128
   A56        2.08167   0.00002   0.00000   0.00007   0.00007   2.08174
   A57        2.04994   0.00006   0.00000   0.00023   0.00023   2.05017
   A58        2.10322   0.00000   0.00000   0.00001   0.00001   2.10323
   A59        2.09752  -0.00003   0.00000  -0.00018  -0.00018   2.09734
   A60        2.08245   0.00003   0.00000   0.00017   0.00017   2.08262
   A61        2.12067  -0.00002   0.00000  -0.00010  -0.00010   2.12057
   A62        2.09697   0.00000   0.00000   0.00001   0.00001   2.09698
   A63        2.06554   0.00002   0.00000   0.00010   0.00010   2.06564
   A64        2.07706  -0.00003   0.00000  -0.00007  -0.00007   2.07698
   A65        2.11299   0.00005   0.00000   0.00018   0.00018   2.11317
   A66        2.09314  -0.00002   0.00000  -0.00011  -0.00011   2.09303
   A67        2.10298   0.00000   0.00000   0.00000   0.00000   2.10299
   A68        2.09763  -0.00003   0.00000  -0.00017  -0.00017   2.09746
   A69        2.08257   0.00003   0.00000   0.00016   0.00016   2.08273
   A70        2.10502  -0.00001   0.00000  -0.00002  -0.00002   2.10500
   A71        2.08806  -0.00001   0.00000  -0.00011  -0.00011   2.08796
   A72        2.09010   0.00002   0.00000   0.00013   0.00013   2.09023
   A73        2.11167  -0.00001   0.00000  -0.00001  -0.00001   2.11166
   A74        2.06837   0.00000   0.00000   0.00001   0.00001   2.06838
   A75        2.10314   0.00000   0.00000  -0.00000  -0.00000   2.10314
   A76        2.08592  -0.00000   0.00000   0.00002   0.00002   2.08594
   A77        2.09530   0.00002   0.00000   0.00010   0.00010   2.09540
   A78        2.10196  -0.00002   0.00000  -0.00012  -0.00012   2.10184
    D1        3.14159   0.00000   0.00000  -0.00000   0.00000   3.14159
    D2        0.00000   0.00000   0.00000   0.00000  -0.00000   0.00000
    D3        0.00000   0.00000   0.00000   0.00000  -0.00000   0.00000
    D4        3.14159   0.00000   0.00000   0.00000   0.00000   3.14159
    D5       -0.00000   0.00000   0.00000   0.00000   0.00000   0.00000
    D6        3.14159   0.00000   0.00000   0.00000   0.00000   3.14159
    D7        3.14159   0.00000   0.00000  -0.00000   0.00000   3.14159
    D8       -0.00000  -0.00000   0.00000  -0.00000   0.00000   0.00000
    D9        3.14159   0.00000   0.00000   0.00000   0.00000   3.14159
   D10       -0.00000   0.00000   0.00000   0.00000   0.00000   0.00000
   D11        0.00000   0.00000   0.00000   0.00000   0.00000   0.00000
   D12        3.14159   0.00000   0.00000  -0.00000   0.00000   3.14159
   D13        3.14159  -0.00000   0.00000  -0.00000   0.00000   3.14159
   D14       -0.00000  -0.00000   0.00000  -0.00000   0.00000   0.00000
   D15       -0.00000  -0.00000   0.00000  -0.00000   0.00000   0.00000
   D16        3.14159  -0.00000   0.00000  -0.00000   0.00000   3.14159
   D17        0.00000  -0.00000   0.00000  -0.00000  -0.00000   0.00000
   D18        3.14159  -0.00000   0.00000  -0.00000   0.00000   3.14159
   D19        3.14159  -0.00000   0.00000  -0.00000   0.00000   3.14159
   D20       -0.00000  -0.00000   0.00000  -0.00000   0.00000   0.00000
   D21        3.14159  -0.00000   0.00000   0.00000   0.00000   3.14159
   D22       -0.00000   0.00000   0.00000   0.00000   0.00000   0.00000
   D23        0.00000  -0.00000   0.00000   0.00000   0.00000   0.00000
   D24        3.14159  -0.00000   0.00000   0.00000   0.00000   3.14159
   D25        3.14159  -0.00000   0.00000  -0.00000   0.00000   3.14159
   D26       -0.00000  -0.00000   0.00000  -0.00000   0.00000   0.00000
   D27        0.00000  -0.00000   0.00000   0.00000   0.00000   0.00000
   D28        3.14159   0.00000   0.00000   0.00000   0.00000   3.14159
   D29       -0.00000   0.00000   0.00000  -0.00000   0.00000   0.00000
   D30        3.14159   0.00000   0.00000   0.00000   0.00000   3.14159
   D31        3.14159  -0.00000   0.00000  -0.00000   0.00000   3.14159
   D32        0.00000   0.00000   0.00000   0.00000   0.00000   0.00000
   D33       -0.00000   0.00000   0.00000   0.00000   0.00000   0.00000
   D34        3.14159   0.00000   0.00000   0.00000   0.00000   3.14159
   D35        3.14159   0.00000   0.00000   0.00000   0.00000   3.14159
   D36       -0.00000   0.00000   0.00000   0.00000   0.00000   0.00000
   D37        0.00000   0.00000   0.00000   0.00000  -0.00000   0.00000
   D38        3.14159   0.00000   0.00000   0.00000   0.00000   3.14159
   D39        3.14159   0.00000   0.00000   0.00000   0.00000   3.14159
   D40       -0.00000   0.00000   0.00000   0.00000   0.00000   0.00000
   D41       -0.00000   0.00000   0.00000   0.00000   0.00000   0.00000
   D42        3.14159   0.00000   0.00000   0.00000   0.00000   3.14159
   D43        3.14159   0.00000   0.00000   0.00000   0.00000   3.14159
   D44       -0.00000   0.00000   0.00000   0.00000   0.00000   0.00000
   D45       -0.00000   0.00000   0.00000   0.00000   0.00000   0.00000
   D46        3.14159   0.00000   0.00000   0.00000   0.00000   3.14159
   D47        3.14159   0.00000   0.00000   0.00000   0.00000   3.14159
   D48        0.00000   0.00000   0.00000  -0.00000   0.00000   0.00000
   D49       -0.00000   0.00000   0.00000   0.00000   0.00000   0.00000
   D50        3.14159   0.00000   0.00000   0.00000   0.00000   3.14159
   D51        3.14159   0.00000   0.00000  -0.00000   0.00000   3.14159
   D52        0.00000   0.00000   0.00000   0.00000  -0.00000   0.00000
   D53        3.14159   0.00000   0.00000   0.00000   0.00000   3.14159
   D54       -0.00000   0.00000   0.00000   0.00000   0.00000   0.00000
   D55        0.00000   0.00000   0.00000   0.00000   0.00000   0.00000
   D56        3.14159   0.00000   0.00000   0.00000   0.00000   3.14159
   D57        0.00000  -0.00000   0.00000  -0.00000  -0.00000   0.00000
   D58        3.14159  -0.00000   0.00000  -0.00000   0.00000   3.14159
   D59        3.14159  -0.00000   0.00000  -0.00000   0.00000   3.14159
   D60       -0.00000  -0.00000   0.00000  -0.00000   0.00000   0.00000
   D61        0.00000  -0.00000   0.00000  -0.00000   0.00000   0.00000
   D62        3.14159  -0.00000   0.00000  -0.00000   0.00000   3.14159
   D63        3.14159  -0.00000   0.00000  -0.00000   0.00000   3.14159
   D64       -0.00000  -0.00000   0.00000  -0.00000   0.00000   0.00000
   D65        3.14159  -0.00000   0.00000  -0.00000   0.00000   3.14159
   D66        0.00000   0.00000   0.00000   0.00000  -0.00000   0.00000
   D67        0.00000  -0.00000   0.00000  -0.00000   0.00000   0.00000
   D68        3.14159   0.00000   0.00000   0.00000   0.00000   3.14159
   D69       -0.00000  -0.00000   0.00000  -0.00000   0.00000   0.00000
   D70        3.14159  -0.00000   0.00000  -0.00000   0.00000   3.14159
   D71        3.14159   0.00000   0.00000   0.00000   0.00000   3.14159
   D72        0.00000   0.00000   0.00000  -0.00000  -0.00000   0.00000
   D73       -0.00000  -0.00000   0.00000  -0.00000   0.00000   0.00000
   D74        3.14159  -0.00000   0.00000  -0.00000   0.00000   3.14159
   D75        3.14159   0.00000   0.00000   0.00000   0.00000   3.14159
   D76        0.00000   0.00000   0.00000   0.00000  -0.00000   0.00000
   D77        3.14159  -0.00000   0.00000  -0.00000   0.00000   3.14159
   D78       -0.00000   0.00000   0.00000  -0.00000   0.00000   0.00000
   D79        0.00000  -0.00000   0.00000  -0.00000  -0.00000   0.00000
   D80        3.14159   0.00000   0.00000   0.00000   0.00000   3.14159
   D81        3.14159   0.00000   0.00000   0.00000   0.00000   3.14159
   D82       -0.00000   0.00000   0.00000   0.00000   0.00000   0.00000
   D83        0.00000   0.00000   0.00000   0.00000   0.00000   0.00000
   D84        3.14159   0.00000   0.00000   0.00000   0.00000   3.14159
   D85       -0.00000   0.00000   0.00000   0.00000   0.00000   0.00000
   D86        3.14159   0.00000   0.00000   0.00000   0.00000   3.14159
   D87        3.14159   0.00000   0.00000  -0.00000   0.00000   3.14159
   D88        0.00000   0.00000   0.00000  -0.00000   0.00000   0.00000
   D89       -0.00000   0.00000   0.00000   0.00000   0.00000   0.00000
   D90        3.14159   0.00000   0.00000   0.00000   0.00000   3.14159
   D91        3.14159   0.00000   0.00000   0.00000   0.00000   3.14159
   D92        0.00000   0.00000   0.00000   0.00000  -0.00000   0.00000
   D93       -0.00000  -0.00000   0.00000   0.00000   0.00000   0.00000
   D94        3.14159  -0.00000   0.00000  -0.00000   0.00000   3.14159
   D95        3.14159  -0.00000   0.00000   0.00000   0.00000   3.14159
   D96       -0.00000  -0.00000   0.00000  -0.00000   0.00000   0.00000
   D97        3.14159  -0.00000   0.00000   0.00000   0.00000   3.14159
   D98       -0.00000   0.00000   0.00000   0.00000   0.00000   0.00000
   D99        0.00000  -0.00000   0.00000   0.00000   0.00000   0.00000
   D100       3.14159   0.00000   0.00000   0.00000   0.00000   3.14159
   D101       0.00000  -0.00000   0.00000  -0.00000   0.00000   0.00000
   D102       3.14159  -0.00000   0.00000  -0.00000   0.00000   3.14159
   D103       3.14159  -0.00000   0.00000  -0.00000   0.00000   3.14159
   D104      -0.00000  -0.00000   0.00000  -0.00000   0.00000   0.00000
   D105       0.00000  -0.00000   0.00000  -0.00000  -0.00000   0.00000
   D106       3.14159  -0.00000   0.00000  -0.00000   0.00000   3.14159
   D107       3.14159  -0.00000   0.00000  -0.00000   0.00000   3.14159
   D108      -0.00000  -0.00000   0.00000  -0.00000   0.00000   0.00000
   D109      -0.00000   0.00000   0.00000   0.00000   0.00000   0.00000
   D110       3.14159   0.00000   0.00000   0.00000   0.00000   3.14159
   D111       3.14159   0.00000   0.00000   0.00000   0.00000   3.14159
   D112       0.00000   0.00000   0.00000   0.00000   0.00000   0.00000
   D113       3.14159   0.00000   0.00000   0.00000   0.00000   3.14159
   D114      -0.00000   0.00000   0.00000   0.00000   0.00000   0.00000
   D115       0.00000   0.00000   0.00000   0.00000   0.00000   0.00000
   D116       3.14159   0.00000   0.00000   0.00000   0.00000   3.14159
   D117      -0.00000  -0.00000   0.00000  -0.00000   0.00000   0.00000
   D118       3.14159  -0.00000   0.00000  -0.00000   0.00000   3.14159
   D119       3.14159  -0.00000   0.00000  -0.00000   0.00000   3.14159
   D120       0.00000  -0.00000   0.00000   0.00000  -0.00000   0.00000
   D121      -0.00000  -0.00000   0.00000  -0.00000   0.00000   0.00000
   D122       3.14159  -0.00000   0.00000  -0.00000   0.00000   3.14159
   D123       3.14159   0.00000   0.00000   0.00000   0.00000   3.14159
   D124       0.00000  -0.00000   0.00000   0.00000   0.00000   0.00000
         Item               Value     Threshold  Converged?
 Maximum Force            0.000119     0.000450     YES
 RMS     Force            0.000022     0.000300     YES
 Maximum Displacement     0.001464     0.001800     YES
 RMS     Displacement     0.000292     0.001200     YES
 Predicted change in Energy=-1.963020D-07
 Optimization completed.
    -- Stationary point found.
                           ----------------------------
                           !   Optimized Parameters   !
                           ! (Angstroms and Degrees)  !
 --------------------------                            --------------------------
 ! Name  Definition              Value          Derivative Info.                !
 --------------------------------------------------------------------------------
 ! R1    R(1,2)                  1.4113         -DE/DX =    0.0                 !
 ! R2    R(1,3)                  1.3879         -DE/DX =    0.0                 !
 ! R3    R(1,27)                 1.0875         -DE/DX =    0.0                 !
 ! R4    R(2,4)                  1.4068         -DE/DX =    0.0                 !
 ! R5    R(2,5)                  1.4473         -DE/DX =    0.0                 !
 ! R6    R(3,6)                  1.4502         -DE/DX =    0.0                 !
 ! R7    R(3,7)                  1.435          -DE/DX =    0.0001              !
 ! R8    R(4,9)                  1.3946         -DE/DX =    0.0                 !
 ! R9    R(4,28)                 1.0875         -DE/DX =    0.0                 !
 ! R10   R(5,8)                  1.4069         -DE/DX =    0.0                 !
 ! R11   R(5,10)                 1.415          -DE/DX =    0.0                 !
 ! R12   R(6,10)                 1.3888         -DE/DX =   -0.0001              !
 ! R13   R(6,11)                 1.4647         -DE/DX =   -0.0001              !
 ! R14   R(7,12)                 1.3568         -DE/DX =    0.0                 !
 ! R15   R(7,29)                 1.0867         -DE/DX =    0.0                 !
 ! R16   R(8,14)                 1.3949         -DE/DX =    0.0                 !
 ! R17   R(8,30)                 1.0876         -DE/DX =    0.0                 !
 ! R18   R(9,13)                 1.4324         -DE/DX =    0.0001              !
 ! R19   R(9,14)                 1.4502         -DE/DX =    0.0                 !
 ! R20   R(10,31)                1.0842         -DE/DX =    0.0                 !
 ! R21   R(11,15)                1.4128         -DE/DX =   -0.0001              !
 ! R22   R(11,16)                1.4271         -DE/DX =    0.0                 !
 ! R23   R(12,15)                1.442          -DE/DX =    0.0                 !
 ! R24   R(12,32)                1.0828         -DE/DX =    0.0                 !
 ! R25   R(13,20)                1.3677         -DE/DX =    0.0                 !
 ! R26   R(13,34)                1.0869         -DE/DX =    0.0                 !
 ! R27   R(14,17)                1.4323         -DE/DX =    0.0                 !
 ! R28   R(15,19)                1.4481         -DE/DX =   -0.0001              !
 ! R29   R(16,18)                1.366          -DE/DX =    0.0                 !
 ! R30   R(16,33)                1.0831         -DE/DX =    0.0001              !
 ! R31   R(17,23)                1.3677         -DE/DX =    0.0                 !
 ! R32   R(17,36)                1.0869         -DE/DX =    0.0                 !
 ! R33   R(18,22)                1.423          -DE/DX =    0.0001              !
 ! R34   R(18,35)                1.0867         -DE/DX =    0.0                 !
 ! R35   R(19,21)                1.4202         -DE/DX =    0.0                 !
 ! R36   R(19,22)                1.43           -DE/DX =    0.0                 !
 ! R37   R(20,23)                1.4294         -DE/DX =    0.0                 !
 ! R38   R(20,37)                1.086          -DE/DX =    0.0                 !
 ! R39   R(21,24)                1.3797         -DE/DX =    0.0                 !
 ! R40   R(21,38)                1.0833         -DE/DX =    0.0                 !
 ! R41   R(22,25)                1.4171         -DE/DX =    0.0                 !
 ! R42   R(23,39)                1.0859         -DE/DX =    0.0                 !
 ! R43   R(24,26)                1.411          -DE/DX =    0.0001              !
 ! R44   R(24,41)                1.086          -DE/DX =    0.0                 !
 ! R45   R(25,26)                1.3772         -DE/DX =    0.0                 !
 ! R46   R(25,40)                1.0869         -DE/DX =    0.0                 !
 ! R47   R(26,42)                1.0858         -DE/DX =    0.0                 !
 ! A1    A(2,1,3)              122.0148         -DE/DX =    0.0                 !
 ! A2    A(2,1,27)             118.8794         -DE/DX =    0.0                 !
 ! A3    A(3,1,27)             119.1059         -DE/DX =    0.0                 !
 ! A4    A(1,2,4)              122.7384         -DE/DX =    0.0                 !
 ! A5    A(1,2,5)              118.1019         -DE/DX =    0.0                 !
 ! A6    A(4,2,5)              119.1597         -DE/DX =    0.0                 !
 ! A7    A(1,3,6)              120.3081         -DE/DX =    0.0                 !
 ! A8    A(1,3,7)              121.0514         -DE/DX =    0.0                 !
 ! A9    A(6,3,7)              118.6405         -DE/DX =    0.0                 !
 ! A10   A(2,4,9)              121.6842         -DE/DX =    0.0                 !
 ! A11   A(2,4,28)             118.9922         -DE/DX =    0.0                 !
 ! A12   A(9,4,28)             119.3236         -DE/DX =    0.0                 !
 ! A13   A(2,5,8)              118.898          -DE/DX =    0.0                 !
 ! A14   A(2,5,10)             119.0976         -DE/DX =    0.0                 !
 ! A15   A(8,5,10)             122.0045         -DE/DX =    0.0                 !
 ! A16   A(3,6,10)             117.8807         -DE/DX =    0.0001              !
 ! A17   A(3,6,11)             118.8853         -DE/DX =    0.0                 !
 ! A18   A(10,6,11)            123.234          -DE/DX =   -0.0001              !
 ! A19   A(3,7,12)             121.5192         -DE/DX =    0.0                 !
 ! A20   A(3,7,29)             118.2363         -DE/DX =    0.0                 !
 ! A21   A(12,7,29)            120.2445         -DE/DX =    0.0                 !
 ! A22   A(5,8,14)             121.7865         -DE/DX =    0.0                 !
 ! A23   A(5,8,30)             119.0168         -DE/DX =    0.0                 !
 ! A24   A(14,8,30)            119.1967         -DE/DX =    0.0                 !
 ! A25   A(4,9,13)             122.273          -DE/DX =    0.0                 !
 ! A26   A(4,9,14)             119.2182         -DE/DX =    0.0                 !
 ! A27   A(13,9,14)            118.5088         -DE/DX =    0.0                 !
 ! A28   A(5,10,6)             122.597          -DE/DX =    0.0                 !
 ! A29   A(5,10,31)            116.7861         -DE/DX =    0.0                 !
 ! A30   A(6,10,31)            120.6169         -DE/DX =    0.0                 !
 ! A31   A(6,11,15)            120.0302         -DE/DX =    0.0                 !
 ! A32   A(6,11,16)            121.1675         -DE/DX =    0.0                 !
 ! A33   A(15,11,16)           118.8023         -DE/DX =    0.0                 !
 ! A34   A(7,12,15)            122.0688         -DE/DX =    0.0                 !
 ! A35   A(7,12,32)            118.5247         -DE/DX =    0.0                 !
 ! A36   A(15,12,32)           119.4064         -DE/DX =    0.0                 !
 ! A37   A(9,13,20)            120.9858         -DE/DX =    0.0                 !
 ! A38   A(9,13,34)            118.3939         -DE/DX =    0.0                 !
 ! A39   A(20,13,34)           120.6203         -DE/DX =    0.0                 !
 ! A40   A(8,14,9)             119.2535         -DE/DX =    0.0                 !
 ! A41   A(8,14,17)            122.2299         -DE/DX =    0.0                 !
 ! A42   A(9,14,17)            118.5166         -DE/DX =    0.0                 !
 ! A43   A(11,15,12)           118.856          -DE/DX =    0.0                 !
 ! A44   A(11,15,19)           119.9914         -DE/DX =    0.0                 !
 ! A45   A(12,15,19)           121.1527         -DE/DX =    0.0                 !
 ! A46   A(11,16,18)           121.7785         -DE/DX =    0.0                 !
 ! A47   A(11,16,33)           119.7161         -DE/DX =    0.0                 !
 ! A48   A(18,16,33)           118.5053         -DE/DX =    0.0                 !
 ! A49   A(14,17,23)           120.9912         -DE/DX =    0.0                 !
 ! A50   A(14,17,36)           118.3962         -DE/DX =    0.0                 !
 ! A51   A(23,17,36)           120.6125         -DE/DX =    0.0                 !
 ! A52   A(16,18,22)           121.1506         -DE/DX =    0.0                 !
 ! A53   A(16,18,35)           120.1573         -DE/DX =    0.0                 !
 ! A54   A(22,18,35)           118.6921         -DE/DX =    0.0                 !
 ! A55   A(15,19,21)           123.2762         -DE/DX =   -0.0001              !
 ! A56   A(15,19,22)           119.2707         -DE/DX =    0.0                 !
 ! A57   A(21,19,22)           117.4532         -DE/DX =    0.0001              !
 ! A58   A(13,20,23)           120.5055         -DE/DX =    0.0                 !
 ! A59   A(13,20,37)           120.1788         -DE/DX =    0.0                 !
 ! A60   A(23,20,37)           119.3157         -DE/DX =    0.0                 !
 ! A61   A(19,21,24)           121.5056         -DE/DX =    0.0                 !
 ! A62   A(19,21,38)           120.1475         -DE/DX =    0.0                 !
 ! A63   A(24,21,38)           118.3469         -DE/DX =    0.0                 !
 ! A64   A(18,22,19)           119.0066         -DE/DX =    0.0                 !
 ! A65   A(18,22,25)           121.0653         -DE/DX =    0.0                 !
 ! A66   A(19,22,25)           119.9281         -DE/DX =    0.0                 !
 ! A67   A(17,23,20)           120.492          -DE/DX =    0.0                 !
 ! A68   A(17,23,39)           120.1855         -DE/DX =    0.0                 !
 ! A69   A(20,23,39)           119.3225         -DE/DX =    0.0                 !
 ! A70   A(21,24,26)           120.6088         -DE/DX =    0.0                 !
 ! A71   A(21,24,41)           119.6373         -DE/DX =    0.0                 !
 ! A72   A(26,24,41)           119.7539         -DE/DX =    0.0                 !
 ! A73   A(22,25,26)           120.99           -DE/DX =    0.0                 !
 ! A74   A(22,25,40)           118.5087         -DE/DX =    0.0                 !
 ! A75   A(26,25,40)           120.5012         -DE/DX =    0.0                 !
 ! A76   A(24,26,25)           119.5143         -DE/DX =    0.0                 !
 ! A77   A(24,26,42)           120.0521         -DE/DX =    0.0                 !
 ! A78   A(25,26,42)           120.4335         -DE/DX =    0.0                 !
 ! D1    D(3,1,2,4)            180.0            -DE/DX =    0.0                 !
 ! D2    D(3,1,2,5)              0.0            -DE/DX =    0.0                 !
 ! D3    D(27,1,2,4)             0.0            -DE/DX =    0.0                 !
 ! D4    D(27,1,2,5)           180.0            -DE/DX =    0.0                 !
 ! D5    D(2,1,3,6)              0.0            -DE/DX =    0.0                 !
 ! D6    D(2,1,3,7)            180.0            -DE/DX =    0.0                 !
 ! D7    D(27,1,3,6)           180.0            -DE/DX =    0.0                 !
 ! D8    D(27,1,3,7)             0.0            -DE/DX =    0.0                 !
 ! D9    D(1,2,4,9)            180.0            -DE/DX =    0.0                 !
 ! D10   D(1,2,4,28)             0.0            -DE/DX =    0.0                 !
 ! D11   D(5,2,4,9)              0.0            -DE/DX =    0.0                 !
 ! D12   D(5,2,4,28)           180.0            -DE/DX =    0.0                 !
 ! D13   D(1,2,5,8)            180.0            -DE/DX =    0.0                 !
 ! D14   D(1,2,5,10)             0.0            -DE/DX =    0.0                 !
 ! D15   D(4,2,5,8)              0.0            -DE/DX =    0.0                 !
 ! D16   D(4,2,5,10)           180.0            -DE/DX =    0.0                 !
 ! D17   D(1,3,6,10)             0.0            -DE/DX =    0.0                 !
 ! D18   D(1,3,6,11)           180.0            -DE/DX =    0.0                 !
 ! D19   D(7,3,6,10)           180.0            -DE/DX =    0.0                 !
 ! D20   D(7,3,6,11)             0.0            -DE/DX =    0.0                 !
 ! D21   D(1,3,7,12)           180.0            -DE/DX =    0.0                 !
 ! D22   D(1,3,7,29)             0.0            -DE/DX =    0.0                 !
 ! D23   D(6,3,7,12)             0.0            -DE/DX =    0.0                 !
 ! D24   D(6,3,7,29)           180.0            -DE/DX =    0.0                 !
 ! D25   D(2,4,9,13)           180.0            -DE/DX =    0.0                 !
 ! D26   D(2,4,9,14)             0.0            -DE/DX =    0.0                 !
 ! D27   D(28,4,9,13)            0.0            -DE/DX =    0.0                 !
 ! D28   D(28,4,9,14)          180.0            -DE/DX =    0.0                 !
 ! D29   D(2,5,8,14)             0.0            -DE/DX =    0.0                 !
 ! D30   D(2,5,8,30)           180.0            -DE/DX =    0.0                 !
 ! D31   D(10,5,8,14)          180.0            -DE/DX =    0.0                 !
 ! D32   D(10,5,8,30)            0.0            -DE/DX =    0.0                 !
 ! D33   D(2,5,10,6)             0.0            -DE/DX =    0.0                 !
 ! D34   D(2,5,10,31)          180.0            -DE/DX =    0.0                 !
 ! D35   D(8,5,10,6)           180.0            -DE/DX =    0.0                 !
 ! D36   D(8,5,10,31)            0.0            -DE/DX =    0.0                 !
 ! D37   D(3,6,10,5)             0.0            -DE/DX =    0.0                 !
 ! D38   D(3,6,10,31)          180.0            -DE/DX =    0.0                 !
 ! D39   D(11,6,10,5)          180.0            -DE/DX =    0.0                 !
 ! D40   D(11,6,10,31)           0.0            -DE/DX =    0.0                 !
 ! D41   D(3,6,11,15)            0.0            -DE/DX =    0.0                 !
 ! D42   D(3,6,11,16)          180.0            -DE/DX =    0.0                 !
 ! D43   D(10,6,11,15)         180.0            -DE/DX =    0.0                 !
 ! D44   D(10,6,11,16)           0.0            -DE/DX =    0.0                 !
 ! D45   D(3,7,12,15)            0.0            -DE/DX =    0.0                 !
 ! D46   D(3,7,12,32)          180.0            -DE/DX =    0.0                 !
 ! D47   D(29,7,12,15)         180.0            -DE/DX =    0.0                 !
 ! D48   D(29,7,12,32)           0.0            -DE/DX =    0.0                 !
 ! D49   D(5,8,14,9)             0.0            -DE/DX =    0.0                 !
 ! D50   D(5,8,14,17)          180.0            -DE/DX =    0.0                 !
 ! D51   D(30,8,14,9)          180.0            -DE/DX =    0.0                 !
 ! D52   D(30,8,14,17)           0.0            -DE/DX =    0.0                 !
 ! D53   D(4,9,13,20)          180.0            -DE/DX =    0.0                 !
 ! D54   D(4,9,13,34)            0.0            -DE/DX =    0.0                 !
 ! D55   D(14,9,13,20)           0.0            -DE/DX =    0.0                 !
 ! D56   D(14,9,13,34)         180.0            -DE/DX =    0.0                 !
 ! D57   D(4,9,14,8)             0.0            -DE/DX =    0.0                 !
 ! D58   D(4,9,14,17)          180.0            -DE/DX =    0.0                 !
 ! D59   D(13,9,14,8)          180.0            -DE/DX =    0.0                 !
 ! D60   D(13,9,14,17)           0.0            -DE/DX =    0.0                 !
 ! D61   D(6,11,15,12)           0.0            -DE/DX =    0.0                 !
 ! D62   D(6,11,15,19)         180.0            -DE/DX =    0.0                 !
 ! D63   D(16,11,15,12)        180.0            -DE/DX =    0.0                 !
 ! D64   D(16,11,15,19)          0.0            -DE/DX =    0.0                 !
 ! D65   D(6,11,16,18)         180.0            -DE/DX =    0.0                 !
 ! D66   D(6,11,16,33)           0.0            -DE/DX =    0.0                 !
 ! D67   D(15,11,16,18)          0.0            -DE/DX =    0.0                 !
 ! D68   D(15,11,16,33)        180.0            -DE/DX =    0.0                 !
 ! D69   D(7,12,15,11)           0.0            -DE/DX =    0.0                 !
 ! D70   D(7,12,15,19)         180.0            -DE/DX =    0.0                 !
 ! D71   D(32,12,15,11)        180.0            -DE/DX =    0.0                 !
 ! D72   D(32,12,15,19)          0.0            -DE/DX =    0.0                 !
 ! D73   D(9,13,20,23)           0.0            -DE/DX =    0.0                 !
 ! D74   D(9,13,20,37)         180.0            -DE/DX =    0.0                 !
 ! D75   D(34,13,20,23)        180.0            -DE/DX =    0.0                 !
 ! D76   D(34,13,20,37)          0.0            -DE/DX =    0.0                 !
 ! D77   D(8,14,17,23)         180.0            -DE/DX =    0.0                 !
 ! D78   D(8,14,17,36)           0.0            -DE/DX =    0.0                 !
 ! D79   D(9,14,17,23)           0.0            -DE/DX =    0.0                 !
 ! D80   D(9,14,17,36)         180.0            -DE/DX =    0.0                 !
 ! D81   D(11,15,19,21)        180.0            -DE/DX =    0.0                 !
 ! D82   D(11,15,19,22)          0.0            -DE/DX =    0.0                 !
 ! D83   D(12,15,19,21)          0.0            -DE/DX =    0.0                 !
 ! D84   D(12,15,19,22)        180.0            -DE/DX =    0.0                 !
 ! D85   D(11,16,18,22)          0.0            -DE/DX =    0.0                 !
 ! D86   D(11,16,18,35)        180.0            -DE/DX =    0.0                 !
 ! D87   D(33,16,18,22)        180.0            -DE/DX =    0.0                 !
 ! D88   D(33,16,18,35)          0.0            -DE/DX =    0.0                 !
 ! D89   D(14,17,23,20)          0.0            -DE/DX =    0.0                 !
 ! D90   D(14,17,23,39)        180.0            -DE/DX =    0.0                 !
 ! D91   D(36,17,23,20)        180.0            -DE/DX =    0.0                 !
 ! D92   D(36,17,23,39)          0.0            -DE/DX =    0.0                 !
 ! D93   D(16,18,22,19)          0.0            -DE/DX =    0.0                 !
 ! D94   D(16,18,22,25)        180.0            -DE/DX =    0.0                 !
 ! D95   D(35,18,22,19)        180.0            -DE/DX =    0.0                 !
 ! D96   D(35,18,22,25)          0.0            -DE/DX =    0.0                 !
 ! D97   D(15,19,21,24)        180.0            -DE/DX =    0.0                 !
 ! D98   D(15,19,21,38)          0.0            -DE/DX =    0.0                 !
 ! D99   D(22,19,21,24)          0.0            -DE/DX =    0.0                 !
 ! D100  D(22,19,21,38)        180.0            -DE/DX =    0.0                 !
 ! D101  D(15,19,22,18)          0.0            -DE/DX =    0.0                 !
 ! D102  D(15,19,22,25)        180.0            -DE/DX =    0.0                 !
 ! D103  D(21,19,22,18)        180.0            -DE/DX =    0.0                 !
 ! D104  D(21,19,22,25)          0.0            -DE/DX =    0.0                 !
 ! D105  D(13,20,23,17)          0.0            -DE/DX =    0.0                 !
 ! D106  D(13,20,23,39)        180.0            -DE/DX =    0.0                 !
 ! D107  D(37,20,23,17)        180.0            -DE/DX =    0.0                 !
 ! D108  D(37,20,23,39)          0.0            -DE/DX =    0.0                 !
 ! D109  D(19,21,24,26)          0.0            -DE/DX =    0.0                 !
 ! D110  D(19,21,24,41)        180.0            -DE/DX =    0.0                 !
 ! D111  D(38,21,24,26)        180.0            -DE/DX =    0.0                 !
 ! D112  D(38,21,24,41)          0.0            -DE/DX =    0.0                 !
 ! D113  D(18,22,25,26)        180.0            -DE/DX =    0.0                 !
 ! D114  D(18,22,25,40)          0.0            -DE/DX =    0.0                 !
 ! D115  D(19,22,25,26)          0.0            -DE/DX =    0.0                 !
 ! D116  D(19,22,25,40)        180.0            -DE/DX =    0.0                 !
 ! D117  D(21,24,26,25)          0.0            -DE/DX =    0.0                 !
 ! D118  D(21,24,26,42)        180.0            -DE/DX =    0.0                 !
 ! D119  D(41,24,26,25)        180.0            -DE/DX =    0.0                 !
 ! D120  D(41,24,26,42)          0.0            -DE/DX =    0.0                 !
 ! D121  D(22,25,26,24)          0.0            -DE/DX =    0.0                 !
 ! D122  D(22,25,26,42)        180.0            -DE/DX =    0.0                 !
 ! D123  D(40,25,26,24)        180.0            -DE/DX =    0.0                 !
 ! D124  D(40,25,26,42)          0.0            -DE/DX =    0.0                 !
 --------------------------------------------------------------------------------
 Lowest energy point so far.  Saving SCF results.
 Largest change from initial coordinates is atom   26       0.000 Angstoms.
 GradGradGradGradGradGradGradGradGradGradGradGradGradGradGradGradGradGrad

 Leave Link  103 at Thu Sep  8 15:02:27 2022, MaxMem=  1342177280 cpu:             126.7 elap:               2.9
 (Enter /mnt/opt/groups/app-gaussian/g16-avx2/l202.exe)
                          Input orientation:                          
 ---------------------------------------------------------------------
 Center     Atomic      Atomic             Coordinates (Angstroms)
 Number     Number       Type             X           Y           Z
 ---------------------------------------------------------------------
      1          6           0       -2.120048   -0.855744   -0.000000
      2          6           0       -1.433518   -2.088858   -0.000000
      3          6           0       -1.449743    0.359586   -0.000000
      4          6           0       -2.097303   -3.329155   -0.000000
      5          6           0        0.013556   -2.063478   -0.000000
      6          6           0        0.000000    0.395765    0.000000
      7          6           0       -2.168742    1.601421   -0.000000
      8          6           0        0.714942   -3.283089   -0.000000
      9          6           0       -1.396592   -4.534987   -0.000000
     10          6           0        0.679859   -0.815224    0.000000
     11          6           0        0.675308    1.695467    0.000000
     12          6           0       -1.523176    2.794832    0.000000
     13          6           0       -2.059459   -5.804765   -0.000000
     14          6           0        0.053415   -4.511126   -0.000000
     15          6           0       -0.084086    2.886835    0.000000
     16          6           0        2.099368    1.787849    0.000000
     17          6           0        0.757820   -5.758221   -0.000000
     18          6           0        2.742059    2.993181    0.000000
     19          6           0        0.584450    4.171374    0.000000
     20          6           0       -1.345891   -6.971572   -0.000000
     21          6           0       -0.109062    5.410785    0.000000
     22          6           0        2.013798    4.215694    0.000000
     23          6           0        0.083288   -6.948057   -0.000000
     24          6           0        0.565396    6.614365    0.000000
     25          6           0        2.682425    5.465185    0.000000
     26          6           0        1.976035    6.647449    0.000000
     27          1           0       -3.207527   -0.860058   -0.000000
     28          1           0       -3.184713   -3.345048   -0.000000
     29          1           0       -3.254883    1.566648   -0.000000
     30          1           0        1.802459   -3.266271   -0.000000
     31          1           0        1.763757   -0.839947    0.000000
     32          1           0       -2.113946    3.702301    0.000000
     33          1           0        2.696057    0.883879    0.000000
     34          1           0       -3.146199   -5.820467   -0.000000
     35          1           0        3.828043    3.032822    0.000000
     36          1           0        1.844505   -5.738055   -0.000000
     37          1           0       -1.861952   -7.927079   -0.000000
     38          1           0       -1.192198    5.428147    0.000000
     39          1           0        0.630606   -7.885991   -0.000000
     40          1           0        3.769306    5.471950    0.000000
     41          1           0        0.004475    7.544308    0.000000
     42          1           0        2.497613    7.599791    0.000000
 ---------------------------------------------------------------------
                    Distance matrix (angstroms):
                    1          2          3          4          5
     1  C    0.000000
     2  C    1.411345   0.000000
     3  C    1.387925   2.448498   0.000000
     4  C    2.473516   1.406751   3.745149   0.000000
     5  C    2.451711   1.447297   2.830633   2.461232   0.000000
     6  C    2.461885   2.868506   1.450194   4.274776   2.459280
     7  C    2.457647   3.762807   1.434961   4.931094   4.265432
     8  C    3.732181   2.458062   4.237327   2.812622   1.406909
     9  C    3.749696   2.446408   4.894862   1.394642   2.845501
    10  C    2.800200   2.467490   2.432156   3.745995   1.414955
    11  C    3.784533   4.332235   2.510064   5.738832   3.816750
    12  C    3.699049   4.884513   2.436353   6.150840   5.095559
    13  C    4.949392   3.768258   6.194431   2.475899   4.277221
    14  C    4.252735   2.842244   5.097384   2.454107   2.447973
    15  C    4.260521   5.155433   2.872631   6.533879   4.951276
    16  C    4.979162   5.245011   3.825719   6.617838   4.379878
    17  C    5.684752   4.273896   6.503914   3.748612   3.768959
    18  C    6.201154   6.577428   4.950457   7.961869   5.745827
    19  C    5.708435   6.577439   4.320610   7.965534   6.260934
    20  C    6.164631   4.883500   7.331894   3.719116   5.092886
    21  C    6.581295   7.615696   5.226092   8.963239   7.475269
    22  C    6.542795   7.185497   5.183212   8.592200   6.590066
    23  C    6.478500   5.090434   7.466715   4.225095   4.885077
    24  C    7.938144   8.929824   6.571381  10.293860   8.695372
    25  C    7.938381   8.602590   6.568253  10.009306   7.987717
    26  C    8.548439   9.378065   7.160529  10.776118   8.929254
    27  H    1.087488   2.158022   2.139471   2.707219   3.438546
    28  H    2.707424   2.155156   4.090774   1.087526   3.445482
    29  H    2.675039   4.084127   2.171527   5.030793   4.884722
    30  H    4.603988   3.443523   4.870694   3.900269   2.155663
    31  H    3.883837   3.432542   3.430082   4.593903   2.135470
    32  H    4.558049   5.830995   3.408065   7.031476   6.145769
    33  H    5.120660   5.088276   4.178821   6.381689   3.985314
    34  H    5.069661   4.105872   6.408667   2.703113   4.909075
    35  H    7.106387   7.342726   5.916183   8.693933   6.365735
    36  H    6.289248   4.905311   6.930606   4.619594   4.105471
    37  H    7.076044   5.853920   8.296911   4.603943   6.156245
    38  H    6.352023   7.520878   5.075100   8.803951   7.588036
    39  H    7.549203   6.153646   8.503963   5.310955   5.855118
    40  H    8.644316   9.177973   7.305802  10.577171   8.419521
    41  H    8.664553   9.739903   7.330415  11.074731   9.607790
    42  H    9.634255  10.455798   8.246344  11.855594   9.977440
                    6          7          8          9         10
     6  C    0.000000
     7  C    2.481340   0.000000
     8  C    3.747680   5.672219   0.000000
     9  C    5.124723   6.184797   2.454755   0.000000
    10  C    1.388777   3.735599   2.468114   4.260080   0.000000
    11  C    1.464673   2.845605   4.978714   6.565922   2.510695
    12  C    2.841758   1.356829   6.476905   7.330912   4.229169
    13  C    6.533601   7.406992   3.749153   1.432386   5.692046
    14  C    4.907182   6.503938   1.394881   1.450203   3.748616
    15  C    2.492489   2.449098   6.221447   7.536983   3.780060
    16  C    2.518977   4.272180   5.256524   7.224956   2.964961
    17  C    6.200471   7.920170   2.475503   2.477457   4.943612
    18  C    3.776964   5.104210   6.595511   8.590794   4.330891
    19  C    3.820577   3.766261   7.455605   8.928900   4.987511
    20  C    7.489264   8.612392   4.225156   2.437112   6.481071
    21  C    5.016206   4.330535   8.732836  10.028764   6.275794
    22  C    4.318245   4.932349   7.610438   9.391761   5.204760
    23  C    7.344294   8.841109   3.719002   2.830716   6.161780
    24  C    6.244250   5.710089   9.898584  11.320665   7.430471
    25  C    5.735366   6.201814   8.966788  10.800084   6.591950
    26  C    6.556544   6.530052  10.010292  11.679961   7.574402
    27  H    3.444608   2.671695   4.610514   4.096900   3.887645
    28  H    4.912848   5.049728   3.900147   2.147867   4.618975
    29  H    3.459079   1.086697   6.267333   6.378338   4.599512
    30  H    4.081589   6.282107   1.087647   3.441448   2.695897
    31  H    2.153561   4.628696   2.658751   4.862214   1.084180
    32  H    3.924532   2.101594   7.536463   8.268465   5.311627
    33  H    2.739887   4.917432   4.613940   6.790720   2.636666
    34  H    6.967073   7.485976   4.620249   2.171079   6.300093
    35  H    4.648439   6.165253   7.041458   9.196116   4.971772
    36  H    6.405150   8.365050   2.702364   3.457178   5.058722
    37  H    8.528575   9.533438   5.311029   3.423864   7.552436
    38  H    5.171673   3.949363   8.917557   9.965230   6.517997
    39  H    8.305730   9.891781   4.603675   3.916473   7.070939
    40  H    6.322604   7.088117   9.272532  11.261674   7.005229
    41  H    7.148544   6.327778  10.850682  12.160278   8.386770
    42  H    7.624701   7.599692  11.027919  12.744319   8.609106
                   11         12         13         14         15
    11  C    0.000000
    12  C    2.458035   0.000000
    13  C    7.983259   8.616302   0.000000
    14  C    6.237672   7.474133   2.477446   0.000000
    15  C    1.412812   1.442028   8.913249   7.399239   0.000000
    16  C    1.427053   3.759899   8.656999   6.622916   2.444431
    17  C    7.454145   8.851986   2.817663   1.432282   8.685954
    18  C    2.440394   4.269844  10.022895   7.971413   2.828145
    19  C    2.477574   2.517331  10.320543   8.698724   1.448096
    20  C    8.899596   9.768013   1.367705   2.830521   9.938830
    21  C    3.797213   2.973706  11.383875   9.923241   2.524074
    22  C    2.853612   3.811697  10.816701   8.944299   2.483341
    23  C    8.663775   9.874442   2.428679   2.437114   9.836316
    24  C    4.920126   4.353271  12.693489  11.137265   3.783690
    25  C    4.270748   4.981753  12.226906  10.316902   3.781729
    26  C    5.119963   5.204530  13.089799  11.322997   4.287927
    27  H    4.648345   4.024333   5.076238   4.895308   4.878021
    28  H    6.348744   6.360726   2.704885   3.441687   6.960622
    29  H    3.932302   2.123027   7.467715   6.919839   3.434654
    30  H    5.088154   6.913524   4.621511   2.146816   6.435819
    31  H    2.759175   4.900566   6.266291   4.050040   4.159739
    32  H    3.436178   1.082825   9.507222   8.494577   2.187537
    33  H    2.177637   4.631810   8.206881   6.007465   3.426518
    34  H    8.431677   8.766846   1.086853   3.457153   9.230040
    35  H    3.424654   5.356509  10.619116   8.435578   3.914852
    36  H    7.524910   9.173409   3.904534   2.171027   8.837884
    37  H    9.951436  10.727262   2.131484   3.916295  10.959085
    38  H    4.173785   2.654034  11.266342  10.017020   2.772396
    39  H    9.581562  10.895814   3.401169   3.423867  10.796507
    40  H    4.882074   5.931048  12.694046  10.652213   4.640199
    41  H    5.887186   4.989112  13.507686  12.055533   4.658315
    42  H    6.179145   6.265331  14.158002  12.355097   5.373744
                   16         17         18         19         20
    16  C    0.000000
    17  C    7.664393   0.000000
    18  C    1.365971   8.973530   0.000000
    19  C    2.824211   9.931108   2.458336   0.000000
    20  C    9.412612   2.428543  10.770684  11.308911   0.000000
    21  C    4.242974  11.202597   3.738141   1.420246  12.443975
    22  C    2.429352  10.052684   1.422991   1.430035  11.680857
    23  C    8.965525   1.367736  10.290640  11.130719   1.429372
    24  C    5.064418  12.374082   4.225025   2.443065  13.719719
    25  C    3.723272  11.387227   2.472723   2.464842  13.072882
    26  C    4.861165  12.465340   3.733694   2.840327  14.018307
    27  H    5.930813   6.302061   7.088372   6.300349   6.388763
    28  H    7.366691   4.622442   8.677544   8.408519   4.066072
    29  H    5.358818   8.351975   6.164277   4.639512   8.749026
    30  H    5.062834   2.702052   6.329580   7.536717   4.862238
    31  H    2.649141   5.020092   3.956001   5.148214   6.875081
    32  H    4.627866   9.886785   4.907508   2.738863  10.701471
    33  H    1.083143   6.919122   2.109804   3.907238   8.834334
    34  H    9.241344   3.904515  10.599621  10.665581   2.136856
    35  H    2.130323   9.311751   1.086707   3.437615  11.263103
    36  H    7.530218   1.086872   8.777248   9.989220   3.420554
    37  H   10.491515   3.401051  11.851118  12.343316   1.085962
    38  H    4.907767  11.355061   4.626817   2.176225  12.400671
    39  H    9.784705   2.131570  11.082176  12.057453   2.177775
    40  H    4.044910  11.626942   2.683194   3.440175  13.453865
    41  H    6.125798  13.323844   5.311038   3.422434  14.578555
    42  H    5.825570  13.470834   4.613091   3.926097  15.069743
                   21         22         23         24         25
    21  C    0.000000
    22  C    2.436140   0.000000
    23  C   12.360339  11.329440   0.000000
    24  C    1.379673   2.802051  13.570988   0.000000
    25  C    2.792017   1.417141  12.682432   2.408823   0.000000
    26  C    2.424246   2.432048  13.726626   1.411027   1.377220
    27  H    6.994566   7.281861   6.920491   8.372691   8.642930
    28  H    9.280315   9.175475   4.864309  10.642050  10.585061
    29  H    4.967251   5.897156   9.145687   6.330401   7.102832
    30  H    8.885112   7.484949   4.063385   9.957775   8.775686
    31  H    6.525266   5.061820   6.335060   7.550022   6.371706
    32  H    2.634099   4.159548  10.874648   3.957144   5.110082
    33  H    5.325558   3.400951   8.256257   6.113770   4.581326
    34  H   11.634656  11.284950   3.420679  12.976940  12.701921
    35  H    4.599511   2.165796  10.660260   4.844824   2.688648
    36  H   11.318704   9.955189   2.136818  12.418470  11.234531
    37  H   13.452555  12.746308   2.177715  14.742646  14.142280
    38  H    1.083275   3.427602  12.441756   2.120436   3.874800
    39  H   13.317333  12.180476   1.085945  14.500503  13.507918
    40  H    3.878850   2.158700  12.955435   3.401493   1.086902
    41  H    2.136542   3.888065  14.492579   1.086014   3.390305
    42  H    3.403895   3.418507  14.746825   2.168992   2.142591
                   26         27         28         29         30
    26  C    0.000000
    27  H    9.123156   0.000000
    28  H   11.246480   2.485095   0.000000
    29  H    7.292259   2.427168   4.912197   0.000000
    30  H    9.915239   5.557861   4.987794   6.995271   0.000000
    31  H    7.490405   4.971325   5.546430   5.565829   2.426633
    32  H    5.040024   4.691592   7.128230   2.421312   7.993699
    33  H    5.808371   6.155779   7.243430   5.989980   4.245264
    34  H   13.479103   4.960788   2.475719   7.387914   5.568944
    35  H    4.061461   8.040756   9.479239   7.233084   6.616764
    36  H   12.386202   7.022669   5.569517   8.908560   2.472142
    37  H   15.071397   7.193981   4.769141   9.595369   5.928831
    38  H    3.394760   6.603262   8.996614   4.377881   9.195699
    39  H   14.595583   8.005935   5.931005  10.220049   4.766031
    40  H    2.144206   9.421811  11.229329   8.036829   8.956841
    41  H    2.165965   8.997240  11.346761   6.808512  10.959077
    42  H    1.085817  10.203807  12.332004   8.336068  10.888275
                   31         32         33         34         35
    31  H    0.000000
    32  H    5.972319   0.000000
    33  H    1.959786   5.574911   0.000000
    34  H    6.993801   9.578552   8.892705   0.000000
    35  H    4.388578   5.979585   2.428857  11.270349   0.000000
    36  H    4.898774  10.236682   6.676462   4.991384   8.992369
    37  H    7.960729  11.632110   9.920102   2.467206  12.348906
    38  H    6.930128   1.956569   5.980711  11.417068   5.562410
    39  H    7.136580  11.908865   9.009812   4.304724  11.377349
    40  H    6.622860   6.143640   4.711927  13.241710   2.439835
    41  H    8.566843   4.387337   7.183727  13.731131   5.913812
    42  H    8.471583   6.037955   6.718843  14.558707   4.756811
                   36         37         38         39         40
    36  H    0.000000
    37  H    4.304608   0.000000
    38  H   11.571760  13.372009   0.000000
    39  H    2.467221   2.492897  13.438336   0.000000
    40  H   11.374053  14.534271   4.961697  13.721736   0.000000
    41  H   13.409209  15.583561   2.431083  15.442997   4.297513
    42  H   13.353827  16.127291   4.281442  15.597922   2.478893
                   41         42
    41  H    0.000000
    42  H    2.493755   0.000000
 Stoichiometry    C26H16
 Framework group  CS[SG(C26H16)]
 Deg. of freedom    81
 Full point group                 CS      NOp   2
 RotChk:  IX=0 Diff= 3.16D-16
 Largest Abelian subgroup         CS      NOp   2
 Largest concise Abelian subgroup C1      NOp   1
                         Standard orientation:                         
 ---------------------------------------------------------------------
 Center     Atomic      Atomic             Coordinates (Angstroms)
 Number     Number       Type             X           Y           Z
 ---------------------------------------------------------------------
      1          6           0       -2.120048   -0.855744    0.000000
      2          6           0       -1.433518   -2.088858    0.000000
      3          6           0       -1.449743    0.359586    0.000000
      4          6           0       -2.097303   -3.329155    0.000000
      5          6           0        0.013556   -2.063478   -0.000000
      6          6           0        0.000000    0.395765    0.000000
      7          6           0       -2.168742    1.601421    0.000000
      8          6           0        0.714942   -3.283089   -0.000000
      9          6           0       -1.396592   -4.534987   -0.000000
     10          6           0        0.679859   -0.815224   -0.000000
     11          6           0        0.675308    1.695467    0.000000
     12          6           0       -1.523176    2.794832    0.000000
     13          6           0       -2.059459   -5.804765   -0.000000
     14          6           0        0.053415   -4.511126   -0.000000
     15          6           0       -0.084086    2.886835    0.000000
     16          6           0        2.099368    1.787849   -0.000000
     17          6           0        0.757820   -5.758221   -0.000000
     18          6           0        2.742059    2.993181   -0.000000
     19          6           0        0.584450    4.171374    0.000000
     20          6           0       -1.345891   -6.971572   -0.000000
     21          6           0       -0.109062    5.410785    0.000000
     22          6           0        2.013798    4.215694    0.000000
     23          6           0        0.083288   -6.948057   -0.000000
     24          6           0        0.565396    6.614365    0.000000
     25          6           0        2.682425    5.465185    0.000000
     26          6           0        1.976035    6.647449    0.000000
     27          1           0       -3.207527   -0.860058    0.000000
     28          1           0       -3.184713   -3.345048    0.000000
     29          1           0       -3.254883    1.566648    0.000000
     30          1           0        1.802459   -3.266271   -0.000000
     31          1           0        1.763757   -0.839947   -0.000000
     32          1           0       -2.113946    3.702301    0.000000
     33          1           0        2.696057    0.883879   -0.000000
     34          1           0       -3.146199   -5.820467    0.000000
     35          1           0        3.828043    3.032822   -0.000000
     36          1           0        1.844505   -5.738055   -0.000000
     37          1           0       -1.861952   -7.927079   -0.000000
     38          1           0       -1.192198    5.428147    0.000000
     39          1           0        0.630606   -7.885991   -0.000000
     40          1           0        3.769306    5.471950   -0.000000
     41          1           0        0.004475    7.544308    0.000000
     42          1           0        2.497613    7.599791    0.000000
 ---------------------------------------------------------------------
 Rotational constants (GHZ):           0.8284531           0.0836704           0.0759952
 Leave Link  202 at Thu Sep  8 15:02:27 2022, MaxMem=  1342177280 cpu:               4.2 elap:               0.1
 (Enter /mnt/opt/groups/app-gaussian/g16-avx2/l9999.exe)
 Unable to Open any file for archive entry.
 1\1\GINC-WN41047\FOpt\RB3LYP\6-31G(d,p)\C26H16\PWASIUK\08-Sep-2022\0\\
 #p opt freq b3lyp/6-31g(d,p) empiricaldispersion=gd3 int=(grid=ultrafi
 ne,acc2e=12) scf=(maxcyc=500,ferm,novaracc,noincfoc,intrep)\\peri symm
 \\0,1\C,-2.120048,-0.855744,0.\C,-1.433518,-2.088858,0.\C,-1.449743,0.
 359586,0.\C,-2.097303,-3.329155,0.\C,0.013556,-2.063478,0.\C,0.,0.3957
 65,0.\C,-2.168742,1.601421,0.\C,0.714942,-3.283089,0.\C,-1.396592,-4.5
 34987,0.\C,0.679859,-0.815224,0.\C,0.675308,1.695467,0.\C,-1.523176,2.
 794832,0.\C,-2.059459,-5.804765,0.\C,0.053415,-4.511126,0.\C,-0.084086
 ,2.886835,0.\C,2.099368,1.787849,0.\C,0.75782,-5.758221,0.\C,2.742059,
 2.993181,0.\C,0.58445,4.171374,0.\C,-1.345891,-6.971572,0.\C,-0.109062
 ,5.410785,0.\C,2.013798,4.215694,0.\C,0.083288,-6.948057,0.\C,0.565396
 ,6.614365,0.\C,2.682425,5.465185,0.\C,1.976035,6.647449,0.\H,-3.207527
 ,-0.860058,0.\H,-3.184713,-3.345048,0.\H,-3.254883,1.566648,0.\H,1.802
 459,-3.266271,0.\H,1.763757,-0.839947,0.\H,-2.113946,3.702301,0.\H,2.6
 96057,0.883879,0.\H,-3.146199,-5.820467,0.\H,3.828043,3.032822,0.\H,1.
 844505,-5.738055,0.\H,-1.861952,-7.927079,0.\H,-1.192198,5.428147,0.\H
 ,0.630606,-7.885991,0.\H,3.769306,5.47195,0.\H,0.004475,7.544308,0.\H,
 2.497613,7.599791,0.\\Version=ES64L-G16RevC.01\State=1-A'\HF=-1000.520
 3669\RMSD=8.834e-09\RMSF=2.282e-05\Dipole=0.0196108,0.0028993,0.\Quadr
 upole=6.1770128,8.0312526,-14.2082654,0.2887618,0.,0.\PG=CS [SG(C26H16
 )]\\@
 The archive entry for this job was punched.


 ALL PAPERS THAT YOU SAVE WILL NEVER BE NEEDED UNTIL
 SUCH TIME AS THEY ARE DISPOSED OF, WHEN THEY BECOME
 ESSENTIAL.

           -- JOHN CORCORAN IN
              PAUL DICKSON'S "THE OFFICIAL RULES"
 Leave Link 9999 at Thu Sep  8 15:02:27 2022, MaxMem=  1342177280 cpu:               4.0 elap:               0.1
 Job cpu time:       0 days  0 hours 48 minutes 53.7 seconds.
 Elapsed time:       0 days  0 hours  1 minutes  3.9 seconds.
 File lengths (MBytes):  RWF=     69 Int=      0 D2E=      0 Chk=     17 Scr=      1
 Normal termination of Gaussian 16 at Thu Sep  8 15:02:27 2022.
 (Enter /mnt/opt/groups/app-gaussian/g16-avx2/l1.exe)
 Link1:  Proceeding to internal job step number  2.
 ----------------------------------------------------------------------
 #P Geom=AllCheck Guess=TCheck SCRF=Check GenChk RB3LYP/6-31G(d,p) Freq
 ----------------------------------------------------------------------
 1/10=4,29=7,30=1,38=1,40=1/1,3;
 2/12=2,40=1/2;
 3/5=1,6=6,7=101,11=2,14=-4,25=1,27=12,30=1,70=2,71=2,74=-5,75=-5,116=1,124=31,140=1/1,2,3;
 4/5=101/1;
 5/5=100002,7=500,17=20,22=13,38=6,87=12,98=1/2;
 8/6=4,10=90,11=11,87=12/1;
 11/6=1,8=1,9=11,15=111,16=1,87=12/1,2,10;
 10/6=1,87=12/2;
 6/7=2,8=2,9=2,10=2,28=1,87=12/1;
 7/8=1,10=1,25=1,87=12/1,2,3,16;
 1/10=4,30=1/3;
 99//99;
 Leave Link    1 at Thu Sep  8 15:02:27 2022, MaxMem=  1342177280 cpu:               3.4 elap:               0.1
 (Enter /mnt/opt/groups/app-gaussian/g16-avx2/l101.exe)
 Structure from the checkpoint file:  "/scratch/9832363.torquesrv1.cis.gov.pl/Gau-882.chk"
 ---------
 peri symm
 ---------
 Charge =  0 Multiplicity = 1
 Redundant internal coordinates found in file.  (old form).
 C,0,-2.120048,-0.855744,0.
 C,0,-1.433518,-2.088858,0.
 C,0,-1.449743,0.359586,0.
 C,0,-2.097303,-3.329155,0.
 C,0,0.013556,-2.063478,0.
 C,0,0.,0.395765,0.
 C,0,-2.168742,1.601421,0.
 C,0,0.714942,-3.283089,0.
 C,0,-1.396592,-4.534987,0.
 C,0,0.679859,-0.815224,0.
 C,0,0.675308,1.695467,0.
 C,0,-1.523176,2.794832,0.
 C,0,-2.059459,-5.804765,0.
 C,0,0.053415,-4.511126,0.
 C,0,-0.084086,2.886835,0.
 C,0,2.099368,1.787849,0.
 C,0,0.75782,-5.758221,0.
 C,0,2.742059,2.993181,0.
 C,0,0.58445,4.171374,0.
 C,0,-1.345891,-6.971572,0.
 C,0,-0.109062,5.410785,0.
 C,0,2.013798,4.215694,0.
 C,0,0.083288,-6.948057,0.
 C,0,0.565396,6.614365,0.
 C,0,2.682425,5.465185,0.
 C,0,1.976035,6.647449,0.
 H,0,-3.207527,-0.860058,0.
 H,0,-3.184713,-3.345048,0.
 H,0,-3.254883,1.566648,0.
 H,0,1.802459,-3.266271,0.
 H,0,1.763757,-0.839947,0.
 H,0,-2.113946,3.702301,0.
 H,0,2.696057,0.883879,0.
 H,0,-3.146199,-5.820467,0.
 H,0,3.828043,3.032822,0.
 H,0,1.844505,-5.738055,0.
 H,0,-1.861952,-7.927079,0.
 H,0,-1.192198,5.428147,0.
 H,0,0.630606,-7.885991,0.
 H,0,3.769306,5.47195,0.
 H,0,0.004475,7.544308,0.
 H,0,2.497613,7.599791,0.
 Recover connectivity data from disk.
 ITRead=  0  0  0  0  0  0  0  0  0  0  0  0  0  0  0  0  0  0  0  0
 ITRead=  0  0  0  0  0  0  0  0  0  0  0  0  0  0  0  0  0  0  0  0
 ITRead=  0  0
 MicOpt= -1 -1 -1 -1 -1 -1 -1 -1 -1 -1 -1 -1 -1 -1 -1 -1 -1 -1 -1 -1
 MicOpt= -1 -1 -1 -1 -1 -1 -1 -1 -1 -1 -1 -1 -1 -1 -1 -1 -1 -1 -1 -1
 MicOpt= -1 -1
 NAtoms=     42 NQM=       42 NQMF=       0 NMMI=      0 NMMIF=      0
                NMic=       0 NMicF=      0.
                    Isotopes and Nuclear Properties:
 (Nuclear quadrupole moments (NQMom) in fm**2, nuclear magnetic moments (NMagM)
  in nuclear magnetons)

  Atom         1           2           3           4           5           6           7           8           9          10
 IAtWgt=          12          12          12          12          12          12          12          12          12          12
 AtmWgt=  12.0000000  12.0000000  12.0000000  12.0000000  12.0000000  12.0000000  12.0000000  12.0000000  12.0000000  12.0000000
 NucSpn=           0           0           0           0           0           0           0           0           0           0
 AtZEff=   3.6000000   3.6000000   3.6000000   3.6000000   3.6000000   3.6000000   3.6000000   3.6000000   3.6000000   3.6000000
 NQMom=    0.0000000   0.0000000   0.0000000   0.0000000   0.0000000   0.0000000   0.0000000   0.0000000   0.0000000   0.0000000
 NMagM=    0.0000000   0.0000000   0.0000000   0.0000000   0.0000000   0.0000000   0.0000000   0.0000000   0.0000000   0.0000000
 AtZNuc=   6.0000000   6.0000000   6.0000000   6.0000000   6.0000000   6.0000000   6.0000000   6.0000000   6.0000000   6.0000000

  Atom        11          12          13          14          15          16          17          18          19          20
 IAtWgt=          12          12          12          12          12          12          12          12          12          12
 AtmWgt=  12.0000000  12.0000000  12.0000000  12.0000000  12.0000000  12.0000000  12.0000000  12.0000000  12.0000000  12.0000000
 NucSpn=           0           0           0           0           0           0           0           0           0           0
 AtZEff=   3.6000000   3.6000000   3.6000000   3.6000000   3.6000000   3.6000000   3.6000000   3.6000000   3.6000000   3.6000000
 NQMom=    0.0000000   0.0000000   0.0000000   0.0000000   0.0000000   0.0000000   0.0000000   0.0000000   0.0000000   0.0000000
 NMagM=    0.0000000   0.0000000   0.0000000   0.0000000   0.0000000   0.0000000   0.0000000   0.0000000   0.0000000   0.0000000
 AtZNuc=   6.0000000   6.0000000   6.0000000   6.0000000   6.0000000   6.0000000   6.0000000   6.0000000   6.0000000   6.0000000

  Atom        21          22          23          24          25          26          27          28          29          30
 IAtWgt=          12          12          12          12          12          12           1           1           1           1
 AtmWgt=  12.0000000  12.0000000  12.0000000  12.0000000  12.0000000  12.0000000   1.0078250   1.0078250   1.0078250   1.0078250
 NucSpn=           0           0           0           0           0           0           1           1           1           1
 AtZEff=   3.6000000   3.6000000   3.6000000   3.6000000   3.6000000   3.6000000   1.0000000   1.0000000   1.0000000   1.0000000
 NQMom=    0.0000000   0.0000000   0.0000000   0.0000000   0.0000000   0.0000000   0.0000000   0.0000000   0.0000000   0.0000000
 NMagM=    0.0000000   0.0000000   0.0000000   0.0000000   0.0000000   0.0000000   2.7928460   2.7928460   2.7928460   2.7928460
 AtZNuc=   6.0000000   6.0000000   6.0000000   6.0000000   6.0000000   6.0000000   1.0000000   1.0000000   1.0000000   1.0000000

  Atom        31          32          33          34          35          36          37          38          39          40
 IAtWgt=           1           1           1           1           1           1           1           1           1           1
 AtmWgt=   1.0078250   1.0078250   1.0078250   1.0078250   1.0078250   1.0078250   1.0078250   1.0078250   1.0078250   1.0078250
 NucSpn=           1           1           1           1           1           1           1           1           1           1
 AtZEff=   1.0000000   1.0000000   1.0000000   1.0000000   1.0000000   1.0000000   1.0000000   1.0000000   1.0000000   1.0000000
 NQMom=    0.0000000   0.0000000   0.0000000   0.0000000   0.0000000   0.0000000   0.0000000   0.0000000   0.0000000   0.0000000
 NMagM=    2.7928460   2.7928460   2.7928460   2.7928460   2.7928460   2.7928460   2.7928460   2.7928460   2.7928460   2.7928460
 AtZNuc=   1.0000000   1.0000000   1.0000000   1.0000000   1.0000000   1.0000000   1.0000000   1.0000000   1.0000000   1.0000000

  Atom        41          42
 IAtWgt=           1           1
 AtmWgt=   1.0078250   1.0078250
 NucSpn=           1           1
 AtZEff=   1.0000000   1.0000000
 NQMom=    0.0000000   0.0000000
 NMagM=    2.7928460   2.7928460
 AtZNuc=   1.0000000   1.0000000
 Leave Link  101 at Thu Sep  8 15:02:28 2022, MaxMem=  1342177280 cpu:              15.3 elap:               0.4
 (Enter /mnt/opt/groups/app-gaussian/g16-avx2/l103.exe)

 GradGradGradGradGradGradGradGradGradGradGradGradGradGradGradGradGradGrad
 Berny optimization.
 Initialization pass.
                           ----------------------------
                           !    Initial Parameters    !
                           ! (Angstroms and Degrees)  !
 --------------------------                            --------------------------
 ! Name  Definition              Value          Derivative Info.                !
 --------------------------------------------------------------------------------
 ! R1    R(1,2)                  1.4113         calculate D2E/DX2 analytically  !
 ! R2    R(1,3)                  1.3879         calculate D2E/DX2 analytically  !
 ! R3    R(1,27)                 1.0875         calculate D2E/DX2 analytically  !
 ! R4    R(2,4)                  1.4068         calculate D2E/DX2 analytically  !
 ! R5    R(2,5)                  1.4473         calculate D2E/DX2 analytically  !
 ! R6    R(3,6)                  1.4502         calculate D2E/DX2 analytically  !
 ! R7    R(3,7)                  1.435          calculate D2E/DX2 analytically  !
 ! R8    R(4,9)                  1.3946         calculate D2E/DX2 analytically  !
 ! R9    R(4,28)                 1.0875         calculate D2E/DX2 analytically  !
 ! R10   R(5,8)                  1.4069         calculate D2E/DX2 analytically  !
 ! R11   R(5,10)                 1.415          calculate D2E/DX2 analytically  !
 ! R12   R(6,10)                 1.3888         calculate D2E/DX2 analytically  !
 ! R13   R(6,11)                 1.4647         calculate D2E/DX2 analytically  !
 ! R14   R(7,12)                 1.3568         calculate D2E/DX2 analytically  !
 ! R15   R(7,29)                 1.0867         calculate D2E/DX2 analytically  !
 ! R16   R(8,14)                 1.3949         calculate D2E/DX2 analytically  !
 ! R17   R(8,30)                 1.0876         calculate D2E/DX2 analytically  !
 ! R18   R(9,13)                 1.4324         calculate D2E/DX2 analytically  !
 ! R19   R(9,14)                 1.4502         calculate D2E/DX2 analytically  !
 ! R20   R(10,31)                1.0842         calculate D2E/DX2 analytically  !
 ! R21   R(11,15)                1.4128         calculate D2E/DX2 analytically  !
 ! R22   R(11,16)                1.4271         calculate D2E/DX2 analytically  !
 ! R23   R(12,15)                1.442          calculate D2E/DX2 analytically  !
 ! R24   R(12,32)                1.0828         calculate D2E/DX2 analytically  !
 ! R25   R(13,20)                1.3677         calculate D2E/DX2 analytically  !
 ! R26   R(13,34)                1.0869         calculate D2E/DX2 analytically  !
 ! R27   R(14,17)                1.4323         calculate D2E/DX2 analytically  !
 ! R28   R(15,19)                1.4481         calculate D2E/DX2 analytically  !
 ! R29   R(16,18)                1.366          calculate D2E/DX2 analytically  !
 ! R30   R(16,33)                1.0831         calculate D2E/DX2 analytically  !
 ! R31   R(17,23)                1.3677         calculate D2E/DX2 analytically  !
 ! R32   R(17,36)                1.0869         calculate D2E/DX2 analytically  !
 ! R33   R(18,22)                1.423          calculate D2E/DX2 analytically  !
 ! R34   R(18,35)                1.0867         calculate D2E/DX2 analytically  !
 ! R35   R(19,21)                1.4202         calculate D2E/DX2 analytically  !
 ! R36   R(19,22)                1.43           calculate D2E/DX2 analytically  !
 ! R37   R(20,23)                1.4294         calculate D2E/DX2 analytically  !
 ! R38   R(20,37)                1.086          calculate D2E/DX2 analytically  !
 ! R39   R(21,24)                1.3797         calculate D2E/DX2 analytically  !
 ! R40   R(21,38)                1.0833         calculate D2E/DX2 analytically  !
 ! R41   R(22,25)                1.4171         calculate D2E/DX2 analytically  !
 ! R42   R(23,39)                1.0859         calculate D2E/DX2 analytically  !
 ! R43   R(24,26)                1.411          calculate D2E/DX2 analytically  !
 ! R44   R(24,41)                1.086          calculate D2E/DX2 analytically  !
 ! R45   R(25,26)                1.3772         calculate D2E/DX2 analytically  !
 ! R46   R(25,40)                1.0869         calculate D2E/DX2 analytically  !
 ! R47   R(26,42)                1.0858         calculate D2E/DX2 analytically  !
 ! A1    A(2,1,3)              122.0148         calculate D2E/DX2 analytically  !
 ! A2    A(2,1,27)             118.8794         calculate D2E/DX2 analytically  !
 ! A3    A(3,1,27)             119.1059         calculate D2E/DX2 analytically  !
 ! A4    A(1,2,4)              122.7384         calculate D2E/DX2 analytically  !
 ! A5    A(1,2,5)              118.1019         calculate D2E/DX2 analytically  !
 ! A6    A(4,2,5)              119.1597         calculate D2E/DX2 analytically  !
 ! A7    A(1,3,6)              120.3081         calculate D2E/DX2 analytically  !
 ! A8    A(1,3,7)              121.0514         calculate D2E/DX2 analytically  !
 ! A9    A(6,3,7)              118.6405         calculate D2E/DX2 analytically  !
 ! A10   A(2,4,9)              121.6842         calculate D2E/DX2 analytically  !
 ! A11   A(2,4,28)             118.9922         calculate D2E/DX2 analytically  !
 ! A12   A(9,4,28)             119.3236         calculate D2E/DX2 analytically  !
 ! A13   A(2,5,8)              118.898          calculate D2E/DX2 analytically  !
 ! A14   A(2,5,10)             119.0976         calculate D2E/DX2 analytically  !
 ! A15   A(8,5,10)             122.0045         calculate D2E/DX2 analytically  !
 ! A16   A(3,6,10)             117.8807         calculate D2E/DX2 analytically  !
 ! A17   A(3,6,11)             118.8853         calculate D2E/DX2 analytically  !
 ! A18   A(10,6,11)            123.234          calculate D2E/DX2 analytically  !
 ! A19   A(3,7,12)             121.5192         calculate D2E/DX2 analytically  !
 ! A20   A(3,7,29)             118.2363         calculate D2E/DX2 analytically  !
 ! A21   A(12,7,29)            120.2445         calculate D2E/DX2 analytically  !
 ! A22   A(5,8,14)             121.7865         calculate D2E/DX2 analytically  !
 ! A23   A(5,8,30)             119.0168         calculate D2E/DX2 analytically  !
 ! A24   A(14,8,30)            119.1967         calculate D2E/DX2 analytically  !
 ! A25   A(4,9,13)             122.273          calculate D2E/DX2 analytically  !
 ! A26   A(4,9,14)             119.2182         calculate D2E/DX2 analytically  !
 ! A27   A(13,9,14)            118.5088         calculate D2E/DX2 analytically  !
 ! A28   A(5,10,6)             122.597          calculate D2E/DX2 analytically  !
 ! A29   A(5,10,31)            116.7861         calculate D2E/DX2 analytically  !
 ! A30   A(6,10,31)            120.6169         calculate D2E/DX2 analytically  !
 ! A31   A(6,11,15)            120.0302         calculate D2E/DX2 analytically  !
 ! A32   A(6,11,16)            121.1675         calculate D2E/DX2 analytically  !
 ! A33   A(15,11,16)           118.8023         calculate D2E/DX2 analytically  !
 ! A34   A(7,12,15)            122.0688         calculate D2E/DX2 analytically  !
 ! A35   A(7,12,32)            118.5247         calculate D2E/DX2 analytically  !
 ! A36   A(15,12,32)           119.4064         calculate D2E/DX2 analytically  !
 ! A37   A(9,13,20)            120.9858         calculate D2E/DX2 analytically  !
 ! A38   A(9,13,34)            118.3939         calculate D2E/DX2 analytically  !
 ! A39   A(20,13,34)           120.6203         calculate D2E/DX2 analytically  !
 ! A40   A(8,14,9)             119.2535         calculate D2E/DX2 analytically  !
 ! A41   A(8,14,17)            122.2299         calculate D2E/DX2 analytically  !
 ! A42   A(9,14,17)            118.5166         calculate D2E/DX2 analytically  !
 ! A43   A(11,15,12)           118.856          calculate D2E/DX2 analytically  !
 ! A44   A(11,15,19)           119.9914         calculate D2E/DX2 analytically  !
 ! A45   A(12,15,19)           121.1527         calculate D2E/DX2 analytically  !
 ! A46   A(11,16,18)           121.7785         calculate D2E/DX2 analytically  !
 ! A47   A(11,16,33)           119.7161         calculate D2E/DX2 analytically  !
 ! A48   A(18,16,33)           118.5053         calculate D2E/DX2 analytically  !
 ! A49   A(14,17,23)           120.9912         calculate D2E/DX2 analytically  !
 ! A50   A(14,17,36)           118.3962         calculate D2E/DX2 analytically  !
 ! A51   A(23,17,36)           120.6125         calculate D2E/DX2 analytically  !
 ! A52   A(16,18,22)           121.1506         calculate D2E/DX2 analytically  !
 ! A53   A(16,18,35)           120.1573         calculate D2E/DX2 analytically  !
 ! A54   A(22,18,35)           118.6921         calculate D2E/DX2 analytically  !
 ! A55   A(15,19,21)           123.2762         calculate D2E/DX2 analytically  !
 ! A56   A(15,19,22)           119.2707         calculate D2E/DX2 analytically  !
 ! A57   A(21,19,22)           117.4532         calculate D2E/DX2 analytically  !
 ! A58   A(13,20,23)           120.5055         calculate D2E/DX2 analytically  !
 ! A59   A(13,20,37)           120.1788         calculate D2E/DX2 analytically  !
 ! A60   A(23,20,37)           119.3157         calculate D2E/DX2 analytically  !
 ! A61   A(19,21,24)           121.5056         calculate D2E/DX2 analytically  !
 ! A62   A(19,21,38)           120.1475         calculate D2E/DX2 analytically  !
 ! A63   A(24,21,38)           118.3469         calculate D2E/DX2 analytically  !
 ! A64   A(18,22,19)           119.0066         calculate D2E/DX2 analytically  !
 ! A65   A(18,22,25)           121.0653         calculate D2E/DX2 analytically  !
 ! A66   A(19,22,25)           119.9281         calculate D2E/DX2 analytically  !
 ! A67   A(17,23,20)           120.492          calculate D2E/DX2 analytically  !
 ! A68   A(17,23,39)           120.1855         calculate D2E/DX2 analytically  !
 ! A69   A(20,23,39)           119.3225         calculate D2E/DX2 analytically  !
 ! A70   A(21,24,26)           120.6088         calculate D2E/DX2 analytically  !
 ! A71   A(21,24,41)           119.6373         calculate D2E/DX2 analytically  !
 ! A72   A(26,24,41)           119.7539         calculate D2E/DX2 analytically  !
 ! A73   A(22,25,26)           120.99           calculate D2E/DX2 analytically  !
 ! A74   A(22,25,40)           118.5087         calculate D2E/DX2 analytically  !
 ! A75   A(26,25,40)           120.5012         calculate D2E/DX2 analytically  !
 ! A76   A(24,26,25)           119.5143         calculate D2E/DX2 analytically  !
 ! A77   A(24,26,42)           120.0521         calculate D2E/DX2 analytically  !
 ! A78   A(25,26,42)           120.4335         calculate D2E/DX2 analytically  !
 ! D1    D(3,1,2,4)            180.0            calculate D2E/DX2 analytically  !
 ! D2    D(3,1,2,5)              0.0            calculate D2E/DX2 analytically  !
 ! D3    D(27,1,2,4)             0.0            calculate D2E/DX2 analytically  !
 ! D4    D(27,1,2,5)           180.0            calculate D2E/DX2 analytically  !
 ! D5    D(2,1,3,6)              0.0            calculate D2E/DX2 analytically  !
 ! D6    D(2,1,3,7)            180.0            calculate D2E/DX2 analytically  !
 ! D7    D(27,1,3,6)           180.0            calculate D2E/DX2 analytically  !
 ! D8    D(27,1,3,7)             0.0            calculate D2E/DX2 analytically  !
 ! D9    D(1,2,4,9)            180.0            calculate D2E/DX2 analytically  !
 ! D10   D(1,2,4,28)             0.0            calculate D2E/DX2 analytically  !
 ! D11   D(5,2,4,9)              0.0            calculate D2E/DX2 analytically  !
 ! D12   D(5,2,4,28)           180.0            calculate D2E/DX2 analytically  !
 ! D13   D(1,2,5,8)            180.0            calculate D2E/DX2 analytically  !
 ! D14   D(1,2,5,10)             0.0            calculate D2E/DX2 analytically  !
 ! D15   D(4,2,5,8)              0.0            calculate D2E/DX2 analytically  !
 ! D16   D(4,2,5,10)           180.0            calculate D2E/DX2 analytically  !
 ! D17   D(1,3,6,10)             0.0            calculate D2E/DX2 analytically  !
 ! D18   D(1,3,6,11)           180.0            calculate D2E/DX2 analytically  !
 ! D19   D(7,3,6,10)           180.0            calculate D2E/DX2 analytically  !
 ! D20   D(7,3,6,11)             0.0            calculate D2E/DX2 analytically  !
 ! D21   D(1,3,7,12)           180.0            calculate D2E/DX2 analytically  !
 ! D22   D(1,3,7,29)             0.0            calculate D2E/DX2 analytically  !
 ! D23   D(6,3,7,12)             0.0            calculate D2E/DX2 analytically  !
 ! D24   D(6,3,7,29)           180.0            calculate D2E/DX2 analytically  !
 ! D25   D(2,4,9,13)           180.0            calculate D2E/DX2 analytically  !
 ! D26   D(2,4,9,14)             0.0            calculate D2E/DX2 analytically  !
 ! D27   D(28,4,9,13)            0.0            calculate D2E/DX2 analytically  !
 ! D28   D(28,4,9,14)          180.0            calculate D2E/DX2 analytically  !
 ! D29   D(2,5,8,14)             0.0            calculate D2E/DX2 analytically  !
 ! D30   D(2,5,8,30)           180.0            calculate D2E/DX2 analytically  !
 ! D31   D(10,5,8,14)          180.0            calculate D2E/DX2 analytically  !
 ! D32   D(10,5,8,30)            0.0            calculate D2E/DX2 analytically  !
 ! D33   D(2,5,10,6)             0.0            calculate D2E/DX2 analytically  !
 ! D34   D(2,5,10,31)          180.0            calculate D2E/DX2 analytically  !
 ! D35   D(8,5,10,6)           180.0            calculate D2E/DX2 analytically  !
 ! D36   D(8,5,10,31)            0.0            calculate D2E/DX2 analytically  !
 ! D37   D(3,6,10,5)             0.0            calculate D2E/DX2 analytically  !
 ! D38   D(3,6,10,31)          180.0            calculate D2E/DX2 analytically  !
 ! D39   D(11,6,10,5)          180.0            calculate D2E/DX2 analytically  !
 ! D40   D(11,6,10,31)           0.0            calculate D2E/DX2 analytically  !
 ! D41   D(3,6,11,15)            0.0            calculate D2E/DX2 analytically  !
 ! D42   D(3,6,11,16)          180.0            calculate D2E/DX2 analytically  !
 ! D43   D(10,6,11,15)         180.0            calculate D2E/DX2 analytically  !
 ! D44   D(10,6,11,16)           0.0            calculate D2E/DX2 analytically  !
 ! D45   D(3,7,12,15)            0.0            calculate D2E/DX2 analytically  !
 ! D46   D(3,7,12,32)          180.0            calculate D2E/DX2 analytically  !
 ! D47   D(29,7,12,15)         180.0            calculate D2E/DX2 analytically  !
 ! D48   D(29,7,12,32)           0.0            calculate D2E/DX2 analytically  !
 ! D49   D(5,8,14,9)             0.0            calculate D2E/DX2 analytically  !
 ! D50   D(5,8,14,17)          180.0            calculate D2E/DX2 analytically  !
 ! D51   D(30,8,14,9)          180.0            calculate D2E/DX2 analytically  !
 ! D52   D(30,8,14,17)           0.0            calculate D2E/DX2 analytically  !
 ! D53   D(4,9,13,20)          180.0            calculate D2E/DX2 analytically  !
 ! D54   D(4,9,13,34)            0.0            calculate D2E/DX2 analytically  !
 ! D55   D(14,9,13,20)           0.0            calculate D2E/DX2 analytically  !
 ! D56   D(14,9,13,34)         180.0            calculate D2E/DX2 analytically  !
 ! D57   D(4,9,14,8)             0.0            calculate D2E/DX2 analytically  !
 ! D58   D(4,9,14,17)          180.0            calculate D2E/DX2 analytically  !
 ! D59   D(13,9,14,8)          180.0            calculate D2E/DX2 analytically  !
 ! D60   D(13,9,14,17)           0.0            calculate D2E/DX2 analytically  !
 ! D61   D(6,11,15,12)           0.0            calculate D2E/DX2 analytically  !
 ! D62   D(6,11,15,19)         180.0            calculate D2E/DX2 analytically  !
 ! D63   D(16,11,15,12)        180.0            calculate D2E/DX2 analytically  !
 ! D64   D(16,11,15,19)          0.0            calculate D2E/DX2 analytically  !
 ! D65   D(6,11,16,18)         180.0            calculate D2E/DX2 analytically  !
 ! D66   D(6,11,16,33)           0.0            calculate D2E/DX2 analytically  !
 ! D67   D(15,11,16,18)          0.0            calculate D2E/DX2 analytically  !
 ! D68   D(15,11,16,33)        180.0            calculate D2E/DX2 analytically  !
 ! D69   D(7,12,15,11)           0.0            calculate D2E/DX2 analytically  !
 ! D70   D(7,12,15,19)         180.0            calculate D2E/DX2 analytically  !
 ! D71   D(32,12,15,11)        180.0            calculate D2E/DX2 analytically  !
 ! D72   D(32,12,15,19)          0.0            calculate D2E/DX2 analytically  !
 ! D73   D(9,13,20,23)           0.0            calculate D2E/DX2 analytically  !
 ! D74   D(9,13,20,37)         180.0            calculate D2E/DX2 analytically  !
 ! D75   D(34,13,20,23)        180.0            calculate D2E/DX2 analytically  !
 ! D76   D(34,13,20,37)          0.0            calculate D2E/DX2 analytically  !
 ! D77   D(8,14,17,23)         180.0            calculate D2E/DX2 analytically  !
 ! D78   D(8,14,17,36)           0.0            calculate D2E/DX2 analytically  !
 ! D79   D(9,14,17,23)           0.0            calculate D2E/DX2 analytically  !
 ! D80   D(9,14,17,36)         180.0            calculate D2E/DX2 analytically  !
 ! D81   D(11,15,19,21)        180.0            calculate D2E/DX2 analytically  !
 ! D82   D(11,15,19,22)          0.0            calculate D2E/DX2 analytically  !
 ! D83   D(12,15,19,21)          0.0            calculate D2E/DX2 analytically  !
 ! D84   D(12,15,19,22)        180.0            calculate D2E/DX2 analytically  !
 ! D85   D(11,16,18,22)          0.0            calculate D2E/DX2 analytically  !
 ! D86   D(11,16,18,35)        180.0            calculate D2E/DX2 analytically  !
 ! D87   D(33,16,18,22)        180.0            calculate D2E/DX2 analytically  !
 ! D88   D(33,16,18,35)          0.0            calculate D2E/DX2 analytically  !
 ! D89   D(14,17,23,20)          0.0            calculate D2E/DX2 analytically  !
 ! D90   D(14,17,23,39)        180.0            calculate D2E/DX2 analytically  !
 ! D91   D(36,17,23,20)        180.0            calculate D2E/DX2 analytically  !
 ! D92   D(36,17,23,39)          0.0            calculate D2E/DX2 analytically  !
 ! D93   D(16,18,22,19)          0.0            calculate D2E/DX2 analytically  !
 ! D94   D(16,18,22,25)        180.0            calculate D2E/DX2 analytically  !
 ! D95   D(35,18,22,19)        180.0            calculate D2E/DX2 analytically  !
 ! D96   D(35,18,22,25)          0.0            calculate D2E/DX2 analytically  !
 ! D97   D(15,19,21,24)        180.0            calculate D2E/DX2 analytically  !
 ! D98   D(15,19,21,38)          0.0            calculate D2E/DX2 analytically  !
 ! D99   D(22,19,21,24)          0.0            calculate D2E/DX2 analytically  !
 ! D100  D(22,19,21,38)        180.0            calculate D2E/DX2 analytically  !
 ! D101  D(15,19,22,18)          0.0            calculate D2E/DX2 analytically  !
 ! D102  D(15,19,22,25)        180.0            calculate D2E/DX2 analytically  !
 ! D103  D(21,19,22,18)        180.0            calculate D2E/DX2 analytically  !
 ! D104  D(21,19,22,25)          0.0            calculate D2E/DX2 analytically  !
 ! D105  D(13,20,23,17)          0.0            calculate D2E/DX2 analytically  !
 ! D106  D(13,20,23,39)        180.0            calculate D2E/DX2 analytically  !
 ! D107  D(37,20,23,17)        180.0            calculate D2E/DX2 analytically  !
 ! D108  D(37,20,23,39)          0.0            calculate D2E/DX2 analytically  !
 ! D109  D(19,21,24,26)          0.0            calculate D2E/DX2 analytically  !
 ! D110  D(19,21,24,41)        180.0            calculate D2E/DX2 analytically  !
 ! D111  D(38,21,24,26)        180.0            calculate D2E/DX2 analytically  !
 ! D112  D(38,21,24,41)          0.0            calculate D2E/DX2 analytically  !
 ! D113  D(18,22,25,26)        180.0            calculate D2E/DX2 analytically  !
 ! D114  D(18,22,25,40)          0.0            calculate D2E/DX2 analytically  !
 ! D115  D(19,22,25,26)          0.0            calculate D2E/DX2 analytically  !
 ! D116  D(19,22,25,40)        180.0            calculate D2E/DX2 analytically  !
 ! D117  D(21,24,26,25)          0.0            calculate D2E/DX2 analytically  !
 ! D118  D(21,24,26,42)        180.0            calculate D2E/DX2 analytically  !
 ! D119  D(41,24,26,25)        180.0            calculate D2E/DX2 analytically  !
 ! D120  D(41,24,26,42)          0.0            calculate D2E/DX2 analytically  !
 ! D121  D(22,25,26,24)          0.0            calculate D2E/DX2 analytically  !
 ! D122  D(22,25,26,42)        180.0            calculate D2E/DX2 analytically  !
 ! D123  D(40,25,26,24)        180.0            calculate D2E/DX2 analytically  !
 ! D124  D(40,25,26,42)          0.0            calculate D2E/DX2 analytically  !
 --------------------------------------------------------------------------------
 Trust Radius=3.00D-01 FncErr=1.00D-07 GrdErr=1.00D-07 EigMax=2.50D+02 EigMin=1.00D-04
 Number of steps in this run=      2 maximum allowed number of steps=      2.
 GradGradGradGradGradGradGradGradGradGradGradGradGradGradGradGradGradGrad

 Leave Link  103 at Thu Sep  8 15:02:28 2022, MaxMem=  1342177280 cpu:               1.6 elap:               0.1
 (Enter /mnt/opt/groups/app-gaussian/g16-avx2/l202.exe)
                          Input orientation:                          
 ---------------------------------------------------------------------
 Center     Atomic      Atomic             Coordinates (Angstroms)
 Number     Number       Type             X           Y           Z
 ---------------------------------------------------------------------
      1          6           0       -2.120048   -0.855744   -0.000000
      2          6           0       -1.433518   -2.088858   -0.000000
      3          6           0       -1.449743    0.359586   -0.000000
      4          6           0       -2.097303   -3.329155   -0.000000
      5          6           0        0.013556   -2.063478   -0.000000
      6          6           0        0.000000    0.395765    0.000000
      7          6           0       -2.168742    1.601421   -0.000000
      8          6           0        0.714942   -3.283089   -0.000000
      9          6           0       -1.396592   -4.534987   -0.000000
     10          6           0        0.679859   -0.815224    0.000000
     11          6           0        0.675308    1.695467    0.000000
     12          6           0       -1.523176    2.794832    0.000000
     13          6           0       -2.059459   -5.804765   -0.000000
     14          6           0        0.053415   -4.511126   -0.000000
     15          6           0       -0.084086    2.886835    0.000000
     16          6           0        2.099368    1.787849    0.000000
     17          6           0        0.757820   -5.758221   -0.000000
     18          6           0        2.742059    2.993181    0.000000
     19          6           0        0.584450    4.171374    0.000000
     20          6           0       -1.345891   -6.971572   -0.000000
     21          6           0       -0.109062    5.410785    0.000000
     22          6           0        2.013798    4.215694    0.000000
     23          6           0        0.083288   -6.948057   -0.000000
     24          6           0        0.565396    6.614365    0.000000
     25          6           0        2.682425    5.465185    0.000000
     26          6           0        1.976035    6.647449    0.000000
     27          1           0       -3.207527   -0.860058   -0.000000
     28          1           0       -3.184713   -3.345048   -0.000000
     29          1           0       -3.254883    1.566648   -0.000000
     30          1           0        1.802459   -3.266271   -0.000000
     31          1           0        1.763757   -0.839947    0.000000
     32          1           0       -2.113946    3.702301    0.000000
     33          1           0        2.696057    0.883879    0.000000
     34          1           0       -3.146199   -5.820467   -0.000000
     35          1           0        3.828043    3.032822    0.000000
     36          1           0        1.844505   -5.738055   -0.000000
     37          1           0       -1.861952   -7.927079   -0.000000
     38          1           0       -1.192198    5.428147    0.000000
     39          1           0        0.630606   -7.885991   -0.000000
     40          1           0        3.769306    5.471950    0.000000
     41          1           0        0.004475    7.544308    0.000000
     42          1           0        2.497613    7.599791    0.000000
 ---------------------------------------------------------------------
                    Distance matrix (angstroms):
                    1          2          3          4          5
     1  C    0.000000
     2  C    1.411345   0.000000
     3  C    1.387925   2.448498   0.000000
     4  C    2.473516   1.406751   3.745149   0.000000
     5  C    2.451711   1.447297   2.830633   2.461232   0.000000
     6  C    2.461885   2.868506   1.450194   4.274776   2.459280
     7  C    2.457647   3.762807   1.434961   4.931094   4.265432
     8  C    3.732181   2.458062   4.237327   2.812622   1.406909
     9  C    3.749696   2.446408   4.894862   1.394642   2.845501
    10  C    2.800200   2.467490   2.432156   3.745995   1.414955
    11  C    3.784533   4.332235   2.510064   5.738832   3.816750
    12  C    3.699049   4.884513   2.436353   6.150840   5.095559
    13  C    4.949392   3.768258   6.194431   2.475899   4.277221
    14  C    4.252735   2.842244   5.097384   2.454107   2.447973
    15  C    4.260521   5.155433   2.872631   6.533879   4.951276
    16  C    4.979162   5.245011   3.825719   6.617838   4.379878
    17  C    5.684752   4.273896   6.503914   3.748612   3.768959
    18  C    6.201154   6.577428   4.950457   7.961869   5.745827
    19  C    5.708435   6.577439   4.320610   7.965534   6.260934
    20  C    6.164631   4.883500   7.331894   3.719116   5.092886
    21  C    6.581295   7.615696   5.226092   8.963239   7.475269
    22  C    6.542795   7.185497   5.183212   8.592200   6.590066
    23  C    6.478500   5.090434   7.466715   4.225095   4.885077
    24  C    7.938144   8.929824   6.571381  10.293860   8.695372
    25  C    7.938381   8.602590   6.568253  10.009306   7.987717
    26  C    8.548439   9.378065   7.160529  10.776118   8.929254
    27  H    1.087488   2.158022   2.139471   2.707219   3.438546
    28  H    2.707424   2.155156   4.090774   1.087526   3.445482
    29  H    2.675039   4.084127   2.171527   5.030793   4.884722
    30  H    4.603988   3.443523   4.870694   3.900269   2.155663
    31  H    3.883837   3.432542   3.430082   4.593903   2.135470
    32  H    4.558049   5.830995   3.408065   7.031476   6.145769
    33  H    5.120660   5.088276   4.178821   6.381689   3.985314
    34  H    5.069661   4.105872   6.408667   2.703113   4.909075
    35  H    7.106387   7.342726   5.916183   8.693933   6.365735
    36  H    6.289248   4.905311   6.930606   4.619594   4.105471
    37  H    7.076044   5.853920   8.296911   4.603943   6.156245
    38  H    6.352023   7.520878   5.075100   8.803951   7.588036
    39  H    7.549203   6.153646   8.503963   5.310955   5.855118
    40  H    8.644316   9.177973   7.305802  10.577171   8.419521
    41  H    8.664553   9.739903   7.330415  11.074731   9.607790
    42  H    9.634255  10.455798   8.246344  11.855594   9.977440
                    6          7          8          9         10
     6  C    0.000000
     7  C    2.481340   0.000000
     8  C    3.747680   5.672219   0.000000
     9  C    5.124723   6.184797   2.454755   0.000000
    10  C    1.388777   3.735599   2.468114   4.260080   0.000000
    11  C    1.464673   2.845605   4.978714   6.565922   2.510695
    12  C    2.841758   1.356829   6.476905   7.330912   4.229169
    13  C    6.533601   7.406992   3.749153   1.432386   5.692046
    14  C    4.907182   6.503938   1.394881   1.450203   3.748616
    15  C    2.492489   2.449098   6.221447   7.536983   3.780060
    16  C    2.518977   4.272180   5.256524   7.224956   2.964961
    17  C    6.200471   7.920170   2.475503   2.477457   4.943612
    18  C    3.776964   5.104210   6.595511   8.590794   4.330891
    19  C    3.820577   3.766261   7.455605   8.928900   4.987511
    20  C    7.489264   8.612392   4.225156   2.437112   6.481071
    21  C    5.016206   4.330535   8.732836  10.028764   6.275794
    22  C    4.318245   4.932349   7.610438   9.391761   5.204760
    23  C    7.344294   8.841109   3.719002   2.830716   6.161780
    24  C    6.244250   5.710089   9.898584  11.320665   7.430471
    25  C    5.735366   6.201814   8.966788  10.800084   6.591950
    26  C    6.556544   6.530052  10.010292  11.679961   7.574402
    27  H    3.444608   2.671695   4.610514   4.096900   3.887645
    28  H    4.912848   5.049728   3.900147   2.147867   4.618975
    29  H    3.459079   1.086697   6.267333   6.378338   4.599512
    30  H    4.081589   6.282107   1.087647   3.441448   2.695897
    31  H    2.153561   4.628696   2.658751   4.862214   1.084180
    32  H    3.924532   2.101594   7.536463   8.268465   5.311627
    33  H    2.739887   4.917432   4.613940   6.790720   2.636666
    34  H    6.967073   7.485976   4.620249   2.171079   6.300093
    35  H    4.648439   6.165253   7.041458   9.196116   4.971772
    36  H    6.405150   8.365050   2.702364   3.457178   5.058722
    37  H    8.528575   9.533438   5.311029   3.423864   7.552436
    38  H    5.171673   3.949363   8.917557   9.965230   6.517997
    39  H    8.305730   9.891781   4.603675   3.916473   7.070939
    40  H    6.322604   7.088117   9.272532  11.261674   7.005229
    41  H    7.148544   6.327778  10.850682  12.160278   8.386770
    42  H    7.624701   7.599692  11.027919  12.744319   8.609106
                   11         12         13         14         15
    11  C    0.000000
    12  C    2.458035   0.000000
    13  C    7.983259   8.616302   0.000000
    14  C    6.237672   7.474133   2.477446   0.000000
    15  C    1.412812   1.442028   8.913249   7.399239   0.000000
    16  C    1.427053   3.759899   8.656999   6.622916   2.444431
    17  C    7.454145   8.851986   2.817663   1.432282   8.685954
    18  C    2.440394   4.269844  10.022895   7.971413   2.828145
    19  C    2.477574   2.517331  10.320543   8.698724   1.448096
    20  C    8.899596   9.768013   1.367705   2.830521   9.938830
    21  C    3.797213   2.973706  11.383875   9.923241   2.524074
    22  C    2.853612   3.811697  10.816701   8.944299   2.483341
    23  C    8.663775   9.874442   2.428679   2.437114   9.836316
    24  C    4.920126   4.353271  12.693489  11.137265   3.783690
    25  C    4.270748   4.981753  12.226906  10.316902   3.781729
    26  C    5.119963   5.204530  13.089799  11.322997   4.287927
    27  H    4.648345   4.024333   5.076238   4.895308   4.878021
    28  H    6.348744   6.360726   2.704885   3.441687   6.960622
    29  H    3.932302   2.123027   7.467715   6.919839   3.434654
    30  H    5.088154   6.913524   4.621511   2.146816   6.435819
    31  H    2.759175   4.900566   6.266291   4.050040   4.159739
    32  H    3.436178   1.082825   9.507222   8.494577   2.187537
    33  H    2.177637   4.631810   8.206881   6.007465   3.426518
    34  H    8.431677   8.766846   1.086853   3.457153   9.230040
    35  H    3.424654   5.356509  10.619116   8.435578   3.914852
    36  H    7.524910   9.173409   3.904534   2.171027   8.837884
    37  H    9.951436  10.727262   2.131484   3.916295  10.959085
    38  H    4.173785   2.654034  11.266342  10.017020   2.772396
    39  H    9.581562  10.895814   3.401169   3.423867  10.796507
    40  H    4.882074   5.931048  12.694046  10.652213   4.640199
    41  H    5.887186   4.989112  13.507686  12.055533   4.658315
    42  H    6.179145   6.265331  14.158002  12.355097   5.373744
                   16         17         18         19         20
    16  C    0.000000
    17  C    7.664393   0.000000
    18  C    1.365971   8.973530   0.000000
    19  C    2.824211   9.931108   2.458336   0.000000
    20  C    9.412612   2.428543  10.770684  11.308911   0.000000
    21  C    4.242974  11.202597   3.738141   1.420246  12.443975
    22  C    2.429352  10.052684   1.422991   1.430035  11.680857
    23  C    8.965525   1.367736  10.290640  11.130719   1.429372
    24  C    5.064418  12.374082   4.225025   2.443065  13.719719
    25  C    3.723272  11.387227   2.472723   2.464842  13.072882
    26  C    4.861165  12.465340   3.733694   2.840327  14.018307
    27  H    5.930813   6.302061   7.088372   6.300349   6.388763
    28  H    7.366691   4.622442   8.677544   8.408519   4.066072
    29  H    5.358818   8.351975   6.164277   4.639512   8.749026
    30  H    5.062834   2.702052   6.329580   7.536717   4.862238
    31  H    2.649141   5.020092   3.956001   5.148214   6.875081
    32  H    4.627866   9.886785   4.907508   2.738863  10.701471
    33  H    1.083143   6.919122   2.109804   3.907238   8.834334
    34  H    9.241344   3.904515  10.599621  10.665581   2.136856
    35  H    2.130323   9.311751   1.086707   3.437615  11.263103
    36  H    7.530218   1.086872   8.777248   9.989220   3.420554
    37  H   10.491515   3.401051  11.851118  12.343316   1.085962
    38  H    4.907767  11.355061   4.626817   2.176225  12.400671
    39  H    9.784705   2.131570  11.082176  12.057453   2.177775
    40  H    4.044910  11.626942   2.683194   3.440175  13.453865
    41  H    6.125798  13.323844   5.311038   3.422434  14.578555
    42  H    5.825570  13.470834   4.613091   3.926097  15.069743
                   21         22         23         24         25
    21  C    0.000000
    22  C    2.436140   0.000000
    23  C   12.360339  11.329440   0.000000
    24  C    1.379673   2.802051  13.570988   0.000000
    25  C    2.792017   1.417141  12.682432   2.408823   0.000000
    26  C    2.424246   2.432048  13.726626   1.411027   1.377220
    27  H    6.994566   7.281861   6.920491   8.372691   8.642930
    28  H    9.280315   9.175475   4.864309  10.642050  10.585061
    29  H    4.967251   5.897156   9.145687   6.330401   7.102832
    30  H    8.885112   7.484949   4.063385   9.957775   8.775686
    31  H    6.525266   5.061820   6.335060   7.550022   6.371706
    32  H    2.634099   4.159548  10.874648   3.957144   5.110082
    33  H    5.325558   3.400951   8.256257   6.113770   4.581326
    34  H   11.634656  11.284950   3.420679  12.976940  12.701921
    35  H    4.599511   2.165796  10.660260   4.844824   2.688648
    36  H   11.318704   9.955189   2.136818  12.418470  11.234531
    37  H   13.452555  12.746308   2.177715  14.742646  14.142280
    38  H    1.083275   3.427602  12.441756   2.120436   3.874800
    39  H   13.317333  12.180476   1.085945  14.500503  13.507918
    40  H    3.878850   2.158700  12.955435   3.401493   1.086902
    41  H    2.136542   3.888065  14.492579   1.086014   3.390305
    42  H    3.403895   3.418507  14.746825   2.168992   2.142591
                   26         27         28         29         30
    26  C    0.000000
    27  H    9.123156   0.000000
    28  H   11.246480   2.485095   0.000000
    29  H    7.292259   2.427168   4.912197   0.000000
    30  H    9.915239   5.557861   4.987794   6.995271   0.000000
    31  H    7.490405   4.971325   5.546430   5.565829   2.426633
    32  H    5.040024   4.691592   7.128230   2.421312   7.993699
    33  H    5.808371   6.155779   7.243430   5.989980   4.245264
    34  H   13.479103   4.960788   2.475719   7.387914   5.568944
    35  H    4.061461   8.040756   9.479239   7.233084   6.616764
    36  H   12.386202   7.022669   5.569517   8.908560   2.472142
    37  H   15.071397   7.193981   4.769141   9.595369   5.928831
    38  H    3.394760   6.603262   8.996614   4.377881   9.195699
    39  H   14.595583   8.005935   5.931005  10.220049   4.766031
    40  H    2.144206   9.421811  11.229329   8.036829   8.956841
    41  H    2.165965   8.997240  11.346761   6.808512  10.959077
    42  H    1.085817  10.203807  12.332004   8.336068  10.888275
                   31         32         33         34         35
    31  H    0.000000
    32  H    5.972319   0.000000
    33  H    1.959786   5.574911   0.000000
    34  H    6.993801   9.578552   8.892705   0.000000
    35  H    4.388578   5.979585   2.428857  11.270349   0.000000
    36  H    4.898774  10.236682   6.676462   4.991384   8.992369
    37  H    7.960729  11.632110   9.920102   2.467206  12.348906
    38  H    6.930128   1.956569   5.980711  11.417068   5.562410
    39  H    7.136580  11.908865   9.009812   4.304724  11.377349
    40  H    6.622860   6.143640   4.711927  13.241710   2.439835
    41  H    8.566843   4.387337   7.183727  13.731131   5.913812
    42  H    8.471583   6.037955   6.718843  14.558707   4.756811
                   36         37         38         39         40
    36  H    0.000000
    37  H    4.304608   0.000000
    38  H   11.571760  13.372009   0.000000
    39  H    2.467221   2.492897  13.438336   0.000000
    40  H   11.374053  14.534271   4.961697  13.721736   0.000000
    41  H   13.409209  15.583561   2.431083  15.442997   4.297513
    42  H   13.353827  16.127291   4.281442  15.597922   2.478893
                   41         42
    41  H    0.000000
    42  H    2.493755   0.000000
 Stoichiometry    C26H16
 Framework group  CS[SG(C26H16)]
 Deg. of freedom    81
 Full point group                 CS      NOp   2
 RotChk:  IX=0 Diff= 3.08D-16
 Largest Abelian subgroup         CS      NOp   2
 Largest concise Abelian subgroup C1      NOp   1
                         Standard orientation:                         
 ---------------------------------------------------------------------
 Center     Atomic      Atomic             Coordinates (Angstroms)
 Number     Number       Type             X           Y           Z
 ---------------------------------------------------------------------
      1          6           0       -2.120048   -0.855744   -0.000000
      2          6           0       -1.433518   -2.088858   -0.000000
      3          6           0       -1.449743    0.359586   -0.000000
      4          6           0       -2.097303   -3.329155   -0.000000
      5          6           0        0.013556   -2.063478    0.000000
      6          6           0        0.000000    0.395765    0.000000
      7          6           0       -2.168742    1.601421   -0.000000
      8          6           0        0.714942   -3.283089    0.000000
      9          6           0       -1.396592   -4.534987   -0.000000
     10          6           0        0.679859   -0.815224    0.000000
     11          6           0        0.675308    1.695467    0.000000
     12          6           0       -1.523176    2.794832   -0.000000
     13          6           0       -2.059459   -5.804765   -0.000000
     14          6           0        0.053415   -4.511126    0.000000
     15          6           0       -0.084086    2.886835   -0.000000
     16          6           0        2.099368    1.787849    0.000000
     17          6           0        0.757820   -5.758221    0.000000
     18          6           0        2.742059    2.993181    0.000000
     19          6           0        0.584450    4.171374    0.000000
     20          6           0       -1.345891   -6.971572   -0.000000
     21          6           0       -0.109062    5.410785   -0.000000
     22          6           0        2.013798    4.215694    0.000000
     23          6           0        0.083288   -6.948057    0.000000
     24          6           0        0.565396    6.614365    0.000000
     25          6           0        2.682425    5.465185    0.000000
     26          6           0        1.976035    6.647449    0.000000
     27          1           0       -3.207527   -0.860058   -0.000000
     28          1           0       -3.184713   -3.345048   -0.000000
     29          1           0       -3.254883    1.566648   -0.000000
     30          1           0        1.802459   -3.266271    0.000000
     31          1           0        1.763757   -0.839947    0.000000
     32          1           0       -2.113946    3.702301   -0.000000
     33          1           0        2.696057    0.883879    0.000000
     34          1           0       -3.146199   -5.820467   -0.000000
     35          1           0        3.828043    3.032822    0.000000
     36          1           0        1.844505   -5.738055    0.000000
     37          1           0       -1.861952   -7.927079   -0.000000
     38          1           0       -1.192198    5.428147   -0.000000
     39          1           0        0.630606   -7.885991    0.000000
     40          1           0        3.769306    5.471950    0.000000
     41          1           0        0.004475    7.544308    0.000000
     42          1           0        2.497613    7.599791    0.000000
 ---------------------------------------------------------------------
 Rotational constants (GHZ):           0.8284531           0.0836704           0.0759952
 Leave Link  202 at Thu Sep  8 15:02:28 2022, MaxMem=  1342177280 cpu:               4.3 elap:               0.1
 (Enter /mnt/opt/groups/app-gaussian/g16-avx2/l301.exe)
 Standard basis: 6-31G(d,p) (6D, 7F)
 Ernie: Thresh=  0.10000D-02 Tol=  0.10000D-05 Strict=F.
 There are   350 symmetry adapted cartesian basis functions of A'  symmetry.
 There are   120 symmetry adapted cartesian basis functions of A"  symmetry.
 There are   350 symmetry adapted basis functions of A'  symmetry.
 There are   120 symmetry adapted basis functions of A"  symmetry.
   470 basis functions,   840 primitive gaussians,   470 cartesian basis functions
    86 alpha electrons       86 beta electrons
       nuclear repulsion energy      1934.2920505382 Hartrees.
 IExCor=  402 DFT=T Ex+Corr=B3LYP ExCW=0 ScaHFX=  0.200000
 ScaDFX=  0.800000  0.720000  1.000000  0.810000 ScalE2=  1.000000  1.000000
 IRadAn=      5 IRanWt=     -1 IRanGd=            0 ICorTp=0 IEmpDi=131
 NAtoms=   42 NActive=   42 NUniq=   42 SFac= 1.00D+00 NAtFMM=   60 NAOKFM=F Big=F
 Integral buffers will be    131072 words long.
 Raffenetti 2 integral format.
 Two-electron integral symmetry is turned on.
 R6Disp:  Grimme-D3 Dispersion energy=       -0.0375969491 Hartrees.
 Nuclear repulsion after empirical dispersion term =     1934.2544535890 Hartrees.
 Leave Link  301 at Thu Sep  8 15:02:28 2022, MaxMem=  1342177280 cpu:               4.6 elap:               0.1
 (Enter /mnt/opt/groups/app-gaussian/g16-avx2/l302.exe)
 NPDir=0 NMtPBC=     1 NCelOv=     1 NCel=       1 NClECP=     1 NCelD=      1
         NCelK=      1 NCelE2=     1 NClLst=     1 CellRange=     0.0.
 One-electron integrals computed using PRISM.
 One-electron integral symmetry used in STVInt
 NBasis=   470 RedAO= T EigKep=  1.42D-04  NBF=   350   120
 NBsUse=   470 1.00D-06 EigRej= -1.00D+00 NBFU=   350   120
 Precomputing XC quadrature grid using
 IXCGrd= 4 IRadAn=           5 IRanWt=          -1 IRanGd=           0 AccXCQ= 1.00D-12.
 Generated NRdTot=       0 NPtTot=           0 NUsed=           0 NTot=          32
 NSgBfM=   452   452   452   452   452 MxSgAt=    42 MxSgA2=    42.
 Leave Link  302 at Thu Sep  8 15:02:30 2022, MaxMem=  1342177280 cpu:              90.7 elap:               2.0
 (Enter /mnt/opt/groups/app-gaussian/g16-avx2/l303.exe)
 DipDrv:  MaxL=1.
 Leave Link  303 at Thu Sep  8 15:02:30 2022, MaxMem=  1342177280 cpu:               6.6 elap:               0.2
 (Enter /mnt/opt/groups/app-gaussian/g16-avx2/l401.exe)
 Initial guess from the checkpoint file:  "/scratch/9832363.torquesrv1.cis.gov.pl/Gau-882.chk"
 B after Tr=     0.000000   -0.000000   -0.000000
         Rot=    1.000000    0.000000    0.000000    0.000000 Ang=   0.00 deg.
 Guess basis will be translated and rotated to current coordinates.
 JPrj=2 DoOrth=T DoCkMO=T.
 Initial guess orbital symmetries:
       Occupied  (A') (A') (A') (A') (A') (A') (A') (A') (A') (A')
                 (A') (A') (A') (A') (A') (A') (A') (A') (A') (A')
                 (A') (A') (A') (A') (A') (A') (A') (A') (A') (A')
                 (A') (A') (A') (A') (A') (A') (A') (A') (A') (A')
                 (A') (A') (A') (A') (A') (A') (A') (A') (A') (A')
                 (A') (A') (A') (A') (A') (A') (A') (A') (A') (A')
                 (A') (A') (A") (A') (A') (A') (A") (A') (A') (A")
                 (A') (A') (A') (A") (A') (A') (A") (A') (A") (A")
                 (A") (A") (A") (A") (A") (A")
       Virtual   (A") (A") (A") (A") (A") (A") (A") (A") (A") (A')
                 (A') (A') (A') (A') (A") (A') (A') (A') (A') (A')
                 (A") (A') (A') (A') (A') (A") (A') (A') (A') (A")
                 (A') (A') (A') (A') (A') (A') (A') (A') (A') (A')
                 (A') (A') (A') (A') (A') (A') (A') (A') (A') (A')
                 (A') (A') (A') (A") (A') (A') (A") (A') (A") (A')
                 (A') (A") (A') (A") (A') (A') (A") (A') (A') (A')
                 (A') (A") (A") (A') (A') (A') (A') (A') (A') (A")
                 (A') (A") (A') (A') (A') (A') (A') (A") (A') (A')
                 (A') (A") (A") (A") (A') (A") (A') (A") (A") (A")
                 (A") (A") (A") (A') (A") (A') (A') (A') (A') (A")
                 (A') (A') (A') (A') (A') (A') (A') (A") (A") (A')
                 (A') (A') (A') (A") (A') (A') (A') (A') (A') (A')
                 (A') (A') (A') (A') (A') (A') (A') (A') (A') (A')
                 (A') (A') (A') (A') (A') (A') (A') (A') (A') (A')
                 (A') (A') (A') (A") (A") (A') (A") (A") (A') (A")
                 (A') (A") (A') (A") (A') (A") (A") (A") (A") (A")
                 (A") (A") (A') (A") (A') (A") (A") (A') (A") (A")
                 (A") (A') (A") (A') (A') (A') (A') (A') (A') (A')
                 (A') (A') (A') (A') (A') (A') (A') (A') (A') (A")
                 (A') (A') (A') (A") (A') (A") (A") (A") (A') (A')
                 (A") (A') (A') (A') (A') (A') (A') (A') (A") (A')
                 (A') (A') (A') (A') (A') (A") (A') (A') (A') (A')
                 (A") (A') (A') (A") (A") (A') (A") (A') (A') (A")
                 (A') (A') (A') (A') (A") (A') (A') (A") (A') (A")
                 (A") (A") (A") (A") (A') (A") (A") (A') (A") (A')
                 (A") (A') (A") (A') (A') (A') (A') (A') (A") (A")
                 (A') (A") (A") (A') (A") (A') (A') (A') (A") (A")
                 (A') (A') (A') (A") (A') (A') (A") (A') (A") (A")
                 (A') (A") (A') (A") (A') (A') (A") (A") (A') (A")
                 (A') (A") (A') (A') (A') (A') (A") (A") (A') (A")
                 (A') (A") (A') (A") (A') (A') (A') (A') (A') (A')
                 (A') (A') (A') (A') (A') (A') (A') (A') (A') (A')
                 (A') (A') (A') (A') (A') (A') (A') (A') (A') (A')
                 (A') (A') (A') (A') (A') (A') (A') (A') (A') (A')
                 (A') (A') (A') (A') (A') (A') (A') (A') (A') (A')
                 (A') (A') (A') (A') (A') (A') (A') (A') (A') (A')
                 (A') (A') (A') (A') (A') (A') (A') (A') (A') (A')
                 (A') (A') (A') (A')
 The electronic state of the initial guess is 1-A'.
 Leave Link  401 at Thu Sep  8 15:02:32 2022, MaxMem=  1342177280 cpu:              71.6 elap:               1.6
 (Enter /mnt/opt/groups/app-gaussian/g16-avx2/l502.exe)
 Two-electron integrals replicated using symmetry.
 Closed shell SCF:
 Using DIIS extrapolation, IDIIS=    10.
 NGot=  1342177280 LenX=  1341706032 LenY=  1341484662
 Requested convergence on RMS density matrix=1.00D-08 within 500 cycles.
 Requested convergence on MAX density matrix=1.00D-06.
 Requested convergence on             energy=1.00D-06.
 Level shift goal  0.100 maximum shift  0.100.
 No special actions if energy rises.
 Dynamic level shift is on during FON iterations.

 Cycle   1  Pass 1  IDiag  1:
 FoFJK:  IHMeth= 1 ICntrl=       0 DoSepK=F KAlg= 0 I1Cent=           0 FoldK=F
 IRaf= 620000000 NMat=       1 IRICut=       1 DoRegI=T DoRafI=F ISym2E= 2 IDoP0=0 IntGTp=1.
 FoFCou: FMM=F IPFlag=           0 FMFlag=      100000 FMFlg1=           0
         NFxFlg=           0 DoJE=F BraDBF=F KetDBF=F FulRan=T
         wScrn=  0.000000 ICntrl=         0 IOpCl=  0 I1Cent=           0 NGrid=           0
         NMat0=    1 NMatS0=      1 NMatT0=    0 NMatD0=    1 NMtDS0=    0 NMtDT0=    0
 Integrals replicated using symmetry in FoFCou.
 E= -1000.52036693119    
 DIIS: error= 3.63D-08 at cycle   1 NSaved=   1.
 NSaved= 1 IEnMin= 1 EnMin= -1000.52036693119     IErMin= 1 ErrMin= 3.63D-08
 ErrMax= 3.63D-08  0.00D+00 EMaxC= 1.00D+00 BMatC= 5.57D-13 BMatP= 5.57D-13
 IDIUse=1 WtCom= 1.00D+00 WtEn= 0.00D+00
 Coeff-Com:  0.100D+01
 Coeff:      0.100D+01
 Gap=     0.103 Goal=     0.100 Shift=    0.000
 RMSDP=5.22D-09 MaxDP=3.43D-07              OVMax= 6.12D-07

 SCF Done:  E(RB3LYP) =  -1000.52036693     A.U. after    1 cycles
            NFock=  1  Conv=0.52D-08     -V/T= 2.0098
 KE= 9.908100382356D+02 PE=-6.184835380851D+03 EE= 2.259250522095D+03
 Leave Link  502 at Thu Sep  8 15:02:35 2022, MaxMem=  1342177280 cpu:             156.1 elap:               3.4
 (Enter /mnt/opt/groups/app-gaussian/g16-avx2/l801.exe)
 DoSCS=F DFT=T ScalE2(SS,OS)=  1.000000  1.000000
 Range of M.O.s used for correlation:     1   470
 NBasis=   470 NAE=    86 NBE=    86 NFC=     0 NFV=     0
 NROrb=    470 NOA=    86 NOB=    86 NVA=   384 NVB=   384

 **** Warning!!: The largest alpha MO coefficient is  0.13903551D+02

 Leave Link  801 at Thu Sep  8 15:02:35 2022, MaxMem=  1342177280 cpu:               2.5 elap:               0.1
 (Enter /mnt/opt/groups/app-gaussian/g16-avx2/l1101.exe)
 Using compressed storage, NAtomX=    42.
 Will process     43 centers per pass.
 R6Disp: Adding Grimme-D3 dispersion energy 1st derivatives to the gradient.
 Leave Link 1101 at Thu Sep  8 15:02:37 2022, MaxMem=  1342177280 cpu:              73.4 elap:               1.6
 (Enter /mnt/opt/groups/app-gaussian/g16-avx2/l1102.exe)
 Symmetrizing basis deriv contribution to polar:
 IMax=3 JMax=2 DiffMx= 0.00D+00
 Leave Link 1102 at Thu Sep  8 15:02:37 2022, MaxMem=  1342177280 cpu:               6.5 elap:               0.2
 (Enter /mnt/opt/groups/app-gaussian/g16-avx2/l1110.exe)
 Forming Gx(P) for the SCF density, NAtomX=    42.
 Integral derivatives from FoFJK, PRISM(SPDF).
 Do as many integral derivatives as possible in FoFJK.
 G2DrvN: MDV=    1342172902.
 G2DrvN: will do    43 centers at a time, making    1 passes.
 Calling FoFCou, ICntrl=  3107 FMM=F I1Cent=   0 AccDes= 1.00D-12.
 FoFJK:  IHMeth= 1 ICntrl=    3107 DoSepK=F KAlg= 0 I1Cent=           0 FoldK=F
 IRaf=         0 NMat=       1 IRICut=       1 DoRegI=T DoRafI=F ISym2E= 1 IDoP0=0 IntGTp=1.
 FoFCou: FMM=F IPFlag=           0 FMFlag=      100000 FMFlg1=           0
         NFxFlg=           0 DoJE=F BraDBF=F KetDBF=F FulRan=T
         wScrn=  0.000000 ICntrl=      3107 IOpCl=  0 I1Cent=           0 NGrid=           0
         NMat0=    1 NMatS0=      1 NMatT0=    0 NMatD0=    1 NMtDS0=    0 NMtDT0=    0
 Petite list used in FoFCou.
 End of G2Drv F.D. properties file   721 does not exist.
 End of G2Drv F.D. properties file   722 does not exist.
 End of G2Drv F.D. properties file   788 does not exist.
 Leave Link 1110 at Thu Sep  8 15:03:29 2022, MaxMem=  1342177280 cpu:            2432.6 elap:              52.0
 (Enter /mnt/opt/groups/app-gaussian/g16-avx2/l1002.exe)
 Minotr:  Closed shell wavefunction.
          IDoAtm=111111111111111111111111111111111111111111
          Direct CPHF calculation.
          Differentiating once with respect to electric field.
                with respect to dipole field.
          Differentiating once with respect to nuclear coordinates.
          Using symmetry in CPHF.
          Requested convergence is 1.0D-08 RMS, and 1.0D-07 maximum.
          Secondary convergence is 1.0D-12 RMS, and 1.0D-12 maximum.
          NewPWx=T KeepS1=F KeepF1=F KeepIn=T MapXYZ=F SortEE=F KeepMc=T.
        12818 words used for storage of precomputed grid.
 Two-electron integrals replicated using symmetry.
          MDV=    1342177280 using IRadAn=       1.
          Solving linear equations simultaneously, MaxMat=     384.
 FoF2E skips out because all densities are zero.
 CalDSu exits because no D1Ps are significant.
 FoFJK:  IHMeth= 1 ICntrl=       0 DoSepK=F KAlg= 0 I1Cent=           0 FoldK=F
 IRaf= 620000000 NMat=      96 IRICut=     240 DoRegI=T DoRafI=T ISym2E= 2 IDoP0=0 IntGTp=1.
 FoFCou: FMM=F IPFlag=           0 FMFlag=      100000 FMFlg1=           0
         NFxFlg=           0 DoJE=F BraDBF=F KetDBF=F FulRan=T
         wScrn=  0.000000 ICntrl=         0 IOpCl=  0 I1Cent=           0 NGrid=           0
         NMat0=   96 NMatS0=     96 NMatT0=    0 NMatD0=   96 NMtDS0=    0 NMtDT0=    0
 Integrals replicated using symmetry in FoFCou.
 Raff kept on since  56.74% of shell-pairs survive, threshold=   0.20 IRatSp=57.
          There are   129 degrees of freedom in the 1st order CPHF.  IDoFFX=6 NUNeed=     3.
    126 vectors produced by pass  0 Test12= 3.30D-14 1.00D-09 XBig12= 1.29D+03 2.11D+01.
 AX will form    96 AO Fock derivatives at one time.
    126 vectors produced by pass  1 Test12= 3.30D-14 1.00D-09 XBig12= 1.12D+02 1.36D+00.
    126 vectors produced by pass  2 Test12= 3.30D-14 1.00D-09 XBig12= 1.78D+00 3.25D-01.
    126 vectors produced by pass  3 Test12= 3.30D-14 1.00D-09 XBig12= 4.25D-03 6.86D-03.
    126 vectors produced by pass  4 Test12= 3.30D-14 1.00D-09 XBig12= 6.77D-06 2.19D-04.
    107 vectors produced by pass  5 Test12= 3.30D-14 1.00D-09 XBig12= 6.06D-09 9.35D-06.
     24 vectors produced by pass  6 Test12= 3.30D-14 1.00D-09 XBig12= 5.33D-12 2.63D-07.
      3 vectors produced by pass  7 Test12= 3.30D-14 1.00D-09 XBig12= 6.03D-15 7.00D-09.
 InvSVY:  IOpt=1 It=  1 EMax= 7.11D-15
 Solved reduced A of dimension   764 with   129 vectors.
 FullF1:  Do perturbations      1 to       3.
 Isotropic polarizability for W=    0.000000      345.16 Bohr**3.
 End of Minotr F.D. properties file   721 does not exist.
 End of Minotr F.D. properties file   722 does not exist.
 End of Minotr F.D. properties file   788 does not exist.
 Leave Link 1002 at Thu Sep  8 15:08:01 2022, MaxMem=  1342177280 cpu:           12720.6 elap:             271.8
 (Enter /mnt/opt/groups/app-gaussian/g16-avx2/l601.exe)
 Copying SCF densities to generalized density rwf, IOpCl= 0 IROHF=0.

 **********************************************************************

            Population analysis using the SCF Density.

 **********************************************************************

 Orbital symmetries:
       Occupied  (A') (A') (A') (A') (A') (A') (A') (A') (A') (A')
                 (A') (A') (A') (A') (A') (A') (A') (A') (A') (A')
                 (A') (A') (A') (A') (A') (A') (A') (A') (A') (A')
                 (A') (A') (A') (A') (A') (A') (A') (A') (A') (A')
                 (A') (A') (A') (A') (A') (A') (A') (A') (A') (A')
                 (A') (A') (A') (A') (A') (A') (A') (A') (A') (A')
                 (A') (A') (A") (A') (A') (A') (A") (A') (A') (A")
                 (A') (A') (A') (A") (A') (A') (A") (A') (A") (A")
                 (A") (A") (A") (A") (A") (A")
       Virtual   (A") (A") (A") (A") (A") (A") (A") (A") (A") (A')
                 (A') (A') (A') (A') (A") (A') (A') (A') (A') (A')
                 (A") (A') (A') (A') (A') (A") (A') (A') (A') (A")
                 (A') (A') (A') (A') (A') (A') (A') (A') (A') (A')
                 (A') (A') (A') (A') (A') (A') (A') (A') (A') (A')
                 (A') (A') (A') (A") (A') (A') (A") (A') (A") (A')
                 (A') (A") (A') (A") (A') (A') (A") (A') (A') (A')
                 (A') (A") (A") (A') (A') (A') (A') (A') (A') (A")
                 (A') (A") (A') (A') (A') (A') (A') (A") (A') (A')
                 (A') (A") (A") (A") (A') (A") (A') (A") (A") (A")
                 (A") (A") (A") (A') (A") (A') (A') (A') (A') (A")
                 (A') (A') (A') (A') (A') (A') (A') (A") (A") (A')
                 (A') (A') (A') (A") (A') (A') (A') (A') (A') (A')
                 (A') (A') (A') (A') (A') (A') (A') (A') (A') (A')
                 (A') (A') (A') (A') (A') (A') (A') (A') (A') (A')
                 (A') (A') (A') (A") (A") (A') (A") (A") (A') (A")
                 (A') (A") (A') (A") (A') (A") (A") (A") (A") (A")
                 (A") (A") (A') (A") (A') (A") (A") (A') (A") (A")
                 (A") (A') (A") (A') (A') (A') (A') (A') (A') (A')
                 (A') (A') (A') (A') (A') (A') (A') (A') (A') (A")
                 (A') (A') (A') (A") (A') (A") (A") (A") (A') (A')
                 (A") (A') (A') (A') (A') (A') (A') (A') (A") (A')
                 (A') (A') (A') (A') (A') (A") (A') (A') (A') (A')
                 (A") (A') (A') (A") (A") (A') (A") (A') (A') (A")
                 (A') (A') (A') (A') (A") (A') (A') (A") (A') (A")
                 (A") (A") (A") (A") (A') (A") (A") (A') (A") (A')
                 (A") (A') (A") (A') (A') (A') (A') (A') (A") (A")
                 (A') (A") (A") (A') (A") (A') (A') (A') (A") (A")
                 (A') (A') (A') (A") (A') (A') (A") (A') (A") (A")
                 (A') (A") (A') (A") (A') (A') (A") (A") (A') (A")
                 (A') (A") (A') (A') (A') (A') (A") (A") (A') (A")
                 (A') (A") (A') (A") (A') (A') (A') (A') (A') (A')
                 (A') (A') (A') (A') (A') (A') (A') (A') (A') (A')
                 (A') (A') (A') (A') (A') (A') (A') (A') (A') (A')
                 (A') (A') (A') (A') (A') (A') (A') (A') (A') (A')
                 (A') (A') (A') (A') (A') (A') (A') (A') (A') (A')
                 (A') (A') (A') (A') (A') (A') (A') (A') (A') (A')
                 (A') (A') (A') (A') (A') (A') (A') (A') (A') (A')
                 (A') (A') (A') (A')
 The electronic state is 1-A'.
 Alpha  occ. eigenvalues --  -10.20298 -10.20264 -10.20219 -10.20124 -10.19946
 Alpha  occ. eigenvalues --  -10.19937 -10.19900 -10.19899 -10.19875 -10.19749
 Alpha  occ. eigenvalues --  -10.19214 -10.19180 -10.19158 -10.19153 -10.19143
 Alpha  occ. eigenvalues --  -10.19128 -10.19122 -10.19114 -10.19105 -10.19104
 Alpha  occ. eigenvalues --  -10.19090 -10.19089 -10.19064 -10.19054 -10.19038
 Alpha  occ. eigenvalues --  -10.19021  -0.88705  -0.87545  -0.85671  -0.83151
 Alpha  occ. eigenvalues --   -0.81013  -0.79188  -0.78434  -0.76587  -0.75704
 Alpha  occ. eigenvalues --   -0.74093  -0.72494  -0.71874  -0.69248  -0.65567
 Alpha  occ. eigenvalues --   -0.62834  -0.62597  -0.60841  -0.60037  -0.59729
 Alpha  occ. eigenvalues --   -0.58728  -0.55717  -0.53047  -0.52597  -0.51003
 Alpha  occ. eigenvalues --   -0.50260  -0.49542  -0.47667  -0.47470  -0.45775
 Alpha  occ. eigenvalues --   -0.45130  -0.43990  -0.43639  -0.43193  -0.42792
 Alpha  occ. eigenvalues --   -0.41550  -0.41335  -0.40761  -0.40459  -0.40051
 Alpha  occ. eigenvalues --   -0.40027  -0.39312  -0.39164  -0.37059  -0.37017
 Alpha  occ. eigenvalues --   -0.36706  -0.34586  -0.34424  -0.33935  -0.33005
 Alpha  occ. eigenvalues --   -0.32769  -0.31868  -0.31594  -0.29898  -0.29542
 Alpha  occ. eigenvalues --   -0.27499  -0.25769  -0.24413  -0.22429  -0.21491
 Alpha  occ. eigenvalues --   -0.18007
 Alpha virt. eigenvalues --   -0.07692  -0.03707  -0.03000  -0.00932   0.00846
 Alpha virt. eigenvalues --    0.02394   0.04387   0.05603   0.08661   0.09248
 Alpha virt. eigenvalues --    0.09591   0.10024   0.11312   0.11524   0.12001
 Alpha virt. eigenvalues --    0.12912   0.13621   0.14653   0.16114   0.16404
 Alpha virt. eigenvalues --    0.16955   0.17165   0.17748   0.18109   0.19723
 Alpha virt. eigenvalues --    0.20797   0.21552   0.22031   0.23776   0.23792
 Alpha virt. eigenvalues --    0.24024   0.25822   0.26378   0.27239   0.27918
 Alpha virt. eigenvalues --    0.28901   0.29243   0.29744   0.30383   0.31227
 Alpha virt. eigenvalues --    0.32103   0.33483   0.34588   0.36328   0.37377
 Alpha virt. eigenvalues --    0.38044   0.38579   0.42723   0.45119   0.46629
 Alpha virt. eigenvalues --    0.47247   0.47877   0.49355   0.49886   0.50050
 Alpha virt. eigenvalues --    0.50816   0.50926   0.51599   0.52357   0.53222
 Alpha virt. eigenvalues --    0.53312   0.53778   0.54029   0.54473   0.54637
 Alpha virt. eigenvalues --    0.55384   0.55478   0.55756   0.56571   0.56679
 Alpha virt. eigenvalues --    0.56976   0.57416   0.58069   0.58426   0.58481
 Alpha virt. eigenvalues --    0.58849   0.59449   0.59904   0.60305   0.60710
 Alpha virt. eigenvalues --    0.60774   0.61094   0.61219   0.61376   0.61550
 Alpha virt. eigenvalues --    0.61999   0.62697   0.62982   0.63132   0.63379
 Alpha virt. eigenvalues --    0.64035   0.64103   0.65012   0.65336   0.65445
 Alpha virt. eigenvalues --    0.67196   0.68724   0.69099   0.69267   0.71765
 Alpha virt. eigenvalues --    0.74663   0.75237   0.76766   0.77852   0.78285
 Alpha virt. eigenvalues --    0.79408   0.80077   0.80767   0.81614   0.81734
 Alpha virt. eigenvalues --    0.81737   0.81869   0.82217   0.83337   0.83972
 Alpha virt. eigenvalues --    0.84490   0.84709   0.84919   0.85448   0.87407
 Alpha virt. eigenvalues --    0.88216   0.89520   0.89800   0.90681   0.91473
 Alpha virt. eigenvalues --    0.92012   0.93067   0.93965   0.94413   0.94795
 Alpha virt. eigenvalues --    0.95651   0.96408   0.97352   0.98268   0.98667
 Alpha virt. eigenvalues --    1.01091   1.02489   1.02871   1.03606   1.03966
 Alpha virt. eigenvalues --    1.04581   1.06500   1.08472   1.10469   1.11279
 Alpha virt. eigenvalues --    1.12871   1.13967   1.15866   1.16906   1.17076
 Alpha virt. eigenvalues --    1.18696   1.20182   1.20459   1.21911   1.22154
 Alpha virt. eigenvalues --    1.22281   1.23940   1.24366   1.24964   1.25981
 Alpha virt. eigenvalues --    1.26949   1.27341   1.30917   1.32319   1.32851
 Alpha virt. eigenvalues --    1.32957   1.34018   1.35323   1.35414   1.35602
 Alpha virt. eigenvalues --    1.36394   1.37936   1.38244   1.38949   1.39885
 Alpha virt. eigenvalues --    1.40704   1.41248   1.41446   1.41926   1.42062
 Alpha virt. eigenvalues --    1.43525   1.43859   1.45371   1.46157   1.46400
 Alpha virt. eigenvalues --    1.48442   1.50114   1.50444   1.52013   1.54988
 Alpha virt. eigenvalues --    1.55228   1.56968   1.58105   1.63008   1.67653
 Alpha virt. eigenvalues --    1.71012   1.71473   1.72840   1.73055   1.74593
 Alpha virt. eigenvalues --    1.74636   1.76644   1.76795   1.77291   1.80301
 Alpha virt. eigenvalues --    1.81240   1.81537   1.82663   1.84033   1.84338
 Alpha virt. eigenvalues --    1.84822   1.85642   1.85975   1.86633   1.87587
 Alpha virt. eigenvalues --    1.88049   1.88563   1.88919   1.89525   1.90248
 Alpha virt. eigenvalues --    1.90866   1.91663   1.92302   1.92714   1.93078
 Alpha virt. eigenvalues --    1.93884   1.93913   1.94975   1.96055   1.97036
 Alpha virt. eigenvalues --    1.97461   1.97871   1.98344   1.99315   1.99824
 Alpha virt. eigenvalues --    2.00038   2.02338   2.03494   2.04779   2.06267
 Alpha virt. eigenvalues --    2.08321   2.09289   2.09907   2.11408   2.16535
 Alpha virt. eigenvalues --    2.16798   2.19786   2.19975   2.20346   2.20626
 Alpha virt. eigenvalues --    2.22930   2.23980   2.24949   2.26519   2.27697
 Alpha virt. eigenvalues --    2.27735   2.28731   2.29642   2.30100   2.30271
 Alpha virt. eigenvalues --    2.30953   2.31163   2.31975   2.32457   2.33320
 Alpha virt. eigenvalues --    2.35597   2.35791   2.37324   2.38345   2.38434
 Alpha virt. eigenvalues --    2.39390   2.40999   2.41852   2.42279   2.42989
 Alpha virt. eigenvalues --    2.43838   2.44196   2.45423   2.45495   2.46277
 Alpha virt. eigenvalues --    2.46708   2.47663   2.51402   2.51540   2.52404
 Alpha virt. eigenvalues --    2.53272   2.53383   2.55189   2.55388   2.56709
 Alpha virt. eigenvalues --    2.56754   2.57729   2.58109   2.58728   2.59158
 Alpha virt. eigenvalues --    2.59714   2.60706   2.61933   2.62784   2.63166
 Alpha virt. eigenvalues --    2.63739   2.64784   2.65038   2.66399   2.67250
 Alpha virt. eigenvalues --    2.69980   2.70109   2.70947   2.72333   2.74208
 Alpha virt. eigenvalues --    2.74607   2.74910   2.75804   2.76579   2.77074
 Alpha virt. eigenvalues --    2.80142   2.81944   2.82885   2.85936   2.86857
 Alpha virt. eigenvalues --    2.88277   2.88834   2.89643   2.91914   2.94722
 Alpha virt. eigenvalues --    2.98573   3.00983   3.04183   3.07688   3.09429
 Alpha virt. eigenvalues --    3.11550   3.14236   3.16514   3.16947   3.18723
 Alpha virt. eigenvalues --    3.19432   3.20110   3.23674   3.24068   3.24321
 Alpha virt. eigenvalues --    3.24800   3.29727   3.30415   3.31187   3.33178
 Alpha virt. eigenvalues --    3.35084   3.39000   3.42353   3.44146   3.45323
 Alpha virt. eigenvalues --    3.48062   3.48155   3.56860   3.68906   3.71597
 Alpha virt. eigenvalues --    3.78625   3.86250   3.88044   4.08263   4.09880
 Alpha virt. eigenvalues --    4.10302   4.11302   4.13584   4.13650   4.14589
 Alpha virt. eigenvalues --    4.14784   4.15297   4.17529   4.18370   4.19117
 Alpha virt. eigenvalues --    4.22444   4.28451   4.33830   4.35732   4.39523
 Alpha virt. eigenvalues --    4.42648   4.46356   4.51382   4.52525   4.59475
 Alpha virt. eigenvalues --    4.66260   4.79888   4.92288   5.00897
          Condensed to atoms (all electrons):
               1          2          3          4          5          6
     1  C    5.330276   0.373097   0.440888  -0.077404  -0.017644  -0.016137
     2  C    0.373097   4.813051   0.000452   0.393563   0.447533  -0.034496
     3  C    0.440888   0.000452   4.798381   0.006569  -0.027525   0.412147
     4  C   -0.077404   0.393563   0.006569   5.326354  -0.022512  -0.000218
     5  C   -0.017644   0.447533  -0.027525  -0.022512   4.798127   0.004521
     6  C   -0.016137  -0.034496   0.412147  -0.000218   0.004521   5.029103
     7  C   -0.080684   0.007558   0.398077  -0.000210  -0.000278  -0.007099
     8  C    0.015844  -0.025759  -0.000145  -0.106630   0.389109   0.008307
     9  C    0.006730   0.004239  -0.000192   0.417083  -0.031598  -0.000008
    10  C   -0.110439  -0.017931  -0.059810   0.015066   0.387514   0.423958
    11  C    0.014139  -0.000044  -0.002099  -0.000001   0.007211   0.287245
    12  C    0.008542  -0.000372   0.002524   0.000002   0.000056  -0.064312
    13  C   -0.000208   0.007241   0.000001  -0.079634  -0.000077   0.000000
    14  C   -0.000179  -0.031621  -0.000021  -0.023070   0.004779  -0.000254
    15  C   -0.000645   0.000026  -0.045472   0.000000  -0.000190   0.004467
    16  C   -0.000038  -0.000040   0.010069  -0.000000   0.000703  -0.081294
    17  C   -0.000005  -0.000070   0.000000   0.014027   0.007374   0.000001
    18  C   -0.000000   0.000000  -0.000236   0.000000  -0.000016   0.009253
    19  C   -0.000011  -0.000000  -0.000334   0.000000  -0.000000   0.012833
    20  C    0.000002  -0.000323  -0.000000   0.007536   0.000025   0.000000
    21  C   -0.000000   0.000000  -0.000029  -0.000000  -0.000000  -0.000066
    22  C    0.000000   0.000000   0.000010   0.000000  -0.000000  -0.000160
    23  C    0.000000   0.000025   0.000000  -0.000533  -0.000329  -0.000000
    24  C    0.000000   0.000000   0.000000  -0.000000  -0.000000   0.000000
    25  C    0.000000  -0.000000   0.000000  -0.000000   0.000000  -0.000010
    26  C   -0.000000  -0.000000   0.000000   0.000000   0.000000   0.000000
    27  H    0.356363  -0.038475  -0.038785  -0.007894   0.004286   0.003855
    28  H   -0.007726  -0.037996  -0.000007   0.355989   0.004194   0.000029
    29  H   -0.007711   0.000112  -0.037188  -0.000006   0.000028   0.003772
    30  H   -0.000220   0.004386   0.000031   0.000667  -0.037941  -0.000001
    31  H    0.000725   0.004464   0.004221  -0.000240  -0.038376  -0.028945
    32  H   -0.000252   0.000005   0.002284  -0.000000  -0.000001   0.001181
    33  H    0.000000   0.000001  -0.000242  -0.000000   0.000581  -0.015068
    34  H   -0.000003   0.000143   0.000000  -0.008614   0.000016  -0.000000
    35  H    0.000000  -0.000000   0.000002  -0.000000   0.000000  -0.000271
    36  H    0.000000   0.000017  -0.000000  -0.000194   0.000139   0.000000
    37  H   -0.000000   0.000004  -0.000000  -0.000212  -0.000001   0.000000
    38  H   -0.000000   0.000000  -0.000012  -0.000000  -0.000000   0.000008
    39  H    0.000000  -0.000001   0.000000   0.000011   0.000004  -0.000000
    40  H   -0.000000   0.000000  -0.000000  -0.000000  -0.000000   0.000000
    41  H   -0.000000   0.000000  -0.000000  -0.000000  -0.000000   0.000000
    42  H   -0.000000  -0.000000   0.000000  -0.000000   0.000000  -0.000000
               7          8          9         10         11         12
     1  C   -0.080684   0.015844   0.006730  -0.110439   0.014139   0.008542
     2  C    0.007558  -0.025759   0.004239  -0.017931  -0.000044  -0.000372
     3  C    0.398077  -0.000145  -0.000192  -0.059810  -0.002099   0.002524
     4  C   -0.000210  -0.106630   0.417083   0.015066  -0.000001   0.000002
     5  C   -0.000278   0.389109  -0.031598   0.387514   0.007211   0.000056
     6  C   -0.007099   0.008307  -0.000008   0.423958   0.287245  -0.064312
     7  C    5.067402  -0.000009   0.000001   0.016291  -0.067911   0.478125
     8  C   -0.000009   5.334695  -0.022475  -0.073185  -0.000208   0.000000
     9  C    0.000001  -0.022475   4.767289  -0.000104  -0.000000  -0.000000
    10  C    0.016291  -0.073185  -0.000104   5.369043  -0.083139  -0.001843
    11  C   -0.067911  -0.000208  -0.000000  -0.083139   5.043192  -0.043355
    12  C    0.478125   0.000000  -0.000000  -0.001843  -0.043355   5.086197
    13  C   -0.000000   0.014029   0.436224  -0.000004   0.000000   0.000000
    14  C    0.000000   0.414941   0.458497   0.006627   0.000001  -0.000000
    15  C    0.006433  -0.000000   0.000000   0.011778   0.415831   0.405960
    16  C   -0.001571   0.000014   0.000000  -0.022783   0.436783   0.013876
    17  C    0.000000  -0.079400  -0.032158  -0.000229   0.000000  -0.000000
    18  C    0.000086   0.000000  -0.000000   0.000417   0.007051  -0.001282
    19  C    0.009258   0.000000   0.000000  -0.000050   0.002571  -0.081838
    20  C    0.000000  -0.000535  -0.010593   0.000000  -0.000000   0.000000
    21  C    0.000601   0.000000  -0.000000   0.000001   0.010708  -0.018597
    22  C   -0.000230  -0.000000  -0.000000  -0.000025  -0.046255   0.009783
    23  C   -0.000000   0.007532  -0.035386   0.000002  -0.000000   0.000000
    24  C   -0.000014  -0.000000  -0.000000  -0.000000  -0.000237   0.000430
    25  C    0.000000  -0.000000   0.000000  -0.000000  -0.000497  -0.000092
    26  C    0.000000   0.000000   0.000000   0.000000   0.000048  -0.000020
    27  H   -0.008292  -0.000218   0.000018   0.000676  -0.000211   0.000198
    28  H   -0.000003   0.000685  -0.038971  -0.000224   0.000000   0.000000
    29  H    0.359446   0.000000   0.000000  -0.000250   0.001312  -0.034213
    30  H    0.000000   0.355180   0.004238  -0.008850   0.000002  -0.000000
    31  H   -0.000216  -0.008953   0.000029   0.348102  -0.013565   0.000026
    32  H   -0.034608  -0.000000  -0.000000   0.000019   0.004137   0.355708
    33  H    0.000021  -0.000007   0.000000   0.003901  -0.026355  -0.000225
    34  H    0.000000  -0.000193  -0.039843   0.000000  -0.000000   0.000000
    35  H   -0.000001  -0.000000   0.000000   0.000015   0.001950   0.000020
    36  H    0.000000  -0.008668   0.004527  -0.000003   0.000000   0.000000
    37  H   -0.000000   0.000011   0.002886   0.000000   0.000000   0.000000
    38  H    0.000414   0.000000  -0.000000   0.000000  -0.000330   0.003239
    39  H    0.000000  -0.000212   0.001014  -0.000000  -0.000000  -0.000000
    40  H   -0.000000   0.000000  -0.000000  -0.000000   0.000014   0.000002
    41  H    0.000000   0.000000  -0.000000   0.000000   0.000003   0.000012
    42  H   -0.000000   0.000000   0.000000   0.000000  -0.000001  -0.000000
              13         14         15         16         17         18
     1  C   -0.000208  -0.000179  -0.000645  -0.000038  -0.000005  -0.000000
     2  C    0.007241  -0.031621   0.000026  -0.000040  -0.000070   0.000000
     3  C    0.000001  -0.000021  -0.045472   0.010069   0.000000  -0.000236
     4  C   -0.079634  -0.023070   0.000000  -0.000000   0.014027   0.000000
     5  C   -0.000077   0.004779  -0.000190   0.000703   0.007374  -0.000016
     6  C    0.000000  -0.000254   0.004467  -0.081294   0.000001   0.009253
     7  C   -0.000000   0.000000   0.006433  -0.001571   0.000000   0.000086
     8  C    0.014029   0.414941  -0.000000   0.000014  -0.079400   0.000000
     9  C    0.436224   0.458497   0.000000   0.000000  -0.032158  -0.000000
    10  C   -0.000004   0.006627   0.011778  -0.022783  -0.000229   0.000417
    11  C    0.000000   0.000001   0.415831   0.436783   0.000000   0.007051
    12  C    0.000000  -0.000000   0.405960   0.013876  -0.000000  -0.001282
    13  C    4.997433  -0.031689  -0.000000   0.000000  -0.062487  -0.000000
    14  C   -0.031689   4.766873  -0.000000  -0.000000   0.436720   0.000000
    15  C   -0.000000  -0.000000   5.078267  -0.046561   0.000000  -0.071667
    16  C    0.000000  -0.000000  -0.046561   5.084176  -0.000000   0.458283
    17  C   -0.062487   0.436720   0.000000  -0.000000   4.997891  -0.000000
    18  C   -0.000000   0.000000  -0.071667   0.458283  -0.000000   5.090269
    19  C   -0.000000  -0.000000   0.308586  -0.067825  -0.000000  -0.009709
    20  C    0.538165  -0.035458  -0.000000  -0.000000  -0.026034   0.000000
    21  C    0.000000  -0.000000  -0.089248  -0.001439   0.000000   0.015039
    22  C    0.000000   0.000000  -0.006224   0.001309   0.000000   0.416642
    23  C   -0.025990  -0.010472  -0.000000   0.000000   0.537761   0.000000
    24  C    0.000000   0.000000   0.008614   0.000074   0.000000  -0.000609
    25  C    0.000000  -0.000000   0.013546   0.008887   0.000000  -0.084696
    26  C    0.000000  -0.000000  -0.000617  -0.000434   0.000000   0.008219
    27  H   -0.000001   0.000025   0.000029   0.000002   0.000000  -0.000000
    28  H   -0.008184   0.004207  -0.000000  -0.000000  -0.000209  -0.000000
    29  H    0.000000  -0.000000   0.002135   0.000019   0.000000  -0.000000
    30  H   -0.000209  -0.039219   0.000000  -0.000003  -0.008224  -0.000000
    31  H    0.000000   0.000020  -0.000334   0.003228   0.000000   0.000304
    32  H   -0.000000   0.000000  -0.027918  -0.000224   0.000000   0.000021
    33  H    0.000000  -0.000001   0.004279   0.354957   0.000000  -0.036738
    34  H    0.364327   0.004521   0.000000  -0.000000   0.000531  -0.000000
    35  H    0.000000  -0.000000   0.001432  -0.034220   0.000000   0.358958
    36  H    0.000530  -0.039852   0.000000  -0.000000   0.364222   0.000000
    37  H   -0.033667   0.001014  -0.000000  -0.000000   0.004152   0.000000
    38  H   -0.000000   0.000000  -0.014909   0.000018   0.000000  -0.000199
    39  H    0.004149   0.002874   0.000000  -0.000000  -0.033626  -0.000000
    40  H    0.000000   0.000000  -0.000184   0.000260  -0.000000  -0.008884
    41  H    0.000000   0.000000  -0.000242  -0.000001   0.000000   0.000010
    42  H    0.000000  -0.000000   0.000017   0.000004   0.000000  -0.000208
              19         20         21         22         23         24
     1  C   -0.000011   0.000002  -0.000000   0.000000   0.000000   0.000000
     2  C   -0.000000  -0.000323   0.000000   0.000000   0.000025   0.000000
     3  C   -0.000334  -0.000000  -0.000029   0.000010   0.000000   0.000000
     4  C    0.000000   0.007536  -0.000000   0.000000  -0.000533  -0.000000
     5  C   -0.000000   0.000025  -0.000000  -0.000000  -0.000329  -0.000000
     6  C    0.012833   0.000000  -0.000066  -0.000160  -0.000000   0.000000
     7  C    0.009258   0.000000   0.000601  -0.000230  -0.000000  -0.000014
     8  C    0.000000  -0.000535   0.000000  -0.000000   0.007532  -0.000000
     9  C    0.000000  -0.010593  -0.000000  -0.000000  -0.035386  -0.000000
    10  C   -0.000050   0.000000   0.000001  -0.000025   0.000002  -0.000000
    11  C    0.002571  -0.000000   0.010708  -0.046255  -0.000000  -0.000237
    12  C   -0.081838   0.000000  -0.018597   0.009783   0.000000   0.000430
    13  C   -0.000000   0.538165   0.000000   0.000000  -0.025990   0.000000
    14  C   -0.000000  -0.035458  -0.000000   0.000000  -0.010472   0.000000
    15  C    0.308586  -0.000000  -0.089248  -0.006224  -0.000000   0.008614
    16  C   -0.067825  -0.000000  -0.001439   0.001309   0.000000   0.000074
    17  C   -0.000000  -0.026034   0.000000   0.000000   0.537761   0.000000
    18  C   -0.009709   0.000000   0.015039   0.416642   0.000000  -0.000609
    19  C    4.985909   0.000000   0.463700   0.452441   0.000000  -0.007882
    20  C    0.000000   4.865732   0.000000   0.000000   0.471453   0.000000
    21  C    0.463700   0.000000   5.040506  -0.062981   0.000000   0.520649
    22  C    0.452441   0.000000  -0.062981   4.760458  -0.000000  -0.035708
    23  C    0.000000   0.471453   0.000000  -0.000000   4.866330   0.000000
    24  C   -0.007882   0.000000   0.520649  -0.035708   0.000000   4.851358
    25  C   -0.026716   0.000000  -0.066339   0.466334   0.000000  -0.024191
    26  C   -0.039751   0.000000  -0.024591  -0.011758   0.000000   0.500569
    27  H    0.000000   0.000000  -0.000000  -0.000000  -0.000000  -0.000000
    28  H   -0.000000   0.000121   0.000000   0.000000   0.000024   0.000000
    29  H   -0.000263   0.000000   0.000013   0.000002   0.000000   0.000000
    30  H   -0.000000   0.000024   0.000000   0.000000   0.000124  -0.000000
    31  H    0.000005  -0.000000   0.000000  -0.000009   0.000000  -0.000000
    32  H   -0.014027   0.000000   0.003129  -0.000219  -0.000000   0.000320
    33  H    0.001252   0.000000   0.000017   0.002347   0.000000  -0.000001
    34  H    0.000000  -0.043190  -0.000000  -0.000000   0.004518   0.000000
    35  H    0.003840  -0.000000  -0.000246  -0.036907   0.000000   0.000024
    36  H   -0.000000   0.004521  -0.000000   0.000000  -0.043171   0.000000
    37  H   -0.000000   0.365657   0.000000   0.000000  -0.040219   0.000000
    38  H   -0.029187   0.000000   0.358517   0.004851   0.000000  -0.044168
    39  H    0.000000  -0.040205   0.000000  -0.000000   0.365663   0.000000
    40  H    0.004365   0.000000   0.000560  -0.040125   0.000000   0.004661
    41  H    0.002790   0.000000  -0.033906   0.001193   0.000000   0.365265
    42  H    0.001152   0.000000   0.004121   0.002587   0.000000  -0.039272
              25         26         27         28         29         30
     1  C    0.000000  -0.000000   0.356363  -0.007726  -0.007711  -0.000220
     2  C   -0.000000  -0.000000  -0.038475  -0.037996   0.000112   0.004386
     3  C    0.000000   0.000000  -0.038785  -0.000007  -0.037188   0.000031
     4  C   -0.000000   0.000000  -0.007894   0.355989  -0.000006   0.000667
     5  C    0.000000   0.000000   0.004286   0.004194   0.000028  -0.037941
     6  C   -0.000010   0.000000   0.003855   0.000029   0.003772  -0.000001
     7  C    0.000000   0.000000  -0.008292  -0.000003   0.359446   0.000000
     8  C   -0.000000   0.000000  -0.000218   0.000685   0.000000   0.355180
     9  C    0.000000   0.000000   0.000018  -0.038971   0.000000   0.004238
    10  C   -0.000000   0.000000   0.000676  -0.000224  -0.000250  -0.008850
    11  C   -0.000497   0.000048  -0.000211   0.000000   0.001312   0.000002
    12  C   -0.000092  -0.000020   0.000198   0.000000  -0.034213  -0.000000
    13  C    0.000000   0.000000  -0.000001  -0.008184   0.000000  -0.000209
    14  C   -0.000000  -0.000000   0.000025   0.004207  -0.000000  -0.039219
    15  C    0.013546  -0.000617   0.000029  -0.000000   0.002135   0.000000
    16  C    0.008887  -0.000434   0.000002  -0.000000   0.000019  -0.000003
    17  C    0.000000   0.000000   0.000000  -0.000209   0.000000  -0.008224
    18  C   -0.084696   0.008219  -0.000000  -0.000000  -0.000000  -0.000000
    19  C   -0.026716  -0.039751   0.000000  -0.000000  -0.000263  -0.000000
    20  C    0.000000   0.000000   0.000000   0.000121   0.000000   0.000024
    21  C   -0.066339  -0.024591  -0.000000   0.000000   0.000013   0.000000
    22  C    0.466334  -0.011758  -0.000000   0.000000   0.000002   0.000000
    23  C    0.000000   0.000000  -0.000000   0.000024   0.000000   0.000124
    24  C   -0.024191   0.500569  -0.000000   0.000000   0.000000  -0.000000
    25  C    5.017726   0.510137  -0.000000   0.000000   0.000000   0.000000
    26  C    0.510137   4.857527   0.000000  -0.000000  -0.000000  -0.000000
    27  H   -0.000000   0.000000   0.631195   0.006502   0.006734   0.000002
    28  H    0.000000  -0.000000   0.006502   0.631620   0.000001   0.000025
    29  H    0.000000  -0.000000   0.006734   0.000001   0.626357   0.000000
    30  H    0.000000  -0.000000   0.000002   0.000025   0.000000   0.633332
    31  H   -0.000000   0.000000   0.000025   0.000002   0.000002   0.007382
    32  H   -0.000001  -0.000004  -0.000019   0.000000  -0.005458  -0.000000
    33  H   -0.000233   0.000004   0.000000   0.000000   0.000000   0.000003
    34  H    0.000000   0.000000   0.000001   0.006303  -0.000000   0.000002
    35  H   -0.008000   0.000157   0.000000  -0.000000  -0.000000   0.000000
    36  H    0.000000  -0.000000   0.000000   0.000002  -0.000000   0.006368
    37  H    0.000000   0.000000   0.000000  -0.000013  -0.000000  -0.000000
    38  H    0.000651   0.004570   0.000000   0.000000   0.000005  -0.000000
    39  H    0.000000   0.000000  -0.000000  -0.000000   0.000000  -0.000013
    40  H    0.364399  -0.043791   0.000000   0.000000   0.000000   0.000000
    41  H    0.004210  -0.040281  -0.000000   0.000000   0.000000   0.000000
    42  H   -0.034325   0.365441   0.000000  -0.000000  -0.000000   0.000000
              31         32         33         34         35         36
     1  C    0.000725  -0.000252   0.000000  -0.000003   0.000000   0.000000
     2  C    0.004464   0.000005   0.000001   0.000143  -0.000000   0.000017
     3  C    0.004221   0.002284  -0.000242   0.000000   0.000002  -0.000000
     4  C   -0.000240  -0.000000  -0.000000  -0.008614  -0.000000  -0.000194
     5  C   -0.038376  -0.000001   0.000581   0.000016   0.000000   0.000139
     6  C   -0.028945   0.001181  -0.015068  -0.000000  -0.000271   0.000000
     7  C   -0.000216  -0.034608   0.000021   0.000000  -0.000001   0.000000
     8  C   -0.008953  -0.000000  -0.000007  -0.000193  -0.000000  -0.008668
     9  C    0.000029  -0.000000   0.000000  -0.039843   0.000000   0.004527
    10  C    0.348102   0.000019   0.003901   0.000000   0.000015  -0.000003
    11  C   -0.013565   0.004137  -0.026355  -0.000000   0.001950   0.000000
    12  C    0.000026   0.355708  -0.000225   0.000000   0.000020   0.000000
    13  C    0.000000  -0.000000   0.000000   0.364327   0.000000   0.000530
    14  C    0.000020   0.000000  -0.000001   0.004521  -0.000000  -0.039852
    15  C   -0.000334  -0.027918   0.004279   0.000000   0.001432   0.000000
    16  C    0.003228  -0.000224   0.354957  -0.000000  -0.034220  -0.000000
    17  C    0.000000   0.000000   0.000000   0.000531   0.000000   0.364222
    18  C    0.000304   0.000021  -0.036738  -0.000000   0.358958   0.000000
    19  C    0.000005  -0.014027   0.001252   0.000000   0.003840  -0.000000
    20  C   -0.000000   0.000000   0.000000  -0.043190  -0.000000   0.004521
    21  C    0.000000   0.003129   0.000017  -0.000000  -0.000246  -0.000000
    22  C   -0.000009  -0.000219   0.002347  -0.000000  -0.036907   0.000000
    23  C    0.000000  -0.000000   0.000000   0.004518   0.000000  -0.043171
    24  C   -0.000000   0.000320  -0.000001   0.000000   0.000024   0.000000
    25  C   -0.000000  -0.000001  -0.000233   0.000000  -0.008000   0.000000
    26  C    0.000000  -0.000004   0.000004   0.000000   0.000157  -0.000000
    27  H    0.000025  -0.000019   0.000000   0.000001   0.000000   0.000000
    28  H    0.000002   0.000000   0.000000   0.006303  -0.000000   0.000002
    29  H    0.000002  -0.005458   0.000000  -0.000000  -0.000000  -0.000000
    30  H    0.007382  -0.000000   0.000003   0.000002   0.000000   0.006368
    31  H    0.633951   0.000000   0.003197   0.000000   0.000002   0.000001
    32  H    0.000000   0.627726   0.000001  -0.000000   0.000000   0.000000
    33  H    0.003197   0.000001   0.628389   0.000000  -0.005206   0.000000
    34  H    0.000000  -0.000000   0.000000   0.632953   0.000000   0.000019
    35  H    0.000002   0.000000  -0.005206   0.000000   0.626938  -0.000000
    36  H    0.000001   0.000000   0.000000   0.000019  -0.000000   0.633176
    37  H   -0.000000  -0.000000   0.000000  -0.006180  -0.000000  -0.000192
    38  H   -0.000000   0.002708   0.000000  -0.000000   0.000002   0.000000
    39  H    0.000000  -0.000000  -0.000000  -0.000191   0.000000  -0.006177
    40  H    0.000000   0.000000  -0.000015   0.000000   0.006475   0.000000
    41  H    0.000000   0.000002  -0.000000   0.000000   0.000000   0.000000
    42  H   -0.000000   0.000000  -0.000000   0.000000  -0.000013   0.000000
              37         38         39         40         41         42
     1  C   -0.000000  -0.000000   0.000000  -0.000000  -0.000000  -0.000000
     2  C    0.000004   0.000000  -0.000001   0.000000   0.000000  -0.000000
     3  C   -0.000000  -0.000012   0.000000  -0.000000  -0.000000   0.000000
     4  C   -0.000212  -0.000000   0.000011  -0.000000  -0.000000  -0.000000
     5  C   -0.000001  -0.000000   0.000004  -0.000000  -0.000000   0.000000
     6  C    0.000000   0.000008  -0.000000   0.000000   0.000000  -0.000000
     7  C   -0.000000   0.000414   0.000000  -0.000000   0.000000  -0.000000
     8  C    0.000011   0.000000  -0.000212   0.000000   0.000000   0.000000
     9  C    0.002886  -0.000000   0.001014  -0.000000  -0.000000   0.000000
    10  C    0.000000   0.000000  -0.000000  -0.000000   0.000000   0.000000
    11  C    0.000000  -0.000330  -0.000000   0.000014   0.000003  -0.000001
    12  C    0.000000   0.003239  -0.000000   0.000002   0.000012  -0.000000
    13  C   -0.033667  -0.000000   0.004149   0.000000   0.000000   0.000000
    14  C    0.001014   0.000000   0.002874   0.000000   0.000000  -0.000000
    15  C   -0.000000  -0.014909   0.000000  -0.000184  -0.000242   0.000017
    16  C   -0.000000   0.000018  -0.000000   0.000260  -0.000001   0.000004
    17  C    0.004152   0.000000  -0.033626  -0.000000   0.000000   0.000000
    18  C    0.000000  -0.000199  -0.000000  -0.008884   0.000010  -0.000208
    19  C   -0.000000  -0.029187   0.000000   0.004365   0.002790   0.001152
    20  C    0.365657   0.000000  -0.040205   0.000000   0.000000   0.000000
    21  C    0.000000   0.358517   0.000000   0.000560  -0.033906   0.004121
    22  C    0.000000   0.004851  -0.000000  -0.040125   0.001193   0.002587
    23  C   -0.040219   0.000000   0.365663   0.000000   0.000000   0.000000
    24  C    0.000000  -0.044168   0.000000   0.004661   0.365265  -0.039272
    25  C    0.000000   0.000651   0.000000   0.364399   0.004210  -0.034325
    26  C    0.000000   0.004570   0.000000  -0.043791  -0.040281   0.365441
    27  H    0.000000   0.000000  -0.000000   0.000000  -0.000000   0.000000
    28  H   -0.000013   0.000000  -0.000000   0.000000   0.000000  -0.000000
    29  H   -0.000000   0.000005   0.000000   0.000000   0.000000  -0.000000
    30  H   -0.000000  -0.000000  -0.000013   0.000000   0.000000   0.000000
    31  H   -0.000000  -0.000000   0.000000   0.000000   0.000000  -0.000000
    32  H   -0.000000   0.002708  -0.000000   0.000000   0.000002   0.000000
    33  H    0.000000   0.000000  -0.000000  -0.000015  -0.000000  -0.000000
    34  H   -0.006180  -0.000000  -0.000191   0.000000   0.000000   0.000000
    35  H   -0.000000   0.000002   0.000000   0.006475   0.000000  -0.000013
    36  H   -0.000192   0.000000  -0.006177   0.000000   0.000000   0.000000
    37  H    0.625221   0.000000  -0.005185   0.000000   0.000000   0.000000
    38  H    0.000000   0.634516   0.000000   0.000019  -0.006185  -0.000210
    39  H   -0.005185   0.000000   0.625213   0.000000   0.000000   0.000000
    40  H    0.000000   0.000019   0.000000   0.633280  -0.000201  -0.005779
    41  H    0.000000  -0.006185   0.000000  -0.000201   0.626683  -0.005240
    42  H    0.000000  -0.000210   0.000000  -0.005779  -0.005240   0.625410
 Mulliken charges:
               1
     1  C   -0.227302
     2  C    0.131212
     3  C    0.136440
     4  C   -0.209495
     5  C    0.120290
     6  C    0.047656
     7  C   -0.142589
     8  C   -0.213750
     9  C    0.108551
    10  C   -0.204542
    11  C    0.052010
    12  C   -0.118552
    13  C   -0.119948
    14  C    0.110737
    15  C    0.042812
    16  C   -0.116231
    17  C   -0.120235
    18  C   -0.150306
    19  C    0.028892
    20  C   -0.096896
    21  C   -0.120117
    22  C    0.122645
    23  C   -0.097335
    24  C   -0.099884
    25  C   -0.140791
    26  C   -0.085424
    27  H    0.083985
    28  H    0.083626
    29  H    0.085151
    30  H    0.082914
    31  H    0.084950
    32  H    0.085491
    33  H    0.085139
    34  H    0.084878
    35  H    0.085048
    36  H    0.084735
    37  H    0.086723
    38  H    0.085684
    39  H    0.086682
    40  H    0.084944
    41  H    0.085887
    42  H    0.086315
 Sum of Mulliken charges =  -0.00000
 Mulliken charges with hydrogens summed into heavy atoms:
               1
     1  C   -0.143317
     2  C    0.131212
     3  C    0.136440
     4  C   -0.125869
     5  C    0.120290
     6  C    0.047656
     7  C   -0.057439
     8  C   -0.130837
     9  C    0.108551
    10  C   -0.119592
    11  C    0.052010
    12  C   -0.033061
    13  C   -0.035070
    14  C    0.110737
    15  C    0.042812
    16  C   -0.031092
    17  C   -0.035500
    18  C   -0.065258
    19  C    0.028892
    20  C   -0.010173
    21  C   -0.034433
    22  C    0.122645
    23  C   -0.010653
    24  C   -0.013996
    25  C   -0.055847
    26  C    0.000891
 APT charges:
               1
     1  C    0.002815
     2  C   -0.014113
     3  C   -0.012791
     4  C    0.001039
     5  C    0.000134
     6  C    0.045925
     7  C    0.014026
     8  C   -0.009697
     9  C   -0.010700
    10  C   -0.044003
    11  C    0.068138
    12  C   -0.076161
    13  C    0.010814
    14  C   -0.014056
    15  C    0.033383
    16  C   -0.106369
    17  C    0.000662
    18  C   -0.008870
    19  C    0.050609
    20  C   -0.034403
    21  C   -0.057820
    22  C   -0.021605
    23  C   -0.041693
    24  C   -0.019557
    25  C    0.006903
    26  C   -0.040350
    27  H    0.014339
    28  H    0.015577
    29  H    0.010610
    30  H    0.020410
    31  H    0.034350
    32  H    0.024423
    33  H    0.039067
    34  H    0.016700
    35  H    0.008503
    36  H    0.020559
    37  H    0.002746
    38  H    0.040337
    39  H    0.003828
    40  H    0.015568
    41  H    0.004665
    42  H    0.006061
 Sum of APT charges =  -0.00000
 APT charges with hydrogens summed into heavy atoms:
               1
     1  C    0.017154
     2  C   -0.014113
     3  C   -0.012791
     4  C    0.016616
     5  C    0.000134
     6  C    0.045925
     7  C    0.024636
     8  C    0.010712
     9  C   -0.010700
    10  C   -0.009653
    11  C    0.068138
    12  C   -0.051738
    13  C    0.027514
    14  C   -0.014056
    15  C    0.033383
    16  C   -0.067302
    17  C    0.021221
    18  C   -0.000367
    19  C    0.050609
    20  C   -0.031658
    21  C   -0.017483
    22  C   -0.021605
    23  C   -0.037866
    24  C   -0.014892
    25  C    0.022471
    26  C   -0.034289
 Electronic spatial extent (au):  <R**2>=          13098.1110
 Charge=              0.0000 electrons
 Dipole moment (field-independent basis, Debye):
    X=              0.0499    Y=              0.0074    Z=             -0.0000  Tot=              0.0504
 Quadrupole moment (field-independent basis, Debye-Ang):
   XX=           -128.9302   YY=           -126.4361   ZZ=           -156.3492
   XY=              0.3885   XZ=             -0.0000   YZ=             -0.0000
 Traceless Quadrupole moment (field-independent basis, Debye-Ang):
   XX=              8.3083   YY=             10.8024   ZZ=            -19.1107
   XY=              0.3885   XZ=             -0.0000   YZ=             -0.0000
 Octapole moment (field-independent basis, Debye-Ang**2):
  XXX=              0.9033  YYY=             -0.3511  ZZZ=             -0.0000  XYY=              1.2679
  XXY=              1.5460  XXZ=             -0.0000  XZZ=             -0.0673  YZZ=              0.1962
  YYZ=             -0.0000  XYZ=             -0.0000
 Hexadecapole moment (field-independent basis, Debye-Ang**3):
 XXXX=          -2138.0730 YYYY=         -14029.6933 ZZZZ=           -162.0960 XXXY=          -1177.6107
 XXXZ=             -0.0000 YYYX=          -1161.0523 YYYZ=             -0.0000 ZZZX=             -0.0000
 ZZZY=             -0.0000 XXYY=          -2731.9340 XXZZ=           -458.5172 YYZZ=          -2905.1018
 XXYZ=             -0.0000 YYXZ=             -0.0000 ZZXY=           -478.1358
 N-N= 1.934254453589D+03 E-N=-6.184835397025D+03  KE= 9.908100382356D+02
 Symmetry A'   KE= 9.630502622476D+02
 Symmetry A"   KE= 2.775977598801D+01
  Exact polarizability:     292.940      62.749     663.073       0.000       0.000      79.456
 Approx polarizability:     576.305      52.874     987.636       0.000       0.000     132.809
 No NMR shielding tensors so no spin-rotation constants.
 Leave Link  601 at Thu Sep  8 15:08:03 2022, MaxMem=  1342177280 cpu:              64.7 elap:               1.4
 (Enter /mnt/opt/groups/app-gaussian/g16-avx2/l701.exe)
 ... and contract with generalized density number  0.
 Compute integral second derivatives.
 R6Disp: Adding Grimme-D3 dispersion energy 2nd derivatives to the Hessian.
 Leave Link  701 at Thu Sep  8 15:08:04 2022, MaxMem=  1342177280 cpu:              66.8 elap:               1.5
 (Enter /mnt/opt/groups/app-gaussian/g16-avx2/l702.exe)
 L702 exits ... SP integral derivatives will be done elsewhere.
 Leave Link  702 at Thu Sep  8 15:08:04 2022, MaxMem=  1342177280 cpu:               2.1 elap:               0.1
 (Enter /mnt/opt/groups/app-gaussian/g16-avx2/l703.exe)
 Integral derivatives from FoFJK, PRISM(SPDF).
 Compute integral second derivatives, UseDBF=F ICtDFT=           0.
 Calling FoFJK, ICntrl=    100127 FMM=F ISym2X=1 I1Cent= 0 IOpClX= 0 NMat=1 NMatS=1 NMatT=0.
 FoFJK:  IHMeth= 1 ICntrl=  100127 DoSepK=F KAlg= 0 I1Cent=           0 FoldK=F
 IRaf=         0 NMat=       1 IRICut=       1 DoRegI=T DoRafI=F ISym2E= 1 IDoP0=0 IntGTp=1.
 FoFCou: FMM=F IPFlag=           0 FMFlag=      100000 FMFlg1=         800
         NFxFlg=           0 DoJE=F BraDBF=F KetDBF=F FulRan=T
         wScrn=  0.000000 ICntrl=    100127 IOpCl=  0 I1Cent=           0 NGrid=           0
         NMat0=    1 NMatS0=      1 NMatT0=    0 NMatD0=    1 NMtDS0=    0 NMtDT0=    0
 Petite list used in FoFCou.
 Leave Link  703 at Thu Sep  8 15:09:31 2022, MaxMem=  1342177280 cpu:            4043.9 elap:              87.3
 (Enter /mnt/opt/groups/app-gaussian/g16-avx2/l716.exe)
 Dipole        = 1.96134053D-02 2.90102561D-03-2.28125862D-32
 Polarizability= 2.92940333D+02 6.27492129D+01 6.63072561D+02
                 1.34351004D-29 4.18753724D-30 7.94562098D+01
 Full mass-weighted force constant matrix:
 Low frequencies ---   -5.5037   -2.4926   -0.0008    0.0005    0.0005    1.1796
 Low frequencies ---   26.1682   45.0006   71.8951
 Diagonal vibrational polarizability:
        2.8394119       4.4020889      15.6873155
 Harmonic frequencies (cm**-1), IR intensities (KM/Mole), Raman scattering
 activities (A**4/AMU), depolarization ratios for plane and unpolarized
 incident light, reduced masses (AMU), force constants (mDyne/A),
 and normal coordinates:
                      1                      2                      3
                     A"                     A"                     A"
 Frequencies --     26.1634                45.0005                71.8951
 Red. masses --      5.5047                 4.1333                 5.4991
 Frc consts  --      0.0022                 0.0049                 0.0167
 IR Inten    --      0.0881                 0.0612                 0.1012
  Atom  AN      X      Y      Z        X      Y      Z        X      Y      Z
     1   6     0.00  -0.00  -0.11    -0.00   0.00   0.04    -0.00  -0.00  -0.11
     2   6     0.00  -0.00  -0.08    -0.00   0.00   0.02    -0.00   0.00  -0.18
     3   6     0.00  -0.00  -0.12     0.00  -0.00  -0.02    -0.00   0.00   0.01
     4   6     0.00   0.00  -0.03    -0.00   0.00   0.11    -0.00  -0.00  -0.20
     5   6     0.00  -0.00  -0.09    -0.00   0.00  -0.11    -0.00   0.00  -0.16
     6   6     0.00  -0.00  -0.13     0.00  -0.00  -0.06    -0.00   0.00  -0.00
     7   6     0.00  -0.00  -0.10     0.00   0.00  -0.03    -0.00   0.00   0.17
     8   6     0.00  -0.00  -0.04    -0.00   0.00  -0.18    -0.00   0.00  -0.14
     9   6    -0.00  -0.00   0.03    -0.00   0.00   0.08     0.00  -0.00  -0.12
    10   6     0.00  -0.00  -0.12     0.00  -0.00  -0.14    -0.00   0.00  -0.11
    11   6     0.00   0.00  -0.13     0.00  -0.00  -0.02    -0.00   0.00   0.08
    12   6     0.00  -0.00  -0.05     0.00  -0.00  -0.07    -0.00   0.00   0.23
    13   6    -0.00   0.00   0.10     0.00  -0.00   0.20     0.00  -0.00  -0.01
    14   6    -0.00  -0.00   0.03    -0.00   0.00  -0.09     0.00   0.00  -0.08
    15   6     0.00  -0.00  -0.05     0.00  -0.00  -0.05    -0.00   0.00   0.14
    16   6     0.00   0.00  -0.20     0.00  -0.00   0.09    -0.00  -0.00   0.08
    17   6    -0.00  -0.00   0.10    -0.00   0.00  -0.15     0.00   0.00   0.08
    18   6     0.00   0.00  -0.16     0.00   0.00   0.16    -0.00  -0.00   0.08
    19   6    -0.00   0.00   0.03     0.00  -0.00  -0.03     0.00  -0.00   0.09
    20   6    -0.00   0.00   0.17     0.00  -0.00   0.15     0.00  -0.00   0.16
    21   6    -0.00  -0.00   0.18    -0.00  -0.00  -0.12     0.00   0.00   0.02
    22   6    -0.00   0.00  -0.02     0.00   0.00   0.09     0.00  -0.00   0.04
    23   6    -0.00  -0.00   0.17     0.00   0.00  -0.03     0.00   0.00   0.21
    24   6    -0.00   0.00   0.27    -0.00  -0.00  -0.07     0.00  -0.00  -0.10
    25   6    -0.00   0.00   0.06    -0.00   0.00   0.15     0.00  -0.00  -0.07
    26   6    -0.00   0.00   0.21    -0.00   0.00   0.07     0.00  -0.00  -0.14
    27   1     0.00  -0.00  -0.09     0.00   0.00   0.09    -0.00  -0.00  -0.10
    28   1     0.00   0.00  -0.02    -0.00   0.00   0.23    -0.00  -0.00  -0.22
    29   1     0.00  -0.00  -0.10     0.00   0.00  -0.01    -0.00   0.00   0.23
    30   1     0.00  -0.00  -0.04    -0.00   0.00  -0.29    -0.00   0.00  -0.11
    31   1     0.00  -0.00  -0.11    -0.00  -0.00  -0.23    -0.00   0.00  -0.12
    32   1     0.00  -0.00  -0.02     0.00  -0.00  -0.09    -0.00   0.00   0.36
    33   1     0.00   0.00  -0.30     0.00   0.00   0.16    -0.00  -0.00   0.09
    34   1    -0.00   0.00   0.11     0.00  -0.00   0.34     0.00  -0.00  -0.05
    35   1     0.00   0.00  -0.22     0.00   0.00   0.26    -0.00  -0.00   0.07
    36   1    -0.00  -0.00   0.09    -0.00   0.00  -0.29     0.00   0.00   0.12
    37   1    -0.00   0.00   0.23     0.00  -0.00   0.25     0.00  -0.00   0.26
    38   1    -0.00  -0.00   0.25    -0.00  -0.00  -0.23     0.00   0.00   0.04
    39   1    -0.00  -0.00   0.23     0.00   0.00  -0.08     0.00   0.00   0.36
    40   1    -0.00   0.00   0.01    -0.00   0.00   0.25     0.00  -0.00  -0.10
    41   1    -0.00  -0.00   0.39    -0.00  -0.00  -0.14     0.00   0.00  -0.16
    42   1    -0.00   0.00   0.28    -0.00   0.00   0.11     0.00  -0.00  -0.24
                      4                      5                      6
                     A'                     A"                     A"
 Frequencies --     96.3100               104.4534               155.0625
 Red. masses --      5.6943                 3.8355                 3.8644
 Frc consts  --      0.0311                 0.0247                 0.0547
 IR Inten    --      0.2708                 0.1107                 0.1609
  Atom  AN      X      Y      Z        X      Y      Z        X      Y      Z
     1   6    -0.13   0.01  -0.00     0.00  -0.00  -0.08    -0.00  -0.00   0.21
     2   6    -0.11   0.01   0.00     0.00  -0.00  -0.02     0.00   0.00   0.09
     3   6    -0.14   0.02  -0.00     0.00  -0.00  -0.07    -0.00  -0.00   0.12
     4   6    -0.04  -0.03   0.00     0.00   0.00   0.02     0.00   0.00   0.03
     5   6    -0.11   0.05   0.00     0.00  -0.00   0.01     0.00   0.00  -0.07
     6   6    -0.14   0.03   0.00     0.00  -0.00   0.05    -0.00   0.00  -0.00
     7   6    -0.10   0.05  -0.00     0.00  -0.00  -0.17    -0.00  -0.00   0.01
     8   6    -0.04   0.09  -0.00     0.00  -0.00  -0.03     0.00   0.00  -0.11
     9   6     0.03  -0.00   0.00    -0.00  -0.00   0.03     0.00  -0.00  -0.07
    10   6    -0.13   0.04   0.00     0.00  -0.00   0.06     0.00   0.00  -0.14
    11   6    -0.10  -0.00   0.00     0.00   0.00   0.11    -0.00   0.00  -0.00
    12   6    -0.06   0.04  -0.00     0.00  -0.00  -0.11    -0.00  -0.00  -0.17
    13   6     0.12  -0.05   0.00    -0.00   0.00   0.10     0.00   0.00  -0.16
    14   6     0.03   0.07  -0.00    -0.00  -0.00  -0.04     0.00  -0.00  -0.04
    15   6    -0.06   0.02   0.00     0.00  -0.00   0.06    -0.00   0.00  -0.10
    16   6    -0.10  -0.08   0.00     0.00   0.00   0.15    -0.00  -0.00   0.13
    17   6     0.12   0.12  -0.00    -0.00  -0.00  -0.11     0.00  -0.00   0.12
    18   6    -0.04  -0.12  -0.00     0.00   0.00   0.04    -0.00  -0.00   0.06
    19   6     0.01  -0.01   0.00    -0.00   0.00   0.09    -0.00   0.00  -0.06
    20   6     0.20  -0.00   0.00    -0.00   0.00   0.06    -0.00   0.00  -0.05
    21   6     0.09   0.03   0.00    -0.00  -0.00   0.21     0.00   0.00   0.06
    22   6     0.02  -0.09  -0.00    -0.00   0.00  -0.03    -0.00  -0.00  -0.06
    23   6     0.20   0.08  -0.00    -0.00  -0.00  -0.06    -0.00   0.00   0.14
    24   6     0.17  -0.01   0.00    -0.00   0.00   0.09     0.00   0.00   0.10
    25   6     0.10  -0.14  -0.00    -0.00   0.00  -0.19     0.00  -0.00  -0.08
    26   6     0.17  -0.09  -0.00    -0.00   0.00  -0.16     0.00  -0.00  -0.01
    27   1    -0.13  -0.00  -0.00     0.00   0.00  -0.15    -0.00  -0.00   0.30
    28   1    -0.04  -0.10   0.00     0.00   0.00   0.04     0.00  -0.00   0.07
    29   1    -0.10   0.09  -0.00     0.00  -0.00  -0.32    -0.00  -0.00   0.01
    30   1    -0.04   0.16  -0.00     0.00  -0.00  -0.05     0.00  -0.00  -0.15
    31   1    -0.13   0.05   0.00     0.00  -0.00   0.11     0.00   0.00  -0.30
    32   1    -0.04   0.06  -0.00     0.00  -0.00  -0.23    -0.00  -0.00  -0.34
    33   1    -0.15  -0.11   0.00     0.00   0.00   0.23    -0.00  -0.00   0.31
    34   1     0.12  -0.13   0.00    -0.00   0.00   0.19    -0.00   0.00  -0.27
    35   1    -0.04  -0.17  -0.00     0.00   0.00   0.01    -0.00  -0.00   0.14
    36   1     0.12   0.20  -0.00    -0.00  -0.00  -0.19     0.00  -0.00   0.23
    37   1     0.25  -0.03   0.00    -0.00   0.00   0.12    -0.00   0.00  -0.10
    38   1     0.09   0.09   0.00    -0.00  -0.00   0.41     0.00   0.00   0.15
    39   1     0.25   0.11  -0.00    -0.00  -0.00  -0.11    -0.00   0.00   0.28
    40   1     0.10  -0.21  -0.00    -0.00   0.00  -0.33     0.00  -0.00  -0.13
    41   1     0.23   0.02   0.00    -0.00  -0.00   0.18     0.00   0.00   0.21
    42   1     0.23  -0.13  -0.00    -0.00   0.00  -0.29     0.00  -0.00  -0.00
                      7                      8                      9
                     A"                     A"                     A'
 Frequencies --    160.4454               213.0898               215.1099
 Red. masses --      5.2673                 4.0909                 5.3529
 Frc consts  --      0.0799                 0.1094                 0.1459
 IR Inten    --      0.1995                 0.9953                 0.3523
  Atom  AN      X      Y      Z        X      Y      Z        X      Y      Z
     1   6    -0.00   0.00   0.05    -0.00   0.00  -0.13     0.07  -0.05  -0.00
     2   6    -0.00  -0.00  -0.03    -0.00  -0.00  -0.10     0.16   0.00  -0.00
     3   6     0.00   0.00   0.13     0.00   0.00  -0.01    -0.03  -0.01  -0.00
     4   6    -0.00  -0.00  -0.17    -0.00  -0.00  -0.03     0.15   0.03  -0.00
     5   6    -0.00  -0.00   0.07    -0.00   0.00  -0.04     0.16  -0.00  -0.00
     6   6    -0.00   0.00   0.20     0.00  -0.00  -0.01    -0.04   0.01  -0.00
     7   6     0.00   0.00   0.02     0.00   0.00   0.14    -0.08  -0.03   0.00
     8   6    -0.00  -0.00  -0.07    -0.00   0.00   0.07     0.15  -0.03   0.00
     9   6    -0.00  -0.00  -0.16    -0.00  -0.00   0.08     0.12   0.03   0.00
    10   6    -0.00  -0.00   0.26    -0.00  -0.00  -0.06     0.06   0.05  -0.00
    11   6    -0.00   0.00   0.08     0.00  -0.00   0.03    -0.13   0.04   0.00
    12   6    -0.00   0.00  -0.09     0.00  -0.00   0.08    -0.14   0.01   0.00
    13   6     0.00  -0.00   0.01     0.00  -0.00   0.09    -0.01   0.11   0.00
    14   6    -0.00  -0.00  -0.18    -0.00   0.00   0.10     0.12  -0.03   0.00
    15   6    -0.00   0.00  -0.06     0.00  -0.00  -0.08    -0.14   0.05  -0.00
    16   6    -0.00   0.00   0.01     0.00   0.00   0.20    -0.14  -0.00   0.00
    17   6     0.00  -0.00  -0.15     0.00   0.00   0.03    -0.01  -0.12   0.00
    18   6    -0.00  -0.00  -0.12     0.00   0.00   0.03    -0.11  -0.03   0.00
    19   6    -0.00   0.00  -0.13     0.00  -0.00  -0.18    -0.09   0.04  -0.00
    20   6     0.00  -0.00   0.20     0.00  -0.00  -0.04    -0.14   0.04  -0.00
    21   6     0.00   0.00  -0.10    -0.00  -0.00  -0.09     0.02   0.11  -0.00
    22   6    -0.00   0.00  -0.11     0.00   0.00  -0.19    -0.08  -0.03  -0.00
    23   6     0.00  -0.00   0.08     0.00   0.00  -0.10    -0.14  -0.06  -0.00
    24   6     0.00   0.00   0.05    -0.00  -0.00   0.14     0.13   0.06   0.00
    25   6     0.00  -0.00   0.01    -0.00   0.00  -0.13     0.03  -0.10  -0.00
    26   6     0.00   0.00   0.14    -0.00   0.00   0.12     0.14  -0.04   0.00
    27   1    -0.00   0.00  -0.01    -0.00   0.00  -0.17     0.07  -0.16  -0.00
    28   1    -0.00  -0.00  -0.20    -0.00  -0.00  -0.07     0.15   0.04  -0.00
    29   1     0.00   0.00  -0.02     0.00   0.00   0.28    -0.08  -0.09   0.00
    30   1    -0.00   0.00  -0.04    -0.00   0.00   0.10     0.15  -0.05   0.00
    31   1    -0.00  -0.00   0.35    -0.00  -0.00  -0.11     0.06   0.13  -0.00
    32   1    -0.00   0.00  -0.21     0.00   0.00   0.19    -0.17  -0.01   0.00
    33   1    -0.00  -0.00   0.03     0.00   0.00   0.47    -0.16  -0.01   0.00
    34   1     0.00  -0.00   0.07     0.00  -0.00   0.14    -0.02   0.24   0.00
    35   1    -0.00  -0.00  -0.17     0.00   0.00   0.16    -0.11  -0.05   0.00
    36   1     0.00  -0.00  -0.22     0.00   0.00   0.01    -0.01  -0.25   0.00
    37   1     0.00  -0.00   0.41     0.00  -0.00  -0.09    -0.22   0.08  -0.00
    38   1     0.00   0.00  -0.15    -0.00  -0.00  -0.12     0.02   0.20  -0.00
    39   1     0.00  -0.00   0.18     0.00   0.00  -0.22    -0.21  -0.11  -0.00
    40   1     0.00  -0.00   0.05    -0.00   0.00  -0.15     0.03  -0.21  -0.00
    41   1     0.00   0.00   0.12    -0.00  -0.00   0.32     0.21   0.10   0.00
    42   1     0.00  -0.00   0.28    -0.00   0.00   0.29     0.21  -0.08   0.00
                     10                     11                     12
                     A'                     A"                     A"
 Frequencies --    222.6424               263.0376               294.8178
 Red. masses --      7.0013                 4.5492                 4.3233
 Frc consts  --      0.2045                 0.1854                 0.2214
 IR Inten    --      0.2536                 0.4845                 1.3331
  Atom  AN      X      Y      Z        X      Y      Z        X      Y      Z
     1   6    -0.02  -0.05   0.00     0.00   0.00  -0.08     0.00  -0.00   0.05
     2   6    -0.06  -0.10   0.00     0.00   0.00   0.01     0.00  -0.00  -0.15
     3   6    -0.01  -0.02  -0.00     0.00  -0.00  -0.04    -0.00  -0.00   0.21
     4   6    -0.05  -0.14   0.00    -0.00   0.00   0.17    -0.00  -0.00  -0.19
     5   6    -0.06  -0.08   0.00     0.00   0.00  -0.12     0.00  -0.00  -0.12
     6   6    -0.00   0.01  -0.00     0.00  -0.00   0.14     0.00  -0.00   0.11
     7   6     0.02   0.01  -0.00    -0.00  -0.00  -0.14    -0.00  -0.00   0.07
     8   6    -0.08  -0.11  -0.00    -0.00   0.00  -0.20    -0.00  -0.00   0.01
     9   6    -0.05  -0.17  -0.00    -0.00   0.00   0.10    -0.00  -0.00   0.06
    10   6    -0.04  -0.04   0.00     0.00  -0.00   0.00     0.00   0.00  -0.09
    11   6    -0.02   0.08  -0.00     0.00  -0.00   0.23    -0.00   0.00   0.09
    12   6    -0.01   0.04  -0.00    -0.00  -0.00   0.05    -0.00  -0.00  -0.19
    13   6    -0.00  -0.22  -0.00     0.00   0.00  -0.02    -0.00  -0.00   0.16
    14   6    -0.05  -0.14  -0.00    -0.00   0.00  -0.01    -0.00  -0.00   0.14
    15   6    -0.01   0.11   0.00    -0.00  -0.00   0.17    -0.00   0.00   0.00
    16   6    -0.02   0.13  -0.00     0.00  -0.00   0.04    -0.00   0.00  -0.04
    17   6    -0.01  -0.13  -0.00    -0.00   0.00   0.11    -0.00   0.00   0.11
    18   6    -0.03   0.14  -0.00    -0.00   0.00  -0.18    -0.00   0.00  -0.09
    19   6    -0.00   0.16   0.00    -0.00  -0.00   0.02    -0.00   0.00   0.05
    20   6     0.04  -0.20   0.00     0.00   0.00  -0.13     0.00  -0.00  -0.04
    21   6     0.07   0.22   0.00    -0.00  -0.00  -0.11     0.00   0.00   0.05
    22   6     0.01   0.16   0.00    -0.00  -0.00  -0.08    -0.00   0.00   0.05
    23   6     0.04  -0.16   0.00     0.00   0.00   0.06     0.00   0.00  -0.14
    24   6     0.13   0.20  -0.00     0.00  -0.00  -0.04     0.00   0.00  -0.07
    25   6     0.07   0.13   0.00    -0.00  -0.00   0.01     0.00  -0.00   0.09
    26   6     0.13   0.17  -0.00     0.00  -0.00   0.12     0.00   0.00  -0.03
    27   1    -0.02  -0.02   0.00     0.00   0.00  -0.14     0.00  -0.00   0.05
    28   1    -0.05  -0.14   0.00    -0.00   0.00   0.25    -0.00   0.00  -0.28
    29   1     0.02   0.02  -0.00    -0.00  -0.00  -0.32    -0.00  -0.00  -0.03
    30   1    -0.08  -0.11  -0.00    -0.00  -0.00  -0.30    -0.00  -0.00   0.02
    31   1    -0.04  -0.06   0.00     0.00  -0.00   0.02     0.00   0.00  -0.16
    32   1    -0.04   0.03  -0.00    -0.00  -0.00   0.01    -0.00  -0.00  -0.51
    33   1    -0.01   0.13  -0.00     0.00   0.00   0.00    -0.00   0.00  -0.12
    34   1     0.00  -0.27  -0.00     0.00   0.00  -0.08    -0.00  -0.00   0.26
    35   1    -0.02   0.12  -0.00    -0.00   0.00  -0.38    -0.00   0.00  -0.23
    36   1    -0.02  -0.09  -0.00    -0.00   0.00   0.20    -0.00   0.00   0.13
    37   1     0.06  -0.22   0.00     0.00   0.00  -0.29     0.00  -0.00  -0.09
    38   1     0.07   0.27   0.00    -0.00   0.00  -0.20     0.00   0.00   0.12
    39   1     0.08  -0.14   0.00     0.00   0.00   0.12     0.00   0.00  -0.33
    40   1     0.07   0.07   0.00    -0.00  -0.00   0.04     0.00  -0.00   0.14
    41   1     0.15   0.22  -0.00     0.00   0.00  -0.09     0.00   0.00  -0.14
    42   1     0.17   0.15  -0.00     0.00  -0.00   0.26     0.00  -0.00  -0.07
                     13                     14                     15
                     A'                     A"                     A"
 Frequencies --    336.7062               344.4166               386.7959
 Red. masses --      5.2151                 4.1143                 3.4420
 Frc consts  --      0.3484                 0.2875                 0.3034
 IR Inten    --      0.4082                 0.2540                 0.0018
  Atom  AN      X      Y      Z        X      Y      Z        X      Y      Z
     1   6     0.12  -0.04  -0.00    -0.00   0.00  -0.09    -0.00   0.00   0.22
     2   6     0.05  -0.02  -0.00    -0.00   0.00  -0.07    -0.00   0.00   0.03
     3   6     0.16  -0.09  -0.00    -0.00   0.00   0.00     0.00   0.00  -0.05
     4   6    -0.09   0.05   0.00     0.00  -0.00   0.05     0.00  -0.00  -0.17
     5   6     0.05   0.01  -0.00    -0.00  -0.00  -0.04    -0.00   0.00  -0.02
     6   6     0.14  -0.04   0.00    -0.00   0.00   0.07     0.00   0.00  -0.06
     7   6     0.06  -0.18   0.00    -0.00   0.00   0.10     0.00   0.00  -0.16
     8   6    -0.06  -0.00  -0.00     0.00   0.00  -0.23    -0.00   0.00  -0.08
     9   6    -0.16   0.02   0.00     0.00  -0.00   0.11     0.00   0.00  -0.02
    10   6     0.14  -0.04   0.00    -0.00   0.00   0.25    -0.00   0.00   0.06
    11   6     0.01   0.01  -0.00    -0.00  -0.00  -0.11    -0.00   0.00  -0.03
    12   6    -0.06  -0.11   0.00     0.00   0.00  -0.02     0.00   0.00   0.09
    13   6    -0.06  -0.04   0.00     0.00   0.00   0.08     0.00   0.00   0.10
    14   6    -0.17   0.08  -0.00     0.00  -0.00  -0.04     0.00  -0.00   0.04
    15   6    -0.07  -0.02  -0.00     0.00   0.00  -0.16     0.00   0.00   0.10
    16   6    -0.01   0.02  -0.00     0.00  -0.00  -0.09    -0.00  -0.00  -0.05
    17   6    -0.05   0.19   0.00     0.00  -0.00   0.11     0.00  -0.00   0.10
    18   6    -0.07   0.03   0.00     0.00  -0.00   0.12    -0.00  -0.00   0.10
    19   6    -0.13   0.02  -0.00     0.00  -0.00  -0.07     0.00   0.00   0.02
    20   6     0.07   0.04  -0.00    -0.00  -0.00  -0.13    -0.00   0.00  -0.02
    21   6    -0.03   0.09   0.00     0.00  -0.00   0.05    -0.00   0.00  -0.12
    22   6    -0.12  -0.02   0.00     0.00   0.00   0.07     0.00  -0.00   0.02
    23   6     0.07   0.14   0.00    -0.00  -0.00   0.03    -0.00  -0.00  -0.08
    24   6     0.09   0.04   0.00    -0.00  -0.00   0.05    -0.00   0.00   0.07
    25   6    -0.02  -0.09  -0.00     0.00   0.00   0.01    -0.00  -0.00  -0.13
    26   6     0.09  -0.04  -0.00    -0.00   0.00  -0.09    -0.00  -0.00   0.05
    27   1     0.12   0.02  -0.00    -0.00  -0.00  -0.09    -0.00   0.00   0.40
    28   1    -0.09   0.18   0.00     0.00  -0.00   0.06     0.00  -0.00  -0.30
    29   1     0.07  -0.30   0.00    -0.00   0.00   0.24     0.00   0.00  -0.28
    30   1    -0.06  -0.13  -0.00     0.00   0.00  -0.36    -0.00   0.00  -0.17
    31   1     0.14  -0.10   0.00    -0.00   0.00   0.46    -0.00   0.00   0.20
    32   1    -0.13  -0.15   0.00     0.00   0.00   0.03     0.00   0.00   0.19
    33   1     0.01   0.03  -0.00     0.00  -0.00  -0.16    -0.00  -0.00  -0.14
    34   1    -0.06  -0.16   0.00     0.00   0.00   0.08     0.00   0.00   0.23
    35   1    -0.08   0.10   0.00     0.00  -0.00   0.23    -0.00  -0.00   0.17
    36   1    -0.05   0.32   0.00     0.00  -0.00   0.23     0.00  -0.00   0.19
    37   1     0.17  -0.01  -0.00    -0.00   0.00  -0.30    -0.00   0.00  -0.01
    38   1    -0.03   0.18   0.00     0.00  -0.00   0.12    -0.00   0.00  -0.29
    39   1     0.15   0.18   0.00    -0.00  -0.00   0.09    -0.00  -0.00  -0.17
    40   1    -0.02  -0.21   0.00     0.00   0.00   0.01    -0.00  -0.00  -0.28
    41   1     0.16   0.09   0.00    -0.00  -0.00   0.13    -0.00   0.00   0.12
    42   1     0.16  -0.08  -0.00    -0.00   0.00  -0.20    -0.00  -0.00   0.09
                     16                     17                     18
                     A'                     A"                     A'
 Frequencies --    406.7647               425.9830               437.6491
 Red. masses --      6.6253                 3.2557                 5.2320
 Frc consts  --      0.6459                 0.3481                 0.5904
 IR Inten    --      0.6693                 3.4209                 3.7400
  Atom  AN      X      Y      Z        X      Y      Z        X      Y      Z
     1   6     0.14   0.16  -0.00    -0.00   0.00   0.09     0.04  -0.13   0.00
     2   6     0.12   0.10  -0.00    -0.00   0.00   0.06     0.14  -0.06   0.00
     3   6     0.07   0.20   0.00     0.00   0.00  -0.12    -0.09  -0.07  -0.00
     4   6     0.03   0.08   0.00    -0.00   0.00  -0.08     0.03   0.00  -0.00
     5   6     0.12   0.05  -0.00    -0.00  -0.00   0.05     0.14   0.03   0.00
     6   6     0.05   0.11   0.00     0.00  -0.00  -0.11    -0.09   0.03  -0.00
     7   6     0.00   0.21   0.00     0.00   0.00  -0.02    -0.12  -0.07  -0.00
     8   6    -0.04  -0.07   0.00    -0.00   0.00  -0.07     0.04  -0.01  -0.00
     9   6    -0.12  -0.06   0.00     0.00   0.00  -0.02    -0.09  -0.04  -0.00
    10   6     0.09   0.10  -0.00    -0.00  -0.00   0.06     0.03   0.09   0.00
    11   6    -0.03   0.10   0.00     0.00  -0.00  -0.04    -0.11   0.05  -0.00
    12   6    -0.04   0.22  -0.00     0.00   0.00   0.06    -0.13  -0.04   0.00
    13   6    -0.01  -0.19  -0.00     0.00   0.00   0.06    -0.07  -0.07   0.00
    14   6    -0.12  -0.06   0.00     0.00  -0.00  -0.00    -0.09   0.05  -0.00
    15   6    -0.04   0.09   0.00     0.00  -0.00  -0.06    -0.07   0.03  -0.00
    16   6    -0.05  -0.02  -0.00     0.00  -0.00   0.15    -0.10   0.06   0.00
    17   6    -0.06  -0.06  -0.00     0.00  -0.00   0.06    -0.07   0.11   0.00
    18   6    -0.00  -0.07   0.00    -0.00   0.00  -0.13     0.10  -0.02  -0.00
    19   6    -0.02  -0.01   0.00    -0.00   0.00  -0.03     0.16  -0.06  -0.00
    20   6     0.07  -0.18  -0.00    -0.00   0.00  -0.02     0.00  -0.03  -0.00
    21   6    -0.07  -0.06  -0.00    -0.00   0.00   0.16     0.12  -0.13   0.00
    22   6    -0.02  -0.10   0.00    -0.00  -0.00  -0.14     0.20   0.05  -0.00
    23   6     0.07  -0.13   0.00     0.00  -0.00  -0.03     0.00   0.08  -0.00
    24   6    -0.06  -0.09   0.00     0.00   0.00  -0.13    -0.02  -0.06  -0.00
    25   6    -0.04  -0.13  -0.00    -0.00  -0.00   0.15     0.10   0.15   0.00
    26   6    -0.06  -0.15  -0.00     0.00  -0.00  -0.01    -0.03   0.10  -0.00
    27   1     0.14   0.13  -0.00    -0.00   0.00   0.22     0.04  -0.26   0.00
    28   1     0.03   0.22   0.00    -0.00  -0.00  -0.19     0.02   0.15  -0.00
    29   1     0.01   0.16  -0.00     0.00   0.00   0.10    -0.12  -0.09   0.00
    30   1    -0.03  -0.21   0.00    -0.00   0.00  -0.16     0.04  -0.15  -0.00
    31   1     0.09   0.13  -0.00    -0.00  -0.00   0.15     0.03   0.19   0.00
    32   1    -0.01   0.23  -0.00     0.00   0.00   0.23    -0.18  -0.07   0.00
    33   1    -0.12  -0.06  -0.00     0.00  -0.00   0.42    -0.16   0.03   0.00
    34   1    -0.01  -0.31  -0.00     0.00   0.00   0.14    -0.07  -0.12   0.00
    35   1    -0.00  -0.07   0.00    -0.00   0.00  -0.11     0.10  -0.21  -0.00
    36   1    -0.06   0.04  -0.00     0.00  -0.00   0.14    -0.07   0.16   0.00
    37   1     0.09  -0.20   0.00    -0.00   0.00  -0.01     0.08  -0.08  -0.00
    38   1    -0.06  -0.07  -0.00    -0.00   0.00   0.38     0.12  -0.25   0.00
    39   1     0.15  -0.08   0.00    -0.00  -0.00  -0.05     0.07   0.12  -0.00
    40   1    -0.04  -0.10  -0.00    -0.00  -0.00   0.42     0.10   0.27   0.00
    41   1    -0.02  -0.06   0.00     0.00   0.00  -0.22    -0.14  -0.14  -0.00
    42   1    -0.05  -0.16  -0.00     0.00  -0.00   0.05    -0.14   0.16   0.00
                     19                     20                     21
                     A"                     A"                     A"
 Frequencies --    474.3956               480.0082               492.2816
 Red. masses --      2.5816                 2.7197                 3.5054
 Frc consts  --      0.3423                 0.3692                 0.5005
 IR Inten    --      4.4631                 5.0461                 1.2005
  Atom  AN      X      Y      Z        X      Y      Z        X      Y      Z
     1   6    -0.00   0.00  -0.11     0.00  -0.00   0.05    -0.00   0.00  -0.03
     2   6    -0.00   0.00   0.20     0.00  -0.00  -0.05    -0.00   0.00   0.02
     3   6    -0.00   0.00   0.06     0.00  -0.00  -0.02     0.00   0.00  -0.07
     4   6     0.00   0.00  -0.11    -0.00  -0.00  -0.06     0.00  -0.00  -0.03
     5   6    -0.00   0.00   0.21     0.00   0.00  -0.06    -0.00   0.00   0.10
     6   6     0.00   0.00   0.07     0.00   0.00  -0.02     0.00   0.00  -0.16
     7   6    -0.00   0.00  -0.02    -0.00  -0.00  -0.00    -0.00  -0.00   0.16
     8   6    -0.00  -0.00  -0.11    -0.00   0.00  -0.06    -0.00   0.00  -0.04
     9   6     0.00   0.00   0.04    -0.00  -0.00   0.21     0.00  -0.00   0.03
    10   6    -0.00   0.00  -0.09    -0.00   0.00   0.04    -0.00   0.00   0.05
    11   6     0.00  -0.00  -0.02     0.00   0.00   0.00     0.00   0.00  -0.01
    12   6     0.00  -0.00   0.02    -0.00  -0.00  -0.00    -0.00  -0.00  -0.16
    13   6     0.00   0.00   0.01    -0.00  -0.00  -0.14     0.00  -0.00   0.04
    14   6     0.00  -0.00   0.04    -0.00   0.00   0.21     0.00   0.00  -0.04
    15   6     0.00  -0.00  -0.00    -0.00   0.00   0.00    -0.00  -0.00  -0.02
    16   6     0.00   0.00  -0.03     0.00   0.00   0.01     0.00   0.00   0.11
    17   6     0.00  -0.00   0.00    -0.00   0.00  -0.14    -0.00  -0.00  -0.01
    18   6     0.00   0.00   0.02     0.00   0.00  -0.00     0.00   0.00  -0.10
    19   6    -0.00  -0.00  -0.01     0.00  -0.00  -0.00    -0.00  -0.00   0.24
    20   6     0.00   0.00  -0.01    -0.00  -0.00   0.07    -0.00  -0.00  -0.05
    21   6    -0.00   0.00  -0.00     0.00  -0.00   0.00    -0.00  -0.00  -0.06
    22   6    -0.00  -0.00   0.01     0.00   0.00  -0.01    -0.00   0.00   0.10
    23   6     0.00  -0.00   0.00    -0.00   0.00   0.07    -0.00  -0.00   0.03
    24   6     0.00  -0.00   0.01     0.00  -0.00  -0.01     0.00  -0.00  -0.02
    25   6    -0.00  -0.00   0.00     0.00   0.00   0.00     0.00  -0.00  -0.12
    26   6     0.00  -0.00  -0.01     0.00   0.00   0.00     0.00  -0.00   0.11
    27   1    -0.00   0.00  -0.46     0.00   0.00   0.19    -0.00   0.00   0.04
    28   1     0.00  -0.00  -0.45     0.00  -0.00  -0.29     0.00  -0.00  -0.12
    29   1    -0.00   0.00  -0.06    -0.00  -0.00   0.01    -0.00  -0.00   0.41
    30   1    -0.00   0.00  -0.45    -0.00   0.00  -0.28    -0.00   0.00  -0.14
    31   1    -0.00   0.00  -0.48     0.00  -0.00   0.20    -0.00   0.00   0.14
    32   1     0.00   0.00   0.03    -0.00  -0.00   0.01    -0.00  -0.00  -0.15
    33   1     0.00   0.00   0.02    -0.00   0.00  -0.00     0.00   0.00   0.10
    34   1     0.00  -0.00  -0.00    -0.00  -0.00  -0.54     0.00   0.00   0.05
    35   1    -0.00   0.00   0.06     0.00   0.00  -0.01     0.00   0.00  -0.33
    36   1     0.00  -0.00  -0.00    -0.00   0.00  -0.54    -0.00  -0.00   0.04
    37   1    -0.00   0.00  -0.02    -0.00  -0.00  -0.08    -0.00  -0.00  -0.10
    38   1    -0.00   0.00  -0.00     0.00  -0.00   0.01    -0.00  -0.00  -0.39
    39   1    -0.00  -0.00  -0.00     0.00   0.00  -0.10    -0.00  -0.00   0.11
    40   1    -0.00  -0.00   0.00     0.00   0.00   0.01     0.00  -0.00  -0.40
    41   1     0.00   0.00   0.02    -0.00  -0.00  -0.01     0.00  -0.00  -0.24
    42   1     0.00  -0.00  -0.02    -0.00   0.00   0.01     0.00  -0.00   0.10
                     22                     23                     24
                     A'                     A'                     A'
 Frequencies --    495.1714               507.4220               530.4785
 Red. masses --      6.2481                 5.3056                 6.2716
 Frc consts  --      0.9026                 0.8049                 1.0398
 IR Inten    --      2.0301                 8.4852                 0.8515
  Atom  AN      X      Y      Z        X      Y      Z        X      Y      Z
     1   6    -0.02   0.03   0.00     0.03   0.12  -0.00     0.01  -0.05  -0.00
     2   6    -0.07   0.01  -0.00    -0.13   0.05   0.00    -0.08  -0.08   0.00
     3   6     0.01   0.02   0.00     0.19   0.01  -0.00     0.14  -0.09  -0.00
     4   6     0.02  -0.06   0.00    -0.08   0.03  -0.00     0.02  -0.16   0.00
     5   6    -0.08   0.12  -0.00    -0.12  -0.07   0.00    -0.08   0.13  -0.00
     6   6     0.05   0.15   0.00     0.14  -0.06  -0.00     0.08   0.10   0.00
     7   6    -0.14  -0.10  -0.00     0.07  -0.06   0.00     0.19  -0.10  -0.00
     8   6    -0.04   0.13   0.00    -0.07  -0.05  -0.00    -0.01   0.19  -0.00
     9   6     0.06  -0.05  -0.00     0.03   0.08  -0.00     0.09  -0.10  -0.00
    10   6    -0.03   0.14  -0.00     0.05  -0.14  -0.00     0.02   0.09  -0.00
    11   6     0.13   0.12   0.00    -0.13   0.07   0.00    -0.05   0.14   0.00
    12   6    -0.15  -0.11   0.00    -0.18   0.07  -0.00     0.03  -0.00   0.00
    13   6     0.03  -0.06  -0.00     0.07   0.11  -0.00    -0.01  -0.08  -0.00
    14   6     0.05   0.04   0.00     0.04  -0.08   0.00     0.09   0.11   0.00
    15   6    -0.09  -0.04   0.00    -0.15   0.06  -0.00    -0.00   0.17  -0.00
    16   6     0.19   0.21  -0.00    -0.17   0.10   0.00    -0.08  -0.09   0.00
    17   6    -0.03  -0.04   0.00     0.08  -0.09   0.00    -0.04   0.05   0.00
    18   6     0.15   0.21   0.00     0.01   0.00  -0.00     0.06  -0.18  -0.00
    19   6    -0.07  -0.08  -0.00     0.06  -0.05   0.00     0.07   0.11  -0.00
    20   6    -0.05  -0.11   0.00     0.04   0.09   0.00    -0.11  -0.12   0.00
    21   6    -0.03  -0.11   0.00     0.06  -0.10  -0.00    -0.03   0.08  -0.00
    22   6    -0.05   0.03  -0.00     0.09   0.03   0.00     0.09  -0.11   0.00
    23   6    -0.06  -0.06  -0.00     0.04  -0.07  -0.00    -0.11   0.06  -0.00
    24   6     0.08  -0.18   0.00     0.00  -0.09   0.00    -0.10   0.10   0.00
    25   6     0.05  -0.08   0.00     0.08   0.06  -0.00    -0.04  -0.06   0.00
    26   6     0.08  -0.11  -0.00    -0.00   0.01  -0.00    -0.10  -0.07  -0.00
    27   1    -0.02   0.11  -0.00     0.03   0.30  -0.00     0.01   0.10  -0.00
    28   1     0.02  -0.12   0.00    -0.08  -0.08  -0.00     0.02  -0.25  -0.00
    29   1    -0.14  -0.19  -0.00     0.08  -0.28   0.00     0.19  -0.15   0.00
    30   1    -0.04   0.21   0.00    -0.07   0.06  -0.00    -0.01   0.28  -0.00
    31   1    -0.03   0.09  -0.00     0.05  -0.29  -0.00     0.02  -0.05  -0.00
    32   1    -0.14  -0.10   0.00    -0.31  -0.01   0.00    -0.14  -0.11   0.00
    33   1     0.20   0.21  -0.00    -0.26   0.04   0.00    -0.24  -0.19  -0.00
    34   1     0.03   0.01  -0.00     0.07   0.09  -0.00    -0.02   0.06  -0.00
    35   1     0.14   0.37   0.00     0.01  -0.15  -0.00     0.06  -0.27  -0.00
    36   1    -0.03  -0.13  -0.00     0.08  -0.07   0.00    -0.04  -0.10   0.00
    37   1    -0.08  -0.10   0.00    -0.05   0.14   0.00    -0.06  -0.14   0.00
    38   1    -0.02  -0.04   0.00     0.06  -0.15  -0.00    -0.03  -0.07   0.00
    39   1    -0.02  -0.04  -0.00    -0.05  -0.13  -0.00    -0.04   0.10  -0.00
    40   1     0.05  -0.18   0.00     0.08   0.10  -0.00    -0.04   0.09   0.00
    41   1     0.11  -0.16   0.00    -0.06  -0.13   0.00    -0.05   0.14   0.00
    42   1     0.02  -0.08  -0.00    -0.09   0.06  -0.00    -0.03  -0.10  -0.00
                     25                     26                     27
                     A"                     A"                     A'
 Frequencies --    531.6355               551.4007               568.2592
 Red. masses --      3.4195                 3.6343                 6.9195
 Frc consts  --      0.5694                 0.6510                 1.3165
 IR Inten    --      0.1031                 0.0063                 0.0509
  Atom  AN      X      Y      Z        X      Y      Z        X      Y      Z
     1   6    -0.00   0.00  -0.00     0.00  -0.00  -0.07     0.02   0.06  -0.00
     2   6     0.00   0.00   0.10    -0.00  -0.00   0.03     0.00   0.08  -0.00
     3   6    -0.00   0.00  -0.13     0.00  -0.00   0.04    -0.00   0.03   0.00
     4   6     0.00   0.00   0.03    -0.00  -0.00   0.10    -0.03   0.11   0.00
     5   6     0.00  -0.00  -0.03     0.00  -0.00  -0.06    -0.01   0.01  -0.00
     6   6    -0.00  -0.00   0.00    -0.00  -0.00   0.05     0.03   0.05   0.00
     7   6    -0.00   0.00   0.03     0.00   0.00   0.02    -0.20  -0.11  -0.00
     8   6    -0.00  -0.00  -0.05     0.00   0.00  -0.09    -0.05  -0.04  -0.00
     9   6    -0.00   0.00  -0.09     0.00  -0.00  -0.11    -0.03   0.08  -0.00
    10   6    -0.00  -0.00  -0.01     0.00  -0.00   0.06    -0.01   0.02   0.00
    11   6     0.00  -0.00   0.15    -0.00   0.00  -0.11     0.09   0.02  -0.00
    12   6    -0.00  -0.00  -0.02     0.00   0.00  -0.02    -0.18  -0.12  -0.00
    13   6    -0.00   0.00  -0.08     0.00  -0.00  -0.14     0.07   0.05  -0.00
    14   6    -0.00  -0.00   0.08     0.00   0.00   0.11    -0.04  -0.05   0.00
    15   6     0.00  -0.00  -0.09     0.00   0.00  -0.01    -0.09  -0.04  -0.00
    16   6     0.00   0.00   0.05    -0.00   0.00  -0.03     0.18  -0.15  -0.00
    17   6     0.00  -0.00   0.09    -0.00   0.00   0.14    -0.01  -0.09   0.00
    18   6    -0.00   0.00  -0.10    -0.00   0.00   0.05     0.24  -0.17   0.00
    19   6    -0.00  -0.00  -0.07    -0.00   0.00   0.11     0.02  -0.01   0.00
    20   6     0.00   0.00   0.11    -0.00  -0.00   0.18     0.06   0.02   0.00
    21   6     0.00  -0.00  -0.08    -0.00  -0.00   0.07     0.13   0.13   0.00
    22   6    -0.00   0.00   0.16    -0.00   0.00  -0.07     0.06  -0.16  -0.00
    23   6     0.00  -0.00  -0.12    -0.00   0.00  -0.17     0.06  -0.13  -0.00
    24   6     0.00  -0.00   0.15     0.00  -0.00  -0.12    -0.04   0.27  -0.00
    25   6     0.00   0.00   0.08     0.00  -0.00  -0.09    -0.19  -0.00  -0.00
    26   6     0.00   0.00  -0.14     0.00  -0.00   0.13    -0.07   0.12   0.00
    27   1    -0.00  -0.00   0.04     0.00   0.00  -0.18     0.02   0.07  -0.00
    28   1     0.00   0.00   0.00    -0.00  -0.00   0.18    -0.03   0.14   0.00
    29   1    -0.00   0.00   0.29     0.00   0.00   0.00    -0.20  -0.23  -0.00
    30   1    -0.00  -0.00  -0.12     0.00   0.00  -0.13    -0.05  -0.04  -0.00
    31   1     0.00   0.00   0.08     0.00   0.00   0.05    -0.02  -0.00   0.00
    32   1     0.00   0.00   0.19     0.00   0.00  -0.05    -0.15  -0.09   0.00
    33   1     0.00   0.00  -0.14    -0.00   0.00   0.10     0.07  -0.22   0.00
    34   1     0.00  -0.00  -0.02     0.00   0.00  -0.11     0.07  -0.03  -0.00
    35   1    -0.00   0.00  -0.41    -0.00   0.00   0.22     0.24  -0.10   0.00
    36   1     0.00   0.00   0.07    -0.00  -0.00   0.09    -0.01  -0.02   0.00
    37   1     0.00   0.00   0.32    -0.00  -0.00   0.45    -0.04   0.07   0.00
    38   1     0.00   0.00  -0.17    -0.00   0.00   0.03     0.13   0.05  -0.00
    39   1     0.00  -0.00  -0.30     0.00   0.00  -0.45     0.03  -0.15  -0.00
    40   1     0.00  -0.00  -0.01     0.00  -0.00  -0.12    -0.19   0.10  -0.00
    41   1     0.00  -0.00   0.29     0.00  -0.00  -0.31    -0.11   0.23  -0.00
    42   1     0.00   0.00  -0.39    -0.00   0.00   0.28     0.14   0.01   0.00
                     28                     29                     30
                     A"                     A'                     A'
 Frequencies --    584.8174               591.1972               623.1791
 Red. masses --      3.1931                 7.2479                 6.8827
 Frc consts  --      0.6434                 1.4925                 1.5748
 IR Inten    --      1.4023                 5.2617                 5.8519
  Atom  AN      X      Y      Z        X      Y      Z        X      Y      Z
     1   6    -0.00  -0.00  -0.03     0.15  -0.08   0.00     0.09   0.12  -0.00
     2   6    -0.00   0.00   0.05     0.01  -0.19   0.00    -0.03  -0.00   0.00
     3   6    -0.00  -0.00  -0.09    -0.01   0.06  -0.00     0.08   0.13  -0.00
     4   6    -0.00   0.00   0.01    -0.05  -0.17   0.00     0.08  -0.12  -0.00
     5   6    -0.00   0.00   0.06    -0.02  -0.19  -0.00    -0.04  -0.01   0.00
     6   6    -0.00   0.00  -0.16     0.00   0.06   0.00     0.09  -0.09  -0.00
     7   6    -0.00  -0.00   0.15    -0.08   0.11  -0.00    -0.07   0.13   0.00
     8   6    -0.00   0.00  -0.02     0.05  -0.15  -0.00     0.05   0.09  -0.00
     9   6     0.00   0.00  -0.02    -0.02  -0.10  -0.00     0.08  -0.13  -0.00
    10   6     0.00   0.00  -0.00    -0.15  -0.09  -0.00     0.05  -0.11   0.00
    11   6    -0.00   0.00   0.17     0.06   0.12   0.00     0.01  -0.14   0.00
    12   6    -0.00  -0.00  -0.11    -0.10   0.14  -0.00    -0.11   0.13  -0.00
    13   6     0.00   0.00  -0.01    -0.20   0.05  -0.00    -0.07  -0.12   0.00
    14   6     0.00  -0.00  -0.00     0.03  -0.09   0.00     0.09   0.09   0.00
    15   6    -0.00   0.00   0.20    -0.04   0.10   0.00    -0.08  -0.16   0.00
    16   6    -0.00   0.00  -0.09     0.12   0.07  -0.00     0.01  -0.06  -0.00
    17   6    -0.00  -0.00   0.02     0.19   0.07   0.00     0.00   0.12   0.00
    18   6     0.00  -0.00   0.12     0.19   0.03   0.00    -0.06  -0.01   0.00
    19   6     0.00   0.00  -0.11    -0.00   0.05  -0.00    -0.03  -0.18  -0.00
    20   6     0.00  -0.00   0.01    -0.02   0.21   0.00    -0.10  -0.13   0.00
    21   6     0.00  -0.00  -0.00    -0.05   0.04   0.00     0.20  -0.06  -0.00
    22   6     0.00  -0.00  -0.11     0.03  -0.07  -0.00    -0.09  -0.02  -0.00
    23   6     0.00  -0.00  -0.02     0.01   0.22  -0.00    -0.10   0.17  -0.00
    24   6     0.00   0.00  -0.03    -0.04   0.02  -0.00     0.08   0.04   0.00
    25   6     0.00  -0.00  -0.00    -0.02  -0.10   0.00    -0.17   0.08   0.00
    26   6     0.00   0.00  -0.00    -0.05  -0.13  -0.00     0.05   0.22  -0.00
    27   1    -0.00  -0.00   0.09     0.15  -0.12  -0.00     0.09   0.19  -0.00
    28   1    -0.00   0.00  -0.07    -0.05  -0.20  -0.00     0.08  -0.20  -0.00
    29   1    -0.00  -0.00   0.14    -0.08   0.08   0.00    -0.06  -0.01   0.00
    30   1    -0.00   0.00  -0.13     0.05  -0.18   0.00     0.05   0.16   0.00
    31   1     0.00   0.00   0.25    -0.14  -0.10   0.00     0.04  -0.18   0.00
    32   1    -0.00  -0.00  -0.48    -0.09   0.15   0.00     0.03   0.22  -0.00
    33   1    -0.00   0.00  -0.41     0.02  -0.00  -0.00     0.06  -0.03  -0.00
    34   1     0.00  -0.00   0.03    -0.20   0.07   0.00    -0.08   0.02   0.00
    35   1     0.00  -0.00   0.14     0.19   0.12   0.00    -0.06   0.02   0.00
    36   1    -0.00  -0.00   0.06     0.19   0.07  -0.00     0.01  -0.02  -0.00
    37   1    -0.00   0.00   0.07     0.15   0.12   0.00     0.06  -0.21  -0.00
    38   1     0.00  -0.00   0.35    -0.05   0.01   0.00     0.20   0.04   0.00
    39   1     0.00  -0.00  -0.02    -0.15   0.12   0.00    -0.01   0.22  -0.00
    40   1     0.00   0.00   0.24    -0.02  -0.05   0.00    -0.17  -0.03   0.00
    41   1     0.00  -0.00   0.18     0.04   0.07  -0.00    -0.14  -0.09   0.00
    42   1     0.00   0.00   0.21     0.01  -0.16  -0.00     0.12   0.18   0.00
                     31                     32                     33
                     A'                     A"                     A'
 Frequencies --    642.0960               650.9844               697.4873
 Red. masses --      6.8956                 3.6929                 6.6486
 Frc consts  --      1.6750                 0.9221                 1.9057
 IR Inten    --      0.8745                 0.4600                 3.2028
  Atom  AN      X      Y      Z        X      Y      Z        X      Y      Z
     1   6     0.15  -0.05   0.00    -0.00  -0.00  -0.05     0.34   0.04  -0.00
     2   6    -0.03  -0.15   0.00     0.00  -0.00  -0.09     0.03  -0.06  -0.00
     3   6     0.02   0.03   0.00    -0.00   0.00   0.17     0.13   0.11   0.00
     4   6    -0.28  -0.01  -0.00    -0.00  -0.00   0.05    -0.10  -0.02   0.00
     5   6     0.03  -0.16   0.00     0.00  -0.00   0.08    -0.06   0.03   0.00
     6   6    -0.01  -0.01  -0.00    -0.00  -0.00  -0.17    -0.06   0.22  -0.00
     7   6    -0.02   0.05  -0.00    -0.00   0.00   0.02    -0.02  -0.09  -0.00
     8   6     0.30   0.02  -0.00     0.00   0.00  -0.05    -0.01   0.02  -0.00
     9   6     0.01   0.16  -0.00    -0.00  -0.00   0.01    -0.06   0.00   0.00
    10   6    -0.14  -0.09  -0.00    -0.00  -0.00   0.07    -0.27   0.15   0.00
    11   6     0.01   0.00   0.00    -0.00   0.00  -0.19     0.03   0.02  -0.00
    12   6    -0.03   0.07   0.00    -0.00   0.00   0.03     0.08  -0.16   0.00
    13   6     0.28   0.04   0.00    -0.00  -0.00  -0.04    -0.08   0.01  -0.00
    14   6     0.00   0.19  -0.00     0.00  -0.00  -0.01     0.03  -0.04  -0.00
    15   6    -0.01   0.02  -0.00     0.00  -0.00   0.19     0.05  -0.04   0.00
    16   6     0.02   0.02   0.00     0.00   0.00   0.08    -0.05  -0.15   0.00
    17   6    -0.29   0.07   0.00     0.00  -0.00   0.04     0.11  -0.08   0.00
    18   6     0.03   0.02   0.00     0.00   0.00  -0.10    -0.20  -0.08  -0.00
    19   6    -0.00   0.01  -0.00     0.00   0.00   0.03    -0.02  -0.02  -0.00
    20   6     0.02  -0.12  -0.00     0.00   0.00   0.04     0.01   0.06   0.00
    21   6    -0.02   0.01  -0.00    -0.00   0.00  -0.13     0.01  -0.06  -0.00
    22   6     0.00  -0.00   0.00    -0.00   0.00  -0.03    -0.04   0.05   0.00
    23   6    -0.05  -0.08   0.00     0.00   0.00  -0.04     0.03  -0.05   0.00
    24   6    -0.01  -0.01   0.00     0.00   0.00   0.12     0.04  -0.07  -0.00
    25   6     0.01  -0.01  -0.00    -0.00  -0.00   0.11     0.04   0.10  -0.00
    26   6    -0.00  -0.02  -0.00     0.00  -0.00  -0.12     0.05   0.12  -0.00
    27   1     0.15  -0.04  -0.00    -0.00  -0.00  -0.07     0.34   0.15  -0.00
    28   1    -0.28  -0.04   0.00    -0.00  -0.00   0.14    -0.10   0.03  -0.00
    29   1    -0.02   0.03  -0.00    -0.00   0.00  -0.43    -0.01  -0.13  -0.00
    30   1     0.30   0.01   0.00     0.00  -0.00  -0.11    -0.01   0.08   0.00
    31   1    -0.13  -0.07  -0.00    -0.00   0.00   0.07    -0.27   0.17   0.00
    32   1    -0.02   0.08   0.00     0.00   0.00  -0.43     0.11  -0.14  -0.00
    33   1     0.00   0.00  -0.00     0.00   0.00   0.38    -0.03  -0.13  -0.00
    34   1     0.28   0.07  -0.00    -0.00  -0.00  -0.08    -0.08  -0.05  -0.00
    35   1     0.03   0.03  -0.00     0.00   0.00   0.04    -0.20  -0.11  -0.00
    36   1    -0.29   0.06  -0.00     0.00  -0.00   0.06     0.11  -0.09   0.00
    37   1    -0.17  -0.01  -0.00    -0.00   0.00   0.08     0.02   0.06  -0.00
    38   1    -0.02   0.01   0.00    -0.00  -0.00  -0.13     0.01  -0.02   0.00
    39   1     0.18   0.06  -0.00     0.00   0.00  -0.09    -0.09  -0.12  -0.00
    40   1     0.01  -0.01  -0.00    -0.00  -0.00   0.17     0.04   0.04   0.00
    41   1     0.01   0.01   0.00     0.00   0.00   0.27    -0.05  -0.12   0.00
    42   1    -0.01  -0.02   0.00     0.00  -0.00  -0.23    -0.06   0.18   0.00
                     34                     35                     36
                     A'                     A"                     A"
 Frequencies --    707.1131               729.8040               744.0364
 Red. masses --      5.9055                 3.0054                 2.8845
 Frc consts  --      1.7397                 0.9431                 0.9408
 IR Inten    --      8.0324                 1.4011                 0.0020
  Atom  AN      X      Y      Z        X      Y      Z        X      Y      Z
     1   6     0.03   0.11  -0.00    -0.00   0.00   0.01    -0.00   0.00  -0.06
     2   6    -0.00   0.07   0.00    -0.00   0.00  -0.14    -0.00   0.00   0.21
     3   6     0.02   0.08   0.00    -0.00   0.00   0.12    -0.00  -0.00   0.10
     4   6     0.09   0.02   0.00    -0.00   0.00   0.03    -0.00   0.00  -0.01
     5   6    -0.03  -0.04  -0.00     0.00   0.00   0.15     0.00   0.00  -0.20
     6   6     0.05  -0.08  -0.00     0.00  -0.00  -0.12    -0.00  -0.00  -0.07
     7   6    -0.19  -0.01   0.00    -0.00  -0.00  -0.05     0.00  -0.00   0.01
     8   6     0.00   0.01  -0.00     0.00   0.00  -0.02     0.00   0.00   0.02
     9   6     0.04  -0.03  -0.00    -0.00  -0.00   0.06    -0.00  -0.00  -0.10
    10   6     0.02  -0.11   0.00     0.00  -0.00  -0.03     0.00   0.00   0.03
    11   6     0.06  -0.09  -0.00    -0.00  -0.00   0.06    -0.00  -0.00  -0.07
    12   6    -0.13  -0.05  -0.00    -0.00  -0.00   0.11    -0.00  -0.00   0.06
    13   6    -0.00  -0.06   0.00    -0.00  -0.00  -0.04    -0.00  -0.00   0.05
    14   6     0.02   0.02   0.00     0.00  -0.00  -0.05     0.00   0.00   0.11
    15   6    -0.00  -0.03   0.00    -0.00  -0.00  -0.10    -0.00  -0.00  -0.01
    16   6     0.07  -0.17  -0.00    -0.00   0.00   0.09    -0.00   0.00   0.08
    17   6    -0.01   0.06   0.00     0.00  -0.00   0.03     0.00  -0.00  -0.06
    18   6    -0.02  -0.09   0.00     0.00   0.00   0.02     0.00   0.00  -0.01
    19   6    -0.04   0.13  -0.00     0.00   0.00  -0.13     0.00   0.00  -0.03
    20   6    -0.04  -0.08   0.00    -0.00   0.00   0.04    -0.00  -0.00  -0.08
    21   6    -0.28   0.10  -0.00     0.00   0.00   0.04     0.00   0.00  -0.02
    22   6     0.13   0.10  -0.00     0.00   0.00   0.15     0.00   0.00   0.08
    23   6    -0.04   0.07  -0.00     0.00   0.00  -0.05     0.00  -0.00   0.07
    24   6    -0.06  -0.02   0.00    -0.00   0.00  -0.10    -0.00   0.00  -0.04
    25   6     0.32   0.10   0.00     0.00  -0.00  -0.09     0.00  -0.00  -0.04
    26   6     0.00  -0.06  -0.00    -0.00  -0.00   0.07    -0.00  -0.00   0.01
    27   1     0.03   0.14  -0.00    -0.00   0.00   0.07    -0.00   0.00  -0.36
    28   1     0.09  -0.00   0.00    -0.00   0.00   0.10    -0.00   0.00  -0.14
    29   1    -0.19  -0.13   0.00    -0.00  -0.00  -0.30     0.00  -0.00  -0.23
    30   1    -0.00   0.06   0.00     0.00   0.00  -0.16     0.00   0.00   0.07
    31   1     0.02  -0.17   0.00     0.00   0.00   0.03     0.00   0.00   0.44
    32   1    -0.08  -0.01  -0.00     0.00   0.00  -0.07     0.00   0.00  -0.20
    33   1     0.11  -0.15   0.00     0.00   0.00  -0.43     0.00   0.00  -0.19
    34   1    -0.01   0.00  -0.00    -0.00  -0.00  -0.11    -0.00  -0.00   0.28
    35   1    -0.01  -0.13   0.00     0.00   0.00  -0.50     0.00   0.00  -0.29
    36   1    -0.01   0.01  -0.00     0.00  -0.00   0.16     0.00  -0.00  -0.19
    37   1     0.03  -0.12  -0.00     0.00  -0.00   0.06     0.00  -0.00   0.03
    38   1    -0.28   0.13   0.00     0.00  -0.00   0.37     0.00  -0.00   0.26
    39   1     0.04   0.11   0.00    -0.00   0.00  -0.01    -0.00  -0.00   0.09
    40   1     0.32   0.24   0.00     0.00   0.00  -0.12     0.00   0.00   0.04
    41   1     0.16   0.12   0.00    -0.00   0.00   0.07    -0.00   0.00   0.18
    42   1    -0.22   0.07   0.00    -0.00  -0.00   0.22    -0.00  -0.00   0.19
                     37                     38                     39
                     A"                     A"                     A'
 Frequencies --    754.8290               764.1211               769.3773
 Red. masses --      1.2475                 1.4492                 5.7109
 Frc consts  --      0.4188                 0.4985                 1.9917
 IR Inten    --     13.8936                53.8264                 1.1841
  Atom  AN      X      Y      Z        X      Y      Z        X      Y      Z
     1   6     0.00  -0.00  -0.01     0.00  -0.00   0.02    -0.16   0.07   0.00
     2   6     0.00  -0.00  -0.02     0.00  -0.00  -0.02    -0.11   0.05  -0.00
     3   6    -0.00  -0.00   0.01    -0.00  -0.00  -0.04    -0.02   0.00  -0.00
     4   6     0.00  -0.00   0.03     0.00  -0.00   0.00    -0.29   0.05   0.00
     5   6    -0.00  -0.00  -0.01    -0.00   0.00  -0.00     0.11   0.02   0.00
     6   6     0.00   0.00   0.01     0.00  -0.00   0.07     0.01  -0.01   0.00
     7   6    -0.00   0.00   0.00    -0.00   0.00  -0.01    -0.01  -0.02   0.00
     8   6    -0.00  -0.00   0.03    -0.00   0.00   0.01     0.32   0.04   0.00
     9   6     0.00  -0.00   0.05     0.00  -0.00   0.04    -0.16   0.02   0.00
    10   6    -0.00  -0.00  -0.01     0.00   0.00   0.00     0.13   0.04  -0.00
    11   6     0.00   0.00   0.01     0.00   0.00  -0.06    -0.00  -0.01  -0.00
    12   6    -0.00   0.00   0.01     0.00   0.00  -0.03    -0.00  -0.03  -0.00
    13   6     0.00   0.00  -0.07     0.00   0.00  -0.03    -0.20  -0.11  -0.00
    14   6    -0.00   0.00   0.04    -0.00   0.00  -0.01     0.16   0.03   0.00
    15   6     0.00   0.00  -0.01     0.00   0.00   0.01    -0.01  -0.01   0.00
    16   6     0.00  -0.00  -0.01     0.00  -0.00   0.02     0.01  -0.01  -0.00
    17   6    -0.00   0.00  -0.07    -0.00   0.00  -0.01     0.20  -0.08  -0.00
    18   6    -0.00  -0.00  -0.00    -0.00  -0.00   0.00     0.01  -0.01  -0.00
    19   6    -0.00  -0.00  -0.01     0.00   0.00   0.09    -0.01   0.01  -0.00
    20   6     0.00   0.00  -0.04     0.00   0.00   0.00    -0.02  -0.03  -0.00
    21   6    -0.00  -0.00   0.02    -0.00  -0.00  -0.08    -0.02   0.01   0.00
    22   6    -0.00  -0.00  -0.01     0.00  -0.00   0.02     0.01   0.00  -0.00
    23   6    -0.00  -0.00  -0.05     0.00   0.00  -0.03     0.02  -0.01  -0.00
    24   6     0.00  -0.00   0.01     0.00  -0.00  -0.03    -0.00   0.00   0.00
    25   6    -0.00   0.00   0.02    -0.00  -0.00  -0.04     0.02   0.01   0.00
    26   6     0.00   0.00   0.01    -0.00   0.00  -0.07    -0.00   0.00  -0.00
    27   1     0.00  -0.00   0.11     0.00  -0.00   0.05    -0.16   0.16   0.00
    28   1     0.00  -0.00  -0.22     0.00  -0.00  -0.07    -0.30   0.11  -0.00
    29   1    -0.00   0.00  -0.07    -0.00   0.00   0.18    -0.01  -0.03  -0.00
    30   1    -0.00  -0.00  -0.22    -0.00   0.00   0.00     0.33   0.10  -0.00
    31   1    -0.00  -0.00   0.10     0.00  -0.00  -0.15     0.14   0.12  -0.00
    32   1    -0.00   0.00  -0.04    -0.00   0.00   0.13    -0.01  -0.03  -0.00
    33   1    -0.00  -0.00   0.04     0.00  -0.00  -0.00     0.03   0.00   0.00
    34   1     0.00   0.00   0.37     0.00   0.00   0.06    -0.21  -0.25   0.00
    35   1    -0.00  -0.00   0.07    -0.00  -0.00  -0.13     0.01  -0.02   0.00
    36   1    -0.00   0.00   0.38    -0.00   0.00   0.16     0.21  -0.23   0.00
    37   1    -0.00   0.00   0.50    -0.00   0.00   0.15     0.14  -0.13   0.00
    38   1     0.00   0.00  -0.11    -0.00   0.00   0.32    -0.02   0.01  -0.00
    39   1     0.00   0.00   0.50    -0.00   0.00   0.15    -0.11  -0.09   0.00
    40   1     0.00  -0.00  -0.10    -0.00   0.00   0.40     0.02   0.02  -0.00
    41   1     0.00  -0.00  -0.14     0.00   0.00   0.53     0.01   0.01  -0.00
    42   1     0.00   0.00  -0.14     0.00  -0.00   0.50    -0.01   0.01  -0.00
                     40                     41                     42
                     A"                     A'                     A"
 Frequencies --    773.3620               783.3899               784.9795
 Red. masses --      2.9300                 6.2634                 1.9114
 Frc consts  --      1.0325                 2.2647                 0.6939
 IR Inten    --      0.9938                 1.0426                 0.5994
  Atom  AN      X      Y      Z        X      Y      Z        X      Y      Z
     1   6     0.00  -0.00   0.01    -0.01  -0.17  -0.00    -0.00   0.00   0.01
     2   6     0.00  -0.00  -0.14    -0.04  -0.18   0.00    -0.00   0.00  -0.01
     3   6     0.00  -0.00  -0.02    -0.04  -0.05   0.00    -0.00   0.00   0.15
     4   6     0.00  -0.00   0.04    -0.16  -0.17   0.00    -0.00   0.00   0.00
     5   6    -0.00   0.00   0.14     0.05   0.14  -0.00     0.00   0.00   0.01
     6   6    -0.00   0.00   0.02     0.09   0.03  -0.00    -0.00  -0.00  -0.10
     7   6     0.00   0.00  -0.01    -0.06   0.12  -0.00    -0.00  -0.00  -0.09
     8   6    -0.00  -0.00  -0.04    -0.12   0.07   0.00     0.00   0.00  -0.00
     9   6     0.00  -0.00  -0.22     0.00  -0.01  -0.00    -0.00   0.00   0.00
    10   6    -0.00  -0.00  -0.00     0.28   0.12   0.00     0.00   0.00  -0.01
    11   6     0.00   0.00   0.01     0.06  -0.00   0.00    -0.00  -0.00   0.06
    12   6    -0.00   0.00  -0.01    -0.09   0.18   0.00     0.00  -0.00  -0.05
    13   6     0.00   0.00   0.04     0.06   0.11   0.00    -0.00  -0.00  -0.00
    14   6    -0.00  -0.00   0.23    -0.04  -0.01  -0.00     0.00   0.00   0.01
    15   6    -0.00   0.00  -0.00    -0.03   0.01  -0.00     0.00  -0.00  -0.04
    16   6     0.00  -0.00  -0.01     0.12  -0.19   0.00    -0.00   0.00   0.02
    17   6    -0.00   0.00  -0.05    -0.01  -0.06   0.00     0.00  -0.00  -0.00
    18   6    -0.00  -0.00   0.00    -0.06  -0.08   0.00    -0.00   0.00   0.07
    19   6    -0.00   0.00   0.01    -0.05  -0.01   0.00     0.00  -0.00   0.08
    20   6    -0.00   0.00  -0.11     0.04   0.14   0.00    -0.00  -0.00  -0.00
    21   6    -0.00  -0.00  -0.01    -0.07  -0.03  -0.00     0.00   0.00   0.02
    22   6    -0.00  -0.00   0.00    -0.03   0.02  -0.00     0.00   0.00  -0.13
    23   6    -0.00   0.00   0.10     0.02  -0.10   0.00     0.00  -0.00  -0.00
    24   6     0.00  -0.00  -0.01     0.03  -0.09  -0.00    -0.00   0.00   0.05
    25   6    -0.00   0.00  -0.01     0.05   0.08  -0.00     0.00  -0.00   0.01
    26   6     0.00   0.00  -0.01     0.05   0.11   0.00    -0.00  -0.00  -0.05
    27   1     0.00  -0.00   0.17    -0.02  -0.20  -0.00    -0.00   0.00  -0.33
    28   1     0.00  -0.00   0.48    -0.16  -0.25   0.00    -0.00   0.00   0.08
    29   1     0.00   0.00   0.05    -0.06   0.12  -0.00    -0.00  -0.00   0.29
    30   1    -0.00  -0.00  -0.48    -0.12  -0.01   0.00     0.00   0.00  -0.06
    31   1    -0.00  -0.00  -0.19     0.28   0.04   0.00     0.00   0.00   0.22
    32   1    -0.00   0.00   0.05    -0.04   0.22   0.00     0.00  -0.00   0.53
    33   1     0.00  -0.00   0.03     0.16  -0.15  -0.00     0.00   0.00  -0.37
    34   1     0.00   0.00   0.39     0.06   0.10  -0.00    -0.00  -0.00   0.01
    35   1    -0.00   0.00   0.01    -0.06   0.01   0.00     0.00  -0.00  -0.15
    36   1    -0.00   0.00  -0.36    -0.01  -0.00  -0.00     0.00  -0.00   0.03
    37   1    -0.00   0.00   0.05    -0.11   0.22  -0.00     0.00  -0.00   0.03
    38   1    -0.00   0.00   0.05    -0.07   0.10   0.00     0.00  -0.00  -0.33
    39   1     0.00   0.00  -0.00    -0.08  -0.16  -0.00    -0.00  -0.00   0.03
    40   1    -0.00  -0.00   0.05     0.05   0.04   0.00     0.00   0.00   0.31
    41   1     0.00  -0.00   0.07    -0.01  -0.11   0.00     0.00   0.00  -0.09
    42   1     0.00   0.00   0.07    -0.09   0.18   0.00     0.00  -0.00   0.06
                     43                     44                     45
                     A"                     A'                     A"
 Frequencies --    817.3956               826.4264               831.3335
 Red. masses --      1.8260                 5.6480                 2.0844
 Frc consts  --      0.7188                 2.2728                 0.8487
 IR Inten    --     13.7399                 1.4831                20.6293
  Atom  AN      X      Y      Z        X      Y      Z        X      Y      Z
     1   6    -0.00   0.00   0.04    -0.17  -0.01   0.00    -0.00   0.00  -0.01
     2   6    -0.00   0.00  -0.01     0.02   0.07  -0.00    -0.00   0.00   0.01
     3   6     0.00  -0.00   0.05     0.03  -0.09   0.00     0.00  -0.00   0.07
     4   6     0.00   0.00  -0.02     0.11   0.08  -0.00    -0.00   0.00   0.01
     5   6     0.00   0.00  -0.02     0.02  -0.06  -0.00     0.00  -0.00  -0.00
     6   6     0.00   0.00  -0.05    -0.06   0.05  -0.00    -0.00  -0.00  -0.10
     7   6     0.00  -0.00  -0.07     0.26  -0.05  -0.00     0.00  -0.00  -0.02
     8   6    -0.00  -0.00  -0.02     0.10  -0.08  -0.00     0.00   0.00   0.01
     9   6    -0.00  -0.00   0.02    -0.01   0.01   0.00    -0.00   0.00  -0.01
    10   6     0.00   0.00   0.06    -0.18   0.00   0.00    -0.00  -0.00  -0.01
    11   6     0.00   0.00  -0.01     0.03   0.08   0.00    -0.00  -0.00   0.17
    12   6    -0.00   0.00  -0.10    -0.10   0.12   0.00     0.00  -0.00   0.05
    13   6    -0.00   0.00  -0.01    -0.03  -0.03  -0.00    -0.00  -0.00   0.01
    14   6    -0.00  -0.00   0.02    -0.02  -0.01  -0.00     0.00   0.00  -0.01
    15   6    -0.00   0.00   0.13    -0.09   0.10  -0.00    -0.00   0.00  -0.13
    16   6     0.00  -0.00  -0.02     0.15  -0.16  -0.00     0.00   0.00  -0.13
    17   6     0.00  -0.00  -0.01    -0.04   0.03   0.00     0.00  -0.00   0.00
    18   6     0.00  -0.00  -0.05     0.08  -0.07   0.00     0.00   0.00  -0.07
    19   6    -0.00   0.00  -0.12    -0.11  -0.01  -0.00    -0.00   0.00   0.08
    20   6     0.00   0.00  -0.01     0.01  -0.02  -0.00    -0.00  -0.00   0.01
    21   6    -0.00  -0.00   0.01    -0.10  -0.05   0.00    -0.00   0.00  -0.04
    22   6    -0.00  -0.00   0.09    -0.06  -0.01  -0.00     0.00  -0.00   0.04
    23   6     0.00  -0.00  -0.01     0.01   0.02  -0.00     0.00   0.00  -0.00
    24   6     0.00  -0.00  -0.05     0.09  -0.17   0.00    -0.00   0.00  -0.03
    25   6    -0.00   0.00   0.01    -0.03   0.09  -0.00    -0.00  -0.00  -0.01
    26   6     0.00   0.00   0.05     0.09   0.18  -0.00    -0.00  -0.00  -0.02
    27   1    -0.00   0.00  -0.35    -0.16  -0.01  -0.00    -0.00   0.00  -0.06
    28   1     0.00  -0.00   0.12     0.11   0.12   0.00    -0.00   0.00  -0.02
    29   1     0.00  -0.00   0.50     0.27  -0.18   0.00     0.00  -0.00  -0.11
    30   1     0.00  -0.00   0.10     0.10  -0.14   0.00     0.00   0.00  -0.10
    31   1     0.00  -0.00  -0.19    -0.18   0.04  -0.00    -0.00   0.00   0.26
    32   1    -0.00   0.00   0.43    -0.34  -0.03  -0.00    -0.00  -0.00  -0.00
    33   1    -0.00  -0.00   0.24     0.06  -0.23  -0.00    -0.00  -0.00   0.56
    34   1    -0.00   0.00   0.04    -0.03  -0.05   0.00    -0.00  -0.00  -0.04
    35   1    -0.00   0.00   0.15     0.08   0.08  -0.00     0.00   0.00   0.59
    36   1     0.00   0.00   0.05    -0.04   0.06  -0.00     0.00  -0.00   0.01
    37   1     0.00  -0.00   0.09     0.05  -0.05   0.00     0.00  -0.00  -0.05
    38   1    -0.00   0.00   0.28    -0.10   0.12  -0.00    -0.00   0.00   0.16
    39   1     0.00   0.00   0.10     0.06   0.06   0.00    -0.00  -0.00  -0.02
    40   1    -0.00  -0.00  -0.31    -0.03  -0.04   0.00    -0.00  -0.00  -0.02
    41   1    -0.00  -0.00   0.09     0.00  -0.22  -0.00     0.00   0.00   0.29
    42   1    -0.00   0.00  -0.12    -0.06   0.27   0.00     0.00  -0.00   0.17
                     46                     47                     48
                     A"                     A'                     A"
 Frequencies --    850.7312               854.7926               856.7644
 Red. masses --      1.3988                 4.4727                 1.4797
 Frc consts  --      0.5965                 1.9255                 0.6399
 IR Inten    --      0.0106                 5.1887                 0.2301
  Atom  AN      X      Y      Z        X      Y      Z        X      Y      Z
     1   6     0.00  -0.00   0.01     0.14  -0.14  -0.00     0.00  -0.00   0.05
     2   6     0.00  -0.00  -0.01     0.12  -0.02   0.00     0.00  -0.00   0.02
     3   6    -0.00  -0.00   0.00     0.00  -0.07  -0.00    -0.00  -0.00  -0.05
     4   6     0.00   0.00   0.01    -0.00   0.11  -0.00    -0.00   0.00  -0.08
     5   6    -0.00   0.00  -0.00    -0.10   0.08  -0.00    -0.00   0.00  -0.02
     6   6     0.00  -0.00  -0.06    -0.07  -0.13   0.00     0.00  -0.00  -0.04
     7   6    -0.00   0.00   0.01     0.11   0.04   0.00    -0.00   0.00   0.03
     8   6    -0.00   0.00  -0.07    -0.07   0.20   0.00    -0.00   0.00  -0.04
     9   6    -0.00   0.00   0.05    -0.08   0.05   0.00    -0.00   0.00   0.00
    10   6     0.00  -0.00   0.08    -0.09  -0.06  -0.00     0.00  -0.00   0.08
    11   6    -0.00  -0.00   0.05    -0.04  -0.14  -0.00    -0.00  -0.00   0.04
    12   6     0.00   0.00   0.02    -0.07   0.15  -0.00     0.00   0.00   0.04
    13   6     0.00   0.00  -0.07    -0.09  -0.03  -0.00     0.00   0.00   0.03
    14   6    -0.00   0.00  -0.01     0.06   0.08  -0.00     0.00   0.00   0.07
    15   6     0.00  -0.00  -0.03    -0.05  -0.07   0.00     0.00  -0.00  -0.04
    16   6    -0.00   0.00  -0.02     0.02   0.04   0.00    -0.00  -0.00  -0.02
    17   6     0.00  -0.00   0.05     0.08  -0.07   0.00     0.00  -0.00  -0.06
    18   6     0.00   0.00   0.01     0.11   0.04  -0.00    -0.00   0.00   0.02
    19   6     0.00   0.00   0.01    -0.03  -0.03  -0.00     0.00   0.00   0.02
    20   6    -0.00  -0.00  -0.06    -0.01  -0.02   0.00    -0.00  -0.00   0.02
    21   6     0.00   0.00   0.01    -0.05   0.04  -0.00     0.00  -0.00   0.01
    22   6     0.00   0.00  -0.00     0.03  -0.00  -0.00    -0.00   0.00  -0.01
    23   6     0.00  -0.00   0.04     0.04  -0.11  -0.00    -0.00   0.00  -0.05
    24   6    -0.00   0.00   0.01    -0.01   0.04  -0.00    -0.00   0.00   0.01
    25   6     0.00  -0.00  -0.01     0.03  -0.00   0.00    -0.00  -0.00  -0.01
    26   6    -0.00  -0.00  -0.01    -0.00  -0.03   0.00    -0.00  -0.00  -0.01
    27   1     0.00  -0.00  -0.01     0.15  -0.33   0.00     0.00  -0.00  -0.34
    28   1     0.00   0.00  -0.17    -0.00   0.38   0.00    -0.00   0.00   0.50
    29   1    -0.00   0.00  -0.09     0.11  -0.04   0.00    -0.00   0.00  -0.15
    30   1    -0.00   0.00   0.51    -0.08   0.47  -0.00    -0.00   0.00   0.16
    31   1     0.00  -0.00  -0.44    -0.10  -0.09   0.00     0.00  -0.00  -0.40
    32   1     0.00   0.00  -0.07    -0.09   0.13   0.00    -0.00   0.00  -0.23
    33   1     0.00   0.00   0.02     0.06   0.06  -0.00     0.00   0.00   0.00
    34   1     0.00   0.00   0.41    -0.09  -0.13  -0.00     0.00   0.00  -0.27
    35   1     0.00   0.00  -0.04     0.11   0.03   0.00    -0.00   0.00  -0.07
    36   1     0.00  -0.00  -0.37     0.09  -0.14  -0.00     0.00  -0.00   0.32
    37   1    -0.00  -0.00   0.34    -0.02  -0.02   0.00    -0.00  -0.00  -0.06
    38   1     0.00  -0.00  -0.09    -0.06   0.10   0.00     0.00  -0.00  -0.08
    39   1     0.00  -0.00  -0.18    -0.03  -0.15   0.00    -0.00  -0.00   0.35
    40   1    -0.00   0.00   0.09     0.03   0.03  -0.00    -0.00   0.00   0.09
    41   1     0.00   0.00  -0.04     0.06   0.09   0.00     0.00   0.00  -0.06
    42   1     0.00  -0.00   0.05     0.01  -0.03  -0.00     0.00  -0.00   0.04
                     49                     50                     51
                     A"                     A'                     A"
 Frequencies --    874.4460               884.5013               885.3858
 Red. masses --      1.7099                 4.2275                 1.5811
 Frc consts  --      0.7704                 1.9486                 0.7302
 IR Inten    --      1.3064                 0.6826                 2.7978
  Atom  AN      X      Y      Z        X      Y      Z        X      Y      Z
     1   6    -0.00   0.00   0.04     0.05   0.03  -0.00    -0.00   0.00  -0.09
     2   6    -0.00   0.00  -0.01    -0.01  -0.02  -0.00    -0.00   0.00   0.01
     3   6     0.00   0.00  -0.02    -0.01   0.04   0.00     0.00  -0.00   0.06
     4   6     0.00  -0.00  -0.03    -0.03  -0.03   0.00     0.00   0.00   0.08
     5   6     0.00  -0.00   0.02     0.01   0.01   0.00     0.00   0.00  -0.03
     6   6    -0.00   0.00   0.02    -0.01  -0.01  -0.00    -0.00   0.00  -0.05
     7   6     0.00  -0.00  -0.00    -0.02   0.04  -0.00     0.00  -0.00  -0.02
     8   6     0.00  -0.00  -0.01    -0.02  -0.01  -0.00     0.00  -0.00  -0.01
     9   6     0.00  -0.00   0.03     0.01  -0.01  -0.00    -0.00  -0.00  -0.07
    10   6    -0.00   0.00  -0.03     0.05   0.01   0.00    -0.00   0.00   0.09
    11   6    -0.00   0.00  -0.00    -0.08   0.01   0.00    -0.00  -0.00   0.03
    12   6    -0.00  -0.00   0.03     0.15  -0.09   0.00    -0.00   0.00  -0.01
    13   6    -0.00  -0.00  -0.02     0.02   0.01   0.00    -0.00  -0.00   0.05
    14   6    -0.00  -0.00  -0.01    -0.00  -0.01   0.00     0.00  -0.00   0.04
    15   6    -0.00  -0.00  -0.05    -0.01  -0.09  -0.00    -0.00  -0.00  -0.02
    16   6     0.00  -0.00   0.03    -0.14   0.12  -0.00     0.00  -0.00  -0.00
    17   6    -0.00   0.00   0.02     0.01   0.00  -0.00    -0.00   0.00  -0.05
    18   6    -0.00  -0.00   0.04     0.27  -0.08   0.00    -0.00   0.00   0.03
    19   6    -0.00  -0.00   0.10    -0.14  -0.05   0.00     0.00  -0.00   0.03
    20   6     0.00   0.00  -0.02    -0.00   0.00  -0.00     0.00   0.00   0.03
    21   6     0.00   0.00  -0.12    -0.21   0.03   0.00     0.00  -0.00  -0.04
    22   6     0.00  -0.00  -0.11     0.03  -0.07  -0.00     0.00   0.00  -0.04
    23   6     0.00  -0.00   0.01    -0.01   0.01  -0.00     0.00  -0.00  -0.02
    24   6    -0.00   0.00  -0.03     0.08  -0.07  -0.00    -0.00   0.00  -0.01
    25   6     0.00  -0.00   0.10    -0.06   0.04   0.00     0.00   0.00   0.04
    26   6     0.00   0.00   0.06     0.09   0.14  -0.00    -0.00  -0.00   0.02
    27   1    -0.00   0.00  -0.23     0.05   0.05   0.00    -0.00   0.00   0.50
    28   1     0.00  -0.00   0.16    -0.03  -0.08  -0.00     0.00  -0.00  -0.44
    29   1     0.00  -0.00   0.04    -0.02   0.21   0.00     0.00  -0.00   0.01
    30   1     0.00  -0.00   0.08    -0.02  -0.03   0.00     0.00  -0.00   0.09
    31   1    -0.00   0.00   0.11     0.05   0.02   0.00    -0.00   0.00  -0.45
    32   1     0.00  -0.00  -0.10     0.30  -0.00  -0.00    -0.00   0.00   0.16
    33   1     0.00  -0.00  -0.26    -0.41  -0.05   0.00     0.00   0.00  -0.08
    34   1    -0.00  -0.00   0.09     0.03   0.04  -0.00    -0.00  -0.00  -0.20
    35   1    -0.00   0.00  -0.04     0.29  -0.33  -0.00    -0.00   0.00  -0.11
    36   1    -0.00   0.00  -0.09     0.00  -0.00  -0.00    -0.00  -0.00   0.20
    37   1     0.00   0.00   0.12    -0.01   0.01  -0.00     0.00   0.00  -0.25
    38   1     0.00  -0.00   0.52    -0.22   0.31  -0.00     0.00  -0.00   0.17
    39   1     0.00   0.00  -0.03    -0.02   0.01   0.00     0.00   0.00   0.13
    40   1     0.00  -0.00  -0.47    -0.05  -0.03  -0.00     0.00   0.00  -0.16
    41   1    -0.00  -0.00   0.21     0.12  -0.04   0.00    -0.00   0.00   0.10
    42   1    -0.00   0.00  -0.44     0.03   0.18   0.00     0.00  -0.00  -0.16
                     52                     53                     54
                     A"                     A"                     A'
 Frequencies --    907.0454               915.9508               916.1821
 Red. masses --      1.5456                 1.6763                 4.4895
 Frc consts  --      0.7492                 0.8286                 2.2203
 IR Inten    --     59.0534                 4.3239                 2.8921
  Atom  AN      X      Y      Z        X      Y      Z        X      Y      Z
     1   6    -0.00   0.00  -0.08     0.00  -0.00  -0.11    -0.04   0.10   0.00
     2   6    -0.00  -0.00   0.04     0.00   0.00   0.08    -0.07  -0.01   0.00
     3   6     0.00   0.00   0.03    -0.00  -0.00   0.04     0.08   0.04  -0.00
     4   6     0.00  -0.00  -0.05    -0.00   0.00  -0.13     0.07  -0.15  -0.00
     5   6     0.00   0.00   0.07     0.00  -0.00  -0.05     0.07   0.05  -0.00
     6   6    -0.00   0.00   0.03     0.00   0.00  -0.02    -0.08   0.00  -0.00
     7   6     0.00  -0.00  -0.01    -0.00  -0.00  -0.00     0.13  -0.02   0.00
     8   6     0.00  -0.00  -0.13    -0.00  -0.00   0.09     0.11  -0.00   0.00
     9   6     0.00  -0.00   0.01    -0.00   0.00   0.07     0.01  -0.10   0.00
    10   6    -0.00   0.00  -0.08     0.00  -0.00   0.05    -0.06   0.11   0.00
    11   6    -0.00  -0.00  -0.01    -0.00   0.00   0.01    -0.03  -0.15   0.00
    12   6    -0.00   0.00  -0.02     0.00  -0.00  -0.02    -0.05   0.04  -0.00
    13   6    -0.00   0.00   0.02     0.00  -0.00  -0.03    -0.09   0.03  -0.00
    14   6    -0.00  -0.00   0.06     0.00  -0.00  -0.05    -0.06   0.01  -0.00
    15   6    -0.00  -0.00   0.01     0.00   0.00  -0.00    -0.05  -0.17  -0.00
    16   6     0.00  -0.00   0.01    -0.00  -0.00  -0.01    -0.01   0.05   0.00
    17   6    -0.00   0.00  -0.02     0.00   0.00   0.03    -0.16  -0.00  -0.00
    18   6    -0.00   0.00  -0.02     0.00  -0.00   0.01     0.04   0.03  -0.00
    19   6    -0.00  -0.00  -0.01     0.00   0.00   0.00    -0.03  -0.09  -0.00
    20   6     0.00   0.00  -0.01    -0.00  -0.00  -0.02     0.09   0.17   0.00
    21   6     0.00   0.00   0.01    -0.00  -0.00  -0.00    -0.02   0.05  -0.00
    22   6     0.00   0.00   0.01    -0.00   0.00  -0.01     0.04   0.01   0.00
    23   6     0.00  -0.00  -0.03    -0.00   0.00   0.01     0.07  -0.10   0.00
    24   6    -0.00   0.00  -0.01     0.00  -0.00  -0.01    -0.05   0.12   0.00
    25   6     0.00   0.00   0.00    -0.00  -0.00   0.01     0.10   0.00  -0.00
    26   6    -0.00  -0.00  -0.00     0.00   0.00   0.00    -0.02  -0.06   0.00
    27   1    -0.00   0.00   0.42     0.00  -0.00   0.51    -0.04   0.33  -0.00
    28   1     0.00  -0.00   0.27    -0.00   0.00   0.61     0.08  -0.35   0.00
    29   1     0.00  -0.00  -0.02    -0.00   0.00  -0.08     0.14  -0.21  -0.00
    30   1     0.00  -0.00   0.67    -0.00  -0.00  -0.40     0.11  -0.15  -0.00
    31   1    -0.00   0.00   0.36     0.00  -0.00  -0.20    -0.06   0.36  -0.00
    32   1     0.00   0.00   0.15     0.00   0.00   0.17    -0.05   0.04   0.00
    33   1     0.00   0.00  -0.04    -0.00  -0.00   0.01     0.10   0.12  -0.00
    34   1    -0.00   0.00  -0.10     0.00   0.00   0.08    -0.09  -0.06   0.00
    35   1    -0.00   0.00   0.13     0.00   0.00  -0.07     0.04  -0.06   0.00
    36   1    -0.00   0.00   0.00     0.00  -0.00  -0.11    -0.16   0.16   0.00
    37   1     0.00   0.00   0.10    -0.00  -0.00   0.18     0.04   0.20  -0.00
    38   1     0.00  -0.00  -0.02    -0.00  -0.00   0.01    -0.02   0.06   0.00
    39   1     0.00  -0.00   0.24     0.00   0.00  -0.11     0.03  -0.12  -0.00
    40   1     0.00   0.00  -0.03    -0.00  -0.00  -0.04     0.10   0.09   0.00
    41   1    -0.00   0.00   0.05     0.00  -0.00   0.06     0.04   0.18  -0.00
    42   1    -0.00  -0.00   0.04     0.00   0.00  -0.03     0.02  -0.08   0.00
                     55                     56                     57
                     A'                     A"                     A"
 Frequencies --    932.6203               945.2711               954.8248
 Red. masses --      4.6813                 1.3404                 1.3001
 Frc consts  --      2.3990                 0.7057                 0.6984
 IR Inten    --      3.9070                 3.3831                 0.2124
  Atom  AN      X      Y      Z        X      Y      Z        X      Y      Z
     1   6     0.03   0.01  -0.00     0.00  -0.00   0.02     0.00   0.00  -0.01
     2   6    -0.01   0.01  -0.00     0.00   0.00  -0.01     0.00   0.00   0.01
     3   6     0.02  -0.01   0.00    -0.00  -0.00  -0.02    -0.00  -0.00   0.01
     4   6    -0.16   0.02   0.00    -0.00   0.00   0.01    -0.00   0.00  -0.01
     5   6     0.09   0.03   0.00     0.00  -0.00  -0.00     0.00  -0.00  -0.01
     6   6    -0.12   0.01   0.00    -0.00   0.00   0.00    -0.00   0.00  -0.00
     7   6     0.14  -0.02  -0.00     0.00  -0.00   0.05     0.00  -0.00  -0.05
     8   6    -0.13  -0.13  -0.00    -0.00  -0.00   0.00    -0.00  -0.00   0.01
     9   6     0.03   0.05  -0.00     0.00   0.00  -0.00     0.00   0.00   0.00
    10   6     0.00   0.14  -0.00     0.00   0.00   0.01     0.00   0.00   0.02
    11   6    -0.03  -0.11  -0.00     0.00   0.00  -0.00    -0.00  -0.00  -0.00
    12   6    -0.05   0.06   0.00    -0.00   0.00  -0.03    -0.00   0.00   0.05
    13   6     0.20   0.01  -0.00     0.00  -0.00  -0.00     0.00  -0.00  -0.00
    14   6    -0.01  -0.10   0.00     0.00  -0.00  -0.00     0.00  -0.00  -0.00
    15   6    -0.05  -0.10   0.00     0.00   0.00   0.00    -0.00   0.00  -0.01
    16   6     0.03   0.01  -0.00     0.00  -0.00   0.03     0.00  -0.00   0.09
    17   6     0.16   0.02   0.00     0.00   0.00  -0.00     0.00   0.00  -0.00
    18   6     0.03   0.03   0.00    -0.00  -0.00  -0.02     0.00  -0.00  -0.10
    19   6    -0.02  -0.06  -0.00     0.00   0.00  -0.01    -0.00  -0.00   0.01
    20   6    -0.10  -0.15   0.00    -0.00  -0.00   0.00    -0.00  -0.00   0.00
    21   6    -0.00   0.03   0.00     0.00  -0.00   0.08    -0.00  -0.00  -0.01
    22   6     0.02   0.01  -0.00     0.00   0.00  -0.02    -0.00  -0.00   0.02
    23   6    -0.12   0.18  -0.00    -0.00   0.00   0.00    -0.00   0.00   0.00
    24   6    -0.03   0.07  -0.00     0.00  -0.00  -0.09     0.00  -0.00   0.02
    25   6     0.07   0.00   0.00    -0.00  -0.00   0.08     0.00   0.00  -0.01
    26   6    -0.01  -0.04  -0.00     0.00   0.00  -0.05     0.00   0.00  -0.02
    27   1     0.03   0.07  -0.00     0.00  -0.00  -0.10     0.00  -0.00   0.08
    28   1    -0.16  -0.02  -0.00    -0.00   0.00  -0.04    -0.00   0.00   0.02
    29   1     0.15  -0.16   0.00     0.00   0.00  -0.29     0.00  -0.00   0.33
    30   1    -0.13  -0.32   0.00    -0.00  -0.00  -0.02    -0.00  -0.00  -0.04
    31   1    -0.00   0.44   0.00     0.00   0.00  -0.07     0.00   0.00  -0.16
    32   1    -0.12   0.02  -0.00    -0.00  -0.00   0.16    -0.00  -0.00  -0.27
    33   1     0.16   0.09   0.00     0.00   0.00  -0.22     0.00   0.00  -0.55
    34   1     0.20   0.20   0.00     0.00   0.00   0.02     0.00   0.00   0.02
    35   1     0.03   0.02  -0.00    -0.00  -0.00   0.15     0.00   0.00   0.64
    36   1     0.16  -0.13  -0.00     0.00  -0.00   0.02     0.00  -0.00   0.02
    37   1    -0.08  -0.15  -0.00    -0.00  -0.00  -0.02    -0.00  -0.00  -0.01
    38   1    -0.01   0.03  -0.00     0.00   0.00  -0.44    -0.00   0.00   0.04
    39   1    -0.10   0.19   0.00    -0.00   0.00  -0.02    -0.00   0.00  -0.03
    40   1     0.07   0.05  -0.00    -0.00   0.00  -0.48     0.00   0.00   0.01
    41   1     0.02   0.11   0.00     0.00  -0.00   0.51    -0.00  -0.00  -0.14
    42   1     0.01  -0.05   0.00     0.00  -0.00   0.30    -0.00   0.00   0.13
                     58                     59                     60
                     A"                     A"                     A"
 Frequencies --    964.8403               968.9278               989.1205
 Red. masses --      1.3347                 1.3151                 1.2794
 Frc consts  --      0.7321                 0.7274                 0.7375
 IR Inten    --      2.9112                 0.3026                 0.0781
  Atom  AN      X      Y      Z        X      Y      Z        X      Y      Z
     1   6     0.00  -0.00  -0.00    -0.00   0.00  -0.02     0.00  -0.00   0.00
     2   6     0.00   0.00   0.01    -0.00  -0.00   0.01     0.00  -0.00  -0.00
     3   6    -0.00  -0.00  -0.00     0.00   0.00   0.02     0.00  -0.00   0.00
     4   6    -0.00   0.00  -0.02     0.00  -0.00  -0.01     0.00   0.00   0.00
     5   6    -0.00  -0.00   0.01    -0.00   0.00   0.00    -0.00   0.00   0.00
     6   6     0.00   0.00   0.00     0.00  -0.00   0.00     0.00   0.00  -0.00
     7   6    -0.00   0.00   0.01    -0.00   0.00  -0.10    -0.00   0.00   0.01
     8   6    -0.00  -0.00  -0.02     0.00   0.00  -0.01     0.00   0.00  -0.00
     9   6     0.00   0.00   0.02    -0.00  -0.00   0.00    -0.00   0.00  -0.00
    10   6     0.00  -0.00  -0.01    -0.00  -0.00  -0.01     0.00  -0.00  -0.00
    11   6     0.00   0.00   0.00     0.00  -0.00  -0.00     0.00   0.00   0.00
    12   6     0.00  -0.00  -0.01    -0.00   0.00   0.08     0.00   0.00  -0.02
    13   6     0.00  -0.00  -0.09    -0.00   0.00  -0.01     0.00  -0.00  -0.00
    14   6     0.00  -0.00   0.02    -0.00   0.00   0.00     0.00   0.00   0.00
    15   6     0.00   0.00   0.00    -0.00  -0.00   0.00    -0.00  -0.00  -0.00
    16   6     0.00  -0.00   0.00    -0.00   0.00  -0.04    -0.00  -0.00  -0.01
    17   6     0.00   0.00  -0.09    -0.00  -0.00  -0.01    -0.00  -0.00   0.00
    18   6     0.00  -0.00  -0.00    -0.00   0.00   0.05    -0.00   0.00   0.02
    19   6    -0.00   0.00   0.00     0.00  -0.00  -0.01    -0.00  -0.00  -0.01
    20   6    -0.00  -0.00   0.07     0.00   0.00   0.01     0.00   0.00   0.00
    21   6    -0.00  -0.00  -0.01     0.00   0.00   0.04     0.00   0.00  -0.05
    22   6    -0.00  -0.00   0.00     0.00   0.00  -0.02    -0.00  -0.00  -0.00
    23   6    -0.00   0.00   0.07     0.00  -0.00   0.01    -0.00  -0.00  -0.00
    24   6     0.00  -0.00   0.00    -0.00   0.00  -0.03    -0.00   0.00   0.09
    25   6    -0.00   0.00  -0.01     0.00  -0.00   0.05     0.00  -0.00   0.07
    26   6     0.00   0.00   0.01    -0.00  -0.00  -0.03     0.00  -0.00  -0.10
    27   1     0.00  -0.00   0.02    -0.00   0.00   0.11    -0.00  -0.00  -0.01
    28   1    -0.00   0.00   0.11     0.00  -0.00   0.04     0.00   0.00  -0.00
    29   1    -0.00   0.00  -0.08    -0.00  -0.00   0.60    -0.00   0.00  -0.09
    30   1    -0.00   0.00   0.12     0.00   0.00   0.03     0.00   0.00   0.00
    31   1     0.00  -0.00   0.03    -0.00  -0.00   0.06    -0.00  -0.00   0.01
    32   1     0.00  -0.00   0.08     0.00   0.00  -0.51     0.00   0.00   0.11
    33   1    -0.00  -0.00  -0.01    -0.00   0.00   0.23    -0.00  -0.00   0.07
    34   1     0.00  -0.00   0.52    -0.00  -0.00   0.06     0.00  -0.00   0.00
    35   1     0.00  -0.00   0.02    -0.00   0.00  -0.31    -0.00   0.00  -0.09
    36   1     0.00  -0.00   0.53    -0.00   0.00   0.07    -0.00  -0.00  -0.00
    37   1    -0.00  -0.00  -0.43     0.00   0.00  -0.05     0.00   0.00  -0.00
    38   1    -0.00   0.00   0.04     0.00  -0.00  -0.24     0.00  -0.00   0.31
    39   1    -0.00   0.00  -0.43     0.00  -0.00  -0.05    -0.00  -0.00   0.00
    40   1    -0.00  -0.00   0.04     0.00   0.00  -0.24     0.00   0.00  -0.44
    41   1    -0.00  -0.00  -0.03     0.00   0.00   0.16    -0.00   0.00  -0.53
    42   1    -0.00   0.00  -0.03     0.00  -0.00   0.17     0.00  -0.00   0.61
                     61                     62                     63
                     A"                     A'                     A'
 Frequencies --    992.5287              1033.3310              1034.4798
 Red. masses --      1.2816                 4.5161                 2.3888
 Frc consts  --      0.7438                 2.8412                 1.5062
 IR Inten    --      0.0002                 0.1405                 2.4783
  Atom  AN      X      Y      Z        X      Y      Z        X      Y      Z
     1   6     0.00  -0.00   0.00    -0.12  -0.10   0.00    -0.01  -0.01  -0.00
     2   6     0.00   0.00  -0.00     0.03  -0.03  -0.00    -0.01  -0.01   0.00
     3   6    -0.00  -0.00  -0.00     0.01  -0.05  -0.00     0.01   0.00   0.00
     4   6    -0.00   0.00   0.01     0.03   0.06   0.00    -0.00  -0.02  -0.00
     5   6     0.00  -0.00   0.00    -0.04  -0.03  -0.00     0.01  -0.01  -0.00
     6   6    -0.00  -0.00   0.00     0.19   0.17   0.00     0.01   0.02  -0.00
     7   6     0.00  -0.00   0.00     0.01   0.06   0.00    -0.00   0.00   0.00
     8   6    -0.00  -0.00  -0.01     0.03  -0.03   0.00     0.01  -0.02  -0.00
     9   6    -0.00   0.00  -0.00    -0.03   0.03  -0.00     0.04   0.04   0.00
    10   6    -0.00   0.00  -0.00    -0.06   0.01   0.00    -0.00  -0.00   0.00
    11   6     0.00  -0.00  -0.00     0.11   0.12  -0.00     0.00   0.01   0.00
    12   6    -0.00   0.00  -0.00     0.04   0.02  -0.00     0.01  -0.00  -0.00
    13   6     0.00  -0.00   0.07     0.02  -0.01   0.00    -0.08   0.06   0.00
    14   6     0.00  -0.00   0.00     0.01  -0.02  -0.00    -0.04   0.03   0.00
    15   6    -0.00  -0.00   0.00    -0.09  -0.15   0.00    -0.01  -0.01  -0.00
    16   6     0.00  -0.00  -0.00    -0.06   0.03   0.00    -0.00   0.00   0.00
    17   6     0.00   0.00  -0.07     0.01  -0.01   0.00     0.08   0.07  -0.00
    18   6     0.00   0.00   0.00    -0.05  -0.03  -0.00    -0.00  -0.00  -0.00
    19   6    -0.00   0.00  -0.00    -0.12  -0.19   0.00    -0.01  -0.01  -0.00
    20   6    -0.00  -0.00  -0.09     0.01  -0.02  -0.00    -0.19  -0.11   0.00
    21   6     0.00   0.00  -0.00     0.04  -0.01   0.00     0.00  -0.00  -0.00
    22   6    -0.00  -0.00   0.00    -0.02  -0.03   0.00    -0.00  -0.00   0.00
    23   6    -0.00   0.00   0.09    -0.03   0.03  -0.00     0.19  -0.10   0.00
    24   6    -0.00   0.00   0.00    -0.13   0.15  -0.00    -0.01   0.01   0.00
    25   6     0.00  -0.00   0.00     0.21   0.02  -0.00     0.02   0.00  -0.00
    26   6     0.00  -0.00  -0.00     0.01   0.00   0.00    -0.00  -0.00  -0.00
    27   1     0.00   0.00  -0.01    -0.12  -0.25  -0.00    -0.01  -0.00   0.00
    28   1    -0.00   0.00  -0.03     0.03   0.22   0.00     0.00  -0.10   0.00
    29   1     0.00  -0.00  -0.00     0.01   0.24   0.00    -0.00   0.01  -0.00
    30   1    -0.00  -0.00   0.03     0.03  -0.01  -0.00     0.01  -0.12   0.00
    31   1    -0.00   0.00   0.01    -0.06  -0.33  -0.00    -0.00  -0.01  -0.00
    32   1     0.00   0.00   0.00     0.31   0.19   0.00     0.03   0.01   0.00
    33   1    -0.00  -0.00   0.00    -0.29  -0.11  -0.00    -0.02  -0.01  -0.00
    34   1     0.00   0.00  -0.43     0.02  -0.06  -0.00    -0.10   0.48  -0.00
    35   1     0.00   0.00  -0.00    -0.05  -0.15   0.00    -0.00  -0.01   0.00
    36   1     0.00  -0.00   0.42     0.01  -0.07  -0.00     0.08   0.48   0.00
    37   1     0.00  -0.00   0.55     0.06  -0.04   0.00    -0.43  -0.00  -0.00
    38   1     0.00   0.00   0.00     0.03   0.03  -0.00     0.00   0.00   0.00
    39   1    -0.00   0.00  -0.55    -0.03   0.03   0.00     0.43   0.02  -0.00
    40   1     0.00  -0.00  -0.00     0.22   0.01   0.00     0.02   0.00   0.00
    41   1    -0.00  -0.00  -0.00    -0.22   0.10   0.00    -0.01   0.01  -0.00
    42   1    -0.00   0.00   0.00     0.01   0.02  -0.00    -0.01   0.00   0.00
                     64                     65                     66
                     A'                     A'                     A'
 Frequencies --   1067.1980              1109.3945              1158.8674
 Red. masses --      2.1909                 3.4633                 1.9364
 Frc consts  --      1.4702                 2.5113                 1.5322
 IR Inten    --      4.4901                 0.2436                 2.5482
  Atom  AN      X      Y      Z        X      Y      Z        X      Y      Z
     1   6     0.02   0.02  -0.00     0.08   0.05  -0.00     0.04  -0.03   0.00
     2   6    -0.00   0.00   0.00     0.00   0.03   0.00    -0.03   0.02  -0.00
     3   6    -0.01   0.01   0.00    -0.07   0.06   0.00    -0.01  -0.02   0.00
     4   6    -0.01  -0.01   0.00    -0.02  -0.04   0.00    -0.04   0.04   0.00
     5   6     0.00  -0.00   0.00     0.01   0.00  -0.00    -0.03  -0.02   0.00
     6   6    -0.03  -0.03  -0.00    -0.11  -0.06  -0.00    -0.01   0.02   0.00
     7   6    -0.00  -0.00  -0.00     0.07   0.01  -0.00     0.01  -0.00   0.00
     8   6    -0.01   0.01   0.00    -0.03   0.01   0.00    -0.04  -0.05  -0.00
     9   6     0.00  -0.01   0.00     0.02  -0.00  -0.00     0.09   0.08   0.00
    10   6     0.01  -0.01   0.00     0.07  -0.06   0.00     0.04   0.03  -0.00
    11   6    -0.01  -0.00  -0.00    -0.12   0.06  -0.00    -0.00  -0.00   0.00
    12   6    -0.01  -0.00   0.00     0.10  -0.10   0.00    -0.00   0.01  -0.00
    13   6    -0.00   0.00  -0.00    -0.01  -0.01  -0.00    -0.13   0.03  -0.00
    14   6     0.00   0.00  -0.00     0.02   0.02  -0.00     0.09  -0.07  -0.00
    15   6     0.04   0.04   0.00    -0.15   0.07   0.00    -0.00  -0.01  -0.00
    16   6     0.01   0.01  -0.00     0.09  -0.08  -0.00     0.00   0.00  -0.00
    17   6    -0.00   0.00  -0.00    -0.02  -0.01  -0.00    -0.12  -0.03  -0.00
    18   6    -0.00   0.01   0.00     0.09   0.01   0.00    -0.01  -0.00   0.00
    19   6     0.06  -0.00  -0.00    -0.13   0.01  -0.00     0.00  -0.01  -0.00
    20   6     0.00   0.00  -0.00     0.01   0.02   0.00     0.04  -0.03   0.00
    21   6    -0.10  -0.07   0.00     0.15  -0.01   0.00    -0.01  -0.00  -0.00
    22   6    -0.02  -0.04  -0.00    -0.10   0.00  -0.00     0.01  -0.00  -0.00
    23   6     0.00  -0.01   0.00     0.01  -0.01   0.00     0.04   0.03  -0.00
    24   6    -0.15   0.08  -0.00    -0.04   0.03  -0.00     0.00   0.00   0.00
    25   6     0.05  -0.07   0.00     0.16  -0.00   0.00    -0.01   0.00   0.00
    26   6     0.17   0.12  -0.00    -0.05  -0.01   0.00     0.00  -0.00  -0.00
    27   1     0.02   0.03   0.00     0.09   0.00   0.00     0.04  -0.13  -0.00
    28   1    -0.01  -0.02  -0.00    -0.02  -0.16  -0.00    -0.04  -0.13  -0.00
    29   1    -0.00   0.00   0.00     0.07   0.36  -0.00     0.01   0.01  -0.00
    30   1    -0.01   0.03  -0.00    -0.03   0.05  -0.00    -0.04   0.11  -0.00
    31   1     0.02   0.05   0.00     0.07  -0.06  -0.00     0.04   0.10   0.00
    32   1    -0.17  -0.10  -0.00    -0.02  -0.19   0.00     0.01   0.02   0.00
    33   1     0.05   0.04   0.00    -0.07  -0.19   0.00     0.07   0.04   0.00
    34   1    -0.00   0.01   0.00    -0.01  -0.04   0.00    -0.14   0.22   0.00
    35   1    -0.00   0.07  -0.00     0.08   0.45  -0.00    -0.01  -0.04  -0.00
    36   1    -0.00   0.01   0.00    -0.02  -0.04   0.00    -0.13  -0.24   0.00
    37   1    -0.00   0.00   0.00     0.01   0.02  -0.00     0.51  -0.29   0.00
    38   1    -0.11  -0.48  -0.00     0.15  -0.07  -0.00    -0.01   0.01  -0.00
    39   1     0.00  -0.01  -0.00     0.02   0.00  -0.00     0.50   0.31  -0.00
    40   1     0.06  -0.50  -0.00     0.17  -0.08  -0.00    -0.01   0.03  -0.00
    41   1    -0.39  -0.04   0.00    -0.27  -0.11   0.00     0.04   0.03  -0.00
    42   1     0.44  -0.01   0.00    -0.35   0.16   0.00     0.04  -0.02   0.00
                     67                     68                     69
                     A'                     A'                     A'
 Frequencies --   1173.2238              1180.6899              1199.3340
 Red. masses --      1.6334                 1.4175                 1.2029
 Frc consts  --      1.3246                 1.1643                 1.0194
 IR Inten    --      2.8243                 0.0970                 1.3810
  Atom  AN      X      Y      Z        X      Y      Z        X      Y      Z
     1   6     0.00   0.05  -0.00     0.01   0.02  -0.00    -0.00   0.00  -0.00
     2   6    -0.00  -0.08   0.00     0.01  -0.00   0.00     0.01  -0.01   0.00
     3   6    -0.01  -0.06   0.00    -0.04   0.03   0.00    -0.03   0.02   0.00
     4   6    -0.01   0.05  -0.00    -0.01  -0.00  -0.00    -0.00   0.00  -0.00
     5   6     0.01  -0.08   0.00    -0.00  -0.01   0.00    -0.01  -0.01   0.00
     6   6    -0.00  -0.06  -0.00     0.00   0.01  -0.00     0.03   0.03  -0.00
     7   6    -0.00   0.02  -0.00     0.05   0.02  -0.00     0.03   0.01  -0.00
     8   6    -0.00   0.05   0.00    -0.00   0.01   0.00     0.00   0.00  -0.00
     9   6     0.02  -0.07  -0.00    -0.00  -0.01  -0.00     0.00  -0.01  -0.00
    10   6     0.01   0.05   0.00     0.02  -0.01  -0.00     0.00  -0.00   0.00
    11   6     0.03   0.03  -0.00    -0.01   0.03  -0.00    -0.01  -0.01  -0.00
    12   6    -0.02  -0.01   0.00     0.01  -0.04   0.00    -0.00  -0.02   0.00
    13   6    -0.01   0.04   0.00     0.00   0.00   0.00     0.00   0.01   0.00
    14   6    -0.01  -0.07  -0.00     0.00  -0.00  -0.00    -0.00  -0.01  -0.00
    15   6     0.03   0.02   0.00    -0.06   0.00   0.00    -0.03  -0.03   0.00
    16   6    -0.02  -0.00  -0.00     0.02  -0.04   0.00     0.02   0.02   0.00
    17   6    -0.00   0.04   0.00     0.00   0.01   0.00     0.00   0.01   0.00
    18   6    -0.01   0.00   0.00    -0.03   0.02   0.00    -0.01  -0.03   0.00
    19   6    -0.03  -0.02  -0.00     0.01  -0.07   0.00     0.02   0.01  -0.00
    20   6     0.03  -0.03   0.00     0.00   0.00  -0.00     0.01  -0.01   0.00
    21   6     0.02   0.02  -0.00    -0.06  -0.04  -0.00    -0.02  -0.03  -0.00
    22   6    -0.01  -0.04   0.00     0.04   0.01   0.00    -0.00   0.03   0.00
    23   6    -0.03  -0.03   0.00    -0.00  -0.01   0.00    -0.01  -0.01  -0.00
    24   6    -0.01  -0.01  -0.00     0.02   0.03  -0.00     0.04   0.04  -0.00
    25   6     0.02   0.01   0.00    -0.05   0.06  -0.00    -0.01  -0.03   0.00
    26   6    -0.00  -0.00   0.00     0.03  -0.04   0.00    -0.04   0.03  -0.00
    27   1     0.00   0.36   0.00     0.01  -0.02   0.00    -0.00  -0.06   0.00
    28   1    -0.01   0.39   0.00    -0.01   0.01  -0.00    -0.00   0.05   0.00
    29   1    -0.01   0.14  -0.00     0.04   0.33   0.00     0.03   0.19   0.00
    30   1    -0.01   0.39  -0.00    -0.00   0.05  -0.00     0.00   0.07  -0.00
    31   1     0.01   0.30  -0.00     0.02  -0.09   0.00     0.01  -0.04   0.00
    32   1    -0.05  -0.03  -0.00    -0.21  -0.19  -0.00    -0.18  -0.13  -0.00
    33   1    -0.00   0.01   0.00    -0.02  -0.06   0.00     0.12   0.09   0.00
    34   1    -0.01   0.36  -0.00     0.00   0.01  -0.00     0.00   0.10  -0.00
    35   1    -0.01   0.04  -0.00    -0.03   0.18  -0.00    -0.00  -0.25  -0.00
    36   1    -0.01   0.33   0.00     0.00   0.05   0.00    -0.00   0.12  -0.00
    37   1     0.22  -0.13  -0.00    -0.02   0.01   0.00     0.08  -0.05   0.00
    38   1     0.02   0.13   0.00    -0.06  -0.19   0.00    -0.02  -0.36   0.00
    39   1    -0.18  -0.12  -0.00    -0.03  -0.02  -0.00    -0.10  -0.06  -0.00
    40   1     0.02   0.07   0.00    -0.06   0.51  -0.00    -0.01  -0.37  -0.00
    41   1    -0.11  -0.07   0.00     0.28   0.19  -0.00     0.46   0.29  -0.00
    42   1    -0.05   0.03  -0.00     0.47  -0.28  -0.00    -0.38   0.22   0.00
                     70                     71                     72
                     A'                     A'                     A'
 Frequencies --   1204.4246              1212.2788              1226.8065
 Red. masses --      1.1864                 1.3715                 1.2695
 Frc consts  --      1.0140                 1.1875                 1.1258
 IR Inten    --      0.3238                 0.1156                 0.7875
  Atom  AN      X      Y      Z        X      Y      Z        X      Y      Z
     1   6     0.01  -0.02  -0.00    -0.01  -0.01   0.00     0.01  -0.01   0.00
     2   6    -0.01   0.03  -0.00    -0.01  -0.04  -0.00    -0.01   0.04  -0.00
     3   6     0.01   0.01   0.00     0.05  -0.06  -0.00     0.00   0.00  -0.00
     4   6    -0.00   0.00  -0.00     0.02   0.01   0.00    -0.01   0.02   0.00
     5   6     0.01   0.03  -0.00     0.00   0.03  -0.00    -0.01  -0.05  -0.00
     6   6    -0.00   0.01  -0.00    -0.01  -0.00   0.00    -0.02   0.00   0.00
     7   6    -0.01  -0.01  -0.00    -0.05   0.01   0.00    -0.01  -0.01   0.00
     8   6     0.01  -0.00   0.00     0.01   0.00   0.00     0.00  -0.01  -0.00
     9   6     0.04   0.05  -0.00    -0.02  -0.03   0.00     0.02   0.03   0.00
    10   6    -0.01  -0.01   0.00    -0.02   0.02  -0.00     0.03   0.02  -0.00
    11   6    -0.02  -0.01  -0.00    -0.07   0.00   0.00    -0.01   0.03   0.00
    12   6     0.01   0.01   0.00     0.01   0.02  -0.00     0.00   0.03  -0.00
    13   6    -0.02  -0.00  -0.00     0.00   0.02  -0.00    -0.00  -0.02  -0.00
    14   6    -0.04   0.04  -0.00    -0.01   0.00   0.00     0.03  -0.07   0.00
    15   6     0.00  -0.01   0.00     0.02  -0.03  -0.00     0.03  -0.02  -0.00
    16   6    -0.00  -0.01   0.00    -0.00  -0.05  -0.00    -0.01  -0.02  -0.00
    17   6     0.02  -0.00   0.00    -0.00  -0.02  -0.00    -0.01   0.03  -0.00
    18   6     0.01   0.01   0.00     0.04   0.02  -0.00     0.01   0.01  -0.00
    19   6     0.01   0.01   0.00     0.04   0.01   0.00     0.03  -0.03   0.00
    20   6     0.02  -0.03   0.00     0.01  -0.00  -0.00    -0.02   0.00  -0.00
    21   6    -0.00  -0.01  -0.00    -0.02  -0.03   0.00    -0.02  -0.01   0.00
    22   6    -0.01   0.02  -0.00    -0.03   0.04  -0.00    -0.02  -0.01  -0.00
    23   6    -0.02  -0.03  -0.00     0.01   0.01   0.00    -0.02  -0.00  -0.00
    24   6    -0.00  -0.00  -0.00     0.01   0.02   0.00    -0.00   0.02  -0.00
    25   6    -0.00   0.00   0.00    -0.01   0.01   0.00     0.00   0.01  -0.00
    26   6     0.00  -0.01   0.00     0.00  -0.01  -0.00     0.00   0.00  -0.00
    27   1     0.01  -0.13  -0.00    -0.02   0.36  -0.00     0.02  -0.22  -0.00
    28   1    -0.00  -0.21  -0.00     0.02   0.29  -0.00    -0.00  -0.23  -0.00
    29   1    -0.01  -0.13  -0.00    -0.05  -0.05   0.00    -0.00  -0.32  -0.00
    30   1     0.01  -0.23  -0.00     0.02  -0.17  -0.00    -0.00   0.39   0.00
    31   1    -0.02  -0.14  -0.00    -0.02  -0.12   0.00     0.04   0.15   0.00
    32   1     0.10   0.07   0.00     0.19   0.14   0.00     0.15   0.12   0.00
    33   1    -0.11  -0.08  -0.00    -0.31  -0.25  -0.00    -0.20  -0.14  -0.00
    34   1    -0.03   0.27   0.00     0.00   0.16   0.00     0.00  -0.37   0.00
    35   1     0.01   0.12  -0.00     0.03   0.46   0.00     0.00   0.29   0.00
    36   1     0.02   0.25  -0.00     0.00  -0.23   0.00    -0.02   0.42   0.00
    37   1     0.49  -0.29  -0.00     0.00  -0.00   0.00    -0.16   0.08   0.00
    38   1    -0.00  -0.01   0.00    -0.02  -0.22  -0.00    -0.02  -0.08  -0.00
    39   1    -0.47  -0.30   0.00     0.17   0.10   0.00    -0.06  -0.03   0.00
    40   1    -0.00   0.01   0.00    -0.01  -0.11   0.00     0.01  -0.01   0.00
    41   1    -0.01  -0.01  -0.00     0.26   0.18  -0.00     0.19   0.13  -0.00
    42   1     0.07  -0.05   0.00    -0.06   0.03  -0.00    -0.07   0.05   0.00
                     73                     74                     75
                     A'                     A'                     A'
 Frequencies --   1235.1750              1239.8193              1264.4084
 Red. masses --      1.9606                 1.8525                 1.6743
 Frc consts  --      1.7623                 1.6777                 1.5771
 IR Inten    --      1.4948                 0.4894                 6.0876
  Atom  AN      X      Y      Z        X      Y      Z        X      Y      Z
     1   6    -0.03   0.05  -0.00    -0.04   0.02   0.00    -0.02  -0.00   0.00
     2   6     0.07   0.01   0.00     0.04  -0.00  -0.00    -0.00   0.01  -0.00
     3   6    -0.06   0.10   0.00    -0.03   0.10  -0.00     0.02   0.04  -0.00
     4   6    -0.05  -0.04  -0.00    -0.04  -0.02   0.00     0.01  -0.02   0.00
     5   6     0.05   0.00   0.00     0.01  -0.01  -0.00    -0.01  -0.01  -0.00
     6   6    -0.00  -0.03  -0.00     0.01   0.04   0.00    -0.00   0.01   0.00
     7   6     0.04  -0.01  -0.00     0.03  -0.03   0.00    -0.01  -0.02   0.00
     8   6    -0.03   0.03  -0.00     0.00   0.01   0.00     0.01  -0.00   0.00
     9   6    -0.01  -0.06   0.00    -0.03  -0.10   0.00    -0.03  -0.04   0.00
    10   6    -0.02  -0.02   0.00     0.01  -0.01  -0.00     0.01  -0.03  -0.00
    11   6     0.11   0.01  -0.00    -0.04  -0.01   0.00    -0.08   0.03   0.00
    12   6    -0.03  -0.01   0.00     0.03   0.00  -0.00     0.06  -0.01  -0.00
    13   6     0.00   0.02   0.00     0.03   0.03  -0.00     0.02   0.01  -0.00
    14   6    -0.01   0.03  -0.00     0.02  -0.05   0.00    -0.01   0.02   0.00
    15   6     0.10   0.02  -0.00    -0.04  -0.05  -0.00    -0.08   0.04  -0.00
    16   6    -0.07   0.02   0.00     0.03  -0.02  -0.00     0.03   0.01  -0.00
    17   6    -0.00  -0.01   0.00    -0.02   0.01  -0.00     0.00  -0.00  -0.00
    18   6    -0.01   0.03   0.00     0.04  -0.02  -0.00    -0.05  -0.01  -0.00
    19   6     0.01  -0.06   0.00    -0.03   0.08   0.00     0.04  -0.03   0.00
    20   6     0.01   0.01   0.00     0.02   0.01  -0.00     0.01   0.00  -0.00
    21   6     0.00   0.04  -0.00     0.02  -0.04   0.00    -0.05  -0.00   0.00
    22   6    -0.02  -0.10  -0.00    -0.01   0.14  -0.00     0.05  -0.14  -0.00
    23   6     0.01  -0.00   0.00    -0.01   0.00   0.00     0.00   0.00   0.00
    24   6    -0.01  -0.00   0.00     0.01  -0.00   0.00    -0.00   0.00   0.00
    25   6     0.02   0.02   0.00    -0.02  -0.01  -0.00     0.01  -0.01  -0.00
    26   6     0.01   0.01  -0.00    -0.01  -0.03  -0.00     0.02   0.05  -0.00
    27   1    -0.04  -0.33   0.00    -0.05  -0.31  -0.00    -0.02  -0.16  -0.00
    28   1    -0.06  -0.00   0.00    -0.05   0.31  -0.00     0.00   0.16  -0.00
    29   1     0.05  -0.33  -0.00     0.05  -0.45  -0.00    -0.00  -0.28   0.00
    30   1    -0.03  -0.05  -0.00     0.00   0.28  -0.00     0.01   0.04  -0.00
    31   1    -0.02  -0.09  -0.00     0.01  -0.13   0.00     0.01   0.06  -0.00
    32   1    -0.33  -0.20  -0.00     0.17   0.09   0.00     0.41   0.21   0.00
    33   1    -0.36  -0.16  -0.00    -0.08  -0.10   0.00     0.51   0.32   0.00
    34   1    -0.00   0.30   0.00     0.02   0.34   0.00     0.02   0.23   0.00
    35   1    -0.03   0.25  -0.00     0.05  -0.23   0.00    -0.07   0.27   0.00
    36   1     0.00  -0.27   0.00    -0.03   0.06   0.00     0.00  -0.09   0.00
    37   1     0.05  -0.01  -0.00    -0.02   0.03   0.00     0.01   0.00   0.00
    38   1    -0.00   0.02  -0.00     0.02  -0.08  -0.00    -0.05   0.04  -0.00
    39   1     0.10   0.05  -0.00     0.08   0.05  -0.00    -0.02  -0.01   0.00
    40   1     0.02   0.08  -0.00    -0.02  -0.09   0.00     0.02   0.19   0.00
    41   1     0.12   0.08   0.00    -0.15  -0.10  -0.00     0.12   0.09  -0.00
    42   1    -0.27   0.16   0.00     0.30  -0.20  -0.00    -0.12   0.13   0.00
                     76                     77                     78
                     A'                     A'                     A'
 Frequencies --   1272.6353              1298.6576              1299.9551
 Red. masses --      1.8648                 1.9904                 1.6930
 Frc consts  --      1.7795                 1.9778                 1.6856
 IR Inten    --      3.7973                 0.5072                 6.9217
  Atom  AN      X      Y      Z        X      Y      Z        X      Y      Z
     1   6    -0.02   0.02   0.00     0.05   0.02  -0.00    -0.05   0.02   0.00
     2   6     0.04  -0.01  -0.00    -0.02  -0.02   0.00     0.07   0.03  -0.00
     3   6     0.03  -0.02  -0.00    -0.08  -0.00   0.00     0.04  -0.01  -0.00
     4   6    -0.00  -0.01   0.00     0.00   0.00  -0.00    -0.02  -0.02   0.00
     5   6     0.07  -0.07  -0.00    -0.02  -0.01   0.00     0.07  -0.04  -0.00
     6   6    -0.04  -0.09   0.00    -0.12   0.01  -0.00     0.07  -0.00   0.00
     7   6    -0.02   0.01   0.00     0.03  -0.03  -0.00     0.01  -0.00   0.00
     8   6    -0.07   0.04   0.00    -0.01  -0.00  -0.00    -0.03   0.03  -0.00
     9   6     0.01   0.03   0.00     0.03  -0.01  -0.00    -0.03  -0.00   0.00
    10   6    -0.03  -0.04  -0.00     0.07  -0.03   0.00    -0.06  -0.01  -0.00
    11   6     0.06   0.11   0.00     0.01   0.11  -0.00    -0.03   0.01   0.00
    12   6     0.02   0.01  -0.00    -0.01   0.00   0.00    -0.02  -0.03  -0.00
    13   6    -0.02  -0.01  -0.00    -0.01  -0.01   0.00     0.01   0.01  -0.00
    14   6    -0.04   0.09   0.00     0.02   0.03  -0.00    -0.04   0.01   0.00
    15   6    -0.01   0.02  -0.00     0.02   0.03   0.00    -0.06  -0.03  -0.00
    16   6     0.02   0.00  -0.00     0.04  -0.02   0.00     0.01  -0.04  -0.00
    17   6     0.02  -0.01  -0.00    -0.00   0.01   0.00     0.01  -0.01  -0.00
    18   6    -0.01  -0.03  -0.00    -0.04   0.02   0.00    -0.02   0.02  -0.00
    19   6    -0.07  -0.01  -0.00     0.05  -0.15  -0.00     0.10  -0.02   0.00
    20   6    -0.00  -0.00  -0.00     0.00   0.01   0.00     0.00  -0.00  -0.00
    21   6     0.02  -0.06   0.00    -0.03  -0.00  -0.00    -0.03   0.03   0.00
    22   6    -0.03   0.04   0.00     0.04   0.06   0.00     0.07   0.05  -0.00
    23   6     0.02  -0.01  -0.00     0.01  -0.01  -0.00     0.00   0.00  -0.00
    24   6     0.01   0.03  -0.00    -0.04   0.02  -0.00    -0.02  -0.02   0.00
    25   6     0.01   0.02   0.00    -0.01   0.02   0.00    -0.03  -0.01  -0.00
    26   6    -0.01  -0.01   0.00    -0.02  -0.01  -0.00    -0.02   0.00  -0.00
    27   1    -0.03   0.14  -0.00     0.05   0.25   0.00    -0.04  -0.09  -0.00
    28   1     0.00  -0.25  -0.00    -0.00   0.18   0.00    -0.02  -0.39  -0.00
    29   1    -0.02  -0.22   0.00     0.04  -0.24  -0.00    -0.00   0.36   0.00
    30   1    -0.08   0.07   0.00    -0.01  -0.18   0.00    -0.04   0.35   0.00
    31   1    -0.02   0.47  -0.00     0.08  -0.31  -0.00    -0.06   0.17  -0.00
    32   1     0.28   0.18  -0.00     0.08   0.05  -0.00     0.07   0.02   0.00
    33   1    -0.03  -0.02  -0.00     0.02  -0.03  -0.00    -0.08  -0.09  -0.00
    34   1    -0.02  -0.01   0.00    -0.01  -0.06  -0.00     0.00   0.12   0.00
    35   1     0.00  -0.37   0.00    -0.03  -0.24  -0.00    -0.02   0.24   0.00
    36   1     0.03  -0.34  -0.00    -0.00  -0.00  -0.00     0.02  -0.16   0.00
    37   1     0.04  -0.03   0.00    -0.04   0.03  -0.00     0.03  -0.02   0.00
    38   1     0.02  -0.31  -0.00    -0.03   0.57   0.00    -0.03   0.43  -0.00
    39   1    -0.02  -0.04   0.00    -0.06  -0.05  -0.00     0.04   0.02   0.00
    40   1     0.01   0.10  -0.00    -0.01  -0.42  -0.00    -0.03  -0.42   0.00
    41   1     0.20   0.15  -0.00     0.14   0.13   0.00    -0.05  -0.04  -0.00
    42   1     0.11  -0.07   0.00     0.06  -0.06   0.00     0.03  -0.03   0.00
                     79                     80                     81
                     A'                     A'                     A'
 Frequencies --   1314.7206              1329.6727              1335.1280
 Red. masses --      3.0588                 1.4903                 2.9602
 Frc consts  --      3.1150                 1.5524                 3.1090
 IR Inten    --     10.3484                 0.7214                 0.3666
  Atom  AN      X      Y      Z        X      Y      Z        X      Y      Z
     1   6    -0.10   0.03   0.00     0.00   0.01  -0.00     0.05  -0.01   0.00
     2   6     0.16  -0.05   0.00    -0.07  -0.03   0.00    -0.02   0.19  -0.00
     3   6     0.01   0.03  -0.00     0.01   0.04   0.00     0.10  -0.11  -0.00
     4   6    -0.14  -0.03   0.00     0.01   0.03  -0.00    -0.09   0.00   0.00
     5   6     0.14   0.03  -0.00    -0.06  -0.07   0.00     0.01   0.15  -0.00
     6   6     0.03   0.00   0.00     0.06  -0.02  -0.00    -0.02  -0.12   0.00
     7   6     0.01  -0.00  -0.00     0.01   0.01  -0.00    -0.06   0.00   0.00
     8   6    -0.15   0.01  -0.00    -0.03  -0.00  -0.00     0.03   0.00  -0.00
     9   6     0.16   0.02  -0.00     0.08  -0.01  -0.00     0.01  -0.15   0.00
    10   6    -0.09  -0.05   0.00     0.02   0.03   0.00    -0.08  -0.03  -0.00
    11   6     0.01  -0.01   0.00    -0.01   0.00  -0.00     0.05   0.05   0.00
    12   6     0.01  -0.02   0.00    -0.00  -0.02   0.00    -0.01   0.00  -0.00
    13   6    -0.06  -0.03   0.00    -0.03  -0.03   0.00     0.02  -0.02  -0.00
    14   6     0.16   0.01  -0.00     0.03   0.07  -0.00     0.09  -0.09   0.00
    15   6    -0.06  -0.01   0.00    -0.02  -0.02   0.00     0.00   0.08  -0.00
    16   6     0.00   0.02   0.00    -0.01  -0.02  -0.00     0.00  -0.01  -0.00
    17   6    -0.06   0.02  -0.00    -0.00   0.03   0.00    -0.05   0.02  -0.00
    18   6    -0.02  -0.00  -0.00     0.01  -0.00   0.00    -0.00   0.02  -0.00
    19   6     0.02   0.05  -0.00     0.02   0.01  -0.00    -0.02  -0.06   0.00
    20   6    -0.02   0.03  -0.00     0.00   0.01  -0.00     0.03   0.03  -0.00
    21   6    -0.01   0.01  -0.00    -0.00   0.01  -0.00     0.01  -0.02   0.00
    22   6     0.03  -0.03   0.00     0.02   0.03  -0.00    -0.01   0.01  -0.00
    23   6    -0.01  -0.03  -0.00     0.02  -0.02   0.00    -0.02   0.00   0.00
    24   6     0.01  -0.01   0.00     0.00  -0.01  -0.00    -0.02   0.00   0.00
    25   6    -0.01  -0.02  -0.00    -0.01   0.00   0.00     0.00   0.03   0.00
    26   6     0.01   0.02  -0.00    -0.01  -0.00   0.00     0.00  -0.01  -0.00
    27   1    -0.11   0.35  -0.00    -0.00  -0.42  -0.00     0.06  -0.41  -0.00
    28   1    -0.15   0.30  -0.00     0.00   0.40   0.00    -0.11   0.03  -0.00
    29   1     0.01  -0.01   0.00     0.02   0.05   0.00    -0.07   0.37   0.00
    30   1    -0.15  -0.24   0.00    -0.03  -0.42   0.00     0.04  -0.33   0.00
    31   1    -0.10  -0.25  -0.00     0.02   0.56   0.00    -0.09   0.12   0.00
    32   1     0.13   0.06  -0.00    -0.04  -0.05  -0.00     0.15   0.11   0.00
    33   1     0.04   0.04   0.00    -0.08  -0.07   0.00    -0.02  -0.03   0.00
    34   1    -0.05  -0.44  -0.00    -0.03  -0.12  -0.00     0.02   0.30   0.00
    35   1    -0.03   0.09   0.00     0.00   0.16  -0.00     0.01  -0.23   0.00
    36   1    -0.06   0.41   0.00     0.00  -0.11  -0.00    -0.06   0.29   0.00
    37   1     0.03   0.00   0.00    -0.09   0.05  -0.00    -0.17   0.15   0.00
    38   1    -0.01  -0.06  -0.00    -0.00   0.08   0.00     0.01   0.02  -0.00
    39   1    -0.00  -0.03   0.00    -0.11  -0.10  -0.00     0.03   0.04   0.00
    40   1    -0.01   0.05  -0.00    -0.01  -0.13  -0.00     0.00  -0.10  -0.00
    41   1    -0.05  -0.04  -0.00    -0.03  -0.02   0.00     0.15   0.11  -0.00
    42   1    -0.04   0.04  -0.00     0.04  -0.03  -0.00     0.04  -0.03  -0.00
                     82                     83                     84
                     A'                     A'                     A'
 Frequencies --   1367.1942              1383.0635              1395.5830
 Red. masses --      3.3956                 2.7914                 2.8598
 Frc consts  --      3.7396                 3.1460                 3.2817
 IR Inten    --      1.3439                 1.0694                 7.9291
  Atom  AN      X      Y      Z        X      Y      Z        X      Y      Z
     1   6    -0.10  -0.02  -0.00    -0.01  -0.02   0.00     0.04   0.10   0.00
     2   6     0.04  -0.06   0.00     0.04   0.11  -0.00    -0.00  -0.05  -0.00
     3   6     0.12   0.06   0.00     0.04  -0.08  -0.00    -0.11  -0.07  -0.00
     4   6     0.01  -0.04  -0.00    -0.05   0.00  -0.00    -0.04   0.16   0.00
     5   6     0.03   0.02   0.00     0.01  -0.11  -0.00     0.04  -0.08  -0.00
     6   6     0.08   0.03  -0.00    -0.03   0.14   0.00     0.12  -0.02   0.00
     7   6    -0.09   0.03  -0.00    -0.02  -0.01   0.00     0.01  -0.01   0.00
     8   6    -0.02  -0.01  -0.00    -0.07  -0.08  -0.00     0.00   0.14   0.00
     9   6    -0.01   0.06  -0.00     0.04  -0.04  -0.00     0.09  -0.08   0.00
    10   6    -0.04  -0.02   0.00     0.04  -0.01   0.00    -0.05   0.10  -0.00
    11   6    -0.13  -0.09  -0.00    -0.09  -0.00   0.00    -0.09  -0.03   0.00
    12   6     0.07  -0.01   0.00    -0.04   0.04  -0.00     0.01   0.02   0.00
    13   6     0.01   0.02   0.00    -0.03  -0.10  -0.00    -0.05   0.03  -0.00
    14   6     0.00   0.01  -0.00     0.07   0.09  -0.00    -0.06  -0.07  -0.00
    15   6     0.09   0.18   0.00     0.11  -0.07   0.00     0.03   0.03  -0.00
    16   6    -0.03  -0.07   0.00     0.02   0.02   0.00    -0.00  -0.02  -0.00
    17   6     0.00  -0.03   0.00    -0.05   0.08   0.00     0.03   0.06   0.00
    18   6     0.11   0.02   0.00     0.04  -0.04  -0.00     0.04  -0.01   0.00
    19   6    -0.04  -0.16  -0.00     0.05  -0.01  -0.00    -0.02  -0.01   0.00
    20   6    -0.03  -0.00   0.00     0.04   0.01   0.00     0.06  -0.03  -0.00
    21   6     0.04   0.00  -0.00    -0.00   0.03  -0.00     0.01  -0.01   0.00
    22   6    -0.12   0.04   0.00    -0.12   0.01  -0.00    -0.04   0.01  -0.00
    23   6    -0.00   0.00   0.00     0.07  -0.00  -0.00    -0.04  -0.03  -0.00
    24   6    -0.07  -0.01  -0.00    -0.01  -0.00  -0.00    -0.01   0.00   0.00
    25   6     0.03   0.11  -0.00     0.02   0.02   0.00     0.01   0.02   0.00
    26   6     0.01  -0.06   0.00     0.03  -0.02  -0.00     0.00  -0.01  -0.00
    27   1    -0.11  -0.11   0.00     0.00   0.08  -0.00     0.04  -0.17  -0.00
    28   1     0.01   0.14   0.00    -0.07  -0.01   0.00    -0.04  -0.48  -0.00
    29   1    -0.09  -0.17   0.00    -0.03   0.18  -0.00     0.01  -0.16  -0.00
    30   1    -0.02   0.13  -0.00    -0.09   0.25  -0.00     0.01  -0.38   0.00
    31   1    -0.04   0.15   0.00     0.05  -0.09  -0.00    -0.06  -0.39   0.00
    32   1    -0.32  -0.25  -0.00    -0.12  -0.01   0.00     0.08   0.06  -0.00
    33   1     0.37   0.17  -0.00     0.12   0.09  -0.00     0.26   0.14   0.00
    34   1     0.01  -0.15  -0.00    -0.04   0.37   0.00    -0.05  -0.08   0.00
    35   1     0.13  -0.17  -0.00     0.04  -0.04   0.00     0.04  -0.00  -0.00
    36   1     0.00   0.11  -0.00    -0.04  -0.32  -0.00     0.04  -0.21  -0.00
    37   1     0.16  -0.11   0.00    -0.32   0.21  -0.00    -0.22   0.12   0.00
    38   1     0.04   0.21   0.00    -0.00  -0.02   0.00     0.01  -0.02   0.00
    39   1     0.07   0.04  -0.00    -0.40  -0.27   0.00     0.07   0.03   0.00
    40   1     0.03  -0.20   0.00     0.02   0.21  -0.00     0.01   0.01  -0.00
    41   1     0.24   0.18   0.00    -0.06  -0.04   0.00     0.04   0.03   0.00
    42   1     0.12  -0.12  -0.00    -0.06   0.02   0.00     0.03  -0.02   0.00
                     85                     86                     87
                     A'                     A'                     A'
 Frequencies --   1403.4216              1414.8187              1433.3323
 Red. masses --      4.9043                 3.6389                 6.5831
 Frc consts  --      5.6912                 4.2917                 7.9685
 IR Inten    --      0.9563                 0.5561                 0.4176
  Atom  AN      X      Y      Z        X      Y      Z        X      Y      Z
     1   6     0.02   0.02   0.00    -0.04   0.06   0.00     0.01  -0.18  -0.00
     2   6    -0.02  -0.03  -0.00     0.04  -0.03  -0.00    -0.36  -0.02   0.00
     3   6    -0.07   0.04  -0.00     0.10  -0.01  -0.00     0.17   0.10   0.00
     4   6     0.02  -0.01   0.00     0.00  -0.03   0.00     0.05   0.15  -0.00
     5   6    -0.01   0.01  -0.00    -0.01   0.02  -0.00     0.37  -0.01   0.00
     6   6     0.01  -0.03   0.00    -0.05  -0.07   0.00    -0.14   0.12  -0.00
     7   6     0.06  -0.05   0.00     0.00   0.08   0.00    -0.03   0.04  -0.00
     8   6     0.02   0.02   0.00     0.01   0.06   0.00    -0.06   0.14  -0.00
     9   6    -0.01   0.01   0.00    -0.03  -0.01   0.00     0.12  -0.05   0.00
    10   6     0.01   0.00  -0.00    -0.01  -0.02  -0.00    -0.03  -0.18   0.00
    11   6     0.03   0.01   0.00    -0.16   0.22   0.00     0.01  -0.01  -0.00
    12   6    -0.01  -0.02  -0.00    -0.07  -0.04  -0.00     0.04  -0.01   0.00
    13   6     0.01   0.03  -0.00     0.03   0.07  -0.00    -0.04   0.00  -0.00
    14   6    -0.02  -0.01   0.00    -0.02  -0.01   0.00    -0.11  -0.07  -0.00
    15   6    -0.15  -0.05  -0.00     0.16  -0.18  -0.00    -0.03  -0.02   0.00
    16   6     0.05   0.03  -0.00     0.10   0.06  -0.00     0.04   0.02   0.00
    17   6     0.02  -0.02  -0.00     0.03  -0.05  -0.00     0.03   0.02   0.00
    18   6     0.02  -0.01  -0.00    -0.02  -0.11  -0.00    -0.03   0.03  -0.00
    19   6     0.27   0.01   0.00     0.08   0.00   0.00     0.03  -0.02   0.00
    20   6    -0.02   0.00  -0.00    -0.04   0.01  -0.00     0.05  -0.02  -0.00
    21   6     0.01   0.23   0.00    -0.04  -0.02   0.00    -0.02   0.03  -0.00
    22   6    -0.25  -0.05  -0.00    -0.10   0.03  -0.00     0.02  -0.01   0.00
    23   6    -0.02  -0.00  -0.00    -0.05  -0.02  -0.00    -0.03  -0.01   0.00
    24   6    -0.13  -0.14   0.00     0.04   0.05   0.00     0.02   0.01   0.00
    25   6    -0.03   0.19   0.00     0.03  -0.06   0.00    -0.01  -0.03  -0.00
    26   6     0.17  -0.12  -0.00    -0.01   0.01  -0.00     0.02  -0.01  -0.00
    27   1     0.02   0.02  -0.00    -0.04  -0.33  -0.00     0.01  -0.21   0.00
    28   1     0.02   0.06  -0.00     0.00   0.01  -0.00     0.05   0.24   0.00
    29   1     0.06   0.14   0.00     0.01   0.05   0.00    -0.03   0.05   0.00
    30   1     0.02  -0.06  -0.00     0.02  -0.19  -0.00    -0.06   0.28   0.00
    31   1     0.01   0.06  -0.00    -0.01  -0.04   0.00    -0.02  -0.21   0.00
    32   1     0.35   0.20   0.00    -0.23  -0.15   0.00    -0.22  -0.18  -0.00
    33   1    -0.13  -0.09   0.00     0.13   0.08   0.00    -0.15  -0.10  -0.00
    34   1     0.01  -0.11   0.00     0.03  -0.22   0.00    -0.04  -0.10   0.00
    35   1     0.03  -0.51   0.00    -0.03  -0.00   0.00    -0.03  -0.13   0.00
    36   1     0.02   0.08   0.00     0.03   0.23   0.00     0.03  -0.16   0.00
    37   1     0.11  -0.07   0.00     0.26  -0.15   0.00    -0.15   0.09   0.00
    38   1     0.01  -0.28  -0.00    -0.04   0.21  -0.00    -0.03  -0.00  -0.00
    39   1     0.11   0.07   0.00     0.28   0.17   0.00     0.07   0.05  -0.00
    40   1    -0.04   0.03   0.00     0.03   0.35   0.00    -0.02   0.10   0.00
    41   1     0.03  -0.05   0.00    -0.17  -0.08  -0.00    -0.12  -0.07   0.00
    42   1    -0.16   0.05  -0.00    -0.07   0.05  -0.00    -0.13   0.07  -0.00
                     88                     89                     90
                     A'                     A'                     A'
 Frequencies --   1442.7752              1464.5073              1467.6685
 Red. masses --      5.1076                 2.5380                 2.3859
 Frc consts  --      6.2642                 3.2072                 3.0280
 IR Inten    --      2.9981                 5.8418                 1.7396
  Atom  AN      X      Y      Z        X      Y      Z        X      Y      Z
     1   6    -0.01  -0.07   0.00    -0.04   0.05   0.00     0.00  -0.07  -0.00
     2   6    -0.02  -0.03  -0.00     0.05  -0.06  -0.00     0.01  -0.04   0.00
     3   6     0.02   0.05  -0.00     0.10  -0.01  -0.00    -0.04   0.03   0.00
     4   6     0.09   0.02   0.00     0.00   0.00   0.00    -0.00   0.04  -0.00
     5   6     0.02  -0.02  -0.00    -0.05   0.01  -0.00    -0.02   0.12   0.00
     6   6    -0.01   0.04   0.00    -0.04  -0.06   0.00     0.08  -0.10  -0.00
     7   6    -0.01   0.02   0.00    -0.02   0.07   0.00    -0.02   0.08  -0.00
     8   6    -0.09   0.01  -0.00     0.01  -0.03   0.00     0.03  -0.01  -0.00
     9   6    -0.30  -0.01   0.00     0.00   0.04  -0.00     0.03   0.07  -0.00
    10   6     0.01  -0.05  -0.00     0.01   0.08   0.00    -0.05  -0.02   0.00
    11   6     0.01  -0.00   0.00    -0.04   0.02   0.00    -0.02   0.06  -0.00
    12   6     0.03   0.00  -0.00     0.02  -0.04  -0.00     0.09  -0.00   0.00
    13   6    -0.02   0.19  -0.00    -0.02  -0.00  -0.00    -0.03  -0.10   0.00
    14   6     0.31  -0.01   0.00     0.01  -0.03   0.00    -0.01  -0.09  -0.00
    15   6    -0.03  -0.02  -0.00    -0.02   0.04   0.00    -0.06  -0.05   0.00
    16   6     0.00   0.00  -0.00     0.03  -0.08  -0.00     0.05   0.04   0.00
    17   6     0.00   0.21  -0.00    -0.02   0.04  -0.00    -0.04  -0.01   0.00
    18   6    -0.00  -0.01   0.00    -0.02   0.13   0.00    -0.03  -0.05  -0.00
    19   6     0.02  -0.00   0.00    -0.01  -0.10  -0.00     0.06   0.01  -0.00
    20   6     0.14  -0.14  -0.00     0.02  -0.03   0.00     0.06  -0.02   0.00
    21   6    -0.00   0.01   0.00    -0.05   0.08   0.00    -0.01  -0.00  -0.00
    22   6    -0.00   0.00  -0.00     0.10   0.05  -0.00    -0.04  -0.00   0.00
    23   6    -0.12  -0.13  -0.00     0.03   0.01   0.00     0.05   0.07   0.00
    24   6     0.00  -0.00   0.00     0.06   0.05  -0.00    -0.00  -0.00  -0.00
    25   6    -0.00   0.01   0.00    -0.08  -0.05  -0.00     0.02   0.00   0.00
    26   6     0.00  -0.01  -0.00     0.09  -0.07   0.00    -0.02   0.01   0.00
    27   1    -0.02   0.22  -0.00    -0.05  -0.19  -0.00    -0.01   0.30   0.00
    28   1     0.11  -0.48  -0.00     0.00  -0.04   0.00     0.00  -0.13   0.00
    29   1    -0.00  -0.10   0.00    -0.01  -0.11   0.00    -0.01  -0.41  -0.00
    30   1    -0.09  -0.47   0.00     0.01   0.03  -0.00     0.04  -0.00  -0.00
    31   1     0.02   0.22   0.00     0.00  -0.19  -0.00    -0.06   0.20  -0.00
    32   1    -0.13  -0.10   0.00     0.03  -0.04  -0.00    -0.34  -0.29  -0.00
    33   1    -0.04  -0.02  -0.00    -0.06  -0.15   0.00    -0.06  -0.03  -0.00
    34   1    -0.03   0.04   0.00    -0.03   0.02   0.00    -0.05   0.31  -0.00
    35   1    -0.01   0.02   0.00     0.00  -0.29   0.00    -0.03   0.00   0.00
    36   1     0.02  -0.02   0.00    -0.02  -0.14   0.00    -0.06  -0.03  -0.00
    37   1    -0.07  -0.04   0.00    -0.11   0.04   0.00    -0.33   0.19  -0.00
    38   1    -0.01   0.01  -0.00    -0.06  -0.35  -0.00    -0.01   0.18   0.00
    39   1    -0.01  -0.08   0.00    -0.16  -0.10   0.00    -0.24  -0.08   0.00
    40   1    -0.00  -0.02   0.00    -0.09   0.14   0.00     0.02   0.02   0.00
    41   1    -0.02  -0.02   0.00    -0.39  -0.21   0.00     0.01   0.01  -0.00
    42   1    -0.01  -0.00  -0.00    -0.44   0.21  -0.00     0.06  -0.03   0.00
                     91                     92                     93
                     A'                     A'                     A'
 Frequencies --   1477.3273              1493.2967              1511.5453
 Red. masses --      2.5605                 2.1130                 2.3589
 Frc consts  --      3.2925                 2.7761                 3.1754
 IR Inten    --      1.4129                 0.5027                 1.0318
  Atom  AN      X      Y      Z        X      Y      Z        X      Y      Z
     1   6    -0.05   0.04   0.00     0.01  -0.04   0.00    -0.04   0.01   0.00
     2   6     0.01  -0.10   0.00     0.01   0.05  -0.00     0.02  -0.09  -0.00
     3   6     0.12   0.04  -0.00     0.00  -0.04  -0.00     0.04   0.08  -0.00
     4   6     0.02   0.01  -0.00    -0.01   0.02   0.00     0.03   0.04   0.00
     5   6    -0.00   0.03   0.00    -0.01  -0.04  -0.00    -0.02  -0.04  -0.00
     6   6    -0.12  -0.07   0.00    -0.03   0.03   0.00    -0.04   0.03   0.00
     7   6     0.03   0.06   0.00    -0.01   0.08   0.00     0.03  -0.05   0.00
     8   6     0.01  -0.02  -0.00    -0.01   0.03   0.00    -0.02   0.05   0.00
     9   6     0.01   0.07   0.00     0.00  -0.04   0.00    -0.02   0.09   0.00
    10   6     0.02   0.06   0.00     0.02  -0.03  -0.00     0.03  -0.01  -0.00
    11   6     0.05   0.04   0.00     0.03   0.07   0.00     0.00  -0.03   0.00
    12   6    -0.08  -0.08  -0.00     0.03   0.00  -0.00    -0.07  -0.03  -0.00
    13   6    -0.03   0.01  -0.00     0.01  -0.05  -0.00    -0.04  -0.14  -0.00
    14   6     0.00  -0.06   0.00    -0.00   0.05   0.00     0.02   0.04   0.00
    15   6     0.02  -0.04  -0.00    -0.00  -0.08  -0.00     0.04   0.03  -0.00
    16   6    -0.04   0.02   0.00    -0.08  -0.04  -0.00    -0.01  -0.01  -0.00
    17   6    -0.02   0.07  -0.00     0.02  -0.07  -0.00     0.02  -0.13  -0.00
    18   6     0.00  -0.04  -0.00     0.02  -0.04  -0.00     0.01   0.02  -0.00
    19   6    -0.04   0.08  -0.00    -0.05  -0.03   0.00    -0.01   0.01   0.00
    20   6     0.03  -0.05   0.00     0.01   0.04  -0.00     0.13   0.01  -0.00
    21   6     0.05   0.03  -0.00     0.00   0.13   0.00     0.01  -0.04   0.00
    22   6     0.01  -0.07  -0.00     0.07   0.01  -0.00    -0.01   0.01  -0.00
    23   6     0.05   0.02  -0.00    -0.05  -0.00   0.00    -0.11   0.03  -0.00
    24   6    -0.05  -0.08   0.00     0.05  -0.03  -0.00    -0.02   0.01   0.00
    25   6     0.03   0.09  -0.00    -0.03   0.11   0.00    -0.00  -0.03  -0.00
    26   6    -0.06   0.02   0.00    -0.02  -0.06   0.00     0.02   0.01   0.00
[truncated: 169,140 more chars]
