# Supplementary material for: HOMA Index Establishes Similarity to a Reference Molecule
Source: J Chem Inf Model. 2023 Dec 6;63(24):7744–54. doi: 10.1021/acs.jcim.3c01551 (PMC10751799; doi:10.1021/acs.jcim.3c01551)
Supplement: Supplementary file 7 — ci3c01551_si_007.zip [file ci3c01551_si_007.zip › ad-Fig4-hexacene-Gaussian16-output/25-1111.log]

 Set GAUSS_PDEF to "48".
 Set GAUSS_MDEF to "10240MB".
 Entering Gaussian System, Link 0=g16
 Initial command:
 /mnt/opt/groups/app-gaussian/g16-avx2/l1.exe "/scratch/9832364.torquesrv1.cis.gov.pl/Gau-127461.inp" -scrdir="/scratch/9832364.torquesrv1.cis.gov.pl/"
 Default is to use a total of  48 processors:
                               48 via shared-memory
                                1 via Linda
 Entering Link 1 = /mnt/opt/groups/app-gaussian/g16-avx2/l1.exe PID=    127658.
  
 Copyright (c) 1988-2019, Gaussian, Inc.  All Rights Reserved.
  
 This is part of the Gaussian(R) 16 program.  It is based on
 the Gaussian(R) 09 system (copyright 2009, Gaussian, Inc.),
 the Gaussian(R) 03 system (copyright 2003, Gaussian, Inc.),
 the Gaussian(R) 98 system (copyright 1998, Gaussian, Inc.),
 the Gaussian(R) 94 system (copyright 1995, Gaussian, Inc.),
 the Gaussian 92(TM) system (copyright 1992, Gaussian, Inc.),
 the Gaussian 90(TM) system (copyright 1990, Gaussian, Inc.),
 the Gaussian 88(TM) system (copyright 1988, Gaussian, Inc.),
 the Gaussian 86(TM) system (copyright 1986, Carnegie Mellon
 University), and the Gaussian 82(TM) system (copyright 1983,
 Carnegie Mellon University). Gaussian is a federally registered
 trademark of Gaussian, Inc.
  
 This software contains proprietary and confidential information,
 including trade secrets, belonging to Gaussian, Inc.
  
 This software is provided under written license and may be
 used, copied, transmitted, or stored only in accord with that
 written license.
  
 The following legend is applicable only to US Government
 contracts under FAR:
  
                    RESTRICTED RIGHTS LEGEND
  
 Use, reproduction and disclosure by the US Government is
 subject to restrictions as set forth in subparagraphs (a)
 and (c) of the Commercial Computer Software - Restricted
 Rights clause in FAR 52.227-19.
  
 Gaussian, Inc.
 340 Quinnipiac St., Bldg. 40, Wallingford CT 06492
  
  
 ---------------------------------------------------------------
 Warning -- This program may not be used in any manner that
 competes with the business of Gaussian, Inc. or will provide
 assistance to any competitor of Gaussian, Inc.  The licensee
 of this program is prohibited from giving any competitor of
 Gaussian, Inc. access to this program.  By using this program,
 the user acknowledges that Gaussian, Inc. is engaged in the
 business of creating and licensing software in the field of
 computational chemistry and represents and warrants to the
 licensee that it is not a competitor of Gaussian, Inc. and that
 it will not use this program in any manner prohibited above.
 ---------------------------------------------------------------
  

 Cite this work as:
 Gaussian 16, Revision C.01,
 M. J. Frisch, G. W. Trucks, H. B. Schlegel, G. E. Scuseria, 
 M. A. Robb, J. R. Cheeseman, G. Scalmani, V. Barone, 
 G. A. Petersson, H. Nakatsuji, X. Li, M. Caricato, A. V. Marenich, 
 J. Bloino, B. G. Janesko, R. Gomperts, B. Mennucci, H. P. Hratchian, 
 J. V. Ortiz, A. F. Izmaylov, J. L. Sonnenberg, D. Williams-Young, 
 F. Ding, F. Lipparini, F. Egidi, J. Goings, B. Peng, A. Petrone, 
 T. Henderson, D. Ranasinghe, V. G. Zakrzewski, J. Gao, N. Rega, 
 G. Zheng, W. Liang, M. Hada, M. Ehara, K. Toyota, R. Fukuda, 
 J. Hasegawa, M. Ishida, T. Nakajima, Y. Honda, O. Kitao, H. Nakai, 
 T. Vreven, K. Throssell, J. A. Montgomery, Jr., J. E. Peralta, 
 F. Ogliaro, M. J. Bearpark, J. J. Heyd, E. N. Brothers, K. N. Kudin, 
 V. N. Staroverov, T. A. Keith, R. Kobayashi, J. Normand, 
 K. Raghavachari, A. P. Rendell, J. C. Burant, S. S. Iyengar, 
 J. Tomasi, M. Cossi, J. M. Millam, M. Klene, C. Adamo, R. Cammi, 
 J. W. Ochterski, R. L. Martin, K. Morokuma, O. Farkas, 
 J. B. Foresman, and D. J. Fox, Gaussian, Inc., Wallingford CT, 2019.
 
 ******************************************
 Gaussian 16:  ES64L-G16RevC.01  3-Jul-2019
                 8-Sep-2022 
 ******************************************
 ----------------------------------------------------------------------
 #p opt freq b3lyp/6-31g(d,p) empiricaldispersion=gd3 int=(grid=ultrafi
 ne,acc2e=12) scf=(maxcyc=500,ferm,novaracc,noincfoc,intrep)
 ----------------------------------------------------------------------
 1/18=20,19=15,26=4,38=1/1,3;
 2/9=110,12=2,17=6,18=5,40=1/2;
 3/5=1,6=6,7=101,11=2,25=1,27=12,30=1,71=1,74=-5,75=-5,124=31/1,2,3;
 4//1;
 5/5=100002,7=500,17=20,22=13,38=1,87=12/2;
 6/7=2,8=2,9=2,10=2,28=1,87=12/1;
 7/87=12/1,2,3,16;
 1/18=20,19=15,26=4/3(2);
 2/9=110/2;
 99//99;
 2/9=110/2;
 3/5=1,6=6,7=101,11=2,25=1,27=12,30=1,71=1,74=-5,75=-5,124=31/1,2,3;
 4/5=5,16=3,69=1/1;
 5/5=100002,7=500,17=20,22=13,38=1,87=12/2;
 7/87=12/1,2,3,16;
 1/18=20,19=15,26=4/3(-5);
 2/9=110/2;
 6/7=2,8=2,9=2,10=2,19=2,28=1,87=12/1;
 99/9=1/99;
 Leave Link    1 at Thu Sep  8 15:01:26 2022, MaxMem=           0 cpu:              16.5 elap:               0.4
 (Enter /mnt/opt/groups/app-gaussian/g16-avx2/l101.exe)
 ---------
 peri symm
 ---------
 Symbolic Z-matrix:
 Charge =  0 Multiplicity = 1
 C                     0.        0.        0.73056 
 C                     0.        0.       -0.73056 
 C                     0.        1.23173   1.41018 
 C                     0.       -1.23173   1.41018 
 C                     0.        2.45319   0.72996 
 C                     0.        1.23173  -1.41018 
 C                     0.       -2.45319   0.72996 
 C                     0.       -1.23173  -1.41018 
 C                     0.        3.69667   1.40921 
 C                     0.        2.45319  -0.72996 
 C                     0.       -3.69667   1.40921 
 C                     0.       -2.45319  -0.72996 
 C                     0.        4.90494   0.72867 
 C                     0.        3.69667  -1.40921 
 C                     0.       -4.90494   0.72867 
 C                     0.       -3.69667  -1.40921 
 C                     0.        6.16897   1.41128 
 C                     0.        4.90494  -0.72867 
 C                     0.       -6.16897   1.41128 
 C                     0.       -4.90494  -0.72867 
 C                     0.        6.16897  -1.41128 
 C                     0.        7.34388   0.7172 
 C                     0.       -7.34388   0.7172 
 C                     0.       -6.16897  -1.41128 
 C                     0.        7.34388  -0.7172 
 C                     0.       -7.34388  -0.7172 
 H                     0.        1.23192   2.49758 
 H                     0.       -1.23192   2.49758 
 H                     0.        1.23192  -2.49758 
 H                     0.       -1.23192  -2.49758 
 H                     0.        3.69694   2.49674 
 H                     0.       -3.69694   2.49674 
 H                     0.        3.69694  -2.49674 
 H                     0.       -3.69694  -2.49674 
 H                     0.        6.16722   2.49813 
 H                     0.       -6.16722   2.49813 
 H                     0.        6.16722  -2.49813 
 H                     0.        8.29172   1.24718 
 H                     0.       -6.16722  -2.49813 
 H                     0.       -8.29172   1.24718 
 H                     0.        8.29172  -1.24718 
 H                     0.       -8.29172  -1.24718 
 
 ITRead=  0  0  0  0  0  0  0  0  0  0  0  0  0  0  0  0  0  0  0  0
 ITRead=  0  0  0  0  0  0  0  0  0  0  0  0  0  0  0  0  0  0  0  0
 ITRead=  0  0
 MicOpt= -1 -1 -1 -1 -1 -1 -1 -1 -1 -1 -1 -1 -1 -1 -1 -1 -1 -1 -1 -1
 MicOpt= -1 -1 -1 -1 -1 -1 -1 -1 -1 -1 -1 -1 -1 -1 -1 -1 -1 -1 -1 -1
 MicOpt= -1 -1
 NAtoms=     42 NQM=       42 NQMF=       0 NMMI=      0 NMMIF=      0
                NMic=       0 NMicF=      0.
                    Isotopes and Nuclear Properties:
 (Nuclear quadrupole moments (NQMom) in fm**2, nuclear magnetic moments (NMagM)
  in nuclear magnetons)

  Atom         1           2           3           4           5           6           7           8           9          10
 IAtWgt=          12          12          12          12          12          12          12          12          12          12
 AtmWgt=  12.0000000  12.0000000  12.0000000  12.0000000  12.0000000  12.0000000  12.0000000  12.0000000  12.0000000  12.0000000
 NucSpn=           0           0           0           0           0           0           0           0           0           0
 AtZEff=  -0.0000000  -0.0000000  -0.0000000  -0.0000000  -0.0000000  -0.0000000  -0.0000000  -0.0000000  -0.0000000  -0.0000000
 NQMom=    0.0000000   0.0000000   0.0000000   0.0000000   0.0000000   0.0000000   0.0000000   0.0000000   0.0000000   0.0000000
 NMagM=    0.0000000   0.0000000   0.0000000   0.0000000   0.0000000   0.0000000   0.0000000   0.0000000   0.0000000   0.0000000
 AtZNuc=   6.0000000   6.0000000   6.0000000   6.0000000   6.0000000   6.0000000   6.0000000   6.0000000   6.0000000   6.0000000

  Atom        11          12          13          14          15          16          17          18          19          20
 IAtWgt=          12          12          12          12          12          12          12          12          12          12
 AtmWgt=  12.0000000  12.0000000  12.0000000  12.0000000  12.0000000  12.0000000  12.0000000  12.0000000  12.0000000  12.0000000
 NucSpn=           0           0           0           0           0           0           0           0           0           0
 AtZEff=  -0.0000000  -0.0000000  -0.0000000  -0.0000000  -0.0000000  -0.0000000  -0.0000000  -0.0000000  -0.0000000  -0.0000000
 NQMom=    0.0000000   0.0000000   0.0000000   0.0000000   0.0000000   0.0000000   0.0000000   0.0000000   0.0000000   0.0000000
 NMagM=    0.0000000   0.0000000   0.0000000   0.0000000   0.0000000   0.0000000   0.0000000   0.0000000   0.0000000   0.0000000
 AtZNuc=   6.0000000   6.0000000   6.0000000   6.0000000   6.0000000   6.0000000   6.0000000   6.0000000   6.0000000   6.0000000

  Atom        21          22          23          24          25          26          27          28          29          30
 IAtWgt=          12          12          12          12          12          12           1           1           1           1
 AtmWgt=  12.0000000  12.0000000  12.0000000  12.0000000  12.0000000  12.0000000   1.0078250   1.0078250   1.0078250   1.0078250
 NucSpn=           0           0           0           0           0           0           1           1           1           1
 AtZEff=  -0.0000000  -0.0000000  -0.0000000  -0.0000000  -0.0000000  -0.0000000  -0.0000000  -0.0000000  -0.0000000  -0.0000000
 NQMom=    0.0000000   0.0000000   0.0000000   0.0000000   0.0000000   0.0000000   0.0000000   0.0000000   0.0000000   0.0000000
 NMagM=    0.0000000   0.0000000   0.0000000   0.0000000   0.0000000   0.0000000   2.7928460   2.7928460   2.7928460   2.7928460
 AtZNuc=   6.0000000   6.0000000   6.0000000   6.0000000   6.0000000   6.0000000   1.0000000   1.0000000   1.0000000   1.0000000

  Atom        31          32          33          34          35          36          37          38          39          40
 IAtWgt=           1           1           1           1           1           1           1           1           1           1
 AtmWgt=   1.0078250   1.0078250   1.0078250   1.0078250   1.0078250   1.0078250   1.0078250   1.0078250   1.0078250   1.0078250
 NucSpn=           1           1           1           1           1           1           1           1           1           1
 AtZEff=  -0.0000000  -0.0000000  -0.0000000  -0.0000000  -0.0000000  -0.0000000  -0.0000000  -0.0000000  -0.0000000  -0.0000000
 NQMom=    0.0000000   0.0000000   0.0000000   0.0000000   0.0000000   0.0000000   0.0000000   0.0000000   0.0000000   0.0000000
 NMagM=    2.7928460   2.7928460   2.7928460   2.7928460   2.7928460   2.7928460   2.7928460   2.7928460   2.7928460   2.7928460
 AtZNuc=   1.0000000   1.0000000   1.0000000   1.0000000   1.0000000   1.0000000   1.0000000   1.0000000   1.0000000   1.0000000

  Atom        41          42
 IAtWgt=           1           1
 AtmWgt=   1.0078250   1.0078250
 NucSpn=           1           1
 AtZEff=  -0.0000000  -0.0000000
 NQMom=    0.0000000   0.0000000
 NMagM=    2.7928460   2.7928460
 AtZNuc=   1.0000000   1.0000000
 Leave Link  101 at Thu Sep  8 15:01:28 2022, MaxMem=  1342177280 cpu:              27.6 elap:               0.6
 (Enter /mnt/opt/groups/app-gaussian/g16-avx2/l103.exe)

 GradGradGradGradGradGradGradGradGradGradGradGradGradGradGradGradGradGrad
 Berny optimization.
 Initialization pass.
                           ----------------------------
                           !    Initial Parameters    !
                           ! (Angstroms and Degrees)  !
 --------------------------                            --------------------------
 ! Name  Definition              Value          Derivative Info.                !
 --------------------------------------------------------------------------------
 ! R1    R(1,2)                  1.4611         estimate D2E/DX2                !
 ! R2    R(1,3)                  1.4068         estimate D2E/DX2                !
 ! R3    R(1,4)                  1.4068         estimate D2E/DX2                !
 ! R4    R(2,6)                  1.4068         estimate D2E/DX2                !
 ! R5    R(2,8)                  1.4068         estimate D2E/DX2                !
 ! R6    R(3,5)                  1.3981         estimate D2E/DX2                !
 ! R7    R(3,27)                 1.0874         estimate D2E/DX2                !
 ! R8    R(4,7)                  1.3981         estimate D2E/DX2                !
 ! R9    R(4,28)                 1.0874         estimate D2E/DX2                !
 ! R10   R(5,9)                  1.4169         estimate D2E/DX2                !
 ! R11   R(5,10)                 1.4599         estimate D2E/DX2                !
 ! R12   R(6,10)                 1.3981         estimate D2E/DX2                !
 ! R13   R(6,29)                 1.0874         estimate D2E/DX2                !
 ! R14   R(7,11)                 1.4169         estimate D2E/DX2                !
 ! R15   R(7,12)                 1.4599         estimate D2E/DX2                !
 ! R16   R(8,12)                 1.3981         estimate D2E/DX2                !
 ! R17   R(8,30)                 1.0874         estimate D2E/DX2                !
 ! R18   R(9,13)                 1.3867         estimate D2E/DX2                !
 ! R19   R(9,31)                 1.0875         estimate D2E/DX2                !
 ! R20   R(10,14)                1.4169         estimate D2E/DX2                !
 ! R21   R(11,15)                1.3867         estimate D2E/DX2                !
 ! R22   R(11,32)                1.0875         estimate D2E/DX2                !
 ! R23   R(12,16)                1.4169         estimate D2E/DX2                !
 ! R24   R(13,17)                1.4366         estimate D2E/DX2                !
 ! R25   R(13,18)                1.4573         estimate D2E/DX2                !
 ! R26   R(14,18)                1.3867         estimate D2E/DX2                !
 ! R27   R(14,33)                1.0875         estimate D2E/DX2                !
 ! R28   R(15,19)                1.4366         estimate D2E/DX2                !
 ! R29   R(15,20)                1.4573         estimate D2E/DX2                !
 ! R30   R(16,20)                1.3867         estimate D2E/DX2                !
 ! R31   R(16,34)                1.0875         estimate D2E/DX2                !
 ! R32   R(17,22)                1.3646         estimate D2E/DX2                !
 ! R33   R(17,35)                1.0869         estimate D2E/DX2                !
 ! R34   R(18,21)                1.4366         estimate D2E/DX2                !
 ! R35   R(19,23)                1.3646         estimate D2E/DX2                !
 ! R36   R(19,36)                1.0869         estimate D2E/DX2                !
 ! R37   R(20,24)                1.4366         estimate D2E/DX2                !
 ! R38   R(21,25)                1.3646         estimate D2E/DX2                !
 ! R39   R(21,37)                1.0869         estimate D2E/DX2                !
 ! R40   R(22,25)                1.4344         estimate D2E/DX2                !
 ! R41   R(22,38)                1.0859         estimate D2E/DX2                !
 ! R42   R(23,26)                1.4344         estimate D2E/DX2                !
 ! R43   R(23,40)                1.0859         estimate D2E/DX2                !
 ! R44   R(24,26)                1.3646         estimate D2E/DX2                !
 ! R45   R(24,39)                1.0869         estimate D2E/DX2                !
 ! R46   R(25,41)                1.0859         estimate D2E/DX2                !
 ! R47   R(26,42)                1.0859         estimate D2E/DX2                !
 ! A1    A(2,1,3)              118.8881         estimate D2E/DX2                !
 ! A2    A(2,1,4)              118.8881         estimate D2E/DX2                !
 ! A3    A(3,1,4)              122.2238         estimate D2E/DX2                !
 ! A4    A(1,2,6)              118.8881         estimate D2E/DX2                !
 ! A5    A(1,2,8)              118.8881         estimate D2E/DX2                !
 ! A6    A(6,2,8)              122.2238         estimate D2E/DX2                !
 ! A7    A(1,3,5)              121.999          estimate D2E/DX2                !
 ! A8    A(1,3,27)             118.8981         estimate D2E/DX2                !
 ! A9    A(5,3,27)             119.1029         estimate D2E/DX2                !
 ! A10   A(1,4,7)              121.999          estimate D2E/DX2                !
 ! A11   A(1,4,28)             118.8981         estimate D2E/DX2                !
 ! A12   A(7,4,28)             119.1029         estimate D2E/DX2                !
 ! A13   A(3,5,9)              122.2417         estimate D2E/DX2                !
 ! A14   A(3,5,10)             119.1129         estimate D2E/DX2                !
 ! A15   A(9,5,10)             118.6454         estimate D2E/DX2                !
 ! A16   A(2,6,10)             121.999          estimate D2E/DX2                !
 ! A17   A(2,6,29)             118.8981         estimate D2E/DX2                !
 ! A18   A(10,6,29)            119.1029         estimate D2E/DX2                !
 ! A19   A(4,7,11)             122.2417         estimate D2E/DX2                !
 ! A20   A(4,7,12)             119.1129         estimate D2E/DX2                !
 ! A21   A(11,7,12)            118.6454         estimate D2E/DX2                !
 ! A22   A(2,8,12)             121.999          estimate D2E/DX2                !
 ! A23   A(2,8,30)             118.8981         estimate D2E/DX2                !
 ! A24   A(12,8,30)            119.1029         estimate D2E/DX2                !
 ! A25   A(5,9,13)             121.9651         estimate D2E/DX2                !
 ! A26   A(5,9,31)             118.6595         estimate D2E/DX2                !
 ! A27   A(13,9,31)            119.3754         estimate D2E/DX2                !
 ! A28   A(5,10,6)             119.1129         estimate D2E/DX2                !
 ! A29   A(5,10,14)            118.6454         estimate D2E/DX2                !
 ! A30   A(6,10,14)            122.2417         estimate D2E/DX2                !
 ! A31   A(7,11,15)            121.9651         estimate D2E/DX2                !
 ! A32   A(7,11,32)            118.6595         estimate D2E/DX2                !
 ! A33   A(15,11,32)           119.3754         estimate D2E/DX2                !
 ! A34   A(7,12,8)             119.1129         estimate D2E/DX2                !
 ! A35   A(7,12,16)            118.6454         estimate D2E/DX2                !
 ! A36   A(8,12,16)            122.2417         estimate D2E/DX2                !
 ! A37   A(9,13,17)            122.2401         estimate D2E/DX2                !
 ! A38   A(9,13,18)            119.3895         estimate D2E/DX2                !
 ! A39   A(17,13,18)           118.3703         estimate D2E/DX2                !
 ! A40   A(10,14,18)           121.9651         estimate D2E/DX2                !
 ! A41   A(10,14,33)           118.6595         estimate D2E/DX2                !
 ! A42   A(18,14,33)           119.3754         estimate D2E/DX2                !
 ! A43   A(11,15,19)           122.2401         estimate D2E/DX2                !
 ! A44   A(11,15,20)           119.3895         estimate D2E/DX2                !
 ! A45   A(19,15,20)           118.3703         estimate D2E/DX2                !
 ! A46   A(12,16,20)           121.9651         estimate D2E/DX2                !
 ! A47   A(12,16,34)           118.6595         estimate D2E/DX2                !
 ! A48   A(20,16,34)           119.3754         estimate D2E/DX2                !
 ! A49   A(13,17,22)           121.0571         estimate D2E/DX2                !
 ! A50   A(13,17,35)           118.2779         estimate D2E/DX2                !
 ! A51   A(22,17,35)           120.665          estimate D2E/DX2                !
 ! A52   A(13,18,14)           119.3895         estimate D2E/DX2                !
 ! A53   A(13,18,21)           118.3703         estimate D2E/DX2                !
 ! A54   A(14,18,21)           122.2401         estimate D2E/DX2                !
 ! A55   A(15,19,23)           121.0571         estimate D2E/DX2                !
 ! A56   A(15,19,36)           118.2779         estimate D2E/DX2                !
 ! A57   A(23,19,36)           120.665          estimate D2E/DX2                !
 ! A58   A(15,20,16)           119.3895         estimate D2E/DX2                !
 ! A59   A(15,20,24)           118.3703         estimate D2E/DX2                !
 ! A60   A(16,20,24)           122.2401         estimate D2E/DX2                !
 ! A61   A(18,21,25)           121.0571         estimate D2E/DX2                !
 ! A62   A(18,21,37)           118.2779         estimate D2E/DX2                !
 ! A63   A(25,21,37)           120.665          estimate D2E/DX2                !
 ! A64   A(17,22,25)           120.5726         estimate D2E/DX2                !
 ! A65   A(17,22,38)           120.2157         estimate D2E/DX2                !
 ! A66   A(25,22,38)           119.2117         estimate D2E/DX2                !
 ! A67   A(19,23,26)           120.5726         estimate D2E/DX2                !
 ! A68   A(19,23,40)           120.2157         estimate D2E/DX2                !
 ! A69   A(26,23,40)           119.2117         estimate D2E/DX2                !
 ! A70   A(20,24,26)           121.0571         estimate D2E/DX2                !
 ! A71   A(20,24,39)           118.2779         estimate D2E/DX2                !
 ! A72   A(26,24,39)           120.665          estimate D2E/DX2                !
 ! A73   A(21,25,22)           120.5726         estimate D2E/DX2                !
 ! A74   A(21,25,41)           120.2157         estimate D2E/DX2                !
 ! A75   A(22,25,41)           119.2117         estimate D2E/DX2                !
 ! A76   A(23,26,24)           120.5726         estimate D2E/DX2                !
 ! A77   A(23,26,42)           119.2117         estimate D2E/DX2                !
 ! A78   A(24,26,42)           120.2157         estimate D2E/DX2                !
 ! D1    D(3,1,2,6)              0.0            estimate D2E/DX2                !
 ! D2    D(3,1,2,8)            180.0            estimate D2E/DX2                !
 ! D3    D(4,1,2,6)            180.0            estimate D2E/DX2                !
 ! D4    D(4,1,2,8)              0.0            estimate D2E/DX2                !
 ! D5    D(2,1,3,5)              0.0            estimate D2E/DX2                !
 ! D6    D(2,1,3,27)           180.0            estimate D2E/DX2                !
 ! D7    D(4,1,3,5)            180.0            estimate D2E/DX2                !
 ! D8    D(4,1,3,27)             0.0            estimate D2E/DX2                !
 ! D9    D(2,1,4,7)              0.0            estimate D2E/DX2                !
 ! D10   D(2,1,4,28)           180.0            estimate D2E/DX2                !
 ! D11   D(3,1,4,7)            180.0            estimate D2E/DX2                !
 ! D12   D(3,1,4,28)             0.0            estimate D2E/DX2                !
 ! D13   D(1,2,6,10)             0.0            estimate D2E/DX2                !
 ! D14   D(1,2,6,29)           180.0            estimate D2E/DX2                !
 ! D15   D(8,2,6,10)           180.0            estimate D2E/DX2                !
 ! D16   D(8,2,6,29)             0.0            estimate D2E/DX2                !
 ! D17   D(1,2,8,12)             0.0            estimate D2E/DX2                !
 ! D18   D(1,2,8,30)           180.0            estimate D2E/DX2                !
 ! D19   D(6,2,8,12)           180.0            estimate D2E/DX2                !
 ! D20   D(6,2,8,30)             0.0            estimate D2E/DX2                !
 ! D21   D(1,3,5,9)            180.0            estimate D2E/DX2                !
 ! D22   D(1,3,5,10)             0.0            estimate D2E/DX2                !
 ! D23   D(27,3,5,9)             0.0            estimate D2E/DX2                !
 ! D24   D(27,3,5,10)          180.0            estimate D2E/DX2                !
 ! D25   D(1,4,7,11)           180.0            estimate D2E/DX2                !
 ! D26   D(1,4,7,12)             0.0            estimate D2E/DX2                !
 ! D27   D(28,4,7,11)            0.0            estimate D2E/DX2                !
 ! D28   D(28,4,7,12)          180.0            estimate D2E/DX2                !
 ! D29   D(3,5,9,13)           180.0            estimate D2E/DX2                !
 ! D30   D(3,5,9,31)             0.0            estimate D2E/DX2                !
 ! D31   D(10,5,9,13)            0.0            estimate D2E/DX2                !
 ! D32   D(10,5,9,31)          180.0            estimate D2E/DX2                !
 ! D33   D(3,5,10,6)             0.0            estimate D2E/DX2                !
 ! D34   D(3,5,10,14)          180.0            estimate D2E/DX2                !
 ! D35   D(9,5,10,6)           180.0            estimate D2E/DX2                !
 ! D36   D(9,5,10,14)            0.0            estimate D2E/DX2                !
 ! D37   D(2,6,10,5)             0.0            estimate D2E/DX2                !
 ! D38   D(2,6,10,14)          180.0            estimate D2E/DX2                !
 ! D39   D(29,6,10,5)          180.0            estimate D2E/DX2                !
 ! D40   D(29,6,10,14)           0.0            estimate D2E/DX2                !
 ! D41   D(4,7,11,15)          180.0            estimate D2E/DX2                !
 ! D42   D(4,7,11,32)            0.0            estimate D2E/DX2                !
 ! D43   D(12,7,11,15)           0.0            estimate D2E/DX2                !
 ! D44   D(12,7,11,32)         180.0            estimate D2E/DX2                !
 ! D45   D(4,7,12,8)             0.0            estimate D2E/DX2                !
 ! D46   D(4,7,12,16)          180.0            estimate D2E/DX2                !
 ! D47   D(11,7,12,8)          180.0            estimate D2E/DX2                !
 ! D48   D(11,7,12,16)           0.0            estimate D2E/DX2                !
 ! D49   D(2,8,12,7)             0.0            estimate D2E/DX2                !
 ! D50   D(2,8,12,16)          180.0            estimate D2E/DX2                !
 ! D51   D(30,8,12,7)          180.0            estimate D2E/DX2                !
 ! D52   D(30,8,12,16)           0.0            estimate D2E/DX2                !
 ! D53   D(5,9,13,17)          180.0            estimate D2E/DX2                !
 ! D54   D(5,9,13,18)            0.0            estimate D2E/DX2                !
 ! D55   D(31,9,13,17)           0.0            estimate D2E/DX2                !
 ! D56   D(31,9,13,18)         180.0            estimate D2E/DX2                !
 ! D57   D(5,10,14,18)           0.0            estimate D2E/DX2                !
 ! D58   D(5,10,14,33)         180.0            estimate D2E/DX2                !
 ! D59   D(6,10,14,18)         180.0            estimate D2E/DX2                !
 ! D60   D(6,10,14,33)           0.0            estimate D2E/DX2                !
 ! D61   D(7,11,15,19)         180.0            estimate D2E/DX2                !
 ! D62   D(7,11,15,20)           0.0            estimate D2E/DX2                !
 ! D63   D(32,11,15,19)          0.0            estimate D2E/DX2                !
 ! D64   D(32,11,15,20)        180.0            estimate D2E/DX2                !
 ! D65   D(7,12,16,20)           0.0            estimate D2E/DX2                !
 ! D66   D(7,12,16,34)         180.0            estimate D2E/DX2                !
 ! D67   D(8,12,16,20)         180.0            estimate D2E/DX2                !
 ! D68   D(8,12,16,34)           0.0            estimate D2E/DX2                !
 ! D69   D(9,13,17,22)         180.0            estimate D2E/DX2                !
 ! D70   D(9,13,17,35)           0.0            estimate D2E/DX2                !
 ! D71   D(18,13,17,22)          0.0            estimate D2E/DX2                !
 ! D72   D(18,13,17,35)        180.0            estimate D2E/DX2                !
 ! D73   D(9,13,18,14)           0.0            estimate D2E/DX2                !
 ! D74   D(9,13,18,21)         180.0            estimate D2E/DX2                !
 ! D75   D(17,13,18,14)        180.0            estimate D2E/DX2                !
 ! D76   D(17,13,18,21)          0.0            estimate D2E/DX2                !
 ! D77   D(10,14,18,13)          0.0            estimate D2E/DX2                !
 ! D78   D(10,14,18,21)        180.0            estimate D2E/DX2                !
 ! D79   D(33,14,18,13)        180.0            estimate D2E/DX2                !
 ! D80   D(33,14,18,21)          0.0            estimate D2E/DX2                !
 ! D81   D(11,15,19,23)        180.0            estimate D2E/DX2                !
 ! D82   D(11,15,19,36)          0.0            estimate D2E/DX2                !
 ! D83   D(20,15,19,23)          0.0            estimate D2E/DX2                !
 ! D84   D(20,15,19,36)        180.0            estimate D2E/DX2                !
 ! D85   D(11,15,20,16)          0.0            estimate D2E/DX2                !
 ! D86   D(11,15,20,24)        180.0            estimate D2E/DX2                !
 ! D87   D(19,15,20,16)        180.0            estimate D2E/DX2                !
 ! D88   D(19,15,20,24)          0.0            estimate D2E/DX2                !
 ! D89   D(12,16,20,15)          0.0            estimate D2E/DX2                !
 ! D90   D(12,16,20,24)        180.0            estimate D2E/DX2                !
 ! D91   D(34,16,20,15)        180.0            estimate D2E/DX2                !
 ! D92   D(34,16,20,24)          0.0            estimate D2E/DX2                !
 ! D93   D(13,17,22,25)          0.0            estimate D2E/DX2                !
 ! D94   D(13,17,22,38)        180.0            estimate D2E/DX2                !
 ! D95   D(35,17,22,25)        180.0            estimate D2E/DX2                !
 ! D96   D(35,17,22,38)          0.0            estimate D2E/DX2                !
 ! D97   D(13,18,21,25)          0.0            estimate D2E/DX2                !
 ! D98   D(13,18,21,37)        180.0            estimate D2E/DX2                !
 ! D99   D(14,18,21,25)        180.0            estimate D2E/DX2                !
 ! D100  D(14,18,21,37)          0.0            estimate D2E/DX2                !
 ! D101  D(15,19,23,26)          0.0            estimate D2E/DX2                !
 ! D102  D(15,19,23,40)        180.0            estimate D2E/DX2                !
 ! D103  D(36,19,23,26)        180.0            estimate D2E/DX2                !
 ! D104  D(36,19,23,40)          0.0            estimate D2E/DX2                !
 ! D105  D(15,20,24,26)          0.0            estimate D2E/DX2                !
 ! D106  D(15,20,24,39)        180.0            estimate D2E/DX2                !
 ! D107  D(16,20,24,26)        180.0            estimate D2E/DX2                !
 ! D108  D(16,20,24,39)          0.0            estimate D2E/DX2                !
 ! D109  D(18,21,25,22)          0.0            estimate D2E/DX2                !
 ! D110  D(18,21,25,41)        180.0            estimate D2E/DX2                !
 ! D111  D(37,21,25,22)        180.0            estimate D2E/DX2                !
 ! D112  D(37,21,25,41)          0.0            estimate D2E/DX2                !
 ! D113  D(17,22,25,21)          0.0            estimate D2E/DX2                !
 ! D114  D(17,22,25,41)        180.0            estimate D2E/DX2                !
 ! D115  D(38,22,25,21)        180.0            estimate D2E/DX2                !
 ! D116  D(38,22,25,41)          0.0            estimate D2E/DX2                !
 ! D117  D(19,23,26,24)          0.0            estimate D2E/DX2                !
 ! D118  D(19,23,26,42)        180.0            estimate D2E/DX2                !
 ! D119  D(40,23,26,24)        180.0            estimate D2E/DX2                !
 ! D120  D(40,23,26,42)          0.0            estimate D2E/DX2                !
 ! D121  D(20,24,26,23)          0.0            estimate D2E/DX2                !
 ! D122  D(20,24,26,42)        180.0            estimate D2E/DX2                !
 ! D123  D(39,24,26,23)        180.0            estimate D2E/DX2                !
 ! D124  D(39,24,26,42)          0.0            estimate D2E/DX2                !
 --------------------------------------------------------------------------------
 Trust Radius=3.00D-01 FncErr=1.00D-07 GrdErr=1.00D-06 EigMax=2.50D+02 EigMin=1.00D-04
 Number of steps in this run=    252 maximum allowed number of steps=    252.
 GradGradGradGradGradGradGradGradGradGradGradGradGradGradGradGradGradGrad

 Leave Link  103 at Thu Sep  8 15:01:30 2022, MaxMem=  1342177280 cpu:               3.7 elap:               0.1
 (Enter /mnt/opt/groups/app-gaussian/g16-avx2/l202.exe)
                          Input orientation:                          
 ---------------------------------------------------------------------
 Center     Atomic      Atomic             Coordinates (Angstroms)
 Number     Number       Type             X           Y           Z
 ---------------------------------------------------------------------
      1          6           0        0.000000    0.000000    0.730555
      2          6           0        0.000000    0.000000   -0.730555
      3          6           0        0.000000    1.231733    1.410175
      4          6           0        0.000000   -1.231733    1.410175
      5          6           0        0.000000    2.453190    0.729960
      6          6           0        0.000000    1.231733   -1.410175
      7          6           0        0.000000   -2.453190    0.729960
      8          6           0        0.000000   -1.231733   -1.410175
      9          6           0        0.000000    3.696669    1.409205
     10          6           0        0.000000    2.453190   -0.729960
     11          6           0        0.000000   -3.696669    1.409205
     12          6           0        0.000000   -2.453190   -0.729960
     13          6           0        0.000000    4.904943    0.728668
     14          6           0        0.000000    3.696669   -1.409205
     15          6           0        0.000000   -4.904943    0.728668
     16          6           0        0.000000   -3.696669   -1.409205
     17          6           0        0.000000    6.168971    1.411280
     18          6           0        0.000000    4.904943   -0.728668
     19          6           0        0.000000   -6.168971    1.411280
     20          6           0        0.000000   -4.904943   -0.728668
     21          6           0        0.000000    6.168971   -1.411280
     22          6           0        0.000000    7.343883    0.717198
     23          6           0        0.000000   -7.343883    0.717198
     24          6           0        0.000000   -6.168971   -1.411280
     25          6           0        0.000000    7.343883   -0.717198
     26          6           0        0.000000   -7.343883   -0.717198
     27          1           0        0.000000    1.231923    2.497575
     28          1           0        0.000000   -1.231923    2.497575
     29          1           0        0.000000    1.231923   -2.497575
     30          1           0        0.000000   -1.231923   -2.497575
     31          1           0        0.000000    3.696937    2.496738
     32          1           0        0.000000   -3.696937    2.496738
     33          1           0        0.000000    3.696937   -2.496738
     34          1           0        0.000000   -3.696937   -2.496738
     35          1           0        0.000000    6.167217    2.498134
     36          1           0        0.000000   -6.167217    2.498134
     37          1           0        0.000000    6.167217   -2.498134
     38          1           0        0.000000    8.291720    1.247181
     39          1           0        0.000000   -6.167217   -2.498134
     40          1           0        0.000000   -8.291720    1.247181
     41          1           0        0.000000    8.291720   -1.247181
     42          1           0        0.000000   -8.291720   -1.247181
 ---------------------------------------------------------------------
                    Distance matrix (angstroms):
                    1          2          3          4          5
     1  C    0.000000
     2  C    1.461110   0.000000
     3  C    1.406787   2.469796   0.000000
     4  C    1.406787   2.469796   2.463466   0.000000
     5  C    2.453190   2.855039   1.398088   3.747179   0.000000
     6  C    2.469796   1.406787   2.820350   3.744735   2.464170
     7  C    2.453190   2.855039   3.747179   1.398088   4.906380
     8  C    2.469796   1.406787   3.744735   2.820350   4.261318
     9  C    3.758447   4.271292   2.464936   4.928402   1.416903
    10  C    2.855039   2.453190   2.464170   4.261318   1.459920
    11  C    3.758447   4.271292   4.928402   2.464936   6.187256
    12  C    2.855039   2.453190   4.261318   2.464170   5.118978
    13  C    4.904943   5.117401   3.735897   6.174402   2.451753
    14  C    4.271292   3.758447   3.744972   5.677856   2.474322
    15  C    4.904943   5.117401   6.174402   3.735897   7.358133
    16  C    4.271292   3.758447   5.677856   3.744972   6.511282
    17  C    6.206415   6.530211   4.937238   7.400704   3.777728
    18  C    5.117401   4.904943   4.250544   6.498726   2.852839
    19  C    6.206415   6.530211   7.400704   4.937238   8.649038
    20  C    5.117401   4.904943   6.498726   4.250544   7.501314
    21  C    6.530211   6.206415   5.686557   7.920292   4.288582
    22  C    7.343895   7.485226   6.151308   8.603569   4.890710
    23  C    7.343895   7.485226   8.603569   6.151308   9.797081
    24  C    6.530211   6.206415   7.920292   5.686557   8.884063
    25  C    7.485226   7.343895   6.471792   8.835548   5.100308
    26  C    7.485226   7.343895   8.835548   6.471792   9.903378
    27  H    2.154065   3.455207   1.087400   2.692961   2.148478
    28  H    2.154065   3.455207   2.692961   1.087400   4.087116
    29  H    3.455207   2.154065   3.907750   4.619536   3.450866
    30  H    3.455207   2.154065   4.619536   3.907750   4.898677
    31  H    4.097163   4.907419   2.694040   5.047020   2.160651
    32  H    4.097163   4.907419   5.047020   2.694040   6.398872
    33  H    4.907419   4.097163   4.619654   6.289337   3.458104
    34  H    4.907419   4.097163   6.289337   4.619654   6.945188
    35  H    6.415520   6.961250   5.053974   7.478510   4.113446
    36  H    6.415520   6.961250   7.478510   5.053974   8.799878
    37  H    6.961250   6.415520   6.295545   8.367756   4.920832
    38  H    8.307799   8.524322   7.061868   9.524848   5.861395
    39  H    6.961250   6.415520   8.367756   6.295545   9.204999
    40  H    8.307799   8.524322   9.524848   7.061868  10.757351
    41  H    8.524322   8.307799   7.543537   9.887249   6.164213
    42  H    8.524322   8.307799   9.887249   7.543537  10.925300
                    6          7          8          9         10
     6  C    0.000000
     7  C    4.261318   0.000000
     8  C    2.463466   2.464170   0.000000
     9  C    3.744972   6.187256   5.677856   0.000000
    10  C    1.398088   5.118978   3.747179   2.474322   0.000000
    11  C    5.677856   1.416903   3.744972   7.393338   6.511282
    12  C    3.747179   1.459920   1.398088   6.511282   4.906380
    13  C    4.250544   7.358133   6.498726   1.386743   2.852839
    14  C    2.464936   6.511282   4.928402   2.818410   1.416903
    15  C    6.498726   2.451753   4.250544   8.628491   7.501314
    16  C    4.928402   2.474322   2.464936   7.912325   6.187256
    17  C    5.686557   8.649038   7.920292   2.472303   4.288582
    18  C    3.735897   7.501314   6.174402   2.455693   2.451753
    19  C    7.920292   3.777728   5.686557   9.865640   8.884063
    20  C    6.174402   2.852839   3.735897   8.863308   7.358133
    21  C    4.937238   8.884063   7.400704   3.750655   3.777728
    22  C    6.471792   9.797081   8.835548   3.712283   5.100308
    23  C    8.835548   4.890710   6.471792  11.062218   9.903378
    24  C    7.400704   4.288582   4.937238  10.260896   8.649038
    25  C    6.151308   9.903378   8.603569   4.221819   4.890710
    26  C    8.603569   5.100308   6.151308  11.243459   9.797081
    27  H    3.907750   4.087116   4.619536   2.694350   3.450866
    28  H    4.619536   2.148478   3.907750   5.047333   4.898677
    29  H    1.087400   4.898677   2.692961   4.619297   2.148478
    30  H    2.692961   3.450866   1.087400   6.289193   4.087116
    31  H    4.619654   6.398872   6.289337   1.087533   3.458104
    32  H    6.289337   2.160651   4.619654   7.473161   6.945188
    33  H    2.694040   6.945188   5.047020   3.905943   2.160651
    34  H    5.047020   3.458104   2.694040   8.361926   6.398872
    35  H    6.295545   8.799878   8.367756   2.699884   4.920832
    36  H    8.367756   4.113446   6.295545   9.923810   9.204999
    37  H    5.053974   9.204999   7.478510   4.622868   4.113446
    38  H    7.543537  10.757351   9.887249   4.597907   6.164213
    39  H    7.478510   4.920832   5.053974  10.609597   8.799878
    40  H    9.887249   5.861395   7.543537  11.989484  10.925300
    41  H    7.061868  10.925300   9.524848   5.307625   5.861395
    42  H    9.524848   6.164213   7.061868  12.279164  10.757351
                   11         12         13         14         15
    11  C    0.000000
    12  C    2.474322   0.000000
    13  C    8.628491   7.501314   0.000000
    14  C    7.912325   6.187256   2.455693   0.000000
    15  C    1.386743   2.852839   9.809886   8.863308   0.000000
    16  C    2.818410   1.416903   8.863308   7.393338   2.455693
    17  C    9.865640   8.884063   1.436567   3.750655  11.094933
    18  C    8.863308   7.358133   1.457336   1.386743   9.917545
    19  C    2.472303   4.288582  11.094933  10.260896   1.436567
    20  C    2.455693   2.451753   9.917545   8.628491   1.457336
    21  C   10.260896   8.649038   2.485386   2.472303  11.278783
    22  C   11.062218   9.903378   2.438967   4.221819  12.248831
    23  C    3.712283   5.100308  12.248831  11.243459   2.438967
    24  C    3.750655   3.777728  11.278783   9.865640   2.485386
    25  C   11.243459   9.797081   2.835305   3.712283  12.333867
    26  C    4.221819   4.890710  12.333867  11.062218   2.835305
    27  H    5.047333   4.898677   4.076777   4.619297   6.386717
    28  H    2.694350   3.450866   6.386717   6.289193   4.076777
    29  H    6.289193   4.087116   4.888734   2.694350   6.933236
    30  H    4.619297   2.148478   6.933236   5.047333   4.888734
    31  H    7.473161   6.945188   2.141343   3.905943   8.781709
    32  H    1.087533   3.458104   8.781709   8.361926   2.141343
    33  H    8.361926   6.398872   3.444201   1.087533   9.186707
    34  H    3.905943   2.160651   9.186707   7.473161   3.444201
    35  H    9.923810   9.204999   2.173556   4.622868  11.212660
    36  H    2.699884   4.920832  11.212660  10.609597   2.173556
    37  H   10.609597   8.799878   3.464908   2.699884  11.532778
    38  H   11.989484  10.925300   3.426239   5.307625  13.206846
    39  H    4.622868   4.113446  11.532778   9.923810   3.464908
    40  H    4.597907   6.164213  13.206846  12.279164   3.426239
    41  H   12.279164  10.757351   3.921000   4.597907  13.343759
    42  H    5.307625   5.861395  13.343759  11.989484   3.921000
                   16         17         18         19         20
    16  C    0.000000
    17  C   10.260896   0.000000
    18  C    8.628491   2.485386   0.000000
    19  C    3.750655  12.337942  11.278783   0.000000
    20  C    1.386743  11.278783   9.809886   2.485386   0.000000
    21  C    9.865640   2.822560   1.436567  12.656684  11.094933
    22  C   11.243459   1.364613   2.835305  13.530668  12.333867
    23  C    4.221819  13.530668  12.333867   1.364613   2.835305
    24  C    2.472303  12.656684  11.094933   2.822560   1.436567
    25  C   11.062218   2.431221   2.438967  13.679461  12.248831
    26  C    3.712283  13.679461  12.248831   2.431221   2.438967
    27  H    6.289193   5.055144   4.888734   7.480192   6.933236
    28  H    4.619297   7.480192   6.933236   5.055144   4.888734
    29  H    5.047333   6.297110   4.076777   8.369730   6.386717
    30  H    2.694350   8.369730   6.386717   6.297110   4.076777
    31  H    8.361926   2.699847   3.444201   9.925440   9.186707
    32  H    3.905943   9.925440   9.186707   2.699847   3.444201
    33  H    7.473161   4.624236   2.141343  10.611727   8.781709
    34  H    1.087533  10.611727   8.781709   4.624236   2.141343
    35  H   10.609597   1.086855   3.464908  12.383973  11.532778
    36  H    4.622868  12.383973  11.532778   1.086855   3.464908
    37  H    9.923810   3.909414   2.173556  12.940829  11.212660
    38  H   12.279164   2.129082   3.921000  14.461622  13.343759
    39  H    2.699884  12.940829  11.212660   3.909414   2.173556
    40  H    5.307625  14.461622  13.343759   2.129082   3.921000
    41  H   11.989484   3.401982   3.426239  14.703027  13.206846
    42  H    4.597907  14.703027  13.206846   3.401982   3.426239
                   21         22         23         24         25
    21  C    0.000000
    22  C    2.431221   0.000000
    23  C   13.679461  14.687766   0.000000
    24  C   12.337942  13.679461   2.431221   0.000000
    25  C    1.364613   1.434396  14.757641  13.530668   0.000000
    26  C   13.530668  14.757641   1.434396   1.364613  14.687766
    27  H    6.297110   6.365988   8.758664   8.369730   6.905854
    28  H    8.369730   8.758664   6.365988   6.297110   9.158560
    29  H    5.055144   6.905854   9.158560   7.480192   6.365988
    30  H    7.480192   9.158560   6.905854   5.055144   8.758664
    31  H    4.624236   4.057952  11.183312  10.611727   4.861029
    32  H   10.611727  11.183312   4.057952   4.624236  11.499091
    33  H    2.699847   4.861029  11.499091   9.925440   4.057952
    34  H    9.925440  11.499091   4.861029   2.699847  11.183312
    35  H    3.909414   2.134543  13.627970  12.940829   3.423872
    36  H   12.940829  13.627970   2.134543   3.909414  13.888419
    37  H    1.086855   3.423872  13.888419  12.383973   2.134543
    38  H    3.401982   1.085945  15.644583  14.703027   2.181096
    39  H   12.383973  13.888419   3.423872   1.086855  13.627970
    40  H   14.703027  15.644583   1.085945   3.401982  15.758517
    41  H    2.129082   2.181096  15.758517  14.461622   1.085945
    42  H   14.461622  15.758517   2.181096   2.129082  15.644583
                   26         27         28         29         30
    26  C    0.000000
    27  H    9.158560   0.000000
    28  H    6.905854   2.463846   0.000000
    29  H    8.758664   4.995150   5.569745   0.000000
    30  H    6.365988   5.569745   4.995150   2.463846   0.000000
    31  H   11.499091   2.465014   4.928860   5.569511   7.016896
    32  H    4.861029   4.928860   2.465014   7.016896   5.569511
    33  H   11.183312   5.569511   7.016896   2.465014   4.928860
    34  H    4.057952   7.016896   5.569511   4.928860   2.465014
    35  H   13.888419   4.935294   7.399140   7.022410   8.927731
    36  H    3.423872   7.399140   4.935294   8.927731   7.022410
    37  H   13.627970   7.022410   8.927731   4.935294   7.399140
    38  H   15.758517   7.169674   9.605377   7.991491  10.233424
    39  H    2.134543   8.927731   7.022410   7.399140   4.935294
    40  H    2.181096   9.605377   7.169674  10.233424   7.991491
    41  H   15.644583   7.991491  10.233424   7.169674   9.605377
    42  H    1.085945  10.233424   7.991491   9.605377   7.169674
                   31         32         33         34         35
    31  H    0.000000
    32  H    7.393874   0.000000
    33  H    4.993476   8.922117   0.000000
    34  H    8.922117   4.993476   7.393874   0.000000
    35  H    2.470280   9.864154   5.572345  11.056685   0.000000
    36  H    9.864154   2.470280  11.056685   5.572345  12.334434
    37  H    5.572345  11.056685   2.470280   9.864154   4.996268
    38  H    4.761662  12.053601   5.926969  12.559651   2.465440
    39  H   11.056685   5.572345   9.864154   2.470280  13.307928
    40  H   12.053601   4.761662  12.559651   5.926969  14.512951
    41  H    5.926969  12.559651   4.761662  12.053601   4.305914
    42  H   12.559651   5.926969  12.053601   4.761662  14.936139
                   36         37         38         39         40
    36  H    0.000000
    37  H   13.307928   0.000000
    38  H   14.512951   4.305914   0.000000
    39  H    4.996268  12.334434  14.936139   0.000000
    40  H    2.465440  14.936139  16.583440   4.305914   0.000000
    41  H   14.936139   2.465440   2.494362  14.512951  16.769983
    42  H    4.305914  14.512951  16.769983   2.465440   2.494362
                   41         42
    41  H    0.000000
    42  H   16.583440   0.000000
 Stoichiometry    C26H16
 Framework group  D2H[C2"(C.C),SG(C24H16)]
 Deg. of freedom    21
 Full point group                 D2H     NOp   8
 Largest Abelian subgroup         D2H     NOp   8
 Largest concise Abelian subgroup D2      NOp   4
                         Standard orientation:                         
 ---------------------------------------------------------------------
 Center     Atomic      Atomic             Coordinates (Angstroms)
 Number     Number       Type             X           Y           Z
 ---------------------------------------------------------------------
      1          6           0        0.000000    0.000000    0.730555
      2          6           0        0.000000    0.000000   -0.730555
      3          6           0        0.000000    1.231733    1.410175
      4          6           0       -0.000000   -1.231733    1.410175
      5          6           0        0.000000    2.453190    0.729960
      6          6           0        0.000000    1.231733   -1.410175
      7          6           0       -0.000000   -2.453190    0.729960
      8          6           0       -0.000000   -1.231733   -1.410175
      9          6           0        0.000000    3.696669    1.409205
     10          6           0        0.000000    2.453190   -0.729960
     11          6           0       -0.000000   -3.696669    1.409205
     12          6           0       -0.000000   -2.453190   -0.729960
     13          6           0        0.000000    4.904943    0.728668
     14          6           0        0.000000    3.696669   -1.409205
     15          6           0       -0.000000   -4.904943    0.728668
     16          6           0       -0.000000   -3.696669   -1.409205
     17          6           0        0.000000    6.168971    1.411280
     18          6           0        0.000000    4.904943   -0.728668
     19          6           0       -0.000000   -6.168971    1.411280
     20          6           0       -0.000000   -4.904943   -0.728668
     21          6           0        0.000000    6.168971   -1.411280
     22          6           0        0.000000    7.343883    0.717198
     23          6           0       -0.000000   -7.343883    0.717198
     24          6           0       -0.000000   -6.168971   -1.411280
     25          6           0        0.000000    7.343883   -0.717198
     26          6           0       -0.000000   -7.343883   -0.717198
     27          1           0        0.000000    1.231923    2.497575
     28          1           0       -0.000000   -1.231923    2.497575
     29          1           0        0.000000    1.231923   -2.497575
     30          1           0       -0.000000   -1.231923   -2.497575
     31          1           0        0.000000    3.696937    2.496738
     32          1           0       -0.000000   -3.696937    2.496738
     33          1           0        0.000000    3.696937   -2.496738
     34          1           0       -0.000000   -3.696937   -2.496738
     35          1           0        0.000000    6.167217    2.498134
     36          1           0       -0.000000   -6.167217    2.498134
     37          1           0        0.000000    6.167217   -2.498134
     38          1           0        0.000000    8.291720    1.247181
     39          1           0       -0.000000   -6.167217   -2.498134
     40          1           0       -0.000000   -8.291720    1.247181
     41          1           0        0.000000    8.291720   -1.247181
     42          1           0       -0.000000   -8.291720   -1.247181
 ---------------------------------------------------------------------
 Rotational constants (GHZ):           1.1067282           0.0713852           0.0670597
 Leave Link  202 at Thu Sep  8 15:01:32 2022, MaxMem=  1342177280 cpu:               9.7 elap:               0.3
 (Enter /mnt/opt/groups/app-gaussian/g16-avx2/l301.exe)
 Standard basis: 6-31G(d,p) (6D, 7F)
 Ernie: Thresh=  0.10000D-02 Tol=  0.10000D-05 Strict=F.
 There are    90 symmetry adapted cartesian basis functions of AG  symmetry.
 There are    29 symmetry adapted cartesian basis functions of B1G symmetry.
 There are    31 symmetry adapted cartesian basis functions of B2G symmetry.
 There are    85 symmetry adapted cartesian basis functions of B3G symmetry.
 There are    29 symmetry adapted cartesian basis functions of AU  symmetry.
 There are    90 symmetry adapted cartesian basis functions of B1U symmetry.
 There are    85 symmetry adapted cartesian basis functions of B2U symmetry.
 There are    31 symmetry adapted cartesian basis functions of B3U symmetry.
 There are    90 symmetry adapted basis functions of AG  symmetry.
 There are    29 symmetry adapted basis functions of B1G symmetry.
 There are    31 symmetry adapted basis functions of B2G symmetry.
 There are    85 symmetry adapted basis functions of B3G symmetry.
 There are    29 symmetry adapted basis functions of AU  symmetry.
 There are    90 symmetry adapted basis functions of B1U symmetry.
 There are    85 symmetry adapted basis functions of B2U symmetry.
 There are    31 symmetry adapted basis functions of B3U symmetry.
   470 basis functions,   840 primitive gaussians,   470 cartesian basis functions
    86 alpha electrons       86 beta electrons
       nuclear repulsion energy      1897.1414042263 Hartrees.
 IExCor=  402 DFT=T Ex+Corr=B3LYP ExCW=0 ScaHFX=  0.200000
 ScaDFX=  0.800000  0.720000  1.000000  0.810000 ScalE2=  1.000000  1.000000
 IRadAn=      5 IRanWt=     -1 IRanGd=            0 ICorTp=0 IEmpDi=131
 NAtoms=   42 NActive=   42 NUniq=   11 SFac= 4.00D+00 NAtFMM=   60 NAOKFM=F Big=F
 Integral buffers will be    131072 words long.
 Raffenetti 2 integral format.
 Two-electron integral symmetry is turned on.
 R6Disp:  Grimme-D3 Dispersion energy=       -0.0367687689 Hartrees.
 Nuclear repulsion after empirical dispersion term =     1897.1046354574 Hartrees.
 Leave Link  301 at Thu Sep  8 15:01:34 2022, MaxMem=  1342177280 cpu:              10.5 elap:               0.3
 (Enter /mnt/opt/groups/app-gaussian/g16-avx2/l302.exe)
 NPDir=0 NMtPBC=     1 NCelOv=     1 NCel=       1 NClECP=     1 NCelD=      1
         NCelK=      1 NCelE2=     1 NClLst=     1 CellRange=     0.0.
 One-electron integrals computed using PRISM.
 One-electron integral symmetry used in STVInt
 NBasis=   470 RedAO= T EigKep=  1.56D-04  NBF=    90    29    31    85    29    90    85    31
 NBsUse=   470 1.00D-06 EigRej= -1.00D+00 NBFU=    90    29    31    85    29    90    85    31
 Precomputing XC quadrature grid using
 IXCGrd= 4 IRadAn=           5 IRanWt=          -1 IRanGd=           0 AccXCQ= 1.00D-12.
 Generated NRdTot=       0 NPtTot=           0 NUsed=           0 NTot=          32
 NSgBfM=   446   446   446   446   446 MxSgAt=    42 MxSgA2=    42.
 Leave Link  302 at Thu Sep  8 15:01:42 2022, MaxMem=  1342177280 cpu:             297.4 elap:               6.6
 (Enter /mnt/opt/groups/app-gaussian/g16-avx2/l303.exe)
 DipDrv:  MaxL=1.
 Leave Link  303 at Thu Sep  8 15:01:43 2022, MaxMem=  1342177280 cpu:               7.1 elap:               0.2
 (Enter /mnt/opt/groups/app-gaussian/g16-avx2/l401.exe)
 ExpMin= 1.61D-01 ExpMax= 3.05D+03 ExpMxC= 4.57D+02 IAcc=3 IRadAn=         5 AccDes= 0.00D+00
 Harris functional with IExCor=  402 and IRadAn=       5 diagonalized for initial guess.
 HarFok:  IExCor=  402 AccDes= 0.00D+00 IRadAn=         5 IDoV= 1 UseB2=F ITyADJ=14
 ICtDFT=  3500011 ScaDFX=  1.000000  1.000000  1.000000  1.000000
 FoFCou: FMM=F IPFlag=           0 FMFlag=      100000 FMFlg1=           0
         NFxFlg=           0 DoJE=T BraDBF=F KetDBF=T FulRan=T
         wScrn=  0.000000 ICntrl=       500 IOpCl=  0 I1Cent=   200000004 NGrid=           0
         NMat0=    1 NMatS0=      1 NMatT0=    0 NMatD0=    1 NMtDS0=    0 NMtDT0=    0
 Petite list used in FoFCou.
 Harris En= -1000.50461315136    
 JPrj=0 DoOrth=F DoCkMO=F.
 Initial guess orbital symmetries:
       Occupied  (B2U) (AG) (B3G) (B1U) (B2U) (AG) (B1U) (B3G)
                 (B3G) (B1U) (AG) (B2U) (B1U) (AG) (B3G) (B2U)
                 (AG) (B2U) (AG) (B1U) (B3G) (B1U) (AG) (B2U) (B1U)
                 (B3G) (AG) (B2U) (AG) (B2U) (AG) (B1U) (B3G) (B2U)
                 (B1U) (B3G) (AG) (B1U) (B3G) (B2U) (B1U) (AG)
                 (AG) (B2U) (B2U) (B3G) (AG) (B1U) (B2U) (AG) (AG)
                 (B3G) (B2U) (B2U) (AG) (B1U) (B1U) (B3G) (AG)
                 (B1U) (B2U) (B3G) (B2U) (B1U) (B3G) (B3G) (AG)
                 (B3U) (B1G) (B1U) (B2U) (B3G) (B3U) (AG) (B2U)
                 (B1G) (AG) (B3U) (B2G) (AU) (B2G) (B1G) (AU) (B3U)
                 (B2G) (AU)
       Virtual   (B1G) (B3U) (B2G) (B1G) (AU) (B3U) (B1G) (B3U)
                 (B2G) (AU) (B1U) (AG) (B2U) (B2G) (B3G) (AG) (B2U)
                 (AG) (B1U) (AU) (B2U) (B1U) (B2G) (B3G) (B3G)
                 (AG) (B2U) (B1U) (AG) (B1U) (B3G) (B1U) (B2U)
                 (B3G) (B1U) (B3G) (B1U) (B3G) (B2U) (AG) (AG)
                 (AG) (B2U) (B2U) (AG) (B2U) (B1U) (B3G) (AG) (B2U)
                 (B1U) (B1U) (B3G) (B2U) (AG) (B3G) (B3G) (B1U)
                 (B3U) (B1G) (AG) (B1U) (B3U) (B2U) (B3G) (B1U)
                 (B2G) (B1G) (AG) (AU) (B3G) (AG) (B2U) (B3U) (B2U)
                 (AG) (B1U) (B2U) (B3G) (AG) (B2G) (B1U) (B1G)
                 (B3G) (B2U) (B3U) (AG) (B3G) (B1U) (B2U) (AU)
                 (B1U) (AG) (B2G) (B1G) (B3U) (AU) (B1G) (B2G)
                 (B3U) (AU) (B3U) (B1U) (B1G) (B3G) (B1U) (B2G)
                 (B3G) (B2U) (B1U) (AG) (AG) (B3G) (B2U) (B3G)
                 (B1U) (AG) (AU) (B2U) (B2G) (B2G) (AU) (B2U) (AG)
                 (B1U) (B3G) (B3G) (AG) (B1U) (B2U) (AG) (B1U)
                 (B2U) (B3G) (B1U) (AG) (AG) (B3G) (B2U) (B1U)
                 (B2U) (B2U) (AG) (B3G) (B2U) (AG) (B3G) (B1U)
                 (B1U) (B3G) (B1U) (B3G) (AG) (B1G) (B3U) (B3U)
                 (B3G) (B1G) (B2U) (B3U) (B1G) (B1U) (B2U) (B1G)
                 (B3U) (B2G) (AU) (AU) (B2G) (B1G) (AU) (AG) (B3U)
                 (B3G) (B1G) (AU) (B2G) (B3U) (AG) (B2U) (B1G)
                 (B1U) (B3U) (AG) (B2U) (B1U) (AG) (B3G) (B1U)
                 (B2U) (B3G) (B2U) (B1U) (AG) (B3G) (AG) (B2U)
                 (AG) (B2U) (AG) (AG) (B2U) (B2G) (AU) (B2U) (B2G)
                 (B3U) (B2G) (AU) (B2U) (AG) (B3G) (B1U) (B1G)
                 (AG) (B3G) (AG) (B1U) (B2U) (B3G) (B2U) (B3U)
                 (B1U) (AG) (B1U) (B3G) (B3G) (B1U) (B1U) (B3G)
                 (B1U) (B2U) (B1G) (B3G) (AU) (B2G) (AG) (B1U)
                 (B3U) (AG) (B2U) (B1G) (B3G) (B2U) (AG) (B1U)
                 (B2G) (AU) (B2G) (AU) (B2G) (AU) (B3G) (B3U) (B1G)
                 (AG) (B3U) (B2U) (B1G) (B3U) (B2U) (B1G) (B1U)
                 (B3G) (AG) (B1U) (B1U) (B2U) (B3G) (B3G) (B3U)
                 (B1G) (AG) (B2G) (AU) (AU) (B1U) (AG) (B2U) (B3G)
                 (B2G) (B2G) (B3U) (AG) (B2U) (AU) (B1G) (B3G)
                 (B1U) (B1U) (AU) (B3U) (B3G) (B1G) (B2U) (B3U)
                 (AG) (B2G) (B1G) (B1U) (B2G) (B3G) (AG) (B2U)
                 (B1U) (AU) (B3G) (AU) (B2U) (AG) (B2G) (B2G) (AU)
                 (B3G) (B2U) (B1U) (B2U) (AG) (B1U) (B3G) (B2U)
                 (AG) (B1U) (AG) (B3G) (B1U) (B3G) (B2U) (B1U)
                 (AG) (B3G) (B2U) (AG) (B1U) (B3G) (B1U) (B3G)
                 (B1U) (B3G) (B2U) (AG) (B1U) (B3G) (B1U) (B3G)
                 (B1U) (AG) (B2U) (B2U) (AG) (AG) (B2U) (B1U) (B3G)
                 (B1U) (B3G) (B3G) (B1U) (AG) (B2U) (AG) (B2U)
                 (AG) (B2U) (AG) (B1U) (B3G) (B1U) (B3G) (B1U)
                 (B3G) (B2U) (AG) (B2U) (B1U) (B3G) (AG) (B2U)
                 (B1U) (AG) (B3G) (B1U) (B3G) (B1U)
 The electronic state of the initial guess is 1-AG.
 Leave Link  401 at Thu Sep  8 15:01:46 2022, MaxMem=  1342177280 cpu:              94.7 elap:               2.1
 (Enter /mnt/opt/groups/app-gaussian/g16-avx2/l502.exe)
 Two-electron integrals replicated using symmetry.
 Closed shell SCF:
 Using DIIS extrapolation, IDIIS=    10.
 NGot=  1342177280 LenX=  1341699456 LenY=  1341478086
 Requested convergence on RMS density matrix=1.00D-08 within 500 cycles.
 Requested convergence on MAX density matrix=1.00D-06.
 Requested convergence on             energy=1.00D-06.
 Level shift goal  0.100 maximum shift  0.100.
 No special actions if energy rises.
 Dynamic level shift is on during FON iterations.

 Cycle   1  Pass 1  IDiag  1:
 FoFJK:  IHMeth= 1 ICntrl=       0 DoSepK=F KAlg= 0 I1Cent=           0 FoldK=F
 IRaf= 600000000 NMat=       1 IRICut=       1 DoRegI=T DoRafI=F ISym2E= 2 IDoP0=0 IntGTp=1.
 FoFCou: FMM=F IPFlag=           0 FMFlag=      100000 FMFlg1=           0
         NFxFlg=           0 DoJE=F BraDBF=F KetDBF=F FulRan=T
         wScrn=  0.000000 ICntrl=         0 IOpCl=  0 I1Cent=           0 NGrid=           0
         NMat0=    1 NMatS0=      1 NMatT0=    0 NMatD0=    1 NMtDS0=    0 NMtDT0=    0
 Integrals replicated using symmetry in FoFCou.
 E= -1000.02267636428    
 DIIS: error= 4.41D-02 at cycle   1 NSaved=   1.
 NSaved= 1 IEnMin= 1 EnMin= -1000.02267636428     IErMin= 1 ErrMin= 4.41D-02
 ErrMax= 4.41D-02  0.00D+00 EMaxC= 1.00D+00 BMatC= 4.20D-01 BMatP= 4.20D-01
 IDIUse=1 WtCom= 1.00D+00 WtEn= 0.00D+00
 Coeff-Com:  0.100D+01
 Coeff:      0.100D+01
 Gap=     0.066 Goal=     0.100 Shift=    0.034
 T= 1728. Gap= 0.097 NK=0 IS=    1 IE=  470 IFin=   87
          NO(<0.9)=   0  NV(>0.1)=   0     86.00e < EF      0.00e >EF  Err=1.4D-14
 GapD=    0.066 DampG=0.500 DampE=0.500 DampFc=0.2500 IDamp=-1.
 Damping current iteration by 2.50D-01
 RMSDP=3.69D-03 MaxDP=9.39D-02              OVMax= 1.41D-01

 Cycle   2  Pass 1  IDiag  1:
 E= -1000.18974762401     Delta-E=       -0.167071259729 Rises=F Damp=T
 DIIS: error= 2.62D-02 at cycle   2 NSaved=   2.
 NSaved= 2 IEnMin= 2 EnMin= -1000.18974762401     IErMin= 2 ErrMin= 2.62D-02
 ErrMax= 2.62D-02  0.00D+00 EMaxC= 1.00D+00 BMatC= 1.50D-01 BMatP= 4.20D-01
 IDIUse=1 WtCom= 1.00D+00 WtEn= 0.00D+00
 Coeff-Com: -0.131D+01 0.231D+01
 Coeff:     -0.131D+01 0.231D+01
 Gap=     0.066 Goal=     0.100 Shift=    0.034
 T= 1641. Gap= 0.099 NK=3 IS=   74 IE=   95 IFin=   87
          NO(<0.9)=   0  NV(>0.1)=   0     86.00e < EF      0.00e >EF  Err=0.0D+00
 GapD=    0.066 DampG=0.500 DampE=0.500 DampFc=0.2500 IDamp=-1.
 Damping current iteration by 2.50D-01
 RMSDP=1.95D-03 MaxDP=7.02D-02 DE=-1.67D-01 OVMax= 6.69D-02

 Cycle   3  Pass 1  IDiag  1:
 E= -1000.27536651731     Delta-E=       -0.085618893306 Rises=F Damp=T
 DIIS: error= 1.98D-02 at cycle   3 NSaved=   3.
 NSaved= 3 IEnMin= 3 EnMin= -1000.27536651731     IErMin= 3 ErrMin= 1.98D-02
 ErrMax= 1.98D-02  0.00D+00 EMaxC= 1.00D+00 BMatC= 8.52D-02 BMatP= 1.50D-01
 IDIUse=1 WtCom= 1.00D+00 WtEn= 0.00D+00
 Coeff-Com: -0.393D+00-0.157D+01 0.296D+01
 Coeff:     -0.393D+00-0.157D+01 0.296D+01
 Gap=     0.067 Goal=     0.100 Shift=    0.033
 T= 1498. Gap= 0.099 NK=3 IS=   74 IE=   95 IFin=   87
          NO(<0.9)=   0  NV(>0.1)=   0     86.00e < EF      0.00e >EF  Err=1.4D-14
 GapD=    0.067 DampG=0.500 DampE=0.500 DampFc=0.2500 IDamp=-1.
 Damping current iteration by 2.50D-01
 RMSDP=1.38D-03 MaxDP=4.75D-02 DE=-8.56D-02 OVMax= 3.66D-02

 Cycle   4  Pass 1  IDiag  1:
 E= -1000.33602305630     Delta-E=       -0.060656538988 Rises=F Damp=T
 DIIS: error= 1.50D-02 at cycle   4 NSaved=   4.
 NSaved= 4 IEnMin= 4 EnMin= -1000.33602305630     IErMin= 4 ErrMin= 1.50D-02
 ErrMax= 1.50D-02  0.00D+00 EMaxC= 1.00D+00 BMatC= 4.86D-02 BMatP= 8.52D-02
 IDIUse=1 WtCom= 1.00D+00 WtEn= 0.00D+00
 Coeff-Com: -0.132D+00-0.112D+01 0.303D+00 0.195D+01
 Coeff:     -0.132D+00-0.112D+01 0.303D+00 0.195D+01
 Gap=     0.066 Goal=     0.100 Shift=    0.034
 T= 1264. Gap= 0.100 NK=3 IS=   74 IE=   95 IFin=   87
          NO(<0.9)=   0  NV(>0.1)=   0     86.00e < EF      0.00e >EF  Err=1.4D-14
 GapD=    0.066 DampG=0.500 DampE=0.500 DampFc=0.2500 IDamp=-1.
 Damping current iteration by 2.50D-01
 RMSDP=1.04D-03 MaxDP=3.77D-02 DE=-6.07D-02 OVMax= 1.99D-02

 Cycle   5  Pass 1  IDiag  1:
 E= -1000.37930379424     Delta-E=       -0.043280737937 Rises=F Damp=T
 DIIS: error= 1.13D-02 at cycle   5 NSaved=   5.
 NSaved= 5 IEnMin= 5 EnMin= -1000.37930379424     IErMin= 5 ErrMin= 1.13D-02
 ErrMax= 1.13D-02  0.00D+00 EMaxC= 1.00D+00 BMatC= 2.76D-02 BMatP= 4.86D-02
 IDIUse=1 WtCom= 1.00D+00 WtEn= 0.00D+00
 Coeff-Com: -0.318D-01-0.354D+00-0.466D-01-0.123D+01 0.266D+01
 Coeff:     -0.318D-01-0.354D+00-0.466D-01-0.123D+01 0.266D+01
 Gap=     0.066 Goal=     0.100 Shift=    0.034
 T= 1095. Gap= 0.100 NK=3 IS=   87 IE=   95 IFin=   86
          NO(<0.9)=   0  NV(>0.1)=   0     86.00e < EF      0.00e >EF  Err=0.0D+00
 GapD=    0.066 DampG=0.500 DampE=0.500 DampFc=0.2500 IDamp=-1.
 Damping current iteration by 2.50D-01
 RMSDP=7.92D-04 MaxDP=2.89D-02 DE=-4.33D-02 OVMax= 2.03D-03

 Cycle   6  Pass 1  IDiag  1:
 E= -1000.41027182724     Delta-E=       -0.030968032996 Rises=F Damp=T
 DIIS: error= 8.51D-03 at cycle   6 NSaved=   6.
 NSaved= 6 IEnMin= 6 EnMin= -1000.41027182724     IErMin= 6 ErrMin= 8.51D-03
 ErrMax= 8.51D-03  0.00D+00 EMaxC= 1.00D+00 BMatC= 1.56D-02 BMatP= 2.76D-02
 IDIUse=1 WtCom= 1.00D+00 WtEn= 0.00D+00
 Coeff-Com: -0.135D-01-0.150D+00-0.735D-01-0.684D+00-0.192D-01 0.194D+01
 Coeff:     -0.135D-01-0.150D+00-0.735D-01-0.684D+00-0.192D-01 0.194D+01
 Gap=     0.066 Goal=     0.100 Shift=    0.034
 T=  927. Gap= 0.100 NK=3 IS=   87 IE=   95 IFin=   86
          NO(<0.9)=   0  NV(>0.1)=   0     86.00e < EF      0.00e >EF  Err=0.0D+00
 GapD=    0.066 DampG=0.500 DampE=1.000 DampFc=0.5000 IDamp=-1.
 Damping current iteration by 5.00D-01
 RMSDP=5.95D-04 MaxDP=2.15D-02 DE=-3.10D-02 OVMax= 5.83D-04

 Cycle   7  Pass 1  IDiag  1:
 E= -1000.45427897701     Delta-E=       -0.044007149777 Rises=F Damp=T
 DIIS: error= 4.28D-03 at cycle   7 NSaved=   7.
 NSaved= 7 IEnMin= 7 EnMin= -1000.45427897701     IErMin= 7 ErrMin= 4.28D-03
 ErrMax= 4.28D-03  0.00D+00 EMaxC= 1.00D+00 BMatC= 3.93D-03 BMatP= 1.56D-02
 IDIUse=1 WtCom= 1.00D+00 WtEn= 0.00D+00
 Coeff-Com: -0.129D-02 0.187D-01-0.257D-01 0.128D+00-0.127D+00-0.111D+01
 Coeff-Com:  0.212D+01
 Coeff:     -0.129D-02 0.187D-01-0.257D-01 0.128D+00-0.127D+00-0.111D+01
 Coeff:      0.212D+01
 Gap=     0.066 Goal=     0.100 Shift=    0.034
 T=  705. Gap= 0.100 NK=3 IS=   87 IE=   95 IFin=   86
          NO(<0.9)=   0  NV(>0.1)=   0     86.00e < EF      0.00e >EF  Err=0.0D+00
 GapD=    0.066 DampG=0.500 DampE=1.000 DampFc=0.5000 IDamp=-1.
 Damping current iteration by 5.00D-01
 RMSDP=2.98D-04 MaxDP=1.08D-02 DE=-4.40D-02 OVMax= 3.70D-04

 Cycle   8  Pass 1  IDiag  1:
 E= -1000.47517724684     Delta-E=       -0.020898269830 Rises=F Damp=T
 DIIS: error= 2.14D-03 at cycle   8 NSaved=   8.
 NSaved= 8 IEnMin= 8 EnMin= -1000.47517724684     IErMin= 8 ErrMin= 2.14D-03
 ErrMax= 2.14D-03  0.00D+00 EMaxC= 1.00D+00 BMatC= 9.85D-04 BMatP= 3.93D-03
 IDIUse=1 WtCom= 1.00D+00 WtEn= 0.00D+00
 Coeff-Com:  0.471D-04 0.244D-01-0.772D-02 0.139D+00-0.433D-01-0.915D+00
 Coeff-Com:  0.859D+00 0.944D+00
 Coeff:      0.471D-04 0.244D-01-0.772D-02 0.139D+00-0.433D-01-0.915D+00
 Coeff:      0.859D+00 0.944D+00
 Gap=     0.066 Goal=     0.100 Shift=    0.034
 T=  418. Gap= 0.100 NK=3 IS=   87 IE=   95 IFin=   86
          NO(<0.9)=   0  NV(>0.1)=   0     86.00e < EF      0.00e >EF  Err=0.0D+00
 GapD=    0.066 DampG=0.500 DampE=1.000 DampFc=0.5000 IDamp=-1.
 Damping current iteration by 5.00D-01
 RMSDP=1.49D-04 MaxDP=5.36D-03 DE=-2.09D-02 OVMax= 1.26D-04

 Cycle   9  Pass 1  IDiag  1:
 E= -1000.48534566442     Delta-E=       -0.010168417579 Rises=F Damp=T
 DIIS: error= 1.07D-03 at cycle   9 NSaved=   9.
 NSaved= 9 IEnMin= 9 EnMin= -1000.48534566442     IErMin= 9 ErrMin= 1.07D-03
 ErrMax= 1.07D-03  0.00D+00 EMaxC= 1.00D+00 BMatC= 2.47D-04 BMatP= 9.85D-04
 IDIUse=1 WtCom= 1.00D+00 WtEn= 0.00D+00
 Coeff-Com:  0.119D-03 0.749D-02 0.325D-02 0.349D-01 0.170D-01-0.262D+00
 Coeff-Com:  0.120D+00-0.398D+00 0.148D+01
 Coeff:      0.119D-03 0.749D-02 0.325D-02 0.349D-01 0.170D-01-0.262D+00
 Coeff:      0.120D+00-0.398D+00 0.148D+01
 Gap=     0.066 Goal=     0.100 Shift=    0.034
 T=    5. Gap= 0.100 NK=3 IS=   87 IE=   95 IFin=   86
          NO(<0.9)=   0  NV(>0.1)=   0     86.00e < EF      0.00e >EF  Err=0.0D+00
 GapD=    0.066 DampG=0.500 DampE=1.000 DampFc=0.5000 IDamp=-1.
 Damping current iteration by 5.00D-01
 RMSDP=7.46D-05 MaxDP=2.68D-03 DE=-1.02D-02 OVMax= 5.85D-05

 Cycle  10  Pass 1  IDiag  1:
 E= -1000.49035924248     Delta-E=       -0.005013578060 Rises=F Damp=T
 DIIS: error= 5.37D-04 at cycle  10 NSaved=  10.
 NSaved=10 IEnMin=10 EnMin= -1000.49035924248     IErMin=10 ErrMin= 5.37D-04
 ErrMax= 5.37D-04  0.00D+00 EMaxC= 1.00D+00 BMatC= 6.17D-05 BMatP= 2.47D-04
 IDIUse=1 WtCom= 1.00D+00 WtEn= 0.00D+00
 Coeff-Com:  0.441D-04 0.287D-02 0.238D-02 0.124D-01 0.810D-02-0.937D-01
 Coeff-Com:  0.189D-01-0.220D+00 0.194D+00 0.107D+01
 Coeff:      0.441D-04 0.287D-02 0.238D-02 0.124D-01 0.810D-02-0.937D-01
 Coeff:      0.189D-01-0.220D+00 0.194D+00 0.107D+01
 Gap=     0.066 Goal=     0.100 Shift=    0.034
 RMSDP=3.73D-05 MaxDP=1.34D-03 DE=-5.01D-03 OVMax= 6.79D-06

 Cycle  11  Pass 1  IDiag  1:
 E= -1000.49532548419     Delta-E=       -0.004966241710 Rises=F Damp=F
 DIIS: error= 3.75D-07 at cycle  11 NSaved=  11.
 NSaved=11 IEnMin=11 EnMin= -1000.49532548419     IErMin=11 ErrMin= 3.75D-07
 ErrMax= 3.75D-07  0.00D+00 EMaxC= 1.00D+00 BMatC= 5.79D-11 BMatP= 6.17D-05
 IDIUse=1 WtCom= 1.00D+00 WtEn= 0.00D+00
 Coeff-Com:  0.174D-05 0.615D-04 0.468D-03 0.462D-03-0.155D-02 0.222D-02
 Coeff-Com: -0.128D-01-0.159D-01-0.642D-01 0.258D+00 0.834D+00
 Coeff:      0.174D-05 0.615D-04 0.468D-03 0.462D-03-0.155D-02 0.222D-02
 Coeff:     -0.128D-01-0.159D-01-0.642D-01 0.258D+00 0.834D+00
 Gap=     0.066 Goal=     0.100 Shift=    0.034
 RMSDP=2.50D-08 MaxDP=5.59D-07 DE=-4.97D-03 OVMax= 3.37D-06

 Cycle  12  Pass 1  IDiag  1:
 E= -1000.49532548423     Delta-E=       -0.000000000042 Rises=F Damp=F
 DIIS: error= 1.56D-07 at cycle  12 NSaved=  12.
 NSaved=12 IEnMin=12 EnMin= -1000.49532548423     IErMin=12 ErrMin= 1.56D-07
 ErrMax= 1.56D-07  0.00D+00 EMaxC= 1.00D+00 BMatC= 4.54D-12 BMatP= 5.79D-11
 IDIUse=1 WtCom= 1.00D+00 WtEn= 0.00D+00
 Coeff-Com:  0.400D-06-0.765D-04 0.139D-03-0.350D-03-0.934D-03 0.419D-02
 Coeff-Com: -0.545D-02 0.152D-02-0.318D-01 0.627D-01 0.262D+00 0.709D+00
 Coeff:      0.400D-06-0.765D-04 0.139D-03-0.350D-03-0.934D-03 0.419D-02
 Coeff:     -0.545D-02 0.152D-02-0.318D-01 0.627D-01 0.262D+00 0.709D+00
 Gap=     0.066 Goal=     0.100 Shift=    0.034
 RMSDP=7.46D-09 MaxDP=3.03D-07 DE=-4.18D-11 OVMax= 6.57D-07

 SCF Done:  E(RB3LYP) =  -1000.49532548     A.U. after   12 cycles
            NFock= 12  Conv=0.75D-08     -V/T= 2.0098
 KE= 9.907951145991D+02 PE=-6.110495897401D+03 EE= 2.222100821860D+03
 Leave Link  502 at Thu Sep  8 15:02:17 2022, MaxMem=  1342177280 cpu:            1370.1 elap:              29.8
 (Enter /mnt/opt/groups/app-gaussian/g16-avx2/l601.exe)
 Copying SCF densities to generalized density rwf, IOpCl= 0 IROHF=0.

 **********************************************************************

            Population analysis using the SCF Density.

 **********************************************************************

 Orbital symmetries:
       Occupied  (AG) (B2U) (AG) (B1U) (B3G) (B1U) (AG) (B2U) (B1U)
                 (B3G) (B2U) (AG) (B3G) (B1U) (B3G) (B2U) (B1U)
                 (AG) (B3G) (B1U) (B2U) (AG) (B2U) (AG) (B3G) (B1U)
                 (AG) (B2U) (AG) (B2U) (AG) (B1U) (B3G) (B2U) (B1U)
                 (B3G) (AG) (B1U) (B3G) (B2U) (AG) (B1U) (AG) (B2U)
                 (B2U) (AG) (B3G) (B1U) (B2U) (AG) (AG) (B3G) (B2U)
                 (B2U) (B1U) (B1U) (B3G) (AG) (B3G) (AG) (B1U)
                 (B1U) (B2U) (B3G) (B3U) (B2U) (B1G) (AG) (B3G)
                 (B3U) (B2U) (B1U) (B1G) (AG) (B3G) (B2U) (AG)
                 (B2G) (B3U) (AU) (B2G) (B1G) (AU) (B3U) (B2G)
                 (AU)
       Virtual   (B1G) (B3U) (B2G) (B1G) (AU) (B3U) (B1G) (B3U)
                 (B2G) (B1U) (AG) (B2U) (B3G) (AG) (B2U) (AU) (B1U)
                 (AG) (B3G) (B2U) (B1U) (AG) (B2G) (B3G) (B2U)
                 (B1U) (AU) (B1U) (B2G) (B3G) (B3G) (AG) (B1U)
                 (B1U) (B3G) (B2U) (AG) (B3G) (B1U) (AG) (B2U)
                 (AG) (B2U) (B2U) (AG) (B2U) (AG) (B2U) (B1U) (B3G)
                 (B1U) (B1U) (AG) (B3G) (B2U) (B3U) (B1G) (B3G)
                 (B3U) (B1U) (B3G) (B2G) (B2U) (B1G) (B1U) (AG)
                 (B3G) (B2U) (AG) (AU) (B3U) (AG) (B1U) (B2U) (B2G)
                 (AG) (B3G) (AG) (B1G) (B2U) (B1U) (B1U) (B3G)
                 (AU) (B3U) (B3G) (B1U) (B2U) (B2U) (AG) (B2G)
                 (B3G) (AG) (B1G) (B3U) (AU) (B1U) (B1G) (B2G)
                 (B3U) (AU) (B3U) (B1G) (B1U) (B2G) (B3G) (B2U)
                 (AG) (B1U) (AG) (B3G) (B1U) (AU) (B2U) (B3G) (B2G)
                 (B3G) (AG) (B1U) (B2U) (B2G) (AU) (B2U) (AG) (B1U)
                 (B3G) (B3G) (B1U) (AG) (B2U) (B1U) (AG) (B3G)
                 (B2U) (B1U) (AG) (B2U) (AG) (B3G) (B2U) (B1U)
                 (B2U) (AG) (B3G) (B2U) (B1U) (AG) (B3G) (B1U)
                 (B3G) (B3G) (B1U) (AG) (B3G) (B1G) (B3U) (B3U)
                 (B2U) (B1G) (B3U) (B1G) (B1U) (B2U) (B1G) (B3U)
                 (AG) (AU) (B2G) (B1G) (AU) (B2G) (AU) (B3G) (B3U)
                 (B1G) (AG) (B2U) (AU) (B2G) (B3U) (B1U) (AG) (B2U)
                 (B1G) (B1U) (B3U) (AG) (B3G) (B1U) (B2U) (B3G)
                 (B2U) (B1U) (AG) (B3G) (AG) (AG) (B2U) (AG) (B2U)
                 (AG) (B2U) (B2G) (B2G) (B3U) (AU) (AU) (B2G) (B2U)
                 (B2U) (AG) (B1G) (B3G) (B1U) (B3G) (AG) (B1U)
                 (AG) (B3G) (B2U) (B3U) (B1U) (B2U) (B1U) (B3G)
                 (B3G) (B1U) (AG) (B3G) (B1U) (B1U) (B1G) (B2U)
                 (B3G) (AU) (B2G) (B3U) (AG) (B1U) (AG) (B1G) (B2U)
                 (B3G) (B2U) (AG) (B1U) (AU) (B2G) (B2G) (AU) (AU)
                 (B2G) (B3G) (B3U) (AG) (B1G) (B2U) (B3U) (B1G)
                 (B2U) (B3U) (B3G) (B1G) (B1U) (AG) (B1U) (B1U)
                 (B2U) (B3G) (B3U) (B1G) (B3G) (B2G) (AU) (AG)
                 (AU) (B1U) (AG) (B2U) (B3G) (B2G) (B3U) (B2G)
                 (AG) (B2U) (B1G) (AU) (B3G) (B1U) (B1U) (B3U)
                 (AU) (B3G) (B1G) (B2U) (B3U) (B1G) (B1U) (B2G)
                 (AG) (B2G) (AG) (B3G) (B2U) (B1U) (AU) (B3G) (AU)
                 (B2U) (B2G) (AG) (B2G) (AU) (B3G) (B1U) (B2U)
                 (B2U) (B1U) (AG) (B3G) (B2U) (AG) (B1U) (B3G)
                 (AG) (B1U) (B3G) (B2U) (B1U) (AG) (B2U) (B3G)
                 (AG) (B1U) (B3G) (B1U) (B3G) (B1U) (B3G) (B2U)
                 (AG) (B1U) (B3G) (B1U) (B3G) (B1U) (AG) (B2U)
                 (B2U) (AG) (AG) (B2U) (B1U) (B3G) (B1U) (B3G)
                 (B3G) (B1U) (AG) (B2U) (AG) (B2U) (AG) (B2U) (AG)
                 (B1U) (B3G) (B1U) (B3G) (B1U) (B3G) (B2U) (AG)
                 (B2U) (B1U) (B3G) (AG) (B2U) (B1U) (AG) (B3G)
                 (B1U) (B3G) (B1U)
 The electronic state is 1-AG.
 Alpha  occ. eigenvalues --  -10.20060 -10.20044 -10.20044 -10.20026 -10.20009
 Alpha  occ. eigenvalues --  -10.20009 -10.19973 -10.19973 -10.19938 -10.19938
 Alpha  occ. eigenvalues --  -10.19237 -10.19237 -10.19204 -10.19204 -10.19178
 Alpha  occ. eigenvalues --  -10.19178 -10.19176 -10.19176 -10.19148 -10.19148
 Alpha  occ. eigenvalues --  -10.19147 -10.19147 -10.19132 -10.19132 -10.19125
 Alpha  occ. eigenvalues --  -10.19125  -0.88572  -0.87490  -0.85760  -0.83413
 Alpha  occ. eigenvalues --   -0.80470  -0.79189  -0.78081  -0.76983  -0.76352
 Alpha  occ. eigenvalues --   -0.74024  -0.73406  -0.71149  -0.67842  -0.67237
 Alpha  occ. eigenvalues --   -0.62856  -0.61989  -0.60384  -0.59632  -0.59104
 Alpha  occ. eigenvalues --   -0.58540  -0.57842  -0.53221  -0.52287  -0.51074
 Alpha  occ. eigenvalues --   -0.49959  -0.48560  -0.48414  -0.45826  -0.45482
 Alpha  occ. eigenvalues --   -0.45164  -0.45038  -0.44665  -0.42247  -0.41992
 Alpha  occ. eigenvalues --   -0.41783  -0.41483  -0.41458  -0.40940  -0.40627
 Alpha  occ. eigenvalues --   -0.39418  -0.39289  -0.38384  -0.38208  -0.37144
 Alpha  occ. eigenvalues --   -0.35840  -0.34886  -0.34250  -0.33939  -0.33057
 Alpha  occ. eigenvalues --   -0.32725  -0.32189  -0.30944  -0.30683  -0.29491
 Alpha  occ. eigenvalues --   -0.27211  -0.26687  -0.24143  -0.23402  -0.20390
 Alpha  occ. eigenvalues --   -0.16250
 Alpha virt. eigenvalues --   -0.09633  -0.04992  -0.01785  -0.00762   0.02089
 Alpha virt. eigenvalues --    0.02422   0.04294   0.05050   0.07411   0.09979
 Alpha virt. eigenvalues --    0.10015   0.10049   0.11331   0.12323   0.12694
 Alpha virt. eigenvalues --    0.12763   0.13406   0.14000   0.15845   0.15872
 Alpha virt. eigenvalues --    0.17142   0.17380   0.17386   0.17776   0.18307
 Alpha virt. eigenvalues --    0.18790   0.20658   0.21340   0.22293   0.22433
 Alpha virt. eigenvalues --    0.23842   0.24489   0.25680   0.27240   0.28196
 Alpha virt. eigenvalues --    0.28256   0.29476   0.30254   0.30513   0.31929
 Alpha virt. eigenvalues --    0.32433   0.33458   0.33543   0.34942   0.36166
 Alpha virt. eigenvalues --    0.37443   0.42163   0.43115   0.43825   0.43839
 Alpha virt. eigenvalues --    0.45769   0.47673   0.48081   0.49406   0.49651
 Alpha virt. eigenvalues --    0.49941   0.50822   0.51230   0.52204   0.52853
 Alpha virt. eigenvalues --    0.53251   0.53737   0.54003   0.54137   0.54161
 Alpha virt. eigenvalues --    0.54767   0.55528   0.55588   0.55728   0.55876
 Alpha virt. eigenvalues --    0.56738   0.56825   0.57243   0.58310   0.58683
 Alpha virt. eigenvalues --    0.58794   0.58971   0.59836   0.60117   0.60143
 Alpha virt. eigenvalues --    0.60457   0.60979   0.61013   0.61482   0.61567
 Alpha virt. eigenvalues --    0.61597   0.61887   0.62168   0.62988   0.62989
 Alpha virt. eigenvalues --    0.64103   0.64330   0.64715   0.64875   0.65099
 Alpha virt. eigenvalues --    0.66911   0.68355   0.69020   0.70297   0.71624
 Alpha virt. eigenvalues --    0.74609   0.75837   0.76514   0.77448   0.78621
 Alpha virt. eigenvalues --    0.79013   0.80565   0.80699   0.81379   0.81489
 Alpha virt. eigenvalues --    0.81623   0.81665   0.82817   0.82950   0.83188
 Alpha virt. eigenvalues --    0.83994   0.84135   0.84281   0.84806   0.85186
 Alpha virt. eigenvalues --    0.86444   0.86530   0.88221   0.88243   0.90679
 Alpha virt. eigenvalues --    0.90712   0.92554   0.92836   0.93696   0.94667
 Alpha virt. eigenvalues --    0.95683   0.95909   0.96939   0.97536   0.99937
 Alpha virt. eigenvalues --    1.00334   1.00953   1.01243   1.02116   1.04332
 Alpha virt. eigenvalues --    1.04957   1.05472   1.06188   1.08397   1.10664
 Alpha virt. eigenvalues --    1.13608   1.13660   1.13988   1.16120   1.16122
 Alpha virt. eigenvalues --    1.17919   1.17992   1.18623   1.21494   1.22084
 Alpha virt. eigenvalues --    1.22134   1.23656   1.24276   1.24552   1.26337
 Alpha virt. eigenvalues --    1.27931   1.28313   1.29505   1.31683   1.33349
 Alpha virt. eigenvalues --    1.34977   1.35063   1.35071   1.35399   1.35440
 Alpha virt. eigenvalues --    1.35452   1.35608   1.35825   1.37844   1.40274
 Alpha virt. eigenvalues --    1.40557   1.40985   1.41231   1.41231   1.42556
 Alpha virt. eigenvalues --    1.42926   1.43322   1.44098   1.44614   1.45307
 Alpha virt. eigenvalues --    1.46016   1.48197   1.50823   1.53289   1.54517
 Alpha virt. eigenvalues --    1.55913   1.57489   1.57900   1.58885   1.59749
 Alpha virt. eigenvalues --    1.71579   1.71857   1.72058   1.72307   1.73075
 Alpha virt. eigenvalues --    1.75673   1.75809   1.80075   1.80566   1.81124
 Alpha virt. eigenvalues --    1.81171   1.82051   1.82283   1.82652   1.84109
 Alpha virt. eigenvalues --    1.84684   1.85088   1.85341   1.85620   1.86550
 Alpha virt. eigenvalues --    1.86965   1.87085   1.88256   1.88642   1.89227
 Alpha virt. eigenvalues --    1.90911   1.91288   1.91332   1.92417   1.92744
 Alpha virt. eigenvalues --    1.93350   1.93668   1.93957   1.94080   1.94328
 Alpha virt. eigenvalues --    1.95041   1.97478   1.98153   1.98643   1.99194
 Alpha virt. eigenvalues --    1.99202   2.03564   2.03932   2.04343   2.06948
 Alpha virt. eigenvalues --    2.07845   2.08193   2.09754   2.09791   2.10805
 Alpha virt. eigenvalues --    2.16185   2.19269   2.19814   2.20243   2.20247
 Alpha virt. eigenvalues --    2.22249   2.22268   2.24835   2.28163   2.28286
 Alpha virt. eigenvalues --    2.28655   2.29005   2.29227   2.29941   2.30637
 Alpha virt. eigenvalues --    2.30872   2.31795   2.31883   2.32433   2.33252
 Alpha virt. eigenvalues --    2.33658   2.35614   2.36485   2.37909   2.38381
 Alpha virt. eigenvalues --    2.38446   2.38465   2.40588   2.41852   2.42120
 Alpha virt. eigenvalues --    2.43843   2.45149   2.45375   2.46501   2.46610
 Alpha virt. eigenvalues --    2.46838   2.49097   2.50172   2.51298   2.52518
 Alpha virt. eigenvalues --    2.52888   2.54847   2.54897   2.55076   2.56487
 Alpha virt. eigenvalues --    2.56685   2.57939   2.59432   2.59503   2.60623
 Alpha virt. eigenvalues --    2.60945   2.61231   2.61754   2.62179   2.62453
 Alpha virt. eigenvalues --    2.63645   2.65585   2.66563   2.67845   2.68578
 Alpha virt. eigenvalues --    2.68978   2.70432   2.71852   2.72714   2.73850
 Alpha virt. eigenvalues --    2.74603   2.75422   2.76170   2.77079   2.79711
 Alpha virt. eigenvalues --    2.81211   2.82530   2.82753   2.84327   2.86470
 Alpha virt. eigenvalues --    2.88098   2.88594   2.88630   2.92362   2.92872
 Alpha virt. eigenvalues --    2.95356   3.00129   3.01110   3.05762   3.07651
 Alpha virt. eigenvalues --    3.10942   3.11402   3.12263   3.14428   3.15620
 Alpha virt. eigenvalues --    3.19117   3.19736   3.22316   3.23896   3.24058
 Alpha virt. eigenvalues --    3.24133   3.29029   3.29729   3.30667   3.37749
 Alpha virt. eigenvalues --    3.41214   3.43041   3.43356   3.45013   3.45185
 Alpha virt. eigenvalues --    3.48091   3.48134   3.51199   3.62854   3.73573
 Alpha virt. eigenvalues --    3.77334   3.85757   3.85964   4.09291   4.09547
 Alpha virt. eigenvalues --    4.09978   4.10809   4.12105   4.14536   4.14753
 Alpha virt. eigenvalues --    4.15029   4.15197   4.15951   4.17564   4.20174
 Alpha virt. eigenvalues --    4.23556   4.26371   4.31579   4.38158   4.38315
 Alpha virt. eigenvalues --    4.44300   4.45008   4.51020   4.54726   4.55147
 Alpha virt. eigenvalues --    4.67472   4.80647   4.92339   5.00564
          Condensed to atoms (all electrons):
               1          2          3          4          5          6
     1  C    4.798179   0.435016   0.401823   0.401823   0.000951  -0.023353
     2  C    0.435016   4.798179  -0.023353  -0.023353  -0.029394   0.401823
     3  C    0.401823  -0.023353   5.311351  -0.075246   0.415221  -0.102846
     4  C    0.401823  -0.023353  -0.075246   5.311351   0.006559   0.014631
     5  C    0.000951  -0.029394   0.415221   0.006559   4.804566  -0.024168
     6  C   -0.023353   0.401823  -0.102846   0.014631  -0.024168   5.311351
     7  C    0.000951  -0.029394   0.006559   0.415221  -0.000187  -0.000049
     8  C   -0.023353   0.401823   0.014631  -0.102846  -0.000049  -0.075246
     9  C    0.006589  -0.000077  -0.075120  -0.000218   0.377674   0.014829
    10  C   -0.029394   0.000951  -0.024168  -0.000049   0.435644   0.415221
    11  C    0.006589  -0.000077  -0.000218  -0.075120   0.000001  -0.000004
    12  C   -0.029394   0.000951  -0.000049  -0.024168  -0.000029   0.006559
    13  C   -0.000202  -0.000023   0.006682   0.000002   0.003710  -0.000117
    14  C   -0.000077   0.006589   0.014829  -0.000004  -0.021427  -0.075120
    15  C   -0.000202  -0.000023   0.000002   0.006682  -0.000000  -0.000000
    16  C   -0.000077   0.006589  -0.000004   0.014829   0.000000  -0.000218
    17  C    0.000001   0.000000  -0.000215  -0.000000   0.007116  -0.000005
    18  C   -0.000023  -0.000202  -0.000117  -0.000000  -0.030194   0.006682
    19  C    0.000001   0.000000  -0.000000  -0.000215  -0.000000   0.000000
    20  C   -0.000023  -0.000202  -0.000000  -0.000117   0.000000   0.000002
    21  C    0.000000   0.000001  -0.000005   0.000000  -0.000057  -0.000215
    22  C   -0.000000   0.000000   0.000002   0.000000  -0.000319   0.000000
    23  C   -0.000000   0.000000   0.000000   0.000002   0.000000  -0.000000
    24  C    0.000000   0.000001   0.000000  -0.000005  -0.000000  -0.000000
    25  C    0.000000  -0.000000   0.000000  -0.000000   0.000020   0.000002
    26  C    0.000000  -0.000000  -0.000000   0.000000  -0.000000   0.000000
    27  H   -0.038319   0.004147   0.356160  -0.007930  -0.037997   0.000648
    28  H   -0.038319   0.004147  -0.007930   0.356160   0.000024  -0.000215
    29  H    0.004147  -0.038319   0.000648  -0.000215   0.004200   0.356160
    30  H    0.004147  -0.038319  -0.000215   0.000648   0.000026  -0.007930
    31  H    0.000030   0.000024  -0.007868  -0.000002  -0.039264  -0.000211
    32  H    0.000030   0.000024  -0.000002  -0.007868   0.000000   0.000000
    33  H    0.000024   0.000030  -0.000211   0.000000   0.004125  -0.007868
    34  H    0.000024   0.000030   0.000000  -0.000211  -0.000000  -0.000002
    35  H    0.000000  -0.000000  -0.000003   0.000000   0.000140   0.000000
    36  H    0.000000  -0.000000   0.000000  -0.000003  -0.000000   0.000000
    37  H   -0.000000   0.000000   0.000000   0.000000   0.000014  -0.000003
    38  H   -0.000000   0.000000  -0.000000  -0.000000   0.000004  -0.000000
    39  H   -0.000000   0.000000   0.000000   0.000000   0.000000   0.000000
    40  H   -0.000000   0.000000  -0.000000  -0.000000   0.000000   0.000000
    41  H    0.000000  -0.000000  -0.000000   0.000000  -0.000001  -0.000000
    42  H    0.000000  -0.000000   0.000000  -0.000000  -0.000000  -0.000000
               7          8          9         10         11         12
     1  C    0.000951  -0.023353   0.006589  -0.029394   0.006589  -0.029394
     2  C   -0.029394   0.401823  -0.000077   0.000951  -0.000077   0.000951
     3  C    0.006559   0.014631  -0.075120  -0.024168  -0.000218  -0.000049
     4  C    0.415221  -0.102846  -0.000218  -0.000049  -0.075120  -0.024168
     5  C   -0.000187  -0.000049   0.377674   0.435644   0.000001  -0.000029
     6  C   -0.000049  -0.075246   0.014829   0.415221  -0.000004   0.006559
     7  C    4.804566  -0.024168   0.000001  -0.000029   0.377674   0.435644
     8  C   -0.024168   5.311351  -0.000004   0.006559   0.014829   0.415221
     9  C    0.000001  -0.000004   5.321830  -0.021427  -0.000000   0.000000
    10  C   -0.000029   0.006559  -0.021427   4.804566   0.000000  -0.000187
    11  C    0.377674   0.014829  -0.000000   0.000000   5.321830  -0.021427
    12  C    0.435644   0.415221   0.000000  -0.000187  -0.021427   4.804566
    13  C   -0.000000  -0.000000   0.430730  -0.030194  -0.000000   0.000000
    14  C    0.000000  -0.000218  -0.104439   0.377674   0.000000   0.000001
    15  C    0.003710  -0.000117  -0.000000   0.000000   0.430730  -0.030194
    16  C   -0.021427  -0.075120   0.000000   0.000001  -0.104439   0.377674
    17  C   -0.000000   0.000000  -0.079443  -0.000057  -0.000000  -0.000000
    18  C    0.000000   0.000002  -0.024495   0.003710  -0.000000  -0.000000
    19  C    0.007116  -0.000005  -0.000000  -0.000000  -0.079443  -0.000057
    20  C   -0.030194   0.006682  -0.000000  -0.000000  -0.024495   0.003710
    21  C   -0.000000  -0.000000   0.013974   0.007116   0.000000  -0.000000
    22  C    0.000000  -0.000000   0.007581   0.000020   0.000000  -0.000000
    23  C   -0.000319   0.000000   0.000000  -0.000000   0.007581   0.000020
    24  C   -0.000057  -0.000215   0.000000  -0.000000   0.013974   0.007116
    25  C   -0.000000   0.000000  -0.000552  -0.000319   0.000000   0.000000
    26  C    0.000020   0.000002   0.000000   0.000000  -0.000552  -0.000319
    27  H    0.000024  -0.000215  -0.008027   0.004200  -0.000002   0.000026
    28  H   -0.037997   0.000648  -0.000002   0.000026  -0.008027   0.004200
    29  H    0.000026  -0.007930  -0.000215  -0.037997   0.000000   0.000024
    30  H    0.004200   0.356160   0.000000   0.000024  -0.000215  -0.037997
    31  H    0.000000   0.000000   0.357159   0.004125   0.000000  -0.000000
    32  H   -0.039264  -0.000211   0.000000  -0.000000   0.357159   0.004125
    33  H   -0.000000  -0.000002   0.000645  -0.039264   0.000000   0.000000
    34  H    0.004125  -0.007868   0.000000   0.000000   0.000645  -0.039264
    35  H   -0.000000   0.000000  -0.008670   0.000014  -0.000000   0.000000
    36  H    0.000140   0.000000  -0.000000   0.000000  -0.008670   0.000014
    37  H    0.000000   0.000000  -0.000188   0.000140   0.000000  -0.000000
    38  H    0.000000   0.000000  -0.000215  -0.000001  -0.000000  -0.000000
    39  H    0.000014  -0.000003   0.000000  -0.000000  -0.000188   0.000140
    40  H    0.000004  -0.000000  -0.000000  -0.000000  -0.000215  -0.000001
    41  H   -0.000000  -0.000000   0.000011   0.000004   0.000000   0.000000
    42  H   -0.000001  -0.000000   0.000000   0.000000   0.000011   0.000004
              13         14         15         16         17         18
     1  C   -0.000202  -0.000077  -0.000202  -0.000077   0.000001  -0.000023
     2  C   -0.000023   0.006589  -0.000023   0.006589   0.000000  -0.000202
     3  C    0.006682   0.014829   0.000002  -0.000004  -0.000215  -0.000117
     4  C    0.000002  -0.000004   0.006682   0.014829  -0.000000  -0.000000
     5  C    0.003710  -0.021427  -0.000000   0.000000   0.007116  -0.030194
     6  C   -0.000117  -0.075120  -0.000000  -0.000218  -0.000005   0.006682
     7  C   -0.000000   0.000000   0.003710  -0.021427  -0.000000   0.000000
     8  C   -0.000000  -0.000218  -0.000117  -0.075120   0.000000   0.000002
     9  C    0.430730  -0.104439  -0.000000   0.000000  -0.079443  -0.024495
    10  C   -0.030194   0.377674   0.000000   0.000001  -0.000057   0.003710
    11  C   -0.000000   0.000000   0.430730  -0.104439  -0.000000  -0.000000
    12  C    0.000000   0.000001  -0.030194   0.377674  -0.000000  -0.000000
    13  C    4.771098  -0.024495   0.000000  -0.000000   0.429182   0.446579
    14  C   -0.024495   5.321830  -0.000000  -0.000000   0.013974   0.430730
    15  C    0.000000  -0.000000   4.771098  -0.024495   0.000000  -0.000000
    16  C   -0.000000  -0.000000  -0.024495   5.321830   0.000000  -0.000000
    17  C    0.429182   0.013974   0.000000   0.000000   4.994328  -0.030846
    18  C    0.446579   0.430730  -0.000000  -0.000000  -0.030846   4.771098
    19  C    0.000000   0.000000   0.429182   0.013974   0.000000   0.000000
    20  C   -0.000000  -0.000000   0.446579   0.430730   0.000000   0.000000
    21  C   -0.030846  -0.079443   0.000000  -0.000000  -0.061683   0.429182
    22  C   -0.010712  -0.000552  -0.000000   0.000000   0.543402  -0.034603
    23  C   -0.000000   0.000000  -0.010712  -0.000552   0.000000   0.000000
    24  C    0.000000  -0.000000  -0.030846  -0.079443   0.000000   0.000000
    25  C   -0.034603   0.007581   0.000000   0.000000  -0.026085  -0.010712
    26  C    0.000000   0.000000  -0.034603   0.007581   0.000000  -0.000000
    27  H    0.000036  -0.000215   0.000000   0.000000  -0.000002   0.000028
    28  H    0.000000   0.000000   0.000036  -0.000215  -0.000000  -0.000000
    29  H    0.000028  -0.008027  -0.000000  -0.000002   0.000000   0.000036
    30  H   -0.000000  -0.000002   0.000028  -0.008027   0.000000   0.000000
    31  H   -0.038991   0.000645  -0.000000   0.000000  -0.008316   0.004249
    32  H   -0.000000   0.000000  -0.038991   0.000645  -0.000000   0.000000
    33  H    0.004249   0.357159   0.000000   0.000000  -0.000209  -0.038991
    34  H    0.000000   0.000000   0.004249   0.357159  -0.000000  -0.000000
    35  H   -0.040105  -0.000188   0.000000   0.000000   0.364674   0.004476
    36  H    0.000000   0.000000  -0.040105  -0.000188   0.000000  -0.000000
    37  H    0.004476  -0.008670  -0.000000  -0.000000   0.000504  -0.040105
    38  H    0.002908   0.000011   0.000000   0.000000  -0.033469   0.000995
    39  H   -0.000000  -0.000000   0.004476  -0.008670   0.000000   0.000000
    40  H    0.000000   0.000000   0.002908   0.000011   0.000000   0.000000
    41  H    0.000995  -0.000215   0.000000  -0.000000   0.004145   0.002908
    42  H    0.000000  -0.000000   0.000995  -0.000215   0.000000   0.000000
              19         20         21         22         23         24
     1  C    0.000001  -0.000023   0.000000  -0.000000  -0.000000   0.000000
     2  C    0.000000  -0.000202   0.000001   0.000000   0.000000   0.000001
     3  C   -0.000000  -0.000000  -0.000005   0.000002   0.000000   0.000000
     4  C   -0.000215  -0.000117   0.000000   0.000000   0.000002  -0.000005
     5  C   -0.000000   0.000000  -0.000057  -0.000319   0.000000  -0.000000
     6  C    0.000000   0.000002  -0.000215   0.000000  -0.000000  -0.000000
     7  C    0.007116  -0.030194  -0.000000   0.000000  -0.000319  -0.000057
     8  C   -0.000005   0.006682  -0.000000  -0.000000   0.000000  -0.000215
     9  C   -0.000000  -0.000000   0.013974   0.007581   0.000000   0.000000
    10  C   -0.000000  -0.000000   0.007116   0.000020  -0.000000  -0.000000
    11  C   -0.079443  -0.024495   0.000000   0.000000   0.007581   0.013974
    12  C   -0.000057   0.003710  -0.000000  -0.000000   0.000020   0.007116
    13  C    0.000000  -0.000000  -0.030846  -0.010712  -0.000000   0.000000
    14  C    0.000000  -0.000000  -0.079443  -0.000552   0.000000  -0.000000
    15  C    0.429182   0.446579   0.000000  -0.000000  -0.010712  -0.030846
    16  C    0.013974   0.430730  -0.000000   0.000000  -0.000552  -0.079443
    17  C    0.000000   0.000000  -0.061683   0.543402   0.000000   0.000000
    18  C    0.000000   0.000000   0.429182  -0.034603   0.000000   0.000000
    19  C    4.994328  -0.030846   0.000000   0.000000   0.543402  -0.061683
    20  C   -0.030846   4.771098   0.000000   0.000000  -0.034603   0.429182
    21  C    0.000000   0.000000   4.994328  -0.026085   0.000000   0.000000
    22  C    0.000000   0.000000  -0.026085   4.870200   0.000000   0.000000
    23  C    0.543402  -0.034603   0.000000   0.000000   4.870200  -0.026085
    24  C   -0.061683   0.429182   0.000000   0.000000  -0.026085   4.994328
    25  C    0.000000  -0.000000   0.543402   0.462232   0.000000   0.000000
    26  C   -0.026085  -0.010712   0.000000   0.000000   0.462232   0.543402
    27  H   -0.000000  -0.000000   0.000000   0.000000   0.000000   0.000000
    28  H   -0.000002   0.000028   0.000000   0.000000   0.000000   0.000000
    29  H    0.000000   0.000000  -0.000002  -0.000000   0.000000  -0.000000
    30  H    0.000000   0.000036  -0.000000   0.000000  -0.000000  -0.000002
    31  H   -0.000000   0.000000  -0.000209   0.000135   0.000000  -0.000000
    32  H   -0.008316   0.004249  -0.000000   0.000000   0.000135  -0.000209
    33  H   -0.000000  -0.000000  -0.008316   0.000025  -0.000000  -0.000000
    34  H   -0.000209  -0.038991  -0.000000  -0.000000   0.000025  -0.008316
    35  H    0.000000  -0.000000   0.000504  -0.043129   0.000000   0.000000
    36  H    0.364674   0.004476   0.000000   0.000000  -0.043129   0.000504
    37  H    0.000000   0.000000   0.364674   0.004526   0.000000   0.000000
    38  H    0.000000   0.000000   0.004145   0.365647   0.000000   0.000000
    39  H    0.000504  -0.040105   0.000000   0.000000   0.004526   0.364674
    40  H   -0.033469   0.000995   0.000000   0.000000   0.365647   0.004145
    41  H    0.000000   0.000000  -0.033469  -0.040283   0.000000   0.000000
    42  H    0.004145   0.002908   0.000000   0.000000  -0.040283  -0.033469
              25         26         27         28         29         30
     1  C    0.000000   0.000000  -0.038319  -0.038319   0.004147   0.004147
     2  C   -0.000000  -0.000000   0.004147   0.004147  -0.038319  -0.038319
     3  C    0.000000  -0.000000   0.356160  -0.007930   0.000648  -0.000215
     4  C   -0.000000   0.000000  -0.007930   0.356160  -0.000215   0.000648
     5  C    0.000020  -0.000000  -0.037997   0.000024   0.004200   0.000026
     6  C    0.000002   0.000000   0.000648  -0.000215   0.356160  -0.007930
     7  C   -0.000000   0.000020   0.000024  -0.037997   0.000026   0.004200
     8  C    0.000000   0.000002  -0.000215   0.000648  -0.007930   0.356160
     9  C   -0.000552   0.000000  -0.008027  -0.000002  -0.000215   0.000000
    10  C   -0.000319   0.000000   0.004200   0.000026  -0.037997   0.000024
    11  C    0.000000  -0.000552  -0.000002  -0.008027   0.000000  -0.000215
    12  C    0.000000  -0.000319   0.000026   0.004200   0.000024  -0.037997
    13  C   -0.034603   0.000000   0.000036   0.000000   0.000028  -0.000000
    14  C    0.007581   0.000000  -0.000215   0.000000  -0.008027  -0.000002
    15  C    0.000000  -0.034603   0.000000   0.000036  -0.000000   0.000028
    16  C    0.000000   0.007581   0.000000  -0.000215  -0.000002  -0.008027
    17  C   -0.026085   0.000000  -0.000002  -0.000000   0.000000   0.000000
    18  C   -0.010712  -0.000000   0.000028  -0.000000   0.000036   0.000000
    19  C    0.000000  -0.026085  -0.000000  -0.000002   0.000000   0.000000
    20  C   -0.000000  -0.010712  -0.000000   0.000028   0.000000   0.000036
    21  C    0.543402   0.000000   0.000000   0.000000  -0.000002  -0.000000
    22  C    0.462232   0.000000   0.000000   0.000000  -0.000000   0.000000
    23  C    0.000000   0.462232   0.000000   0.000000   0.000000  -0.000000
    24  C    0.000000   0.543402   0.000000   0.000000  -0.000000  -0.000002
    25  C    4.870200   0.000000  -0.000000   0.000000   0.000000   0.000000
    26  C    0.000000   4.870200   0.000000  -0.000000   0.000000   0.000000
    27  H   -0.000000   0.000000   0.630701   0.006548   0.000024   0.000002
    28  H    0.000000  -0.000000   0.006548   0.630701   0.000002   0.000024
    29  H    0.000000   0.000000   0.000024   0.000002   0.630701   0.006548
    30  H    0.000000   0.000000   0.000002   0.000024   0.006548   0.630701
    31  H    0.000025  -0.000000   0.006540   0.000001   0.000002   0.000000
    32  H   -0.000000   0.000025   0.000001   0.006540   0.000000   0.000002
    33  H    0.000135   0.000000   0.000002   0.000000   0.006540   0.000001
    34  H    0.000000   0.000135   0.000000   0.000002   0.000001   0.006540
    35  H    0.004526   0.000000   0.000001  -0.000000   0.000000  -0.000000
    36  H    0.000000   0.004526  -0.000000   0.000001  -0.000000   0.000000
    37  H   -0.043129   0.000000   0.000000  -0.000000   0.000001  -0.000000
    38  H   -0.040283   0.000000   0.000000  -0.000000  -0.000000   0.000000
    39  H    0.000000  -0.043129  -0.000000   0.000000  -0.000000   0.000001
    40  H    0.000000  -0.040283  -0.000000   0.000000   0.000000  -0.000000
    41  H    0.365647   0.000000  -0.000000   0.000000   0.000000  -0.000000
    42  H    0.000000   0.365647   0.000000  -0.000000  -0.000000   0.000000
              31         32         33         34         35         36
     1  C    0.000030   0.000030   0.000024   0.000024   0.000000   0.000000
     2  C    0.000024   0.000024   0.000030   0.000030  -0.000000  -0.000000
     3  C   -0.007868  -0.000002  -0.000211   0.000000  -0.000003   0.000000
     4  C   -0.000002  -0.007868   0.000000  -0.000211   0.000000  -0.000003
     5  C   -0.039264   0.000000   0.004125  -0.000000   0.000140  -0.000000
     6  C   -0.000211   0.000000  -0.007868  -0.000002   0.000000   0.000000
     7  C    0.000000  -0.039264  -0.000000   0.004125  -0.000000   0.000140
     8  C    0.000000  -0.000211  -0.000002  -0.007868   0.000000   0.000000
     9  C    0.357159   0.000000   0.000645   0.000000  -0.008670  -0.000000
    10  C    0.004125  -0.000000  -0.039264   0.000000   0.000014   0.000000
    11  C    0.000000   0.357159   0.000000   0.000645  -0.000000  -0.008670
    12  C   -0.000000   0.004125   0.000000  -0.039264   0.000000   0.000014
    13  C   -0.038991  -0.000000   0.004249   0.000000  -0.040105   0.000000
    14  C    0.000645   0.000000   0.357159   0.000000  -0.000188   0.000000
    15  C   -0.000000  -0.038991   0.000000   0.004249   0.000000  -0.040105
    16  C    0.000000   0.000645   0.000000   0.357159   0.000000  -0.000188
    17  C   -0.008316  -0.000000  -0.000209  -0.000000   0.364674   0.000000
    18  C    0.004249   0.000000  -0.038991  -0.000000   0.004476  -0.000000
    19  C   -0.000000  -0.008316  -0.000000  -0.000209   0.000000   0.364674
    20  C    0.000000   0.004249  -0.000000  -0.038991  -0.000000   0.004476
    21  C   -0.000209  -0.000000  -0.008316  -0.000000   0.000504   0.000000
    22  C    0.000135   0.000000   0.000025  -0.000000  -0.043129   0.000000
    23  C    0.000000   0.000135  -0.000000   0.000025   0.000000  -0.043129
    24  C   -0.000000  -0.000209  -0.000000  -0.008316   0.000000   0.000504
    25  C    0.000025  -0.000000   0.000135   0.000000   0.004526   0.000000
    26  C   -0.000000   0.000025   0.000000   0.000135   0.000000   0.004526
    27  H    0.006540   0.000001   0.000002   0.000000   0.000001  -0.000000
    28  H    0.000001   0.006540   0.000000   0.000002  -0.000000   0.000001
    29  H    0.000002   0.000000   0.006540   0.000001   0.000000  -0.000000
    30  H    0.000000   0.000002   0.000001   0.006540  -0.000000   0.000000
    31  H    0.631761  -0.000000   0.000024  -0.000000   0.006357  -0.000000
    32  H   -0.000000   0.631761  -0.000000   0.000024  -0.000000   0.006357
    33  H    0.000024  -0.000000   0.631761  -0.000000   0.000002   0.000000
    34  H   -0.000000   0.000024  -0.000000   0.631761   0.000000   0.000002
    35  H    0.006357  -0.000000   0.000002   0.000000   0.632699   0.000000
    36  H   -0.000000   0.006357   0.000000   0.000002   0.000000   0.632699
    37  H    0.000002   0.000000   0.006357  -0.000000   0.000019   0.000000
    38  H   -0.000014   0.000000  -0.000000  -0.000000  -0.006256   0.000000
    39  H    0.000000   0.000002  -0.000000   0.006357   0.000000   0.000019
    40  H    0.000000  -0.000014  -0.000000  -0.000000   0.000000  -0.006256
    41  H   -0.000000  -0.000000  -0.000014   0.000000  -0.000190   0.000000
    42  H   -0.000000  -0.000000   0.000000  -0.000014   0.000000  -0.000190
              37         38         39         40         41         42
     1  C   -0.000000  -0.000000  -0.000000  -0.000000   0.000000   0.000000
     2  C    0.000000   0.000000   0.000000   0.000000  -0.000000  -0.000000
     3  C    0.000000  -0.000000   0.000000  -0.000000  -0.000000   0.000000
     4  C    0.000000  -0.000000   0.000000  -0.000000   0.000000  -0.000000
     5  C    0.000014   0.000004   0.000000   0.000000  -0.000001  -0.000000
     6  C   -0.000003  -0.000000   0.000000   0.000000  -0.000000  -0.000000
     7  C    0.000000   0.000000   0.000014   0.000004  -0.000000  -0.000001
     8  C    0.000000   0.000000  -0.000003  -0.000000  -0.000000  -0.000000
     9  C   -0.000188  -0.000215   0.000000  -0.000000   0.000011   0.000000
    10  C    0.000140  -0.000001  -0.000000  -0.000000   0.000004   0.000000
    11  C    0.000000  -0.000000  -0.000188  -0.000215   0.000000   0.000011
    12  C   -0.000000  -0.000000   0.000140  -0.000001   0.000000   0.000004
    13  C    0.004476   0.002908  -0.000000   0.000000   0.000995   0.000000
    14  C   -0.008670   0.000011  -0.000000   0.000000  -0.000215  -0.000000
    15  C   -0.000000   0.000000   0.004476   0.002908   0.000000   0.000995
    16  C   -0.000000   0.000000  -0.008670   0.000011  -0.000000  -0.000215
    17  C    0.000504  -0.033469   0.000000   0.000000   0.004145   0.000000
    18  C   -0.040105   0.000995   0.000000   0.000000   0.002908   0.000000
    19  C    0.000000   0.000000   0.000504  -0.033469   0.000000   0.004145
    20  C    0.000000   0.000000  -0.040105   0.000995   0.000000   0.002908
    21  C    0.364674   0.004145   0.000000   0.000000  -0.033469   0.000000
    22  C    0.004526   0.365647   0.000000   0.000000  -0.040283   0.000000
    23  C    0.000000   0.000000   0.004526   0.365647   0.000000  -0.040283
    24  C    0.000000   0.000000   0.364674   0.004145   0.000000  -0.033469
    25  C   -0.043129  -0.040283   0.000000   0.000000   0.365647   0.000000
    26  C    0.000000   0.000000  -0.043129  -0.040283   0.000000   0.365647
    27  H    0.000000   0.000000  -0.000000  -0.000000  -0.000000   0.000000
    28  H   -0.000000  -0.000000   0.000000   0.000000   0.000000  -0.000000
    29  H    0.000001  -0.000000  -0.000000   0.000000   0.000000  -0.000000
    30  H   -0.000000   0.000000   0.000001  -0.000000  -0.000000   0.000000
    31  H    0.000002  -0.000014   0.000000   0.000000  -0.000000  -0.000000
    32  H    0.000000   0.000000   0.000002  -0.000014  -0.000000  -0.000000
    33  H    0.006357  -0.000000  -0.000000  -0.000000  -0.000014   0.000000
    34  H   -0.000000  -0.000000   0.006357  -0.000000   0.000000  -0.000014
    35  H    0.000019  -0.006256   0.000000   0.000000  -0.000190   0.000000
    36  H    0.000000   0.000000   0.000019  -0.006256   0.000000  -0.000190
    37  H    0.632699  -0.000190   0.000000   0.000000  -0.006256   0.000000
    38  H   -0.000190   0.624921   0.000000   0.000000  -0.005111   0.000000
    39  H    0.000000   0.000000   0.632699  -0.000190   0.000000  -0.006256
    40  H    0.000000   0.000000  -0.000190   0.624921   0.000000  -0.005111
    41  H   -0.006256  -0.005111   0.000000   0.000000   0.624921   0.000000
    42  H    0.000000   0.000000  -0.006256  -0.005111   0.000000   0.624921
 Mulliken charges:
               1
     1  C    0.122411
     2  C    0.122411
     3  C   -0.210340
     4  C   -0.210340
     5  C    0.123088
     6  C   -0.210340
     7  C    0.123088
     8  C   -0.210340
     9  C   -0.207929
    10  C    0.123088
    11  C   -0.207929
    12  C    0.123088
    13  C    0.109614
    14  C   -0.207929
    15  C    0.109614
    16  C   -0.207929
    17  C   -0.117000
    18  C    0.109614
    19  C   -0.117000
    20  C    0.109614
    21  C   -0.117000
    22  C   -0.098088
    23  C   -0.098088
    24  C   -0.117000
    25  C   -0.098088
    26  C   -0.098088
    27  H    0.083619
    28  H    0.083619
    29  H    0.083619
    30  H    0.083619
    31  H    0.083793
    32  H    0.083793
    33  H    0.083793
    34  H    0.083793
    35  H    0.085128
    36  H    0.085128
    37  H    0.085128
    38  H    0.086910
    39  H    0.085128
    40  H    0.086910
    41  H    0.086910
    42  H    0.086910
 Sum of Mulliken charges =  -0.00000
 Mulliken charges with hydrogens summed into heavy atoms:
               1
     1  C    0.122411
     2  C    0.122411
     3  C   -0.126721
     4  C   -0.126721
     5  C    0.123088
     6  C   -0.126721
     7  C    0.123088
     8  C   -0.126721
     9  C   -0.124136
    10  C    0.123088
    11  C   -0.124136
    12  C    0.123088
    13  C    0.109614
    14  C   -0.124136
    15  C    0.109614
    16  C   -0.124136
    17  C   -0.031872
    18  C    0.109614
    19  C   -0.031872
    20  C    0.109614
    21  C   -0.031872
    22  C   -0.011179
    23  C   -0.011179
    24  C   -0.031872
    25  C   -0.011179
    26  C   -0.011179
 Electronic spatial extent (au):  <R**2>=          14770.3661
 Charge=             -0.0000 electrons
 Dipole moment (field-independent basis, Debye):
    X=              0.0000    Y=              0.0000    Z=              0.0000  Tot=              0.0000
 Quadrupole moment (field-independent basis, Debye-Ang):
   XX=           -156.4228   YY=           -125.9955   ZZ=           -129.4313
   XY=              0.0000   XZ=             -0.0000   YZ=              0.0000
 Traceless Quadrupole moment (field-independent basis, Debye-Ang):
   XX=            -19.1396   YY=             11.2877   ZZ=              7.8519
   XY=              0.0000   XZ=             -0.0000   YZ=              0.0000
 Octapole moment (field-independent basis, Debye-Ang**2):
  XXX=              0.0000  YYY=             -0.0000  ZZZ=              0.0000  XYY=              0.0000
  XXY=              0.0000  XXZ=              0.0000  XZZ=              0.0000  YZZ=              0.0000
  YYZ=             -0.0000  XYZ=             -0.0000
 Hexadecapole moment (field-independent basis, Debye-Ang**3):
 XXXX=           -162.2269 YYYY=         -16882.0018 ZZZZ=          -1322.3077 XXXY=             -0.0000
 XXXZ=              0.0000 YYYX=             -0.0000 YYYZ=              0.0000 ZZZX=              0.0000
 ZZZY=             -0.0000 XXYY=          -3498.8789 XXZZ=           -293.8767 YYZZ=          -3100.9988
 XXYZ=             -0.0000 YYXZ=             -0.0000 ZZXY=             -0.0000
 N-N= 1.897104635457D+03 E-N=-6.110495899083D+03  KE= 9.907951145991D+02
 Symmetry AG   KE= 2.622644269159D+02
 Symmetry B1G  KE= 5.967934059034D+00
 Symmetry B2G  KE= 6.737321693416D+00
 Symmetry B3G  KE= 2.209253539015D+02
 Symmetry AU   KE= 7.014823058575D+00
 Symmetry B1U  KE= 2.522453416259D+02
 Symmetry B2U  KE= 2.275656495815D+02
 Symmetry B3U  KE= 8.074263763281D+00
 No NMR shielding tensors so no spin-rotation constants.
 Leave Link  601 at Thu Sep  8 15:02:21 2022, MaxMem=  1342177280 cpu:              94.6 elap:               2.1
 (Enter /mnt/opt/groups/app-gaussian/g16-avx2/l701.exe)
 ... and contract with generalized density number  0.
 Compute integral first derivatives.
 R6Disp: Adding Grimme-D3 dispersion energy 1st derivatives to the gradient.
 Leave Link  701 at Thu Sep  8 15:02:25 2022, MaxMem=  1342177280 cpu:             118.9 elap:               2.7
 (Enter /mnt/opt/groups/app-gaussian/g16-avx2/l702.exe)
 L702 exits ... SP integral derivatives will be done elsewhere.
 Leave Link  702 at Thu Sep  8 15:02:27 2022, MaxMem=  1342177280 cpu:               2.8 elap:               0.1
 (Enter /mnt/opt/groups/app-gaussian/g16-avx2/l703.exe)
 Integral derivatives from FoFJK, PRISM(SPDF).
 Compute integral first derivatives, UseDBF=F ICtDFT=           0.
 Calling FoFJK, ICntrl=      2127 FMM=F ISym2X=1 I1Cent= 0 IOpClX= 0 NMat=1 NMatS=1 NMatT=0.
 FoFJK:  IHMeth= 1 ICntrl=    2127 DoSepK=F KAlg= 0 I1Cent=           0 FoldK=F
 IRaf=         0 NMat=       1 IRICut=       1 DoRegI=T DoRafI=F ISym2E= 1 IDoP0=0 IntGTp=1.
 FoFCou: FMM=F IPFlag=           0 FMFlag=      100000 FMFlg1=         800
         NFxFlg=           0 DoJE=F BraDBF=F KetDBF=F FulRan=T
         wScrn=  0.000000 ICntrl=      2127 IOpCl=  0 I1Cent=           0 NGrid=           0
         NMat0=    1 NMatS0=      1 NMatT0=    0 NMatD0=    1 NMtDS0=    0 NMtDT0=    0
 Petite list used in FoFCou.
 Leave Link  703 at Thu Sep  8 15:02:34 2022, MaxMem=  1342177280 cpu:             188.7 elap:               4.2
 (Enter /mnt/opt/groups/app-gaussian/g16-avx2/l716.exe)
 Dipole        = 1.19115694D-17 2.48689958D-14 8.88178420D-15
 ***** Axes restored to original set *****
 -------------------------------------------------------------------
 Center     Atomic                   Forces (Hartrees/Bohr)
 Number     Number              X              Y              Z
 -------------------------------------------------------------------
      1        6          -0.000000000   -0.000000000   -0.000005320
      2        6          -0.000000000   -0.000000000    0.000005320
      3        6          -0.000000000   -0.000012791    0.000018540
      4        6          -0.000000000    0.000012791    0.000018540
      5        6           0.000000000   -0.000003842   -0.000029473
      6        6          -0.000000000   -0.000012791   -0.000018540
      7        6          -0.000000000    0.000003842   -0.000029473
      8        6          -0.000000000    0.000012791   -0.000018540
      9        6           0.000000000   -0.000014522    0.000028984
     10        6           0.000000000   -0.000003842    0.000029473
     11        6          -0.000000000    0.000014522    0.000028984
     12        6          -0.000000000    0.000003842    0.000029473
     13        6           0.000000000   -0.000038057   -0.000068831
     14        6          -0.000000000   -0.000014522   -0.000028984
     15        6          -0.000000000    0.000038057   -0.000068831
     16        6          -0.000000000    0.000014522   -0.000028984
     17        6           0.000000000    0.000006344    0.000044686
     18        6           0.000000000   -0.000038057    0.000068831
     19        6          -0.000000000   -0.000006344    0.000044686
     20        6           0.000000000    0.000038057    0.000068831
     21        6          -0.000000000    0.000006344   -0.000044686
     22        6           0.000000000    0.000001580   -0.000003759
     23        6           0.000000000   -0.000001580   -0.000003759
     24        6          -0.000000000   -0.000006344   -0.000044686
     25        6           0.000000000    0.000001580    0.000003759
     26        6           0.000000000   -0.000001580    0.000003759
     27        1           0.000000000    0.000007802    0.000011568
     28        1          -0.000000000   -0.000007802    0.000011568
     29        1          -0.000000000    0.000007802   -0.000011568
     30        1           0.000000000   -0.000007802   -0.000011568
     31        1           0.000000000    0.000018263    0.000010117
     32        1          -0.000000000   -0.000018263    0.000010117
     33        1          -0.000000000    0.000018263   -0.000010117
     34        1           0.000000000   -0.000018263   -0.000010117
     35        1           0.000000000    0.000020083    0.000002913
     36        1          -0.000000000   -0.000020083    0.000002913
     37        1          -0.000000000    0.000020083   -0.000002913
     38        1           0.000000000   -0.000011853    0.000026182
     39        1           0.000000000   -0.000020083   -0.000002913
     40        1           0.000000000    0.000011853    0.000026182
     41        1          -0.000000000   -0.000011853   -0.000026182
     42        1           0.000000000    0.000011853   -0.000026182
 -------------------------------------------------------------------
 Cartesian Forces:  Max     0.000068831 RMS     0.000019971
 Leave Link  716 at Thu Sep  8 15:02:36 2022, MaxMem=  1342177280 cpu:               2.8 elap:               0.1
 (Enter /mnt/opt/groups/app-gaussian/g16-avx2/l103.exe)

 GradGradGradGradGradGradGradGradGradGradGradGradGradGradGradGradGradGrad
 Berny optimization.
 FormGI is forming the generalized inverse of G from B-inverse, IUseBI=4.
 Internal  Forces:  Max     0.000032362 RMS     0.000012681
 Search for a local minimum.
 Step number   1 out of a maximum of  252
 All quantities printed in internal units (Hartrees-Bohrs-Radians)
 RMS Force = .12681D-04 SwitMx=.10000D-02 MixMth= 2
 Mixed Optimization -- En-DIIS/RFO-DIIS
 Second derivative matrix not updated -- first step.
 ITU=  0
     Eigenvalues ---    0.01610   0.01612   0.01652   0.01677   0.01718
     Eigenvalues ---    0.01718   0.01720   0.01754   0.01786   0.01803
     Eigenvalues ---    0.01821   0.01828   0.01843   0.01849   0.01862
     Eigenvalues ---    0.01905   0.01905   0.01938   0.01938   0.02057
     Eigenvalues ---    0.02057   0.02057   0.02058   0.02058   0.02062
     Eigenvalues ---    0.02066   0.02066   0.02076   0.02076   0.02092
     Eigenvalues ---    0.02092   0.02098   0.02098   0.02104   0.02104
     Eigenvalues ---    0.02190   0.02190   0.02324   0.02324   0.16000
     Eigenvalues ---    0.16000   0.16000   0.16000   0.16000   0.16000
     Eigenvalues ---    0.16000   0.16000   0.16000   0.16000   0.16000
     Eigenvalues ---    0.16000   0.16000   0.16000   0.16000   0.16000
     Eigenvalues ---    0.22000   0.22000   0.22468   0.22476   0.22887
     Eigenvalues ---    0.23122   0.23327   0.23455   0.23685   0.23806
     Eigenvalues ---    0.23996   0.24215   0.24553   0.24564   0.25000
     Eigenvalues ---    0.25000   0.25000   0.25000   0.32740   0.33655
     Eigenvalues ---    0.34842   0.35099   0.35099   0.35099   0.35099
     Eigenvalues ---    0.35115   0.35115   0.35115   0.35115   0.35179
     Eigenvalues ---    0.35179   0.35179   0.35179   0.35285   0.35285
     Eigenvalues ---    0.35285   0.35285   0.36032   0.36701   0.38138
     Eigenvalues ---    0.38138   0.39146   0.39147   0.40171   0.40171
     Eigenvalues ---    0.40324   0.40417   0.41071   0.41591   0.42481
     Eigenvalues ---    0.42485   0.43856   0.43914   0.45324   0.45343
     Eigenvalues ---    0.45562   0.45587   0.46449   0.46449   0.47339
     Eigenvalues ---    0.47342   0.49865   0.49865   0.51272   0.51272
 RFO step:  Lambda=-1.77837228D-07 EMin= 1.60986004D-02
 Linear search not attempted -- first point.
 Iteration  1 RMS(Cart)=  0.00012135 RMS(Int)=  0.00000000
 Iteration  2 RMS(Cart)=  0.00000001 RMS(Int)=  0.00000000
 ITry= 1 IFail=0 DXMaxC= 5.16D-04 DCOld= 1.00D+10 DXMaxT= 3.00D-01 DXLimC= 3.00D+00 Rises=F
 ClnCor:  largest displacement from symmetrization is 1.51D-11 for atom    42.
 Variable       Old X    -DE/DX   Delta X   Delta X   Delta X     New X
                                 (Linear)    (Quad)   (Total)
    R1        2.76110   0.00003   0.00000   0.00007   0.00007   2.76117
    R2        2.65844  -0.00002   0.00000  -0.00004  -0.00004   2.65841
    R3        2.65844  -0.00002   0.00000  -0.00004  -0.00004   2.65841
    R4        2.65844  -0.00002   0.00000  -0.00004  -0.00004   2.65841
    R5        2.65844  -0.00002   0.00000  -0.00004  -0.00004   2.65841
    R6        2.64200  -0.00001   0.00000  -0.00003  -0.00003   2.64198
    R7        2.05489   0.00001   0.00000   0.00003   0.00003   2.05492
    R8        2.64200  -0.00001   0.00000  -0.00003  -0.00003   2.64198
    R9        2.05489   0.00001   0.00000   0.00003   0.00003   2.05492
   R10        2.67756  -0.00000   0.00000  -0.00001  -0.00001   2.67755
   R11        2.75885   0.00001   0.00000   0.00003   0.00003   2.75888
   R12        2.64200  -0.00001   0.00000  -0.00003  -0.00003   2.64198
   R13        2.05489   0.00001   0.00000   0.00003   0.00003   2.05492
   R14        2.67756  -0.00000   0.00000  -0.00001  -0.00001   2.67755
   R15        2.75885   0.00001   0.00000   0.00003   0.00003   2.75888
   R16        2.64200  -0.00001   0.00000  -0.00003  -0.00003   2.64198
   R17        2.05489   0.00001   0.00000   0.00003   0.00003   2.05492
   R18        2.62056  -0.00001   0.00000  -0.00003  -0.00003   2.62054
   R19        2.05514   0.00001   0.00000   0.00003   0.00003   2.05517
   R20        2.67756  -0.00000   0.00000  -0.00001  -0.00001   2.67755
   R21        2.62056  -0.00001   0.00000  -0.00003  -0.00003   2.62054
   R22        2.05514   0.00001   0.00000   0.00003   0.00003   2.05517
   R23        2.67756  -0.00000   0.00000  -0.00001  -0.00001   2.67755
   R24        2.71472   0.00003   0.00000   0.00008   0.00008   2.71480
   R25        2.75397  -0.00002   0.00000  -0.00005  -0.00005   2.75392
   R26        2.62056  -0.00001   0.00000  -0.00003  -0.00003   2.62054
   R27        2.05514   0.00001   0.00000   0.00003   0.00003   2.05517
   R28        2.71472   0.00003   0.00000   0.00008   0.00008   2.71480
   R29        2.75397  -0.00002   0.00000  -0.00005  -0.00005   2.75392
   R30        2.62056  -0.00001   0.00000  -0.00003  -0.00003   2.62054
   R31        2.05514   0.00001   0.00000   0.00003   0.00003   2.05517
   R32        2.57874  -0.00000   0.00000  -0.00001  -0.00001   2.57874
   R33        2.05386   0.00000   0.00000   0.00001   0.00001   2.05387
   R34        2.71472   0.00003   0.00000   0.00008   0.00008   2.71480
   R35        2.57874  -0.00000   0.00000  -0.00001  -0.00001   2.57874
   R36        2.05386   0.00000   0.00000   0.00001   0.00001   2.05387
   R37        2.71472   0.00003   0.00000   0.00008   0.00008   2.71480
   R38        2.57874  -0.00000   0.00000  -0.00001  -0.00001   2.57874
   R39        2.05386   0.00000   0.00000   0.00001   0.00001   2.05387
   R40        2.71062   0.00003   0.00000   0.00008   0.00008   2.71069
   R41        2.05214   0.00000   0.00000   0.00001   0.00001   2.05215
   R42        2.71062   0.00003   0.00000   0.00008   0.00008   2.71069
   R43        2.05214   0.00000   0.00000   0.00001   0.00001   2.05215
   R44        2.57874  -0.00000   0.00000  -0.00001  -0.00001   2.57874
   R45        2.05386   0.00000   0.00000   0.00001   0.00001   2.05387
   R46        2.05214   0.00000   0.00000   0.00001   0.00001   2.05215
   R47        2.05214   0.00000   0.00000   0.00001   0.00001   2.05215
    A1        2.07499   0.00001   0.00000   0.00004   0.00004   2.07503
    A2        2.07499   0.00001   0.00000   0.00004   0.00004   2.07503
    A3        2.13321  -0.00002   0.00000  -0.00009  -0.00009   2.13312
    A4        2.07499   0.00001   0.00000   0.00004   0.00004   2.07503
    A5        2.07499   0.00001   0.00000   0.00004   0.00004   2.07503
    A6        2.13321  -0.00002   0.00000  -0.00009  -0.00009   2.13312
    A7        2.12928  -0.00002   0.00000  -0.00010  -0.00010   2.12919
    A8        2.07516   0.00002   0.00000   0.00010   0.00010   2.07526
    A9        2.07874   0.00000   0.00000  -0.00000  -0.00000   2.07874
   A10        2.12928  -0.00002   0.00000  -0.00010  -0.00010   2.12919
   A11        2.07516   0.00002   0.00000   0.00010   0.00010   2.07526
   A12        2.07874   0.00000   0.00000  -0.00000  -0.00000   2.07874
   A13        2.13352  -0.00002   0.00000  -0.00009  -0.00009   2.13343
   A14        2.07891   0.00001   0.00000   0.00005   0.00005   2.07896
   A15        2.07075   0.00001   0.00000   0.00004   0.00004   2.07079
   A16        2.12928  -0.00002   0.00000  -0.00010  -0.00010   2.12919
   A17        2.07516   0.00002   0.00000   0.00010   0.00010   2.07526
   A18        2.07874   0.00000   0.00000  -0.00000  -0.00000   2.07874
   A19        2.13352  -0.00002   0.00000  -0.00009  -0.00009   2.13343
   A20        2.07891   0.00001   0.00000   0.00005   0.00005   2.07896
   A21        2.07075   0.00001   0.00000   0.00004   0.00004   2.07079
   A22        2.12928  -0.00002   0.00000  -0.00010  -0.00010   2.12919
   A23        2.07516   0.00002   0.00000   0.00010   0.00010   2.07526
   A24        2.07874   0.00000   0.00000  -0.00000  -0.00000   2.07874
   A25        2.12869  -0.00002   0.00000  -0.00010  -0.00010   2.12859
   A26        2.07100   0.00003   0.00000   0.00017   0.00017   2.07117
   A27        2.08349  -0.00001   0.00000  -0.00006  -0.00006   2.08343
   A28        2.07891   0.00001   0.00000   0.00005   0.00005   2.07896
   A29        2.07075   0.00001   0.00000   0.00004   0.00004   2.07079
   A30        2.13352  -0.00002   0.00000  -0.00009  -0.00009   2.13343
   A31        2.12869  -0.00002   0.00000  -0.00010  -0.00010   2.12859
   A32        2.07100   0.00003   0.00000   0.00017   0.00017   2.07117
   A33        2.08349  -0.00001   0.00000  -0.00006  -0.00006   2.08343
   A34        2.07891   0.00001   0.00000   0.00005   0.00005   2.07896
   A35        2.07075   0.00001   0.00000   0.00004   0.00004   2.07079
   A36        2.13352  -0.00002   0.00000  -0.00009  -0.00009   2.13343
   A37        2.13349  -0.00002   0.00000  -0.00010  -0.00010   2.13340
   A38        2.08374   0.00002   0.00000   0.00006   0.00006   2.08380
   A39        2.06595   0.00001   0.00000   0.00003   0.00003   2.06598
   A40        2.12869  -0.00002   0.00000  -0.00010  -0.00010   2.12859
   A41        2.07100   0.00003   0.00000   0.00017   0.00017   2.07117
   A42        2.08349  -0.00001   0.00000  -0.00006  -0.00006   2.08343
   A43        2.13349  -0.00002   0.00000  -0.00010  -0.00010   2.13340
   A44        2.08374   0.00002   0.00000   0.00006   0.00006   2.08380
   A45        2.06595   0.00001   0.00000   0.00003   0.00003   2.06598
   A46        2.12869  -0.00002   0.00000  -0.00010  -0.00010   2.12859
   A47        2.07100   0.00003   0.00000   0.00017   0.00017   2.07117
   A48        2.08349  -0.00001   0.00000  -0.00006  -0.00006   2.08343
   A49        2.11284  -0.00001   0.00000  -0.00005  -0.00005   2.11279
   A50        2.06434   0.00003   0.00000   0.00016   0.00016   2.06449
   A51        2.10600  -0.00001   0.00000  -0.00010  -0.00010   2.10590
   A52        2.08374   0.00002   0.00000   0.00006   0.00006   2.08380
   A53        2.06595   0.00001   0.00000   0.00003   0.00003   2.06598
   A54        2.13349  -0.00002   0.00000  -0.00010  -0.00010   2.13340
   A55        2.11284  -0.00001   0.00000  -0.00005  -0.00005   2.11279
   A56        2.06434   0.00003   0.00000   0.00016   0.00016   2.06449
   A57        2.10600  -0.00001   0.00000  -0.00010  -0.00010   2.10590
   A58        2.08374   0.00002   0.00000   0.00006   0.00006   2.08380
   A59        2.06595   0.00001   0.00000   0.00003   0.00003   2.06598
   A60        2.13349  -0.00002   0.00000  -0.00010  -0.00010   2.13340
   A61        2.11284  -0.00001   0.00000  -0.00005  -0.00005   2.11279
   A62        2.06434   0.00003   0.00000   0.00016   0.00016   2.06449
   A63        2.10600  -0.00001   0.00000  -0.00010  -0.00010   2.10590
   A64        2.10439   0.00000   0.00000   0.00002   0.00002   2.10441
   A65        2.09816  -0.00003   0.00000  -0.00020  -0.00020   2.09796
   A66        2.08064   0.00003   0.00000   0.00017   0.00017   2.08081
   A67        2.10439   0.00000   0.00000   0.00002   0.00002   2.10441
   A68        2.09816  -0.00003   0.00000  -0.00020  -0.00020   2.09796
   A69        2.08064   0.00003   0.00000   0.00017   0.00017   2.08081
   A70        2.11284  -0.00001   0.00000  -0.00005  -0.00005   2.11279
   A71        2.06434   0.00003   0.00000   0.00016   0.00016   2.06449
   A72        2.10600  -0.00001   0.00000  -0.00010  -0.00010   2.10590
   A73        2.10439   0.00000   0.00000   0.00002   0.00002   2.10441
   A74        2.09816  -0.00003   0.00000  -0.00020  -0.00020   2.09796
   A75        2.08064   0.00003   0.00000   0.00017   0.00017   2.08081
   A76        2.10439   0.00000   0.00000   0.00002   0.00002   2.10441
   A77        2.08064   0.00003   0.00000   0.00017   0.00017   2.08081
   A78        2.09816  -0.00003   0.00000  -0.00020  -0.00020   2.09796
    D1        0.00000  -0.00000   0.00000  -0.00000   0.00000   0.00000
    D2        3.14159  -0.00000   0.00000  -0.00000   0.00000   3.14159
    D3        3.14159   0.00000   0.00000   0.00000   0.00000   3.14159
    D4        0.00000  -0.00000   0.00000  -0.00000   0.00000   0.00000
    D5        0.00000  -0.00000   0.00000  -0.00000   0.00000   0.00000
    D6        3.14159   0.00000   0.00000   0.00000   0.00000   3.14159
    D7        3.14159  -0.00000   0.00000  -0.00000   0.00000   3.14159
    D8        0.00000  -0.00000   0.00000  -0.00000   0.00000   0.00000
    D9       -0.00000   0.00000   0.00000   0.00000   0.00000   0.00000
   D10        3.14159  -0.00000   0.00000  -0.00000   0.00000   3.14159
   D11        3.14159   0.00000   0.00000   0.00000   0.00000   3.14159
   D12       -0.00000   0.00000   0.00000   0.00000   0.00000   0.00000
   D13       -0.00000   0.00000   0.00000   0.00000   0.00000   0.00000
   D14        3.14159  -0.00000   0.00000  -0.00000   0.00000   3.14159
   D15        3.14159   0.00000   0.00000   0.00000   0.00000   3.14159
   D16       -0.00000   0.00000   0.00000   0.00000   0.00000   0.00000
   D17       -0.00000  -0.00000   0.00000  -0.00000   0.00000   0.00000
   D18        3.14159   0.00000   0.00000   0.00000   0.00000   3.14159
   D19        3.14159  -0.00000   0.00000  -0.00000   0.00000   3.14159
   D20        0.00000  -0.00000   0.00000  -0.00000   0.00000   0.00000
   D21        3.14159   0.00000   0.00000   0.00000   0.00000   3.14159
   D22       -0.00000   0.00000   0.00000   0.00000   0.00000   0.00000
   D23       -0.00000   0.00000   0.00000   0.00000   0.00000   0.00000
   D24        3.14159  -0.00000   0.00000  -0.00000   0.00000   3.14159
   D25        3.14159  -0.00000   0.00000  -0.00000   0.00000   3.14159
   D26       -0.00000  -0.00000   0.00000  -0.00000   0.00000   0.00000
   D27        0.00000  -0.00000   0.00000  -0.00000   0.00000   0.00000
   D28        3.14159   0.00000   0.00000   0.00000   0.00000   3.14159
   D29        3.14159  -0.00000   0.00000  -0.00000   0.00000   3.14159
   D30        0.00000  -0.00000   0.00000  -0.00000   0.00000   0.00000
   D31        0.00000  -0.00000   0.00000  -0.00000   0.00000   0.00000
   D32        3.14159   0.00000   0.00000   0.00000   0.00000   3.14159
   D33        0.00000  -0.00000   0.00000  -0.00000   0.00000   0.00000
   D34        3.14159   0.00000   0.00000   0.00000   0.00000   3.14159
   D35        3.14159  -0.00000   0.00000  -0.00000   0.00000   3.14159
   D36       -0.00000  -0.00000   0.00000  -0.00000   0.00000   0.00000
   D37        0.00000  -0.00000   0.00000  -0.00000   0.00000   0.00000
   D38        3.14159  -0.00000   0.00000  -0.00000   0.00000   3.14159
   D39        3.14159   0.00000   0.00000   0.00000   0.00000   3.14159
   D40        0.00000  -0.00000   0.00000  -0.00000   0.00000   0.00000
   D41        3.14159   0.00000   0.00000   0.00000   0.00000   3.14159
   D42        0.00000   0.00000   0.00000   0.00000   0.00000   0.00000
   D43       -0.00000   0.00000   0.00000   0.00000   0.00000   0.00000
   D44        3.14159  -0.00000   0.00000  -0.00000   0.00000   3.14159
   D45        0.00000  -0.00000   0.00000  -0.00000   0.00000   0.00000
   D46        3.14159  -0.00000   0.00000  -0.00000   0.00000   3.14159
   D47        3.14159   0.00000   0.00000   0.00000   0.00000   3.14159
   D48        0.00000  -0.00000   0.00000  -0.00000   0.00000   0.00000
   D49        0.00000   0.00000   0.00000   0.00000   0.00000   0.00000
   D50        3.14159   0.00000   0.00000   0.00000   0.00000   3.14159
   D51        3.14159  -0.00000   0.00000  -0.00000   0.00000   3.14159
   D52       -0.00000   0.00000   0.00000   0.00000   0.00000   0.00000
   D53        3.14159   0.00000   0.00000   0.00000   0.00000   3.14159
   D54       -0.00000   0.00000   0.00000   0.00000   0.00000   0.00000
   D55       -0.00000   0.00000   0.00000   0.00000   0.00000   0.00000
   D56        3.14159   0.00000   0.00000   0.00000   0.00000   3.14159
   D57       -0.00000   0.00000   0.00000   0.00000   0.00000   0.00000
   D58        3.14159   0.00000   0.00000   0.00000   0.00000   3.14159
   D59        3.14159   0.00000   0.00000   0.00000   0.00000   3.14159
   D60        0.00000   0.00000   0.00000   0.00000   0.00000   0.00000
   D61        3.14159  -0.00000   0.00000  -0.00000   0.00000   3.14159
   D62       -0.00000  -0.00000   0.00000  -0.00000   0.00000   0.00000
   D63       -0.00000  -0.00000   0.00000  -0.00000   0.00000   0.00000
   D64        3.14159   0.00000   0.00000   0.00000   0.00000   3.14159
   D65        0.00000  -0.00000   0.00000  -0.00000   0.00000   0.00000
   D66        3.14159   0.00000   0.00000   0.00000   0.00000   3.14159
   D67        3.14159  -0.00000   0.00000  -0.00000   0.00000   3.14159
   D68       -0.00000  -0.00000   0.00000  -0.00000   0.00000   0.00000
   D69        3.14159  -0.00000   0.00000  -0.00000   0.00000   3.14159
   D70        0.00000  -0.00000   0.00000  -0.00000   0.00000   0.00000
   D71        0.00000  -0.00000   0.00000  -0.00000   0.00000   0.00000
   D72        3.14159   0.00000   0.00000   0.00000   0.00000   3.14159
   D73        0.00000  -0.00000   0.00000  -0.00000   0.00000   0.00000
   D74        3.14159  -0.00000   0.00000  -0.00000   0.00000   3.14159
   D75        3.14159  -0.00000   0.00000  -0.00000   0.00000   3.14159
   D76       -0.00000  -0.00000   0.00000  -0.00000   0.00000   0.00000
   D77        0.00000  -0.00000   0.00000  -0.00000   0.00000   0.00000
   D78        3.14159  -0.00000   0.00000  -0.00000   0.00000   3.14159
   D79        3.14159   0.00000   0.00000   0.00000   0.00000   3.14159
   D80       -0.00000   0.00000   0.00000   0.00000   0.00000   0.00000
   D81        3.14159   0.00000   0.00000   0.00000   0.00000   3.14159
   D82        0.00000   0.00000   0.00000   0.00000   0.00000   0.00000
   D83       -0.00000   0.00000   0.00000   0.00000   0.00000   0.00000
   D84        3.14159  -0.00000   0.00000  -0.00000   0.00000   3.14159
   D85        0.00000  -0.00000   0.00000  -0.00000   0.00000   0.00000
   D86        3.14159  -0.00000   0.00000  -0.00000   0.00000   3.14159
   D87        3.14159   0.00000   0.00000   0.00000   0.00000   3.14159
   D88        0.00000  -0.00000   0.00000  -0.00000  -0.00000   0.00000
   D89       -0.00000   0.00000   0.00000   0.00000   0.00000   0.00000
   D90        3.14159   0.00000   0.00000   0.00000   0.00000   3.14159
   D91        3.14159  -0.00000   0.00000  -0.00000   0.00000   3.14159
   D92        0.00000   0.00000   0.00000   0.00000  -0.00000   0.00000
   D93       -0.00000   0.00000   0.00000   0.00000   0.00000   0.00000
   D94        3.14159   0.00000   0.00000   0.00000   0.00000   3.14159
   D95        3.14159   0.00000   0.00000   0.00000   0.00000   3.14159
   D96       -0.00000  -0.00000   0.00000  -0.00000   0.00000   0.00000
   D97       -0.00000   0.00000   0.00000   0.00000   0.00000   0.00000
   D98        3.14159   0.00000   0.00000   0.00000   0.00000   3.14159
   D99        3.14159   0.00000   0.00000   0.00000   0.00000   3.14159
   D100       0.00000   0.00000   0.00000   0.00000   0.00000   0.00000
   D101      -0.00000  -0.00000   0.00000  -0.00000   0.00000   0.00000
   D102       3.14159  -0.00000   0.00000  -0.00000   0.00000   3.14159
   D103       3.14159   0.00000   0.00000   0.00000   0.00000   3.14159
   D104      -0.00000   0.00000   0.00000   0.00000   0.00000   0.00000
   D105       0.00000  -0.00000   0.00000  -0.00000   0.00000   0.00000
   D106       3.14159   0.00000   0.00000   0.00000   0.00000   3.14159
   D107       3.14159  -0.00000   0.00000  -0.00000   0.00000   3.14159
   D108       0.00000  -0.00000   0.00000  -0.00000   0.00000   0.00000
   D109       0.00000  -0.00000   0.00000  -0.00000   0.00000   0.00000
   D110       3.14159  -0.00000   0.00000  -0.00000   0.00000   3.14159
   D111       3.14159  -0.00000   0.00000  -0.00000   0.00000   3.14159
   D112      -0.00000   0.00000   0.00000   0.00000   0.00000   0.00000
   D113       0.00000  -0.00000   0.00000  -0.00000   0.00000   0.00000
   D114       3.14159  -0.00000   0.00000  -0.00000   0.00000   3.14159
   D115       3.14159   0.00000   0.00000   0.00000   0.00000   3.14159
   D116      -0.00000  -0.00000   0.00000  -0.00000   0.00000   0.00000
   D117       0.00000  -0.00000   0.00000  -0.00000   0.00000   0.00000
   D118       3.14159  -0.00000   0.00000  -0.00000   0.00000   3.14159
   D119       3.14159   0.00000   0.00000   0.00000   0.00000   3.14159
   D120      -0.00000  -0.00000   0.00000  -0.00000   0.00000   0.00000
   D121      -0.00000   0.00000   0.00000   0.00000   0.00000   0.00000
   D122       3.14159   0.00000   0.00000   0.00000   0.00000   3.14159
   D123       3.14159  -0.00000   0.00000  -0.00000   0.00000   3.14159
   D124      -0.00000  -0.00000   0.00000  -0.00000   0.00000   0.00000
         Item               Value     Threshold  Converged?
 Maximum Force            0.000032     0.000450     YES
 RMS     Force            0.000013     0.000300     YES
 Maximum Displacement     0.000516     0.001800     YES
 RMS     Displacement     0.000121     0.001200     YES
 Predicted change in Energy=-8.891863D-08
 Optimization completed.
    -- Stationary point found.
                           ----------------------------
                           !   Optimized Parameters   !
                           ! (Angstroms and Degrees)  !
 --------------------------                            --------------------------
 ! Name  Definition              Value          Derivative Info.                !
 --------------------------------------------------------------------------------
 ! R1    R(1,2)                  1.4611         -DE/DX =    0.0                 !
 ! R2    R(1,3)                  1.4068         -DE/DX =    0.0                 !
 ! R3    R(1,4)                  1.4068         -DE/DX =    0.0                 !
 ! R4    R(2,6)                  1.4068         -DE/DX =    0.0                 !
 ! R5    R(2,8)                  1.4068         -DE/DX =    0.0                 !
 ! R6    R(3,5)                  1.3981         -DE/DX =    0.0                 !
 ! R7    R(3,27)                 1.0874         -DE/DX =    0.0                 !
 ! R8    R(4,7)                  1.3981         -DE/DX =    0.0                 !
 ! R9    R(4,28)                 1.0874         -DE/DX =    0.0                 !
 ! R10   R(5,9)                  1.4169         -DE/DX =    0.0                 !
 ! R11   R(5,10)                 1.4599         -DE/DX =    0.0                 !
 ! R12   R(6,10)                 1.3981         -DE/DX =    0.0                 !
 ! R13   R(6,29)                 1.0874         -DE/DX =    0.0                 !
 ! R14   R(7,11)                 1.4169         -DE/DX =    0.0                 !
 ! R15   R(7,12)                 1.4599         -DE/DX =    0.0                 !
 ! R16   R(8,12)                 1.3981         -DE/DX =    0.0                 !
 ! R17   R(8,30)                 1.0874         -DE/DX =    0.0                 !
 ! R18   R(9,13)                 1.3867         -DE/DX =    0.0                 !
 ! R19   R(9,31)                 1.0875         -DE/DX =    0.0                 !
 ! R20   R(10,14)                1.4169         -DE/DX =    0.0                 !
 ! R21   R(11,15)                1.3867         -DE/DX =    0.0                 !
 ! R22   R(11,32)                1.0875         -DE/DX =    0.0                 !
 ! R23   R(12,16)                1.4169         -DE/DX =    0.0                 !
 ! R24   R(13,17)                1.4366         -DE/DX =    0.0                 !
 ! R25   R(13,18)                1.4573         -DE/DX =    0.0                 !
 ! R26   R(14,18)                1.3867         -DE/DX =    0.0                 !
 ! R27   R(14,33)                1.0875         -DE/DX =    0.0                 !
 ! R28   R(15,19)                1.4366         -DE/DX =    0.0                 !
 ! R29   R(15,20)                1.4573         -DE/DX =    0.0                 !
 ! R30   R(16,20)                1.3867         -DE/DX =    0.0                 !
 ! R31   R(16,34)                1.0875         -DE/DX =    0.0                 !
 ! R32   R(17,22)                1.3646         -DE/DX =    0.0                 !
 ! R33   R(17,35)                1.0869         -DE/DX =    0.0                 !
 ! R34   R(18,21)                1.4366         -DE/DX =    0.0                 !
 ! R35   R(19,23)                1.3646         -DE/DX =    0.0                 !
 ! R36   R(19,36)                1.0869         -DE/DX =    0.0                 !
 ! R37   R(20,24)                1.4366         -DE/DX =    0.0                 !
 ! R38   R(21,25)                1.3646         -DE/DX =    0.0                 !
 ! R39   R(21,37)                1.0869         -DE/DX =    0.0                 !
 ! R40   R(22,25)                1.4344         -DE/DX =    0.0                 !
 ! R41   R(22,38)                1.0859         -DE/DX =    0.0                 !
 ! R42   R(23,26)                1.4344         -DE/DX =    0.0                 !
 ! R43   R(23,40)                1.0859         -DE/DX =    0.0                 !
 ! R44   R(24,26)                1.3646         -DE/DX =    0.0                 !
 ! R45   R(24,39)                1.0869         -DE/DX =    0.0                 !
 ! R46   R(25,41)                1.0859         -DE/DX =    0.0                 !
 ! R47   R(26,42)                1.0859         -DE/DX =    0.0                 !
 ! A1    A(2,1,3)              118.8881         -DE/DX =    0.0                 !
 ! A2    A(2,1,4)              118.8881         -DE/DX =    0.0                 !
 ! A3    A(3,1,4)              122.2238         -DE/DX =    0.0                 !
 ! A4    A(1,2,6)              118.8881         -DE/DX =    0.0                 !
 ! A5    A(1,2,8)              118.8881         -DE/DX =    0.0                 !
 ! A6    A(6,2,8)              122.2238         -DE/DX =    0.0                 !
 ! A7    A(1,3,5)              121.999          -DE/DX =    0.0                 !
 ! A8    A(1,3,27)             118.8981         -DE/DX =    0.0                 !
 ! A9    A(5,3,27)             119.1029         -DE/DX =    0.0                 !
 ! A10   A(1,4,7)              121.999          -DE/DX =    0.0                 !
 ! A11   A(1,4,28)             118.8981         -DE/DX =    0.0                 !
 ! A12   A(7,4,28)             119.1029         -DE/DX =    0.0                 !
 ! A13   A(3,5,9)              122.2417         -DE/DX =    0.0                 !
 ! A14   A(3,5,10)             119.1129         -DE/DX =    0.0                 !
 ! A15   A(9,5,10)             118.6454         -DE/DX =    0.0                 !
 ! A16   A(2,6,10)             121.999          -DE/DX =    0.0                 !
 ! A17   A(2,6,29)             118.8981         -DE/DX =    0.0                 !
 ! A18   A(10,6,29)            119.1029         -DE/DX =    0.0                 !
 ! A19   A(4,7,11)             122.2417         -DE/DX =    0.0                 !
 ! A20   A(4,7,12)             119.1129         -DE/DX =    0.0                 !
 ! A21   A(11,7,12)            118.6454         -DE/DX =    0.0                 !
 ! A22   A(2,8,12)             121.999          -DE/DX =    0.0                 !
 ! A23   A(2,8,30)             118.8981         -DE/DX =    0.0                 !
 ! A24   A(12,8,30)            119.1029         -DE/DX =    0.0                 !
 ! A25   A(5,9,13)             121.9651         -DE/DX =    0.0                 !
 ! A26   A(5,9,31)             118.6595         -DE/DX =    0.0                 !
 ! A27   A(13,9,31)            119.3754         -DE/DX =    0.0                 !
 ! A28   A(5,10,6)             119.1129         -DE/DX =    0.0                 !
 ! A29   A(5,10,14)            118.6454         -DE/DX =    0.0                 !
 ! A30   A(6,10,14)            122.2417         -DE/DX =    0.0                 !
 ! A31   A(7,11,15)            121.9651         -DE/DX =    0.0                 !
 ! A32   A(7,11,32)            118.6595         -DE/DX =    0.0                 !
 ! A33   A(15,11,32)           119.3754         -DE/DX =    0.0                 !
 ! A34   A(7,12,8)             119.1129         -DE/DX =    0.0                 !
 ! A35   A(7,12,16)            118.6454         -DE/DX =    0.0                 !
 ! A36   A(8,12,16)            122.2417         -DE/DX =    0.0                 !
 ! A37   A(9,13,17)            122.2401         -DE/DX =    0.0                 !
 ! A38   A(9,13,18)            119.3895         -DE/DX =    0.0                 !
 ! A39   A(17,13,18)           118.3703         -DE/DX =    0.0                 !
 ! A40   A(10,14,18)           121.9651         -DE/DX =    0.0                 !
 ! A41   A(10,14,33)           118.6595         -DE/DX =    0.0                 !
 ! A42   A(18,14,33)           119.3754         -DE/DX =    0.0                 !
 ! A43   A(11,15,19)           122.2401         -DE/DX =    0.0                 !
 ! A44   A(11,15,20)           119.3895         -DE/DX =    0.0                 !
 ! A45   A(19,15,20)           118.3703         -DE/DX =    0.0                 !
 ! A46   A(12,16,20)           121.9651         -DE/DX =    0.0                 !
 ! A47   A(12,16,34)           118.6595         -DE/DX =    0.0                 !
 ! A48   A(20,16,34)           119.3754         -DE/DX =    0.0                 !
 ! A49   A(13,17,22)           121.0571         -DE/DX =    0.0                 !
 ! A50   A(13,17,35)           118.2779         -DE/DX =    0.0                 !
 ! A51   A(22,17,35)           120.665          -DE/DX =    0.0                 !
 ! A52   A(13,18,14)           119.3895         -DE/DX =    0.0                 !
 ! A53   A(13,18,21)           118.3703         -DE/DX =    0.0                 !
 ! A54   A(14,18,21)           122.2401         -DE/DX =    0.0                 !
 ! A55   A(15,19,23)           121.0571         -DE/DX =    0.0                 !
 ! A56   A(15,19,36)           118.2779         -DE/DX =    0.0                 !
 ! A57   A(23,19,36)           120.665          -DE/DX =    0.0                 !
 ! A58   A(15,20,16)           119.3895         -DE/DX =    0.0                 !
 ! A59   A(15,20,24)           118.3703         -DE/DX =    0.0                 !
 ! A60   A(16,20,24)           122.2401         -DE/DX =    0.0                 !
 ! A61   A(18,21,25)           121.0571         -DE/DX =    0.0                 !
 ! A62   A(18,21,37)           118.2779         -DE/DX =    0.0                 !
 ! A63   A(25,21,37)           120.665          -DE/DX =    0.0                 !
 ! A64   A(17,22,25)           120.5726         -DE/DX =    0.0                 !
 ! A65   A(17,22,38)           120.2157         -DE/DX =    0.0                 !
 ! A66   A(25,22,38)           119.2117         -DE/DX =    0.0                 !
 ! A67   A(19,23,26)           120.5726         -DE/DX =    0.0                 !
 ! A68   A(19,23,40)           120.2157         -DE/DX =    0.0                 !
 ! A69   A(26,23,40)           119.2117         -DE/DX =    0.0                 !
 ! A70   A(20,24,26)           121.0571         -DE/DX =    0.0                 !
 ! A71   A(20,24,39)           118.2779         -DE/DX =    0.0                 !
 ! A72   A(26,24,39)           120.665          -DE/DX =    0.0                 !
 ! A73   A(21,25,22)           120.5726         -DE/DX =    0.0                 !
 ! A74   A(21,25,41)           120.2157         -DE/DX =    0.0                 !
 ! A75   A(22,25,41)           119.2117         -DE/DX =    0.0                 !
 ! A76   A(23,26,24)           120.5726         -DE/DX =    0.0                 !
 ! A77   A(23,26,42)           119.2117         -DE/DX =    0.0                 !
 ! A78   A(24,26,42)           120.2157         -DE/DX =    0.0                 !
 ! D1    D(3,1,2,6)              0.0            -DE/DX =    0.0                 !
 ! D2    D(3,1,2,8)            180.0            -DE/DX =    0.0                 !
 ! D3    D(4,1,2,6)            180.0            -DE/DX =    0.0                 !
 ! D4    D(4,1,2,8)              0.0            -DE/DX =    0.0                 !
 ! D5    D(2,1,3,5)              0.0            -DE/DX =    0.0                 !
 ! D6    D(2,1,3,27)           180.0            -DE/DX =    0.0                 !
 ! D7    D(4,1,3,5)            180.0            -DE/DX =    0.0                 !
 ! D8    D(4,1,3,27)             0.0            -DE/DX =    0.0                 !
 ! D9    D(2,1,4,7)              0.0            -DE/DX =    0.0                 !
 ! D10   D(2,1,4,28)           180.0            -DE/DX =    0.0                 !
 ! D11   D(3,1,4,7)            180.0            -DE/DX =    0.0                 !
 ! D12   D(3,1,4,28)             0.0            -DE/DX =    0.0                 !
 ! D13   D(1,2,6,10)             0.0            -DE/DX =    0.0                 !
 ! D14   D(1,2,6,29)           180.0            -DE/DX =    0.0                 !
 ! D15   D(8,2,6,10)           180.0            -DE/DX =    0.0                 !
 ! D16   D(8,2,6,29)             0.0            -DE/DX =    0.0                 !
 ! D17   D(1,2,8,12)             0.0            -DE/DX =    0.0                 !
 ! D18   D(1,2,8,30)           180.0            -DE/DX =    0.0                 !
 ! D19   D(6,2,8,12)           180.0            -DE/DX =    0.0                 !
 ! D20   D(6,2,8,30)             0.0            -DE/DX =    0.0                 !
 ! D21   D(1,3,5,9)            180.0            -DE/DX =    0.0                 !
 ! D22   D(1,3,5,10)             0.0            -DE/DX =    0.0                 !
 ! D23   D(27,3,5,9)             0.0            -DE/DX =    0.0                 !
 ! D24   D(27,3,5,10)          180.0            -DE/DX =    0.0                 !
 ! D25   D(1,4,7,11)           180.0            -DE/DX =    0.0                 !
 ! D26   D(1,4,7,12)             0.0            -DE/DX =    0.0                 !
 ! D27   D(28,4,7,11)            0.0            -DE/DX =    0.0                 !
 ! D28   D(28,4,7,12)          180.0            -DE/DX =    0.0                 !
 ! D29   D(3,5,9,13)           180.0            -DE/DX =    0.0                 !
 ! D30   D(3,5,9,31)             0.0            -DE/DX =    0.0                 !
 ! D31   D(10,5,9,13)            0.0            -DE/DX =    0.0                 !
 ! D32   D(10,5,9,31)          180.0            -DE/DX =    0.0                 !
 ! D33   D(3,5,10,6)             0.0            -DE/DX =    0.0                 !
 ! D34   D(3,5,10,14)          180.0            -DE/DX =    0.0                 !
 ! D35   D(9,5,10,6)           180.0            -DE/DX =    0.0                 !
 ! D36   D(9,5,10,14)            0.0            -DE/DX =    0.0                 !
 ! D37   D(2,6,10,5)             0.0            -DE/DX =    0.0                 !
 ! D38   D(2,6,10,14)          180.0            -DE/DX =    0.0                 !
 ! D39   D(29,6,10,5)          180.0            -DE/DX =    0.0                 !
 ! D40   D(29,6,10,14)           0.0            -DE/DX =    0.0                 !
 ! D41   D(4,7,11,15)          180.0            -DE/DX =    0.0                 !
 ! D42   D(4,7,11,32)            0.0            -DE/DX =    0.0                 !
 ! D43   D(12,7,11,15)           0.0            -DE/DX =    0.0                 !
 ! D44   D(12,7,11,32)         180.0            -DE/DX =    0.0                 !
 ! D45   D(4,7,12,8)             0.0            -DE/DX =    0.0                 !
 ! D46   D(4,7,12,16)          180.0            -DE/DX =    0.0                 !
 ! D47   D(11,7,12,8)          180.0            -DE/DX =    0.0                 !
 ! D48   D(11,7,12,16)           0.0            -DE/DX =    0.0                 !
 ! D49   D(2,8,12,7)             0.0            -DE/DX =    0.0                 !
 ! D50   D(2,8,12,16)          180.0            -DE/DX =    0.0                 !
 ! D51   D(30,8,12,7)          180.0            -DE/DX =    0.0                 !
 ! D52   D(30,8,12,16)           0.0            -DE/DX =    0.0                 !
 ! D53   D(5,9,13,17)          180.0            -DE/DX =    0.0                 !
 ! D54   D(5,9,13,18)            0.0            -DE/DX =    0.0                 !
 ! D55   D(31,9,13,17)           0.0            -DE/DX =    0.0                 !
 ! D56   D(31,9,13,18)         180.0            -DE/DX =    0.0                 !
 ! D57   D(5,10,14,18)           0.0            -DE/DX =    0.0                 !
 ! D58   D(5,10,14,33)         180.0            -DE/DX =    0.0                 !
 ! D59   D(6,10,14,18)         180.0            -DE/DX =    0.0                 !
 ! D60   D(6,10,14,33)           0.0            -DE/DX =    0.0                 !
 ! D61   D(7,11,15,19)         180.0            -DE/DX =    0.0                 !
 ! D62   D(7,11,15,20)           0.0            -DE/DX =    0.0                 !
 ! D63   D(32,11,15,19)          0.0            -DE/DX =    0.0                 !
 ! D64   D(32,11,15,20)        180.0            -DE/DX =    0.0                 !
 ! D65   D(7,12,16,20)           0.0            -DE/DX =    0.0                 !
 ! D66   D(7,12,16,34)         180.0            -DE/DX =    0.0                 !
 ! D67   D(8,12,16,20)         180.0            -DE/DX =    0.0                 !
 ! D68   D(8,12,16,34)           0.0            -DE/DX =    0.0                 !
 ! D69   D(9,13,17,22)         180.0            -DE/DX =    0.0                 !
 ! D70   D(9,13,17,35)           0.0            -DE/DX =    0.0                 !
 ! D71   D(18,13,17,22)          0.0            -DE/DX =    0.0                 !
 ! D72   D(18,13,17,35)        180.0            -DE/DX =    0.0                 !
 ! D73   D(9,13,18,14)           0.0            -DE/DX =    0.0                 !
 ! D74   D(9,13,18,21)         180.0            -DE/DX =    0.0                 !
 ! D75   D(17,13,18,14)        180.0            -DE/DX =    0.0                 !
 ! D76   D(17,13,18,21)          0.0            -DE/DX =    0.0                 !
 ! D77   D(10,14,18,13)          0.0            -DE/DX =    0.0                 !
 ! D78   D(10,14,18,21)        180.0            -DE/DX =    0.0                 !
 ! D79   D(33,14,18,13)        180.0            -DE/DX =    0.0                 !
 ! D80   D(33,14,18,21)          0.0            -DE/DX =    0.0                 !
 ! D81   D(11,15,19,23)        180.0            -DE/DX =    0.0                 !
 ! D82   D(11,15,19,36)          0.0            -DE/DX =    0.0                 !
 ! D83   D(20,15,19,23)          0.0            -DE/DX =    0.0                 !
 ! D84   D(20,15,19,36)        180.0            -DE/DX =    0.0                 !
 ! D85   D(11,15,20,16)          0.0            -DE/DX =    0.0                 !
 ! D86   D(11,15,20,24)        180.0            -DE/DX =    0.0                 !
 ! D87   D(19,15,20,16)        180.0            -DE/DX =    0.0                 !
 ! D88   D(19,15,20,24)          0.0            -DE/DX =    0.0                 !
 ! D89   D(12,16,20,15)          0.0            -DE/DX =    0.0                 !
 ! D90   D(12,16,20,24)        180.0            -DE/DX =    0.0                 !
 ! D91   D(34,16,20,15)        180.0            -DE/DX =    0.0                 !
 ! D92   D(34,16,20,24)          0.0            -DE/DX =    0.0                 !
 ! D93   D(13,17,22,25)          0.0            -DE/DX =    0.0                 !
 ! D94   D(13,17,22,38)        180.0            -DE/DX =    0.0                 !
 ! D95   D(35,17,22,25)        180.0            -DE/DX =    0.0                 !
 ! D96   D(35,17,22,38)          0.0            -DE/DX =    0.0                 !
 ! D97   D(13,18,21,25)          0.0            -DE/DX =    0.0                 !
 ! D98   D(13,18,21,37)        180.0            -DE/DX =    0.0                 !
 ! D99   D(14,18,21,25)        180.0            -DE/DX =    0.0                 !
 ! D100  D(14,18,21,37)          0.0            -DE/DX =    0.0                 !
 ! D101  D(15,19,23,26)          0.0            -DE/DX =    0.0                 !
 ! D102  D(15,19,23,40)        180.0            -DE/DX =    0.0                 !
 ! D103  D(36,19,23,26)        180.0            -DE/DX =    0.0                 !
 ! D104  D(36,19,23,40)          0.0            -DE/DX =    0.0                 !
 ! D105  D(15,20,24,26)          0.0            -DE/DX =    0.0                 !
 ! D106  D(15,20,24,39)        180.0            -DE/DX =    0.0                 !
 ! D107  D(16,20,24,26)        180.0            -DE/DX =    0.0                 !
 ! D108  D(16,20,24,39)          0.0            -DE/DX =    0.0                 !
 ! D109  D(18,21,25,22)          0.0            -DE/DX =    0.0                 !
 ! D110  D(18,21,25,41)        180.0            -DE/DX =    0.0                 !
 ! D111  D(37,21,25,22)        180.0            -DE/DX =    0.0                 !
 ! D112  D(37,21,25,41)          0.0            -DE/DX =    0.0                 !
 ! D113  D(17,22,25,21)          0.0            -DE/DX =    0.0                 !
 ! D114  D(17,22,25,41)        180.0            -DE/DX =    0.0                 !
 ! D115  D(38,22,25,21)        180.0            -DE/DX =    0.0                 !
 ! D116  D(38,22,25,41)          0.0            -DE/DX =    0.0                 !
 ! D117  D(19,23,26,24)          0.0            -DE/DX =    0.0                 !
 ! D118  D(19,23,26,42)        180.0            -DE/DX =    0.0                 !
 ! D119  D(40,23,26,24)        180.0            -DE/DX =    0.0                 !
 ! D120  D(40,23,26,42)          0.0            -DE/DX =    0.0                 !
 ! D121  D(20,24,26,23)          0.0            -DE/DX =    0.0                 !
 ! D122  D(20,24,26,42)        180.0            -DE/DX =    0.0                 !
 ! D123  D(39,24,26,23)        180.0            -DE/DX =    0.0                 !
 ! D124  D(39,24,26,42)          0.0            -DE/DX =    0.0                 !
 --------------------------------------------------------------------------------
 Lowest energy point so far.  Saving SCF results.
 Largest change from initial coordinates is atom   32       0.000 Angstoms.
 GradGradGradGradGradGradGradGradGradGradGradGradGradGradGradGradGradGrad

 Leave Link  103 at Thu Sep  8 15:02:37 2022, MaxMem=  1342177280 cpu:              78.3 elap:               1.8
 (Enter /mnt/opt/groups/app-gaussian/g16-avx2/l202.exe)
                          Input orientation:                          
 ---------------------------------------------------------------------
 Center     Atomic      Atomic             Coordinates (Angstroms)
 Number     Number       Type             X           Y           Z
 ---------------------------------------------------------------------
      1          6           0        0.000000    0.000000    0.730555
      2          6           0        0.000000   -0.000000   -0.730555
      3          6           0       -0.000000    1.231733    1.410175
      4          6           0       -0.000000   -1.231733    1.410175
      5          6           0       -0.000000    2.453190    0.729960
      6          6           0        0.000000    1.231733   -1.410175
      7          6           0       -0.000000   -2.453190    0.729960
      8          6           0       -0.000000   -1.231733   -1.410175
      9          6           0       -0.000000    3.696669    1.409205
     10          6           0       -0.000000    2.453190   -0.729960
     11          6           0       -0.000000   -3.696669    1.409205
     12          6           0       -0.000000   -2.453190   -0.729960
     13          6           0       -0.000000    4.904943    0.728668
     14          6           0       -0.000000    3.696669   -1.409205
     15          6           0       -0.000000   -4.904943    0.728668
     16          6           0       -0.000000   -3.696669   -1.409205
     17          6           0       -0.000000    6.168971    1.411280
     18          6           0       -0.000000    4.904943   -0.728668
     19          6           0       -0.000000   -6.168971    1.411280
     20          6           0       -0.000000   -4.904943   -0.728668
     21          6           0       -0.000000    6.168971   -1.411280
     22          6           0       -0.000000    7.343883    0.717198
     23          6           0       -0.000000   -7.343883    0.717198
     24          6           0       -0.000000   -6.168971   -1.411280
     25          6           0       -0.000000    7.343883   -0.717198
     26          6           0       -0.000000   -7.343883   -0.717198
     27          1           0       -0.000000    1.231923    2.497575
     28          1           0       -0.000000   -1.231923    2.497575
     29          1           0        0.000000    1.231923   -2.497575
     30          1           0       -0.000000   -1.231923   -2.497575
     31          1           0       -0.000000    3.696937    2.496738
     32          1           0       -0.000000   -3.696937    2.496738
     33          1           0        0.000000    3.696937   -2.496738
     34          1           0       -0.000000   -3.696937   -2.496738
     35          1           0       -0.000000    6.167217    2.498134
     36          1           0       -0.000000   -6.167217    2.498134
     37          1           0       -0.000000    6.167217   -2.498134
     38          1           0       -0.000000    8.291720    1.247181
     39          1           0       -0.000000   -6.167217   -2.498134
     40          1           0       -0.000000   -8.291720    1.247181
     41          1           0       -0.000000    8.291720   -1.247181
     42          1           0       -0.000000   -8.291720   -1.247181
 ---------------------------------------------------------------------
                    Distance matrix (angstroms):
                    1          2          3          4          5
     1  C    0.000000
     2  C    1.461110   0.000000
     3  C    1.406787   2.469796   0.000000
     4  C    1.406787   2.469796   2.463466   0.000000
     5  C    2.453190   2.855039   1.398088   3.747179   0.000000
     6  C    2.469796   1.406787   2.820350   3.744735   2.464170
     7  C    2.453190   2.855039   3.747179   1.398088   4.906380
     8  C    2.469796   1.406787   3.744735   2.820350   4.261318
     9  C    3.758447   4.271292   2.464936   4.928402   1.416903
    10  C    2.855039   2.453190   2.464170   4.261318   1.459920
    11  C    3.758447   4.271292   4.928402   2.464936   6.187256
    12  C    2.855039   2.453190   4.261318   2.464170   5.118978
    13  C    4.904943   5.117401   3.735897   6.174402   2.451753
    14  C    4.271292   3.758447   3.744972   5.677856   2.474322
    15  C    4.904943   5.117401   6.174402   3.735897   7.358133
    16  C    4.271292   3.758447   5.677856   3.744972   6.511282
    17  C    6.206415   6.530211   4.937238   7.400704   3.777728
    18  C    5.117401   4.904943   4.250544   6.498726   2.852839
    19  C    6.206415   6.530211   7.400704   4.937238   8.649038
    20  C    5.117401   4.904943   6.498726   4.250544   7.501314
    21  C    6.530211   6.206415   5.686557   7.920292   4.288582
    22  C    7.343895   7.485226   6.151308   8.603569   4.890710
    23  C    7.343895   7.485226   8.603569   6.151308   9.797081
    24  C    6.530211   6.206415   7.920292   5.686557   8.884063
    25  C    7.485226   7.343895   6.471792   8.835548   5.100308
    26  C    7.485226   7.343895   8.835548   6.471792   9.903378
    27  H    2.154065   3.455207   1.087400   2.692961   2.148478
    28  H    2.154065   3.455207   2.692961   1.087400   4.087116
    29  H    3.455207   2.154065   3.907750   4.619536   3.450866
    30  H    3.455207   2.154065   4.619536   3.907750   4.898677
    31  H    4.097163   4.907419   2.694040   5.047020   2.160651
    32  H    4.097163   4.907419   5.047020   2.694040   6.398872
    33  H    4.907419   4.097163   4.619654   6.289337   3.458104
    34  H    4.907419   4.097163   6.289337   4.619654   6.945188
    35  H    6.415520   6.961250   5.053974   7.478510   4.113446
    36  H    6.415520   6.961250   7.478510   5.053974   8.799878
    37  H    6.961250   6.415520   6.295545   8.367756   4.920832
    38  H    8.307799   8.524322   7.061868   9.524848   5.861395
    39  H    6.961250   6.415520   8.367756   6.295545   9.204999
    40  H    8.307799   8.524322   9.524848   7.061868  10.757351
    41  H    8.524322   8.307799   7.543537   9.887249   6.164213
    42  H    8.524322   8.307799   9.887249   7.543537  10.925300
                    6          7          8          9         10
     6  C    0.000000
     7  C    4.261318   0.000000
     8  C    2.463466   2.464170   0.000000
     9  C    3.744972   6.187256   5.677856   0.000000
    10  C    1.398088   5.118978   3.747179   2.474322   0.000000
    11  C    5.677856   1.416903   3.744972   7.393338   6.511282
    12  C    3.747179   1.459920   1.398088   6.511282   4.906380
    13  C    4.250544   7.358133   6.498726   1.386743   2.852839
    14  C    2.464936   6.511282   4.928402   2.818410   1.416903
    15  C    6.498726   2.451753   4.250544   8.628491   7.501314
    16  C    4.928402   2.474322   2.464936   7.912325   6.187256
    17  C    5.686557   8.649038   7.920292   2.472303   4.288582
    18  C    3.735897   7.501314   6.174402   2.455693   2.451753
    19  C    7.920292   3.777728   5.686557   9.865640   8.884063
    20  C    6.174402   2.852839   3.735897   8.863308   7.358133
    21  C    4.937238   8.884063   7.400704   3.750655   3.777728
    22  C    6.471792   9.797081   8.835548   3.712283   5.100308
    23  C    8.835548   4.890710   6.471792  11.062218   9.903378
    24  C    7.400704   4.288582   4.937238  10.260896   8.649038
    25  C    6.151308   9.903378   8.603569   4.221819   4.890710
    26  C    8.603569   5.100308   6.151308  11.243459   9.797081
    27  H    3.907750   4.087116   4.619536   2.694350   3.450866
    28  H    4.619536   2.148478   3.907750   5.047333   4.898677
    29  H    1.087400   4.898677   2.692961   4.619297   2.148478
    30  H    2.692961   3.450866   1.087400   6.289193   4.087116
    31  H    4.619654   6.398872   6.289337   1.087533   3.458104
    32  H    6.289337   2.160651   4.619654   7.473161   6.945188
    33  H    2.694040   6.945188   5.047020   3.905943   2.160651
    34  H    5.047020   3.458104   2.694040   8.361926   6.398872
    35  H    6.295545   8.799878   8.367756   2.699884   4.920832
    36  H    8.367756   4.113446   6.295545   9.923810   9.204999
    37  H    5.053974   9.204999   7.478510   4.622868   4.113446
    38  H    7.543537  10.757351   9.887249   4.597907   6.164213
    39  H    7.478510   4.920832   5.053974  10.609597   8.799878
    40  H    9.887249   5.861395   7.543537  11.989484  10.925300
    41  H    7.061868  10.925300   9.524848   5.307625   5.861395
    42  H    9.524848   6.164213   7.061868  12.279164  10.757351
                   11         12         13         14         15
    11  C    0.000000
    12  C    2.474322   0.000000
    13  C    8.628491   7.501314   0.000000
    14  C    7.912325   6.187256   2.455693   0.000000
    15  C    1.386743   2.852839   9.809886   8.863308   0.000000
    16  C    2.818410   1.416903   8.863308   7.393338   2.455693
    17  C    9.865640   8.884063   1.436567   3.750655  11.094933
    18  C    8.863308   7.358133   1.457336   1.386743   9.917545
    19  C    2.472303   4.288582  11.094933  10.260896   1.436567
    20  C    2.455693   2.451753   9.917545   8.628491   1.457336
    21  C   10.260896   8.649038   2.485386   2.472303  11.278783
    22  C   11.062218   9.903378   2.438967   4.221819  12.248831
    23  C    3.712283   5.100308  12.248831  11.243459   2.438967
    24  C    3.750655   3.777728  11.278783   9.865640   2.485386
    25  C   11.243459   9.797081   2.835305   3.712283  12.333867
    26  C    4.221819   4.890710  12.333867  11.062218   2.835305
    27  H    5.047333   4.898677   4.076777   4.619297   6.386717
    28  H    2.694350   3.450866   6.386717   6.289193   4.076777
    29  H    6.289193   4.087116   4.888734   2.694350   6.933236
    30  H    4.619297   2.148478   6.933236   5.047333   4.888734
    31  H    7.473161   6.945188   2.141343   3.905943   8.781709
    32  H    1.087533   3.458104   8.781709   8.361926   2.141343
    33  H    8.361926   6.398872   3.444201   1.087533   9.186707
    34  H    3.905943   2.160651   9.186707   7.473161   3.444201
    35  H    9.923810   9.204999   2.173556   4.622868  11.212660
    36  H    2.699884   4.920832  11.212660  10.609597   2.173556
    37  H   10.609597   8.799878   3.464908   2.699884  11.532778
    38  H   11.989484  10.925300   3.426239   5.307625  13.206846
    39  H    4.622868   4.113446  11.532778   9.923810   3.464908
    40  H    4.597907   6.164213  13.206846  12.279164   3.426239
    41  H   12.279164  10.757351   3.921000   4.597907  13.343759
    42  H    5.307625   5.861395  13.343759  11.989484   3.921000
                   16         17         18         19         20
    16  C    0.000000
    17  C   10.260896   0.000000
    18  C    8.628491   2.485386   0.000000
    19  C    3.750655  12.337942  11.278783   0.000000
    20  C    1.386743  11.278783   9.809886   2.485386   0.000000
    21  C    9.865640   2.822560   1.436567  12.656684  11.094933
    22  C   11.243459   1.364613   2.835305  13.530668  12.333867
    23  C    4.221819  13.530668  12.333867   1.364613   2.835305
    24  C    2.472303  12.656684  11.094933   2.822560   1.436567
    25  C   11.062218   2.431221   2.438967  13.679461  12.248831
    26  C    3.712283  13.679461  12.248831   2.431221   2.438967
    27  H    6.289193   5.055144   4.888734   7.480192   6.933236
    28  H    4.619297   7.480192   6.933236   5.055144   4.888734
    29  H    5.047333   6.297110   4.076777   8.369730   6.386717
    30  H    2.694350   8.369730   6.386717   6.297110   4.076777
    31  H    8.361926   2.699847   3.444201   9.925440   9.186707
    32  H    3.905943   9.925440   9.186707   2.699847   3.444201
    33  H    7.473161   4.624236   2.141343  10.611727   8.781709
    34  H    1.087533  10.611727   8.781709   4.624236   2.141343
    35  H   10.609597   1.086855   3.464908  12.383973  11.532778
    36  H    4.622868  12.383973  11.532778   1.086855   3.464908
    37  H    9.923810   3.909414   2.173556  12.940829  11.212660
    38  H   12.279164   2.129082   3.921000  14.461622  13.343759
    39  H    2.699884  12.940829  11.212660   3.909414   2.173556
    40  H    5.307625  14.461622  13.343759   2.129082   3.921000
    41  H   11.989484   3.401982   3.426239  14.703027  13.206846
    42  H    4.597907  14.703027  13.206846   3.401982   3.426239
                   21         22         23         24         25
    21  C    0.000000
    22  C    2.431221   0.000000
    23  C   13.679461  14.687766   0.000000
    24  C   12.337942  13.679461   2.431221   0.000000
    25  C    1.364613   1.434396  14.757641  13.530668   0.000000
    26  C   13.530668  14.757641   1.434396   1.364613  14.687766
    27  H    6.297110   6.365988   8.758664   8.369730   6.905854
    28  H    8.369730   8.758664   6.365988   6.297110   9.158560
    29  H    5.055144   6.905854   9.158560   7.480192   6.365988
    30  H    7.480192   9.158560   6.905854   5.055144   8.758664
    31  H    4.624236   4.057952  11.183312  10.611727   4.861029
    32  H   10.611727  11.183312   4.057952   4.624236  11.499091
    33  H    2.699847   4.861029  11.499091   9.925440   4.057952
    34  H    9.925440  11.499091   4.861029   2.699847  11.183312
    35  H    3.909414   2.134543  13.627970  12.940829   3.423872
    36  H   12.940829  13.627970   2.134543   3.909414  13.888419
    37  H    1.086855   3.423872  13.888419  12.383973   2.134543
    38  H    3.401982   1.085945  15.644583  14.703027   2.181096
    39  H   12.383973  13.888419   3.423872   1.086855  13.627970
    40  H   14.703027  15.644583   1.085945   3.401982  15.758517
    41  H    2.129082   2.181096  15.758517  14.461622   1.085945
    42  H   14.461622  15.758517   2.181096   2.129082  15.644583
                   26         27         28         29         30
    26  C    0.000000
    27  H    9.158560   0.000000
    28  H    6.905854   2.463846   0.000000
    29  H    8.758664   4.995150   5.569745   0.000000
    30  H    6.365988   5.569745   4.995150   2.463846   0.000000
    31  H   11.499091   2.465014   4.928860   5.569511   7.016896
    32  H    4.861029   4.928860   2.465014   7.016896   5.569511
    33  H   11.183312   5.569511   7.016896   2.465014   4.928860
    34  H    4.057952   7.016896   5.569511   4.928860   2.465014
    35  H   13.888419   4.935294   7.399140   7.022410   8.927731
    36  H    3.423872   7.399140   4.935294   8.927731   7.022410
    37  H   13.627970   7.022410   8.927731   4.935294   7.399140
    38  H   15.758517   7.169674   9.605377   7.991491  10.233424
    39  H    2.134543   8.927731   7.022410   7.399140   4.935294
    40  H    2.181096   9.605377   7.169674  10.233424   7.991491
    41  H   15.644583   7.991491  10.233424   7.169674   9.605377
    42  H    1.085945  10.233424   7.991491   9.605377   7.169674
                   31         32         33         34         35
    31  H    0.000000
    32  H    7.393874   0.000000
    33  H    4.993476   8.922117   0.000000
    34  H    8.922117   4.993476   7.393874   0.000000
    35  H    2.470280   9.864154   5.572345  11.056685   0.000000
    36  H    9.864154   2.470280  11.056685   5.572345  12.334434
    37  H    5.572345  11.056685   2.470280   9.864154   4.996268
    38  H    4.761662  12.053601   5.926969  12.559651   2.465440
    39  H   11.056685   5.572345   9.864154   2.470280  13.307928
    40  H   12.053601   4.761662  12.559651   5.926969  14.512951
    41  H    5.926969  12.559651   4.761662  12.053601   4.305914
    42  H   12.559651   5.926969  12.053601   4.761662  14.936139
                   36         37         38         39         40
    36  H    0.000000
    37  H   13.307928   0.000000
    38  H   14.512951   4.305914   0.000000
    39  H    4.996268  12.334434  14.936139   0.000000
    40  H    2.465440  14.936139  16.583440   4.305914   0.000000
    41  H   14.936139   2.465440   2.494362  14.512951  16.769983
    42  H    4.305914  14.512951  16.769983   2.465440   2.494362
                   41         42
    41  H    0.000000
    42  H   16.583440   0.000000
 Stoichiometry    C26H16
 Framework group  D2H[C2"(C.C),SG(C24H16)]
 Deg. of freedom    21
 Full point group                 D2H     NOp   8
 RotChk:  IX=0 Diff= 4.81D-17
 Largest Abelian subgroup         D2H     NOp   8
 Largest concise Abelian subgroup D2      NOp   4
                         Standard orientation:                         
 ---------------------------------------------------------------------
 Center     Atomic      Atomic             Coordinates (Angstroms)
 Number     Number       Type             X           Y           Z
 ---------------------------------------------------------------------
      1          6           0        0.000000    0.000000    0.730555
      2          6           0        0.000000    0.000000   -0.730555
      3          6           0        0.000000    1.231733    1.410175
      4          6           0       -0.000000   -1.231733    1.410175
      5          6           0        0.000000    2.453190    0.729960
      6          6           0        0.000000    1.231733   -1.410175
      7          6           0       -0.000000   -2.453190    0.729960
      8          6           0       -0.000000   -1.231733   -1.410175
      9          6           0        0.000000    3.696669    1.409205
     10          6           0        0.000000    2.453190   -0.729960
     11          6           0       -0.000000   -3.696669    1.409205
     12          6           0       -0.000000   -2.453190   -0.729960
     13          6           0        0.000000    4.904943    0.728668
     14          6           0        0.000000    3.696669   -1.409205
     15          6           0       -0.000000   -4.904943    0.728668
     16          6           0       -0.000000   -3.696669   -1.409205
     17          6           0        0.000000    6.168971    1.411280
     18          6           0        0.000000    4.904943   -0.728668
     19          6           0       -0.000000   -6.168971    1.411280
     20          6           0       -0.000000   -4.904943   -0.728668
     21          6           0        0.000000    6.168971   -1.411280
     22          6           0        0.000000    7.343883    0.717198
     23          6           0       -0.000000   -7.343883    0.717198
     24          6           0       -0.000000   -6.168971   -1.411280
     25          6           0        0.000000    7.343883   -0.717198
     26          6           0       -0.000000   -7.343883   -0.717198
     27          1           0        0.000000    1.231923    2.497575
     28          1           0       -0.000000   -1.231923    2.497575
     29          1           0        0.000000    1.231923   -2.497575
     30          1           0       -0.000000   -1.231923   -2.497575
     31          1           0        0.000000    3.696937    2.496738
     32          1           0       -0.000000   -3.696937    2.496738
     33          1           0        0.000000    3.696937   -2.496738
     34          1           0       -0.000000   -3.696937   -2.496738
     35          1           0        0.000000    6.167217    2.498134
     36          1           0       -0.000000   -6.167217    2.498134
     37          1           0        0.000000    6.167217   -2.498134
     38          1           0        0.000000    8.291720    1.247181
     39          1           0       -0.000000   -6.167217   -2.498134
     40          1           0       -0.000000   -8.291720    1.247181
     41          1           0        0.000000    8.291720   -1.247181
     42          1           0       -0.000000   -8.291720   -1.247181
 ---------------------------------------------------------------------
 Rotational constants (GHZ):           1.1067282           0.0713852           0.0670597
 Leave Link  202 at Thu Sep  8 15:02:38 2022, MaxMem=  1342177280 cpu:               8.4 elap:               0.2
 (Enter /mnt/opt/groups/app-gaussian/g16-avx2/l9999.exe)
 Unable to Open any file for archive entry.
 1\1\GINC-WN41048\FOpt\RB3LYP\6-31G(d,p)\C26H16\PWASIUK\08-Sep-2022\0\\
 #p opt freq b3lyp/6-31g(d,p) empiricaldispersion=gd3 int=(grid=ultrafi
 ne,acc2e=12) scf=(maxcyc=500,ferm,novaracc,noincfoc,intrep)\\peri symm
 \\0,1\C,0.,0.,0.730555\C,0.,0.,-0.730555\C,0.,1.231733,1.410175\C,0.,-
 1.231733,1.410175\C,0.,2.45319,0.72996\C,0.,1.231733,-1.410175\C,0.,-2
 .45319,0.72996\C,0.,-1.231733,-1.410175\C,0.,3.696669,1.409205\C,0.,2.
 45319,-0.72996\C,0.,-3.696669,1.409205\C,0.,-2.45319,-0.72996\C,0.,4.9
 04943,0.728668\C,0.,3.696669,-1.409205\C,0.,-4.904943,0.728668\C,0.,-3
 .696669,-1.409205\C,0.,6.168971,1.41128\C,0.,4.904943,-0.728668\C,0.,-
 6.168971,1.41128\C,0.,-4.904943,-0.728668\C,0.,6.168971,-1.41128\C,0.,
 7.343883,0.717198\C,0.,-7.343883,0.717198\C,0.,-6.168971,-1.41128\C,0.
 ,7.343883,-0.717198\C,0.,-7.343883,-0.717198\H,0.,1.231923,2.497575\H,
 0.,-1.231923,2.497575\H,0.,1.231923,-2.497575\H,0.,-1.231923,-2.497575
 \H,0.,3.696937,2.496738\H,0.,-3.696937,2.496738\H,0.,3.696937,-2.49673
 8\H,0.,-3.696937,-2.496738\H,0.,6.167217,2.498134\H,0.,-6.167217,2.498
 134\H,0.,6.167217,-2.498134\H,0.,8.29172,1.247181\H,0.,-6.167217,-2.49
 8134\H,0.,-8.29172,1.247181\H,0.,8.29172,-1.247181\H,0.,-8.29172,-1.24
 7181\\Version=ES64L-G16RevC.01\State=1-AG\HF=-1000.4953255\RMSD=7.463e
 -09\RMSF=1.997e-05\Dipole=0.,0.,0.\Quadrupole=-14.229851,8.392136,5.83
 7715,0.,0.,0.\PG=D02H [C2"(C1.C1),SG(C24H16)]\\@
 The archive entry for this job was punched.


 EXPERIENCE IS THE FRUIT OF THE TREE OF ERRORS.
 Leave Link 9999 at Thu Sep  8 15:02:40 2022, MaxMem=  1342177280 cpu:               4.6 elap:               0.1
 Job cpu time:       0 days  0 hours 38 minutes 57.3 seconds.
 Elapsed time:       0 days  0 hours  0 minutes 51.5 seconds.
 File lengths (MBytes):  RWF=     69 Int=      0 D2E=      0 Chk=     17 Scr=      1
 Normal termination of Gaussian 16 at Thu Sep  8 15:02:40 2022.
 (Enter /mnt/opt/groups/app-gaussian/g16-avx2/l1.exe)
 Link1:  Proceeding to internal job step number  2.
 ----------------------------------------------------------------------
 #P Geom=AllCheck Guess=TCheck SCRF=Check GenChk RB3LYP/6-31G(d,p) Freq
 ----------------------------------------------------------------------
 1/10=4,29=7,30=1,38=1,40=1/1,3;
 2/12=2,40=1/2;
 3/5=1,6=6,7=101,11=2,14=-4,25=1,27=12,30=1,70=2,71=2,74=-5,75=-5,116=1,124=31,140=1/1,2,3;
 4/5=101/1;
 5/5=100002,7=500,17=20,22=13,38=6,87=12,98=1/2;
 8/6=4,10=90,11=11,87=12/1;
 11/6=1,8=1,9=11,15=111,16=1,87=12/1,2,10;
 10/6=1,87=12/2;
 6/7=2,8=2,9=2,10=2,28=1,87=12/1;
 7/8=1,10=1,25=1,87=12/1,2,3,16;
 1/10=4,30=1/3;
 99//99;
 Leave Link    1 at Thu Sep  8 15:02:40 2022, MaxMem=  1342177280 cpu:               3.2 elap:               0.1
 (Enter /mnt/opt/groups/app-gaussian/g16-avx2/l101.exe)
 Structure from the checkpoint file:  "/scratch/9832364.torquesrv1.cis.gov.pl/Gau-127658.chk"
 ---------
 peri symm
 ---------
 Charge =  0 Multiplicity = 1
 Redundant internal coordinates found in file.  (old form).
 C,0,0.,0.,0.730555
 C,0,0.,0.,-0.730555
 C,0,0.,1.231733,1.410175
 C,0,0.,-1.231733,1.410175
 C,0,0.,2.45319,0.72996
 C,0,0.,1.231733,-1.410175
 C,0,0.,-2.45319,0.72996
 C,0,0.,-1.231733,-1.410175
 C,0,0.,3.696669,1.409205
 C,0,0.,2.45319,-0.72996
 C,0,0.,-3.696669,1.409205
 C,0,0.,-2.45319,-0.72996
 C,0,0.,4.904943,0.728668
 C,0,0.,3.696669,-1.409205
 C,0,0.,-4.904943,0.728668
 C,0,0.,-3.696669,-1.409205
 C,0,0.,6.168971,1.41128
 C,0,0.,4.904943,-0.728668
 C,0,0.,-6.168971,1.41128
 C,0,0.,-4.904943,-0.728668
 C,0,0.,6.168971,-1.41128
 C,0,0.,7.343883,0.717198
 C,0,0.,-7.343883,0.717198
 C,0,0.,-6.168971,-1.41128
 C,0,0.,7.343883,-0.717198
 C,0,0.,-7.343883,-0.717198
 H,0,0.,1.231923,2.497575
 H,0,0.,-1.231923,2.497575
 H,0,0.,1.231923,-2.497575
 H,0,0.,-1.231923,-2.497575
 H,0,0.,3.696937,2.496738
 H,0,0.,-3.696937,2.496738
 H,0,0.,3.696937,-2.496738
 H,0,0.,-3.696937,-2.496738
 H,0,0.,6.167217,2.498134
 H,0,0.,-6.167217,2.498134
 H,0,0.,6.167217,-2.498134
 H,0,0.,8.29172,1.247181
 H,0,0.,-6.167217,-2.498134
 H,0,0.,-8.29172,1.247181
 H,0,0.,8.29172,-1.247181
 H,0,0.,-8.29172,-1.247181
 Recover connectivity data from disk.
 ITRead=  0  0  0  0  0  0  0  0  0  0  0  0  0  0  0  0  0  0  0  0
 ITRead=  0  0  0  0  0  0  0  0  0  0  0  0  0  0  0  0  0  0  0  0
 ITRead=  0  0
 MicOpt= -1 -1 -1 -1 -1 -1 -1 -1 -1 -1 -1 -1 -1 -1 -1 -1 -1 -1 -1 -1
 MicOpt= -1 -1 -1 -1 -1 -1 -1 -1 -1 -1 -1 -1 -1 -1 -1 -1 -1 -1 -1 -1
 MicOpt= -1 -1
 NAtoms=     42 NQM=       42 NQMF=       0 NMMI=      0 NMMIF=      0
                NMic=       0 NMicF=      0.
                    Isotopes and Nuclear Properties:
 (Nuclear quadrupole moments (NQMom) in fm**2, nuclear magnetic moments (NMagM)
  in nuclear magnetons)

  Atom         1           2           3           4           5           6           7           8           9          10
 IAtWgt=          12          12          12          12          12          12          12          12          12          12
 AtmWgt=  12.0000000  12.0000000  12.0000000  12.0000000  12.0000000  12.0000000  12.0000000  12.0000000  12.0000000  12.0000000
 NucSpn=           0           0           0           0           0           0           0           0           0           0
 AtZEff=   3.6000000   3.6000000   3.6000000   3.6000000   3.6000000   3.6000000   3.6000000   3.6000000   3.6000000   3.6000000
 NQMom=    0.0000000   0.0000000   0.0000000   0.0000000   0.0000000   0.0000000   0.0000000   0.0000000   0.0000000   0.0000000
 NMagM=    0.0000000   0.0000000   0.0000000   0.0000000   0.0000000   0.0000000   0.0000000   0.0000000   0.0000000   0.0000000
 AtZNuc=   6.0000000   6.0000000   6.0000000   6.0000000   6.0000000   6.0000000   6.0000000   6.0000000   6.0000000   6.0000000

  Atom        11          12          13          14          15          16          17          18          19          20
 IAtWgt=          12          12          12          12          12          12          12          12          12          12
 AtmWgt=  12.0000000  12.0000000  12.0000000  12.0000000  12.0000000  12.0000000  12.0000000  12.0000000  12.0000000  12.0000000
 NucSpn=           0           0           0           0           0           0           0           0           0           0
 AtZEff=   3.6000000   3.6000000   3.6000000   3.6000000   3.6000000   3.6000000   3.6000000   3.6000000   3.6000000   3.6000000
 NQMom=    0.0000000   0.0000000   0.0000000   0.0000000   0.0000000   0.0000000   0.0000000   0.0000000   0.0000000   0.0000000
 NMagM=    0.0000000   0.0000000   0.0000000   0.0000000   0.0000000   0.0000000   0.0000000   0.0000000   0.0000000   0.0000000
 AtZNuc=   6.0000000   6.0000000   6.0000000   6.0000000   6.0000000   6.0000000   6.0000000   6.0000000   6.0000000   6.0000000

  Atom        21          22          23          24          25          26          27          28          29          30
 IAtWgt=          12          12          12          12          12          12           1           1           1           1
 AtmWgt=  12.0000000  12.0000000  12.0000000  12.0000000  12.0000000  12.0000000   1.0078250   1.0078250   1.0078250   1.0078250
 NucSpn=           0           0           0           0           0           0           1           1           1           1
 AtZEff=   3.6000000   3.6000000   3.6000000   3.6000000   3.6000000   3.6000000   1.0000000   1.0000000   1.0000000   1.0000000
 NQMom=    0.0000000   0.0000000   0.0000000   0.0000000   0.0000000   0.0000000   0.0000000   0.0000000   0.0000000   0.0000000
 NMagM=    0.0000000   0.0000000   0.0000000   0.0000000   0.0000000   0.0000000   2.7928460   2.7928460   2.7928460   2.7928460
 AtZNuc=   6.0000000   6.0000000   6.0000000   6.0000000   6.0000000   6.0000000   1.0000000   1.0000000   1.0000000   1.0000000

  Atom        31          32          33          34          35          36          37          38          39          40
 IAtWgt=           1           1           1           1           1           1           1           1           1           1
 AtmWgt=   1.0078250   1.0078250   1.0078250   1.0078250   1.0078250   1.0078250   1.0078250   1.0078250   1.0078250   1.0078250
 NucSpn=           1           1           1           1           1           1           1           1           1           1
 AtZEff=   1.0000000   1.0000000   1.0000000   1.0000000   1.0000000   1.0000000   1.0000000   1.0000000   1.0000000   1.0000000
 NQMom=    0.0000000   0.0000000   0.0000000   0.0000000   0.0000000   0.0000000   0.0000000   0.0000000   0.0000000   0.0000000
 NMagM=    2.7928460   2.7928460   2.7928460   2.7928460   2.7928460   2.7928460   2.7928460   2.7928460   2.7928460   2.7928460
 AtZNuc=   1.0000000   1.0000000   1.0000000   1.0000000   1.0000000   1.0000000   1.0000000   1.0000000   1.0000000   1.0000000

  Atom        41          42
 IAtWgt=           1           1
 AtmWgt=   1.0078250   1.0078250
 NucSpn=           1           1
 AtZEff=   1.0000000   1.0000000
 NQMom=    0.0000000   0.0000000
 NMagM=    2.7928460   2.7928460
 AtZNuc=   1.0000000   1.0000000
 Leave Link  101 at Thu Sep  8 15:02:40 2022, MaxMem=  1342177280 cpu:              12.6 elap:               0.3
 (Enter /mnt/opt/groups/app-gaussian/g16-avx2/l103.exe)

 GradGradGradGradGradGradGradGradGradGradGradGradGradGradGradGradGradGrad
 Berny optimization.
 Initialization pass.
                           ----------------------------
                           !    Initial Parameters    !
                           ! (Angstroms and Degrees)  !
 --------------------------                            --------------------------
 ! Name  Definition              Value          Derivative Info.                !
 --------------------------------------------------------------------------------
 ! R1    R(1,2)                  1.4611         calculate D2E/DX2 analytically  !
 ! R2    R(1,3)                  1.4068         calculate D2E/DX2 analytically  !
 ! R3    R(1,4)                  1.4068         calculate D2E/DX2 analytically  !
 ! R4    R(2,6)                  1.4068         calculate D2E/DX2 analytically  !
 ! R5    R(2,8)                  1.4068         calculate D2E/DX2 analytically  !
 ! R6    R(3,5)                  1.3981         calculate D2E/DX2 analytically  !
 ! R7    R(3,27)                 1.0874         calculate D2E/DX2 analytically  !
 ! R8    R(4,7)                  1.3981         calculate D2E/DX2 analytically  !
 ! R9    R(4,28)                 1.0874         calculate D2E/DX2 analytically  !
 ! R10   R(5,9)                  1.4169         calculate D2E/DX2 analytically  !
 ! R11   R(5,10)                 1.4599         calculate D2E/DX2 analytically  !
 ! R12   R(6,10)                 1.3981         calculate D2E/DX2 analytically  !
 ! R13   R(6,29)                 1.0874         calculate D2E/DX2 analytically  !
 ! R14   R(7,11)                 1.4169         calculate D2E/DX2 analytically  !
 ! R15   R(7,12)                 1.4599         calculate D2E/DX2 analytically  !
 ! R16   R(8,12)                 1.3981         calculate D2E/DX2 analytically  !
 ! R17   R(8,30)                 1.0874         calculate D2E/DX2 analytically  !
 ! R18   R(9,13)                 1.3867         calculate D2E/DX2 analytically  !
 ! R19   R(9,31)                 1.0875         calculate D2E/DX2 analytically  !
 ! R20   R(10,14)                1.4169         calculate D2E/DX2 analytically  !
 ! R21   R(11,15)                1.3867         calculate D2E/DX2 analytically  !
 ! R22   R(11,32)                1.0875         calculate D2E/DX2 analytically  !
 ! R23   R(12,16)                1.4169         calculate D2E/DX2 analytically  !
 ! R24   R(13,17)                1.4366         calculate D2E/DX2 analytically  !
 ! R25   R(13,18)                1.4573         calculate D2E/DX2 analytically  !
 ! R26   R(14,18)                1.3867         calculate D2E/DX2 analytically  !
 ! R27   R(14,33)                1.0875         calculate D2E/DX2 analytically  !
 ! R28   R(15,19)                1.4366         calculate D2E/DX2 analytically  !
 ! R29   R(15,20)                1.4573         calculate D2E/DX2 analytically  !
 ! R30   R(16,20)                1.3867         calculate D2E/DX2 analytically  !
 ! R31   R(16,34)                1.0875         calculate D2E/DX2 analytically  !
 ! R32   R(17,22)                1.3646         calculate D2E/DX2 analytically  !
 ! R33   R(17,35)                1.0869         calculate D2E/DX2 analytically  !
 ! R34   R(18,21)                1.4366         calculate D2E/DX2 analytically  !
 ! R35   R(19,23)                1.3646         calculate D2E/DX2 analytically  !
 ! R36   R(19,36)                1.0869         calculate D2E/DX2 analytically  !
 ! R37   R(20,24)                1.4366         calculate D2E/DX2 analytically  !
 ! R38   R(21,25)                1.3646         calculate D2E/DX2 analytically  !
 ! R39   R(21,37)                1.0869         calculate D2E/DX2 analytically  !
 ! R40   R(22,25)                1.4344         calculate D2E/DX2 analytically  !
 ! R41   R(22,38)                1.0859         calculate D2E/DX2 analytically  !
 ! R42   R(23,26)                1.4344         calculate D2E/DX2 analytically  !
 ! R43   R(23,40)                1.0859         calculate D2E/DX2 analytically  !
 ! R44   R(24,26)                1.3646         calculate D2E/DX2 analytically  !
 ! R45   R(24,39)                1.0869         calculate D2E/DX2 analytically  !
 ! R46   R(25,41)                1.0859         calculate D2E/DX2 analytically  !
 ! R47   R(26,42)                1.0859         calculate D2E/DX2 analytically  !
 ! A1    A(2,1,3)              118.8881         calculate D2E/DX2 analytically  !
 ! A2    A(2,1,4)              118.8881         calculate D2E/DX2 analytically  !
 ! A3    A(3,1,4)              122.2238         calculate D2E/DX2 analytically  !
 ! A4    A(1,2,6)              118.8881         calculate D2E/DX2 analytically  !
 ! A5    A(1,2,8)              118.8881         calculate D2E/DX2 analytically  !
 ! A6    A(6,2,8)              122.2238         calculate D2E/DX2 analytically  !
 ! A7    A(1,3,5)              121.999          calculate D2E/DX2 analytically  !
 ! A8    A(1,3,27)             118.8981         calculate D2E/DX2 analytically  !
 ! A9    A(5,3,27)             119.1029         calculate D2E/DX2 analytically  !
 ! A10   A(1,4,7)              121.999          calculate D2E/DX2 analytically  !
 ! A11   A(1,4,28)             118.8981         calculate D2E/DX2 analytically  !
 ! A12   A(7,4,28)             119.1029         calculate D2E/DX2 analytically  !
 ! A13   A(3,5,9)              122.2417         calculate D2E/DX2 analytically  !
 ! A14   A(3,5,10)             119.1129         calculate D2E/DX2 analytically  !
 ! A15   A(9,5,10)             118.6454         calculate D2E/DX2 analytically  !
 ! A16   A(2,6,10)             121.999          calculate D2E/DX2 analytically  !
 ! A17   A(2,6,29)             118.8981         calculate D2E/DX2 analytically  !
 ! A18   A(10,6,29)            119.1029         calculate D2E/DX2 analytically  !
 ! A19   A(4,7,11)             122.2417         calculate D2E/DX2 analytically  !
 ! A20   A(4,7,12)             119.1129         calculate D2E/DX2 analytically  !
 ! A21   A(11,7,12)            118.6454         calculate D2E/DX2 analytically  !
 ! A22   A(2,8,12)             121.999          calculate D2E/DX2 analytically  !
 ! A23   A(2,8,30)             118.8981         calculate D2E/DX2 analytically  !
 ! A24   A(12,8,30)            119.1029         calculate D2E/DX2 analytically  !
 ! A25   A(5,9,13)             121.9651         calculate D2E/DX2 analytically  !
 ! A26   A(5,9,31)             118.6595         calculate D2E/DX2 analytically  !
 ! A27   A(13,9,31)            119.3754         calculate D2E/DX2 analytically  !
 ! A28   A(5,10,6)             119.1129         calculate D2E/DX2 analytically  !
 ! A29   A(5,10,14)            118.6454         calculate D2E/DX2 analytically  !
 ! A30   A(6,10,14)            122.2417         calculate D2E/DX2 analytically  !
 ! A31   A(7,11,15)            121.9651         calculate D2E/DX2 analytically  !
 ! A32   A(7,11,32)            118.6595         calculate D2E/DX2 analytically  !
 ! A33   A(15,11,32)           119.3754         calculate D2E/DX2 analytically  !
 ! A34   A(7,12,8)             119.1129         calculate D2E/DX2 analytically  !
 ! A35   A(7,12,16)            118.6454         calculate D2E/DX2 analytically  !
 ! A36   A(8,12,16)            122.2417         calculate D2E/DX2 analytically  !
 ! A37   A(9,13,17)            122.2401         calculate D2E/DX2 analytically  !
 ! A38   A(9,13,18)            119.3895         calculate D2E/DX2 analytically  !
 ! A39   A(17,13,18)           118.3703         calculate D2E/DX2 analytically  !
 ! A40   A(10,14,18)           121.9651         calculate D2E/DX2 analytically  !
 ! A41   A(10,14,33)           118.6595         calculate D2E/DX2 analytically  !
 ! A42   A(18,14,33)           119.3754         calculate D2E/DX2 analytically  !
 ! A43   A(11,15,19)           122.2401         calculate D2E/DX2 analytically  !
 ! A44   A(11,15,20)           119.3895         calculate D2E/DX2 analytically  !
 ! A45   A(19,15,20)           118.3703         calculate D2E/DX2 analytically  !
 ! A46   A(12,16,20)           121.9651         calculate D2E/DX2 analytically  !
 ! A47   A(12,16,34)           118.6595         calculate D2E/DX2 analytically  !
 ! A48   A(20,16,34)           119.3754         calculate D2E/DX2 analytically  !
 ! A49   A(13,17,22)           121.0571         calculate D2E/DX2 analytically  !
 ! A50   A(13,17,35)           118.2779         calculate D2E/DX2 analytically  !
 ! A51   A(22,17,35)           120.665          calculate D2E/DX2 analytically  !
 ! A52   A(13,18,14)           119.3895         calculate D2E/DX2 analytically  !
 ! A53   A(13,18,21)           118.3703         calculate D2E/DX2 analytically  !
 ! A54   A(14,18,21)           122.2401         calculate D2E/DX2 analytically  !
 ! A55   A(15,19,23)           121.0571         calculate D2E/DX2 analytically  !
 ! A56   A(15,19,36)           118.2779         calculate D2E/DX2 analytically  !
 ! A57   A(23,19,36)           120.665          calculate D2E/DX2 analytically  !
 ! A58   A(15,20,16)           119.3895         calculate D2E/DX2 analytically  !
 ! A59   A(15,20,24)           118.3703         calculate D2E/DX2 analytically  !
 ! A60   A(16,20,24)           122.2401         calculate D2E/DX2 analytically  !
 ! A61   A(18,21,25)           121.0571         calculate D2E/DX2 analytically  !
 ! A62   A(18,21,37)           118.2779         calculate D2E/DX2 analytically  !
 ! A63   A(25,21,37)           120.665          calculate D2E/DX2 analytically  !
 ! A64   A(17,22,25)           120.5726         calculate D2E/DX2 analytically  !
 ! A65   A(17,22,38)           120.2157         calculate D2E/DX2 analytically  !
 ! A66   A(25,22,38)           119.2117         calculate D2E/DX2 analytically  !
 ! A67   A(19,23,26)           120.5726         calculate D2E/DX2 analytically  !
 ! A68   A(19,23,40)           120.2157         calculate D2E/DX2 analytically  !
 ! A69   A(26,23,40)           119.2117         calculate D2E/DX2 analytically  !
 ! A70   A(20,24,26)           121.0571         calculate D2E/DX2 analytically  !
 ! A71   A(20,24,39)           118.2779         calculate D2E/DX2 analytically  !
 ! A72   A(26,24,39)           120.665          calculate D2E/DX2 analytically  !
 ! A73   A(21,25,22)           120.5726         calculate D2E/DX2 analytically  !
 ! A74   A(21,25,41)           120.2157         calculate D2E/DX2 analytically  !
 ! A75   A(22,25,41)           119.2117         calculate D2E/DX2 analytically  !
 ! A76   A(23,26,24)           120.5726         calculate D2E/DX2 analytically  !
 ! A77   A(23,26,42)           119.2117         calculate D2E/DX2 analytically  !
 ! A78   A(24,26,42)           120.2157         calculate D2E/DX2 analytically  !
 ! D1    D(3,1,2,6)              0.0            calculate D2E/DX2 analytically  !
 ! D2    D(3,1,2,8)            180.0            calculate D2E/DX2 analytically  !
 ! D3    D(4,1,2,6)            180.0            calculate D2E/DX2 analytically  !
 ! D4    D(4,1,2,8)              0.0            calculate D2E/DX2 analytically  !
 ! D5    D(2,1,3,5)              0.0            calculate D2E/DX2 analytically  !
 ! D6    D(2,1,3,27)           180.0            calculate D2E/DX2 analytically  !
 ! D7    D(4,1,3,5)            180.0            calculate D2E/DX2 analytically  !
 ! D8    D(4,1,3,27)             0.0            calculate D2E/DX2 analytically  !
 ! D9    D(2,1,4,7)              0.0            calculate D2E/DX2 analytically  !
 ! D10   D(2,1,4,28)           180.0            calculate D2E/DX2 analytically  !
 ! D11   D(3,1,4,7)            180.0            calculate D2E/DX2 analytically  !
 ! D12   D(3,1,4,28)             0.0            calculate D2E/DX2 analytically  !
 ! D13   D(1,2,6,10)             0.0            calculate D2E/DX2 analytically  !
 ! D14   D(1,2,6,29)           180.0            calculate D2E/DX2 analytically  !
 ! D15   D(8,2,6,10)           180.0            calculate D2E/DX2 analytically  !
 ! D16   D(8,2,6,29)             0.0            calculate D2E/DX2 analytically  !
 ! D17   D(1,2,8,12)             0.0            calculate D2E/DX2 analytically  !
 ! D18   D(1,2,8,30)           180.0            calculate D2E/DX2 analytically  !
 ! D19   D(6,2,8,12)           180.0            calculate D2E/DX2 analytically  !
 ! D20   D(6,2,8,30)             0.0            calculate D2E/DX2 analytically  !
 ! D21   D(1,3,5,9)            180.0            calculate D2E/DX2 analytically  !
 ! D22   D(1,3,5,10)             0.0            calculate D2E/DX2 analytically  !
 ! D23   D(27,3,5,9)             0.0            calculate D2E/DX2 analytically  !
 ! D24   D(27,3,5,10)          180.0            calculate D2E/DX2 analytically  !
 ! D25   D(1,4,7,11)           180.0            calculate D2E/DX2 analytically  !
 ! D26   D(1,4,7,12)             0.0            calculate D2E/DX2 analytically  !
 ! D27   D(28,4,7,11)            0.0            calculate D2E/DX2 analytically  !
 ! D28   D(28,4,7,12)          180.0            calculate D2E/DX2 analytically  !
 ! D29   D(3,5,9,13)           180.0            calculate D2E/DX2 analytically  !
 ! D30   D(3,5,9,31)             0.0            calculate D2E/DX2 analytically  !
 ! D31   D(10,5,9,13)            0.0            calculate D2E/DX2 analytically  !
 ! D32   D(10,5,9,31)          180.0            calculate D2E/DX2 analytically  !
 ! D33   D(3,5,10,6)             0.0            calculate D2E/DX2 analytically  !
 ! D34   D(3,5,10,14)          180.0            calculate D2E/DX2 analytically  !
 ! D35   D(9,5,10,6)           180.0            calculate D2E/DX2 analytically  !
 ! D36   D(9,5,10,14)            0.0            calculate D2E/DX2 analytically  !
 ! D37   D(2,6,10,5)             0.0            calculate D2E/DX2 analytically  !
 ! D38   D(2,6,10,14)          180.0            calculate D2E/DX2 analytically  !
 ! D39   D(29,6,10,5)          180.0            calculate D2E/DX2 analytically  !
 ! D40   D(29,6,10,14)           0.0            calculate D2E/DX2 analytically  !
 ! D41   D(4,7,11,15)          180.0            calculate D2E/DX2 analytically  !
 ! D42   D(4,7,11,32)            0.0            calculate D2E/DX2 analytically  !
 ! D43   D(12,7,11,15)           0.0            calculate D2E/DX2 analytically  !
 ! D44   D(12,7,11,32)         180.0            calculate D2E/DX2 analytically  !
 ! D45   D(4,7,12,8)             0.0            calculate D2E/DX2 analytically  !
 ! D46   D(4,7,12,16)          180.0            calculate D2E/DX2 analytically  !
 ! D47   D(11,7,12,8)          180.0            calculate D2E/DX2 analytically  !
 ! D48   D(11,7,12,16)           0.0            calculate D2E/DX2 analytically  !
 ! D49   D(2,8,12,7)             0.0            calculate D2E/DX2 analytically  !
 ! D50   D(2,8,12,16)          180.0            calculate D2E/DX2 analytically  !
 ! D51   D(30,8,12,7)          180.0            calculate D2E/DX2 analytically  !
 ! D52   D(30,8,12,16)           0.0            calculate D2E/DX2 analytically  !
 ! D53   D(5,9,13,17)          180.0            calculate D2E/DX2 analytically  !
 ! D54   D(5,9,13,18)            0.0            calculate D2E/DX2 analytically  !
 ! D55   D(31,9,13,17)           0.0            calculate D2E/DX2 analytically  !
 ! D56   D(31,9,13,18)         180.0            calculate D2E/DX2 analytically  !
 ! D57   D(5,10,14,18)           0.0            calculate D2E/DX2 analytically  !
 ! D58   D(5,10,14,33)         180.0            calculate D2E/DX2 analytically  !
 ! D59   D(6,10,14,18)         180.0            calculate D2E/DX2 analytically  !
 ! D60   D(6,10,14,33)           0.0            calculate D2E/DX2 analytically  !
 ! D61   D(7,11,15,19)         180.0            calculate D2E/DX2 analytically  !
 ! D62   D(7,11,15,20)           0.0            calculate D2E/DX2 analytically  !
 ! D63   D(32,11,15,19)          0.0            calculate D2E/DX2 analytically  !
 ! D64   D(32,11,15,20)        180.0            calculate D2E/DX2 analytically  !
 ! D65   D(7,12,16,20)           0.0            calculate D2E/DX2 analytically  !
 ! D66   D(7,12,16,34)         180.0            calculate D2E/DX2 analytically  !
 ! D67   D(8,12,16,20)         180.0            calculate D2E/DX2 analytically  !
 ! D68   D(8,12,16,34)           0.0            calculate D2E/DX2 analytically  !
 ! D69   D(9,13,17,22)         180.0            calculate D2E/DX2 analytically  !
 ! D70   D(9,13,17,35)           0.0            calculate D2E/DX2 analytically  !
 ! D71   D(18,13,17,22)          0.0            calculate D2E/DX2 analytically  !
 ! D72   D(18,13,17,35)        180.0            calculate D2E/DX2 analytically  !
 ! D73   D(9,13,18,14)           0.0            calculate D2E/DX2 analytically  !
 ! D74   D(9,13,18,21)         180.0            calculate D2E/DX2 analytically  !
 ! D75   D(17,13,18,14)        180.0            calculate D2E/DX2 analytically  !
 ! D76   D(17,13,18,21)          0.0            calculate D2E/DX2 analytically  !
 ! D77   D(10,14,18,13)          0.0            calculate D2E/DX2 analytically  !
 ! D78   D(10,14,18,21)        180.0            calculate D2E/DX2 analytically  !
 ! D79   D(33,14,18,13)        180.0            calculate D2E/DX2 analytically  !
 ! D80   D(33,14,18,21)          0.0            calculate D2E/DX2 analytically  !
 ! D81   D(11,15,19,23)        180.0            calculate D2E/DX2 analytically  !
 ! D82   D(11,15,19,36)          0.0            calculate D2E/DX2 analytically  !
 ! D83   D(20,15,19,23)          0.0            calculate D2E/DX2 analytically  !
 ! D84   D(20,15,19,36)        180.0            calculate D2E/DX2 analytically  !
 ! D85   D(11,15,20,16)          0.0            calculate D2E/DX2 analytically  !
 ! D86   D(11,15,20,24)        180.0            calculate D2E/DX2 analytically  !
 ! D87   D(19,15,20,16)        180.0            calculate D2E/DX2 analytically  !
 ! D88   D(19,15,20,24)          0.0            calculate D2E/DX2 analytically  !
 ! D89   D(12,16,20,15)          0.0            calculate D2E/DX2 analytically  !
 ! D90   D(12,16,20,24)        180.0            calculate D2E/DX2 analytically  !
 ! D91   D(34,16,20,15)        180.0            calculate D2E/DX2 analytically  !
 ! D92   D(34,16,20,24)          0.0            calculate D2E/DX2 analytically  !
 ! D93   D(13,17,22,25)          0.0            calculate D2E/DX2 analytically  !
 ! D94   D(13,17,22,38)        180.0            calculate D2E/DX2 analytically  !
 ! D95   D(35,17,22,25)        180.0            calculate D2E/DX2 analytically  !
 ! D96   D(35,17,22,38)          0.0            calculate D2E/DX2 analytically  !
 ! D97   D(13,18,21,25)          0.0            calculate D2E/DX2 analytically  !
 ! D98   D(13,18,21,37)        180.0            calculate D2E/DX2 analytically  !
 ! D99   D(14,18,21,25)        180.0            calculate D2E/DX2 analytically  !
 ! D100  D(14,18,21,37)          0.0            calculate D2E/DX2 analytically  !
 ! D101  D(15,19,23,26)          0.0            calculate D2E/DX2 analytically  !
 ! D102  D(15,19,23,40)        180.0            calculate D2E/DX2 analytically  !
 ! D103  D(36,19,23,26)        180.0            calculate D2E/DX2 analytically  !
 ! D104  D(36,19,23,40)          0.0            calculate D2E/DX2 analytically  !
 ! D105  D(15,20,24,26)          0.0            calculate D2E/DX2 analytically  !
 ! D106  D(15,20,24,39)        180.0            calculate D2E/DX2 analytically  !
 ! D107  D(16,20,24,26)        180.0            calculate D2E/DX2 analytically  !
 ! D108  D(16,20,24,39)          0.0            calculate D2E/DX2 analytically  !
 ! D109  D(18,21,25,22)          0.0            calculate D2E/DX2 analytically  !
 ! D110  D(18,21,25,41)        180.0            calculate D2E/DX2 analytically  !
 ! D111  D(37,21,25,22)        180.0            calculate D2E/DX2 analytically  !
 ! D112  D(37,21,25,41)          0.0            calculate D2E/DX2 analytically  !
 ! D113  D(17,22,25,21)          0.0            calculate D2E/DX2 analytically  !
 ! D114  D(17,22,25,41)        180.0            calculate D2E/DX2 analytically  !
 ! D115  D(38,22,25,21)        180.0            calculate D2E/DX2 analytically  !
 ! D116  D(38,22,25,41)          0.0            calculate D2E/DX2 analytically  !
 ! D117  D(19,23,26,24)          0.0            calculate D2E/DX2 analytically  !
 ! D118  D(19,23,26,42)        180.0            calculate D2E/DX2 analytically  !
 ! D119  D(40,23,26,24)        180.0            calculate D2E/DX2 analytically  !
 ! D120  D(40,23,26,42)          0.0            calculate D2E/DX2 analytically  !
 ! D121  D(20,24,26,23)          0.0            calculate D2E/DX2 analytically  !
 ! D122  D(20,24,26,42)        180.0            calculate D2E/DX2 analytically  !
 ! D123  D(39,24,26,23)        180.0            calculate D2E/DX2 analytically  !
 ! D124  D(39,24,26,42)          0.0            calculate D2E/DX2 analytically  !
 --------------------------------------------------------------------------------
 Trust Radius=3.00D-01 FncErr=1.00D-07 GrdErr=1.00D-07 EigMax=2.50D+02 EigMin=1.00D-04
 Number of steps in this run=      2 maximum allowed number of steps=      2.
 GradGradGradGradGradGradGradGradGradGradGradGradGradGradGradGradGradGrad

 Leave Link  103 at Thu Sep  8 15:02:40 2022, MaxMem=  1342177280 cpu:               2.2 elap:               0.1
 (Enter /mnt/opt/groups/app-gaussian/g16-avx2/l202.exe)
                          Input orientation:                          
 ---------------------------------------------------------------------
 Center     Atomic      Atomic             Coordinates (Angstroms)
 Number     Number       Type             X           Y           Z
 ---------------------------------------------------------------------
      1          6           0       -0.000000    0.000000    0.730555
      2          6           0       -0.000000   -0.000000   -0.730555
      3          6           0       -0.000000    1.231733    1.410175
      4          6           0       -0.000000   -1.231733    1.410175
      5          6           0       -0.000000    2.453190    0.729960
      6          6           0       -0.000000    1.231733   -1.410175
      7          6           0       -0.000000   -2.453190    0.729960
      8          6           0       -0.000000   -1.231733   -1.410175
      9          6           0       -0.000000    3.696669    1.409205
     10          6           0       -0.000000    2.453190   -0.729960
     11          6           0       -0.000000   -3.696669    1.409205
     12          6           0       -0.000000   -2.453190   -0.729960
     13          6           0       -0.000000    4.904943    0.728668
     14          6           0       -0.000000    3.696669   -1.409205
     15          6           0       -0.000000   -4.904943    0.728668
     16          6           0       -0.000000   -3.696669   -1.409205
     17          6           0       -0.000000    6.168971    1.411280
     18          6           0       -0.000000    4.904943   -0.728668
     19          6           0       -0.000000   -6.168971    1.411280
     20          6           0       -0.000000   -4.904943   -0.728668
     21          6           0       -0.000000    6.168971   -1.411280
     22          6           0       -0.000000    7.343883    0.717198
     23          6           0       -0.000000   -7.343883    0.717198
     24          6           0       -0.000000   -6.168971   -1.411280
     25          6           0       -0.000000    7.343883   -0.717198
     26          6           0       -0.000000   -7.343883   -0.717198
     27          1           0       -0.000000    1.231923    2.497575
     28          1           0       -0.000000   -1.231923    2.497575
     29          1           0        0.000000    1.231923   -2.497575
     30          1           0       -0.000000   -1.231923   -2.497575
     31          1           0       -0.000000    3.696937    2.496738
     32          1           0       -0.000000   -3.696937    2.496738
     33          1           0       -0.000000    3.696937   -2.496738
     34          1           0       -0.000000   -3.696937   -2.496738
     35          1           0       -0.000000    6.167217    2.498134
     36          1           0       -0.000000   -6.167217    2.498134
     37          1           0       -0.000000    6.167217   -2.498134
     38          1           0       -0.000000    8.291720    1.247181
     39          1           0       -0.000000   -6.167217   -2.498134
     40          1           0       -0.000000   -8.291720    1.247181
     41          1           0       -0.000000    8.291720   -1.247181
     42          1           0       -0.000000   -8.291720   -1.247181
 ---------------------------------------------------------------------
                    Distance matrix (angstroms):
                    1          2          3          4          5
     1  C    0.000000
     2  C    1.461110   0.000000
     3  C    1.406787   2.469796   0.000000
     4  C    1.406787   2.469796   2.463466   0.000000
     5  C    2.453190   2.855039   1.398088   3.747179   0.000000
     6  C    2.469796   1.406787   2.820350   3.744735   2.464170
     7  C    2.453190   2.855039   3.747179   1.398088   4.906380
     8  C    2.469796   1.406787   3.744735   2.820350   4.261318
     9  C    3.758447   4.271292   2.464936   4.928402   1.416903
    10  C    2.855039   2.453190   2.464170   4.261318   1.459920
    11  C    3.758447   4.271292   4.928402   2.464936   6.187256
    12  C    2.855039   2.453190   4.261318   2.464170   5.118978
    13  C    4.904943   5.117401   3.735897   6.174402   2.451753
    14  C    4.271292   3.758447   3.744972   5.677856   2.474322
    15  C    4.904943   5.117401   6.174402   3.735897   7.358133
    16  C    4.271292   3.758447   5.677856   3.744972   6.511282
    17  C    6.206415   6.530211   4.937238   7.400704   3.777728
    18  C    5.117401   4.904943   4.250544   6.498726   2.852839
    19  C    6.206415   6.530211   7.400704   4.937238   8.649038
    20  C    5.117401   4.904943   6.498726   4.250544   7.501314
    21  C    6.530211   6.206415   5.686557   7.920292   4.288582
    22  C    7.343895   7.485226   6.151308   8.603569   4.890710
    23  C    7.343895   7.485226   8.603569   6.151308   9.797081
    24  C    6.530211   6.206415   7.920292   5.686557   8.884063
    25  C    7.485226   7.343895   6.471792   8.835548   5.100308
    26  C    7.485226   7.343895   8.835548   6.471792   9.903378
    27  H    2.154065   3.455207   1.087400   2.692961   2.148478
    28  H    2.154065   3.455207   2.692961   1.087400   4.087116
    29  H    3.455207   2.154065   3.907750   4.619536   3.450866
    30  H    3.455207   2.154065   4.619536   3.907750   4.898677
    31  H    4.097163   4.907419   2.694040   5.047020   2.160651
    32  H    4.097163   4.907419   5.047020   2.694040   6.398872
    33  H    4.907419   4.097163   4.619654   6.289337   3.458104
    34  H    4.907419   4.097163   6.289337   4.619654   6.945188
    35  H    6.415520   6.961250   5.053974   7.478510   4.113446
    36  H    6.415520   6.961250   7.478510   5.053974   8.799878
    37  H    6.961250   6.415520   6.295545   8.367756   4.920832
    38  H    8.307799   8.524322   7.061868   9.524848   5.861395
    39  H    6.961250   6.415520   8.367756   6.295545   9.204999
    40  H    8.307799   8.524322   9.524848   7.061868  10.757351
    41  H    8.524322   8.307799   7.543537   9.887249   6.164213
    42  H    8.524322   8.307799   9.887249   7.543537  10.925300
                    6          7          8          9         10
     6  C    0.000000
     7  C    4.261318   0.000000
     8  C    2.463466   2.464170   0.000000
     9  C    3.744972   6.187256   5.677856   0.000000
    10  C    1.398088   5.118978   3.747179   2.474322   0.000000
    11  C    5.677856   1.416903   3.744972   7.393338   6.511282
    12  C    3.747179   1.459920   1.398088   6.511282   4.906380
    13  C    4.250544   7.358133   6.498726   1.386743   2.852839
    14  C    2.464936   6.511282   4.928402   2.818410   1.416903
    15  C    6.498726   2.451753   4.250544   8.628491   7.501314
    16  C    4.928402   2.474322   2.464936   7.912325   6.187256
    17  C    5.686557   8.649038   7.920292   2.472303   4.288582
    18  C    3.735897   7.501314   6.174402   2.455693   2.451753
    19  C    7.920292   3.777728   5.686557   9.865640   8.884063
    20  C    6.174402   2.852839   3.735897   8.863308   7.358133
    21  C    4.937238   8.884063   7.400704   3.750655   3.777728
    22  C    6.471792   9.797081   8.835548   3.712283   5.100308
    23  C    8.835548   4.890710   6.471792  11.062218   9.903378
    24  C    7.400704   4.288582   4.937238  10.260896   8.649038
    25  C    6.151308   9.903378   8.603569   4.221819   4.890710
    26  C    8.603569   5.100308   6.151308  11.243459   9.797081
    27  H    3.907750   4.087116   4.619536   2.694350   3.450866
    28  H    4.619536   2.148478   3.907750   5.047333   4.898677
    29  H    1.087400   4.898677   2.692961   4.619297   2.148478
    30  H    2.692961   3.450866   1.087400   6.289193   4.087116
    31  H    4.619654   6.398872   6.289337   1.087533   3.458104
    32  H    6.289337   2.160651   4.619654   7.473161   6.945188
    33  H    2.694040   6.945188   5.047020   3.905943   2.160651
    34  H    5.047020   3.458104   2.694040   8.361926   6.398872
    35  H    6.295545   8.799878   8.367756   2.699884   4.920832
    36  H    8.367756   4.113446   6.295545   9.923810   9.204999
    37  H    5.053974   9.204999   7.478510   4.622868   4.113446
    38  H    7.543537  10.757351   9.887249   4.597907   6.164213
    39  H    7.478510   4.920832   5.053974  10.609597   8.799878
    40  H    9.887249   5.861395   7.543537  11.989484  10.925300
    41  H    7.061868  10.925300   9.524848   5.307625   5.861395
    42  H    9.524848   6.164213   7.061868  12.279164  10.757351
                   11         12         13         14         15
    11  C    0.000000
    12  C    2.474322   0.000000
    13  C    8.628491   7.501314   0.000000
    14  C    7.912325   6.187256   2.455693   0.000000
    15  C    1.386743   2.852839   9.809886   8.863308   0.000000
    16  C    2.818410   1.416903   8.863308   7.393338   2.455693
    17  C    9.865640   8.884063   1.436567   3.750655  11.094933
    18  C    8.863308   7.358133   1.457336   1.386743   9.917545
    19  C    2.472303   4.288582  11.094933  10.260896   1.436567
    20  C    2.455693   2.451753   9.917545   8.628491   1.457336
    21  C   10.260896   8.649038   2.485386   2.472303  11.278783
    22  C   11.062218   9.903378   2.438967   4.221819  12.248831
    23  C    3.712283   5.100308  12.248831  11.243459   2.438967
    24  C    3.750655   3.777728  11.278783   9.865640   2.485386
    25  C   11.243459   9.797081   2.835305   3.712283  12.333867
    26  C    4.221819   4.890710  12.333867  11.062218   2.835305
    27  H    5.047333   4.898677   4.076777   4.619297   6.386717
    28  H    2.694350   3.450866   6.386717   6.289193   4.076777
    29  H    6.289193   4.087116   4.888734   2.694350   6.933236
    30  H    4.619297   2.148478   6.933236   5.047333   4.888734
    31  H    7.473161   6.945188   2.141343   3.905943   8.781709
    32  H    1.087533   3.458104   8.781709   8.361926   2.141343
    33  H    8.361926   6.398872   3.444201   1.087533   9.186707
    34  H    3.905943   2.160651   9.186707   7.473161   3.444201
    35  H    9.923810   9.204999   2.173556   4.622868  11.212660
    36  H    2.699884   4.920832  11.212660  10.609597   2.173556
    37  H   10.609597   8.799878   3.464908   2.699884  11.532778
    38  H   11.989484  10.925300   3.426239   5.307625  13.206846
    39  H    4.622868   4.113446  11.532778   9.923810   3.464908
    40  H    4.597907   6.164213  13.206846  12.279164   3.426239
    41  H   12.279164  10.757351   3.921000   4.597907  13.343759
    42  H    5.307625   5.861395  13.343759  11.989484   3.921000
                   16         17         18         19         20
    16  C    0.000000
    17  C   10.260896   0.000000
    18  C    8.628491   2.485386   0.000000
    19  C    3.750655  12.337942  11.278783   0.000000
    20  C    1.386743  11.278783   9.809886   2.485386   0.000000
    21  C    9.865640   2.822560   1.436567  12.656684  11.094933
    22  C   11.243459   1.364613   2.835305  13.530668  12.333867
    23  C    4.221819  13.530668  12.333867   1.364613   2.835305
    24  C    2.472303  12.656684  11.094933   2.822560   1.436567
    25  C   11.062218   2.431221   2.438967  13.679461  12.248831
    26  C    3.712283  13.679461  12.248831   2.431221   2.438967
    27  H    6.289193   5.055144   4.888734   7.480192   6.933236
    28  H    4.619297   7.480192   6.933236   5.055144   4.888734
    29  H    5.047333   6.297110   4.076777   8.369730   6.386717
    30  H    2.694350   8.369730   6.386717   6.297110   4.076777
    31  H    8.361926   2.699847   3.444201   9.925440   9.186707
    32  H    3.905943   9.925440   9.186707   2.699847   3.444201
    33  H    7.473161   4.624236   2.141343  10.611727   8.781709
    34  H    1.087533  10.611727   8.781709   4.624236   2.141343
    35  H   10.609597   1.086855   3.464908  12.383973  11.532778
    36  H    4.622868  12.383973  11.532778   1.086855   3.464908
    37  H    9.923810   3.909414   2.173556  12.940829  11.212660
    38  H   12.279164   2.129082   3.921000  14.461622  13.343759
    39  H    2.699884  12.940829  11.212660   3.909414   2.173556
    40  H    5.307625  14.461622  13.343759   2.129082   3.921000
    41  H   11.989484   3.401982   3.426239  14.703027  13.206846
    42  H    4.597907  14.703027  13.206846   3.401982   3.426239
                   21         22         23         24         25
    21  C    0.000000
    22  C    2.431221   0.000000
    23  C   13.679461  14.687766   0.000000
    24  C   12.337942  13.679461   2.431221   0.000000
    25  C    1.364613   1.434396  14.757641  13.530668   0.000000
    26  C   13.530668  14.757641   1.434396   1.364613  14.687766
    27  H    6.297110   6.365988   8.758664   8.369730   6.905854
    28  H    8.369730   8.758664   6.365988   6.297110   9.158560
    29  H    5.055144   6.905854   9.158560   7.480192   6.365988
    30  H    7.480192   9.158560   6.905854   5.055144   8.758664
    31  H    4.624236   4.057952  11.183312  10.611727   4.861029
    32  H   10.611727  11.183312   4.057952   4.624236  11.499091
    33  H    2.699847   4.861029  11.499091   9.925440   4.057952
    34  H    9.925440  11.499091   4.861029   2.699847  11.183312
    35  H    3.909414   2.134543  13.627970  12.940829   3.423872
    36  H   12.940829  13.627970   2.134543   3.909414  13.888419
    37  H    1.086855   3.423872  13.888419  12.383973   2.134543
    38  H    3.401982   1.085945  15.644583  14.703027   2.181096
    39  H   12.383973  13.888419   3.423872   1.086855  13.627970
    40  H   14.703027  15.644583   1.085945   3.401982  15.758517
    41  H    2.129082   2.181096  15.758517  14.461622   1.085945
    42  H   14.461622  15.758517   2.181096   2.129082  15.644583
                   26         27         28         29         30
    26  C    0.000000
    27  H    9.158560   0.000000
    28  H    6.905854   2.463846   0.000000
    29  H    8.758664   4.995150   5.569745   0.000000
    30  H    6.365988   5.569745   4.995150   2.463846   0.000000
    31  H   11.499091   2.465014   4.928860   5.569511   7.016896
    32  H    4.861029   4.928860   2.465014   7.016896   5.569511
    33  H   11.183312   5.569511   7.016896   2.465014   4.928860
    34  H    4.057952   7.016896   5.569511   4.928860   2.465014
    35  H   13.888419   4.935294   7.399140   7.022410   8.927731
    36  H    3.423872   7.399140   4.935294   8.927731   7.022410
    37  H   13.627970   7.022410   8.927731   4.935294   7.399140
    38  H   15.758517   7.169674   9.605377   7.991491  10.233424
    39  H    2.134543   8.927731   7.022410   7.399140   4.935294
    40  H    2.181096   9.605377   7.169674  10.233424   7.991491
    41  H   15.644583   7.991491  10.233424   7.169674   9.605377
    42  H    1.085945  10.233424   7.991491   9.605377   7.169674
                   31         32         33         34         35
    31  H    0.000000
    32  H    7.393874   0.000000
    33  H    4.993476   8.922117   0.000000
    34  H    8.922117   4.993476   7.393874   0.000000
    35  H    2.470280   9.864154   5.572345  11.056685   0.000000
    36  H    9.864154   2.470280  11.056685   5.572345  12.334434
    37  H    5.572345  11.056685   2.470280   9.864154   4.996268
    38  H    4.761662  12.053601   5.926969  12.559651   2.465440
    39  H   11.056685   5.572345   9.864154   2.470280  13.307928
    40  H   12.053601   4.761662  12.559651   5.926969  14.512951
    41  H    5.926969  12.559651   4.761662  12.053601   4.305914
    42  H   12.559651   5.926969  12.053601   4.761662  14.936139
                   36         37         38         39         40
    36  H    0.000000
    37  H   13.307928   0.000000
    38  H   14.512951   4.305914   0.000000
    39  H    4.996268  12.334434  14.936139   0.000000
    40  H    2.465440  14.936139  16.583440   4.305914   0.000000
    41  H   14.936139   2.465440   2.494362  14.512951  16.769983
    42  H    4.305914  14.512951  16.769983   2.465440   2.494362
                   41         42
    41  H    0.000000
    42  H   16.583440   0.000000
 Stoichiometry    C26H16
 Framework group  D2H[C2"(C.C),SG(C24H16)]
 Deg. of freedom    21
 Full point group                 D2H     NOp   8
 RotChk:  IX=0 Diff= 5.19D-16
 Largest Abelian subgroup         D2H     NOp   8
 Largest concise Abelian subgroup D2      NOp   4
                         Standard orientation:                         
 ---------------------------------------------------------------------
 Center     Atomic      Atomic             Coordinates (Angstroms)
 Number     Number       Type             X           Y           Z
 ---------------------------------------------------------------------
      1          6           0       -0.000000    0.000000    0.730555
      2          6           0        0.000000    0.000000   -0.730555
      3          6           0       -0.000000    1.231733    1.410175
      4          6           0       -0.000000   -1.231733    1.410175
      5          6           0       -0.000000    2.453190    0.729960
      6          6           0        0.000000    1.231733   -1.410175
      7          6           0       -0.000000   -2.453190    0.729960
      8          6           0       -0.000000   -1.231733   -1.410175
      9          6           0       -0.000000    3.696669    1.409205
     10          6           0        0.000000    2.453190   -0.729960
     11          6           0       -0.000000   -3.696669    1.409205
     12          6           0       -0.000000   -2.453190   -0.729960
     13          6           0       -0.000000    4.904943    0.728668
     14          6           0        0.000000    3.696669   -1.409205
     15          6           0       -0.000000   -4.904943    0.728668
     16          6           0       -0.000000   -3.696669   -1.409205
     17          6           0       -0.000000    6.168971    1.411280
     18          6           0        0.000000    4.904943   -0.728668
     19          6           0       -0.000000   -6.168971    1.411280
     20          6           0       -0.000000   -4.904943   -0.728668
     21          6           0        0.000000    6.168971   -1.411280
     22          6           0       -0.000000    7.343883    0.717198
     23          6           0       -0.000000   -7.343883    0.717198
     24          6           0       -0.000000   -6.168971   -1.411280
     25          6           0        0.000000    7.343883   -0.717198
     26          6           0       -0.000000   -7.343883   -0.717198
     27          1           0       -0.000000    1.231923    2.497575
     28          1           0       -0.000000   -1.231923    2.497575
     29          1           0        0.000000    1.231923   -2.497575
     30          1           0       -0.000000   -1.231923   -2.497575
     31          1           0       -0.000000    3.696937    2.496738
     32          1           0       -0.000000   -3.696937    2.496738
     33          1           0        0.000000    3.696937   -2.496738
     34          1           0       -0.000000   -3.696937   -2.496738
     35          1           0       -0.000000    6.167217    2.498134
     36          1           0       -0.000000   -6.167217    2.498134
     37          1           0        0.000000    6.167217   -2.498134
     38          1           0       -0.000000    8.291720    1.247181
     39          1           0       -0.000000   -6.167217   -2.498134
     40          1           0       -0.000000   -8.291720    1.247181
     41          1           0        0.000000    8.291720   -1.247181
     42          1           0       -0.000000   -8.291720   -1.247181
 ---------------------------------------------------------------------
 Rotational constants (GHZ):           1.1067282           0.0713852           0.0670597
 Leave Link  202 at Thu Sep  8 15:02:41 2022, MaxMem=  1342177280 cpu:               6.7 elap:               0.2
 (Enter /mnt/opt/groups/app-gaussian/g16-avx2/l301.exe)
 Standard basis: 6-31G(d,p) (6D, 7F)
 Ernie: Thresh=  0.10000D-02 Tol=  0.10000D-05 Strict=F.
 There are    90 symmetry adapted cartesian basis functions of AG  symmetry.
 There are    29 symmetry adapted cartesian basis functions of B1G symmetry.
 There are    31 symmetry adapted cartesian basis functions of B2G symmetry.
 There are    85 symmetry adapted cartesian basis functions of B3G symmetry.
 There are    29 symmetry adapted cartesian basis functions of AU  symmetry.
 There are    90 symmetry adapted cartesian basis functions of B1U symmetry.
 There are    85 symmetry adapted cartesian basis functions of B2U symmetry.
 There are    31 symmetry adapted cartesian basis functions of B3U symmetry.
 There are    90 symmetry adapted basis functions of AG  symmetry.
 There are    29 symmetry adapted basis functions of B1G symmetry.
 There are    31 symmetry adapted basis functions of B2G symmetry.
 There are    85 symmetry adapted basis functions of B3G symmetry.
 There are    29 symmetry adapted basis functions of AU  symmetry.
 There are    90 symmetry adapted basis functions of B1U symmetry.
 There are    85 symmetry adapted basis functions of B2U symmetry.
 There are    31 symmetry adapted basis functions of B3U symmetry.
   470 basis functions,   840 primitive gaussians,   470 cartesian basis functions
    86 alpha electrons       86 beta electrons
       nuclear repulsion energy      1897.1414042263 Hartrees.
 IExCor=  402 DFT=T Ex+Corr=B3LYP ExCW=0 ScaHFX=  0.200000
 ScaDFX=  0.800000  0.720000  1.000000  0.810000 ScalE2=  1.000000  1.000000
 IRadAn=      5 IRanWt=     -1 IRanGd=            0 ICorTp=0 IEmpDi=131
 NAtoms=   42 NActive=   42 NUniq=   11 SFac= 4.00D+00 NAtFMM=   60 NAOKFM=F Big=F
 Integral buffers will be    131072 words long.
 Raffenetti 2 integral format.
 Two-electron integral symmetry is turned on.
 R6Disp:  Grimme-D3 Dispersion energy=       -0.0367687689 Hartrees.
 Nuclear repulsion after empirical dispersion term =     1897.1046354574 Hartrees.
 Leave Link  301 at Thu Sep  8 15:02:41 2022, MaxMem=  1342177280 cpu:               4.9 elap:               0.1
 (Enter /mnt/opt/groups/app-gaussian/g16-avx2/l302.exe)
 NPDir=0 NMtPBC=     1 NCelOv=     1 NCel=       1 NClECP=     1 NCelD=      1
         NCelK=      1 NCelE2=     1 NClLst=     1 CellRange=     0.0.
 One-electron integrals computed using PRISM.
 One-electron integral symmetry used in STVInt
 NBasis=   470 RedAO= T EigKep=  1.56D-04  NBF=    90    29    31    85    29    90    85    31
 NBsUse=   470 1.00D-06 EigRej= -1.00D+00 NBFU=    90    29    31    85    29    90    85    31
 Precomputing XC quadrature grid using
 IXCGrd= 4 IRadAn=           5 IRanWt=          -1 IRanGd=           0 AccXCQ= 1.00D-12.
 Generated NRdTot=       0 NPtTot=           0 NUsed=           0 NTot=          32
 NSgBfM=   446   446   446   446   446 MxSgAt=    42 MxSgA2=    42.
 Leave Link  302 at Thu Sep  8 15:02:45 2022, MaxMem=  1342177280 cpu:             201.5 elap:               4.4
 (Enter /mnt/opt/groups/app-gaussian/g16-avx2/l303.exe)
 DipDrv:  MaxL=1.
 Leave Link  303 at Thu Sep  8 15:02:45 2022, MaxMem=  1342177280 cpu:               7.1 elap:               0.2
 (Enter /mnt/opt/groups/app-gaussian/g16-avx2/l401.exe)
 Initial guess from the checkpoint file:  "/scratch/9832364.torquesrv1.cis.gov.pl/Gau-127658.chk"
 B after Tr=    -0.000000    0.000000   -0.000000
         Rot=    1.000000   -0.000000    0.000000   -0.000000 Ang=   0.00 deg.
 Guess basis will be translated and rotated to current coordinates.
 JPrj=2 DoOrth=T DoCkMO=T.
 Initial guess orbital symmetries:
       Occupied  (AG) (B2U) (AG) (B1U) (B3G) (B1U) (AG) (B2U) (B1U)
                 (B3G) (B2U) (AG) (B3G) (B1U) (B3G) (B2U) (B1U)
                 (AG) (B3G) (B1U) (B2U) (AG) (B2U) (AG) (B3G) (B1U)
                 (AG) (B2U) (AG) (B2U) (AG) (B1U) (B3G) (B2U) (B1U)
                 (B3G) (AG) (B1U) (B3G) (B2U) (AG) (B1U) (AG) (B2U)
                 (B2U) (AG) (B3G) (B1U) (B2U) (AG) (AG) (B3G) (B2U)
                 (B2U) (B1U) (B1U) (B3G) (AG) (B3G) (AG) (B1U)
                 (B1U) (B2U) (B3G) (B3U) (B2U) (B1G) (AG) (B3G)
                 (B3U) (B2U) (B1U) (B1G) (AG) (B3G) (B2U) (AG)
                 (B2G) (B3U) (AU) (B2G) (B1G) (AU) (B3U) (B2G)
                 (AU)
       Virtual   (B1G) (B3U) (B2G) (B1G) (AU) (B3U) (B1G) (B3U)
                 (B2G) (B1U) (AG) (B2U) (B3G) (AG) (B2U) (AU) (B1U)
                 (AG) (B3G) (B2U) (B1U) (AG) (B2G) (B3G) (B2U)
                 (B1U) (AU) (B1U) (B2G) (B3G) (B3G) (AG) (B1U)
                 (B1U) (B3G) (B2U) (AG) (B3G) (B1U) (AG) (B2U)
                 (AG) (B2U) (B2U) (AG) (B2U) (AG) (B2U) (B1U) (B3G)
                 (B1U) (B1U) (AG) (B3G) (B2U) (B3U) (B1G) (B3G)
                 (B3U) (B1U) (B3G) (B2G) (B2U) (B1G) (B1U) (AG)
                 (B3G) (B2U) (AG) (AU) (B3U) (AG) (B1U) (B2U) (B2G)
                 (AG) (B3G) (AG) (B1G) (B2U) (B1U) (B1U) (B3G)
                 (AU) (B3U) (B3G) (B1U) (B2U) (B2U) (AG) (B2G)
                 (B3G) (AG) (B1G) (B3U) (AU) (B1U) (B1G) (B2G)
                 (B3U) (AU) (B3U) (B1G) (B1U) (B2G) (B3G) (B2U)
                 (AG) (B1U) (AG) (B3G) (B1U) (AU) (B2U) (B3G) (B2G)
                 (B3G) (AG) (B1U) (B2U) (B2G) (AU) (B2U) (AG) (B1U)
                 (B3G) (B3G) (B1U) (AG) (B2U) (B1U) (AG) (B3G)
                 (B2U) (B1U) (AG) (B2U) (AG) (B3G) (B2U) (B1U)
                 (B2U) (AG) (B3G) (B2U) (B1U) (AG) (B3G) (B1U)
                 (B3G) (B3G) (B1U) (AG) (B3G) (B1G) (B3U) (B3U)
                 (B2U) (B1G) (B3U) (B1G) (B1U) (B2U) (B1G) (B3U)
                 (AG) (AU) (B2G) (B1G) (AU) (B2G) (AU) (B3G) (B3U)
                 (B1G) (AG) (B2U) (AU) (B2G) (B3U) (B1U) (AG) (B2U)
                 (B1G) (B1U) (B3U) (AG) (B3G) (B1U) (B2U) (B3G)
                 (B2U) (B1U) (AG) (B3G) (AG) (AG) (B2U) (AG) (B2U)
                 (AG) (B2U) (B2G) (B2G) (B3U) (AU) (AU) (B2G) (B2U)
                 (B2U) (AG) (B1G) (B3G) (B1U) (B3G) (AG) (B1U)
                 (AG) (B3G) (B2U) (B3U) (B1U) (B2U) (B1U) (B3G)
                 (B3G) (B1U) (AG) (B3G) (B1U) (B1U) (B1G) (B2U)
                 (B3G) (AU) (B2G) (B3U) (AG) (B1U) (AG) (B1G) (B2U)
                 (B3G) (B2U) (AG) (B1U) (AU) (B2G) (B2G) (AU) (AU)
                 (B2G) (B3G) (B3U) (AG) (B1G) (B2U) (B3U) (B1G)
                 (B2U) (B3U) (B3G) (B1G) (B1U) (AG) (B1U) (B1U)
                 (B2U) (B3G) (B3U) (B1G) (B3G) (B2G) (AU) (AG)
                 (AU) (B1U) (AG) (B2U) (B3G) (B2G) (B3U) (B2G)
                 (AG) (B2U) (B1G) (AU) (B3G) (B1U) (B1U) (B3U)
                 (AU) (B3G) (B1G) (B2U) (B3U) (B1G) (B1U) (B2G)
                 (AG) (B2G) (AG) (B3G) (B2U) (B1U) (AU) (B3G) (AU)
                 (B2U) (B2G) (AG) (B2G) (AU) (B3G) (B1U) (B2U)
                 (B2U) (B1U) (AG) (B3G) (B2U) (AG) (B1U) (B3G)
                 (AG) (B1U) (B3G) (B2U) (B1U) (AG) (B2U) (B3G)
                 (AG) (B1U) (B3G) (B1U) (B3G) (B1U) (B3G) (B2U)
                 (AG) (B1U) (B3G) (B1U) (B3G) (B1U) (AG) (B2U)
                 (B2U) (AG) (AG) (B2U) (B1U) (B3G) (B1U) (B3G)
                 (B3G) (B1U) (AG) (B2U) (AG) (B2U) (AG) (B2U) (AG)
                 (B1U) (B3G) (B1U) (B3G) (B1U) (B3G) (B2U) (AG)
                 (B2U) (B1U) (B3G) (AG) (B2U) (B1U) (AG) (B3G)
                 (B1U) (B3G) (B1U)
 The electronic state of the initial guess is 1-AG.
 Leave Link  401 at Thu Sep  8 15:02:47 2022, MaxMem=  1342177280 cpu:              88.2 elap:               1.9
 (Enter /mnt/opt/groups/app-gaussian/g16-avx2/l502.exe)
 Two-electron integrals replicated using symmetry.
 Closed shell SCF:
 Using DIIS extrapolation, IDIIS=    10.
 NGot=  1342177280 LenX=  1341699456 LenY=  1341478086
 Requested convergence on RMS density matrix=1.00D-08 within 500 cycles.
 Requested convergence on MAX density matrix=1.00D-06.
 Requested convergence on             energy=1.00D-06.
 Level shift goal  0.100 maximum shift  0.100.
 No special actions if energy rises.
 Dynamic level shift is on during FON iterations.

 Cycle   1  Pass 1  IDiag  1:
 FoFJK:  IHMeth= 1 ICntrl=       0 DoSepK=F KAlg= 0 I1Cent=           0 FoldK=F
 IRaf= 600000000 NMat=       1 IRICut=       1 DoRegI=T DoRafI=F ISym2E= 2 IDoP0=0 IntGTp=1.
 FoFCou: FMM=F IPFlag=           0 FMFlag=      100000 FMFlg1=           0
         NFxFlg=           0 DoJE=F BraDBF=F KetDBF=F FulRan=T
         wScrn=  0.000000 ICntrl=         0 IOpCl=  0 I1Cent=           0 NGrid=           0
         NMat0=    1 NMatS0=      1 NMatT0=    0 NMatD0=    1 NMtDS0=    0 NMtDT0=    0
 Integrals replicated using symmetry in FoFCou.
 E= -1000.49532548426    
 DIIS: error= 5.63D-08 at cycle   1 NSaved=   1.
 NSaved= 1 IEnMin= 1 EnMin= -1000.49532548426     IErMin= 1 ErrMin= 5.63D-08
 ErrMax= 5.63D-08  0.00D+00 EMaxC= 1.00D+00 BMatC= 9.66D-13 BMatP= 9.66D-13
 IDIUse=1 WtCom= 1.00D+00 WtEn= 0.00D+00
 Coeff-Com:  0.100D+01
 Coeff:      0.100D+01
 Gap=     0.066 Goal=     0.100 Shift=    0.034
 RMSDP=6.13D-09 MaxDP=3.09D-07              OVMax= 7.02D-07

 SCF Done:  E(RB3LYP) =  -1000.49532548     A.U. after    1 cycles
            NFock=  1  Conv=0.61D-08     -V/T= 2.0098
 KE= 9.907951157025D+02 PE=-6.110495900187D+03 EE= 2.222100823542D+03
 Leave Link  502 at Thu Sep  8 15:02:50 2022, MaxMem=  1342177280 cpu:             129.1 elap:               2.8
 (Enter /mnt/opt/groups/app-gaussian/g16-avx2/l801.exe)
 DoSCS=F DFT=T ScalE2(SS,OS)=  1.000000  1.000000
 Range of M.O.s used for correlation:     1   470
 NBasis=   470 NAE=    86 NBE=    86 NFC=     0 NFV=     0
 NROrb=    470 NOA=    86 NOB=    86 NVA=   384 NVB=   384

 **** Warning!!: The largest alpha MO coefficient is  0.12149677D+02


 **** Warning!!: The smallest alpha delta epsilon is  0.66173644D-01

 Leave Link  801 at Thu Sep  8 15:02:52 2022, MaxMem=  1342177280 cpu:               3.2 elap:               0.1
 (Enter /mnt/opt/groups/app-gaussian/g16-avx2/l1101.exe)
 Using compressed storage, NAtomX=    42.
 Will process     43 centers per pass.
 R6Disp: Adding Grimme-D3 dispersion energy 1st derivatives to the gradient.
 Leave Link 1101 at Thu Sep  8 15:02:55 2022, MaxMem=  1342177280 cpu:              78.9 elap:               1.8
 (Enter /mnt/opt/groups/app-gaussian/g16-avx2/l1102.exe)
 Symmetrizing basis deriv contribution to polar:
 IMax=3 JMax=2 DiffMx= 0.00D+00
 Leave Link 1102 at Thu Sep  8 15:02:59 2022, MaxMem=  1342177280 cpu:               7.2 elap:               0.2
 (Enter /mnt/opt/groups/app-gaussian/g16-avx2/l1110.exe)
 Forming Gx(P) for the SCF density, NAtomX=    42.
 Integral derivatives from FoFJK, PRISM(SPDF).
 Do as many integral derivatives as possible in FoFJK.
 G2DrvN: MDV=    1342172902.
 G2DrvN: will do    43 centers at a time, making    1 passes.
 Calling FoFCou, ICntrl=  3107 FMM=F I1Cent=   0 AccDes= 1.00D-12.
 FoFJK:  IHMeth= 1 ICntrl=    3107 DoSepK=F KAlg= 0 I1Cent=           0 FoldK=F
 IRaf=         0 NMat=       1 IRICut=       1 DoRegI=T DoRafI=F ISym2E= 1 IDoP0=0 IntGTp=1.
 FoFCou: FMM=F IPFlag=           0 FMFlag=      100000 FMFlg1=           0
         NFxFlg=           0 DoJE=F BraDBF=F KetDBF=F FulRan=T
         wScrn=  0.000000 ICntrl=      3107 IOpCl=  0 I1Cent=           0 NGrid=           0
         NMat0=    1 NMatS0=      1 NMatT0=    0 NMatD0=    1 NMtDS0=    0 NMtDT0=    0
 Petite list used in FoFCou.
 End of G2Drv F.D. properties file   721 does not exist.
 End of G2Drv F.D. properties file   722 does not exist.
 End of G2Drv F.D. properties file   788 does not exist.
 Leave Link 1110 at Thu Sep  8 15:03:17 2022, MaxMem=  1342177280 cpu:             739.3 elap:              15.8
 (Enter /mnt/opt/groups/app-gaussian/g16-avx2/l1002.exe)
 Minotr:  Closed shell wavefunction.
          IDoAtm=111111111111111111111111111111111111111111
          Direct CPHF calculation.
          Differentiating once with respect to electric field.
                with respect to dipole field.
          Differentiating once with respect to nuclear coordinates.
          Using symmetry in CPHF.
          Requested convergence is 1.0D-08 RMS, and 1.0D-07 maximum.
          Secondary convergence is 1.0D-12 RMS, and 1.0D-12 maximum.
          NewPWx=T KeepS1=F KeepF1=F KeepIn=T MapXYZ=F SortEE=F KeepMc=T.
        12853 words used for storage of precomputed grid.
 Two-electron integrals replicated using symmetry.
          MDV=    1342177280 using IRadAn=       1.
          Solving linear equations simultaneously, MaxMat=     384.
 FoF2E skips out because all densities are zero.
 CalDSu exits because no D1Ps are significant.
 FoFJK:  IHMeth= 1 ICntrl=       0 DoSepK=F KAlg= 0 I1Cent=           0 FoldK=F
 IRaf= 600000000 NMat=      33 IRICut=       1 DoRegI=T DoRafI=F ISym2E= 2 IDoP0=0 IntGTp=1.
 FoFCou: FMM=F IPFlag=           0 FMFlag=      100000 FMFlg1=           0
         NFxFlg=           0 DoJE=F BraDBF=F KetDBF=F FulRan=T
         wScrn=  0.000000 ICntrl=         0 IOpCl=  0 I1Cent=           0 NGrid=           0
         NMat0=   33 NMatS0=     33 NMatT0=    0 NMatD0=   33 NMtDS0=    0 NMtDT0=    0
 Integrals replicated using symmetry in FoFCou.
          There are    36 degrees of freedom in the 1st order CPHF.  IDoFFX=4 NUNeed=    36.
     36 vectors produced by pass  0 Test12= 9.17D-14 2.78D-09 XBig12= 1.77D+03 2.90D+01.
 AX will form    36 AO Fock derivatives at one time.
     36 vectors produced by pass  1 Test12= 9.17D-14 2.78D-09 XBig12= 4.34D+02 4.70D+00.
     36 vectors produced by pass  2 Test12= 9.17D-14 2.78D-09 XBig12= 5.61D+01 2.34D+00.
     36 vectors produced by pass  3 Test12= 9.17D-14 2.78D-09 XBig12= 1.59D+01 6.65D-01.
     36 vectors produced by pass  4 Test12= 9.17D-14 2.78D-09 XBig12= 1.39D+00 2.25D-01.
     36 vectors produced by pass  5 Test12= 9.17D-14 2.78D-09 XBig12= 3.72D-02 1.56D-02.
     33 vectors produced by pass  6 Test12= 9.17D-14 2.78D-09 XBig12= 4.67D-04 1.67D-03.
     22 vectors produced by pass  7 Test12= 9.17D-14 2.78D-09 XBig12= 6.70D-06 1.97D-04.
     11 vectors produced by pass  8 Test12= 9.17D-14 2.78D-09 XBig12= 4.47D-08 2.10D-05.
      5 vectors produced by pass  9 Test12= 9.17D-14 2.78D-09 XBig12= 2.06D-10 1.52D-06.
      2 vectors produced by pass 10 Test12= 9.17D-14 2.78D-09 XBig12= 1.71D-12 1.96D-07.
      2 vectors produced by pass 11 Test12= 9.17D-14 2.78D-09 XBig12= 1.25D-14 1.32D-08.
 InvSVY:  IOpt=1 It=  1 EMax= 2.84D-14
 Solved reduced A of dimension   291 with    36 vectors.
 FullF1:  Do perturbations      1 to      36.
 Isotropic polarizability for W=    0.000000      387.05 Bohr**3.
 End of Minotr F.D. properties file   721 does not exist.
 End of Minotr F.D. properties file   722 does not exist.
 End of Minotr F.D. properties file   788 does not exist.
 Leave Link 1002 at Thu Sep  8 15:05:33 2022, MaxMem=  1342177280 cpu:            6222.2 elap:             133.5
 (Enter /mnt/opt/groups/app-gaussian/g16-avx2/l601.exe)
 Copying SCF densities to generalized density rwf, IOpCl= 0 IROHF=0.

 **********************************************************************

            Population analysis using the SCF Density.

 **********************************************************************

 Orbital symmetries:
       Occupied  (AG) (B2U) (AG) (B1U) (B3G) (B1U) (AG) (B2U) (B1U)
                 (B3G) (B2U) (AG) (B3G) (B1U) (B3G) (B2U) (B1U)
                 (AG) (B3G) (B1U) (B2U) (AG) (B2U) (AG) (B3G) (B1U)
                 (AG) (B2U) (AG) (B2U) (AG) (B1U) (B3G) (B2U) (B1U)
                 (B3G) (AG) (B1U) (B3G) (B2U) (AG) (B1U) (AG) (B2U)
                 (B2U) (AG) (B3G) (B1U) (B2U) (AG) (AG) (B3G) (B2U)
                 (B2U) (B1U) (B1U) (B3G) (AG) (B3G) (AG) (B1U)
                 (B1U) (B2U) (B3G) (B3U) (B2U) (B1G) (AG) (B3G)
                 (B3U) (B2U) (B1U) (B1G) (AG) (B3G) (B2U) (AG)
                 (B2G) (B3U) (AU) (B2G) (B1G) (AU) (B3U) (B2G)
                 (AU)
       Virtual   (B1G) (B3U) (B2G) (B1G) (AU) (B3U) (B1G) (B3U)
                 (B2G) (B1U) (AG) (B2U) (B3G) (AG) (B2U) (AU) (B1U)
                 (AG) (B3G) (B2U) (B1U) (AG) (B2G) (B3G) (B2U)
                 (B1U) (AU) (B1U) (B2G) (B3G) (B3G) (AG) (B1U)
                 (B1U) (B3G) (B2U) (AG) (B3G) (B1U) (AG) (B2U)
                 (AG) (B2U) (B2U) (AG) (B2U) (AG) (B2U) (B1U) (B3G)
                 (B1U) (B1U) (AG) (B3G) (B2U) (B3U) (B1G) (B3G)
                 (B3U) (B1U) (B3G) (B2G) (B2U) (B1G) (B1U) (AG)
                 (B3G) (B2U) (AG) (AU) (B3U) (AG) (B1U) (B2U) (B2G)
                 (AG) (B3G) (AG) (B1G) (B2U) (B1U) (B1U) (B3G)
                 (AU) (B3U) (B3G) (B1U) (B2U) (B2U) (AG) (B2G)
                 (B3G) (AG) (B1G) (B3U) (AU) (B1U) (B1G) (B2G)
                 (B3U) (AU) (B3U) (B1G) (B1U) (B2G) (B3G) (B2U)
                 (AG) (B1U) (AG) (B3G) (B1U) (AU) (B2U) (B3G) (B2G)
                 (B3G) (AG) (B1U) (B2U) (B2G) (AU) (B2U) (AG) (B1U)
                 (B3G) (B3G) (B1U) (AG) (B2U) (B1U) (AG) (B3G)
                 (B2U) (B1U) (AG) (B2U) (AG) (B3G) (B2U) (B1U)
                 (B2U) (AG) (B3G) (B2U) (B1U) (AG) (B3G) (B1U)
                 (B3G) (B3G) (B1U) (AG) (B3G) (B1G) (B3U) (B3U)
                 (B2U) (B1G) (B3U) (B1G) (B1U) (B2U) (B1G) (B3U)
                 (AG) (AU) (B2G) (B1G) (AU) (B2G) (AU) (B3G) (B3U)
                 (B1G) (AG) (B2U) (AU) (B2G) (B3U) (B1U) (AG) (B2U)
                 (B1G) (B1U) (B3U) (AG) (B3G) (B1U) (B2U) (B3G)
                 (B2U) (B1U) (AG) (B3G) (AG) (AG) (B2U) (AG) (B2U)
                 (AG) (B2U) (B2G) (B2G) (B3U) (AU) (AU) (B2G) (B2U)
                 (B2U) (AG) (B1G) (B3G) (B1U) (B3G) (AG) (B1U)
                 (AG) (B3G) (B2U) (B3U) (B1U) (B2U) (B1U) (B3G)
                 (B3G) (B1U) (AG) (B3G) (B1U) (B1U) (B1G) (B2U)
                 (B3G) (AU) (B2G) (B3U) (AG) (B1U) (AG) (B1G) (B2U)
                 (B3G) (B2U) (AG) (B1U) (AU) (B2G) (B2G) (AU) (AU)
                 (B2G) (B3G) (B3U) (AG) (B1G) (B2U) (B3U) (B1G)
                 (B2U) (B3U) (B3G) (B1G) (B1U) (AG) (B1U) (B1U)
                 (B2U) (B3G) (B3U) (B1G) (B3G) (B2G) (AU) (AG)
                 (AU) (B1U) (AG) (B2U) (B3G) (B2G) (B3U) (B2G)
                 (AG) (B2U) (B1G) (AU) (B3G) (B1U) (B1U) (B3U)
                 (AU) (B3G) (B1G) (B2U) (B3U) (B1G) (B1U) (B2G)
                 (AG) (B2G) (AG) (B3G) (B2U) (B1U) (AU) (B3G) (AU)
                 (B2U) (B2G) (AG) (B2G) (AU) (B3G) (B1U) (B2U)
                 (B2U) (B1U) (AG) (B3G) (B2U) (AG) (B1U) (B3G)
                 (AG) (B1U) (B3G) (B2U) (B1U) (AG) (B2U) (B3G)
                 (AG) (B1U) (B3G) (B1U) (B3G) (B1U) (B3G) (B2U)
                 (AG) (B1U) (B3G) (B1U) (B3G) (B1U) (AG) (B2U)
                 (B2U) (AG) (AG) (B2U) (B1U) (B3G) (B1U) (B3G)
                 (B3G) (B1U) (AG) (B2U) (AG) (B2U) (AG) (B2U) (AG)
                 (B1U) (B3G) (B1U) (B3G) (B1U) (B3G) (B2U) (AG)
                 (B2U) (B1U) (B3G) (AG) (B2U) (B1U) (AG) (B3G)
                 (B1U) (B3G) (B1U)
 The electronic state is 1-AG.
 Alpha  occ. eigenvalues --  -10.20060 -10.20044 -10.20044 -10.20026 -10.20009
 Alpha  occ. eigenvalues --  -10.20009 -10.19973 -10.19973 -10.19938 -10.19938
 Alpha  occ. eigenvalues --  -10.19237 -10.19237 -10.19204 -10.19204 -10.19178
 Alpha  occ. eigenvalues --  -10.19178 -10.19176 -10.19176 -10.19147 -10.19147
 Alpha  occ. eigenvalues --  -10.19147 -10.19147 -10.19132 -10.19132 -10.19125
 Alpha  occ. eigenvalues --  -10.19125  -0.88572  -0.87490  -0.85760  -0.83413
 Alpha  occ. eigenvalues --   -0.80470  -0.79189  -0.78081  -0.76983  -0.76352
 Alpha  occ. eigenvalues --   -0.74024  -0.73406  -0.71149  -0.67842  -0.67237
 Alpha  occ. eigenvalues --   -0.62856  -0.61989  -0.60384  -0.59632  -0.59104
 Alpha  occ. eigenvalues --   -0.58540  -0.57842  -0.53221  -0.52287  -0.51074
 Alpha  occ. eigenvalues --   -0.49959  -0.48560  -0.48414  -0.45826  -0.45482
 Alpha  occ. eigenvalues --   -0.45164  -0.45038  -0.44665  -0.42247  -0.41992
 Alpha  occ. eigenvalues --   -0.41783  -0.41483  -0.41458  -0.40940  -0.40627
 Alpha  occ. eigenvalues --   -0.39418  -0.39289  -0.38384  -0.38208  -0.37144
 Alpha  occ. eigenvalues --   -0.35840  -0.34886  -0.34250  -0.33938  -0.33057
 Alpha  occ. eigenvalues --   -0.32725  -0.32189  -0.30944  -0.30683  -0.29491
 Alpha  occ. eigenvalues --   -0.27211  -0.26687  -0.24143  -0.23402  -0.20390
 Alpha  occ. eigenvalues --   -0.16250
 Alpha virt. eigenvalues --   -0.09633  -0.04992  -0.01785  -0.00762   0.02089
 Alpha virt. eigenvalues --    0.02422   0.04294   0.05050   0.07411   0.09979
 Alpha virt. eigenvalues --    0.10015   0.10049   0.11331   0.12323   0.12694
 Alpha virt. eigenvalues --    0.12763   0.13406   0.14000   0.15845   0.15872
 Alpha virt. eigenvalues --    0.17142   0.17380   0.17386   0.17776   0.18307
 Alpha virt. eigenvalues --    0.18790   0.20658   0.21340   0.22293   0.22433
 Alpha virt. eigenvalues --    0.23842   0.24489   0.25680   0.27240   0.28196
 Alpha virt. eigenvalues --    0.28256   0.29476   0.30254   0.30513   0.31929
 Alpha virt. eigenvalues --    0.32433   0.33458   0.33543   0.34942   0.36166
 Alpha virt. eigenvalues --    0.37443   0.42163   0.43115   0.43825   0.43839
 Alpha virt. eigenvalues --    0.45769   0.47673   0.48081   0.49406   0.49651
 Alpha virt. eigenvalues --    0.49941   0.50822   0.51230   0.52204   0.52853
 Alpha virt. eigenvalues --    0.53251   0.53737   0.54003   0.54137   0.54161
 Alpha virt. eigenvalues --    0.54767   0.55528   0.55588   0.55728   0.55876
 Alpha virt. eigenvalues --    0.56738   0.56825   0.57243   0.58310   0.58683
 Alpha virt. eigenvalues --    0.58794   0.58971   0.59836   0.60117   0.60143
 Alpha virt. eigenvalues --    0.60457   0.60979   0.61013   0.61482   0.61567
 Alpha virt. eigenvalues --    0.61597   0.61887   0.62168   0.62988   0.62989
 Alpha virt. eigenvalues --    0.64103   0.64330   0.64715   0.64875   0.65099
 Alpha virt. eigenvalues --    0.66911   0.68355   0.69020   0.70297   0.71624
 Alpha virt. eigenvalues --    0.74609   0.75837   0.76514   0.77448   0.78621
 Alpha virt. eigenvalues --    0.79013   0.80565   0.80699   0.81379   0.81489
 Alpha virt. eigenvalues --    0.81623   0.81665   0.82817   0.82950   0.83188
 Alpha virt. eigenvalues --    0.83994   0.84135   0.84281   0.84806   0.85186
 Alpha virt. eigenvalues --    0.86444   0.86530   0.88221   0.88243   0.90679
 Alpha virt. eigenvalues --    0.90712   0.92554   0.92836   0.93696   0.94667
 Alpha virt. eigenvalues --    0.95683   0.95909   0.96939   0.97536   0.99937
 Alpha virt. eigenvalues --    1.00334   1.00953   1.01243   1.02116   1.04332
 Alpha virt. eigenvalues --    1.04957   1.05472   1.06188   1.08397   1.10664
 Alpha virt. eigenvalues --    1.13608   1.13660   1.13988   1.16120   1.16122
 Alpha virt. eigenvalues --    1.17919   1.17992   1.18623   1.21494   1.22084
 Alpha virt. eigenvalues --    1.22134   1.23656   1.24276   1.24552   1.26337
 Alpha virt. eigenvalues --    1.27931   1.28313   1.29505   1.31683   1.33349
 Alpha virt. eigenvalues --    1.34977   1.35063   1.35071   1.35399   1.35440
 Alpha virt. eigenvalues --    1.35452   1.35608   1.35825   1.37844   1.40274
 Alpha virt. eigenvalues --    1.40557   1.40985   1.41230   1.41231   1.42556
 Alpha virt. eigenvalues --    1.42926   1.43322   1.44098   1.44614   1.45307
 Alpha virt. eigenvalues --    1.46016   1.48197   1.50823   1.53289   1.54517
 Alpha virt. eigenvalues --    1.55913   1.57489   1.57900   1.58885   1.59749
 Alpha virt. eigenvalues --    1.71579   1.71857   1.72058   1.72307   1.73075
 Alpha virt. eigenvalues --    1.75673   1.75809   1.80075   1.80566   1.81124
 Alpha virt. eigenvalues --    1.81171   1.82051   1.82283   1.82652   1.84109
 Alpha virt. eigenvalues --    1.84684   1.85088   1.85341   1.85620   1.86550
 Alpha virt. eigenvalues --    1.86965   1.87085   1.88256   1.88642   1.89227
 Alpha virt. eigenvalues --    1.90911   1.91288   1.91332   1.92417   1.92744
 Alpha virt. eigenvalues --    1.93350   1.93668   1.93957   1.94080   1.94328
 Alpha virt. eigenvalues --    1.95041   1.97478   1.98153   1.98643   1.99194
 Alpha virt. eigenvalues --    1.99202   2.03564   2.03932   2.04343   2.06948
 Alpha virt. eigenvalues --    2.07845   2.08193   2.09754   2.09791   2.10805
 Alpha virt. eigenvalues --    2.16185   2.19269   2.19814   2.20243   2.20247
 Alpha virt. eigenvalues --    2.22249   2.22268   2.24835   2.28163   2.28286
 Alpha virt. eigenvalues --    2.28655   2.29005   2.29227   2.29941   2.30637
 Alpha virt. eigenvalues --    2.30872   2.31795   2.31883   2.32433   2.33252
 Alpha virt. eigenvalues --    2.33658   2.35614   2.36485   2.37909   2.38381
 Alpha virt. eigenvalues --    2.38446   2.38465   2.40588   2.41852   2.42120
 Alpha virt. eigenvalues --    2.43843   2.45149   2.45375   2.46501   2.46610
 Alpha virt. eigenvalues --    2.46838   2.49097   2.50172   2.51298   2.52518
 Alpha virt. eigenvalues --    2.52888   2.54847   2.54897   2.55076   2.56487
 Alpha virt. eigenvalues --    2.56685   2.57939   2.59432   2.59503   2.60623
 Alpha virt. eigenvalues --    2.60945   2.61231   2.61754   2.62179   2.62453
 Alpha virt. eigenvalues --    2.63645   2.65585   2.66563   2.67845   2.68578
 Alpha virt. eigenvalues --    2.68978   2.70432   2.71852   2.72714   2.73850
 Alpha virt. eigenvalues --    2.74603   2.75422   2.76170   2.77079   2.79711
 Alpha virt. eigenvalues --    2.81211   2.82530   2.82753   2.84327   2.86470
 Alpha virt. eigenvalues --    2.88098   2.88594   2.88630   2.92362   2.92872
 Alpha virt. eigenvalues --    2.95356   3.00129   3.01110   3.05762   3.07651
 Alpha virt. eigenvalues --    3.10942   3.11402   3.12263   3.14428   3.15620
 Alpha virt. eigenvalues --    3.19117   3.19736   3.22316   3.23896   3.24058
 Alpha virt. eigenvalues --    3.24133   3.29029   3.29729   3.30667   3.37749
 Alpha virt. eigenvalues --    3.41214   3.43041   3.43356   3.45013   3.45185
 Alpha virt. eigenvalues --    3.48091   3.48134   3.51199   3.62854   3.73573
 Alpha virt. eigenvalues --    3.77334   3.85757   3.85964   4.09291   4.09547
 Alpha virt. eigenvalues --    4.09978   4.10809   4.12105   4.14536   4.14753
 Alpha virt. eigenvalues --    4.15029   4.15197   4.15951   4.17564   4.20174
 Alpha virt. eigenvalues --    4.23556   4.26371   4.31579   4.38158   4.38315
 Alpha virt. eigenvalues --    4.44300   4.45008   4.51020   4.54726   4.55147
 Alpha virt. eigenvalues --    4.67472   4.80647   4.92339   5.00564
          Condensed to atoms (all electrons):
               1          2          3          4          5          6
     1  C    4.798176   0.435016   0.401823   0.401823   0.000951  -0.023353
     2  C    0.435016   4.798176  -0.023353  -0.023353  -0.029394   0.401823
     3  C    0.401823  -0.023353   5.311351  -0.075246   0.415221  -0.102846
     4  C    0.401823  -0.023353  -0.075246   5.311351   0.006559   0.014631
     5  C    0.000951  -0.029394   0.415221   0.006559   4.804568  -0.024168
     6  C   -0.023353   0.401823  -0.102846   0.014631  -0.024168   5.311351
     7  C    0.000951  -0.029394   0.006559   0.415221  -0.000187  -0.000049
     8  C   -0.023353   0.401823   0.014631  -0.102846  -0.000049  -0.075246
     9  C    0.006589  -0.000077  -0.075120  -0.000218   0.377674   0.014829
    10  C   -0.029394   0.000951  -0.024168  -0.000049   0.435643   0.415221
    11  C    0.006589  -0.000077  -0.000218  -0.075120   0.000001  -0.000004
    12  C   -0.029394   0.000951  -0.000049  -0.024168  -0.000029   0.006559
    13  C   -0.000202  -0.000023   0.006682   0.000002   0.003710  -0.000117
    14  C   -0.000077   0.006589   0.014829  -0.000004  -0.021427  -0.075120
    15  C   -0.000202  -0.000023   0.000002   0.006682  -0.000000  -0.000000
    16  C   -0.000077   0.006589  -0.000004   0.014829   0.000000  -0.000218
    17  C    0.000001   0.000000  -0.000215  -0.000000   0.007116  -0.000005
    18  C   -0.000023  -0.000202  -0.000117  -0.000000  -0.030194   0.006682
    19  C    0.000001   0.000000  -0.000000  -0.000215  -0.000000   0.000000
    20  C   -0.000023  -0.000202  -0.000000  -0.000117   0.000000   0.000002
    21  C    0.000000   0.000001  -0.000005   0.000000  -0.000057  -0.000215
    22  C   -0.000000   0.000000   0.000002   0.000000  -0.000319   0.000000
    23  C   -0.000000   0.000000   0.000000   0.000002   0.000000  -0.000000
    24  C    0.000000   0.000001   0.000000  -0.000005  -0.000000  -0.000000
    25  C    0.000000  -0.000000   0.000000  -0.000000   0.000020   0.000002
    26  C    0.000000  -0.000000  -0.000000   0.000000  -0.000000   0.000000
    27  H   -0.038319   0.004147   0.356160  -0.007930  -0.037997   0.000648
    28  H   -0.038319   0.004147  -0.007930   0.356160   0.000024  -0.000215
    29  H    0.004147  -0.038319   0.000648  -0.000215   0.004200   0.356160
    30  H    0.004147  -0.038319  -0.000215   0.000648   0.000026  -0.007930
    31  H    0.000030   0.000024  -0.007868  -0.000002  -0.039264  -0.000211
    32  H    0.000030   0.000024  -0.000002  -0.007868   0.000000   0.000000
    33  H    0.000024   0.000030  -0.000211   0.000000   0.004125  -0.007868
    34  H    0.000024   0.000030   0.000000  -0.000211  -0.000000  -0.000002
    35  H    0.000000  -0.000000  -0.000003   0.000000   0.000140   0.000000
    36  H    0.000000  -0.000000   0.000000  -0.000003  -0.000000   0.000000
    37  H   -0.000000   0.000000   0.000000   0.000000   0.000014  -0.000003
    38  H   -0.000000   0.000000  -0.000000  -0.000000   0.000004  -0.000000
    39  H   -0.000000   0.000000   0.000000   0.000000   0.000000   0.000000
    40  H   -0.000000   0.000000  -0.000000  -0.000000   0.000000   0.000000
    41  H    0.000000  -0.000000  -0.000000   0.000000  -0.000001  -0.000000
    42  H    0.000000  -0.000000   0.000000  -0.000000  -0.000000  -0.000000
               7          8          9         10         11         12
     1  C    0.000951  -0.023353   0.006589  -0.029394   0.006589  -0.029394
     2  C   -0.029394   0.401823  -0.000077   0.000951  -0.000077   0.000951
     3  C    0.006559   0.014631  -0.075120  -0.024168  -0.000218  -0.000049
     4  C    0.415221  -0.102846  -0.000218  -0.000049  -0.075120  -0.024168
     5  C   -0.000187  -0.000049   0.377674   0.435643   0.000001  -0.000029
     6  C   -0.000049  -0.075246   0.014829   0.415221  -0.000004   0.006559
     7  C    4.804568  -0.024168   0.000001  -0.000029   0.377674   0.435643
     8  C   -0.024168   5.311351  -0.000004   0.006559   0.014829   0.415221
     9  C    0.000001  -0.000004   5.321828  -0.021427  -0.000000   0.000000
    10  C   -0.000029   0.006559  -0.021427   4.804568   0.000000  -0.000187
    11  C    0.377674   0.014829  -0.000000   0.000000   5.321828  -0.021427
    12  C    0.435643   0.415221   0.000000  -0.000187  -0.021427   4.804568
    13  C   -0.000000  -0.000000   0.430730  -0.030194  -0.000000   0.000000
    14  C    0.000000  -0.000218  -0.104439   0.377674   0.000000   0.000001
    15  C    0.003710  -0.000117  -0.000000   0.000000   0.430730  -0.030194
    16  C   -0.021427  -0.075120   0.000000   0.000001  -0.104439   0.377674
    17  C   -0.000000   0.000000  -0.079443  -0.000057  -0.000000  -0.000000
    18  C    0.000000   0.000002  -0.024495   0.003710  -0.000000  -0.000000
    19  C    0.007116  -0.000005  -0.000000  -0.000000  -0.079443  -0.000057
    20  C   -0.030194   0.006682  -0.000000  -0.000000  -0.024495   0.003710
    21  C   -0.000000  -0.000000   0.013974   0.007116   0.000000  -0.000000
    22  C    0.000000  -0.000000   0.007581   0.000020   0.000000  -0.000000
    23  C   -0.000319   0.000000   0.000000  -0.000000   0.007581   0.000020
    24  C   -0.000057  -0.000215   0.000000  -0.000000   0.013974   0.007116
    25  C   -0.000000   0.000000  -0.000552  -0.000319   0.000000   0.000000
    26  C    0.000020   0.000002   0.000000   0.000000  -0.000552  -0.000319
    27  H    0.000024  -0.000215  -0.008027   0.004200  -0.000002   0.000026
    28  H   -0.037997   0.000648  -0.000002   0.000026  -0.008027   0.004200
    29  H    0.000026  -0.007930  -0.000215  -0.037997   0.000000   0.000024
    30  H    0.004200   0.356160   0.000000   0.000024  -0.000215  -0.037997
    31  H    0.000000   0.000000   0.357159   0.004125   0.000000  -0.000000
    32  H   -0.039264  -0.000211   0.000000  -0.000000   0.357159   0.004125
    33  H   -0.000000  -0.000002   0.000645  -0.039264   0.000000   0.000000
    34  H    0.004125  -0.007868   0.000000   0.000000   0.000645  -0.039264
    35  H   -0.000000   0.000000  -0.008670   0.000014  -0.000000   0.000000
    36  H    0.000140   0.000000  -0.000000   0.000000  -0.008670   0.000014
    37  H    0.000000   0.000000  -0.000188   0.000140   0.000000  -0.000000
    38  H    0.000000   0.000000  -0.000215  -0.000001  -0.000000  -0.000000
    39  H    0.000014  -0.000003   0.000000  -0.000000  -0.000188   0.000140
    40  H    0.000004  -0.000000  -0.000000  -0.000000  -0.000215  -0.000001
    41  H   -0.000000  -0.000000   0.000011   0.000004   0.000000   0.000000
    42  H   -0.000001  -0.000000   0.000000   0.000000   0.000011   0.000004
              13         14         15         16         17         18
     1  C   -0.000202  -0.000077  -0.000202  -0.000077   0.000001  -0.000023
     2  C   -0.000023   0.006589  -0.000023   0.006589   0.000000  -0.000202
     3  C    0.006682   0.014829   0.000002  -0.000004  -0.000215  -0.000117
     4  C    0.000002  -0.000004   0.006682   0.014829  -0.000000  -0.000000
     5  C    0.003710  -0.021427  -0.000000   0.000000   0.007116  -0.030194
     6  C   -0.000117  -0.075120  -0.000000  -0.000218  -0.000005   0.006682
     7  C   -0.000000   0.000000   0.003710  -0.021427  -0.000000   0.000000
     8  C   -0.000000  -0.000218  -0.000117  -0.075120   0.000000   0.000002
     9  C    0.430730  -0.104439  -0.000000   0.000000  -0.079443  -0.024495
    10  C   -0.030194   0.377674   0.000000   0.000001  -0.000057   0.003710
    11  C   -0.000000   0.000000   0.430730  -0.104439  -0.000000  -0.000000
    12  C    0.000000   0.000001  -0.030194   0.377674  -0.000000  -0.000000
    13  C    4.771098  -0.024495   0.000000  -0.000000   0.429182   0.446579
    14  C   -0.024495   5.321828  -0.000000  -0.000000   0.013974   0.430730
    15  C    0.000000  -0.000000   4.771098  -0.024495   0.000000  -0.000000
    16  C   -0.000000  -0.000000  -0.024495   5.321828   0.000000  -0.000000
    17  C    0.429182   0.013974   0.000000   0.000000   4.994328  -0.030846
    18  C    0.446579   0.430730  -0.000000  -0.000000  -0.030846   4.771098
    19  C    0.000000   0.000000   0.429182   0.013974   0.000000   0.000000
    20  C   -0.000000  -0.000000   0.446579   0.430730   0.000000   0.000000
    21  C   -0.030846  -0.079443   0.000000  -0.000000  -0.061683   0.429182
    22  C   -0.010712  -0.000552  -0.000000   0.000000   0.543402  -0.034603
    23  C   -0.000000   0.000000  -0.010712  -0.000552   0.000000   0.000000
    24  C    0.000000  -0.000000  -0.030846  -0.079443   0.000000   0.000000
    25  C   -0.034603   0.007581   0.000000   0.000000  -0.026085  -0.010712
    26  C    0.000000   0.000000  -0.034603   0.007581   0.000000  -0.000000
    27  H    0.000036  -0.000215   0.000000   0.000000  -0.000002   0.000028
    28  H    0.000000   0.000000   0.000036  -0.000215  -0.000000  -0.000000
    29  H    0.000028  -0.008027  -0.000000  -0.000002   0.000000   0.000036
    30  H   -0.000000  -0.000002   0.000028  -0.008027   0.000000   0.000000
    31  H   -0.038991   0.000645  -0.000000   0.000000  -0.008316   0.004249
    32  H   -0.000000   0.000000  -0.038991   0.000645  -0.000000   0.000000
    33  H    0.004249   0.357159   0.000000   0.000000  -0.000209  -0.038991
    34  H    0.000000   0.000000   0.004249   0.357159  -0.000000  -0.000000
    35  H   -0.040105  -0.000188   0.000000   0.000000   0.364674   0.004476
    36  H    0.000000   0.000000  -0.040105  -0.000188   0.000000  -0.000000
    37  H    0.004476  -0.008670  -0.000000  -0.000000   0.000504  -0.040105
    38  H    0.002908   0.000011   0.000000   0.000000  -0.033469   0.000995
    39  H   -0.000000  -0.000000   0.004476  -0.008670   0.000000   0.000000
    40  H    0.000000   0.000000   0.002908   0.000011   0.000000   0.000000
    41  H    0.000995  -0.000215   0.000000  -0.000000   0.004145   0.002908
    42  H    0.000000  -0.000000   0.000995  -0.000215   0.000000   0.000000
              19         20         21         22         23         24
     1  C    0.000001  -0.000023   0.000000  -0.000000  -0.000000   0.000000
     2  C    0.000000  -0.000202   0.000001   0.000000   0.000000   0.000001
     3  C   -0.000000  -0.000000  -0.000005   0.000002   0.000000   0.000000
     4  C   -0.000215  -0.000117   0.000000   0.000000   0.000002  -0.000005
     5  C   -0.000000   0.000000  -0.000057  -0.000319   0.000000  -0.000000
     6  C    0.000000   0.000002  -0.000215   0.000000  -0.000000  -0.000000
     7  C    0.007116  -0.030194  -0.000000   0.000000  -0.000319  -0.000057
     8  C   -0.000005   0.006682  -0.000000  -0.000000   0.000000  -0.000215
     9  C   -0.000000  -0.000000   0.013974   0.007581   0.000000   0.000000
    10  C   -0.000000  -0.000000   0.007116   0.000020  -0.000000  -0.000000
    11  C   -0.079443  -0.024495   0.000000   0.000000   0.007581   0.013974
    12  C   -0.000057   0.003710  -0.000000  -0.000000   0.000020   0.007116
    13  C    0.000000  -0.000000  -0.030846  -0.010712  -0.000000   0.000000
    14  C    0.000000  -0.000000  -0.079443  -0.000552   0.000000  -0.000000
    15  C    0.429182   0.446579   0.000000  -0.000000  -0.010712  -0.030846
    16  C    0.013974   0.430730  -0.000000   0.000000  -0.000552  -0.079443
    17  C    0.000000   0.000000  -0.061683   0.543402   0.000000   0.000000
    18  C    0.000000   0.000000   0.429182  -0.034603   0.000000   0.000000
    19  C    4.994328  -0.030846   0.000000   0.000000   0.543402  -0.061683
    20  C   -0.030846   4.771098   0.000000   0.000000  -0.034603   0.429182
    21  C    0.000000   0.000000   4.994328  -0.026085   0.000000   0.000000
    22  C    0.000000   0.000000  -0.026085   4.870201   0.000000   0.000000
    23  C    0.543402  -0.034603   0.000000   0.000000   4.870201  -0.026085
    24  C   -0.061683   0.429182   0.000000   0.000000  -0.026085   4.994328
    25  C    0.000000  -0.000000   0.543402   0.462232   0.000000   0.000000
    26  C   -0.026085  -0.010712   0.000000   0.000000   0.462232   0.543402
    27  H   -0.000000  -0.000000   0.000000   0.000000   0.000000   0.000000
    28  H   -0.000002   0.000028   0.000000   0.000000   0.000000   0.000000
    29  H    0.000000   0.000000  -0.000002  -0.000000   0.000000  -0.000000
    30  H    0.000000   0.000036  -0.000000   0.000000  -0.000000  -0.000002
    31  H   -0.000000   0.000000  -0.000209   0.000135   0.000000  -0.000000
    32  H   -0.008316   0.004249  -0.000000   0.000000   0.000135  -0.000209
    33  H   -0.000000  -0.000000  -0.008316   0.000025  -0.000000  -0.000000
    34  H   -0.000209  -0.038991  -0.000000  -0.000000   0.000025  -0.008316
    35  H    0.000000  -0.000000   0.000504  -0.043129   0.000000   0.000000
    36  H    0.364674   0.004476   0.000000   0.000000  -0.043129   0.000504
    37  H    0.000000   0.000000   0.364674   0.004526   0.000000   0.000000
    38  H    0.000000   0.000000   0.004145   0.365647   0.000000   0.000000
    39  H    0.000504  -0.040105   0.000000   0.000000   0.004526   0.364674
    40  H   -0.033469   0.000995   0.000000   0.000000   0.365647   0.004145
    41  H    0.000000   0.000000  -0.033469  -0.040283   0.000000   0.000000
    42  H    0.004145   0.002908   0.000000   0.000000  -0.040283  -0.033469
              25         26         27         28         29         30
     1  C    0.000000   0.000000  -0.038319  -0.038319   0.004147   0.004147
     2  C   -0.000000  -0.000000   0.004147   0.004147  -0.038319  -0.038319
     3  C    0.000000  -0.000000   0.356160  -0.007930   0.000648  -0.000215
     4  C   -0.000000   0.000000  -0.007930   0.356160  -0.000215   0.000648
     5  C    0.000020  -0.000000  -0.037997   0.000024   0.004200   0.000026
     6  C    0.000002   0.000000   0.000648  -0.000215   0.356160  -0.007930
     7  C   -0.000000   0.000020   0.000024  -0.037997   0.000026   0.004200
     8  C    0.000000   0.000002  -0.000215   0.000648  -0.007930   0.356160
     9  C   -0.000552   0.000000  -0.008027  -0.000002  -0.000215   0.000000
    10  C   -0.000319   0.000000   0.004200   0.000026  -0.037997   0.000024
    11  C    0.000000  -0.000552  -0.000002  -0.008027   0.000000  -0.000215
    12  C    0.000000  -0.000319   0.000026   0.004200   0.000024  -0.037997
    13  C   -0.034603   0.000000   0.000036   0.000000   0.000028  -0.000000
    14  C    0.007581   0.000000  -0.000215   0.000000  -0.008027  -0.000002
    15  C    0.000000  -0.034603   0.000000   0.000036  -0.000000   0.000028
    16  C    0.000000   0.007581   0.000000  -0.000215  -0.000002  -0.008027
    17  C   -0.026085   0.000000  -0.000002  -0.000000   0.000000   0.000000
    18  C   -0.010712  -0.000000   0.000028  -0.000000   0.000036   0.000000
    19  C    0.000000  -0.026085  -0.000000  -0.000002   0.000000   0.000000
    20  C   -0.000000  -0.010712  -0.000000   0.000028   0.000000   0.000036
    21  C    0.543402   0.000000   0.000000   0.000000  -0.000002  -0.000000
    22  C    0.462232   0.000000   0.000000   0.000000  -0.000000   0.000000
    23  C    0.000000   0.462232   0.000000   0.000000   0.000000  -0.000000
    24  C    0.000000   0.543402   0.000000   0.000000  -0.000000  -0.000002
    25  C    4.870201   0.000000  -0.000000   0.000000   0.000000   0.000000
    26  C    0.000000   4.870201   0.000000  -0.000000   0.000000   0.000000
    27  H   -0.000000   0.000000   0.630701   0.006548   0.000024   0.000002
    28  H    0.000000  -0.000000   0.006548   0.630701   0.000002   0.000024
    29  H    0.000000   0.000000   0.000024   0.000002   0.630701   0.006548
    30  H    0.000000   0.000000   0.000002   0.000024   0.006548   0.630701
    31  H    0.000025  -0.000000   0.006540   0.000001   0.000002   0.000000
    32  H   -0.000000   0.000025   0.000001   0.006540   0.000000   0.000002
    33  H    0.000135   0.000000   0.000002   0.000000   0.006540   0.000001
    34  H    0.000000   0.000135   0.000000   0.000002   0.000001   0.006540
    35  H    0.004526   0.000000   0.000001  -0.000000   0.000000  -0.000000
    36  H    0.000000   0.004526  -0.000000   0.000001  -0.000000   0.000000
    37  H   -0.043129   0.000000   0.000000  -0.000000   0.000001  -0.000000
    38  H   -0.040283   0.000000   0.000000  -0.000000  -0.000000   0.000000
    39  H    0.000000  -0.043129  -0.000000   0.000000  -0.000000   0.000001
    40  H    0.000000  -0.040283  -0.000000   0.000000   0.000000  -0.000000
    41  H    0.365647   0.000000  -0.000000   0.000000   0.000000  -0.000000
    42  H    0.000000   0.365647   0.000000  -0.000000  -0.000000   0.000000
              31         32         33         34         35         36
     1  C    0.000030   0.000030   0.000024   0.000024   0.000000   0.000000
     2  C    0.000024   0.000024   0.000030   0.000030  -0.000000  -0.000000
     3  C   -0.007868  -0.000002  -0.000211   0.000000  -0.000003   0.000000
     4  C   -0.000002  -0.007868   0.000000  -0.000211   0.000000  -0.000003
     5  C   -0.039264   0.000000   0.004125  -0.000000   0.000140  -0.000000
     6  C   -0.000211   0.000000  -0.007868  -0.000002   0.000000   0.000000
     7  C    0.000000  -0.039264  -0.000000   0.004125  -0.000000   0.000140
     8  C    0.000000  -0.000211  -0.000002  -0.007868   0.000000   0.000000
     9  C    0.357159   0.000000   0.000645   0.000000  -0.008670  -0.000000
    10  C    0.004125  -0.000000  -0.039264   0.000000   0.000014   0.000000
    11  C    0.000000   0.357159   0.000000   0.000645  -0.000000  -0.008670
    12  C   -0.000000   0.004125   0.000000  -0.039264   0.000000   0.000014
    13  C   -0.038991  -0.000000   0.004249   0.000000  -0.040105   0.000000
    14  C    0.000645   0.000000   0.357159   0.000000  -0.000188   0.000000
    15  C   -0.000000  -0.038991   0.000000   0.004249   0.000000  -0.040105
    16  C    0.000000   0.000645   0.000000   0.357159   0.000000  -0.000188
    17  C   -0.008316  -0.000000  -0.000209  -0.000000   0.364674   0.000000
    18  C    0.004249   0.000000  -0.038991  -0.000000   0.004476  -0.000000
    19  C   -0.000000  -0.008316  -0.000000  -0.000209   0.000000   0.364674
    20  C    0.000000   0.004249  -0.000000  -0.038991  -0.000000   0.004476
    21  C   -0.000209  -0.000000  -0.008316  -0.000000   0.000504   0.000000
    22  C    0.000135   0.000000   0.000025  -0.000000  -0.043129   0.000000
    23  C    0.000000   0.000135  -0.000000   0.000025   0.000000  -0.043129
    24  C   -0.000000  -0.000209  -0.000000  -0.008316   0.000000   0.000504
    25  C    0.000025  -0.000000   0.000135   0.000000   0.004526   0.000000
    26  C   -0.000000   0.000025   0.000000   0.000135   0.000000   0.004526
    27  H    0.006540   0.000001   0.000002   0.000000   0.000001  -0.000000
    28  H    0.000001   0.006540   0.000000   0.000002  -0.000000   0.000001
    29  H    0.000002   0.000000   0.006540   0.000001   0.000000  -0.000000
    30  H    0.000000   0.000002   0.000001   0.006540  -0.000000   0.000000
    31  H    0.631761  -0.000000   0.000024  -0.000000   0.006357  -0.000000
    32  H   -0.000000   0.631761  -0.000000   0.000024  -0.000000   0.006357
    33  H    0.000024  -0.000000   0.631761  -0.000000   0.000002   0.000000
    34  H   -0.000000   0.000024  -0.000000   0.631761   0.000000   0.000002
    35  H    0.006357  -0.000000   0.000002   0.000000   0.632699   0.000000
    36  H   -0.000000   0.006357   0.000000   0.000002   0.000000   0.632699
    37  H    0.000002   0.000000   0.006357  -0.000000   0.000019   0.000000
    38  H   -0.000014   0.000000  -0.000000  -0.000000  -0.006256   0.000000
    39  H    0.000000   0.000002  -0.000000   0.006357   0.000000   0.000019
    40  H    0.000000  -0.000014  -0.000000  -0.000000   0.000000  -0.006256
    41  H   -0.000000  -0.000000  -0.000014   0.000000  -0.000190   0.000000
    42  H   -0.000000  -0.000000   0.000000  -0.000014   0.000000  -0.000190
              37         38         39         40         41         42
     1  C   -0.000000  -0.000000  -0.000000  -0.000000   0.000000   0.000000
     2  C    0.000000   0.000000   0.000000   0.000000  -0.000000  -0.000000
     3  C    0.000000  -0.000000   0.000000  -0.000000  -0.000000   0.000000
     4  C    0.000000  -0.000000   0.000000  -0.000000   0.000000  -0.000000
     5  C    0.000014   0.000004   0.000000   0.000000  -0.000001  -0.000000
     6  C   -0.000003  -0.000000   0.000000   0.000000  -0.000000  -0.000000
     7  C    0.000000   0.000000   0.000014   0.000004  -0.000000  -0.000001
     8  C    0.000000   0.000000  -0.000003  -0.000000  -0.000000  -0.000000
     9  C   -0.000188  -0.000215   0.000000  -0.000000   0.000011   0.000000
    10  C    0.000140  -0.000001  -0.000000  -0.000000   0.000004   0.000000
    11  C    0.000000  -0.000000  -0.000188  -0.000215   0.000000   0.000011
    12  C   -0.000000  -0.000000   0.000140  -0.000001   0.000000   0.000004
    13  C    0.004476   0.002908  -0.000000   0.000000   0.000995   0.000000
    14  C   -0.008670   0.000011  -0.000000   0.000000  -0.000215  -0.000000
    15  C   -0.000000   0.000000   0.004476   0.002908   0.000000   0.000995
    16  C   -0.000000   0.000000  -0.008670   0.000011  -0.000000  -0.000215
    17  C    0.000504  -0.033469   0.000000   0.000000   0.004145   0.000000
    18  C   -0.040105   0.000995   0.000000   0.000000   0.002908   0.000000
    19  C    0.000000   0.000000   0.000504  -0.033469   0.000000   0.004145
    20  C    0.000000   0.000000  -0.040105   0.000995   0.000000   0.002908
    21  C    0.364674   0.004145   0.000000   0.000000  -0.033469   0.000000
    22  C    0.004526   0.365647   0.000000   0.000000  -0.040283   0.000000
    23  C    0.000000   0.000000   0.004526   0.365647   0.000000  -0.040283
    24  C    0.000000   0.000000   0.364674   0.004145   0.000000  -0.033469
    25  C   -0.043129  -0.040283   0.000000   0.000000   0.365647   0.000000
    26  C    0.000000   0.000000  -0.043129  -0.040283   0.000000   0.365647
    27  H    0.000000   0.000000  -0.000000  -0.000000  -0.000000   0.000000
    28  H   -0.000000  -0.000000   0.000000   0.000000   0.000000  -0.000000
    29  H    0.000001  -0.000000  -0.000000   0.000000   0.000000  -0.000000
    30  H   -0.000000   0.000000   0.000001  -0.000000  -0.000000   0.000000
    31  H    0.000002  -0.000014   0.000000   0.000000  -0.000000  -0.000000
    32  H    0.000000   0.000000   0.000002  -0.000014  -0.000000  -0.000000
    33  H    0.006357  -0.000000  -0.000000  -0.000000  -0.000014   0.000000
    34  H   -0.000000  -0.000000   0.006357  -0.000000   0.000000  -0.000014
    35  H    0.000019  -0.006256   0.000000   0.000000  -0.000190   0.000000
    36  H    0.000000   0.000000   0.000019  -0.006256   0.000000  -0.000190
    37  H    0.632699  -0.000190   0.000000   0.000000  -0.006256   0.000000
    38  H   -0.000190   0.624921   0.000000   0.000000  -0.005111   0.000000
    39  H    0.000000   0.000000   0.632699  -0.000190   0.000000  -0.006256
    40  H    0.000000   0.000000  -0.000190   0.624921   0.000000  -0.005111
    41  H   -0.006256  -0.005111   0.000000   0.000000   0.624921   0.000000
    42  H    0.000000   0.000000  -0.006256  -0.005111   0.000000   0.624921
 Mulliken charges:
               1
     1  C    0.122413
     2  C    0.122413
     3  C   -0.210340
     4  C   -0.210340
     5  C    0.123087
     6  C   -0.210340
     7  C    0.123087
     8  C   -0.210340
     9  C   -0.207928
    10  C    0.123087
    11  C   -0.207928
    12  C    0.123087
    13  C    0.109614
    14  C   -0.207928
    15  C    0.109614
    16  C   -0.207928
    17  C   -0.116999
    18  C    0.109614
    19  C   -0.116999
    20  C    0.109614
    21  C   -0.116999
    22  C   -0.098090
    23  C   -0.098090
    24  C   -0.116999
    25  C   -0.098090
    26  C   -0.098090
    27  H    0.083619
    28  H    0.083619
    29  H    0.083619
    30  H    0.083619
    31  H    0.083793
    32  H    0.083793
    33  H    0.083793
    34  H    0.083793
    35  H    0.085128
    36  H    0.085128
    37  H    0.085128
    38  H    0.086910
    39  H    0.085128
    40  H    0.086910
    41  H    0.086910
    42  H    0.086910
 Sum of Mulliken charges =  -0.00000
 Mulliken charges with hydrogens summed into heavy atoms:
               1
     1  C    0.122413
     2  C    0.122413
     3  C   -0.126722
     4  C   -0.126722
     5  C    0.123087
     6  C   -0.126722
     7  C    0.123087
     8  C   -0.126722
     9  C   -0.124135
    10  C    0.123087
    11  C   -0.124135
    12  C    0.123087
    13  C    0.109614
    14  C   -0.124135
    15  C    0.109614
    16  C   -0.124135
    17  C   -0.031872
    18  C    0.109614
    19  C   -0.031872
    20  C    0.109614
    21  C   -0.031872
    22  C   -0.011180
    23  C   -0.011180
    24  C   -0.031872
    25  C   -0.011180
    26  C   -0.011180
 APT charges:
               1
     1  C   -0.040537
     2  C   -0.040538
     3  C    0.027353
     4  C    0.027353
     5  C   -0.032706
     6  C    0.027353
     7  C   -0.032706
     8  C    0.027353
     9  C    0.012922
    10  C   -0.032706
    11  C    0.012922
    12  C   -0.032706
    13  C   -0.015952
    14  C    0.012921
    15  C   -0.015952
    16  C    0.012922
    17  C    0.010557
    18  C   -0.015952
    19  C    0.010557
    20  C   -0.015952
    21  C    0.010557
    22  C   -0.036771
    23  C   -0.036771
    24  C    0.010557
    25  C   -0.036771
    26  C   -0.036771
    27  H    0.018841
    28  H    0.018841
    29  H    0.018841
    30  H    0.018841
    31  H    0.017448
    32  H    0.017448
    33  H    0.017448
    34  H    0.017448
    35  H    0.018203
    36  H    0.018203
    37  H    0.018203
    38  H    0.000374
    39  H    0.018203
    40  H    0.000374
    41  H    0.000374
    42  H    0.000374
 Sum of APT charges =   0.00000
 APT charges with hydrogens summed into heavy atoms:
               1
     1  C   -0.040537
     2  C   -0.040538
     3  C    0.046194
     4  C    0.046194
     5  C   -0.032706
     6  C    0.046194
     7  C   -0.032706
     8  C    0.046194
     9  C    0.030370
    10  C   -0.032706
    11  C    0.030370
    12  C   -0.032706
    13  C   -0.015952
    14  C    0.030370
    15  C   -0.015952
    16  C    0.030370
    17  C    0.028760
    18  C   -0.015952
    19  C    0.028760
    20  C   -0.015952
    21  C    0.028760
    22  C   -0.036397
    23  C   -0.036397
    24  C    0.028760
    25  C   -0.036397
    26  C   -0.036397
 Electronic spatial extent (au):  <R**2>=          14770.3666
 Charge=              0.0000 electrons
 Dipole moment (field-independent basis, Debye):
    X=              0.0000    Y=              0.0000    Z=              0.0000  Tot=              0.0000
 Quadrupole moment (field-independent basis, Debye-Ang):
   XX=           -156.4228   YY=           -125.9961   ZZ=           -129.4312
   XY=              0.0000   XZ=             -0.0000   YZ=             -0.0000
 Traceless Quadrupole moment (field-independent basis, Debye-Ang):
   XX=            -19.1394   YY=             11.2873   ZZ=              7.8522
   XY=              0.0000   XZ=             -0.0000   YZ=             -0.0000
 Octapole moment (field-independent basis, Debye-Ang**2):
  XXX=              0.0000  YYY=              0.0000  ZZZ=              0.0000  XYY=              0.0000
  XXY=             -0.0000  XXZ=              0.0000  XZZ=              0.0000  YZZ=             -0.0000
  YYZ=              0.0000  XYZ=             -0.0000
 Hexadecapole moment (field-independent basis, Debye-Ang**3):
 XXXX=           -162.2269 YYYY=         -16882.0385 ZZZZ=          -1322.3076 XXXY=             -0.0000
 XXXZ=              0.0000 YYYX=             -0.0000 YYYZ=             -0.0000 ZZZX=              0.0000
 ZZZY=             -0.0000 XXYY=          -3498.8791 XXZZ=           -293.8767 YYZZ=          -3100.9979
 XXYZ=             -0.0000 YYXZ=             -0.0000 ZZXY=             -0.0000
 N-N= 1.897104635457D+03 E-N=-6.110495891650D+03  KE= 9.907951157025D+02
 Symmetry AG   KE= 2.622644267084D+02
 Symmetry B1G  KE= 5.967934482732D+00
 Symmetry B2G  KE= 6.737321526433D+00
 Symmetry B3G  KE= 2.209253543891D+02
 Symmetry AU   KE= 7.014823162819D+00
 Symmetry B1U  KE= 2.522453416601D+02
 Symmetry B2U  KE= 2.275656501761D+02
 Symmetry B3U  KE= 8.074263596840D+00
  Exact polarizability:      79.963       0.000     798.773      -0.000      -0.000     282.421
 Approx polarizability:     133.398       0.000    1196.728      -0.000       0.000     644.571
 No NMR shielding tensors so no spin-rotation constants.
 Leave Link  601 at Thu Sep  8 15:05:36 2022, MaxMem=  1342177280 cpu:             115.2 elap:               2.5
 (Enter /mnt/opt/groups/app-gaussian/g16-avx2/l701.exe)
 ... and contract with generalized density number  0.
 Compute integral second derivatives.
 R6Disp: Adding Grimme-D3 dispersion energy 2nd derivatives to the Hessian.
 Leave Link  701 at Thu Sep  8 15:05:40 2022, MaxMem=  1342177280 cpu:             174.2 elap:               3.8
 (Enter /mnt/opt/groups/app-gaussian/g16-avx2/l702.exe)
 L702 exits ... SP integral derivatives will be done elsewhere.
 Leave Link  702 at Thu Sep  8 15:05:40 2022, MaxMem=  1342177280 cpu:               2.5 elap:               0.1
 (Enter /mnt/opt/groups/app-gaussian/g16-avx2/l703.exe)
 Integral derivatives from FoFJK, PRISM(SPDF).
 Compute integral second derivatives, UseDBF=F ICtDFT=           0.
 Calling FoFJK, ICntrl=    100127 FMM=F ISym2X=1 I1Cent= 0 IOpClX= 0 NMat=1 NMatS=1 NMatT=0.
 FoFJK:  IHMeth= 1 ICntrl=  100127 DoSepK=F KAlg= 0 I1Cent=           0 FoldK=F
 IRaf=         0 NMat=       1 IRICut=       1 DoRegI=T DoRafI=F ISym2E= 1 IDoP0=0 IntGTp=1.
 FoFCou: FMM=F IPFlag=           0 FMFlag=      100000 FMFlg1=         800
         NFxFlg=           0 DoJE=F BraDBF=F KetDBF=F FulRan=T
         wScrn=  0.000000 ICntrl=    100127 IOpCl=  0 I1Cent=           0 NGrid=           0
         NMat0=    1 NMatS0=      1 NMatT0=    0 NMatD0=    1 NMtDS0=    0 NMtDT0=    0
 Petite list used in FoFCou.
 Leave Link  703 at Thu Sep  8 15:06:03 2022, MaxMem=  1342177280 cpu:            1067.1 elap:              22.8
 (Enter /mnt/opt/groups/app-gaussian/g16-avx2/l716.exe)
 Dipole        = 1.19140570D-17 3.50147702D-14 1.68659943D-14
 Polarizability= 7.99627939D+01 1.82510603D-14 7.98772892D+02
                -6.51683849D-15-6.82494072D-07 2.82421408D+02
 Full mass-weighted force constant matrix:
 Low frequencies ---   -3.4767   -2.8047   -0.0013   -0.0007   -0.0004    0.3224
 Low frequencies ---   26.7532   60.0271   73.5541
 Diagonal vibrational polarizability:
       17.0605919       2.8613570       4.5594440
 Harmonic frequencies (cm**-1), IR intensities (KM/Mole), Raman scattering
 activities (A**4/AMU), depolarization ratios for plane and unpolarized
 incident light, reduced masses (AMU), force constants (mDyne/A),
 and normal coordinates:
                      1                      2                      3
                     B3U                    AU                     B1G
 Frequencies --     26.7532                60.0271                73.5541
 Red. masses --      6.2884                 3.9404                 6.1203
 Frc consts  --      0.0027                 0.0084                 0.0195
 IR Inten    --      0.1803                 0.0000                 0.0000
  Atom  AN      X      Y      Z        X      Y      Z        X      Y      Z
     1   6    -0.17  -0.00   0.00    -0.00   0.00  -0.00    -0.00   0.00   0.00
     2   6    -0.17  -0.00  -0.00     0.00   0.00  -0.00    -0.00   0.00   0.00
     3   6    -0.15  -0.00  -0.00     0.05  -0.00  -0.00    -0.11   0.00   0.00
     4   6    -0.15  -0.00  -0.00    -0.05  -0.00  -0.00     0.11  -0.00   0.00
     5   6    -0.11  -0.00   0.00     0.05  -0.00  -0.00    -0.17   0.00   0.00
     6   6    -0.15  -0.00  -0.00    -0.05   0.00  -0.00    -0.11  -0.00   0.00
     7   6    -0.11   0.00  -0.00    -0.05   0.00  -0.00     0.17  -0.00   0.00
     8   6    -0.15   0.00   0.00     0.05   0.00  -0.00     0.11   0.00   0.00
     9   6    -0.05  -0.00   0.00     0.13  -0.00  -0.00    -0.17   0.00   0.00
    10   6    -0.11  -0.00  -0.00    -0.05   0.00  -0.00    -0.17  -0.00   0.00
    11   6    -0.05   0.00  -0.00    -0.13   0.00  -0.00     0.17  -0.00   0.00
    12   6    -0.11   0.00  -0.00     0.05  -0.00  -0.00     0.17   0.00   0.00
    13   6     0.03  -0.00  -0.00     0.08  -0.00   0.00    -0.10   0.00  -0.00
    14   6    -0.05  -0.00  -0.00    -0.13   0.00  -0.00    -0.17  -0.00   0.00
    15   6     0.03   0.00  -0.00    -0.08   0.00   0.00     0.10  -0.00  -0.00
    16   6    -0.05   0.00   0.00     0.13  -0.00  -0.00     0.17   0.00   0.00
    17   6     0.13  -0.00   0.00     0.18  -0.00   0.00     0.03   0.00  -0.00
    18   6     0.03  -0.00  -0.00    -0.08   0.00   0.00    -0.10  -0.00  -0.00
    19   6     0.13   0.00  -0.00    -0.18   0.00   0.00    -0.03  -0.00  -0.00
    20   6     0.03   0.00   0.00     0.08  -0.00   0.00     0.10   0.00  -0.00
    21   6     0.13  -0.00   0.00    -0.18   0.00   0.00     0.03  -0.00  -0.00
    22   6     0.22  -0.00  -0.00     0.09  -0.00   0.00     0.18   0.00  -0.00
    23   6     0.22   0.00   0.00    -0.09   0.00   0.00    -0.18  -0.00  -0.00
    24   6     0.13   0.00  -0.00     0.18  -0.00   0.00    -0.03   0.00  -0.00
    25   6     0.22  -0.00   0.00    -0.09   0.00   0.00     0.18  -0.00  -0.00
    26   6     0.22   0.00   0.00     0.09  -0.00   0.00    -0.18   0.00  -0.00
    27   1    -0.15  -0.00   0.00     0.08  -0.00  -0.00    -0.10   0.00   0.00
    28   1    -0.15   0.00  -0.00    -0.08   0.00  -0.00     0.10  -0.00   0.00
    29   1    -0.15  -0.00  -0.00    -0.08   0.00  -0.00    -0.10  -0.00   0.00
    30   1    -0.15  -0.00   0.00     0.08  -0.00  -0.00     0.10   0.00   0.00
    31   1    -0.05  -0.00   0.00     0.22  -0.00  -0.00    -0.17   0.00   0.00
    32   1    -0.05   0.00  -0.00    -0.22   0.00  -0.00     0.17  -0.00   0.00
    33   1    -0.05  -0.00  -0.00    -0.22   0.00   0.00    -0.17  -0.00   0.00
    34   1    -0.05   0.00   0.00     0.22  -0.00  -0.00     0.17   0.00   0.00
    35   1     0.13  -0.00   0.00     0.31  -0.00   0.00     0.03   0.00  -0.00
    36   1     0.13   0.00  -0.00    -0.31   0.00   0.00    -0.03  -0.00  -0.00
    37   1     0.13  -0.00   0.00    -0.31   0.00   0.00     0.03  -0.00  -0.00
    38   1     0.30  -0.00   0.00     0.17  -0.00   0.00     0.31   0.00  -0.00
    39   1     0.13   0.00  -0.00     0.31  -0.00   0.00    -0.03   0.00  -0.00
    40   1     0.30   0.00   0.00    -0.17   0.00   0.00    -0.31  -0.00  -0.00
    41   1     0.30  -0.00   0.00    -0.17   0.00   0.00     0.31  -0.00  -0.00
    42   1     0.30   0.00   0.00     0.17  -0.00   0.00    -0.31   0.00  -0.00
                      4                      5                      6
                     B1U                    B2G                    B3U
 Frequencies --     91.0980               124.1895               141.8653
 Red. masses --      5.7785                 4.0180                 5.9411
 Frc consts  --      0.0283                 0.0365                 0.0704
 IR Inten    --      0.8587                 0.0000                 0.5540
  Atom  AN      X      Y      Z        X      Y      Z        X      Y      Z
     1   6    -0.00  -0.00  -0.16     0.10   0.00  -0.00     0.19   0.00  -0.00
     2   6     0.00   0.00  -0.16    -0.10  -0.00  -0.00     0.19   0.00   0.00
     3   6    -0.00  -0.02  -0.14     0.16   0.00  -0.00     0.13   0.00   0.00
     4   6     0.00   0.02  -0.14     0.16   0.00  -0.00     0.13  -0.00   0.00
     5   6    -0.00  -0.02  -0.10     0.05  -0.00  -0.00    -0.02   0.00   0.00
     6   6    -0.00   0.02  -0.14    -0.16   0.00  -0.00     0.13  -0.00   0.00
     7   6     0.00   0.02  -0.10     0.05   0.00  -0.00    -0.02  -0.00   0.00
     8   6     0.00  -0.02  -0.14    -0.16   0.00  -0.00     0.13  -0.00  -0.00
     9   6    -0.00  -0.06  -0.04     0.01  -0.00  -0.00    -0.15   0.00   0.00
    10   6    -0.00   0.02  -0.10    -0.05  -0.00  -0.00    -0.02   0.00   0.00
    11   6     0.00   0.06  -0.04     0.01   0.00  -0.00    -0.15  -0.00   0.00
    12   6     0.00  -0.02  -0.10    -0.05   0.00  -0.00    -0.02  -0.00   0.00
    13   6    -0.00  -0.03   0.03    -0.04  -0.00   0.00    -0.17   0.00   0.00
    14   6    -0.00   0.06  -0.04    -0.01   0.00  -0.00    -0.15   0.00   0.00
    15   6     0.00   0.03   0.03    -0.04   0.00   0.00    -0.17  -0.00   0.00
    16   6     0.00  -0.06  -0.04    -0.01  -0.00  -0.00    -0.15  -0.00   0.00
    17   6    -0.00  -0.08   0.12    -0.15  -0.00   0.00    -0.06   0.00  -0.00
    18   6    -0.00   0.03   0.03     0.04   0.00  -0.00    -0.17   0.00   0.00
    19   6     0.00   0.08   0.12    -0.15   0.00   0.00    -0.06  -0.00  -0.00
    20   6     0.00  -0.03   0.03     0.04   0.00   0.00    -0.17  -0.00  -0.00
    21   6     0.00   0.08   0.12     0.15   0.00   0.00    -0.06   0.00  -0.00
    22   6     0.00  -0.04   0.19    -0.10  -0.00   0.00     0.15   0.00  -0.00
    23   6    -0.00   0.04   0.19    -0.10   0.00   0.00     0.15   0.00  -0.00
    24   6    -0.00  -0.08   0.12     0.15  -0.00   0.00    -0.06   0.00  -0.00
    25   6     0.00   0.04   0.19     0.10   0.00   0.00     0.15   0.00  -0.00
    26   6    -0.00  -0.04   0.19     0.10  -0.00   0.00     0.15   0.00  -0.00
    27   1    -0.00  -0.05  -0.14     0.27   0.00  -0.00     0.14  -0.00   0.00
    28   1     0.00   0.05  -0.14     0.27   0.00  -0.00     0.14  -0.00   0.00
    29   1     0.00   0.05  -0.14    -0.27   0.00  -0.00     0.14  -0.00   0.00
    30   1     0.00  -0.05  -0.14    -0.27   0.00  -0.00     0.14  -0.00   0.00
    31   1    -0.00  -0.13  -0.04     0.01  -0.00  -0.00    -0.15   0.00   0.00
    32   1     0.00   0.13  -0.04     0.01   0.00  -0.00    -0.15  -0.00   0.00
    33   1    -0.00   0.13  -0.04    -0.01   0.00  -0.00    -0.15   0.00   0.00
    34   1     0.00  -0.13  -0.04    -0.01  -0.00  -0.00    -0.15  -0.00   0.00
    35   1    -0.00  -0.16   0.12    -0.27  -0.00   0.00    -0.06   0.00  -0.00
    36   1     0.00   0.16   0.12    -0.27   0.00   0.00    -0.06  -0.00  -0.00
    37   1     0.00   0.16   0.12     0.27   0.00   0.00    -0.06  -0.00  -0.00
    38   1     0.00  -0.07   0.25    -0.18  -0.00   0.00     0.31   0.00  -0.00
    39   1    -0.00  -0.16   0.12     0.27  -0.00   0.00    -0.06   0.00  -0.00
    40   1    -0.00   0.07   0.25    -0.18   0.00   0.00     0.31   0.00  -0.00
    41   1     0.00   0.07   0.25     0.18   0.00   0.00     0.31   0.00  -0.00
    42   1    -0.00  -0.07   0.25     0.18  -0.00   0.00     0.31   0.00  -0.00
                      7                      8                      9
                     B3G                    AU                     B1G
 Frequencies --    192.0766               196.3784               225.1948
 Red. masses --      5.4281                 4.1312                 5.6734
 Frc consts  --      0.1180                 0.0939                 0.1695
 IR Inten    --      0.0000                 0.0000                 0.0000
  Atom  AN      X      Y      Z        X      Y      Z        X      Y      Z
     1   6     0.00  -0.01  -0.00     0.00   0.00   0.00     0.00  -0.00   0.00
     2   6     0.00   0.01  -0.00    -0.00   0.00   0.00     0.00   0.00  -0.00
     3   6     0.00  -0.04   0.09     0.13   0.00  -0.00    -0.17   0.00  -0.00
     4   6    -0.00  -0.04  -0.09    -0.13   0.00   0.00     0.17  -0.00  -0.00
     5   6     0.00   0.01   0.16     0.10   0.00  -0.00    -0.14   0.00   0.00
     6   6    -0.00   0.04   0.09    -0.13  -0.00  -0.00    -0.17   0.00   0.00
     7   6    -0.00   0.01  -0.16    -0.10  -0.00   0.00     0.14  -0.00   0.00
     8   6     0.00   0.04  -0.09     0.13  -0.00   0.00     0.17  -0.00   0.00
     9   6     0.00   0.04   0.14     0.15  -0.00  -0.00     0.01   0.00  -0.00
    10   6    -0.00  -0.01   0.16    -0.10   0.00  -0.00    -0.14   0.00  -0.00
    11   6    -0.00   0.04  -0.14    -0.15  -0.00   0.00    -0.01  -0.00  -0.00
    12   6     0.00  -0.01  -0.16     0.10   0.00   0.00     0.14  -0.00   0.00
    13   6     0.00   0.03   0.10     0.02  -0.00  -0.00     0.17   0.00  -0.00
    14   6    -0.00  -0.04   0.14    -0.15   0.00  -0.00     0.01   0.00   0.00
    15   6    -0.00   0.03  -0.10    -0.02  -0.00   0.00    -0.17  -0.00  -0.00
    16   6     0.00  -0.04  -0.14     0.15   0.00   0.00    -0.01  -0.00   0.00
    17   6    -0.00   0.10  -0.02    -0.11  -0.00   0.00     0.12   0.00  -0.00
    18   6     0.00  -0.03   0.10    -0.02   0.00  -0.00     0.17   0.00  -0.00
    19   6     0.00   0.10   0.02     0.11  -0.00  -0.00    -0.12  -0.00  -0.00
    20   6    -0.00  -0.03  -0.10     0.02  -0.00   0.00    -0.17  -0.00  -0.00
    21   6     0.00  -0.10  -0.02     0.11   0.00   0.00     0.12   0.00   0.00
    22   6    -0.00   0.05  -0.14    -0.10  -0.00   0.00    -0.12   0.00   0.00
    23   6     0.00   0.05   0.14     0.10  -0.00  -0.00     0.12  -0.00   0.00
    24   6    -0.00  -0.10   0.02    -0.11   0.00  -0.00    -0.12  -0.00   0.00
    25   6     0.00  -0.05  -0.14     0.10   0.00   0.00    -0.12   0.00   0.00
    26   6    -0.00  -0.05   0.14    -0.10   0.00  -0.00     0.12  -0.00   0.00
    27   1     0.00  -0.13   0.09     0.21   0.00  -0.00    -0.19   0.00  -0.00
    28   1    -0.00  -0.13  -0.09    -0.21   0.00   0.00     0.19  -0.00  -0.00
    29   1    -0.00   0.13   0.09    -0.21  -0.00  -0.00    -0.19   0.00   0.00
    30   1     0.00   0.13  -0.09     0.21  -0.00   0.00     0.19  -0.00   0.00
    31   1     0.00   0.07   0.14     0.23  -0.00  -0.00    -0.01   0.00  -0.00
    32   1    -0.00   0.07  -0.14    -0.23  -0.00   0.00     0.01  -0.00  -0.00
    33   1    -0.00  -0.07   0.14    -0.23   0.00  -0.00    -0.01   0.00   0.00
    34   1     0.00  -0.07  -0.14     0.23   0.00   0.00     0.01  -0.00   0.00
    35   1    -0.00   0.22  -0.02    -0.21  -0.00   0.00     0.16   0.00  -0.00
    36   1     0.00   0.22   0.02     0.21  -0.00  -0.00    -0.16  -0.00  -0.00
    37   1     0.00  -0.22  -0.02     0.21   0.00   0.00     0.16   0.00   0.00
    38   1    -0.00   0.09  -0.21    -0.20  -0.00   0.00    -0.29   0.00   0.00
    39   1    -0.00  -0.22   0.02    -0.21   0.00  -0.00    -0.16  -0.00   0.00
    40   1     0.00   0.09   0.21     0.20  -0.00  -0.00     0.29  -0.00   0.00
    41   1     0.00  -0.09  -0.21     0.20   0.00   0.00    -0.29   0.00  -0.00
    42   1    -0.00  -0.09   0.21    -0.20   0.00  -0.00     0.29  -0.00  -0.00
                     10                     11                     12
                     AG                     B2G                    B1U
 Frequencies --    225.9157               279.6298               299.8353
 Red. masses --      7.2812                 4.2200                 5.0593
 Frc consts  --      0.2189                 0.1944                 0.2680
 IR Inten    --      0.0000                 0.0000                 0.1891
  Atom  AN      X      Y      Z        X      Y      Z        X      Y      Z
     1   6    -0.00   0.00   0.00    -0.10  -0.00  -0.00    -0.00  -0.00   0.19
     2   6    -0.00   0.00  -0.00     0.10  -0.00  -0.00     0.00   0.00   0.19
     3   6     0.00   0.05  -0.02    -0.11  -0.00  -0.00    -0.00   0.05   0.10
     4   6    -0.00  -0.05  -0.02    -0.11   0.00  -0.00    -0.00  -0.05   0.10
     5   6     0.00   0.10   0.00     0.04  -0.00   0.00     0.00  -0.00  -0.01
     6   6     0.00   0.05   0.02     0.11  -0.00  -0.00     0.00  -0.05   0.10
     7   6    -0.00  -0.10   0.00     0.04   0.00   0.00    -0.00   0.00  -0.01
     8   6    -0.00  -0.05   0.02     0.11  -0.00  -0.00     0.00   0.05   0.10
     9   6    -0.00   0.14  -0.01     0.19  -0.00   0.00     0.00   0.02  -0.11
    10   6     0.00   0.10  -0.00    -0.04   0.00   0.00     0.00   0.00  -0.01
    11   6     0.00  -0.14  -0.01     0.19   0.00   0.00     0.00  -0.02  -0.11
    12   6    -0.00  -0.10  -0.00    -0.04  -0.00   0.00    -0.00  -0.00  -0.01
    13   6    -0.00   0.17   0.00     0.07   0.00   0.00     0.00  -0.02  -0.16
    14   6     0.00   0.14   0.01    -0.19   0.00   0.00    -0.00  -0.02  -0.11
    15   6     0.00  -0.17   0.00     0.07   0.00   0.00     0.00   0.02  -0.16
    16   6    -0.00  -0.14   0.01    -0.19  -0.00   0.00    -0.00   0.02  -0.11
    17   6    -0.00   0.20  -0.01    -0.05   0.00   0.00    -0.00  -0.11  -0.03
    18   6    -0.00   0.17  -0.00    -0.07  -0.00   0.00    -0.00   0.02  -0.16
    19   6     0.00  -0.20  -0.01    -0.05  -0.00  -0.00     0.00   0.11  -0.03
    20   6     0.00  -0.17  -0.00    -0.07   0.00   0.00    -0.00  -0.02  -0.16
    21   6    -0.00   0.20   0.01     0.05  -0.00  -0.00    -0.00   0.11  -0.03
    22   6     0.00   0.21   0.00    -0.10   0.00  -0.00    -0.00  -0.05   0.10
    23   6    -0.00  -0.21   0.00    -0.10  -0.00  -0.00    -0.00   0.05   0.10
    24   6     0.00  -0.20   0.01     0.05   0.00   0.00     0.00  -0.11  -0.03
    25   6     0.00   0.21  -0.00     0.10  -0.00  -0.00     0.00   0.05   0.10
    26   6    -0.00  -0.21  -0.00     0.10   0.00  -0.00     0.00  -0.05   0.10
    27   1     0.00   0.05  -0.02    -0.16  -0.00  -0.00    -0.00   0.16   0.10
    28   1    -0.00  -0.05  -0.02    -0.16   0.00  -0.00    -0.00  -0.16   0.10
    29   1     0.00   0.05   0.02     0.16   0.00  -0.00     0.00  -0.16   0.10
    30   1    -0.00  -0.05   0.02     0.16  -0.00  -0.00     0.00   0.16   0.10
    31   1     0.00   0.14  -0.01     0.29  -0.00   0.00     0.00   0.10  -0.11
    32   1    -0.00  -0.14  -0.01     0.29   0.00   0.00     0.00  -0.10  -0.11
    33   1     0.00   0.14   0.01    -0.29   0.00   0.00    -0.00  -0.10  -0.11
    34   1    -0.00  -0.14   0.01    -0.29   0.00   0.00    -0.00   0.10  -0.11
    35   1    -0.00   0.20  -0.01    -0.13   0.00   0.00    -0.00  -0.24  -0.03
    36   1     0.00  -0.20  -0.01    -0.13  -0.00  -0.00     0.00   0.24  -0.03
    37   1    -0.00   0.20   0.01     0.13  -0.00  -0.00     0.00   0.24  -0.03
    38   1     0.00   0.20   0.01    -0.22   0.00  -0.00     0.00  -0.09   0.18
    39   1     0.00  -0.20   0.01     0.13   0.00   0.00     0.00  -0.24  -0.03
    40   1    -0.00  -0.20   0.01    -0.22  -0.00  -0.00    -0.00   0.09   0.18
    41   1     0.00   0.20  -0.01     0.22  -0.00  -0.00     0.00   0.09   0.18
    42   1    -0.00  -0.20  -0.01     0.22   0.00  -0.00     0.00  -0.09   0.18
                     13                     14                     15
                     B3U                    AU                     B1G
 Frequencies --    309.5093               372.0015               376.4233
 Red. masses --      5.0356                 4.2611                 3.4596
 Frc consts  --      0.2842                 0.3474                 0.2888
 IR Inten    --      0.1107                 0.0000                 0.0000
  Atom  AN      X      Y      Z        X      Y      Z        X      Y      Z
     1   6     0.14   0.00   0.00    -0.00   0.00  -0.00     0.00  -0.00   0.00
     2   6     0.14   0.00   0.00     0.00   0.00  -0.00     0.00  -0.00   0.00
     3   6     0.05   0.00   0.00     0.20  -0.00   0.00     0.15   0.00  -0.00
     4   6     0.05  -0.00   0.00    -0.20  -0.00  -0.00    -0.15  -0.00   0.00
     5   6    -0.13   0.00   0.00     0.05  -0.00   0.00    -0.01   0.00  -0.00
     6   6     0.05  -0.00   0.00    -0.20   0.00   0.00     0.15  -0.00  -0.00
     7   6    -0.13  -0.00  -0.00    -0.05  -0.00   0.00     0.01   0.00   0.00
     8   6     0.05  -0.00  -0.00     0.20   0.00  -0.00    -0.15  -0.00   0.00
     9   6    -0.14  -0.00  -0.00    -0.12  -0.00   0.00    -0.14  -0.00  -0.00
    10   6    -0.13  -0.00   0.00    -0.05   0.00   0.00    -0.01  -0.00  -0.00
    11   6    -0.14   0.00  -0.00     0.12   0.00   0.00     0.14   0.00   0.00
    12   6    -0.13  -0.00  -0.00     0.05  -0.00   0.00     0.01   0.00   0.00
    13   6     0.10  -0.00  -0.00    -0.09  -0.00  -0.00     0.02   0.00   0.00
    14   6    -0.14   0.00  -0.00     0.12  -0.00  -0.00    -0.14   0.00   0.00
    15   6     0.10   0.00   0.00     0.09   0.00  -0.00    -0.02  -0.00  -0.00
    16   6    -0.14   0.00  -0.00    -0.12  -0.00  -0.00     0.14   0.00   0.00
    17   6     0.15  -0.00  -0.00    -0.00  -0.00  -0.00     0.11   0.00  -0.00
    18   6     0.10   0.00  -0.00     0.09   0.00  -0.00     0.02   0.00   0.00
    19   6     0.15   0.00   0.00     0.00  -0.00  -0.00    -0.11  -0.00  -0.00
    20   6     0.10   0.00   0.00    -0.09   0.00  -0.00    -0.02  -0.00  -0.00
    21   6     0.15   0.00  -0.00     0.00   0.00  -0.00     0.11   0.00   0.00
    22   6    -0.10  -0.00   0.00     0.08  -0.00  -0.00    -0.05   0.00   0.00
    23   6    -0.10  -0.00  -0.00    -0.08  -0.00   0.00     0.05   0.00  -0.00
    24   6     0.15   0.00  -0.00    -0.00   0.00   0.00    -0.11  -0.00  -0.00
    25   6    -0.10   0.00   0.00    -0.08   0.00   0.00    -0.05   0.00   0.00
    26   6    -0.10   0.00  -0.00     0.08   0.00   0.00     0.05   0.00  -0.00
    27   1     0.08  -0.00   0.00     0.30  -0.00   0.00     0.28   0.00  -0.00
    28   1     0.08  -0.00   0.00    -0.30  -0.00  -0.00    -0.28   0.00   0.00
    29   1     0.08  -0.00   0.00    -0.30   0.00   0.00     0.28  -0.00  -0.00
    30   1     0.08   0.00  -0.00     0.30  -0.00  -0.00    -0.28   0.00   0.00
    31   1    -0.22   0.00  -0.00    -0.19   0.00   0.00    -0.25  -0.00  -0.00
    32   1    -0.22   0.00  -0.00     0.19  -0.00   0.00     0.25  -0.00   0.00
    33   1    -0.22  -0.00   0.00     0.19  -0.00  -0.00    -0.25   0.00   0.00
    34   1    -0.22   0.00  -0.00    -0.19   0.00  -0.00     0.25  -0.00   0.00
    35   1     0.24  -0.00  -0.00     0.06  -0.00  -0.00     0.21   0.00  -0.00
    36   1     0.24  -0.00   0.00    -0.06   0.00   0.00    -0.21   0.00  -0.00
    37   1     0.24   0.00  -0.00    -0.06   0.00  -0.00     0.21   0.00  -0.00
    38   1    -0.22  -0.00   0.00     0.22  -0.00   0.00    -0.09   0.00   0.00
    39   1     0.24   0.00   0.00     0.06  -0.00   0.00    -0.21   0.00  -0.00
    40   1    -0.22  -0.00  -0.00    -0.22  -0.00   0.00     0.09   0.00  -0.00
    41   1    -0.22   0.00   0.00    -0.22   0.00   0.00    -0.09   0.00  -0.00
    42   1    -0.22   0.00  -0.00     0.22   0.00   0.00     0.09   0.00   0.00
                     16                     17                     18
                     B3G                    B2U                    B3U
 Frequencies --    396.6565               430.4324               470.6866
 Red. masses --      4.9550                 7.1440                 2.5321
 Frc consts  --      0.4593                 0.7798                 0.3305
 IR Inten    --      0.0000                 7.5223                17.9304
  Atom  AN      X      Y      Z        X      Y      Z        X      Y      Z
     1   6    -0.00   0.03   0.00     0.00   0.20  -0.00     0.16   0.00  -0.00
     2   6    -0.00  -0.03   0.00     0.00   0.20   0.00     0.16  -0.00  -0.00
     3   6     0.00   0.07  -0.11    -0.00   0.18   0.03    -0.09  -0.00   0.00
     4   6     0.00   0.07   0.11    -0.00   0.18  -0.03    -0.09  -0.00  -0.00
     5   6     0.00   0.03  -0.15     0.00   0.12  -0.00     0.06   0.00   0.00
     6   6    -0.00  -0.07  -0.11     0.00   0.18  -0.03    -0.09  -0.00   0.00
     7   6    -0.00   0.03   0.15     0.00   0.12   0.00     0.06   0.00   0.00
     8   6     0.00  -0.07   0.11    -0.00   0.18   0.03    -0.09  -0.00  -0.00
     9   6    -0.00  -0.03   0.00    -0.00   0.03   0.05    -0.04   0.00  -0.00
    10   6    -0.00  -0.03  -0.15     0.00   0.12   0.00     0.06  -0.00   0.00
    11   6    -0.00  -0.03  -0.00    -0.00   0.03  -0.05    -0.04   0.00   0.00
    12   6     0.00  -0.03   0.15     0.00   0.12  -0.00     0.06  -0.00   0.00
    13   6    -0.00   0.04   0.15     0.00  -0.06   0.00     0.08   0.00  -0.00
    14   6     0.00   0.03   0.00    -0.00   0.03  -0.05    -0.04  -0.00   0.00
    15   6     0.00   0.04  -0.15     0.00  -0.06  -0.00     0.08   0.00  -0.00
    16   6    -0.00   0.03  -0.00    -0.00   0.03   0.05    -0.04  -0.00  -0.00
    17   6     0.00   0.11   0.08    -0.00  -0.15   0.04    -0.05   0.00  -0.00
    18   6     0.00  -0.04   0.15     0.00  -0.06  -0.00     0.08  -0.00  -0.00
    19   6     0.00   0.11  -0.08    -0.00  -0.15  -0.04    -0.05   0.00  -0.00
    20   6     0.00  -0.04  -0.15     0.00  -0.06   0.00     0.08  -0.00  -0.00
    21   6     0.00  -0.11   0.08    -0.00  -0.15  -0.04    -0.05   0.00   0.00
    22   6     0.00   0.06  -0.04     0.00  -0.20   0.00     0.03   0.00   0.00
    23   6    -0.00   0.06   0.04     0.00  -0.20  -0.00     0.03   0.00  -0.00
    24   6     0.00  -0.11  -0.08    -0.00  -0.15   0.04    -0.05  -0.00  -0.00
    25   6    -0.00  -0.06  -0.04     0.00  -0.20  -0.00     0.03   0.00   0.00
    26   6    -0.00  -0.06   0.04     0.00  -0.20   0.00     0.03   0.00  -0.00
    27   1     0.00   0.15  -0.11    -0.00   0.20   0.02    -0.38  -0.00   0.00
    28   1     0.00   0.15   0.11    -0.00   0.20  -0.02    -0.38   0.00  -0.00
    29   1     0.00  -0.15  -0.11    -0.00   0.20  -0.02    -0.38  -0.00   0.00
    30   1     0.00  -0.15   0.11    -0.00   0.20   0.02    -0.38  -0.00  -0.00
    31   1     0.00  -0.21   0.01    -0.00   0.03   0.05    -0.19   0.00  -0.00
    32   1    -0.00  -0.21  -0.01    -0.00   0.03  -0.05    -0.19   0.00   0.00
    33   1     0.00   0.21   0.01    -0.00   0.03  -0.05    -0.19  -0.00   0.00
    34   1    -0.00   0.21  -0.01    -0.00   0.03   0.05    -0.19   0.00  -0.00
    35   1     0.00   0.22   0.08    -0.00  -0.17   0.04    -0.18  -0.00  -0.00
    36   1    -0.00   0.22  -0.08    -0.00  -0.17  -0.04    -0.18   0.00  -0.00
    37   1     0.00  -0.22   0.08    -0.00  -0.17  -0.04    -0.18   0.00   0.00
    38   1     0.00   0.11  -0.13    -0.00  -0.18  -0.04    -0.03   0.00   0.00
    39   1     0.00  -0.22  -0.08    -0.00  -0.17   0.04    -0.18   0.00  -0.00
    40   1    -0.00   0.11   0.13     0.00  -0.18   0.04    -0.03   0.00  -0.00
    41   1    -0.00  -0.11  -0.13    -0.00  -0.18   0.04    -0.03   0.00   0.00
    42   1    -0.00  -0.11   0.13     0.00  -0.18  -0.04    -0.03  -0.00   0.00
                     19                     20                     21
                     B1G                    B3U                    B3U
 Frequencies --    472.4337               474.1068               476.0703
 Red. masses --      2.4690                 2.9744                 3.2447
 Frc consts  --      0.3247                 0.3939                 0.4333
 IR Inten    --      0.0000                 2.7316                 2.4173
  Atom  AN      X      Y      Z        X      Y      Z        X      Y      Z
     1   6     0.00  -0.00  -0.00    -0.02  -0.00   0.00     0.18   0.00  -0.00
     2   6     0.00   0.00  -0.00    -0.02   0.00   0.00     0.18   0.00   0.00
     3   6    -0.03  -0.00  -0.00     0.05   0.00   0.00    -0.05   0.00   0.00
     4   6     0.03  -0.00   0.00     0.05  -0.00   0.00    -0.05   0.00  -0.00
     5   6     0.08  -0.00  -0.00    -0.12   0.00   0.00    -0.13   0.00   0.00
     6   6    -0.03   0.00  -0.00     0.05  -0.00  -0.00    -0.05  -0.00   0.00
     7   6    -0.08  -0.00   0.00    -0.12  -0.00  -0.00    -0.13   0.00   0.00
     8   6     0.03  -0.00   0.00     0.05   0.00   0.00    -0.05  -0.00  -0.00
     9   6    -0.08  -0.00   0.00     0.02   0.00   0.00     0.11   0.00   0.00
    10   6     0.08   0.00   0.00    -0.12  -0.00  -0.00    -0.13  -0.00   0.00
    11   6     0.08  -0.00   0.00     0.02   0.00  -0.00     0.11   0.00   0.00
    12   6    -0.08  -0.00   0.00    -0.12  -0.00  -0.00    -0.13  -0.00   0.00
    13   6     0.12  -0.00  -0.00     0.12   0.00  -0.00    -0.06   0.00  -0.00
    14   6    -0.08   0.00   0.00     0.02   0.00  -0.00     0.11  -0.00  -0.00
    15   6    -0.12  -0.00  -0.00     0.12   0.00   0.00    -0.06   0.00  -0.00
    16   6     0.08   0.00   0.00     0.02   0.00  -0.00     0.11  -0.00   0.00
    17   6    -0.07  -0.00  -0.00    -0.10   0.00   0.00     0.00  -0.00   0.00
    18   6     0.12   0.00   0.00     0.12  -0.00   0.00    -0.06  -0.00  -0.00
    19   6     0.07   0.00  -0.00    -0.10  -0.00   0.00     0.00   0.00  -0.00
    20   6    -0.12  -0.00  -0.00     0.12   0.00   0.00    -0.06  -0.00   0.00
    21   6    -0.07   0.00  -0.00    -0.10  -0.00   0.00     0.00  -0.00   0.00
    22   6     0.04  -0.00  -0.00     0.05  -0.00  -0.00    -0.00  -0.00   0.00
    23   6    -0.04   0.00  -0.00     0.05  -0.00  -0.00    -0.00   0.00  -0.00
    24   6     0.07   0.00  -0.00    -0.10  -0.00  -0.00     0.00  -0.00  -0.00
    25   6     0.04   0.00  -0.00     0.05  -0.00   0.00    -0.00  -0.00   0.00
    26   6    -0.04  -0.00   0.00     0.05   0.00  -0.00    -0.00  -0.00  -0.00
    27   1    -0.13  -0.00  -0.00     0.25   0.00   0.00    -0.15   0.00   0.00
    28   1     0.13   0.00   0.00     0.25  -0.00   0.00    -0.15   0.00  -0.00
    29   1    -0.13   0.00   0.00     0.25  -0.00  -0.00    -0.15   0.00   0.00
    30   1     0.13  -0.00   0.00     0.25   0.00   0.00    -0.15  -0.00  -0.00
    31   1    -0.36  -0.00   0.00     0.00   0.00   0.00     0.42   0.00   0.00
    32   1     0.36  -0.00   0.00     0.00   0.00  -0.00     0.42  -0.00   0.00
    33   1    -0.36   0.00   0.00     0.00   0.00  -0.00     0.42  -0.00  -0.00
    34   1     0.36  -0.00   0.00     0.00  -0.00  -0.00     0.42  -0.00   0.00
    35   1    -0.27   0.00  -0.00    -0.38  -0.00   0.00     0.05  -0.00   0.00
    36   1     0.27   0.00  -0.00    -0.38  -0.00   0.00     0.05  -0.00  -0.00
    37   1    -0.27  -0.00   0.00    -0.38  -0.00   0.00     0.05  -0.00   0.00
    38   1    -0.05  -0.00  -0.00    -0.05   0.00  -0.00     0.02   0.00   0.00
    39   1     0.27  -0.00  -0.00    -0.38   0.00  -0.00     0.05  -0.00  -0.00
    40   1     0.05   0.00   0.00    -0.05  -0.00  -0.00     0.02   0.00   0.00
    41   1    -0.05   0.00  -0.00    -0.05  -0.00  -0.00     0.02  -0.00   0.00
    42   1     0.05  -0.00   0.00    -0.05  -0.00   0.00     0.02  -0.00  -0.00
                     22                     23                     24
                     B1G                    B1U                    B3G
 Frequencies --    478.7095               485.7610               493.9957
 Red. masses --      2.9167                 4.6554                 7.4599
 Frc consts  --      0.3938                 0.6472                 1.0726
 IR Inten    --      0.0000                 0.1609                 0.0000
  Atom  AN      X      Y      Z        X      Y      Z        X      Y      Z
     1   6    -0.00  -0.00   0.00     0.00  -0.00   0.17    -0.00   0.14   0.00
     2   6    -0.00   0.00   0.00     0.00   0.00   0.17    -0.00  -0.14   0.00
     3   6    -0.08  -0.00  -0.00    -0.00   0.10   0.01     0.00   0.16   0.05
     4   6     0.08  -0.00   0.00    -0.00  -0.10   0.01     0.00   0.16  -0.05
     5   6     0.15  -0.00  -0.00    -0.00   0.02  -0.17     0.00   0.13   0.05
     6   6    -0.08   0.00   0.00    -0.00  -0.10   0.01    -0.00  -0.16   0.05
     7   6    -0.15  -0.00  -0.00     0.00  -0.02  -0.17    -0.00   0.13  -0.05
     8   6     0.08   0.00   0.00    -0.00   0.10   0.01     0.00  -0.16  -0.05
     9   6    -0.04  -0.00  -0.00    -0.00  -0.02  -0.07    -0.00   0.19  -0.02
    10   6     0.15   0.00  -0.00    -0.00  -0.02  -0.17     0.00  -0.13   0.05
    11   6     0.04  -0.00  -0.00    -0.00   0.02  -0.07     0.00   0.19   0.02
    12   6    -0.15   0.00  -0.00     0.00   0.02  -0.17    -0.00  -0.13  -0.05
    13   6    -0.08  -0.00   0.00     0.00   0.04   0.08    -0.00   0.12  -0.08
    14   6    -0.04   0.00  -0.00    -0.00   0.02  -0.07    -0.00  -0.19  -0.02
    15   6     0.08  -0.00  -0.00    -0.00  -0.04   0.08    -0.00   0.12   0.08
    16   6     0.04   0.00  -0.00     0.00  -0.02  -0.07    -0.00  -0.19   0.02
    17   6     0.08  -0.00  -0.00    -0.00   0.09   0.07     0.00   0.07   0.05
    18   6    -0.08   0.00   0.00     0.00  -0.04   0.08    -0.00  -0.12  -0.08
    19   6    -0.08  -0.00   0.00     0.00  -0.09   0.07    -0.00   0.07  -0.05
    20   6     0.08   0.00   0.00    -0.00   0.04   0.08     0.00  -0.12   0.08
    21   6     0.08   0.00  -0.00    -0.00  -0.09   0.07     0.00  -0.07   0.05
    22   6    -0.04  -0.00  -0.00     0.00   0.06  -0.00    -0.00   0.09   0.12
    23   6     0.04  -0.00   0.00    -0.00  -0.06  -0.00     0.00   0.09  -0.12
    24   6    -0.08   0.00   0.00     0.00   0.09   0.07     0.00  -0.07  -0.05
    25   6    -0.04   0.00  -0.00     0.00  -0.06  -0.00    -0.00  -0.09   0.12
    26   6     0.04   0.00   0.00     0.00   0.06  -0.00    -0.00  -0.09  -0.12
    27   1    -0.33   0.00  -0.00    -0.00   0.30   0.01     0.00   0.11   0.05
    28   1     0.33  -0.00   0.00    -0.00  -0.30   0.01     0.00   0.11  -0.05
    29   1    -0.33  -0.00   0.00    -0.00  -0.30   0.01    -0.00  -0.11   0.05
    30   1     0.33   0.00   0.00    -0.00   0.30   0.01     0.00  -0.11  -0.05
    31   1    -0.11  -0.00  -0.00    -0.00  -0.18  -0.07    -0.00   0.25  -0.02
    32   1     0.11  -0.00  -0.00     0.00   0.18  -0.07     0.00   0.25   0.02
    33   1    -0.11   0.00   0.00    -0.00   0.18  -0.07    -0.00  -0.25  -0.02
    34   1     0.11   0.00  -0.00     0.00  -0.18  -0.07     0.00  -0.25   0.02
    35   1     0.28   0.00   0.00    -0.00   0.13   0.07     0.00  -0.08   0.05
    36   1    -0.28  -0.00   0.00     0.00  -0.13   0.07     0.00  -0.08  -0.05
    37   1     0.28  -0.00  -0.00    -0.00  -0.13   0.07     0.00   0.08   0.05
    38   1     0.04  -0.00  -0.00    -0.00   0.10  -0.08     0.00   0.13   0.06
    39   1    -0.28   0.00   0.00     0.00   0.13   0.07     0.00   0.08  -0.05
    40   1    -0.04  -0.00  -0.00    -0.00  -0.10  -0.08     0.00   0.13  -0.06
    41   1     0.04   0.00  -0.00    -0.00  -0.10  -0.08    -0.00  -0.13   0.06
    42   1    -0.04   0.00  -0.00     0.00   0.10  -0.08    -0.00  -0.13  -0.06
                     25                     26                     27
                     B2G                    AU                     B1U
 Frequencies --    530.9535               546.1584               563.6636
 Red. masses --      3.7431                 3.5828                 6.5902
 Frc consts  --      0.6217                 0.6297                 1.2336
 IR Inten    --      0.0000                 0.0000                 3.8919
  Atom  AN      X      Y      Z        X      Y      Z        X      Y      Z
     1   6    -0.06  -0.00   0.00    -0.00   0.00  -0.00    -0.00  -0.00  -0.09
     2   6     0.06   0.00   0.00     0.00  -0.00  -0.00    -0.00   0.00  -0.09
     3   6    -0.02  -0.00   0.00    -0.07  -0.00  -0.00    -0.00   0.02  -0.04
     4   6    -0.02  -0.00   0.00     0.07   0.00  -0.00    -0.00  -0.02  -0.04
     5   6     0.07  -0.00  -0.00     0.04   0.00   0.00     0.00   0.08   0.05
     6   6     0.02   0.00   0.00     0.07  -0.00   0.00    -0.00  -0.02  -0.04
     7   6     0.07  -0.00  -0.00    -0.04  -0.00   0.00     0.00  -0.08   0.05
     8   6     0.02   0.00  -0.00    -0.07  -0.00  -0.00     0.00   0.02  -0.04
     9   6     0.07  -0.00   0.00     0.09   0.00   0.00    -0.00   0.18  -0.04
    10   6    -0.07   0.00  -0.00    -0.04  -0.00   0.00     0.00  -0.08   0.05
    11   6     0.07  -0.00   0.00    -0.09  -0.00  -0.00     0.00  -0.18  -0.04
    12   6    -0.07   0.00  -0.00     0.04  -0.00   0.00    -0.00   0.08   0.05
    13   6    -0.11  -0.00   0.00    -0.09   0.00  -0.00     0.00   0.13  -0.10
    14   6    -0.07   0.00  -0.00    -0.09  -0.00  -0.00    -0.00  -0.18  -0.04
    15   6    -0.11  -0.00   0.00     0.09  -0.00  -0.00    -0.00  -0.13  -0.10
    16   6    -0.07  -0.00   0.00     0.09   0.00  -0.00    -0.00   0.18  -0.04
    17   6    -0.12  -0.00  -0.00    -0.12   0.00   0.00     0.00   0.12   0.04
    18   6     0.11   0.00   0.00     0.09  -0.00  -0.00     0.00  -0.13  -0.10
    19   6    -0.12  -0.00   0.00     0.12  -0.00   0.00    -0.00  -0.12   0.04
    20   6     0.11   0.00   0.00    -0.09   0.00  -0.00     0.00   0.13  -0.10
    21   6     0.12   0.00  -0.00     0.12  -0.00  -0.00    -0.00  -0.12   0.04
    22   6     0.16  -0.00  -0.00     0.15   0.00   0.00    -0.00   0.14   0.12
    23   6     0.16   0.00   0.00    -0.15  -0.00   0.00     0.00  -0.14   0.12
    24   6     0.12   0.00  -0.00    -0.12   0.00   0.00     0.00   0.12   0.04
    25   6    -0.16   0.00  -0.00    -0.15  -0.00   0.00     0.00  -0.14   0.12
    26   6    -0.16  -0.00  -0.00     0.15   0.00   0.00    -0.00   0.14   0.12
    27   1    -0.03   0.00  -0.00    -0.11  -0.00  -0.00    -0.00  -0.08  -0.03
    28   1    -0.03  -0.00   0.00     0.11   0.00  -0.00     0.00   0.08  -0.03
    29   1     0.03  -0.00   0.00     0.11   0.00   0.00    -0.00   0.08  -0.03
    30   1     0.03   0.00  -0.00    -0.11  -0.00  -0.00     0.00  -0.08  -0.03
    31   1     0.09  -0.00   0.00     0.14   0.00   0.00    -0.00   0.26  -0.04
    32   1     0.09   0.00   0.00    -0.14  -0.00  -0.00     0.00  -0.26  -0.04
    33   1    -0.09   0.00  -0.00    -0.14  -0.00  -0.00    -0.00  -0.26  -0.04
    34   1    -0.09  -0.00   0.00     0.14   0.00  -0.00     0.00   0.26  -0.04
    35   1    -0.06   0.00  -0.00    -0.08   0.00   0.00     0.00  -0.05   0.04
    36   1    -0.06  -0.00   0.00     0.08   0.00   0.00    -0.00   0.05   0.04
    37   1     0.06  -0.00  -0.00     0.08   0.00  -0.00     0.00   0.05   0.04
    38   1     0.42  -0.00  -0.00     0.39   0.00  -0.00     0.00   0.20   0.02
    39   1     0.06   0.00  -0.00    -0.08   0.00   0.00     0.00  -0.05   0.04
    40   1     0.42   0.00  -0.00    -0.39  -0.00  -0.00     0.00  -0.20   0.02
    41   1    -0.42   0.00   0.00    -0.39  -0.00   0.00     0.00  -0.20   0.02
    42   1    -0.42  -0.00  -0.00     0.39   0.00   0.00    -0.00   0.20   0.02
                     28                     29                     30
                     AG                     B2U                    AG
 Frequencies --    580.4596               630.4079               641.9990
 Red. masses --      7.1328                 6.8376                 6.9364
 Frc consts  --      1.4160                 1.6010                 1.6844
 IR Inten    --      0.0000                 9.5081                 0.0000
  Atom  AN      X      Y      Z        X      Y      Z        X      Y      Z
     1   6     0.00   0.00   0.02    -0.00  -0.10   0.00     0.00  -0.00  -0.04
     2   6     0.00   0.00  -0.02     0.00  -0.10  -0.00    -0.00  -0.00   0.04
     3   6    -0.00  -0.10   0.09    -0.00  -0.05  -0.07    -0.00   0.05  -0.10
     4   6     0.00   0.10   0.09     0.00  -0.05   0.07    -0.00  -0.05  -0.10
     5   6     0.00  -0.17   0.01     0.00  -0.01  -0.03    -0.00   0.12   0.03
     6   6    -0.00  -0.10  -0.09    -0.00  -0.05   0.07     0.00   0.05   0.10
     7   6    -0.00   0.17   0.01     0.00  -0.01   0.03    -0.00  -0.12   0.03
     8   6     0.00   0.10  -0.09    -0.00  -0.05  -0.07    -0.00  -0.05   0.10
     9   6     0.00  -0.14  -0.05    -0.00   0.07  -0.12     0.00   0.01   0.22
    10   6    -0.00  -0.17  -0.01    -0.00  -0.01   0.03     0.00   0.12  -0.03
    11   6    -0.00   0.14  -0.05    -0.00   0.07   0.12     0.00  -0.01   0.22
    12   6    -0.00   0.17  -0.01    -0.00  -0.01  -0.03     0.00  -0.12  -0.03
    13   6     0.00  -0.07  -0.02    -0.00   0.14   0.03    -0.00  -0.12  -0.00
    14   6    -0.00  -0.14   0.05     0.00   0.07   0.12    -0.00   0.01  -0.22
    15   6    -0.00   0.07  -0.02    -0.00   0.14  -0.03     0.00   0.12  -0.00
    16   6     0.00   0.14   0.05     0.00   0.07  -0.12    -0.00  -0.01  -0.22
    17   6    -0.00   0.06  -0.15     0.00   0.02   0.25    -0.00  -0.04  -0.19
    18   6     0.00  -0.07   0.02     0.00   0.14  -0.03     0.00  -0.12   0.00
    19   6     0.00  -0.06  -0.15    -0.00   0.02  -0.25    -0.00   0.04  -0.19
    20   6    -0.00   0.07   0.02     0.00   0.14   0.03    -0.00   0.12   0.00
    21   6     0.00   0.06   0.15    -0.00   0.02  -0.25     0.00  -0.04   0.19
    22   6     0.00   0.19  -0.01    -0.00  -0.13   0.03     0.00   0.06  -0.02
    23   6     0.00  -0.19  -0.01     0.00  -0.13  -0.03     0.00  -0.06  -0.02
    24   6    -0.00  -0.06   0.15    -0.00   0.02   0.25     0.00   0.04   0.19
    25   6    -0.00   0.19   0.01     0.00  -0.13  -0.03    -0.00   0.06   0.02
    26   6     0.00  -0.19   0.01    -0.00  -0.13   0.03    -0.00  -0.06   0.02
    27   1    -0.00  -0.13   0.09    -0.00  -0.05  -0.07    -0.00   0.03  -0.10
    28   1    -0.00   0.13   0.09     0.00  -0.05   0.07    -0.00  -0.03  -0.10
    29   1    -0.00  -0.13  -0.09    -0.00  -0.05   0.07     0.00   0.03   0.10
    30   1    -0.00   0.13  -0.09    -0.00  -0.05  -0.07     0.00  -0.03   0.10
    31   1     0.00  -0.16  -0.05    -0.00   0.06  -0.12     0.00   0.03   0.22
    32   1    -0.00   0.16  -0.05    -0.00   0.06   0.12     0.00  -0.03   0.22
    33   1    -0.00  -0.16   0.05     0.00   0.06   0.12    -0.00   0.03  -0.22
    34   1     0.00   0.16   0.05    -0.00   0.06  -0.12    -0.00  -0.03  -0.22
    35   1    -0.00   0.07  -0.15    -0.00   0.04   0.25     0.00  -0.05  -0.19
    36   1     0.00  -0.07  -0.15    -0.00   0.04  -0.25    -0.00   0.05  -0.19
    37   1    -0.00   0.07   0.15    -0.00   0.04  -0.25     0.00  -0.05   0.19
    38   1     0.00   0.11   0.12     0.00  -0.02  -0.17    -0.00  -0.02   0.12
    39   1     0.00  -0.07   0.15     0.00   0.04   0.25    -0.00   0.05   0.19
    40   1     0.00  -0.11   0.12     0.00  -0.02   0.17     0.00   0.02   0.12
    41   1    -0.00   0.11  -0.12     0.00  -0.02   0.17     0.00  -0.02  -0.12
    42   1     0.00  -0.11  -0.12    -0.00  -0.02  -0.17    -0.00   0.02  -0.12
                     31                     32                     33
                     B2U                    B3G                    B2G
 Frequencies --    646.9710               672.1217               704.2489
 Red. masses --      7.2434                 6.7550                 6.2188
 Frc consts  --      1.7863                 1.7979                 1.8172
 IR Inten    --      0.0021                 0.0000                 0.0000
  Atom  AN      X      Y      Z        X      Y      Z        X      Y      Z
     1   6     0.00   0.17  -0.00    -0.00   0.17   0.00     0.30  -0.00  -0.00
     2   6    -0.00   0.17   0.00     0.00  -0.17   0.00    -0.30  -0.00   0.00
     3   6    -0.00   0.02   0.28     0.00   0.18   0.01    -0.03  -0.00  -0.00
     4   6     0.00   0.02  -0.28     0.00   0.18  -0.01    -0.03  -0.00   0.00
     5   6    -0.00  -0.13   0.03     0.00   0.10  -0.00    -0.23   0.00   0.00
     6   6     0.00   0.02  -0.28    -0.00  -0.18   0.01     0.03  -0.00   0.00
     7   6    -0.00  -0.13  -0.03     0.00   0.10   0.00    -0.23   0.00  -0.00
     8   6     0.00   0.02   0.28    -0.00  -0.18  -0.01     0.03   0.00  -0.00
     9   6     0.00  -0.04  -0.16    -0.00  -0.01   0.12     0.06   0.00   0.00
    10   6     0.00  -0.13  -0.03    -0.00  -0.10  -0.00     0.23  -0.00  -0.00
    11   6     0.00  -0.04   0.16    -0.00  -0.01  -0.12     0.06   0.00  -0.00
    12   6     0.00  -0.13   0.03    -0.00  -0.10   0.00     0.23   0.00   0.00
    13   6     0.00   0.04  -0.02     0.00  -0.07   0.06     0.06   0.00   0.00
    14   6    -0.00  -0.04   0.16     0.00   0.01   0.12    -0.06  -0.00   0.00
    15   6     0.00   0.04   0.02     0.00  -0.07  -0.06     0.06  -0.00  -0.00
    16   6    -0.00  -0.04  -0.16     0.00   0.01  -0.12    -0.06  -0.00   0.00
    17   6    -0.00   0.02   0.03     0.00  -0.13  -0.04    -0.07  -0.00   0.00
    18   6    -0.00   0.04   0.02    -0.00   0.07   0.06    -0.06   0.00  -0.00
    19   6    -0.00   0.02  -0.03    -0.00  -0.13   0.04    -0.07  -0.00   0.00
    20   6    -0.00   0.04  -0.02    -0.00   0.07  -0.06    -0.06  -0.00   0.00
    21   6     0.00   0.02  -0.03    -0.00   0.13  -0.04     0.07   0.00  -0.00
    22   6     0.00   0.01   0.01     0.00  -0.16  -0.08     0.08  -0.00  -0.00
    23   6     0.00   0.01  -0.01     0.00  -0.16   0.08     0.08  -0.00   0.00
    24   6     0.00   0.02   0.03     0.00   0.13   0.04     0.07   0.00  -0.00
    25   6    -0.00   0.01  -0.01     0.00   0.16  -0.08    -0.08   0.00  -0.00
    26   6    -0.00   0.01   0.01    -0.00   0.16   0.08    -0.08   0.00  -0.00
    27   1    -0.00   0.02   0.28     0.00   0.19   0.01    -0.11  -0.00  -0.00
    28   1    -0.00   0.02  -0.28    -0.00   0.19  -0.01    -0.11   0.00   0.00
    29   1     0.00   0.02  -0.28    -0.00  -0.19   0.01     0.11  -0.00   0.00
    30   1     0.00   0.02   0.28     0.00  -0.19  -0.01     0.11   0.00  -0.00
    31   1     0.00  -0.03  -0.16    -0.00  -0.05   0.12     0.27   0.00   0.00
    32   1     0.00  -0.03   0.16     0.00  -0.05  -0.12     0.27   0.00  -0.00
    33   1    -0.00  -0.03   0.16     0.00   0.05   0.12    -0.27  -0.00   0.00
    34   1    -0.00  -0.03  -0.16     0.00   0.05  -0.12    -0.27   0.00   0.00
    35   1    -0.00   0.01   0.03     0.00  -0.03  -0.04    -0.19   0.00   0.00
    36   1    -0.00   0.01  -0.03    -0.00  -0.03   0.04    -0.19  -0.00   0.00
    37   1     0.00   0.01  -0.03    -0.00   0.03  -0.04     0.19   0.00  -0.00
    38   1     0.00   0.02  -0.02    -0.00  -0.25   0.07     0.10  -0.00  -0.00
    39   1     0.00   0.01   0.03     0.00   0.03   0.04     0.19   0.00  -0.00
    40   1     0.00   0.02   0.02     0.00  -0.25  -0.07     0.10  -0.00  -0.00
    41   1    -0.00   0.02   0.02    -0.00   0.25   0.07    -0.10   0.00   0.00
    42   1    -0.00   0.02  -0.02    -0.00   0.25  -0.07    -0.10   0.00  -0.00
                     34                     35                     36
                     AU                     B2U                    B1G
 Frequencies --    739.6633               746.8040               750.1638
 Red. masses --      3.9956                 6.0005                 1.2403
 Frc consts  --      1.2880                 1.9717                 0.4112
 IR Inten    --      0.0000                 6.8135                 0.0000
  Atom  AN      X      Y      Z        X      Y      Z        X      Y      Z
     1   6    -0.00   0.00  -0.00    -0.00  -0.02   0.00    -0.00   0.00   0.00
     2   6     0.00   0.00   0.00     0.00  -0.02  -0.00    -0.00  -0.00  -0.00
     3   6    -0.05  -0.00  -0.00     0.00  -0.03   0.11    -0.01   0.00   0.00
     4   6     0.05   0.00  -0.00    -0.00  -0.03  -0.11     0.01   0.00   0.00
     5   6     0.21  -0.00  -0.00    -0.00  -0.02   0.10    -0.01   0.00  -0.00
     6   6     0.05  -0.00   0.00    -0.00  -0.03  -0.11    -0.01   0.00  -0.00
     7   6    -0.21   0.00  -0.00     0.00  -0.02  -0.10     0.01   0.00   0.00
     8   6    -0.05   0.00   0.00     0.00  -0.03   0.11     0.01  -0.00  -0.00
     9   6    -0.02  -0.00  -0.00     0.00   0.01   0.24     0.02   0.00  -0.00
    10   6    -0.21  -0.00   0.00     0.00  -0.02  -0.10    -0.01   0.00   0.00
    11   6     0.02   0.00  -0.00    -0.00   0.01  -0.24    -0.02  -0.00   0.00
    12   6     0.21   0.00   0.00     0.00  -0.02   0.10     0.01  -0.00  -0.00
    13   6    -0.10  -0.00   0.00    -0.00  -0.02   0.11     0.03   0.00  -0.00
    14   6     0.02  -0.00  -0.00    -0.00   0.01  -0.24     0.02   0.00   0.00
    15   6     0.10   0.00   0.00    -0.00  -0.02  -0.11    -0.03  -0.00  -0.00
    16   6    -0.02   0.00   0.00    -0.00   0.01   0.24    -0.02  -0.00  -0.00
    17   6     0.05   0.00   0.00     0.00   0.06   0.13    -0.05  -0.00  -0.00
    18   6     0.10  -0.00  -0.00     0.00  -0.02  -0.11     0.03   0.00   0.00
    19   6    -0.05  -0.00   0.00     0.00   0.06  -0.13     0.05   0.00  -0.00
    20   6    -0.10  -0.00  -0.00     0.00  -0.02   0.11    -0.03  -0.00   0.00
    21   6    -0.05   0.00  -0.00    -0.00   0.06  -0.13    -0.05  -0.00   0.00
    22   6    -0.08   0.00   0.00    -0.00   0.00   0.01    -0.03  -0.00  -0.00
    23   6     0.08  -0.00   0.00    -0.00   0.00  -0.01     0.03   0.00  -0.00
    24   6     0.05  -0.00  -0.00     0.00   0.06   0.13     0.05   0.00   0.00
    25   6     0.08   0.00  -0.00     0.00   0.00  -0.01    -0.03  -0.00   0.00
    26   6    -0.08  -0.00  -0.00     0.00   0.00   0.01     0.03   0.00   0.00
    27   1    -0.33  -0.00  -0.00     0.00  -0.12   0.12     0.11   0.00   0.00
    28   1     0.33   0.00  -0.00    -0.00  -0.12  -0.12    -0.11   0.00   0.00
    29   1     0.33  -0.00   0.00    -0.00  -0.12  -0.12     0.11   0.00  -0.00
    30   1    -0.33   0.00   0.00    -0.00  -0.12   0.12    -0.11  -0.00  -0.00
    31   1    -0.13  -0.00  -0.00     0.00   0.01   0.24    -0.17   0.00  -0.00
    32   1     0.13   0.00  -0.00     0.00   0.01  -0.24     0.17  -0.00   0.00
    33   1     0.13  -0.00  -0.00    -0.00   0.01  -0.24    -0.17   0.00   0.00
    34   1    -0.13   0.00   0.00     0.00   0.01   0.24     0.17  -0.00  -0.00
    35   1     0.24   0.00   0.00     0.00   0.15   0.13     0.27  -0.00  -0.00
    36   1    -0.24  -0.00   0.00    -0.00   0.15  -0.13    -0.27   0.00  -0.00
    37   1    -0.24   0.00  -0.00    -0.00   0.15  -0.13     0.27  -0.00   0.00
    38   1    -0.04   0.00  -0.00    -0.00   0.06  -0.08     0.36  -0.00   0.00
    39   1     0.24  -0.00  -0.00    -0.00   0.15   0.13    -0.27   0.00   0.00
    40   1     0.04  -0.00  -0.00    -0.00   0.06   0.08    -0.36  -0.00   0.00
    41   1     0.04   0.00  -0.00    -0.00   0.06   0.08     0.36  -0.00  -0.00
    42   1    -0.04  -0.00  -0.00    -0.00   0.06  -0.08    -0.36   0.00  -0.00
                     37                     38                     39
                     B3U                    B2G                    AG
 Frequencies --    753.3764               759.1229               762.5591
 Red. masses --      1.2708                 3.1179                 5.6703
 Frc consts  --      0.4250                 1.0586                 1.9427
 IR Inten    --     58.2535                 0.0000                 0.0000
  Atom  AN      X      Y      Z        X      Y      Z        X      Y      Z
     1   6     0.01  -0.00   0.00     0.20   0.00  -0.00     0.00   0.00   0.17
     2   6     0.01  -0.00  -0.00    -0.20  -0.00   0.00    -0.00   0.00  -0.17
     3   6    -0.01  -0.00   0.00    -0.04  -0.00  -0.00    -0.00   0.06   0.26
     4   6    -0.01  -0.00  -0.00    -0.04   0.00  -0.00    -0.00  -0.06   0.26
     5   6    -0.02  -0.00   0.00     0.08  -0.00  -0.00     0.00   0.04   0.08
     6   6    -0.01  -0.00  -0.00     0.04  -0.00   0.00     0.00   0.06  -0.26
     7   6    -0.02  -0.00  -0.00     0.08   0.00  -0.00     0.00  -0.04   0.08
     8   6    -0.01  -0.00   0.00     0.04   0.00   0.00     0.00  -0.06  -0.26
     9   6     0.02  -0.00   0.00     0.01  -0.00  -0.00     0.00   0.07   0.04
    10   6    -0.02  -0.00  -0.00    -0.08  -0.00   0.00    -0.00   0.04  -0.08
    11   6     0.02   0.00  -0.00     0.01   0.00  -0.00     0.00  -0.07   0.04
    12   6    -0.02  -0.00   0.00    -0.08   0.00   0.00    -0.00  -0.04  -0.08
    13   6     0.03  -0.00   0.00    -0.12  -0.00   0.00    -0.00   0.01  -0.04
    14   6     0.02   0.00  -0.00    -0.01  -0.00   0.00    -0.00   0.07  -0.04
    15   6     0.03   0.00  -0.00    -0.12   0.00   0.00    -0.00  -0.01  -0.04
    16   6     0.02   0.00   0.00    -0.01   0.00   0.00    -0.00  -0.07  -0.04
    17   6    -0.05   0.00   0.00     0.04   0.00   0.00     0.00  -0.04  -0.06
    18   6     0.03  -0.00  -0.00     0.12  -0.00  -0.00     0.00   0.01   0.04
    19   6    -0.05  -0.00  -0.00     0.04  -0.00   0.00     0.00   0.04  -0.06
    20   6     0.03   0.00   0.00     0.12   0.00  -0.00     0.00  -0.01   0.04
    21   6    -0.05   0.00  -0.00    -0.04   0.00  -0.00    -0.00  -0.04   0.06
    22   6    -0.03  -0.00  -0.00    -0.07   0.00   0.00    -0.00  -0.03  -0.02
    23   6    -0.03  -0.00   0.00    -0.07  -0.00   0.00    -0.00   0.03  -0.02
    24   6    -0.05   0.00   0.00    -0.04  -0.00  -0.00    -0.00   0.04   0.06
    25   6    -0.03   0.00  -0.00     0.07   0.00  -0.00     0.00  -0.03   0.02
    26   6    -0.03   0.00   0.00     0.07  -0.00  -0.00     0.00   0.03   0.02
    27   1     0.04  -0.00   0.00    -0.37  -0.00  -0.00    -0.00   0.15   0.26
    28   1     0.04  -0.00  -0.00    -0.37   0.00  -0.00    -0.00  -0.15   0.26
    29   1     0.04  -0.00  -0.00     0.37  -0.00   0.00     0.00   0.15  -0.26
    30   1     0.04  -0.00   0.00     0.37   0.00   0.00     0.00  -0.15  -0.26
    31   1    -0.16  -0.00   0.00     0.10  -0.00  -0.00     0.00   0.19   0.04
    32   1    -0.16   0.00  -0.00     0.10   0.00  -0.00     0.00  -0.19   0.04
    33   1    -0.16   0.00  -0.00    -0.10  -0.00   0.00    -0.00   0.19  -0.04
    34   1    -0.16   0.00   0.00    -0.10   0.00   0.00    -0.00  -0.19  -0.04
    35   1     0.28   0.00   0.00     0.23   0.00   0.00     0.00  -0.08  -0.06
    36   1     0.28  -0.00  -0.00     0.23  -0.00   0.00     0.00   0.08  -0.06
    37   1     0.28   0.00  -0.00    -0.23   0.00  -0.00    -0.00  -0.08   0.06
    38   1     0.37   0.00  -0.00    -0.00   0.00  -0.00    -0.00  -0.05   0.02
    39   1     0.28  -0.00   0.00    -0.23  -0.00  -0.00    -0.00   0.08   0.06
    40   1     0.37   0.00  -0.00    -0.00  -0.00  -0.00     0.00   0.05   0.02
    41   1     0.37   0.00   0.00     0.00   0.00   0.00    -0.00  -0.05  -0.02
    42   1     0.37   0.00   0.00     0.00  -0.00   0.00     0.00   0.05  -0.02
                     40                     41                     42
                     AG                     AU                     B2G
 Frequencies --    764.4491               770.5053               772.4586
 Red. masses --      5.4141                 2.9217                 2.7858
 Frc consts  --      1.8641                 1.0220                 0.9794
 IR Inten    --      0.0000                 0.0000                 0.0000
  Atom  AN      X      Y      Z        X      Y      Z        X      Y      Z
     1   6    -0.00  -0.00   0.00     0.00   0.00   0.00     0.10  -0.00   0.00
     2   6     0.00  -0.00  -0.00    -0.00  -0.00  -0.00    -0.10  -0.00  -0.00
     3   6     0.00  -0.05   0.06    -0.01  -0.00   0.00    -0.02  -0.00   0.00
     4   6     0.00   0.05   0.06     0.01   0.00   0.00    -0.02  -0.00   0.00
     5   6    -0.00  -0.04   0.07     0.10  -0.00   0.00     0.12   0.00   0.00
     6   6    -0.00  -0.05  -0.06     0.01  -0.00  -0.00     0.02   0.00  -0.00
     7   6     0.00   0.04   0.07    -0.10   0.00   0.00     0.12  -0.00   0.00
     8   6     0.00   0.05  -0.06    -0.01   0.00  -0.00     0.02  -0.00  -0.00
     9   6     0.00  -0.05   0.20    -0.03  -0.00   0.00    -0.02   0.00   0.00
    10   6     0.00  -0.04  -0.07    -0.10  -0.00  -0.00    -0.12  -0.00  -0.00
    11   6    -0.00   0.05   0.20     0.03   0.00   0.00    -0.02  -0.00   0.00
    12   6    -0.00   0.04  -0.07     0.10   0.00  -0.00    -0.12  -0.00  -0.00
    13   6    -0.00  -0.02   0.12     0.16  -0.00   0.00     0.13  -0.00   0.00
    14   6    -0.00  -0.05  -0.20     0.03  -0.00  -0.00     0.02   0.00  -0.00
    15   6     0.00   0.02   0.12    -0.16   0.00   0.00     0.13   0.00  -0.00
    16   6     0.00   0.05  -0.20    -0.03   0.00  -0.00     0.02  -0.00   0.00
    17   6     0.00   0.08   0.15    -0.03   0.00   0.00    -0.02   0.00   0.00
    18   6     0.00  -0.02  -0.12    -0.16  -0.00  -0.00    -0.13  -0.00  -0.00
    19   6    -0.00  -0.08   0.15     0.03  -0.00   0.00    -0.02   0.00  -0.00
    20   6    -0.00   0.02  -0.12     0.16   0.00  -0.00    -0.13  -0.00   0.00
    21   6    -0.00   0.08  -0.15     0.03   0.00  -0.00     0.02   0.00  -0.00
    22   6    -0.00   0.02   0.02     0.07   0.00   0.00     0.06  -0.00   0.00
    23   6     0.00  -0.02   0.02    -0.07  -0.00   0.00     0.06   0.00  -0.00
    24   6     0.00  -0.08  -0.15    -0.03  -0.00  -0.00     0.02   0.00   0.00
    25   6     0.00   0.02  -0.02    -0.07   0.00  -0.00    -0.06  -0.00   0.00
    26   6    -0.00  -0.02  -0.02     0.07  -0.00  -0.00    -0.06  -0.00   0.00
    27   1     0.00  -0.12   0.07    -0.13  -0.00   0.00    -0.26  -0.00   0.00
    28   1    -0.00   0.12   0.07     0.13   0.00   0.00    -0.26  -0.00   0.00
    29   1    -0.00  -0.12  -0.07     0.13  -0.00  -0.00     0.26  -0.00  -0.00
    30   1    -0.00   0.12  -0.07    -0.13   0.00  -0.00     0.26  -0.00  -0.00
    31   1     0.00  -0.11   0.21    -0.35  -0.00   0.00    -0.31   0.00   0.00
    32   1    -0.00   0.11   0.21     0.35   0.00   0.00    -0.31  -0.00   0.00
    33   1    -0.00  -0.11  -0.21     0.35  -0.00  -0.00     0.31   0.00  -0.00
    34   1     0.00   0.11  -0.21    -0.35   0.00  -0.00     0.31  -0.00   0.00
    35   1     0.00   0.19   0.16    -0.26   0.00   0.00    -0.21   0.00   0.00
    36   1    -0.00  -0.19   0.16     0.26  -0.00   0.00    -0.21   0.00  -0.00
    37   1    -0.00   0.19  -0.16     0.26   0.00  -0.00     0.21   0.00  -0.00
    38   1    -0.00   0.09  -0.09    -0.02   0.00  -0.00    -0.01   0.00  -0.00
    39   1     0.00  -0.19  -0.16    -0.26  -0.00  -0.00     0.21   0.00   0.00
    40   1    -0.00  -0.09  -0.09     0.02  -0.00  -0.00    -0.01   0.00   0.00
    41   1    -0.00   0.09   0.09     0.02   0.00   0.00     0.01   0.00   0.00
    42   1    -0.00  -0.09   0.09    -0.02  -0.00   0.00     0.01   0.00  -0.00
                     43                     44                     45
                     B1U                    B1G                    B2U
 Frequencies --    802.9751               822.7137               843.4434
 Red. masses --      6.0198                 1.3713                 3.5261
 Frc consts  --      2.2868                 0.5469                 1.4779
 IR Inten    --      0.0597                 0.0000                 0.0229
  Atom  AN      X      Y      Z        X      Y      Z        X      Y      Z
     1   6    -0.00   0.00   0.02     0.00   0.00   0.00     0.00  -0.07  -0.00
     2   6     0.00  -0.00   0.02     0.00   0.00   0.00    -0.00  -0.07   0.00
     3   6     0.00   0.15  -0.10    -0.07   0.00  -0.00    -0.00  -0.07   0.06
     4   6    -0.00  -0.15  -0.10     0.07   0.00  -0.00     0.00  -0.07  -0.06
     5   6    -0.00   0.16  -0.03     0.03   0.00  -0.00     0.00   0.03   0.08
     6   6     0.00  -0.15  -0.10    -0.07   0.00   0.00    -0.00  -0.07  -0.06
     7   6     0.00  -0.16  -0.03    -0.03  -0.00   0.00    -0.00   0.03  -0.08
     8   6    -0.00   0.15  -0.10     0.07   0.00  -0.00     0.00  -0.07   0.06
     9   6    -0.00   0.13   0.13     0.03  -0.00   0.00     0.00   0.13   0.01
    10   6    -0.00  -0.16  -0.03     0.03  -0.00   0.00     0.00   0.03  -0.08
    11   6     0.00  -0.13   0.13    -0.03  -0.00   0.00     0.00   0.13  -0.01
    12   6     0.00   0.16  -0.03    -0.03   0.00  -0.00     0.00   0.03   0.08
    13   6    -0.00   0.02   0.03    -0.03  -0.00   0.00    -0.00   0.06  -0.07
    14   6    -0.00  -0.13   0.13     0.03  -0.00   0.00     0.00   0.13  -0.01
    15   6     0.00  -0.02   0.03     0.03  -0.00  -0.00     0.00   0.06   0.07
    16   6     0.00   0.13   0.13    -0.03  -0.00   0.00    -0.00   0.13   0.01
    17   6    -0.00  -0.08  -0.02     0.02  -0.00   0.00    -0.00  -0.05  -0.08
    18   6     0.00  -0.02   0.03    -0.03  -0.00  -0.00    -0.00   0.06   0.07
    19   6     0.00   0.08  -0.02    -0.02   0.00  -0.00    -0.00  -0.05   0.08
    20   6    -0.00   0.02   0.03     0.03  -0.00   0.00    -0.00   0.06  -0.07
    21   6    -0.00   0.08  -0.02     0.02   0.00  -0.00     0.00  -0.05   0.08
    22   6    -0.00  -0.12  -0.03     0.01  -0.00  -0.00    -0.00  -0.06  -0.02
    23   6     0.00   0.12  -0.03    -0.01   0.00  -0.00    -0.00  -0.06   0.02
    24   6     0.00  -0.08  -0.02    -0.02   0.00   0.00     0.00  -0.05  -0.08
    25   6    -0.00   0.12  -0.03     0.01   0.00  -0.00     0.00  -0.06   0.02
    26   6    -0.00  -0.12  -0.03    -0.01  -0.00  -0.00     0.00  -0.06  -0.02
    27   1    -0.00   0.22  -0.10     0.42   0.00  -0.00     0.00  -0.20   0.06
    28   1     0.00  -0.22  -0.10    -0.42   0.00   0.00    -0.00  -0.20  -0.06
    29   1    -0.00  -0.22  -0.10     0.42   0.00  -0.00     0.00  -0.20  -0.06
    30   1     0.00   0.22  -0.10    -0.42   0.00  -0.00    -0.00  -0.20   0.06
    31   1     0.00   0.12   0.13    -0.19  -0.00   0.00    -0.00   0.35   0.01
    32   1    -0.00  -0.12   0.13     0.19  -0.00   0.00    -0.00   0.35  -0.01
    33   1     0.00  -0.12   0.13    -0.19  -0.00   0.00     0.00   0.35  -0.01
    34   1    -0.00   0.12   0.13     0.19  -0.00   0.00     0.00   0.35   0.01
    35   1     0.00  -0.04  -0.02    -0.06   0.00   0.00     0.00  -0.12  -0.08
    36   1    -0.00   0.04  -0.02     0.06   0.00  -0.00     0.00  -0.12   0.08
    37   1     0.00   0.04  -0.02    -0.06   0.00  -0.00    -0.00  -0.12   0.08
    38   1     0.00  -0.19   0.09    -0.15  -0.00   0.00     0.00  -0.08   0.01
    39   1     0.00  -0.04  -0.02     0.06   0.00   0.00    -0.00  -0.12  -0.08
    40   1    -0.00   0.19   0.09     0.15   0.00   0.00     0.00  -0.08  -0.01
    41   1     0.00   0.19   0.09    -0.15   0.00   0.00    -0.00  -0.08  -0.01
    42   1    -0.00  -0.19   0.09     0.15  -0.00   0.00    -0.00  -0.08   0.01
                     46                     47                     48
                     AU                     B3G                    B2G
 Frequencies --    845.9843               846.9134               849.7808
 Red. masses --      1.2579                 5.8975                 1.3447
 Frc consts  --      0.5304                 2.4923                 0.5721
 IR Inten    --      0.0000                 0.0000                 0.0000
  Atom  AN      X      Y      Z        X      Y      Z        X      Y      Z
     1   6     0.00   0.00   0.00    -0.00   0.12   0.00     0.01   0.00  -0.00
     2   6    -0.00  -0.00   0.00     0.00  -0.12   0.00    -0.01  -0.00   0.00
     3   6    -0.03   0.00   0.00     0.00   0.06   0.25    -0.01   0.00   0.00
     4   6     0.03   0.00  -0.00    -0.00   0.06  -0.25    -0.01   0.00  -0.00
     5   6    -0.00  -0.00  -0.00     0.00  -0.06  -0.02    -0.02  -0.00  -0.00
     6   6     0.03  -0.00   0.00    -0.00  -0.06   0.25     0.01  -0.00   0.00
     7   6     0.00  -0.00   0.00     0.00  -0.06   0.02    -0.02  -0.00   0.00
     8   6    -0.03  -0.00  -0.00     0.00  -0.06  -0.25     0.01  -0.00  -0.00
     9   6     0.03  -0.00  -0.00    -0.00  -0.09  -0.15     0.03  -0.00  -0.00
    10   6     0.00   0.00  -0.00    -0.00   0.06  -0.02     0.02   0.00   0.00
    11   6    -0.03  -0.00   0.00     0.00  -0.09   0.15     0.03  -0.00   0.00
    12   6    -0.00   0.00   0.00    -0.00   0.06   0.02     0.02   0.00  -0.00
    13   6     0.03  -0.00   0.00    -0.00  -0.01   0.03     0.04  -0.00   0.00
    14   6    -0.03   0.00  -0.00     0.00   0.09  -0.15    -0.03   0.00  -0.00
    15   6    -0.03  -0.00  -0.00    -0.00  -0.01  -0.03     0.04  -0.00  -0.00
    16   6     0.03   0.00   0.00     0.00   0.09   0.15    -0.03   0.00   0.00
    17   6    -0.04   0.00   0.00     0.00   0.02   0.06    -0.05   0.00   0.00
    18   6    -0.03   0.00   0.00     0.00   0.01   0.03    -0.04  -0.00  -0.00
    19   6     0.04   0.00  -0.00     0.00   0.02  -0.06    -0.05   0.00  -0.00
    20   6     0.03   0.00  -0.00    -0.00   0.01  -0.03    -0.04  -0.00   0.00
    21   6     0.04  -0.00   0.00    -0.00  -0.02   0.06     0.05   0.00   0.00
    22   6    -0.04  -0.00  -0.00     0.00  -0.01  -0.03    -0.05   0.00  -0.00
    23   6     0.04  -0.00   0.00     0.00  -0.01   0.03    -0.05   0.00   0.00
    24   6    -0.04  -0.00  -0.00     0.00  -0.02  -0.06     0.05   0.00  -0.00
    25   6     0.04   0.00  -0.00    -0.00   0.01  -0.03     0.05   0.00  -0.00
    26   6    -0.04   0.00   0.00     0.00   0.01   0.03     0.05   0.00   0.00
    27   1     0.23   0.00   0.00    -0.00   0.09   0.25     0.08   0.00   0.00
    28   1    -0.23   0.00  -0.00     0.00   0.09  -0.25     0.08   0.00  -0.00
    29   1    -0.23  -0.00   0.00     0.00  -0.09   0.25    -0.08  -0.00   0.00
    30   1     0.23  -0.00  -0.00    -0.00  -0.09  -0.25    -0.08   0.00  -0.00
    31   1    -0.27  -0.00  -0.00     0.00  -0.17  -0.15    -0.25  -0.00  -0.00
    32   1     0.27  -0.00   0.00    -0.00  -0.17   0.15    -0.25  -0.00   0.00
    33   1     0.27   0.00  -0.00    -0.00   0.17  -0.15     0.25   0.00  -0.00
    34   1    -0.27   0.00   0.00     0.00   0.17   0.15     0.25  -0.00   0.00
    35   1     0.29   0.00   0.00    -0.00   0.09   0.06     0.34   0.00   0.00
    36   1    -0.29   0.00  -0.00     0.00   0.09  -0.06     0.34   0.00  -0.00
    37   1    -0.29  -0.00   0.00     0.00  -0.09   0.06    -0.34  -0.00   0.00
    38   1     0.19   0.00  -0.00    -0.00   0.02  -0.08     0.24   0.00  -0.00
    39   1     0.29  -0.00  -0.00    -0.00  -0.09  -0.06    -0.34  -0.00  -0.00
    40   1    -0.19   0.00   0.00    -0.00   0.02   0.08     0.24   0.00   0.00
    41   1    -0.19  -0.00  -0.00     0.00  -0.02  -0.08    -0.24   0.00  -0.00
    42   1     0.19  -0.00   0.00    -0.00  -0.02   0.08    -0.24   0.00   0.00
                     49                     50                     51
                     B3U                    AU                     B2G
 Frequencies --    864.5259               869.0620               891.9059
 Red. masses --      1.4667                 1.4193                 1.5803
 Frc consts  --      0.6459                 0.6316                 0.7407
 IR Inten    --     15.4054                 0.0000                 0.0000
  Atom  AN      X      Y      Z        X      Y      Z        X      Y      Z
     1   6    -0.05  -0.00  -0.00    -0.00   0.00   0.00    -0.05  -0.00   0.00
     2   6    -0.05  -0.00   0.00     0.00  -0.00   0.00     0.05   0.00  -0.00
     3   6     0.05  -0.00   0.00    -0.06   0.00   0.00     0.06   0.00  -0.00
     4   6     0.05   0.00  -0.00     0.06   0.00  -0.00     0.06  -0.00   0.00
     5   6     0.01  -0.00   0.00     0.03   0.00   0.00     0.00   0.00  -0.00
     6   6     0.05  -0.00   0.00     0.06  -0.00   0.00    -0.06   0.00  -0.00
     7   6     0.01  -0.00  -0.00    -0.03  -0.00   0.00     0.00  -0.00  -0.00
     8   6     0.05  -0.00  -0.00    -0.06   0.00  -0.00    -0.06  -0.00   0.00
     9   6    -0.07   0.00  -0.00     0.01   0.00  -0.00    -0.06   0.00   0.00
    10   6     0.01   0.00  -0.00    -0.03   0.00  -0.00    -0.00  -0.00   0.00
    11   6    -0.07  -0.00   0.00    -0.01  -0.00   0.00    -0.06  -0.00  -0.00
    12   6     0.01   0.00   0.00     0.03   0.00  -0.00    -0.00   0.00   0.00
    13   6     0.04   0.00  -0.00    -0.04   0.00   0.00     0.05   0.00   0.00
    14   6    -0.07   0.00  -0.00    -0.01   0.00  -0.00     0.06  -0.00  -0.00
    15   6     0.04   0.00   0.00     0.04  -0.00  -0.00     0.05   0.00   0.00
    16   6    -0.07   0.00   0.00     0.01   0.00   0.00     0.06   0.00  -0.00
    17   6    -0.02  -0.00  -0.00     0.04  -0.00   0.00    -0.04   0.00   0.00
    18   6     0.04   0.00   0.00     0.04   0.00  -0.00    -0.05  -0.00  -0.00
    19   6    -0.02  -0.00   0.00    -0.04   0.00   0.00    -0.04  -0.00   0.00
    20   6     0.04   0.00  -0.00    -0.04   0.00   0.00    -0.05   0.00   0.00
    21   6    -0.02  -0.00   0.00    -0.04   0.00   0.00     0.04   0.00  -0.00
    22   6    -0.02  -0.00  -0.00     0.03  -0.00  -0.00    -0.02  -0.00   0.00
    23   6    -0.02  -0.00   0.00    -0.03   0.00  -0.00    -0.02   0.00  -0.00
    24   6    -0.02  -0.00  -0.00     0.04  -0.00   0.00     0.04  -0.00   0.00
    25   6    -0.02  -0.00   0.00    -0.03   0.00  -0.00     0.02   0.00  -0.00
    26   6    -0.02  -0.00   0.00     0.03  -0.00  -0.00     0.02  -0.00  -0.00
    27   1    -0.28  -0.00   0.00     0.40  -0.00   0.00    -0.30   0.00  -0.00
    28   1    -0.28   0.00  -0.00    -0.40   0.00  -0.00    -0.30  -0.00   0.00
    29   1    -0.28  -0.00   0.00    -0.40  -0.00   0.00     0.30   0.00  -0.00
    30   1    -0.28   0.00  -0.00     0.40  -0.00  -0.00     0.30  -0.00   0.00
    31   1     0.37   0.00  -0.00    -0.09   0.00  -0.00     0.32  -0.00   0.00
    32   1     0.37  -0.00   0.00     0.09  -0.00   0.00     0.32  -0.00  -0.00
    33   1     0.37   0.00  -0.00     0.09   0.00  -0.00    -0.32  -0.00   0.00
    34   1     0.37   0.00   0.00    -0.09   0.00   0.00    -0.32   0.00  -0.00
    35   1     0.02  -0.00  -0.00    -0.20   0.00   0.00     0.13  -0.00   0.00
    36   1     0.02  -0.00   0.00     0.20  -0.00   0.00     0.13  -0.00   0.00
    37   1     0.02  -0.00   0.00     0.20   0.00   0.00    -0.13   0.00  -0.00
    38   1     0.16  -0.00  -0.00    -0.17  -0.00  -0.00     0.15  -0.00   0.00
    39   1     0.02  -0.00  -0.00    -0.20   0.00   0.00    -0.13   0.00   0.00
    40   1     0.16   0.00   0.00     0.17   0.00   0.00     0.15   0.00  -0.00
    41   1     0.16  -0.00  -0.00     0.17   0.00  -0.00    -0.15   0.00   0.00
    42   1     0.16  -0.00   0.00    -0.17  -0.00   0.00    -0.15  -0.00  -0.00
                     52                     53                     54
                     B1G                    AU                     AG
 Frequencies --    898.4072               910.8527               918.0131
 Red. masses --      1.5214                 1.7002                 2.5631
 Frc consts  --      0.7235                 0.8311                 1.2727
 IR Inten    --      0.0000                 0.0000                 0.0000
  Atom  AN      X      Y      Z        X      Y      Z        X      Y      Z
     1   6    -0.00  -0.00   0.00     0.00  -0.00   0.00     0.00   0.00   0.10
     2   6    -0.00  -0.00  -0.00    -0.00   0.00  -0.00     0.00   0.00  -0.10
     3   6    -0.04   0.00   0.00    -0.04   0.00   0.00    -0.00   0.11   0.01
     4   6     0.04  -0.00  -0.00     0.04  -0.00  -0.00    -0.00  -0.11   0.01
     5   6     0.04   0.00  -0.00     0.05   0.00  -0.00     0.00   0.03  -0.08
     6   6    -0.04   0.00  -0.00     0.04   0.00  -0.00    -0.00   0.11  -0.01
     7   6    -0.04  -0.00  -0.00    -0.05  -0.00  -0.00     0.00  -0.03  -0.08
     8   6     0.04  -0.00  -0.00    -0.04  -0.00  -0.00    -0.00  -0.11  -0.01
     9   6    -0.08  -0.00   0.00    -0.09   0.00   0.00    -0.00  -0.07  -0.02
    10   6     0.04  -0.00  -0.00    -0.05  -0.00   0.00     0.00   0.03   0.08
    11   6     0.08   0.00   0.00     0.09   0.00   0.00    -0.00   0.07  -0.02
    12   6    -0.04  -0.00   0.00     0.05   0.00  -0.00     0.00  -0.03   0.08
    13   6     0.03  -0.00   0.00     0.05   0.00   0.00     0.00  -0.04   0.04
    14   6    -0.08   0.00   0.00     0.09  -0.00  -0.00    -0.00  -0.07   0.02
    15   6    -0.03  -0.00  -0.00    -0.05   0.00   0.00     0.00   0.04   0.04
    16   6     0.08   0.00   0.00    -0.09  -0.00   0.00    -0.00   0.07   0.02
    17   6    -0.01   0.00  -0.00    -0.03   0.00   0.00     0.00   0.02   0.03
    18   6     0.03   0.00  -0.00    -0.05  -0.00   0.00     0.00  -0.04  -0.04
    19   6     0.01   0.00  -0.00     0.03  -0.00  -0.00     0.00  -0.02   0.03
    20   6    -0.03  -0.00  -0.00     0.05   0.00  -0.00     0.00   0.04  -0.04
    21   6    -0.01   0.00  -0.00     0.03   0.00  -0.00    -0.00   0.02  -0.03
    22   6    -0.02   0.00   0.00    -0.02  -0.00  -0.00    -0.00   0.03   0.01
    23   6     0.02  -0.00   0.00     0.02  -0.00   0.00    -0.00  -0.03   0.01
    24   6     0.01   0.00  -0.00    -0.03  -0.00  -0.00    -0.00  -0.02  -0.03
    25   6    -0.02  -0.00   0.00     0.02   0.00  -0.00    -0.00   0.03  -0.01
    26   6     0.02   0.00   0.00    -0.02   0.00   0.00    -0.00  -0.03  -0.01
    27   1     0.22   0.00   0.00     0.20   0.00   0.00     0.00   0.38   0.01
    28   1    -0.22  -0.00  -0.00    -0.20  -0.00   0.00     0.00  -0.38   0.01
    29   1     0.22   0.00  -0.00    -0.20   0.00  -0.00     0.00   0.38  -0.01
    30   1    -0.22  -0.00  -0.00     0.20  -0.00  -0.00     0.00  -0.38  -0.01
    31   1     0.41  -0.00   0.00     0.42  -0.00   0.00     0.00  -0.25  -0.02
    32   1    -0.41   0.00   0.00    -0.42   0.00   0.00     0.00   0.25  -0.02
    33   1     0.41   0.00   0.00    -0.42  -0.00  -0.00     0.00  -0.25   0.02
    34   1    -0.41   0.00   0.00     0.42  -0.00   0.00     0.00   0.25   0.02
    35   1    -0.02  -0.00  -0.00     0.08   0.00   0.00    -0.00   0.05   0.03
    36   1     0.02   0.00  -0.00    -0.08   0.00  -0.00    -0.00  -0.05   0.03
    37   1    -0.02   0.00  -0.00    -0.08  -0.00   0.00    -0.00   0.05  -0.03
    38   1     0.15   0.00   0.00     0.13  -0.00   0.00     0.00   0.03   0.01
    39   1     0.02  -0.00  -0.00     0.08  -0.00  -0.00    -0.00  -0.05  -0.03
    40   1    -0.15  -0.00   0.00    -0.13  -0.00   0.00     0.00  -0.03   0.01
    41   1     0.15  -0.00   0.00    -0.13   0.00  -0.00     0.00   0.03  -0.01
    42   1    -0.15   0.00   0.00     0.13   0.00   0.00     0.00  -0.03  -0.01
                     55                     56                     57
                     B3U                    B2G                    B1U
 Frequencies --    920.5316               921.3123               927.0622
 Red. masses --      1.5663                 1.7943                 5.5650
 Frc consts  --      0.7820                 0.8974                 2.8180
 IR Inten    --    101.7964                 0.0000                 3.1033
  Atom  AN      X      Y      Z        X      Y      Z        X      Y      Z
     1   6     0.05   0.00  -0.00     0.06   0.00   0.00    -0.00   0.00  -0.04
     2   6     0.05   0.00   0.00    -0.06  -0.00  -0.00     0.00  -0.00  -0.04
     3   6    -0.08  -0.00  -0.00    -0.08   0.00   0.00    -0.00  -0.03   0.04
     4   6    -0.08   0.00  -0.00    -0.08  -0.00   0.00     0.00   0.03   0.04
     5   6     0.04  -0.00   0.00     0.05   0.00  -0.00     0.00  -0.00   0.03
     6   6    -0.08  -0.00   0.00     0.08   0.00  -0.00    -0.00   0.03   0.04
     7   6     0.04   0.00   0.00     0.05  -0.00  -0.00    -0.00   0.00   0.03
     8   6    -0.08   0.00   0.00     0.08  -0.00  -0.00    -0.00  -0.03   0.04
     9   6    -0.05   0.00   0.00    -0.07  -0.00  -0.00    -0.00   0.07  -0.14
    10   6     0.04  -0.00  -0.00    -0.05   0.00   0.00     0.00   0.00   0.03
    11   6    -0.05  -0.00   0.00    -0.07   0.00  -0.00     0.00  -0.07  -0.14
    12   6     0.04   0.00  -0.00    -0.05  -0.00   0.00     0.00  -0.00   0.03
    13   6     0.02   0.00  -0.00     0.03  -0.00   0.00     0.00   0.07   0.02
    14   6    -0.05   0.00  -0.00     0.07  -0.00  -0.00    -0.00  -0.07  -0.14
    15   6     0.02  -0.00  -0.00     0.03   0.00   0.00    -0.00  -0.07   0.02
    16   6    -0.05  -0.00  -0.00     0.07   0.00  -0.00    -0.00   0.07  -0.14
    17   6     0.00  -0.00  -0.00    -0.02   0.00   0.00    -0.00  -0.01   0.18
    18   6     0.02   0.00   0.00    -0.03  -0.00  -0.00     0.00  -0.07   0.02
    19   6     0.00   0.00  -0.00    -0.02  -0.00   0.00     0.00   0.01   0.18
    20   6     0.02  -0.00   0.00    -0.03   0.00  -0.00     0.00   0.07   0.02
    21   6     0.00  -0.00   0.00     0.02   0.00  -0.00    -0.00   0.01   0.18
    22   6    -0.01  -0.00   0.00    -0.01   0.00   0.00     0.00  -0.16  -0.10
    23   6    -0.01   0.00  -0.00    -0.01   0.00  -0.00     0.00   0.16  -0.10
    24   6     0.00   0.00   0.00     0.02  -0.00   0.00    -0.00  -0.01   0.18
    25   6    -0.01  -0.00   0.00     0.01   0.00  -0.00     0.00   0.16  -0.10
    26   6    -0.01   0.00   0.00     0.01  -0.00  -0.00    -0.00  -0.16  -0.10
    27   1     0.39  -0.00  -0.00     0.37   0.00   0.00     0.00  -0.12   0.04
    28   1     0.39   0.00  -0.00     0.37  -0.00   0.00    -0.00   0.12   0.04
    29   1     0.39  -0.00  -0.00    -0.37   0.00   0.00     0.00   0.12   0.04
    30   1     0.39   0.00   0.00    -0.37  -0.00  -0.00     0.00  -0.12   0.04
    31   1     0.27   0.00   0.00     0.30  -0.00  -0.00     0.00   0.12  -0.14
    32   1     0.27  -0.00   0.00     0.30   0.00  -0.00    -0.00  -0.12  -0.14
    33   1     0.27   0.00  -0.00    -0.30  -0.00  -0.00     0.00  -0.12  -0.14
    34   1     0.27  -0.00  -0.00    -0.30   0.00  -0.00     0.00   0.12  -0.14
    35   1    -0.04  -0.00  -0.00     0.04   0.00   0.00     0.00   0.16   0.18
    36   1    -0.04   0.00  -0.00     0.04  -0.00   0.00    -0.00  -0.16   0.18
    37   1    -0.04  -0.00   0.00    -0.04   0.00  -0.00     0.00  -0.16   0.18
    38   1     0.10  -0.00  -0.00     0.08   0.00   0.00    -0.00  -0.17  -0.08
    39   1    -0.04   0.00   0.00    -0.04   0.00   0.00    -0.00   0.16   0.18
    40   1     0.10   0.00  -0.00     0.08   0.00  -0.00    -0.00   0.17  -0.08
    41   1     0.10  -0.00   0.00    -0.08   0.00  -0.00    -0.00   0.17  -0.08
    42   1     0.10   0.00   0.00    -0.08  -0.00  -0.00     0.00  -0.17  -0.08
                     58                     59                     60
                     B3G                    B1G                    B3U
 Frequencies --    931.3723               966.6438               966.7902
 Red. masses --      5.5778                 1.3277                 1.3300
 Frc consts  --      2.8507                 0.7310                 0.7325
 IR Inten    --      0.0000                 0.0000                 5.8689
  Atom  AN      X      Y      Z        X      Y      Z        X      Y      Z
     1   6    -0.00   0.06   0.00    -0.00  -0.00   0.00     0.00   0.00  -0.00
     2   6    -0.00  -0.06   0.00    -0.00  -0.00   0.00     0.00  -0.00   0.00
     3   6     0.00   0.05   0.03    -0.00   0.00  -0.00    -0.01   0.00   0.00
     4   6     0.00   0.05  -0.03     0.00   0.00  -0.00    -0.01   0.00  -0.00
     5   6    -0.00  -0.02  -0.02     0.00  -0.00  -0.00     0.01   0.00  -0.00
     6   6     0.00  -0.05   0.03    -0.00  -0.00  -0.00    -0.01  -0.00  -0.00
     7   6    -0.00  -0.02   0.02    -0.00  -0.00  -0.00     0.01   0.00   0.00
     8   6     0.00  -0.05  -0.03     0.00   0.00  -0.00    -0.01  -0.00  -0.00
     9   6     0.00  -0.11   0.10    -0.02  -0.00   0.00    -0.02  -0.00   0.00
    10   6    -0.00   0.02  -0.02     0.00  -0.00  -0.00     0.01  -0.00  -0.00
    11   6     0.00  -0.11  -0.10     0.02   0.00   0.00    -0.02  -0.00  -0.00
    12   6     0.00   0.02   0.02    -0.00  -0.00  -0.00     0.01   0.00   0.00
    13   6    -0.00  -0.08  -0.01     0.01  -0.00   0.00     0.01  -0.00  -0.00
    14   6     0.00   0.11   0.10    -0.02   0.00   0.00    -0.02   0.00   0.00
    15   6    -0.00  -0.08   0.01    -0.01  -0.00   0.00     0.01  -0.00   0.00
    16   6    -0.00   0.11  -0.10     0.02  -0.00   0.00    -0.02   0.00  -0.00
    17   6     0.00   0.01  -0.17    -0.06   0.00  -0.00    -0.06   0.00  -0.00
    18   6    -0.00   0.08  -0.01     0.01   0.00  -0.00     0.01   0.00  -0.00
    19   6     0.00   0.01   0.17     0.06   0.00  -0.00    -0.06  -0.00   0.00
    20   6     0.00   0.08   0.01    -0.01  -0.00  -0.00     0.01   0.00   0.00
    21   6     0.00  -0.01  -0.17    -0.06   0.00  -0.00    -0.06   0.00  -0.00
    22   6    -0.00   0.17   0.10     0.05   0.00  -0.00     0.05   0.00   0.00
    23   6     0.00   0.17  -0.10    -0.05  -0.00   0.00     0.05   0.00  -0.00
    24   6     0.00  -0.01   0.17     0.06   0.00  -0.00    -0.06  -0.00   0.00
    25   6     0.00  -0.17   0.10     0.05  -0.00   0.00     0.05  -0.00   0.00
    26   6    -0.00  -0.17  -0.10    -0.05  -0.00  -0.00     0.05   0.00   0.00
    27   1    -0.00   0.10   0.03     0.02   0.00  -0.00     0.03  -0.00   0.00
    28   1    -0.00   0.10  -0.03    -0.02   0.00  -0.00     0.03  -0.00  -0.00
    29   1    -0.00  -0.10   0.03     0.02  -0.00  -0.00     0.03  -0.00  -0.00
    30   1    -0.00  -0.10  -0.03    -0.02   0.00  -0.00     0.03  -0.00  -0.00
    31   1    -0.00  -0.19   0.10     0.08  -0.00   0.00     0.08  -0.00   0.00
    32   1    -0.00  -0.19  -0.10    -0.08   0.00   0.00     0.08  -0.00  -0.00
    33   1    -0.00   0.19   0.10     0.08  -0.00   0.00     0.08   0.00   0.00
    34   1     0.00   0.19  -0.10    -0.08   0.00   0.00     0.08  -0.00  -0.00
    35   1    -0.00  -0.14  -0.17     0.37   0.00  -0.00     0.37  -0.00  -0.00
    36   1    -0.00  -0.14   0.17    -0.37   0.00  -0.00     0.37  -0.00   0.00
    37   1    -0.00   0.14  -0.17     0.37   0.00  -0.00     0.37   0.00  -0.00
    38   1     0.00   0.20   0.06    -0.31   0.00  -0.00    -0.31   0.00  -0.00
    39   1    -0.00   0.14   0.17    -0.37   0.00  -0.00     0.37  -0.00   0.00
    40   1    -0.00   0.20  -0.06     0.31  -0.00   0.00    -0.31   0.00  -0.00
    41   1    -0.00  -0.20   0.06    -0.31  -0.00  -0.00    -0.31  -0.00   0.00
    42   1     0.00  -0.20  -0.06     0.31   0.00   0.00    -0.31  -0.00   0.00
                     61                     62                     63
                     AU                     B2G                    B2U
 Frequencies --    992.4898               992.5011              1025.9861
 Red. masses --      1.2835                 1.2837                 2.4159
 Frc consts  --      0.7449                 0.7450                 1.4984
 IR Inten    --      0.0000                 0.0000                 5.0472
  Atom  AN      X      Y      Z        X      Y      Z        X      Y      Z
     1   6    -0.00  -0.00   0.00    -0.00  -0.00  -0.00     0.00  -0.02  -0.00
     2   6     0.00  -0.00   0.00     0.00  -0.00  -0.00     0.00  -0.02   0.00
     3   6     0.00   0.00  -0.00     0.00   0.00  -0.00    -0.00   0.01  -0.00
     4   6    -0.00  -0.00  -0.00     0.00   0.00   0.00    -0.00   0.01   0.00
     5   6    -0.00  -0.00   0.00    -0.00   0.00   0.00     0.00  -0.00   0.01
     6   6    -0.00   0.00  -0.00    -0.00  -0.00  -0.00     0.00   0.01   0.00
     7   6     0.00   0.00  -0.00    -0.00  -0.00   0.00     0.00  -0.00  -0.01
     8   6     0.00   0.00   0.00    -0.00  -0.00   0.00    -0.00   0.01  -0.00
     9   6     0.01   0.00   0.00     0.01   0.00   0.00    -0.00   0.02   0.00
    10   6     0.00  -0.00   0.00     0.00   0.00  -0.00    -0.00  -0.00  -0.01
    11   6    -0.01   0.00   0.00     0.01  -0.00  -0.00    -0.00   0.02  -0.00
    12   6    -0.00  -0.00  -0.00     0.00   0.00   0.00     0.00  -0.00   0.01
    13   6    -0.00  -0.00  -0.00    -0.00  -0.00  -0.00    -0.00  -0.03  -0.03
    14   6    -0.01   0.00   0.00    -0.01   0.00   0.00     0.00   0.02  -0.00
    15   6     0.00   0.00   0.00    -0.00  -0.00   0.00     0.00  -0.03   0.03
    16   6     0.01   0.00   0.00    -0.01  -0.00  -0.00    -0.00   0.02   0.00
    17   6     0.05  -0.00   0.00     0.05  -0.00   0.00    -0.00  -0.04   0.06
    18   6     0.00  -0.00   0.00     0.00  -0.00   0.00     0.00  -0.03   0.03
    19   6    -0.05  -0.00  -0.00     0.05   0.00   0.00     0.00  -0.04  -0.06
    20   6    -0.00  -0.00  -0.00     0.00   0.00   0.00    -0.00  -0.03  -0.03
    21   6    -0.05  -0.00   0.00    -0.05  -0.00   0.00     0.00  -0.04  -0.06
    22   6    -0.06   0.00   0.00    -0.06   0.00   0.00     0.00   0.08   0.14
    23   6     0.06   0.00  -0.00    -0.06  -0.00   0.00    -0.00   0.08  -0.14
    24   6     0.05   0.00  -0.00    -0.05  -0.00   0.00     0.00  -0.04   0.06
    25   6     0.06   0.00  -0.00     0.06   0.00  -0.00    -0.00   0.08  -0.14
    26   6    -0.06   0.00   0.00     0.06  -0.00  -0.00     0.00   0.08   0.14
    27   1    -0.00   0.00  -0.00    -0.01  -0.00  -0.00     0.00   0.01  -0.00
    28   1     0.00  -0.00  -0.00    -0.01   0.00   0.00     0.00   0.01   0.00
    29   1     0.00  -0.00  -0.00     0.01  -0.00   0.00    -0.00   0.01   0.00
    30   1    -0.00   0.00   0.00     0.01   0.00   0.00     0.00   0.01  -0.00
    31   1    -0.02   0.00   0.00    -0.02   0.00   0.00     0.00   0.09   0.00
    32   1     0.02   0.00   0.00    -0.02   0.00  -0.00     0.00   0.09  -0.00
    33   1     0.02   0.00   0.00     0.02   0.00   0.00    -0.00   0.09  -0.00
    34   1    -0.02   0.00   0.00     0.02  -0.00  -0.00    -0.00   0.09   0.00
    35   1    -0.31  -0.00   0.00    -0.31  -0.00   0.00     0.00  -0.33   0.06
    36   1     0.31  -0.00  -0.00    -0.31   0.00   0.00    -0.00  -0.33  -0.06
    37   1     0.31  -0.00  -0.00     0.31  -0.00  -0.00    -0.00  -0.33  -0.06
    38   1     0.39  -0.00   0.00     0.39   0.00   0.00    -0.00  -0.01   0.31
    39   1    -0.31   0.00  -0.00     0.31  -0.00  -0.00    -0.00  -0.33   0.06
    40   1    -0.39  -0.00  -0.00     0.39   0.00   0.00     0.00  -0.01  -0.31
    41   1    -0.39  -0.00  -0.00    -0.39  -0.00  -0.00     0.00  -0.01  -0.31
    42   1     0.39  -0.00   0.00    -0.39   0.00  -0.00    -0.00  -0.01   0.31
                     64                     65                     66
                     AG                     B2U                    B3G
 Frequencies --   1027.3680              1139.1201              1157.0371
 Red. masses --      2.4062                 1.9071                 2.1104
 Frc consts  --      1.4964                 1.4580                 1.6646
 IR Inten    --      0.0000                 1.0426                 0.0000
  Atom  AN      X      Y      Z        X      Y      Z        X      Y      Z
     1   6    -0.00   0.00  -0.01     0.00  -0.09   0.00     0.00  -0.03  -0.00
     2   6    -0.00   0.00   0.01     0.00  -0.09  -0.00    -0.00   0.03  -0.00
     3   6    -0.00   0.00   0.00    -0.00   0.06  -0.00     0.00  -0.02   0.03
     4   6     0.00  -0.00   0.00    -0.00   0.06   0.00     0.00  -0.02  -0.03
     5   6     0.00   0.01   0.01     0.00  -0.08   0.00     0.00   0.01  -0.03
     6   6    -0.00   0.00  -0.00    -0.00   0.06   0.00     0.00   0.02   0.03
     7   6    -0.00  -0.01   0.01     0.00  -0.08  -0.00     0.00   0.01   0.03
     8   6     0.00  -0.00  -0.00    -0.00   0.06  -0.00    -0.00   0.02  -0.03
     9   6    -0.00   0.01   0.00    -0.00   0.05  -0.00    -0.00   0.04  -0.02
    10   6    -0.00   0.01  -0.01    -0.00  -0.08  -0.00    -0.00  -0.01  -0.03
    11   6     0.00  -0.01   0.00    -0.00   0.05   0.00    -0.00   0.04   0.02
    12   6    -0.00  -0.01  -0.01     0.00  -0.08   0.00    -0.00  -0.01   0.03
    13   6    -0.00  -0.02  -0.03     0.00  -0.05   0.01    -0.00   0.07   0.07
    14   6    -0.00   0.01  -0.00     0.00   0.05   0.00    -0.00  -0.04  -0.02
    15   6    -0.00   0.02  -0.03     0.00  -0.05  -0.01    -0.00   0.07  -0.07
    16   6     0.00  -0.01  -0.00    -0.00   0.05  -0.00    -0.00  -0.04   0.02
    17   6    -0.00  -0.05   0.06    -0.00   0.03  -0.01     0.00   0.02  -0.09
    18   6     0.00  -0.02   0.03    -0.00  -0.05  -0.01     0.00  -0.07   0.07
    19   6    -0.00   0.05   0.06    -0.00   0.03   0.01    -0.00   0.02   0.09
    20   6     0.00   0.02   0.03     0.00  -0.05   0.01     0.00  -0.07  -0.07
    21   6    -0.00  -0.05  -0.06     0.00   0.03   0.01    -0.00  -0.02  -0.09
    22   6     0.00   0.08   0.14     0.00  -0.02   0.01    -0.00  -0.02   0.03
    23   6     0.00  -0.08   0.14     0.00  -0.02  -0.01     0.00  -0.02  -0.03
    24   6    -0.00   0.05  -0.06    -0.00   0.03  -0.01     0.00  -0.02   0.09
    25   6    -0.00   0.08  -0.14    -0.00  -0.02  -0.01     0.00   0.02   0.03
    26   6     0.00  -0.08  -0.14     0.00  -0.02   0.01    -0.00   0.02  -0.03
    27   1     0.00  -0.02   0.00     0.00   0.35  -0.00     0.00  -0.04   0.04
    28   1    -0.00   0.02   0.00     0.00   0.35   0.00    -0.00  -0.04  -0.04
    29   1     0.00  -0.02  -0.00     0.00   0.35   0.00    -0.00   0.04   0.04
    30   1    -0.00   0.02  -0.00     0.00   0.35  -0.00     0.00   0.04  -0.04
    31   1     0.00   0.07   0.00    -0.00   0.26  -0.00    -0.00  -0.08  -0.02
    32   1    -0.00  -0.07   0.00     0.00   0.26   0.00    -0.00  -0.08   0.02
    33   1     0.00   0.07  -0.00    -0.00   0.26   0.00    -0.00   0.08  -0.02
    34   1     0.00  -0.07  -0.00     0.00   0.26  -0.00     0.00   0.08   0.02
    35   1     0.00  -0.34   0.06     0.00   0.19  -0.01    -0.00   0.14  -0.10
    36   1     0.00   0.34   0.06     0.00   0.19   0.01     0.00   0.14   0.10
    37   1     0.00  -0.34  -0.06    -0.00   0.19   0.01     0.00  -0.14  -0.10
    38   1    -0.00  -0.00   0.30    -0.00  -0.05   0.07     0.00  -0.22   0.37
    39   1     0.00   0.34  -0.06     0.00   0.19  -0.01    -0.00  -0.14   0.10
    40   1    -0.00   0.00   0.30    -0.00  -0.05  -0.07    -0.00  -0.22  -0.37
    41   1     0.00  -0.00  -0.30     0.00  -0.05  -0.07    -0.00   0.22   0.37
    42   1     0.00   0.00  -0.30    -0.00  -0.05   0.07     0.00   0.22  -0.37
                     67                     68                     69
                     B1U                    AG                     B2U
 Frequencies --   1160.5447              1198.2845              1202.0677
 Red. masses --      1.9740                 1.1171                 1.1412
 Frc consts  --      1.5664                 0.9450                 0.9716
 IR Inten    --      6.2632                 0.0000                 0.0171
  Atom  AN      X      Y      Z        X      Y      Z        X      Y      Z
     1   6    -0.00   0.00  -0.03    -0.00   0.00  -0.00    -0.00   0.01  -0.00
     2   6     0.00  -0.00  -0.03    -0.00   0.00   0.00    -0.00   0.01   0.00
     3   6    -0.00  -0.01   0.04    -0.00   0.00  -0.00     0.00  -0.01   0.00
     4   6    -0.00   0.01   0.04     0.00  -0.00  -0.00     0.00  -0.01  -0.00
     5   6    -0.00   0.01  -0.01    -0.00  -0.02  -0.01    -0.00   0.01  -0.01
     6   6     0.00   0.01   0.04     0.00   0.00   0.00    -0.00  -0.01  -0.00
     7   6     0.00  -0.01  -0.01    -0.00   0.02  -0.01    -0.00   0.01   0.01
     8   6     0.00  -0.01   0.04     0.00  -0.00   0.00     0.00  -0.01   0.00
     9   6    -0.00   0.02  -0.04    -0.00   0.02  -0.00    -0.00   0.00  -0.00
    10   6    -0.00  -0.01  -0.01     0.00  -0.02   0.01     0.00   0.01   0.01
    11   6    -0.00  -0.02  -0.04     0.00  -0.02  -0.00     0.00   0.00   0.00
    12   6    -0.00   0.01  -0.01    -0.00   0.02   0.01    -0.00   0.01  -0.01
    13   6    -0.00   0.06   0.07     0.00  -0.00   0.02     0.00   0.03   0.03
    14   6    -0.00  -0.02  -0.04     0.00   0.02   0.00     0.00   0.00   0.00
    15   6     0.00  -0.06   0.07    -0.00   0.00   0.02    -0.00   0.03  -0.03
    16   6     0.00   0.02  -0.04     0.00  -0.02   0.00     0.00   0.00  -0.00
    17   6    -0.00   0.02  -0.09    -0.00   0.01  -0.01    -0.00   0.00  -0.02
    18   6     0.00  -0.06   0.07    -0.00  -0.00  -0.02    -0.00   0.03  -0.03
    19   6     0.00  -0.02  -0.09     0.00  -0.01  -0.01    -0.00   0.00   0.02
    20   6    -0.00   0.06   0.07    -0.00   0.00  -0.02    -0.00   0.03   0.03
    21   6    -0.00  -0.02  -0.09     0.00   0.01   0.01     0.00   0.00   0.02
    22   6     0.00  -0.02   0.03     0.00  -0.02   0.02     0.00  -0.02   0.02
    23   6    -0.00   0.02   0.03    -0.00   0.02   0.02     0.00  -0.02  -0.02
    24   6    -0.00   0.02  -0.09     0.00  -0.01   0.01    -0.00   0.00  -0.02
    25   6     0.00   0.02   0.03    -0.00  -0.02  -0.02    -0.00  -0.02  -0.02
    26   6     0.00  -0.02   0.03    -0.00   0.02  -0.02     0.00  -0.02   0.02
    27   1    -0.00  -0.11   0.04    -0.00   0.04  -0.00    -0.00  -0.08   0.00
    28   1     0.00   0.11   0.04    -0.00  -0.04  -0.00    -0.00  -0.08  -0.00
    29   1    -0.00   0.11   0.04    -0.00   0.04   0.00     0.00  -0.08  -0.00
    30   1    -0.00  -0.11   0.04    -0.00  -0.04   0.00    -0.00  -0.08   0.00
    31   1    -0.00  -0.12  -0.04    -0.00   0.07  -0.00    -0.00  -0.11  -0.00
    32   1     0.00   0.12  -0.04    -0.00  -0.07  -0.00    -0.00  -0.11   0.00
    33   1     0.00   0.12  -0.04    -0.00   0.07   0.00    -0.00  -0.11   0.00
    34   1    -0.00  -0.12  -0.04    -0.00  -0.07   0.00    -0.00  -0.11  -0.00
    35   1     0.00   0.15  -0.10     0.00   0.29  -0.01     0.00   0.23  -0.02
    36   1    -0.00  -0.15  -0.10    -0.00  -0.29  -0.01     0.00   0.23   0.02
    37   1     0.00  -0.15  -0.10    -0.00   0.29   0.01    -0.00   0.23   0.02
    38   1    -0.00  -0.20   0.35    -0.00  -0.20   0.34    -0.00  -0.22   0.36
    39   1     0.00   0.15  -0.10    -0.00  -0.29   0.01     0.00   0.23  -0.02
    40   1     0.00   0.20   0.35     0.00   0.20   0.34    -0.00  -0.22  -0.36
    41   1    -0.00   0.20   0.35     0.00  -0.20  -0.34     0.00  -0.22  -0.36
    42   1    -0.00  -0.20   0.35     0.00   0.20  -0.34    -0.00  -0.22   0.36
                     70                     71                     72
                     B3G                    AG                     B1U
 Frequencies --   1211.3101              1214.9305              1219.0667
 Red. masses --      1.3231                 1.4662                 1.3324
 Frc consts  --      1.1438                 1.2751                 1.1667
 IR Inten    --      0.0000                 0.0000                 1.5295
  Atom  AN      X      Y      Z        X      Y      Z        X      Y      Z
     1   6     0.00  -0.06  -0.00    -0.00   0.00   0.00     0.00  -0.00   0.04
     2   6    -0.00   0.06  -0.00    -0.00   0.00  -0.00    -0.00   0.00   0.04
     3   6    -0.00   0.00   0.02     0.00   0.01  -0.02    -0.00  -0.02  -0.04
     4   6    -0.00   0.00  -0.02     0.00  -0.01  -0.02     0.00   0.02  -0.04
     5   6     0.00  -0.04  -0.03    -0.00  -0.05   0.00     0.00  -0.05  -0.00
     6   6     0.00  -0.00   0.02     0.00   0.01   0.02    -0.00   0.02  -0.04
     7   6     0.00  -0.04   0.03    -0.00   0.05   0.00    -0.00   0.05  -0.00
     8   6     0.00  -0.00  -0.02     0.00  -0.01   0.02    -0.00  -0.02  -0.04
     9   6    -0.00   0.01   0.03    -0.00   0.01   0.00     0.00  -0.00   0.01
    10   6    -0.00   0.04  -0.03     0.00  -0.05  -0.00    -0.00   0.05  -0.00
    11   6    -0.00   0.01  -0.03     0.00  -0.01   0.00     0.00   0.00   0.01
    12   6    -0.00   0.04   0.03    -0.00   0.05  -0.00     0.00  -0.05  -0.00
    13   6    -0.00  -0.02  -0.01    -0.00  -0.07  -0.03     0.00  -0.03  -0.02
    14   6     0.00  -0.01   0.03     0.00   0.01  -0.00     0.00   0.00   0.01
    15   6     0.00  -0.02   0.01    -0.00   0.07  -0.03    -0.00   0.03  -0.02
    16   6     0.00  -0.01  -0.03     0.00  -0.01  -0.00    -0.00  -0.00   0.01
    17   6    -0.00   0.01   0.01    -0.00   0.02   0.02    -0.00   0.03   0.00
    18   6     0.00   0.02  -0.01     0.00  -0.07   0.03    -0.00   0.03  -0.02
    19   6    -0.00   0.01  -0.01     0.00  -0.02   0.02     0.00  -0.03   0.00
    20   6    -0.00   0.02   0.01    -0.00   0.07   0.03     0.00  -0.03  -0.02
    21   6     0.00  -0.01   0.01    -0.00   0.02  -0.02    -0.00  -0.03   0.00
    22   6     0.00  -0.01   0.01    -0.00   0.00   0.01     0.00  -0.01   0.02
    23   6     0.00  -0.01  -0.01     0.00  -0.00   0.01    -0.00   0.01   0.02
    24   6     0.00  -0.01  -0.01     0.00  -0.02  -0.02    -0.00   0.03   0.00
    25   6     0.00   0.01   0.01     0.00   0.00  -0.01     0.00   0.01   0.02
    26   6    -0.00   0.01  -0.01    -0.00  -0.00  -0.01     0.00  -0.01   0.02
    27   1     0.00   0.40   0.02     0.00   0.19  -0.02     0.00   0.13  -0.04
    28   1     0.00   0.40  -0.02    -0.00  -0.19  -0.02    -0.00  -0.13  -0.04
    29   1    -0.00  -0.40   0.02    -0.00   0.19   0.02     0.00  -0.13  -0.04
    30   1    -0.00  -0.40  -0.02    -0.00  -0.19   0.02     0.00   0.13  -0.04
    31   1     0.00   0.26   0.04     0.00   0.40  -0.00    -0.00   0.29   0.01
    32   1     0.00   0.26  -0.04    -0.00  -0.40  -0.00    -0.00  -0.29   0.01
    33   1    -0.00  -0.26   0.04    -0.00   0.40   0.00     0.00  -0.29   0.01
    34   1    -0.00  -0.26  -0.04    -0.00  -0.40   0.00     0.00   0.29   0.01
    35   1    -0.00   0.13   0.01     0.00   0.08   0.02     0.00   0.34   0.00
    36   1     0.00   0.13  -0.01    -0.00  -0.08   0.02    -0.00  -0.34   0.00
    37   1    -0.00  -0.13   0.01     0.00   0.08  -0.02     0.00  -0.34   0.00
    38   1    -0.00  -0.02   0.04     0.00   0.10  -0.15    -0.00  -0.08   0.14
    39   1    -0.00  -0.13  -0.01    -0.00  -0.08  -0.02     0.00   0.34   0.00
    40   1    -0.00  -0.02  -0.04     0.00  -0.10  -0.15     0.00   0.08   0.14
    41   1     0.00   0.02   0.04    -0.00   0.10   0.15    -0.00   0.08   0.14
    42   1     0.00   0.02  -0.04     0.00  -0.10   0.15    -0.00  -0.08   0.14
                     73                     74                     75
                     B3G                    B2U                    B1U
 Frequencies --   1230.2002              1246.8128              1274.7055
 Red. masses --      1.6457                 1.6111                 2.9875
 Frc consts  --      1.4674                 1.4756                 2.8601
 IR Inten    --      0.0000                 2.0647                 0.8094
  Atom  AN      X      Y      Z        X      Y      Z        X      Y      Z
     1   6    -0.00   0.06  -0.00     0.00  -0.08   0.00    -0.00   0.00  -0.11
     2   6     0.00  -0.06  -0.00     0.00  -0.08  -0.00     0.00  -0.00  -0.11
     3   6     0.00   0.02  -0.05    -0.00   0.00   0.03     0.00   0.10   0.03
     4   6    -0.00   0.02   0.05    -0.00   0.00  -0.03     0.00  -0.10   0.03
     5   6    -0.00  -0.01   0.05    -0.00  -0.01  -0.02    -0.00   0.08   0.08
     6   6    -0.00  -0.02  -0.05    -0.00   0.00  -0.03    -0.00  -0.10   0.03
     7   6    -0.00  -0.01  -0.05     0.00  -0.01   0.02     0.00  -0.08   0.08
     8   6     0.00  -0.02   0.05    -0.00   0.00   0.03    -0.00   0.10   0.03
     9   6     0.00  -0.04  -0.03    -0.00   0.01   0.03     0.00  -0.05  -0.05
    10   6     0.00   0.01   0.05     0.00  -0.01   0.02     0.00  -0.08   0.08
    11   6    -0.00  -0.04   0.03     0.00   0.01  -0.03    -0.00   0.05  -0.05
    12   6     0.00   0.01  -0.05     0.00  -0.01  -0.02    -0.00   0.08   0.08
    13   6     0.00  -0.06  -0.02     0.00   0.08   0.03     0.00  -0.09  -0.03
    14   6    -0.00   0.04  -0.03    -0.00   0.01  -0.03    -0.00   0.05  -0.05
    15   6     0.00  -0.06   0.02    -0.00   0.08  -0.03    -0.00   0.09  -0.03
    16   6     0.00   0.04   0.03     0.00   0.01   0.03    -0.00  -0.05  -0.05
    17   6    -0.00   0.03   0.00     0.00  -0.02  -0.03    -0.00   0.00   0.01
    18   6    -0.00   0.06  -0.02    -0.00   0.08  -0.03    -0.00   0.09  -0.03
    19   6    -0.00   0.03  -0.00     0.00  -0.02   0.03     0.00  -0.00   0.01
    20   6    -0.00   0.06   0.02    -0.00   0.08   0.03     0.00  -0.09  -0.03
    21   6    -0.00  -0.03   0.00     0.00  -0.02   0.03     0.00  -0.00   0.01
    22   6     0.00   0.00   0.02    -0.00  -0.00  -0.01    -0.00   0.02   0.02
    23   6     0.00   0.00  -0.02    -0.00  -0.00   0.01    -0.00  -0.02   0.02
    24   6     0.00  -0.03  -0.00     0.00  -0.02  -0.03    -0.00   0.00   0.01
    25   6     0.00  -0.00   0.02     0.00  -0.00   0.01     0.00  -0.02   0.02
    26   6    -0.00  -0.00  -0.02    -0.00  -0.00  -0.01     0.00   0.02   0.02
    27   1    -0.00  -0.11  -0.05     0.00   0.30   0.04     0.00   0.08   0.04
    28   1    -0.00  -0.11   0.05     0.00   0.30  -0.04    -0.00  -0.08   0.04
    29   1     0.00   0.11  -0.05     0.00   0.30  -0.04     0.00  -0.08   0.04
    30   1     0.00   0.11   0.05     0.00   0.30   0.04     0.00   0.08   0.04
    31   1     0.00   0.13  -0.04    -0.00  -0.29   0.03    -0.00  -0.19  -0.06
    32   1     0.00   0.13   0.04    -0.00  -0.29  -0.03     0.00   0.19  -0.06
    33   1     0.00  -0.13  -0.04     0.00  -0.29  -0.03     0.00   0.19  -0.06
    34   1    -0.00  -0.13   0.04    -0.00  -0.29   0.03    -0.00  -0.19  -0.06
    35   1     0.00   0.43   0.00    -0.00  -0.24  -0.03    -0.00   0.39   0.01
    36   1     0.00   0.43  -0.00    -0.00  -0.24   0.03    -0.00  -0.39   0.01
    37   1     0.00  -0.43   0.00    -0.00  -0.24   0.03     0.00  -0.39   0.01
    38   1    -0.00  -0.06   0.14     0.00  -0.02   0.01     0.00   0.04  -0.03
    39   1    -0.00  -0.43  -0.00    -0.00  -0.24  -0.03     0.00   0.39   0.01
    40   1    -0.00  -0.06  -0.14     0.00  -0.02  -0.01     0.00  -0.04  -0.03
    41   1    -0.00   0.06   0.14    -0.00  -0.02  -0.01    -0.00  -0.04  -0.03
    42   1     0.00   0.06  -0.14     0.00  -0.02   0.01    -0.00   0.04  -0.03
                     76                     77                     78
                     AG                     B1U                    B3G
 Frequencies --   1288.3186              1306.5540              1307.2270
 Red. masses --      2.3755                 1.6717                 2.4016
 Frc consts  --      2.3230                 1.6814                 2.4180
 IR Inten    --      0.0000                 0.0603                 0.0000
  Atom  AN      X      Y      Z        X      Y      Z        X      Y      Z
     1   6     0.00   0.00   0.04     0.00   0.00   0.11     0.00  -0.02   0.00
     2   6     0.00   0.00  -0.04    -0.00  -0.00   0.11     0.00   0.02   0.00
     3   6    -0.00  -0.04  -0.03    -0.00  -0.02  -0.04    -0.00   0.02  -0.06
     4   6     0.00   0.04  -0.03    -0.00   0.02  -0.04    -0.00   0.02   0.06
     5   6    -0.00  -0.10  -0.04    -0.00   0.02  -0.00     0.00  -0.01   0.13
     6   6     0.00  -0.04   0.03     0.00   0.02  -0.04    -0.00  -0.02  -0.06
     7   6    -0.00   0.10  -0.04     0.00  -0.02  -0.00    -0.00  -0.01  -0.13
     8   6     0.00   0.04   0.03     0.00  -0.02  -0.04     0.00  -0.02   0.06
     9   6    -0.00   0.03   0.06     0.00  -0.00   0.03    -0.00  -0.02  -0.08
    10   6     0.00  -0.10   0.04    -0.00  -0.02  -0.00     0.00   0.01   0.13
    11   6     0.00  -0.03   0.06    -0.00   0.00   0.03     0.00  -0.02   0.08
    12   6    -0.00   0.10   0.04    -0.00   0.02  -0.00     0.00   0.01  -0.13
    13   6     0.00   0.10   0.03    -0.00   0.01  -0.07    -0.00   0.02   0.06
    14   6    -0.00   0.03  -0.06     0.00   0.00   0.03    -0.00   0.02  -0.08
    15   6     0.00  -0.10   0.03    -0.00  -0.01  -0.07    -0.00   0.02  -0.06
    16   6    -0.00  -0.03  -0.06     0.00  -0.00   0.03    -0.00   0.02   0.08
    17   6     0.00  -0.01  -0.03     0.00   0.02   0.02     0.00  -0.00  -0.02
    18   6    -0.00   0.10  -0.03    -0.00  -0.01  -0.07     0.00  -0.02   0.06
    19   6    -0.00   0.01  -0.03     0.00  -0.02   0.02     0.00  -0.00   0.02
    20   6     0.00  -0.10  -0.03     0.00   0.01  -0.07     0.00  -0.02  -0.06
    21   6     0.00  -0.01   0.03     0.00  -0.02   0.02    -0.00   0.00  -0.02
    22   6    -0.00  -0.01  -0.01    -0.00  -0.01   0.00     0.00   0.01  -0.01
    23   6     0.00   0.01  -0.01    -0.00   0.01   0.00    -0.00   0.01   0.01
    24   6    -0.00   0.01   0.03    -0.00   0.02   0.02    -0.00   0.00   0.02
    25   6     0.00  -0.01   0.01     0.00   0.01   0.00    -0.00  -0.01  -0.01
    26   6     0.00   0.01   0.01     0.00  -0.01   0.00     0.00  -0.01   0.01
    27   1     0.00   0.37  -0.04    -0.00  -0.34  -0.04     0.00   0.40  -0.06
    28   1    -0.00  -0.37  -0.04     0.00   0.34  -0.04     0.00   0.40   0.06
    29   1    -0.00   0.37   0.04    -0.00   0.34  -0.04     0.00  -0.40  -0.06
    30   1    -0.00  -0.37   0.04    -0.00  -0.34  -0.04    -0.00  -0.40   0.06
    31   1     0.00   0.02   0.07    -0.00  -0.30   0.03    -0.00  -0.13  -0.08
    32   1    -0.00  -0.02   0.07     0.00   0.30   0.03    -0.00  -0.13   0.08
    33   1     0.00   0.02  -0.07    -0.00   0.30   0.03     0.00   0.13  -0.08
    34   1     0.00  -0.02  -0.07    -0.00  -0.30   0.03     0.00   0.13   0.08
    35   1     0.00  -0.26  -0.03    -0.00   0.17   0.02    -0.00  -0.18  -0.02
    36   1     0.00   0.26  -0.03    -0.00  -0.17   0.02    -0.00  -0.18   0.02
    37   1    -0.00  -0.26   0.03     0.00  -0.17   0.02    -0.00   0.18  -0.02
    38   1    -0.00  -0.05   0.05     0.00  -0.03   0.04    -0.00  -0.02   0.04
    39   1     0.00   0.26   0.03     0.00   0.17   0.02     0.00   0.18   0.02
    40   1    -0.00   0.05   0.05     0.00   0.03   0.04     0.00  -0.02  -0.04
    41   1    -0.00  -0.05  -0.05    -0.00   0.03   0.04    -0.00   0.02   0.04
    42   1    -0.00   0.05  -0.05    -0.00  -0.03   0.04    -0.00   0.02  -0.04
                     79                     80                     81
                     B3G                    B1U                    B1U
 Frequencies --   1320.8074              1326.6417              1341.1353
 Red. masses --      1.5023                 3.4361                 1.8270
 Frc consts  --      1.5441                 3.5630                 1.9361
 IR Inten    --      0.0000                30.3292                 9.7522
  Atom  AN      X      Y      Z        X      Y      Z        X      Y      Z
     1   6    -0.00   0.03   0.00     0.00  -0.00   0.10    -0.00  -0.00  -0.07
     2   6     0.00  -0.03   0.00    -0.00   0.00   0.10     0.00   0.00  -0.07
     3   6     0.00   0.00  -0.01    -0.00  -0.00  -0.13     0.00  -0.02   0.03
     4   6     0.00   0.00   0.01     0.00   0.00  -0.13     0.00   0.02   0.03
     5   6     0.00  -0.02  -0.01     0.00  -0.02   0.15     0.00  -0.04  -0.01
     6   6    -0.00  -0.00  -0.01    -0.00   0.00  -0.13     0.00   0.02   0.03
     7   6     0.00  -0.02   0.01     0.00   0.02   0.15    -0.00   0.04  -0.01
     8   6    -0.00  -0.00   0.01    -0.00  -0.00  -0.13    -0.00  -0.02   0.03
     9   6    -0.00   0.00  -0.04    -0.00  -0.03  -0.08     0.00   0.00   0.06
    10   6     0.00   0.02  -0.01     0.00   0.02   0.15    -0.00   0.04  -0.01
    11   6    -0.00   0.00   0.04    -0.00   0.03  -0.08    -0.00  -0.00   0.06
    12   6    -0.00   0.02   0.01    -0.00  -0.02   0.15     0.00  -0.04  -0.01
    13   6     0.00  -0.02   0.08    -0.00   0.03   0.04     0.00   0.05  -0.07
    14   6    -0.00  -0.00  -0.04    -0.00   0.03  -0.08     0.00  -0.00   0.06
    15   6    -0.00  -0.02  -0.08     0.00  -0.03   0.04    -0.00  -0.05  -0.07
    16   6     0.00  -0.00   0.04     0.00  -0.03  -0.08     0.00   0.00   0.06
    17   6    -0.00  -0.02  -0.03    -0.00   0.01  -0.01     0.00   0.03   0.02
    18   6     0.00   0.02   0.08     0.00  -0.03   0.04    -0.00  -0.05  -0.07
    19   6     0.00  -0.02   0.03    -0.00  -0.01  -0.01     0.00  -0.03   0.02
    20   6     0.00   0.02  -0.08    -0.00   0.03   0.04     0.00   0.05  -0.07
    21   6    -0.00   0.02  -0.03     0.00  -0.01  -0.01    -0.00  -0.03   0.02
    22   6    -0.00   0.02  -0.00    -0.00   0.01  -0.01     0.00  -0.02  -0.01
    23   6     0.00   0.02   0.00    -0.00  -0.01  -0.01     0.00   0.02  -0.01
    24   6    -0.00   0.02   0.03     0.00   0.01  -0.01    -0.00   0.03   0.02
    25   6     0.00  -0.02  -0.00     0.00  -0.01  -0.01     0.00   0.02  -0.01
    26   6     0.00  -0.02   0.00     0.00   0.01  -0.01     0.00  -0.02  -0.01
    27   1    -0.00  -0.13  -0.01    -0.00   0.29  -0.14     0.00   0.35   0.03
    28   1    -0.00  -0.13   0.01    -0.00  -0.29  -0.14    -0.00  -0.35   0.03
    29   1     0.00   0.13  -0.01     0.00  -0.29  -0.14     0.00  -0.35   0.03
    30   1     0.00   0.13   0.01     0.00   0.29  -0.14     0.00   0.35   0.03
    31   1     0.00   0.43  -0.04    -0.00  -0.19  -0.08     0.00  -0.29   0.06
    32   1     0.00   0.43   0.04     0.00   0.19  -0.08     0.00   0.29   0.06
    33   1     0.00  -0.43  -0.04     0.00   0.19  -0.08    -0.00   0.29   0.06
    34   1    -0.00  -0.43   0.04    -0.00  -0.19  -0.08    -0.00  -0.29   0.06
    35   1     0.00  -0.16  -0.02    -0.00  -0.18  -0.02     0.00  -0.01   0.02
    36   1    -0.00  -0.16   0.02     0.00   0.18  -0.02    -0.00   0.01   0.02
    37   1    -0.00   0.16  -0.02    -0.00   0.18  -0.02    -0.00   0.01   0.02
    38   1    -0.00   0.04  -0.05     0.00  -0.06   0.10    -0.00  -0.09   0.11
    39   1     0.00   0.16   0.02    -0.00  -0.18  -0.02     0.00  -0.01   0.02
    40   1    -0.00   0.04   0.05    -0.00   0.06   0.10    -0.00   0.09   0.11
    41   1     0.00  -0.04  -0.05     0.00   0.06   0.10    -0.00   0.09   0.11
    42   1    -0.00  -0.04   0.05     0.00  -0.06   0.10    -0.00  -0.09   0.11
                     82                     83                     84
                     B2U                    B2U                    B3G
 Frequencies --   1357.8123              1372.2884              1392.8133
 Red. masses --      4.0460                 2.0237                 2.0470
 Frc consts  --      4.3950                 2.2454                 2.3397
 IR Inten    --      0.5173                 9.7918                 0.0000
  Atom  AN      X      Y      Z        X      Y      Z        X      Y      Z
     1   6    -0.00   0.19  -0.00    -0.00   0.06  -0.00    -0.00   0.09  -0.00
     2   6    -0.00   0.19   0.00    -0.00   0.06   0.00     0.00  -0.09  -0.00
     3   6     0.00   0.01  -0.09     0.00  -0.10   0.01     0.00   0.01  -0.02
     4   6    -0.00   0.01   0.09     0.00  -0.10  -0.01    -0.00   0.01   0.02
     5   6    -0.00  -0.17  -0.02    -0.00   0.05  -0.03     0.00  -0.07  -0.00
     6   6     0.00   0.01   0.09    -0.00  -0.10  -0.01    -0.00  -0.01  -0.02
     7   6     0.00  -0.17   0.02    -0.00   0.05   0.03     0.00  -0.07   0.00
     8   6    -0.00   0.01  -0.09     0.00  -0.10   0.01     0.00  -0.01   0.02
     9   6    -0.00  -0.00   0.06     0.00  -0.07   0.02    -0.00  -0.04   0.04
    10   6     0.00  -0.17   0.02     0.00   0.05   0.03    -0.00   0.07  -0.00
    11   6     0.00  -0.00  -0.06     0.00  -0.07  -0.02     0.00  -0.04  -0.04
    12   6     0.00  -0.17  -0.02    -0.00   0.05  -0.03    -0.00   0.07   0.00
    13   6     0.00   0.10   0.05    -0.00   0.03  -0.04     0.00   0.03  -0.04
    14   6    -0.00  -0.00  -0.06    -0.00  -0.07  -0.02     0.00   0.04   0.04
    15   6    -0.00   0.10  -0.05    -0.00   0.03   0.04     0.00   0.03   0.04
    16   6     0.00  -0.00   0.06     0.00  -0.07   0.02    -0.00   0.04  -0.04
    17   6     0.00   0.00  -0.03     0.00  -0.02   0.02     0.00   0.07   0.03
    18   6    -0.00   0.10  -0.05     0.00   0.03   0.04    -0.00  -0.03  -0.04
    19   6     0.00   0.00   0.03     0.00  -0.02  -0.02    -0.00   0.07  -0.03
    20   6    -0.00   0.10   0.05    -0.00   0.03  -0.04    -0.00  -0.03   0.04
    21   6     0.00   0.00   0.03    -0.00  -0.02  -0.02    -0.00  -0.07   0.03
    22   6    -0.00  -0.01  -0.03    -0.00   0.01  -0.02     0.00   0.00  -0.05
    23   6     0.00  -0.01   0.03    -0.00   0.01   0.02     0.00   0.00   0.05
    24   6     0.00   0.00  -0.03     0.00  -0.02   0.02     0.00  -0.07  -0.03
    25   6     0.00  -0.01   0.03     0.00   0.01   0.02     0.00  -0.00  -0.05
    26   6     0.00  -0.01  -0.03    -0.00   0.01  -0.02    -0.00  -0.00   0.05
    27   1    -0.00  -0.12  -0.10     0.00   0.38   0.01    -0.00  -0.05  -0.03
    28   1     0.00  -0.12   0.10     0.00   0.38  -0.01    -0.00  -0.05   0.03
    29   1    -0.00  -0.12   0.10     0.00   0.38  -0.01     0.00   0.05  -0.03
    30   1    -0.00  -0.12  -0.10     0.00   0.38   0.01     0.00   0.05   0.03
    31   1     0.00   0.26   0.07    -0.00   0.26   0.03     0.00   0.07   0.04
    32   1     0.00   0.26  -0.07     0.00   0.26  -0.03     0.00   0.07  -0.04
    33   1     0.00   0.26  -0.07     0.00   0.26  -0.03    -0.00  -0.07   0.04
    34   1     0.00   0.26   0.07     0.00   0.26   0.03     0.00  -0.07  -0.04
    35   1    -0.00  -0.27  -0.03     0.00   0.10   0.03     0.00  -0.28   0.03
    36   1    -0.00  -0.27   0.03     0.00   0.10  -0.03    -0.00  -0.28  -0.03
    37   1     0.00  -0.27   0.03     0.00   0.10  -0.03    -0.00   0.28   0.03
    38   1     0.00  -0.08   0.08    -0.00  -0.04   0.08    -0.00  -0.20   0.31
    39   1    -0.00  -0.27  -0.03     0.00   0.10   0.03     0.00   0.28  -0.03
    40   1     0.00  -0.08  -0.08    -0.00  -0.04  -0.08    -0.00  -0.20  -0.31
    41   1    -0.00  -0.08  -0.08     0.00  -0.04  -0.08    -0.00   0.20   0.31
    42   1     0.00  -0.08   0.08    -0.00  -0.04   0.08     0.00   0.20  -0.31
                     85                     86                     87
                     AG                     B1U                    B2U
 Frequencies --   1421.6470              1430.0704              1433.2489
 Red. masses --      5.7695                 1.7035                 8.9167
 Frc consts  --      6.8702                 2.0526                10.7919
 IR Inten    --      0.0000                 0.8466                 0.7225
  Atom  AN      X      Y      Z        X      Y      Z        X      Y      Z
     1   6     0.00   0.00   0.21    -0.00   0.00  -0.01     0.00  -0.07  -0.00
     2   6     0.00   0.00  -0.21     0.00  -0.00  -0.01     0.00  -0.07   0.00
     3   6    -0.00  -0.09  -0.07     0.00   0.05   0.01    -0.00   0.11  -0.08
     4   6    -0.00   0.09  -0.07     0.00  -0.05   0.01    -0.00   0.11   0.08
     5   6     0.00   0.09   0.11    -0.00   0.02   0.00     0.00   0.00   0.33
     6   6    -0.00  -0.09   0.07    -0.00  -0.05   0.01     0.00   0.11   0.08
     7   6     0.00  -0.09   0.11     0.00  -0.02   0.00    -0.00   0.00  -0.33
     8   6    -0.00   0.09   0.07    -0.00   0.05   0.01    -0.00   0.11  -0.08
     9   6     0.00  -0.17   0.00     0.00  -0.05   0.01     0.00  -0.16  -0.05
    10   6    -0.00   0.09  -0.11     0.00  -0.02   0.00    -0.00   0.00  -0.33
    11   6    -0.00   0.17   0.00    -0.00   0.05   0.01     0.00  -0.16   0.05
    12   6     0.00  -0.09  -0.11    -0.00   0.02   0.00    -0.00   0.00   0.33
    13   6    -0.00   0.08  -0.10     0.00  -0.03  -0.02    -0.00   0.09  -0.03
    14   6    -0.00  -0.17  -0.00     0.00   0.05   0.01    -0.00  -0.16   0.05
    15   6     0.00  -0.08  -0.10    -0.00   0.03  -0.02    -0.00   0.09   0.03
    16   6    -0.00   0.17  -0.00     0.00  -0.05   0.01     0.00  -0.16  -0.05
    17   6     0.00  -0.04   0.05    -0.00   0.07   0.04     0.00  -0.03   0.03
    18   6     0.00   0.08   0.10    -0.00   0.03  -0.02     0.00   0.09   0.03
    19   6    -0.00   0.04   0.05     0.00  -0.07   0.04     0.00  -0.03  -0.03
    20   6     0.00  -0.08   0.10     0.00  -0.03  -0.02    -0.00   0.09  -0.03
    21   6    -0.00  -0.04  -0.05     0.00  -0.07   0.04    -0.00  -0.03  -0.03
    22   6    -0.00   0.03  -0.06     0.00   0.03  -0.05    -0.00   0.03  -0.08
    23   6     0.00  -0.03  -0.06    -0.00  -0.03  -0.05    -0.00   0.03   0.08
    24   6    -0.00   0.04  -0.05    -0.00   0.07   0.04     0.00  -0.03   0.03
    25   6     0.00   0.03   0.06     0.00  -0.03  -0.05     0.00   0.03   0.08
    26   6     0.00  -0.03   0.06    -0.00   0.03  -0.05    -0.00   0.03  -0.08
    27   1     0.00   0.17  -0.08    -0.00  -0.13   0.01     0.00   0.14  -0.08
    28   1    -0.00  -0.17  -0.08     0.00   0.13   0.01     0.00   0.14   0.08
    29   1    -0.00   0.17   0.08    -0.00   0.13   0.01    -0.00   0.14   0.08
    30   1     0.00  -0.17   0.08    -0.00  -0.13   0.01     0.00   0.14  -0.08
    31   1    -0.00   0.23   0.00    -0.00   0.13   0.01    -0.00  -0.01  -0.05
    32   1     0.00  -0.23   0.00    -0.00  -0.13   0.01    -0.00  -0.01   0.05
    33   1     0.00   0.23  -0.00    -0.00  -0.13   0.01    -0.00  -0.01   0.05
    34   1     0.00  -0.23  -0.00     0.00   0.13   0.01    -0.00  -0.01  -0.05
    35   1    -0.00   0.13   0.05     0.00  -0.25   0.04     0.00  -0.03   0.03
    36   1    -0.00  -0.13   0.05     0.00   0.25   0.04    -0.00  -0.03  -0.03
    37   1     0.00   0.13  -0.05    -0.00   0.25   0.04     0.00  -0.03  -0.03
    38   1     0.00  -0.09   0.16    -0.00  -0.18   0.32    -0.00  -0.11   0.17
    39   1     0.00  -0.13  -0.05    -0.00  -0.25   0.04    -0.00  -0.03   0.03
    40   1     0.00   0.09   0.16     0.00   0.18   0.32    -0.00  -0.11  -0.17
    41   1     0.00  -0.09  -0.16    -0.00   0.18   0.32     0.00  -0.11  -0.17
    42   1     0.00   0.09  -0.16    -0.00  -0.18   0.32     0.00  -0.11   0.17
                     88                     89                     90
                     AG                     AG                     B2U
 Frequencies --   1434.0439              1446.5951              1450.0895
 Red. masses --      6.0177                 3.0403                 4.7380
 Frc consts  --      7.2913                 3.7486                 5.8699
 IR Inten    --      0.0000                 0.0000                 5.0688
  Atom  AN      X      Y      Z        X      Y      Z        X      Y      Z
     1   6     0.00  -0.00   0.29     0.00  -0.00   0.06     0.00  -0.05  -0.00
     2   6     0.00  -0.00  -0.29    -0.00  -0.00  -0.06     0.00  -0.05   0.00
     3   6    -0.00  -0.12  -0.02    -0.00   0.00   0.00    -0.00   0.01   0.03
     4   6    -0.00   0.12  -0.02    -0.00  -0.00   0.00     0.00   0.01  -0.03
     5   6    -0.00   0.03  -0.18    -0.00   0.02  -0.06    -0.00   0.05  -0.03
     6   6    -0.00  -0.12   0.02    -0.00   0.00  -0.00    -0.00   0.01  -0.03
     7   6    -0.00  -0.03  -0.18     0.00  -0.02  -0.06    -0.00   0.05   0.03
[truncated: 170,740 more chars]
