# Supplementary material for: HOMA Index Establishes Similarity to a Reference Molecule
Source: J Chem Inf Model. 2023 Dec 6;63(24):7744–54. doi: 10.1021/acs.jcim.3c01551 (PMC10751799; doi:10.1021/acs.jcim.3c01551)
Supplement: Supplementary file 7 — ci3c01551_si_007.zip [file ci3c01551_si_007.zip › ad-Fig4-hexacene-Gaussian16-output/3-0002.log]

 Set GAUSS_PDEF to "48".
 Set GAUSS_MDEF to "10240MB".
 Entering Gaussian System, Link 0=g16
 Initial command:
 /mnt/opt/groups/app-gaussian/g16-avx2/l1.exe "/scratch/9832365.torquesrv1.cis.gov.pl/Gau-167491.inp" -scrdir="/scratch/9832365.torquesrv1.cis.gov.pl/"
 Default is to use a total of  48 processors:
                               48 via shared-memory
                                1 via Linda
 Entering Link 1 = /mnt/opt/groups/app-gaussian/g16-avx2/l1.exe PID=    167493.
  
 Copyright (c) 1988-2019, Gaussian, Inc.  All Rights Reserved.
  
 This is part of the Gaussian(R) 16 program.  It is based on
 the Gaussian(R) 09 system (copyright 2009, Gaussian, Inc.),
 the Gaussian(R) 03 system (copyright 2003, Gaussian, Inc.),
 the Gaussian(R) 98 system (copyright 1998, Gaussian, Inc.),
 the Gaussian(R) 94 system (copyright 1995, Gaussian, Inc.),
 the Gaussian 92(TM) system (copyright 1992, Gaussian, Inc.),
 the Gaussian 90(TM) system (copyright 1990, Gaussian, Inc.),
 the Gaussian 88(TM) system (copyright 1988, Gaussian, Inc.),
 the Gaussian 86(TM) system (copyright 1986, Carnegie Mellon
 University), and the Gaussian 82(TM) system (copyright 1983,
 Carnegie Mellon University). Gaussian is a federally registered
 trademark of Gaussian, Inc.
  
 This software contains proprietary and confidential information,
 including trade secrets, belonging to Gaussian, Inc.
  
 This software is provided under written license and may be
 used, copied, transmitted, or stored only in accord with that
 written license.
  
 The following legend is applicable only to US Government
 contracts under FAR:
  
                    RESTRICTED RIGHTS LEGEND
  
 Use, reproduction and disclosure by the US Government is
 subject to restrictions as set forth in subparagraphs (a)
 and (c) of the Commercial Computer Software - Restricted
 Rights clause in FAR 52.227-19.
  
 Gaussian, Inc.
 340 Quinnipiac St., Bldg. 40, Wallingford CT 06492
  
  
 ---------------------------------------------------------------
 Warning -- This program may not be used in any manner that
 competes with the business of Gaussian, Inc. or will provide
 assistance to any competitor of Gaussian, Inc.  The licensee
 of this program is prohibited from giving any competitor of
 Gaussian, Inc. access to this program.  By using this program,
 the user acknowledges that Gaussian, Inc. is engaged in the
 business of creating and licensing software in the field of
 computational chemistry and represents and warrants to the
 licensee that it is not a competitor of Gaussian, Inc. and that
 it will not use this program in any manner prohibited above.
 ---------------------------------------------------------------
  

 Cite this work as:
 Gaussian 16, Revision C.01,
 M. J. Frisch, G. W. Trucks, H. B. Schlegel, G. E. Scuseria, 
 M. A. Robb, J. R. Cheeseman, G. Scalmani, V. Barone, 
 G. A. Petersson, H. Nakatsuji, X. Li, M. Caricato, A. V. Marenich, 
 J. Bloino, B. G. Janesko, R. Gomperts, B. Mennucci, H. P. Hratchian, 
 J. V. Ortiz, A. F. Izmaylov, J. L. Sonnenberg, D. Williams-Young, 
 F. Ding, F. Lipparini, F. Egidi, J. Goings, B. Peng, A. Petrone, 
 T. Henderson, D. Ranasinghe, V. G. Zakrzewski, J. Gao, N. Rega, 
 G. Zheng, W. Liang, M. Hada, M. Ehara, K. Toyota, R. Fukuda, 
 J. Hasegawa, M. Ishida, T. Nakajima, Y. Honda, O. Kitao, H. Nakai, 
 T. Vreven, K. Throssell, J. A. Montgomery, Jr., J. E. Peralta, 
 F. Ogliaro, M. J. Bearpark, J. J. Heyd, E. N. Brothers, K. N. Kudin, 
 V. N. Staroverov, T. A. Keith, R. Kobayashi, J. Normand, 
 K. Raghavachari, A. P. Rendell, J. C. Burant, S. S. Iyengar, 
 J. Tomasi, M. Cossi, J. M. Millam, M. Klene, C. Adamo, R. Cammi, 
 J. W. Ochterski, R. L. Martin, K. Morokuma, O. Farkas, 
 J. B. Foresman, and D. J. Fox, Gaussian, Inc., Wallingford CT, 2019.
 
 ******************************************
 Gaussian 16:  ES64L-G16RevC.01  3-Jul-2019
                 8-Sep-2022 
 ******************************************
 ----------------------------------------------------------------------
 #p opt freq b3lyp/6-31g(d,p) empiricaldispersion=gd3 int=(grid=ultrafi
 ne,acc2e=12) scf=(maxcyc=500,ferm,novaracc,noincfoc,intrep)
 ----------------------------------------------------------------------
 1/18=20,19=15,26=4,38=1/1,3;
 2/9=110,12=2,17=6,18=5,40=1/2;
 3/5=1,6=6,7=101,11=2,25=1,27=12,30=1,71=1,74=-5,75=-5,124=31/1,2,3;
 4//1;
 5/5=100002,7=500,17=20,22=13,38=1,87=12/2;
 6/7=2,8=2,9=2,10=2,28=1,87=12/1;
 7/87=12/1,2,3,16;
 1/18=20,19=15,26=4/3(2);
 2/9=110/2;
 99//99;
 2/9=110/2;
 3/5=1,6=6,7=101,11=2,25=1,27=12,30=1,71=1,74=-5,75=-5,124=31/1,2,3;
 4/5=5,16=3,69=1/1;
 5/5=100002,7=500,17=20,22=13,38=1,87=12/2;
 7/87=12/1,2,3,16;
 1/18=20,19=15,26=4/3(-5);
 2/9=110/2;
 6/7=2,8=2,9=2,10=2,19=2,28=1,87=12/1;
 99/9=1/99;
 Leave Link    1 at Thu Sep  8 15:01:26 2022, MaxMem=           0 cpu:              16.9 elap:               0.4
 (Enter /mnt/opt/groups/app-gaussian/g16-avx2/l101.exe)
 ---------
 peri symm
 ---------
 Symbolic Z-matrix:
 Charge =  0 Multiplicity = 1
 C                     5.4847   -1.44191  -0.28021 
 C                     4.27176  -1.88403  -0.767 
 C                     5.55712  -0.19955   0.37986 
 C                     4.42618   0.58008   0.53245 
 C                     3.09873  -1.10841  -0.61252 
 C                     3.16591   0.15659   0.04343 
 C                     1.84153  -1.55503  -1.12413 
 C                     0.69946  -0.84409  -0.91483 
 C                     1.95522   0.95063   0.1812 
 C                     0.70072   0.39849  -0.19524 
 C                     2.00256   2.30689   0.61552 
 C                    -0.52075   1.15285   0.01863 
 C                     0.88429   3.09136   0.5809 
 C                    -0.38921   2.55155   0.24896 
 C                    -1.86286   0.6058   -0.06924 
 C                    -1.51475   3.4127    0.09568 
 C                    -2.92527   1.49995  -0.37225 
 C                    -2.22284  -0.77479   0.22634 
 C                    -2.71856   2.90926  -0.30161 
 C                    -4.22018   0.9918   -0.7066 
 C                    -1.38914  -1.6537    0.96687 
 C                    -3.52419  -1.25219  -0.12906 
 C                    -1.76541  -2.95409   1.23541 
 C                    -4.49167  -0.34167  -0.65509 
 C                    -3.87124  -2.60241   0.12393 
 C                    -3.00485  -3.44914   0.78146 
 H                     6.37801  -2.04748  -0.40023 
 H                     4.19842  -2.84176  -1.27572 
 H                     6.50701   0.14816   0.77507 
 H                     4.51471   1.52341   1.05899 
 H                     1.80967  -2.47972  -1.694 
 H                    -0.2326   -1.20549  -1.3279 
 H                     2.94948   2.75471   0.89161 
 H                     0.95302   4.15189   0.80752 
 H                    -1.37747   4.48041   0.24248 
 H                    -3.55722   3.56882  -0.50672 
 H                    -0.44375  -1.29038   1.34754 
 H                    -4.98653   1.70058  -1.00862 
 H                    -1.10405  -3.59441   1.81141 
 H                    -4.85446  -2.95011  -0.18233 
 H                    -5.46979  -0.72173  -0.93698 
 H                    -3.28779  -4.47843   0.98061 
 
 ITRead=  0  0  0  0  0  0  0  0  0  0  0  0  0  0  0  0  0  0  0  0
 ITRead=  0  0  0  0  0  0  0  0  0  0  0  0  0  0  0  0  0  0  0  0
 ITRead=  0  0
 MicOpt= -1 -1 -1 -1 -1 -1 -1 -1 -1 -1 -1 -1 -1 -1 -1 -1 -1 -1 -1 -1
 MicOpt= -1 -1 -1 -1 -1 -1 -1 -1 -1 -1 -1 -1 -1 -1 -1 -1 -1 -1 -1 -1
 MicOpt= -1 -1
 NAtoms=     42 NQM=       42 NQMF=       0 NMMI=      0 NMMIF=      0
                NMic=       0 NMicF=      0.
                    Isotopes and Nuclear Properties:
 (Nuclear quadrupole moments (NQMom) in fm**2, nuclear magnetic moments (NMagM)
  in nuclear magnetons)

  Atom         1           2           3           4           5           6           7           8           9          10
 IAtWgt=          12          12          12          12          12          12          12          12          12          12
 AtmWgt=  12.0000000  12.0000000  12.0000000  12.0000000  12.0000000  12.0000000  12.0000000  12.0000000  12.0000000  12.0000000
 NucSpn=           0           0           0           0           0           0           0           0           0           0
 AtZEff=  -0.0000000  -0.0000000  -0.0000000  -0.0000000  -0.0000000  -0.0000000  -0.0000000  -0.0000000  -0.0000000  -0.0000000
 NQMom=    0.0000000   0.0000000   0.0000000   0.0000000   0.0000000   0.0000000   0.0000000   0.0000000   0.0000000   0.0000000
 NMagM=    0.0000000   0.0000000   0.0000000   0.0000000   0.0000000   0.0000000   0.0000000   0.0000000   0.0000000   0.0000000
 AtZNuc=   6.0000000   6.0000000   6.0000000   6.0000000   6.0000000   6.0000000   6.0000000   6.0000000   6.0000000   6.0000000

  Atom        11          12          13          14          15          16          17          18          19          20
 IAtWgt=          12          12          12          12          12          12          12          12          12          12
 AtmWgt=  12.0000000  12.0000000  12.0000000  12.0000000  12.0000000  12.0000000  12.0000000  12.0000000  12.0000000  12.0000000
 NucSpn=           0           0           0           0           0           0           0           0           0           0
 AtZEff=  -0.0000000  -0.0000000  -0.0000000  -0.0000000  -0.0000000  -0.0000000  -0.0000000  -0.0000000  -0.0000000  -0.0000000
 NQMom=    0.0000000   0.0000000   0.0000000   0.0000000   0.0000000   0.0000000   0.0000000   0.0000000   0.0000000   0.0000000
 NMagM=    0.0000000   0.0000000   0.0000000   0.0000000   0.0000000   0.0000000   0.0000000   0.0000000   0.0000000   0.0000000
 AtZNuc=   6.0000000   6.0000000   6.0000000   6.0000000   6.0000000   6.0000000   6.0000000   6.0000000   6.0000000   6.0000000

  Atom        21          22          23          24          25          26          27          28          29          30
 IAtWgt=          12          12          12          12          12          12           1           1           1           1
 AtmWgt=  12.0000000  12.0000000  12.0000000  12.0000000  12.0000000  12.0000000   1.0078250   1.0078250   1.0078250   1.0078250
 NucSpn=           0           0           0           0           0           0           1           1           1           1
 AtZEff=  -0.0000000  -0.0000000  -0.0000000  -0.0000000  -0.0000000  -0.0000000  -0.0000000  -0.0000000  -0.0000000  -0.0000000
 NQMom=    0.0000000   0.0000000   0.0000000   0.0000000   0.0000000   0.0000000   0.0000000   0.0000000   0.0000000   0.0000000
 NMagM=    0.0000000   0.0000000   0.0000000   0.0000000   0.0000000   0.0000000   2.7928460   2.7928460   2.7928460   2.7928460
 AtZNuc=   6.0000000   6.0000000   6.0000000   6.0000000   6.0000000   6.0000000   1.0000000   1.0000000   1.0000000   1.0000000

  Atom        31          32          33          34          35          36          37          38          39          40
 IAtWgt=           1           1           1           1           1           1           1           1           1           1
 AtmWgt=   1.0078250   1.0078250   1.0078250   1.0078250   1.0078250   1.0078250   1.0078250   1.0078250   1.0078250   1.0078250
 NucSpn=           1           1           1           1           1           1           1           1           1           1
 AtZEff=  -0.0000000  -0.0000000  -0.0000000  -0.0000000  -0.0000000  -0.0000000  -0.0000000  -0.0000000  -0.0000000  -0.0000000
 NQMom=    0.0000000   0.0000000   0.0000000   0.0000000   0.0000000   0.0000000   0.0000000   0.0000000   0.0000000   0.0000000
 NMagM=    2.7928460   2.7928460   2.7928460   2.7928460   2.7928460   2.7928460   2.7928460   2.7928460   2.7928460   2.7928460
 AtZNuc=   1.0000000   1.0000000   1.0000000   1.0000000   1.0000000   1.0000000   1.0000000   1.0000000   1.0000000   1.0000000

  Atom        41          42
 IAtWgt=           1           1
 AtmWgt=   1.0078250   1.0078250
 NucSpn=           1           1
 AtZEff=  -0.0000000  -0.0000000
 NQMom=    0.0000000   0.0000000
 NMagM=    2.7928460   2.7928460
 AtZNuc=   1.0000000   1.0000000
 Leave Link  101 at Thu Sep  8 15:01:28 2022, MaxMem=  1342177280 cpu:              23.5 elap:               0.6
 (Enter /mnt/opt/groups/app-gaussian/g16-avx2/l103.exe)

 GradGradGradGradGradGradGradGradGradGradGradGradGradGradGradGradGradGrad
 Berny optimization.
 Initialization pass.
                           ----------------------------
                           !    Initial Parameters    !
                           ! (Angstroms and Degrees)  !
 --------------------------                            --------------------------
 ! Name  Definition              Value          Derivative Info.                !
 --------------------------------------------------------------------------------
 ! R1    R(1,2)                  1.3797         estimate D2E/DX2                !
 ! R2    R(1,3)                  1.4087         estimate D2E/DX2                !
 ! R3    R(1,27)                 1.0859         estimate D2E/DX2                !
 ! R4    R(2,5)                  1.4147         estimate D2E/DX2                !
 ! R5    R(2,28)                 1.0869         estimate D2E/DX2                !
 ! R6    R(3,4)                  1.3821         estimate D2E/DX2                !
 ! R7    R(3,29)                 1.086          estimate D2E/DX2                !
 ! R8    R(4,6)                  1.4166         estimate D2E/DX2                !
 ! R9    R(4,30)                 1.0839         estimate D2E/DX2                !
 ! R10   R(5,6)                  1.4265         estimate D2E/DX2                !
 ! R11   R(5,7)                  1.4289         estimate D2E/DX2                !
 ! R12   R(6,9)                  1.4544         estimate D2E/DX2                !
 ! R13   R(7,8)                  1.3615         estimate D2E/DX2                !
 ! R14   R(7,31)                 1.0866         estimate D2E/DX2                !
 ! R15   R(8,10)                 1.4359         estimate D2E/DX2                !
 ! R16   R(8,32)                 1.0817         estimate D2E/DX2                !
 ! R17   R(9,10)                 1.4214         estimate D2E/DX2                !
 ! R18   R(9,11)                 1.4249         estimate D2E/DX2                !
 ! R19   R(10,12)                1.4515         estimate D2E/DX2                !
 ! R20   R(11,13)                1.3664         estimate D2E/DX2                !
 ! R21   R(11,33)                1.0833         estimate D2E/DX2                !
 ! R22   R(12,14)                1.4236         estimate D2E/DX2                !
 ! R23   R(12,15)                1.452          estimate D2E/DX2                !
 ! R24   R(13,14)                1.4225         estimate D2E/DX2                !
 ! R25   R(13,34)                1.0867         estimate D2E/DX2                !
 ! R26   R(14,16)                1.4254         estimate D2E/DX2                !
 ! R27   R(15,17)                1.4213         estimate D2E/DX2                !
 ! R28   R(15,18)                1.457          estimate D2E/DX2                !
 ! R29   R(16,19)                1.364          estimate D2E/DX2                !
 ! R30   R(16,35)                1.0865         estimate D2E/DX2                !
 ! R31   R(17,19)                1.4261         estimate D2E/DX2                !
 ! R32   R(17,20)                1.4307         estimate D2E/DX2                !
 ! R33   R(18,21)                1.4198         estimate D2E/DX2                !
 ! R34   R(18,22)                1.431          estimate D2E/DX2                !
 ! R35   R(19,36)                1.0865         estimate D2E/DX2                !
 ! R36   R(20,24)                1.3618         estimate D2E/DX2                !
 ! R37   R(20,38)                1.0867         estimate D2E/DX2                !
 ! R38   R(21,23)                1.3801         estimate D2E/DX2                !
 ! R39   R(21,37)                1.082          estimate D2E/DX2                !
 ! R40   R(22,24)                1.4289         estimate D2E/DX2                !
 ! R41   R(22,25)                1.4169         estimate D2E/DX2                !
 ! R42   R(23,26)                1.4097         estimate D2E/DX2                !
 ! R43   R(23,39)                1.0859         estimate D2E/DX2                !
 ! R44   R(24,41)                1.0866         estimate D2E/DX2                !
 ! R45   R(25,26)                1.3784         estimate D2E/DX2                !
 ! R46   R(25,40)                1.0869         estimate D2E/DX2                !
 ! R47   R(26,42)                1.0859         estimate D2E/DX2                !
 ! A1    A(2,1,3)              119.5457         estimate D2E/DX2                !
 ! A2    A(2,1,27)             120.3659         estimate D2E/DX2                !
 ! A3    A(3,1,27)             120.0879         estimate D2E/DX2                !
 ! A4    A(1,2,5)              120.9787         estimate D2E/DX2                !
 ! A5    A(1,2,28)             120.4503         estimate D2E/DX2                !
 ! A6    A(5,2,28)             118.5706         estimate D2E/DX2                !
 ! A7    A(1,3,4)              120.4751         estimate D2E/DX2                !
 ! A8    A(1,3,29)             119.8586         estimate D2E/DX2                !
 ! A9    A(4,3,29)             119.666          estimate D2E/DX2                !
 ! A10   A(3,4,6)              121.4151         estimate D2E/DX2                !
 ! A11   A(3,4,30)             118.5367         estimate D2E/DX2                !
 ! A12   A(6,4,30)             120.0337         estimate D2E/DX2                !
 ! A13   A(2,5,6)              119.8236         estimate D2E/DX2                !
 ! A14   A(2,5,7)              121.2694         estimate D2E/DX2                !
 ! A15   A(6,5,7)              118.8969         estimate D2E/DX2                !
 ! A16   A(4,6,5)              117.7567         estimate D2E/DX2                !
 ! A17   A(4,6,9)              123.0013         estimate D2E/DX2                !
 ! A18   A(5,6,9)              119.242          estimate D2E/DX2                !
 ! A19   A(5,7,8)              121.3185         estimate D2E/DX2                !
 ! A20   A(5,7,31)             118.6553         estimate D2E/DX2                !
 ! A21   A(8,7,31)             120.0256         estimate D2E/DX2                !
 ! A22   A(7,8,10)             121.8832         estimate D2E/DX2                !
 ! A23   A(7,8,32)             119.3182         estimate D2E/DX2                !
 ! A24   A(10,8,32)            118.7687         estimate D2E/DX2                !
 ! A25   A(6,9,10)             119.8369         estimate D2E/DX2                !
 ! A26   A(6,9,11)             121.3916         estimate D2E/DX2                !
 ! A27   A(10,9,11)            118.6716         estimate D2E/DX2                !
 ! A28   A(8,10,9)             118.0118         estimate D2E/DX2                !
 ! A29   A(8,10,12)            121.5233         estimate D2E/DX2                !
 ! A30   A(9,10,12)            120.1206         estimate D2E/DX2                !
 ! A31   A(9,11,13)            120.7666         estimate D2E/DX2                !
 ! A32   A(9,11,33)            120.0146         estimate D2E/DX2                !
 ! A33   A(13,11,33)           118.9806         estimate D2E/DX2                !
 ! A34   A(10,12,14)           117.1744         estimate D2E/DX2                !
 ! A35   A(10,12,15)           124.9688         estimate D2E/DX2                !
 ! A36   A(14,12,15)           117.7337         estimate D2E/DX2                !
 ! A37   A(11,13,14)           121.3817         estimate D2E/DX2                !
 ! A38   A(11,13,34)           120.2155         estimate D2E/DX2                !
 ! A39   A(14,13,34)           118.4027         estimate D2E/DX2                !
 ! A40   A(12,14,13)           119.5591         estimate D2E/DX2                !
 ! A41   A(12,14,16)           120.2115         estimate D2E/DX2                !
 ! A42   A(13,14,16)           120.1821         estimate D2E/DX2                !
 ! A43   A(12,15,17)           117.8276         estimate D2E/DX2                !
 ! A44   A(12,15,18)           124.9656         estimate D2E/DX2                !
 ! A45   A(17,15,18)           117.0439         estimate D2E/DX2                !
 ! A46   A(14,16,19)           120.3459         estimate D2E/DX2                !
 ! A47   A(14,16,35)           118.6462         estimate D2E/DX2                !
 ! A48   A(19,16,35)           120.9037         estimate D2E/DX2                !
 ! A49   A(15,17,19)           120.1845         estimate D2E/DX2                !
 ! A50   A(15,17,20)           120.1951         estimate D2E/DX2                !
 ! A51   A(19,17,20)           119.5879         estimate D2E/DX2                !
 ! A52   A(15,18,21)           123.1804         estimate D2E/DX2                !
 ! A53   A(15,18,22)           119.3674         estimate D2E/DX2                !
 ! A54   A(21,18,22)           117.194          estimate D2E/DX2                !
 ! A55   A(16,19,17)           120.4702         estimate D2E/DX2                !
 ! A56   A(16,19,36)           120.81           estimate D2E/DX2                !
 ! A57   A(17,19,36)           118.5976         estimate D2E/DX2                !
 ! A58   A(17,20,24)           121.2919         estimate D2E/DX2                !
 ! A59   A(17,20,38)           118.1375         estimate D2E/DX2                !
 ! A60   A(24,20,38)           120.5702         estimate D2E/DX2                !
 ! A61   A(18,21,23)           121.6456         estimate D2E/DX2                !
 ! A62   A(18,21,37)           119.2545         estimate D2E/DX2                !
 ! A63   A(23,21,37)           119.0886         estimate D2E/DX2                !
 ! A64   A(18,22,24)           119.6423         estimate D2E/DX2                !
 ! A65   A(18,22,25)           119.7571         estimate D2E/DX2                !
 ! A66   A(24,22,25)           120.4725         estimate D2E/DX2                !
 ! A67   A(21,23,26)           120.5258         estimate D2E/DX2                !
 ! A68   A(21,23,39)           119.5224         estimate D2E/DX2                !
 ! A69   A(26,23,39)           119.9477         estimate D2E/DX2                !
 ! A70   A(20,24,22)           120.192          estimate D2E/DX2                !
 ! A71   A(20,24,41)           120.8074         estimate D2E/DX2                !
 ! A72   A(22,24,41)           118.8242         estimate D2E/DX2                !
 ! A73   A(22,25,26)           121.1052         estimate D2E/DX2                !
 ! A74   A(22,25,40)           118.431          estimate D2E/DX2                !
 ! A75   A(26,25,40)           120.4303         estimate D2E/DX2                !
 ! A76   A(23,26,25)           119.3748         estimate D2E/DX2                !
 ! A77   A(23,26,42)           120.1918         estimate D2E/DX2                !
 ! A78   A(25,26,42)           120.3962         estimate D2E/DX2                !
 ! D1    D(3,1,2,5)             -0.0354         estimate D2E/DX2                !
 ! D2    D(3,1,2,28)          -179.7949         estimate D2E/DX2                !
 ! D3    D(27,1,2,5)           179.7137         estimate D2E/DX2                !
 ! D4    D(27,1,2,28)           -0.0458         estimate D2E/DX2                !
 ! D5    D(2,1,3,4)             -0.5053         estimate D2E/DX2                !
 ! D6    D(2,1,3,29)           179.2983         estimate D2E/DX2                !
 ! D7    D(27,1,3,4)           179.7449         estimate D2E/DX2                !
 ! D8    D(27,1,3,29)           -0.4515         estimate D2E/DX2                !
 ! D9    D(1,2,5,6)              0.6321         estimate D2E/DX2                !
 ! D10   D(1,2,5,7)            179.4637         estimate D2E/DX2                !
 ! D11   D(28,2,5,6)          -179.604          estimate D2E/DX2                !
 ! D12   D(28,2,5,7)            -0.7723         estimate D2E/DX2                !
 ! D13   D(1,3,4,6)              0.4451         estimate D2E/DX2                !
 ! D14   D(1,3,4,30)           179.0628         estimate D2E/DX2                !
 ! D15   D(29,3,4,6)          -179.359          estimate D2E/DX2                !
 ! D16   D(29,3,4,30)           -0.7412         estimate D2E/DX2                !
 ! D17   D(3,4,6,5)              0.1494         estimate D2E/DX2                !
 ! D18   D(3,4,6,9)           -179.7995         estimate D2E/DX2                !
 ! D19   D(30,4,6,5)          -178.448          estimate D2E/DX2                !
 ! D20   D(30,4,6,9)             1.6032         estimate D2E/DX2                !
 ! D21   D(2,5,6,4)             -0.6785         estimate D2E/DX2                !
 ! D22   D(2,5,6,9)            179.2724         estimate D2E/DX2                !
 ! D23   D(7,5,6,4)           -179.5378         estimate D2E/DX2                !
 ! D24   D(7,5,6,9)              0.4131         estimate D2E/DX2                !
 ! D25   D(2,5,7,8)            176.4792         estimate D2E/DX2                !
 ! D26   D(2,5,7,31)            -3.8029         estimate D2E/DX2                !
 ! D27   D(6,5,7,8)             -4.6785         estimate D2E/DX2                !
 ! D28   D(6,5,7,31)           175.0393         estimate D2E/DX2                !
 ! D29   D(4,6,9,10)          -172.8005         estimate D2E/DX2                !
 ! D30   D(4,6,9,11)            10.8827         estimate D2E/DX2                !
 ! D31   D(5,6,9,10)             7.2513         estimate D2E/DX2                !
 ! D32   D(5,6,9,11)          -169.0654         estimate D2E/DX2                !
 ! D33   D(5,7,8,10)             1.2197         estimate D2E/DX2                !
 ! D34   D(5,7,8,32)           179.2048         estimate D2E/DX2                !
 ! D35   D(31,7,8,10)         -178.4943         estimate D2E/DX2                !
 ! D36   D(31,7,8,32)           -0.5092         estimate D2E/DX2                !
 ! D37   D(7,8,10,9)             6.4743         estimate D2E/DX2                !
 ! D38   D(7,8,10,12)          179.7422         estimate D2E/DX2                !
 ! D39   D(32,8,10,9)         -171.5215         estimate D2E/DX2                !
 ! D40   D(32,8,10,12)           1.7463         estimate D2E/DX2                !
 ! D41   D(6,9,10,8)           -10.5565         estimate D2E/DX2                !
 ! D42   D(6,9,10,12)          176.0776         estimate D2E/DX2                !
 ! D43   D(11,9,10,8)          165.8602         estimate D2E/DX2                !
 ! D44   D(11,9,10,12)          -7.5058         estimate D2E/DX2                !
 ! D45   D(6,9,11,13)          171.7214         estimate D2E/DX2                !
 ! D46   D(6,9,11,33)           -2.6149         estimate D2E/DX2                !
 ! D47   D(10,9,11,13)          -4.6372         estimate D2E/DX2                !
 ! D48   D(10,9,11,33)        -178.9735         estimate D2E/DX2                !
 ! D49   D(8,10,12,14)        -155.9655         estimate D2E/DX2                !
 ! D50   D(8,10,12,15)          19.8967         estimate D2E/DX2                !
 ! D51   D(9,10,12,14)          17.1625         estimate D2E/DX2                !
 ! D52   D(9,10,12,15)        -166.9752         estimate D2E/DX2                !
 ! D53   D(9,11,13,14)           6.7619         estimate D2E/DX2                !
 ! D54   D(9,11,13,34)        -173.1314         estimate D2E/DX2                !
 ! D55   D(33,11,13,14)       -178.8441         estimate D2E/DX2                !
 ! D56   D(33,11,13,34)          1.2626         estimate D2E/DX2                !
 ! D57   D(10,12,14,13)        -15.1038         estimate D2E/DX2                !
 ! D58   D(10,12,14,16)        162.3998         estimate D2E/DX2                !
 ! D59   D(15,12,14,13)        168.7265         estimate D2E/DX2                !
 ! D60   D(15,12,14,16)        -13.7699         estimate D2E/DX2                !
 ! D61   D(10,12,15,17)       -155.0479         estimate D2E/DX2                !
 ! D62   D(10,12,15,18)         29.7399         estimate D2E/DX2                !
 ! D63   D(14,12,15,17)         20.7933         estimate D2E/DX2                !
 ! D64   D(14,12,15,18)       -154.4189         estimate D2E/DX2                !
 ! D65   D(11,13,14,12)          3.4904         estimate D2E/DX2                !
 ! D66   D(11,13,14,16)       -174.014          estimate D2E/DX2                !
 ! D67   D(34,13,14,12)       -176.6145         estimate D2E/DX2                !
 ! D68   D(34,13,14,16)          5.8812         estimate D2E/DX2                !
 ! D69   D(12,14,16,19)         -1.4775         estimate D2E/DX2                !
 ! D70   D(12,14,16,35)       -177.8            estimate D2E/DX2                !
 ! D71   D(13,14,16,19)        176.0104         estimate D2E/DX2                !
 ! D72   D(13,14,16,35)         -0.3121         estimate D2E/DX2                !
 ! D73   D(12,15,17,19)        -13.2819         estimate D2E/DX2                !
 ! D74   D(12,15,17,20)        168.7984         estimate D2E/DX2                !
 ! D75   D(18,15,17,19)        162.3136         estimate D2E/DX2                !
 ! D76   D(18,15,17,20)        -15.6061         estimate D2E/DX2                !
 ! D77   D(12,15,18,21)         17.3354         estimate D2E/DX2                !
 ! D78   D(12,15,18,22)       -168.6709         estimate D2E/DX2                !
 ! D79   D(17,15,18,21)       -157.9107         estimate D2E/DX2                !
 ! D80   D(17,15,18,22)         16.083          estimate D2E/DX2                !
 ! D81   D(14,16,19,17)          9.5892         estimate D2E/DX2                !
 ! D82   D(14,16,19,36)       -174.4868         estimate D2E/DX2                !
 ! D83   D(35,16,19,17)       -174.1723         estimate D2E/DX2                !
 ! D84   D(35,16,19,36)          1.7517         estimate D2E/DX2                !
 ! D85   D(15,17,19,16)         -2.0013         estimate D2E/DX2                !
 ! D86   D(15,17,19,36)       -178.0142         estimate D2E/DX2                !
 ! D87   D(20,17,19,16)        175.931          estimate D2E/DX2                !
 ! D88   D(20,17,19,36)         -0.0819         estimate D2E/DX2                !
 ! D89   D(15,17,20,24)          4.512          estimate D2E/DX2                !
 ! D90   D(15,17,20,38)       -175.2553         estimate D2E/DX2                !
 ! D91   D(19,17,20,24)       -173.4201         estimate D2E/DX2                !
 ! D92   D(19,17,20,38)          6.8126         estimate D2E/DX2                !
 ! D93   D(15,18,21,23)        179.6091         estimate D2E/DX2                !
 ! D94   D(15,18,21,37)          0.8433         estimate D2E/DX2                !
 ! D95   D(22,18,21,23)          5.4936         estimate D2E/DX2                !
 ! D96   D(22,18,21,37)       -173.2722         estimate D2E/DX2                !
 ! D97   D(15,18,22,24)         -5.6787         estimate D2E/DX2                !
 ! D98   D(15,18,22,25)        178.4156         estimate D2E/DX2                !
 ! D99   D(21,18,22,24)        168.6708         estimate D2E/DX2                !
 ! D100  D(21,18,22,25)         -7.2349         estimate D2E/DX2                !
 ! D101  D(17,20,24,22)          6.581          estimate D2E/DX2                !
 ! D102  D(17,20,24,41)       -178.3028         estimate D2E/DX2                !
 ! D103  D(38,20,24,22)       -173.6574         estimate D2E/DX2                !
 ! D104  D(38,20,24,41)          1.4588         estimate D2E/DX2                !
 ! D105  D(18,21,23,26)         -0.2822         estimate D2E/DX2                !
 ! D106  D(18,21,23,39)       -179.549          estimate D2E/DX2                !
 ! D107  D(37,21,23,26)        178.4856         estimate D2E/DX2                !
 ! D108  D(37,21,23,39)         -0.7812         estimate D2E/DX2                !
 ! D109  D(18,22,24,20)         -5.8562         estimate D2E/DX2                !
 ! D110  D(18,22,24,41)        178.9314         estimate D2E/DX2                !
 ! D111  D(25,22,24,20)        170.0197         estimate D2E/DX2                !
 ! D112  D(25,22,24,41)         -5.1927         estimate D2E/DX2                !
 ! D113  D(18,22,25,26)          3.9417         estimate D2E/DX2                !
 ! D114  D(18,22,25,40)       -178.1547         estimate D2E/DX2                !
 ! D115  D(24,22,25,26)       -171.9296         estimate D2E/DX2                !
 ! D116  D(24,22,25,40)          5.9741         estimate D2E/DX2                !
 ! D117  D(21,23,26,25)         -3.2968         estimate D2E/DX2                !
 ! D118  D(21,23,26,42)        178.9119         estimate D2E/DX2                !
 ! D119  D(39,23,26,25)        175.9669         estimate D2E/DX2                !
 ! D120  D(39,23,26,42)         -1.8244         estimate D2E/DX2                !
 ! D121  D(22,25,26,23)          1.4234         estimate D2E/DX2                !
 ! D122  D(22,25,26,42)        179.2101         estimate D2E/DX2                !
 ! D123  D(40,25,26,23)       -176.4385         estimate D2E/DX2                !
 ! D124  D(40,25,26,42)          1.3482         estimate D2E/DX2                !
 --------------------------------------------------------------------------------
 Trust Radius=3.00D-01 FncErr=1.00D-07 GrdErr=1.00D-06 EigMax=2.50D+02 EigMin=1.00D-04
 Number of steps in this run=    252 maximum allowed number of steps=    252.
 GradGradGradGradGradGradGradGradGradGradGradGradGradGradGradGradGradGrad

 Leave Link  103 at Thu Sep  8 15:01:30 2022, MaxMem=  1342177280 cpu:               3.5 elap:               0.1
 (Enter /mnt/opt/groups/app-gaussian/g16-avx2/l202.exe)
                          Input orientation:                          
 ---------------------------------------------------------------------
 Center     Atomic      Atomic             Coordinates (Angstroms)
 Number     Number       Type             X           Y           Z
 ---------------------------------------------------------------------
      1          6           0        5.484695   -1.441910   -0.280211
      2          6           0        4.271757   -1.884029   -0.766995
      3          6           0        5.557115   -0.199554    0.379864
      4          6           0        4.426182    0.580079    0.532453
      5          6           0        3.098732   -1.108411   -0.612518
      6          6           0        3.165906    0.156592    0.043426
      7          6           0        1.841530   -1.555034   -1.124131
      8          6           0        0.699458   -0.844092   -0.914828
      9          6           0        1.955223    0.950627    0.181201
     10          6           0        0.700723    0.398485   -0.195239
     11          6           0        2.002558    2.306889    0.615520
     12          6           0       -0.520754    1.152848    0.018629
     13          6           0        0.884287    3.091360    0.580900
     14          6           0       -0.389213    2.551554    0.248959
     15          6           0       -1.862864    0.605796   -0.069238
     16          6           0       -1.514745    3.412703    0.095679
     17          6           0       -2.925273    1.499946   -0.372248
     18          6           0       -2.222845   -0.774787    0.226342
     19          6           0       -2.718559    2.909264   -0.301612
     20          6           0       -4.220181    0.991800   -0.706601
     21          6           0       -1.389142   -1.653701    0.966868
     22          6           0       -3.524194   -1.252191   -0.129062
     23          6           0       -1.765412   -2.954093    1.235407
     24          6           0       -4.491675   -0.341674   -0.655085
     25          6           0       -3.871242   -2.602408    0.123931
     26          6           0       -3.004846   -3.449138    0.781463
     27          1           0        6.378009   -2.047481   -0.400228
     28          1           0        4.198421   -2.841762   -1.275717
     29          1           0        6.507015    0.148162    0.775072
     30          1           0        4.514711    1.523405    1.058992
     31          1           0        1.809672   -2.479718   -1.693999
     32          1           0       -0.232602   -1.205492   -1.327901
     33          1           0        2.949481    2.754713    0.891610
     34          1           0        0.953024    4.151893    0.807518
     35          1           0       -1.377466    4.480414    0.242484
     36          1           0       -3.557224    3.568815   -0.506718
     37          1           0       -0.443752   -1.290375    1.347540
     38          1           0       -4.986528    1.700580   -1.008621
     39          1           0       -1.104051   -3.594407    1.811409
     40          1           0       -4.854460   -2.950108   -0.182329
     41          1           0       -5.469789   -0.721731   -0.936978
     42          1           0       -3.287794   -4.478427    0.980612
 ---------------------------------------------------------------------
                    Distance matrix (angstroms):
                    1          2          3          4          5
     1  C    0.000000
     2  C    1.379727   0.000000
     3  C    1.408685   2.409333   0.000000
     4  C    2.422666   2.790025   1.382071   0.000000
     5  C    2.431968   1.414720   2.802586   2.433943   0.000000
     6  C    2.834913   2.458419   2.440883   1.416610   1.426537
     7  C    3.741343   2.478263   4.231418   3.739439   1.428908
     8  C    4.864013   3.723526   5.068381   4.243979   2.432647
     9  C    4.288858   3.781624   3.786292   2.523157   2.485405
    10  C    5.126467   4.276571   4.926757   3.800205   2.862744
    11  C    5.194334   4.962298   4.355762   2.977033   3.791299
    12  C    6.548854   5.727826   6.236984   5.006421   4.314200
    13  C    6.515812   6.168166   5.718903   4.342108   4.895517
    14  C    7.122540   6.513924   6.553209   5.211057   5.128669
    15  C    7.630481   6.657302   7.477056   6.317816   5.277414
    16  C    8.526472   7.891969   7.946091   6.596146   6.498168
    17  C    8.910137   7.962685   8.683598   7.463815   6.568858
    18  C    7.752923   6.663107   7.802707   6.792564   5.397608
    19  C    9.285825   8.488625   8.866563   7.560958   7.076669
    20  C   10.014458   8.965883   9.909352   8.744390   7.614869
    21  C    6.989256   5.924956   7.121068   6.244716   4.788822
    22  C    9.012154   7.847486   9.156267   8.185554   6.642104
    23  C    7.559619   6.449966   7.870123   7.163822   5.520984
    24  C   10.043854   8.898827  10.102945   9.043675   7.629153
    25  C    9.436294   8.223032   9.733094   8.896199   7.166235
    26  C    8.787970   7.602384   9.166693   8.456759   6.684000
    27  H    1.085878   2.144186   2.167313   3.403468   3.417686
    28  H    2.145954   1.086935   3.401215   3.876899   2.157233
    29  H    2.164969   3.391777   1.086005   2.138991   3.888544
    30  H    3.395206   3.873482   2.125184   1.083949   3.424237
    31  H    4.072056   2.697414   4.852153   4.600605   2.170659
    32  H    5.817305   4.589584   6.119575   5.324796   3.408663
    33  H    5.041043   5.100717   3.973579   2.653050   4.148301
    34  H    7.280785   7.065793   6.349459   4.989623   5.855883
    35  H    9.079449   8.569650   8.367161   6.998502   7.211265
    36  H   10.339970   9.544328   9.902414   8.587618   8.135686
    37  H    6.149717   5.201895   6.175491   5.280078   4.052670
    38  H   10.956840   9.930944  10.803092   9.603621   8.568475
    39  H    7.240144   6.202650   7.612193   7.045959   5.451512
    40  H   10.449037   9.206856  10.783436   9.955072   8.174972
    41  H   10.997760   9.812112  11.117525  10.088815   8.583376
    42  H    9.368387   8.181188   9.843885   9.235516   7.394781
                    6          7          8          9         10
     6  C    0.000000
     7  C    2.459029   0.000000
     8  C    2.828955   1.361461   0.000000
     9  C    1.454382   2.827570   2.449335   0.000000
    10  C    2.488494   2.445510   1.435900   1.421386   0.000000
    11  C    2.510866   4.238722   3.737475   1.424893   2.448287
    12  C    3.818979   3.770797   2.519529   2.489535   1.451485
    13  C    3.755999   5.041074   4.214160   2.426809   2.808498
    14  C    4.291498   4.870899   3.751002   2.839707   2.453768
    15  C    5.050050   4.416392   3.063118   3.841799   2.575040
    16  C    5.702060   6.118082   4.903481   4.255562   3.752125
    17  C    6.251388   5.711448   4.350584   4.942398   3.793731
    18  C    5.471706   4.353356   3.137981   4.520547   3.178293
    19  C    6.505627   6.434354   5.113370   5.090541   4.243444
    20  C    7.470903   6.588250   5.255160   6.239031   4.982852
    21  C    4.987822   3.849578   2.925491   4.310983   3.151110
    22  C    6.838996   5.465608   4.315462   5.913770   4.536412
    23  C    5.951057   4.531536   3.892454   5.495572   4.400949
    24  C    7.705500   6.465426   5.221853   6.628115   5.265006
    25  C    7.559101   5.940574   5.006196   6.824590   5.478147
    26  C    7.184996   5.541325   4.835859   6.657367   5.430414
    27  H    3.920762   4.620193   5.827427   5.374732   6.185172
    28  H    3.434582   2.689532   4.045203   4.640772   4.888816
    29  H    3.420290   5.317386   6.129278   4.659983   5.892130
    30  H    2.172286   4.624793   4.904810   2.765786   4.169538
    31  H    3.436298   1.086649   2.124842   3.912138   3.429301
    32  H    3.909689   2.113226   1.081654   3.422399   2.174112
    33  H    2.741622   4.885150   4.612724   2.178981   3.433652
    34  H    4.630671   6.090134   5.290618   3.412445   3.893231
    35  H    6.275133   6.975400   5.831239   4.854891   4.601371
    36  H    7.559524   7.468706   6.144888   6.141271   5.317718
    37  H    4.101714   3.376643   2.573792   3.483894   2.557780
    38  H    8.363784   7.565365   6.230136   7.082797   5.890829
    39  H    5.952167   4.631726   4.271914   5.716124   4.819443
    40  H    8.604000   6.904311   5.984803   7.856187   6.486393
    41  H    8.735438   7.361033   6.170500   7.692718   6.315083
    42  H    8.000748   6.267865   5.718327   7.589658   6.408991
                   11         12         13         14         15
    11  C    0.000000
    12  C    2.838167   0.000000
    13  C    1.366427   2.459292   0.000000
    14  C    2.432035   1.423634   1.422455   0.000000
    15  C    4.278329   1.451980   3.761322   2.461477   0.000000
    16  C    3.723504   2.470000   2.468614   1.425445   2.833216
    17  C    5.090222   2.460686   4.237197   2.814850   1.421278
    18  C    5.244256   2.579929   4.972632   3.798324   1.457039
    19  C    4.846951   2.831589   3.713824   2.420111   2.468233
    20  C    6.496148   3.773282   5.667575   4.245261   2.472281
    21  C    5.226217   3.087065   5.275704   4.381714   2.530465
    22  C    6.615621   3.850542   6.229381   4.943630   2.493133
    23  C    6.500753   4.460570   6.633007   5.760135   3.792678
    24  C    7.127720   4.296010   6.497257   5.100810   2.855094
    25  C    7.671009   5.033767   7.432555   6.221212   3.789917
    26  C    7.631086   5.284970   7.612076   6.567602   4.297709
    27  H    6.255945   7.616461   7.586256   8.207793   8.663799
    28  H    5.908231   6.316871   7.045030   7.242850   7.076752
    29  H    4.997569   7.139407   6.349424   7.321957   8.424795
    30  H    2.668600   5.155150   3.983344   5.075600   6.541282
    31  H    5.318147   4.643223   6.088383   5.824421   5.064362
    32  H    4.594523   2.730923   4.832587   4.077549   2.742763
    33  H    1.083252   3.920535   2.115396   3.406046   5.357214
    34  H    2.131296   3.433459   1.086651   2.162099   4.612237
    35  H    4.035831   3.443365   2.675729   2.167299   3.917326
    36  H    5.810598   3.915742   4.597597   3.412061   3.441181
    37  H    4.411416   2.782314   4.642308   3.996282   2.759819
    38  H    7.200887   4.615018   6.239176   4.841587   3.440679
    39  H    6.775431   5.107908   7.082875   6.381620   4.664154
    40  H    8.677055   5.971234   8.367501   7.098783   4.648321
    41  H    8.210893   5.377748   7.564251   6.158985   3.940204
    42  H    8.611715   6.347691   8.652613   7.639223   5.383487
                   16         17         18         19         20
    16  C    0.000000
    17  C    2.422227   0.000000
    18  C    4.248947   2.454817   0.000000
    19  C    1.363986   1.426148   3.754557   0.000000
    20  C    3.718038   1.430661   2.824989   2.468917   0.000000
    21  C    5.142295   3.754786   1.419834   4.919049   4.220658
    22  C    5.084253   2.827031   1.430991   4.242232   2.419389
    23  C    6.472859   4.875274   2.444756   6.135949   5.036602
    24  C    4.849856   2.434168   2.472264   3.719877   1.361806
    25  C    6.460297   4.239146   2.463311   5.646972   3.705384
    26  C    7.055180   5.082402   2.841098   6.456337   4.838730
    27  H    9.610156   9.956710   8.717054  10.359855  11.029629
    28  H    8.581336   8.391287   6.910950   9.048082   9.267845
    29  H    8.687200   9.597485   8.795646   9.689899  10.861851
    30  H    6.391538   7.576435   7.167263   7.489462   8.927388
    31  H    6.998237   6.324908   4.780763   7.175287   7.027483
    32  H    4.999820   3.934863   2.561688   4.915737   4.595094
    33  H    4.582114   6.138771   6.297056   5.794337   7.554217
    34  H    2.672639   4.844157   5.890338   4.031726   6.248263
    35  H    1.086464   3.414204   5.322787   2.136137   4.599154
    36  H    2.135175   2.167409   4.602697   1.086478   2.668421
    37  H    4.983285   4.111144   2.165199   5.052862   4.867159
    38  H    4.025434   2.166563   3.910309   2.665420   1.086680
    39  H    7.225786   5.834179   3.422630   7.026324   6.089658
    40  H    7.191408   4.853948   3.438667   6.237671   4.026886
    41  H    5.813974   3.424811   3.449460   4.599683   2.133256
    42  H    8.136138   6.140244   3.926829   7.519714   5.799950
                   21         22         23         24         25
    21  C    0.000000
    22  C    2.433253   0.000000
    23  C    1.380113   2.802064   0.000000
    24  C    3.738697   1.428902   4.222701   0.000000
    25  C    2.787725   1.416875   2.406986   2.470369   0.000000
    26  C    2.422492   2.434205   1.409727   3.732380   1.378384
    27  H    7.896369   9.937789   8.355391  11.005669  10.277638
    28  H    6.136900   7.967455   6.471914   9.063851   8.193642
    29  H    8.101407  10.168756   8.846974  11.102093  10.756293
    30  H    6.705070   8.587165   7.714859   9.355831   9.392597
    31  H    4.242043   5.692625   4.646254   6.734801   5.965962
    32  H    2.608532   3.503423   3.460876   4.397564   4.159194
    33  H    6.185744   7.681505   7.412077   8.206746   8.706913
    34  H    6.262272   7.080027   7.620238   7.209445   8.328350
    35  H    6.176750   6.132638   7.510545   5.810031   7.509949
    36  H    5.843519   4.835888   6.985264   4.023324   6.211306
    37  H    1.081979   3.416275   2.127749   4.614783   3.868635
    38  H    5.300466   3.410411   6.089108   2.130884   4.587182
    39  H    2.135618   3.886965   1.085900   5.304702   3.389541
    40  H    3.874242   2.157630   3.398854   2.675638   1.086926
    41  H    4.598356   2.172431   4.839949   1.086561   2.686601
    42  H    3.403549   3.419921   2.169369   4.608423   2.143306
                   26         27         28         29         30
    26  C    0.000000
    27  H    9.560283   0.000000
    28  H    7.515847   2.479509   0.000000
    29  H   10.169371   2.493756   4.298254   0.000000
    30  H    9.019254   4.283974   4.960402   2.437453   0.000000
    31  H    5.499752   4.767638   2.451970   5.921748   5.560682
    32  H    4.143513   6.728276   4.723777   7.188693   5.973367
    33  H    8.599646   6.040258   6.130064   4.411773   1.998520
    34  H    8.569777   8.325944   7.986469   6.846731   4.433712
    35  H    8.112747  10.157455   9.327900   9.012053   6.642916
    36  H    7.156549  11.413281  10.091426  10.706669   8.472974
    37  H    3.397043   7.082678   5.553202   7.121114   5.708500
    38  H    5.800953  11.982104  10.250244  11.734270   9.725223
    39  H    2.166775   7.953964   6.181669   8.544539   7.637317
    40  H    2.144527  11.270784   9.119314  11.815202  10.456317
    41  H    4.058045  11.933819   9.903714  12.129784  10.426638
    42  H    1.085889  10.062006   7.988311  10.834475   9.844146
                   31         32         33         34         35
    31  H    0.000000
    32  H    2.434864   0.000000
    33  H    5.948429   5.543925   0.000000
    34  H    7.139307   5.887894   2.438242   0.000000
    35  H    7.896281   6.008856   4.703390   2.420408   0.000000
    36  H    8.173002   5.875497   6.704871   4.733871   2.478641
    37  H    3.967797   2.685102   5.299494   5.644545   5.949368
    38  H    8.008306   5.580950   8.228142   6.677243   4.724200
    39  H    4.692568   4.040001   7.588707   8.077408   8.230372
    40  H    6.849604   5.071251   9.726244   9.227409   8.214780
    41  H    7.526895   5.273990   9.290506   8.249121   6.723135
    42  H    6.093648   5.037413   9.551431   9.617532   9.189941
                   36         37         38         39         40
    36  H    0.000000
    37  H    6.061659   0.000000
    38  H    2.405227   5.927404   0.000000
    39  H    7.918555   2.441256   7.145844   0.000000
    40  H    6.654653   4.954751   4.725368   4.296007   0.000000
    41  H    4.717183   5.550083   2.471086   5.904707   2.431828
    42  H    8.187970   4.287993   6.709909   2.498089   2.478434
                   41         42
    41  H    0.000000
    42  H    4.748791   0.000000
 Stoichiometry    C26H16
 Framework group  C1[X(C26H16)]
 Deg. of freedom   120
 Full point group                 C1      NOp   1
 Largest Abelian subgroup         C1      NOp   1
 Largest concise Abelian subgroup C1      NOp   1
                         Standard orientation:                         
 ---------------------------------------------------------------------
 Center     Atomic      Atomic             Coordinates (Angstroms)
 Number     Number       Type             X           Y           Z
 ---------------------------------------------------------------------
      1          6           0        5.484695   -1.441910   -0.280211
      2          6           0        4.271757   -1.884029   -0.766995
      3          6           0        5.557115   -0.199554    0.379864
      4          6           0        4.426182    0.580079    0.532453
      5          6           0        3.098732   -1.108411   -0.612518
      6          6           0        3.165906    0.156592    0.043426
      7          6           0        1.841530   -1.555034   -1.124131
      8          6           0        0.699458   -0.844092   -0.914828
      9          6           0        1.955223    0.950627    0.181201
     10          6           0        0.700723    0.398485   -0.195239
     11          6           0        2.002558    2.306889    0.615520
     12          6           0       -0.520754    1.152848    0.018629
     13          6           0        0.884287    3.091360    0.580900
     14          6           0       -0.389213    2.551554    0.248959
     15          6           0       -1.862864    0.605796   -0.069238
     16          6           0       -1.514745    3.412703    0.095679
     17          6           0       -2.925273    1.499946   -0.372248
     18          6           0       -2.222845   -0.774787    0.226342
     19          6           0       -2.718559    2.909264   -0.301612
     20          6           0       -4.220181    0.991800   -0.706601
     21          6           0       -1.389142   -1.653701    0.966868
     22          6           0       -3.524194   -1.252191   -0.129062
     23          6           0       -1.765412   -2.954093    1.235407
     24          6           0       -4.491675   -0.341674   -0.655085
     25          6           0       -3.871242   -2.602408    0.123931
     26          6           0       -3.004846   -3.449138    0.781463
     27          1           0        6.378009   -2.047481   -0.400228
     28          1           0        4.198421   -2.841762   -1.275717
     29          1           0        6.507015    0.148162    0.775072
     30          1           0        4.514711    1.523405    1.058992
     31          1           0        1.809672   -2.479718   -1.693999
     32          1           0       -0.232602   -1.205492   -1.327901
     33          1           0        2.949481    2.754713    0.891610
     34          1           0        0.953024    4.151893    0.807518
     35          1           0       -1.377466    4.480414    0.242484
     36          1           0       -3.557224    3.568815   -0.506718
     37          1           0       -0.443752   -1.290375    1.347540
     38          1           0       -4.986528    1.700580   -1.008621
     39          1           0       -1.104051   -3.594407    1.811409
     40          1           0       -4.854460   -2.950108   -0.182329
     41          1           0       -5.469789   -0.721731   -0.936978
     42          1           0       -3.287794   -4.478427    0.980612
 ---------------------------------------------------------------------
 Rotational constants (GHZ):           0.3788175           0.1569772           0.1173229
 Leave Link  202 at Thu Sep  8 15:01:32 2022, MaxMem=  1342177280 cpu:               6.0 elap:               0.2
 (Enter /mnt/opt/groups/app-gaussian/g16-avx2/l301.exe)
 Standard basis: 6-31G(d,p) (6D, 7F)
 Ernie: Thresh=  0.10000D-02 Tol=  0.10000D-05 Strict=F.
 There are   470 symmetry adapted cartesian basis functions of A   symmetry.
 There are   470 symmetry adapted basis functions of A   symmetry.
   470 basis functions,   840 primitive gaussians,   470 cartesian basis functions
    86 alpha electrons       86 beta electrons
       nuclear repulsion energy      2050.2916821225 Hartrees.
 IExCor=  402 DFT=T Ex+Corr=B3LYP ExCW=0 ScaHFX=  0.200000
 ScaDFX=  0.800000  0.720000  1.000000  0.810000 ScalE2=  1.000000  1.000000
 IRadAn=      5 IRanWt=     -1 IRanGd=            0 ICorTp=0 IEmpDi=131
 NAtoms=   42 NActive=   42 NUniq=   42 SFac= 1.00D+00 NAtFMM=   60 NAOKFM=F Big=F
 Integral buffers will be    131072 words long.
 Raffenetti 2 integral format.
 Two-electron integral symmetry is turned on.
 R6Disp:  Grimme-D3 Dispersion energy=       -0.0421084443 Hartrees.
 Nuclear repulsion after empirical dispersion term =     2050.2495736782 Hartrees.
 Leave Link  301 at Thu Sep  8 15:01:34 2022, MaxMem=  1342177280 cpu:              10.3 elap:               0.3
 (Enter /mnt/opt/groups/app-gaussian/g16-avx2/l302.exe)
 NPDir=0 NMtPBC=     1 NCelOv=     1 NCel=       1 NClECP=     1 NCelD=      1
         NCelK=      1 NCelE2=     1 NClLst=     1 CellRange=     0.0.
 One-electron integrals computed using PRISM.
 One-electron integral symmetry used in STVInt
 NBasis=   470 RedAO= T EigKep=  1.75D-04  NBF=   470
 NBsUse=   470 1.00D-06 EigRej= -1.00D+00 NBFU=   470
 Precomputing XC quadrature grid using
 IXCGrd= 4 IRadAn=           5 IRanWt=          -1 IRanGd=           0 AccXCQ= 1.00D-12.
 Generated NRdTot=       0 NPtTot=           0 NUsed=           0 NTot=          32
 NSgBfM=   467   467   467   467   467 MxSgAt=    42 MxSgA2=    42.
 Leave Link  302 at Thu Sep  8 15:01:39 2022, MaxMem=  1342177280 cpu:             147.9 elap:               3.2
 (Enter /mnt/opt/groups/app-gaussian/g16-avx2/l303.exe)
 DipDrv:  MaxL=1.
 Leave Link  303 at Thu Sep  8 15:01:40 2022, MaxMem=  1342177280 cpu:               7.7 elap:               0.2
 (Enter /mnt/opt/groups/app-gaussian/g16-avx2/l401.exe)
 ExpMin= 1.61D-01 ExpMax= 3.05D+03 ExpMxC= 4.57D+02 IAcc=3 IRadAn=         5 AccDes= 0.00D+00
 Harris functional with IExCor=  402 and IRadAn=       5 diagonalized for initial guess.
 HarFok:  IExCor=  402 AccDes= 0.00D+00 IRadAn=         5 IDoV= 1 UseB2=F ITyADJ=14
 ICtDFT=  3500011 ScaDFX=  1.000000  1.000000  1.000000  1.000000
 FoFCou: FMM=F IPFlag=           0 FMFlag=      100000 FMFlg1=           0
         NFxFlg=           0 DoJE=T BraDBF=F KetDBF=T FulRan=T
         wScrn=  0.000000 ICntrl=       500 IOpCl=  0 I1Cent=   200000004 NGrid=           0
         NMat0=    1 NMatS0=      1 NMatT0=    0 NMatD0=    1 NMtDS0=    0 NMtDT0=    0
 Petite list used in FoFCou.
 Harris En= -1000.52347709814    
 JPrj=0 DoOrth=F DoCkMO=F.
 Leave Link  401 at Thu Sep  8 15:01:44 2022, MaxMem=  1342177280 cpu:             109.0 elap:               2.4
 (Enter /mnt/opt/groups/app-gaussian/g16-avx2/l502.exe)
 Two-electron integrals replicated using symmetry.
 Closed shell SCF:
 Using DIIS extrapolation, IDIIS=    10.
 NGot=  1342177280 LenX=  1341707128 LenY=  1341485758
 Requested convergence on RMS density matrix=1.00D-08 within 500 cycles.
 Requested convergence on MAX density matrix=1.00D-06.
 Requested convergence on             energy=1.00D-06.
 Level shift goal  0.100 maximum shift  0.100.
 No special actions if energy rises.
 Dynamic level shift is on during FON iterations.

 Cycle   1  Pass 1  IDiag  1:
 FoFJK:  IHMeth= 1 ICntrl=       0 DoSepK=F KAlg= 0 I1Cent=           0 FoldK=F
 IRaf= 700000000 NMat=       1 IRICut=       1 DoRegI=T DoRafI=F ISym2E= 0 IDoP0=0 IntGTp=1.
 FoFCou: FMM=F IPFlag=           0 FMFlag=      100000 FMFlg1=           0
         NFxFlg=           0 DoJE=F BraDBF=F KetDBF=F FulRan=T
         wScrn=  0.000000 ICntrl=         0 IOpCl=  0 I1Cent=           0 NGrid=           0
         NMat0=    1 NMatS0=      1 NMatT0=    0 NMatD0=    1 NMtDS0=    0 NMtDT0=    0
 Symmetry not used in FoFCou.
 E= -1000.03698141749    
 DIIS: error= 2.84D-02 at cycle   1 NSaved=   1.
 NSaved= 1 IEnMin= 1 EnMin= -1000.03698141749     IErMin= 1 ErrMin= 2.84D-02
 ErrMax= 2.84D-02  0.00D+00 EMaxC= 1.00D+00 BMatC= 4.32D-01 BMatP= 4.32D-01
 IDIUse=1 WtCom= 1.00D+00 WtEn= 0.00D+00
 Coeff-Com:  0.100D+01
 Coeff:      0.100D+01
 Gap=     0.148 Goal=     0.100 Shift=    0.000
 T= 1464. Gap= 0.141 NK=0 IS=   87 IE=  470 IFin=   86
          NO(<0.9)=   0  NV(>0.1)=   0     86.00e < EF      0.00e >EF  Err=0.0D+00
 GapD=    0.148 DampG=1.000 DampE=0.500 DampFc=0.5000 IDamp=-1.
 Damping current iteration by 5.00D-01
 RMSDP=3.80D-03 MaxDP=1.11D-01              OVMax= 1.29D-01

 Cycle   2  Pass 1  IDiag  1:
 E= -1000.27890745649     Delta-E=       -0.241926039001 Rises=F Damp=T
 DIIS: error= 7.25D-03 at cycle   2 NSaved=   2.
 NSaved= 2 IEnMin= 2 EnMin= -1000.27890745649     IErMin= 2 ErrMin= 7.25D-03
 ErrMax= 7.25D-03  0.00D+00 EMaxC= 1.00D+00 BMatC= 2.78D-02 BMatP= 4.32D-01
 IDIUse=1 WtCom= 1.00D+00 WtEn= 0.00D+00
 Coeff-Com: -0.736D-01 0.107D+01
 Coeff:     -0.736D-01 0.107D+01
 Gap=     0.153 Goal=     0.100 Shift=    0.000
 T= 1293. Gap= 0.147 NK=4 IS=   87 IE=   94 IFin=   86
          NO(<0.9)=   0  NV(>0.1)=   0     86.00e < EF      0.00e >EF  Err=0.0D+00
 GapD=    0.153 DampG=1.000 DampE=1.000 DampFc=1.0000 IDamp=-1.
 RMSDP=1.20D-03 MaxDP=5.05D-02 DE=-2.42D-01 OVMax= 9.42D-02

 Cycle   3  Pass 1  IDiag  1:
 E= -1000.49786211930     Delta-E=       -0.218954662811 Rises=F Damp=F
 DIIS: error= 3.98D-03 at cycle   3 NSaved=   3.
 NSaved= 3 IEnMin= 3 EnMin= -1000.49786211930     IErMin= 3 ErrMin= 3.98D-03
 ErrMax= 3.98D-03  0.00D+00 EMaxC= 1.00D+00 BMatC= 1.89D-02 BMatP= 2.78D-02
 IDIUse=1 WtCom= 1.00D+00 WtEn= 0.00D+00
 Coeff-Com: -0.829D-01 0.507D+00 0.576D+00
 Coeff:     -0.829D-01 0.507D+00 0.576D+00
 Gap=     0.149 Goal=     0.100 Shift=    0.000
 T= 1005. Gap= 0.146 NK=4 IS=   87 IE=   94 IFin=   86
          NO(<0.9)=   0  NV(>0.1)=   0     86.00e < EF      0.00e >EF  Err=0.0D+00
 GapD=    0.149 DampG=1.000 DampE=1.000 DampFc=1.0000 IDamp=-1.
 RMSDP=5.90D-04 MaxDP=3.11D-02 DE=-2.19D-01 OVMax= 7.15D-02

 Cycle   4  Pass 1  IDiag  1:
 E= -1000.50559395619     Delta-E=       -0.007731836885 Rises=F Damp=F
 DIIS: error= 3.65D-03 at cycle   4 NSaved=   4.
 NSaved= 4 IEnMin= 4 EnMin= -1000.50559395619     IErMin= 4 ErrMin= 3.65D-03
 ErrMax= 3.65D-03  0.00D+00 EMaxC= 1.00D+00 BMatC= 1.09D-02 BMatP= 1.89D-02
 IDIUse=1 WtCom= 1.00D+00 WtEn= 0.00D+00
 Coeff-Com: -0.447D-01 0.164D+00 0.434D+00 0.446D+00
 Coeff:     -0.447D-01 0.164D+00 0.434D+00 0.446D+00
 Gap=     0.147 Goal=     0.100 Shift=    0.000
 T=  416. Gap= 0.147 NK=4 IS=   87 IE=   94 IFin=   86
          NO(<0.9)=   0  NV(>0.1)=   0     86.00e < EF      0.00e >EF  Err=0.0D+00
 GapD=    0.147 DampG=1.000 DampE=1.000 DampFc=1.0000 IDamp=-1.
 RMSDP=3.21D-04 MaxDP=1.39D-02 DE=-7.73D-03 OVMax= 4.21D-02

 Cycle   5  Pass 1  IDiag  1:
 E= -1000.51819554094     Delta-E=       -0.012601584748 Rises=F Damp=F
 DIIS: error= 7.04D-04 at cycle   5 NSaved=   5.
 NSaved= 5 IEnMin= 5 EnMin= -1000.51819554094     IErMin= 5 ErrMin= 7.04D-04
 ErrMax= 7.04D-04  0.00D+00 EMaxC= 1.00D+00 BMatC= 3.98D-04 BMatP= 1.09D-02
 IDIUse=1 WtCom= 1.00D+00 WtEn= 0.00D+00
 Coeff-Com: -0.180D-01 0.512D-01 0.187D+00 0.243D+00 0.537D+00
 Coeff:     -0.180D-01 0.512D-01 0.187D+00 0.243D+00 0.537D+00
 Gap=     0.147 Goal=     0.100 Shift=    0.000
 RMSDP=7.11D-05 MaxDP=3.25D-03 DE=-1.26D-02 OVMax= 8.95D-03

 Cycle   6  Pass 1  IDiag  1:
 E= -1000.51856117230     Delta-E=       -0.000365631360 Rises=F Damp=F
 DIIS: error= 2.40D-04 at cycle   6 NSaved=   6.
 NSaved= 6 IEnMin= 6 EnMin= -1000.51856117230     IErMin= 6 ErrMin= 2.40D-04
 ErrMax= 2.40D-04  0.00D+00 EMaxC= 1.00D+00 BMatC= 7.51D-05 BMatP= 3.98D-04
 IDIUse=1 WtCom= 1.00D+00 WtEn= 0.00D+00
 Coeff-Com: -0.549D-02 0.109D-01 0.585D-01 0.926D-01 0.340D+00 0.503D+00
 Coeff:     -0.549D-02 0.109D-01 0.585D-01 0.926D-01 0.340D+00 0.503D+00
 Gap=     0.147 Goal=     0.100 Shift=    0.000
 RMSDP=2.61D-05 MaxDP=1.10D-03 DE=-3.66D-04 OVMax= 2.90D-03

 Cycle   7  Pass 1  IDiag  1:
 E= -1000.51864306371     Delta-E=       -0.000081891416 Rises=F Damp=F
 DIIS: error= 5.34D-05 at cycle   7 NSaved=   7.
 NSaved= 7 IEnMin= 7 EnMin= -1000.51864306371     IErMin= 7 ErrMin= 5.34D-05
 ErrMax= 5.34D-05  0.00D+00 EMaxC= 1.00D+00 BMatC= 3.46D-06 BMatP= 7.51D-05
 IDIUse=1 WtCom= 1.00D+00 WtEn= 0.00D+00
 Coeff-Com: -0.240D-02 0.405D-02 0.260D-01 0.433D-01 0.175D+00 0.289D+00
 Coeff-Com:  0.465D+00
 Coeff:     -0.240D-02 0.405D-02 0.260D-01 0.433D-01 0.175D+00 0.289D+00
 Coeff:      0.465D+00
 Gap=     0.147 Goal=     0.100 Shift=    0.000
 RMSDP=5.25D-06 MaxDP=2.12D-04 DE=-8.19D-05 OVMax= 5.92D-04

 Cycle   8  Pass 1  IDiag  1:
 E= -1000.51864642921     Delta-E=       -0.000003365497 Rises=F Damp=F
 DIIS: error= 1.95D-05 at cycle   8 NSaved=   8.
 NSaved= 8 IEnMin= 8 EnMin= -1000.51864642921     IErMin= 8 ErrMin= 1.95D-05
 ErrMax= 1.95D-05  0.00D+00 EMaxC= 1.00D+00 BMatC= 2.56D-07 BMatP= 3.46D-06
 IDIUse=1 WtCom= 1.00D+00 WtEn= 0.00D+00
 Coeff-Com: -0.428D-03 0.460D-03 0.473D-02 0.828D-02 0.401D-01 0.738D-01
 Coeff-Com:  0.241D+00 0.632D+00
 Coeff:     -0.428D-03 0.460D-03 0.473D-02 0.828D-02 0.401D-01 0.738D-01
 Coeff:      0.241D+00 0.632D+00
 Gap=     0.147 Goal=     0.100 Shift=    0.000
 RMSDP=1.83D-06 MaxDP=6.68D-05 DE=-3.37D-06 OVMax= 2.02D-04

 Cycle   9  Pass 1  IDiag  1:
 E= -1000.51864664008     Delta-E=       -0.000000210869 Rises=F Damp=F
 DIIS: error= 8.92D-06 at cycle   9 NSaved=   9.
 NSaved= 9 IEnMin= 9 EnMin= -1000.51864664008     IErMin= 9 ErrMin= 8.92D-06
 ErrMax= 8.92D-06  0.00D+00 EMaxC= 1.00D+00 BMatC= 6.77D-08 BMatP= 2.56D-07
 IDIUse=1 WtCom= 1.00D+00 WtEn= 0.00D+00
 Coeff-Com: -0.337D-04-0.105D-03 0.369D-03 0.772D-03 0.774D-02 0.180D-01
 Coeff-Com:  0.108D+00 0.414D+00 0.451D+00
 Coeff:     -0.337D-04-0.105D-03 0.369D-03 0.772D-03 0.774D-02 0.180D-01
 Coeff:      0.108D+00 0.414D+00 0.451D+00
 Gap=     0.147 Goal=     0.100 Shift=    0.000
 RMSDP=7.23D-07 MaxDP=3.14D-05 DE=-2.11D-07 OVMax= 6.94D-05

 Cycle  10  Pass 1  IDiag  1:
 E= -1000.51864671196     Delta-E=       -0.000000071881 Rises=F Damp=F
 DIIS: error= 1.38D-06 at cycle  10 NSaved=  10.
 NSaved=10 IEnMin=10 EnMin= -1000.51864671196     IErMin=10 ErrMin= 1.38D-06
 ErrMax= 1.38D-06  0.00D+00 EMaxC= 1.00D+00 BMatC= 2.18D-09 BMatP= 6.77D-08
 IDIUse=1 WtCom= 1.00D+00 WtEn= 0.00D+00
 Coeff-Com:  0.158D-04-0.722D-04-0.217D-03-0.373D-03 0.909D-04 0.199D-02
 Coeff-Com:  0.249D-01 0.121D+00 0.206D+00 0.647D+00
 Coeff:      0.158D-04-0.722D-04-0.217D-03-0.373D-03 0.909D-04 0.199D-02
 Coeff:      0.249D-01 0.121D+00 0.206D+00 0.647D+00
 Gap=     0.147 Goal=     0.100 Shift=    0.000
 RMSDP=1.74D-07 MaxDP=8.21D-06 DE=-7.19D-08 OVMax= 2.31D-05

 Cycle  11  Pass 1  IDiag  1:
 E= -1000.51864671371     Delta-E=       -0.000000001754 Rises=F Damp=F
 DIIS: error= 7.99D-07 at cycle  11 NSaved=  11.
 NSaved=11 IEnMin=11 EnMin= -1000.51864671371     IErMin=11 ErrMin= 7.99D-07
 ErrMax= 7.99D-07  0.00D+00 EMaxC= 1.00D+00 BMatC= 6.73D-10 BMatP= 2.18D-09
 IDIUse=1 WtCom= 1.00D+00 WtEn= 0.00D+00
 Coeff-Com:  0.126D-04-0.355D-04-0.174D-03-0.318D-03-0.656D-03-0.314D-03
 Coeff-Com:  0.572D-02 0.379D-01 0.912D-01 0.426D+00 0.440D+00
 Coeff:      0.126D-04-0.355D-04-0.174D-03-0.318D-03-0.656D-03-0.314D-03
 Coeff:      0.572D-02 0.379D-01 0.912D-01 0.426D+00 0.440D+00
 Gap=     0.147 Goal=     0.100 Shift=    0.000
 RMSDP=7.83D-08 MaxDP=3.44D-06 DE=-1.75D-09 OVMax= 1.10D-05

 Cycle  12  Pass 1  IDiag  1:
 E= -1000.51864671449     Delta-E=       -0.000000000779 Rises=F Damp=F
 DIIS: error= 2.03D-07 at cycle  12 NSaved=  12.
 NSaved=12 IEnMin=12 EnMin= -1000.51864671449     IErMin=12 ErrMin= 2.03D-07
 ErrMax= 2.03D-07  0.00D+00 EMaxC= 1.00D+00 BMatC= 2.86D-11 BMatP= 6.73D-10
 IDIUse=1 WtCom= 1.00D+00 WtEn= 0.00D+00
 Coeff-Com:  0.420D-05-0.847D-05-0.629D-04-0.118D-03-0.343D-03-0.374D-03
 Coeff-Com: -0.182D-03 0.406D-02 0.219D-01 0.141D+00 0.223D+00 0.611D+00
 Coeff:      0.420D-05-0.847D-05-0.629D-04-0.118D-03-0.343D-03-0.374D-03
 Coeff:     -0.182D-03 0.406D-02 0.219D-01 0.141D+00 0.223D+00 0.611D+00
 Gap=     0.147 Goal=     0.100 Shift=    0.000
 RMSDP=2.04D-08 MaxDP=7.03D-07 DE=-7.79D-10 OVMax= 2.21D-06

 Cycle  13  Pass 1  IDiag  1:
 E= -1000.51864671451     Delta-E=       -0.000000000023 Rises=F Damp=F
 DIIS: error= 8.34D-08 at cycle  13 NSaved=  13.
 NSaved=13 IEnMin=13 EnMin= -1000.51864671451     IErMin=13 ErrMin= 8.34D-08
 ErrMax= 8.34D-08  0.00D+00 EMaxC= 1.00D+00 BMatC= 5.92D-12 BMatP= 2.86D-11
 IDIUse=1 WtCom= 1.00D+00 WtEn= 0.00D+00
 Coeff-Com:  0.124D-05-0.126D-05-0.204D-04-0.387D-04-0.149D-03-0.215D-03
 Coeff-Com: -0.852D-03-0.218D-02 0.309D-02 0.406D-01 0.901D-01 0.373D+00
 Coeff-Com:  0.497D+00
 Coeff:      0.124D-05-0.126D-05-0.204D-04-0.387D-04-0.149D-03-0.215D-03
 Coeff:     -0.852D-03-0.218D-02 0.309D-02 0.406D-01 0.901D-01 0.373D+00
 Coeff:      0.497D+00
 Gap=     0.147 Goal=     0.100 Shift=    0.000
 RMSDP=7.40D-09 MaxDP=3.14D-07 DE=-2.27D-11 OVMax= 7.33D-07

 SCF Done:  E(RB3LYP) =  -1000.51864671     A.U. after   13 cycles
            NFock= 13  Conv=0.74D-08     -V/T= 2.0098
 KE= 9.907883520483D+02 PE=-6.417052489952D+03 EE= 2.375495917511D+03
 Leave Link  502 at Thu Sep  8 15:02:39 2022, MaxMem=  1342177280 cpu:            2398.6 elap:              51.6
 (Enter /mnt/opt/groups/app-gaussian/g16-avx2/l601.exe)
 Copying SCF densities to generalized density rwf, IOpCl= 0 IROHF=0.

 **********************************************************************

            Population analysis using the SCF Density.

 **********************************************************************

 Orbital symmetries:
       Occupied  (A) (A) (A) (A) (A) (A) (A) (A) (A) (A) (A) (A)
                 (A) (A) (A) (A) (A) (A) (A) (A) (A) (A) (A) (A)
                 (A) (A) (A) (A) (A) (A) (A) (A) (A) (A) (A) (A)
                 (A) (A) (A) (A) (A) (A) (A) (A) (A) (A) (A) (A)
                 (A) (A) (A) (A) (A) (A) (A) (A) (A) (A) (A) (A)
                 (A) (A) (A) (A) (A) (A) (A) (A) (A) (A) (A) (A)
                 (A) (A) (A) (A) (A) (A) (A) (A) (A) (A) (A) (A)
                 (A) (A)
       Virtual   (A) (A) (A) (A) (A) (A) (A) (A) (A) (A) (A) (A)
                 (A) (A) (A) (A) (A) (A) (A) (A) (A) (A) (A) (A)
                 (A) (A) (A) (A) (A) (A) (A) (A) (A) (A) (A) (A)
                 (A) (A) (A) (A) (A) (A) (A) (A) (A) (A) (A) (A)
                 (A) (A) (A) (A) (A) (A) (A) (A) (A) (A) (A) (A)
                 (A) (A) (A) (A) (A) (A) (A) (A) (A) (A) (A) (A)
                 (A) (A) (A) (A) (A) (A) (A) (A) (A) (A) (A) (A)
                 (A) (A) (A) (A) (A) (A) (A) (A) (A) (A) (A) (A)
                 (A) (A) (A) (A) (A) (A) (A) (A) (A) (A) (A) (A)
                 (A) (A) (A) (A) (A) (A) (A) (A) (A) (A) (A) (A)
                 (A) (A) (A) (A) (A) (A) (A) (A) (A) (A) (A) (A)
                 (A) (A) (A) (A) (A) (A) (A) (A) (A) (A) (A) (A)
                 (A) (A) (A) (A) (A) (A) (A) (A) (A) (A) (A) (A)
                 (A) (A) (A) (A) (A) (A) (A) (A) (A) (A) (A) (A)
                 (A) (A) (A) (A) (A) (A) (A) (A) (A) (A) (A) (A)
                 (A) (A) (A) (A) (A) (A) (A) (A) (A) (A) (A) (A)
                 (A) (A) (A) (A) (A) (A) (A) (A) (A) (A) (A) (A)
                 (A) (A) (A) (A) (A) (A) (A) (A) (A) (A) (A) (A)
                 (A) (A) (A) (A) (A) (A) (A) (A) (A) (A) (A) (A)
                 (A) (A) (A) (A) (A) (A) (A) (A) (A) (A) (A) (A)
                 (A) (A) (A) (A) (A) (A) (A) (A) (A) (A) (A) (A)
                 (A) (A) (A) (A) (A) (A) (A) (A) (A) (A) (A) (A)
                 (A) (A) (A) (A) (A) (A) (A) (A) (A) (A) (A) (A)
                 (A) (A) (A) (A) (A) (A) (A) (A) (A) (A) (A) (A)
                 (A) (A) (A) (A) (A) (A) (A) (A) (A) (A) (A) (A)
                 (A) (A) (A) (A) (A) (A) (A) (A) (A) (A) (A) (A)
                 (A) (A) (A) (A) (A) (A) (A) (A) (A) (A) (A) (A)
                 (A) (A) (A) (A) (A) (A) (A) (A) (A) (A) (A) (A)
                 (A) (A) (A) (A) (A) (A) (A) (A) (A) (A) (A) (A)
                 (A) (A) (A) (A) (A) (A) (A) (A) (A) (A) (A) (A)
                 (A) (A) (A) (A) (A) (A) (A) (A) (A) (A) (A) (A)
                 (A) (A) (A) (A) (A) (A) (A) (A) (A) (A) (A) (A)
 The electronic state is 1-A.
 Alpha  occ. eigenvalues --  -10.20543 -10.20501 -10.20185 -10.20116 -10.20081
 Alpha  occ. eigenvalues --  -10.19980 -10.19936 -10.19882 -10.19744 -10.19546
 Alpha  occ. eigenvalues --  -10.19149 -10.19098 -10.19079 -10.19068 -10.19025
 Alpha  occ. eigenvalues --  -10.18993 -10.18988 -10.18949 -10.18913 -10.18912
 Alpha  occ. eigenvalues --  -10.18859 -10.18848 -10.18736 -10.18666 -10.18558
 Alpha  occ. eigenvalues --  -10.18555  -0.88895  -0.87248  -0.85408  -0.83125
 Alpha  occ. eigenvalues --   -0.80957  -0.79605  -0.77793  -0.76510  -0.74737
 Alpha  occ. eigenvalues --   -0.73779  -0.72513  -0.71193  -0.70551  -0.63854
 Alpha  occ. eigenvalues --   -0.63500  -0.62304  -0.60947  -0.60689  -0.59645
 Alpha  occ. eigenvalues --   -0.57507  -0.54937  -0.53283  -0.52343  -0.50829
 Alpha  occ. eigenvalues --   -0.50417  -0.48965  -0.48277  -0.46987  -0.46161
 Alpha  occ. eigenvalues --   -0.45347  -0.43900  -0.43092  -0.42631  -0.42475
 Alpha  occ. eigenvalues --   -0.42091  -0.41465  -0.41028  -0.40093  -0.39732
 Alpha  occ. eigenvalues --   -0.39333  -0.39158  -0.38727  -0.37065  -0.36637
 Alpha  occ. eigenvalues --   -0.35769  -0.35611  -0.34256  -0.33975  -0.33097
 Alpha  occ. eigenvalues --   -0.32326  -0.31736  -0.31370  -0.29787  -0.28296
 Alpha  occ. eigenvalues --   -0.27108  -0.25842  -0.23843  -0.21661  -0.20722
 Alpha  occ. eigenvalues --   -0.19979
 Alpha virt. eigenvalues --   -0.05281  -0.04651  -0.03353  -0.00989   0.00630
 Alpha virt. eigenvalues --    0.02610   0.03708   0.05970   0.09104   0.09480
 Alpha virt. eigenvalues --    0.10029   0.10570   0.10958   0.11380   0.12507
 Alpha virt. eigenvalues --    0.13380   0.14538   0.15218   0.15736   0.15947
 Alpha virt. eigenvalues --    0.17105   0.17580   0.17954   0.19217   0.19658
 Alpha virt. eigenvalues --    0.19938   0.20669   0.22110   0.22469   0.23827
 Alpha virt. eigenvalues --    0.24381   0.25544   0.26260   0.26618   0.28202
 Alpha virt. eigenvalues --    0.28946   0.29638   0.30400   0.31003   0.31411
 Alpha virt. eigenvalues --    0.32225   0.32511   0.33243   0.35082   0.35602
 Alpha virt. eigenvalues --    0.37313   0.39219   0.40420   0.44855   0.45268
 Alpha virt. eigenvalues --    0.45940   0.47508   0.48098   0.49722   0.50460
 Alpha virt. eigenvalues --    0.50900   0.51602   0.51734   0.52793   0.53062
 Alpha virt. eigenvalues --    0.53320   0.53788   0.54351   0.54870   0.55244
 Alpha virt. eigenvalues --    0.55491   0.56046   0.56211   0.56662   0.56870
 Alpha virt. eigenvalues --    0.57377   0.57784   0.57962   0.58466   0.58788
 Alpha virt. eigenvalues --    0.59064   0.59289   0.59732   0.60175   0.60637
 Alpha virt. eigenvalues --    0.60806   0.61010   0.61439   0.61583   0.61854
 Alpha virt. eigenvalues --    0.61933   0.62483   0.62898   0.63669   0.64015
 Alpha virt. eigenvalues --    0.64825   0.65260   0.65506   0.66366   0.66806
 Alpha virt. eigenvalues --    0.67325   0.67843   0.69569   0.70450   0.71702
 Alpha virt. eigenvalues --    0.72569   0.75037   0.75791   0.79133   0.79568
 Alpha virt. eigenvalues --    0.80384   0.80910   0.81168   0.81401   0.82062
 Alpha virt. eigenvalues --    0.82187   0.82428   0.83211   0.83692   0.84040
 Alpha virt. eigenvalues --    0.84326   0.84974   0.85425   0.86783   0.87378
 Alpha virt. eigenvalues --    0.87668   0.88947   0.89447   0.91593   0.91965
 Alpha virt. eigenvalues --    0.92897   0.94263   0.94553   0.95165   0.95656
 Alpha virt. eigenvalues --    0.96278   0.97007   0.97923   0.99012   0.99337
 Alpha virt. eigenvalues --    0.99951   1.02322   1.02660   1.04068   1.04616
 Alpha virt. eigenvalues --    1.05570   1.06021   1.07206   1.08246   1.09471
 Alpha virt. eigenvalues --    1.10849   1.11877   1.12891   1.14573   1.15223
 Alpha virt. eigenvalues --    1.16427   1.17164   1.18326   1.20045   1.20778
 Alpha virt. eigenvalues --    1.22248   1.23382   1.24122   1.24687   1.25718
 Alpha virt. eigenvalues --    1.26336   1.27505   1.27845   1.28669   1.31233
 Alpha virt. eigenvalues --    1.31883   1.32401   1.33673   1.35227   1.36045
 Alpha virt. eigenvalues --    1.36955   1.37121   1.38042   1.38899   1.39624
 Alpha virt. eigenvalues --    1.40231   1.40666   1.41259   1.41678   1.42446
 Alpha virt. eigenvalues --    1.43316   1.44071   1.44862   1.45390   1.47321
 Alpha virt. eigenvalues --    1.49214   1.49980   1.52505   1.52925   1.53545
 Alpha virt. eigenvalues --    1.56007   1.57743   1.60516   1.62952   1.68850
 Alpha virt. eigenvalues --    1.70670   1.71105   1.72414   1.73759   1.74175
 Alpha virt. eigenvalues --    1.75097   1.75829   1.76685   1.77005   1.78540
 Alpha virt. eigenvalues --    1.78814   1.79269   1.82317   1.82868   1.83632
 Alpha virt. eigenvalues --    1.84351   1.84928   1.85619   1.86552   1.87061
 Alpha virt. eigenvalues --    1.87284   1.87861   1.88630   1.89169   1.89676
 Alpha virt. eigenvalues --    1.90299   1.90950   1.91261   1.91414   1.92557
 Alpha virt. eigenvalues --    1.93707   1.94304   1.94659   1.95957   1.96958
 Alpha virt. eigenvalues --    1.98776   1.99184   1.99659   2.00068   2.01395
 Alpha virt. eigenvalues --    2.01773   2.02939   2.03644   2.05160   2.06360
 Alpha virt. eigenvalues --    2.08007   2.08398   2.09790   2.15645   2.16941
 Alpha virt. eigenvalues --    2.17323   2.18815   2.19163   2.20831   2.21533
 Alpha virt. eigenvalues --    2.23583   2.23854   2.25010   2.26439   2.26594
 Alpha virt. eigenvalues --    2.27736   2.29040   2.29771   2.30276   2.30679
 Alpha virt. eigenvalues --    2.31395   2.31750   2.32272   2.33373   2.35329
 Alpha virt. eigenvalues --    2.35709   2.37426   2.37888   2.38547   2.38936
 Alpha virt. eigenvalues --    2.39896   2.41064   2.41832   2.42337   2.42493
 Alpha virt. eigenvalues --    2.43225   2.44250   2.45496   2.46033   2.46285
 Alpha virt. eigenvalues --    2.47077   2.47309   2.47594   2.50891   2.51978
 Alpha virt. eigenvalues --    2.52847   2.53675   2.54821   2.55887   2.56257
 Alpha virt. eigenvalues --    2.56519   2.57575   2.58219   2.58607   2.59437
 Alpha virt. eigenvalues --    2.59962   2.60239   2.60646   2.61911   2.62662
 Alpha virt. eigenvalues --    2.63723   2.63743   2.65175   2.66844   2.67567
 Alpha virt. eigenvalues --    2.67749   2.68622   2.69878   2.70595   2.71333
 Alpha virt. eigenvalues --    2.72808   2.73724   2.74902   2.75157   2.76259
 Alpha virt. eigenvalues --    2.77336   2.78810   2.79934   2.81552   2.82200
 Alpha virt. eigenvalues --    2.83069   2.86282   2.88666   2.91852   2.94981
 Alpha virt. eigenvalues --    2.98493   3.02135   3.04234   3.07797   3.09539
 Alpha virt. eigenvalues --    3.12056   3.13752   3.14489   3.16687   3.16738
 Alpha virt. eigenvalues --    3.19030   3.21715   3.22147   3.24204   3.24447
 Alpha virt. eigenvalues --    3.26304   3.27208   3.29236   3.31219   3.32381
 Alpha virt. eigenvalues --    3.33486   3.34092   3.35448   3.39443   3.42202
 Alpha virt. eigenvalues --    3.48089   3.48848   3.68195   3.68765   3.71720
 Alpha virt. eigenvalues --    3.76764   3.86749   3.88562   4.09804   4.10790
 Alpha virt. eigenvalues --    4.12050   4.12946   4.13717   4.14564   4.14983
 Alpha virt. eigenvalues --    4.16784   4.17794   4.19163   4.20346   4.20807
 Alpha virt. eigenvalues --    4.22062   4.32586   4.34090   4.38874   4.40512
 Alpha virt. eigenvalues --    4.43388   4.47204   4.50444   4.56429   4.61057
 Alpha virt. eigenvalues --    4.68056   4.78634   4.90129   4.98924
          Condensed to atoms (all electrons):
               1          2          3          4          5          6
     1  C    4.856321   0.506313   0.506315  -0.024719  -0.011643  -0.039955
     2  C    0.506313   5.021612  -0.024456  -0.066673   0.468103  -0.027284
     3  C    0.506315  -0.024456   4.849870   0.518013  -0.036126  -0.009647
     4  C   -0.024719  -0.066673   0.518013   5.037218  -0.059949   0.469767
     5  C   -0.011643   0.468103  -0.036126  -0.059949   4.763793   0.461252
     6  C   -0.039955  -0.027284  -0.009647   0.469767   0.461252   4.963366
     7  C    0.008177  -0.084290  -0.000522   0.014430   0.412501  -0.014810
     8  C   -0.000441   0.008968   0.000072  -0.001388   0.000334  -0.064871
     9  C   -0.000573   0.013441   0.008217  -0.086470  -0.008942   0.308178
    10  C    0.000046  -0.000525  -0.000228   0.010260  -0.043082  -0.000542
    11  C   -0.000017  -0.000100   0.000408  -0.019512   0.009678  -0.074161
    12  C    0.000000  -0.000011   0.000001  -0.000093  -0.000082   0.011409
    13  C    0.000000   0.000000  -0.000012   0.000543  -0.000220   0.008188
    14  C    0.000000   0.000000   0.000000  -0.000017  -0.000005   0.000105
    15  C    0.000000  -0.000000  -0.000000   0.000000  -0.000018  -0.000031
    16  C   -0.000000   0.000000   0.000000   0.000000   0.000000  -0.000009
    17  C   -0.000000   0.000000   0.000000  -0.000000   0.000000  -0.000000
    18  C   -0.000000   0.000000  -0.000000   0.000000  -0.000001  -0.000001
    19  C   -0.000000  -0.000000   0.000000   0.000000   0.000000   0.000000
    20  C    0.000000   0.000000  -0.000000   0.000000  -0.000000  -0.000000
    21  C   -0.000000   0.000001   0.000000   0.000000   0.000080  -0.000049
    22  C   -0.000000   0.000000   0.000000  -0.000000   0.000000  -0.000000
    23  C   -0.000000   0.000000  -0.000000  -0.000000  -0.000001   0.000001
    24  C    0.000000  -0.000000   0.000000  -0.000000  -0.000000   0.000000
    25  C   -0.000000   0.000000   0.000000  -0.000000   0.000000  -0.000000
    26  C    0.000000  -0.000000  -0.000000  -0.000000   0.000000   0.000000
    27  H    0.365425  -0.034663  -0.039530   0.004171   0.002659   0.001138
    28  H   -0.044100   0.364249   0.004642   0.000584  -0.039831   0.004444
    29  H   -0.040321   0.004235   0.365240  -0.034332   0.001178   0.002870
    30  H    0.004550   0.000656  -0.043651   0.358213   0.004864  -0.030875
    31  H    0.000167  -0.008133   0.000020  -0.000232  -0.039129   0.004059
    32  H    0.000003  -0.000212  -0.000000   0.000015   0.002528   0.001120
    33  H   -0.000004  -0.000001   0.000247   0.003700  -0.000221  -0.013437
    34  H   -0.000000  -0.000000   0.000000   0.000010   0.000002  -0.000257
    35  H    0.000000  -0.000000  -0.000000  -0.000000  -0.000000   0.000000
    36  H   -0.000000   0.000000   0.000000  -0.000000   0.000000  -0.000000
    37  H   -0.000000   0.000003  -0.000000  -0.000005   0.000168  -0.000037
    38  H   -0.000000  -0.000000   0.000000  -0.000000   0.000000   0.000000
    39  H    0.000000  -0.000000   0.000000  -0.000000  -0.000001  -0.000000
    40  H   -0.000000   0.000000   0.000000  -0.000000   0.000000  -0.000000
    41  H    0.000000  -0.000000  -0.000000  -0.000000  -0.000000  -0.000000
    42  H    0.000000  -0.000000   0.000000   0.000000  -0.000000   0.000000
               7          8          9         10         11         12
     1  C    0.008177  -0.000441  -0.000573   0.000046  -0.000017   0.000000
     2  C   -0.084290   0.008968   0.013441  -0.000525  -0.000100  -0.000011
     3  C   -0.000522   0.000072   0.008217  -0.000228   0.000408   0.000001
     4  C    0.014430  -0.001388  -0.086470   0.010260  -0.019512  -0.000093
     5  C    0.412501   0.000334  -0.008942  -0.043082   0.009678  -0.000082
     6  C   -0.014810  -0.064871   0.308178  -0.000542  -0.074161   0.011409
     7  C    5.073205   0.474292  -0.068406  -0.003714  -0.001143   0.008546
     8  C    0.474292   5.056036  -0.024732   0.427853   0.012479  -0.076086
     9  C   -0.068406  -0.024732   5.032106   0.420820   0.448789  -0.011296
    10  C   -0.003714   0.427853   0.420820   5.066193  -0.059214   0.340724
    11  C   -0.001143   0.012479   0.448789  -0.059214   5.054919  -0.055783
    12  C    0.008546  -0.076086  -0.011296   0.340724  -0.055783   5.212377
    13  C    0.000076  -0.000826  -0.003685  -0.060468   0.476942  -0.018362
    14  C   -0.000205   0.006762  -0.035873  -0.024143  -0.010995   0.455032
    15  C    0.000726  -0.014074   0.007753  -0.077178  -0.000928   0.346256
    16  C   -0.000001  -0.000073  -0.000256   0.011732   0.008254  -0.029861
    17  C    0.000001   0.000213  -0.000159   0.006052   0.000033  -0.036471
    18  C    0.000089  -0.004339   0.000355  -0.015901  -0.000004  -0.075987
    19  C    0.000000  -0.000006   0.000053  -0.000689  -0.000434  -0.055592
    20  C   -0.000000   0.000002  -0.000000  -0.000050   0.000000   0.011530
    21  C   -0.000622  -0.008760  -0.000419  -0.003709  -0.000006  -0.015902
    22  C   -0.000016  -0.000496   0.000007   0.000338   0.000000   0.007548
    23  C   -0.000212  -0.000455  -0.000015   0.000083   0.000000   0.000676
    24  C    0.000000  -0.000006   0.000000  -0.000003   0.000000  -0.000850
    25  C    0.000001  -0.000029  -0.000000  -0.000003  -0.000000  -0.000077
    26  C   -0.000002   0.000073   0.000000  -0.000000   0.000000  -0.000016
    27  H   -0.000202   0.000004   0.000016  -0.000001  -0.000000  -0.000000
    28  H   -0.008826   0.000260  -0.000187   0.000014   0.000002   0.000000
    29  H    0.000010  -0.000000  -0.000232   0.000002   0.000011  -0.000000
    30  H   -0.000201   0.000015  -0.013918  -0.000258   0.003525   0.000008
    31  H    0.361340  -0.035451   0.001186   0.002718   0.000019  -0.000255
    32  H   -0.029820   0.362177   0.003973  -0.035365  -0.000209  -0.009475
    33  H    0.000017  -0.000217  -0.030115   0.004629   0.356313   0.000998
    34  H   -0.000000   0.000018   0.002383   0.001232  -0.035784   0.004125
    35  H   -0.000000   0.000002   0.000007  -0.000191   0.000219   0.004460
    36  H    0.000000  -0.000000  -0.000001   0.000018   0.000004   0.000904
    37  H   -0.001369   0.000973   0.001478   0.006238   0.000022   0.001413
    38  H   -0.000000  -0.000000  -0.000000   0.000001  -0.000000  -0.000211
    39  H    0.000015   0.000022  -0.000001  -0.000002  -0.000000   0.000004
    40  H   -0.000000  -0.000000   0.000000   0.000000  -0.000000   0.000001
    41  H   -0.000000   0.000000   0.000000  -0.000000   0.000000   0.000017
    42  H    0.000000   0.000001   0.000000   0.000000  -0.000000  -0.000000
              13         14         15         16         17         18
     1  C    0.000000   0.000000   0.000000  -0.000000  -0.000000  -0.000000
     2  C    0.000000   0.000000  -0.000000   0.000000   0.000000   0.000000
     3  C   -0.000012   0.000000  -0.000000   0.000000   0.000000  -0.000000
     4  C    0.000543  -0.000017   0.000000   0.000000  -0.000000   0.000000
     5  C   -0.000220  -0.000005  -0.000018   0.000000   0.000000  -0.000001
     6  C    0.008188   0.000105  -0.000031  -0.000009  -0.000000  -0.000001
     7  C    0.000076  -0.000205   0.000726  -0.000001   0.000001   0.000089
     8  C   -0.000826   0.006762  -0.014074  -0.000073   0.000213  -0.004339
     9  C   -0.003685  -0.035873   0.007753  -0.000256  -0.000159   0.000355
    10  C   -0.060468  -0.024143  -0.077178   0.011732   0.006052  -0.015901
    11  C    0.476942  -0.010995  -0.000928   0.008254   0.000033  -0.000004
    12  C   -0.018362   0.455032   0.346256  -0.029861  -0.036471  -0.075987
    13  C    5.040879   0.438319   0.012525  -0.068774  -0.000004  -0.000041
    14  C    0.438319   4.747502  -0.033968   0.446836  -0.028963   0.005840
    15  C    0.012525  -0.033968   5.230158  -0.057629   0.454759   0.327640
    16  C   -0.068774   0.446836  -0.057629   5.032649  -0.011308  -0.000778
    17  C   -0.000004  -0.028963   0.454759  -0.011308   4.768772  -0.021685
    18  C   -0.000041   0.005840   0.327640  -0.000778  -0.021685   4.988625
    19  C    0.007887  -0.011183  -0.028927   0.476106   0.446441   0.011548
    20  C   -0.000010   0.000047  -0.018430   0.007765   0.431316  -0.059344
    21  C    0.000003   0.000175  -0.081155  -0.000008   0.007320   0.474231
    22  C   -0.000000  -0.000145  -0.015659   0.000050  -0.035647   0.464863
    23  C   -0.000000   0.000003   0.007941   0.000000  -0.000207  -0.015076
    24  C    0.000000   0.000034  -0.058693  -0.000446  -0.010118  -0.028305
    25  C   -0.000000  -0.000000   0.011895   0.000001  -0.000010  -0.027337
    26  C    0.000000  -0.000000  -0.000398   0.000000   0.000024  -0.038285
    27  H   -0.000000   0.000000  -0.000000  -0.000000   0.000000   0.000000
    28  H   -0.000000  -0.000000  -0.000000  -0.000000  -0.000000   0.000000
    29  H    0.000000  -0.000000   0.000000  -0.000000  -0.000000   0.000000
    30  H    0.000314  -0.000013   0.000000  -0.000000  -0.000000   0.000000
    31  H   -0.000000   0.000002   0.000005  -0.000000   0.000000  -0.000003
    32  H    0.000018  -0.000038   0.001870  -0.000004  -0.000182   0.005997
    33  H   -0.035797   0.002795   0.000015  -0.000219  -0.000001  -0.000000
    34  H    0.360883  -0.038374  -0.000219  -0.008610   0.000018   0.000001
    35  H   -0.008730  -0.039110   0.000890   0.361984   0.002737   0.000018
    36  H   -0.000210   0.002702   0.004443  -0.036468  -0.039489  -0.000178
    37  H   -0.000019  -0.000166  -0.010165   0.000001  -0.000049  -0.036343
    38  H    0.000000   0.000016   0.004095   0.000262  -0.038761   0.001081
    39  H    0.000000   0.000000  -0.000233  -0.000000   0.000002   0.003161
    40  H    0.000000  -0.000000  -0.000190  -0.000000   0.000019   0.004516
    41  H   -0.000000  -0.000001   0.000963   0.000004   0.002779   0.004336
    42  H   -0.000000   0.000000   0.000013   0.000000  -0.000001   0.001009
              19         20         21         22         23         24
     1  C   -0.000000   0.000000  -0.000000  -0.000000  -0.000000   0.000000
     2  C   -0.000000   0.000000   0.000001   0.000000   0.000000  -0.000000
     3  C    0.000000  -0.000000   0.000000   0.000000  -0.000000   0.000000
     4  C    0.000000   0.000000   0.000000  -0.000000  -0.000000  -0.000000
     5  C    0.000000  -0.000000   0.000080   0.000000  -0.000001  -0.000000
     6  C    0.000000  -0.000000  -0.000049  -0.000000   0.000001   0.000000
     7  C    0.000000  -0.000000  -0.000622  -0.000016  -0.000212   0.000000
     8  C   -0.000006   0.000002  -0.008760  -0.000496  -0.000455  -0.000006
     9  C    0.000053  -0.000000  -0.000419   0.000007  -0.000015   0.000000
    10  C   -0.000689  -0.000050  -0.003709   0.000338   0.000083  -0.000003
    11  C   -0.000434   0.000000  -0.000006   0.000000   0.000000   0.000000
    12  C   -0.055592   0.011530  -0.015902   0.007548   0.000676  -0.000850
    13  C    0.007887  -0.000010   0.000003  -0.000000  -0.000000   0.000000
    14  C   -0.011183   0.000047   0.000175  -0.000145   0.000003   0.000034
    15  C   -0.028927  -0.018430  -0.081155  -0.015659   0.007941  -0.058693
    16  C    0.476106   0.007765  -0.000008   0.000050   0.000000  -0.000446
    17  C    0.446441   0.431316   0.007320  -0.035647  -0.000207  -0.010118
    18  C    0.011548  -0.059344   0.474231   0.464863  -0.015076  -0.028305
    19  C    5.028579  -0.067048  -0.000059  -0.000189  -0.000001   0.008140
    20  C   -0.067048   5.036046  -0.000868  -0.005205   0.000069   0.476104
    21  C   -0.000059  -0.000868   5.013171  -0.045598   0.523585   0.012725
    22  C   -0.000189  -0.005205  -0.045598   4.758029  -0.037093   0.427199
    23  C   -0.000001   0.000069   0.523585  -0.037093   4.847371  -0.000408
    24  C    0.008140   0.476104   0.012725   0.427199  -0.000408   5.052317
    25  C   -0.000010   0.007765  -0.063737   0.468089  -0.026917  -0.075771
    26  C    0.000000  -0.000400  -0.027016  -0.014946   0.505245   0.007727
    27  H   -0.000000  -0.000000  -0.000000   0.000000   0.000000  -0.000000
    28  H    0.000000  -0.000000  -0.000000   0.000000   0.000000   0.000000
    29  H    0.000000   0.000000   0.000000   0.000000  -0.000000  -0.000000
    30  H    0.000000  -0.000000  -0.000000  -0.000000  -0.000000   0.000000
    31  H   -0.000000   0.000000   0.000022  -0.000001   0.000015  -0.000000
    32  H    0.000003  -0.000017   0.000708   0.001127  -0.000869  -0.000004
    33  H    0.000004  -0.000000   0.000000   0.000000  -0.000000   0.000000
    34  H    0.000236   0.000000  -0.000000  -0.000000   0.000000  -0.000000
    35  H   -0.036655  -0.000205  -0.000000  -0.000001   0.000000   0.000004
    36  H    0.362251  -0.008763   0.000002   0.000004  -0.000000   0.000256
    37  H   -0.000001   0.000014   0.364395   0.004605  -0.038170  -0.000186
    38  H   -0.008694   0.361706   0.000018   0.002591  -0.000000  -0.036077
    39  H   -0.000000  -0.000000  -0.034258   0.001091   0.366343   0.000010
    40  H    0.000000   0.000281   0.000556  -0.040707   0.004603  -0.009153
    41  H   -0.000205  -0.035998  -0.000224  -0.038454   0.000018   0.360798
    42  H   -0.000000   0.000004   0.004386   0.003060  -0.039945  -0.000201
              25         26         27         28         29         30
     1  C   -0.000000   0.000000   0.365425  -0.044100  -0.040321   0.004550
     2  C    0.000000  -0.000000  -0.034663   0.364249   0.004235   0.000656
     3  C    0.000000  -0.000000  -0.039530   0.004642   0.365240  -0.043651
     4  C   -0.000000  -0.000000   0.004171   0.000584  -0.034332   0.358213
     5  C    0.000000   0.000000   0.002659  -0.039831   0.001178   0.004864
     6  C   -0.000000   0.000000   0.001138   0.004444   0.002870  -0.030875
     7  C    0.000001  -0.000002  -0.000202  -0.008826   0.000010  -0.000201
     8  C   -0.000029   0.000073   0.000004   0.000260  -0.000000   0.000015
     9  C   -0.000000   0.000000   0.000016  -0.000187  -0.000232  -0.013918
    10  C   -0.000003  -0.000000  -0.000001   0.000014   0.000002  -0.000258
    11  C   -0.000000   0.000000  -0.000000   0.000002   0.000011   0.003525
    12  C   -0.000077  -0.000016  -0.000000   0.000000  -0.000000   0.000008
    13  C   -0.000000   0.000000  -0.000000  -0.000000   0.000000   0.000314
    14  C   -0.000000  -0.000000   0.000000  -0.000000  -0.000000  -0.000013
    15  C    0.011895  -0.000398  -0.000000  -0.000000   0.000000   0.000000
    16  C    0.000001   0.000000  -0.000000  -0.000000  -0.000000  -0.000000
    17  C   -0.000010   0.000024   0.000000  -0.000000  -0.000000  -0.000000
    18  C   -0.027337  -0.038285   0.000000   0.000000   0.000000   0.000000
    19  C   -0.000010   0.000000  -0.000000   0.000000   0.000000   0.000000
    20  C    0.007765  -0.000400  -0.000000  -0.000000   0.000000  -0.000000
    21  C   -0.063737  -0.027016  -0.000000  -0.000000   0.000000  -0.000000
    22  C    0.468089  -0.014946   0.000000   0.000000   0.000000  -0.000000
    23  C   -0.026917   0.505245   0.000000   0.000000  -0.000000  -0.000000
    24  C   -0.075771   0.007727  -0.000000   0.000000  -0.000000   0.000000
    25  C    5.002076   0.515431  -0.000000   0.000000  -0.000000  -0.000000
    26  C    0.515431   4.854804  -0.000000  -0.000000   0.000000   0.000000
    27  H   -0.000000  -0.000000   0.626931  -0.005775  -0.005318  -0.000208
    28  H    0.000000  -0.000000  -0.005775   0.634039  -0.000201   0.000019
    29  H   -0.000000   0.000000  -0.005318  -0.000201   0.628159  -0.006141
    30  H   -0.000000   0.000000  -0.000208   0.000019  -0.006141   0.635370
    31  H   -0.000000  -0.000001  -0.000012   0.006291   0.000000   0.000002
    32  H    0.000016   0.000034  -0.000000  -0.000013  -0.000000   0.000000
    33  H    0.000000  -0.000000  -0.000000   0.000000   0.000003   0.002723
    34  H    0.000000   0.000000  -0.000000   0.000000   0.000000   0.000007
    35  H   -0.000000   0.000000  -0.000000   0.000000  -0.000000   0.000000
    36  H   -0.000000  -0.000000  -0.000000   0.000000  -0.000000  -0.000000
    37  H    0.000628   0.004489  -0.000000   0.000000   0.000000  -0.000000
    38  H   -0.000222   0.000004   0.000000  -0.000000  -0.000000  -0.000000
    39  H    0.004340  -0.041349  -0.000000  -0.000000  -0.000000  -0.000000
    40  H    0.364729  -0.043560  -0.000000  -0.000000   0.000000  -0.000000
    41  H   -0.008233   0.000147  -0.000000  -0.000000   0.000000   0.000000
    42  H   -0.035566   0.365577   0.000000   0.000000  -0.000000   0.000000
              31         32         33         34         35         36
     1  C    0.000167   0.000003  -0.000004  -0.000000   0.000000  -0.000000
     2  C   -0.008133  -0.000212  -0.000001  -0.000000  -0.000000   0.000000
     3  C    0.000020  -0.000000   0.000247   0.000000  -0.000000   0.000000
     4  C   -0.000232   0.000015   0.003700   0.000010  -0.000000  -0.000000
     5  C   -0.039129   0.002528  -0.000221   0.000002  -0.000000   0.000000
     6  C    0.004059   0.001120  -0.013437  -0.000257   0.000000  -0.000000
     7  C    0.361340  -0.029820   0.000017  -0.000000  -0.000000   0.000000
     8  C   -0.035451   0.362177  -0.000217   0.000018   0.000002  -0.000000
     9  C    0.001186   0.003973  -0.030115   0.002383   0.000007  -0.000001
    10  C    0.002718  -0.035365   0.004629   0.001232  -0.000191   0.000018
    11  C    0.000019  -0.000209   0.356313  -0.035784   0.000219   0.000004
    12  C   -0.000255  -0.009475   0.000998   0.004125   0.004460   0.000904
    13  C   -0.000000   0.000018  -0.035797   0.360883  -0.008730  -0.000210
    14  C    0.000002  -0.000038   0.002795  -0.038374  -0.039110   0.002702
    15  C    0.000005   0.001870   0.000015  -0.000219   0.000890   0.004443
    16  C   -0.000000  -0.000004  -0.000219  -0.008610   0.361984  -0.036468
    17  C    0.000000  -0.000182  -0.000001   0.000018   0.002737  -0.039489
    18  C   -0.000003   0.005997  -0.000000   0.000001   0.000018  -0.000178
    19  C   -0.000000   0.000003   0.000004   0.000236  -0.036655   0.362251
    20  C    0.000000  -0.000017  -0.000000   0.000000  -0.000205  -0.008763
    21  C    0.000022   0.000708   0.000000  -0.000000  -0.000000   0.000002
    22  C   -0.000001   0.001127   0.000000  -0.000000  -0.000001   0.000004
    23  C    0.000015  -0.000869  -0.000000   0.000000   0.000000  -0.000000
    24  C   -0.000000  -0.000004   0.000000  -0.000000   0.000004   0.000256
    25  C   -0.000000   0.000016   0.000000   0.000000  -0.000000  -0.000000
    26  C   -0.000001   0.000034  -0.000000   0.000000   0.000000  -0.000000
    27  H   -0.000012  -0.000000  -0.000000  -0.000000  -0.000000  -0.000000
    28  H    0.006291  -0.000013   0.000000   0.000000   0.000000   0.000000
    29  H    0.000000  -0.000000   0.000003   0.000000  -0.000000  -0.000000
    30  H    0.000002   0.000000   0.002723   0.000007   0.000000  -0.000000
    31  H    0.627329  -0.005487   0.000000   0.000000   0.000000  -0.000000
    32  H   -0.005487   0.596990   0.000002   0.000000  -0.000000   0.000000
    33  H    0.000000   0.000002   0.628418  -0.005284  -0.000014  -0.000000
    34  H    0.000000   0.000000  -0.005284   0.627696   0.006354  -0.000013
    35  H    0.000000  -0.000000  -0.000014   0.006354   0.627375  -0.005072
    36  H   -0.000000   0.000000  -0.000000  -0.000013  -0.005072   0.627775
    37  H   -0.000020  -0.001143  -0.000000  -0.000000   0.000000   0.000000
    38  H   -0.000000  -0.000000  -0.000000   0.000000  -0.000013   0.006332
    39  H    0.000001  -0.000018   0.000000  -0.000000  -0.000000   0.000000
    40  H   -0.000000  -0.000001   0.000000  -0.000000  -0.000000   0.000000
    41  H   -0.000000  -0.000000   0.000000  -0.000000  -0.000000  -0.000014
    42  H    0.000000   0.000001  -0.000000   0.000000   0.000000  -0.000000
              37         38         39         40         41         42
     1  C   -0.000000  -0.000000   0.000000  -0.000000   0.000000   0.000000
     2  C    0.000003  -0.000000  -0.000000   0.000000  -0.000000  -0.000000
     3  C   -0.000000   0.000000   0.000000   0.000000  -0.000000   0.000000
     4  C   -0.000005  -0.000000  -0.000000  -0.000000  -0.000000   0.000000
     5  C    0.000168   0.000000  -0.000001   0.000000  -0.000000  -0.000000
     6  C   -0.000037   0.000000  -0.000000  -0.000000  -0.000000   0.000000
     7  C   -0.001369  -0.000000   0.000015  -0.000000  -0.000000   0.000000
     8  C    0.000973  -0.000000   0.000022  -0.000000   0.000000   0.000001
     9  C    0.001478  -0.000000  -0.000001   0.000000   0.000000   0.000000
    10  C    0.006238   0.000001  -0.000002   0.000000  -0.000000   0.000000
    11  C    0.000022  -0.000000  -0.000000  -0.000000   0.000000  -0.000000
    12  C    0.001413  -0.000211   0.000004   0.000001   0.000017  -0.000000
    13  C   -0.000019   0.000000   0.000000   0.000000  -0.000000  -0.000000
    14  C   -0.000166   0.000016   0.000000  -0.000000  -0.000001   0.000000
    15  C   -0.010165   0.004095  -0.000233  -0.000190   0.000963   0.000013
    16  C    0.000001   0.000262  -0.000000  -0.000000   0.000004   0.000000
    17  C   -0.000049  -0.038761   0.000002   0.000019   0.002779  -0.000001
    18  C   -0.036343   0.001081   0.003161   0.004516   0.004336   0.001009
    19  C   -0.000001  -0.008694  -0.000000   0.000000  -0.000205  -0.000000
    20  C    0.000014   0.361706  -0.000000   0.000281  -0.035998   0.000004
    21  C    0.364395   0.000018  -0.034258   0.000556  -0.000224   0.004386
    22  C    0.004605   0.002591   0.001091  -0.040707  -0.038454   0.003060
    23  C   -0.038170  -0.000000   0.366343   0.004603   0.000018  -0.039945
    24  C   -0.000186  -0.036077   0.000010  -0.009153   0.360798  -0.000201
    25  C    0.000628  -0.000222   0.004340   0.364729  -0.008233  -0.035566
    26  C    0.004489   0.000004  -0.041349  -0.043560   0.000147   0.365577
    27  H   -0.000000   0.000000  -0.000000  -0.000000  -0.000000   0.000000
    28  H    0.000000  -0.000000  -0.000000  -0.000000  -0.000000   0.000000
    29  H    0.000000  -0.000000  -0.000000   0.000000   0.000000  -0.000000
    30  H   -0.000000  -0.000000  -0.000000  -0.000000   0.000000   0.000000
    31  H   -0.000020  -0.000000   0.000001  -0.000000  -0.000000   0.000000
    32  H   -0.001143  -0.000000  -0.000018  -0.000001  -0.000000   0.000001
    33  H   -0.000000  -0.000000   0.000000   0.000000   0.000000  -0.000000
    34  H   -0.000000   0.000000  -0.000000  -0.000000  -0.000000   0.000000
    35  H    0.000000  -0.000013  -0.000000  -0.000000  -0.000000   0.000000
    36  H    0.000000   0.006332   0.000000   0.000000  -0.000014  -0.000000
    37  H    0.603237   0.000000  -0.006137   0.000018   0.000002  -0.000193
    38  H    0.000000   0.627303   0.000000  -0.000012  -0.005273  -0.000000
    39  H   -0.006137   0.000000   0.625222  -0.000201  -0.000000  -0.005342
    40  H    0.000018  -0.000012  -0.000201   0.635310   0.006371  -0.005926
    41  H    0.000002  -0.005273  -0.000000   0.006371   0.628115  -0.000012
    42  H   -0.000193  -0.000000  -0.005342  -0.005926  -0.000012   0.627845
 Mulliken charges:
               1
     1  C   -0.085545
     2  C   -0.141232
     3  C   -0.098873
     4  C   -0.123536
     5  C    0.112110
     6  C    0.040072
     7  C   -0.139066
     8  C   -0.118302
     9  C    0.036520
    10  C    0.026311
    11  C   -0.113326
    12  C   -0.019619
    13  C   -0.149418
    14  C    0.117028
    15  C   -0.014052
    16  C   -0.131201
    17  C    0.102567
    18  C    0.030297
    19  C   -0.131557
    20  C   -0.136312
    21  C   -0.118988
    22  C    0.095555
    23  C   -0.096582
    24  C   -0.125095
    25  C   -0.137059
    26  C   -0.087583
    27  H    0.085365
    28  H    0.084386
    29  H    0.084838
    30  H    0.084999
    31  H    0.085547
    32  H    0.106276
    33  H    0.085445
    34  H    0.085575
    35  H    0.085939
    36  H    0.085517
    37  H    0.106320
    38  H    0.085852
    39  H    0.087329
    40  H    0.083345
    41  H    0.084862
    42  H    0.085292
 Sum of Mulliken charges =  -0.00000
 Mulliken charges with hydrogens summed into heavy atoms:
               1
     1  C   -0.000180
     2  C   -0.056846
     3  C   -0.014035
     4  C   -0.038537
     5  C    0.112110
     6  C    0.040072
     7  C   -0.053519
     8  C   -0.012026
     9  C    0.036520
    10  C    0.026311
    11  C   -0.027881
    12  C   -0.019619
    13  C   -0.063844
    14  C    0.117028
    15  C   -0.014052
    16  C   -0.045262
    17  C    0.102567
    18  C    0.030297
    19  C   -0.046040
    20  C   -0.050459
    21  C   -0.012669
    22  C    0.095555
    23  C   -0.009253
    24  C   -0.040233
    25  C   -0.053714
    26  C   -0.002291
 Electronic spatial extent (au):  <R**2>=           8897.7773
 Charge=              0.0000 electrons
 Dipole moment (field-independent basis, Debye):
    X=             -0.0905    Y=              0.0390    Z=              0.0383  Tot=              0.1057
 Quadrupole moment (field-independent basis, Debye-Ang):
   XX=           -130.6122   YY=           -131.3879   ZZ=           -151.2245
   XY=             -0.3960   XZ=              5.1284   YZ=              2.6006
 Traceless Quadrupole moment (field-independent basis, Debye-Ang):
   XX=              7.1293   YY=              6.3536   ZZ=            -13.4830
   XY=             -0.3960   XZ=              5.1284   YZ=              2.6006
 Octapole moment (field-independent basis, Debye-Ang**2):
  XXX=              8.1664  YYY=              8.1547  ZZZ=              0.1922  XYY=             -8.5567
  XXY=             -7.7562  XXZ=             -8.4171  XZZ=              3.5940  YZZ=             -7.6825
  YYZ=              7.3244  XYZ=             18.3410
 Hexadecapole moment (field-independent basis, Debye-Ang**3):
 XXXX=          -7710.5725 YYYY=          -3168.9703 ZZZZ=           -523.5959 XXXY=            -34.5773
 XXXZ=            183.0082 YYYX=              8.4128 YYYZ=              4.8767 ZZZX=              4.7196
 ZZZY=              2.7671 XXYY=          -1812.8735 XXZZ=          -1569.6970 YYZZ=           -665.9179
 XXYZ=             50.3189 YYXZ=            -10.0160 ZZXY=             -2.7677
 N-N= 2.050249573678D+03 E-N=-6.417052476948D+03  KE= 9.907883520483D+02
 No NMR shielding tensors so no spin-rotation constants.
 Leave Link  601 at Thu Sep  8 15:02:40 2022, MaxMem=  1342177280 cpu:              39.7 elap:               0.9
 (Enter /mnt/opt/groups/app-gaussian/g16-avx2/l701.exe)
 ... and contract with generalized density number  0.
 Compute integral first derivatives.
 R6Disp: Adding Grimme-D3 dispersion energy 1st derivatives to the gradient.
 Leave Link  701 at Thu Sep  8 15:02:42 2022, MaxMem=  1342177280 cpu:              53.1 elap:               1.2
 (Enter /mnt/opt/groups/app-gaussian/g16-avx2/l702.exe)
 L702 exits ... SP integral derivatives will be done elsewhere.
 Leave Link  702 at Thu Sep  8 15:02:43 2022, MaxMem=  1342177280 cpu:               2.5 elap:               0.1
 (Enter /mnt/opt/groups/app-gaussian/g16-avx2/l703.exe)
 Integral derivatives from FoFJK, PRISM(SPDF).
 Compute integral first derivatives, UseDBF=F ICtDFT=           0.
 Calling FoFJK, ICntrl=      2127 FMM=F ISym2X=0 I1Cent= 0 IOpClX= 0 NMat=1 NMatS=1 NMatT=0.
 FoFJK:  IHMeth= 1 ICntrl=    2127 DoSepK=F KAlg= 0 I1Cent=           0 FoldK=F
 IRaf=         0 NMat=       1 IRICut=       1 DoRegI=T DoRafI=F ISym2E= 0 IDoP0=0 IntGTp=1.
 FoFCou: FMM=F IPFlag=           0 FMFlag=      100000 FMFlg1=         800
         NFxFlg=           0 DoJE=F BraDBF=F KetDBF=F FulRan=T
         wScrn=  0.000000 ICntrl=      2127 IOpCl=  0 I1Cent=           0 NGrid=           0
         NMat0=    1 NMatS0=      1 NMatT0=    0 NMatD0=    1 NMtDS0=    0 NMtDT0=    0
 Symmetry not used in FoFCou.
 Leave Link  703 at Thu Sep  8 15:02:55 2022, MaxMem=  1342177280 cpu:             505.8 elap:              11.1
 (Enter /mnt/opt/groups/app-gaussian/g16-avx2/l716.exe)
 Dipole        =-3.56066725D-02 1.53404177D-02 1.50580939D-02
 ***** Axes restored to original set *****
 -------------------------------------------------------------------
 Center     Atomic                   Forces (Hartrees/Bohr)
 Number     Number              X              Y              Z
 -------------------------------------------------------------------
      1        6          -0.000000991    0.000000269   -0.000000055
      2        6           0.000000389   -0.000002089   -0.000000621
      3        6          -0.000001410   -0.000000752   -0.000001038
      4        6           0.000000613    0.000003223    0.000000950
      5        6          -0.000000867    0.000004944    0.000001590
      6        6           0.000001199   -0.000003281   -0.000000308
      7        6          -0.000001935    0.000000670    0.000000536
      8        6          -0.000000400   -0.000003465   -0.000000344
      9        6          -0.000007496   -0.000001703   -0.000001682
     10        6           0.000005823    0.000001745    0.000000375
     11        6           0.000002452    0.000001476    0.000000659
     12        6           0.000000806    0.000002180    0.000000430
     13        6           0.000001885    0.000001392   -0.000001295
     14        6          -0.000001585   -0.000007465   -0.000001801
     15        6          -0.000002331    0.000003366    0.000000270
     16        6           0.000000154    0.000001680    0.000000666
     17        6           0.000006729   -0.000004100    0.000001533
     18        6          -0.000003855   -0.000004588   -0.000001247
     19        6          -0.000001616    0.000002104   -0.000001538
     20        6          -0.000003544    0.000000351   -0.000000432
     21        6           0.000003160    0.000002212    0.000000415
     22        6           0.000006384    0.000002935    0.000001913
     23        6          -0.000001878   -0.000001342    0.000000060
     24        6          -0.000002255    0.000000662   -0.000000406
     25        6          -0.000003010   -0.000000147    0.000000044
     26        6           0.000002310    0.000001305    0.000001055
     27        1           0.000000213    0.000000422    0.000000457
     28        1          -0.000000423    0.000000377    0.000000303
     29        1           0.000000259   -0.000000916   -0.000000883
     30        1          -0.000000846   -0.000000820   -0.000001617
     31        1           0.000001121   -0.000000023    0.000000697
     32        1          -0.000001229    0.000001238    0.000001510
     33        1           0.000000347   -0.000001293   -0.000001264
     34        1          -0.000000971   -0.000000199   -0.000000533
     35        1           0.000000768   -0.000000366   -0.000000923
     36        1          -0.000000022   -0.000001022   -0.000000117
     37        1          -0.000001007    0.000000681   -0.000001174
     38        1           0.000001534    0.000000188    0.000000171
     39        1          -0.000001272   -0.000000015    0.000000495
     40        1           0.000000785    0.000000610    0.000000769
     41        1           0.000001290   -0.000000864    0.000000836
     42        1           0.000000722    0.000000418    0.000001544
 -------------------------------------------------------------------
 Cartesian Forces:  Max     0.000007496 RMS     0.000002063
 Leave Link  716 at Thu Sep  8 15:02:55 2022, MaxMem=  1342177280 cpu:               2.6 elap:               0.1
 (Enter /mnt/opt/groups/app-gaussian/g16-avx2/l103.exe)

 GradGradGradGradGradGradGradGradGradGradGradGradGradGradGradGradGradGrad
 Berny optimization.
 FormGI is forming the generalized inverse of G from B-inverse, IUseBI=4.
 Internal  Forces:  Max     0.000005859 RMS     0.000001144
 Search for a local minimum.
 Step number   1 out of a maximum of  252
 All quantities printed in internal units (Hartrees-Bohrs-Radians)
 RMS Force = .11439D-05 SwitMx=.10000D-02 MixMth= 2
 Mixed Optimization -- En-DIIS/RFO-DIIS
 Second derivative matrix not updated -- first step.
 ITU=  0
     Eigenvalues ---    0.01525   0.01547   0.01583   0.01617   0.01673
     Eigenvalues ---    0.01682   0.01698   0.01700   0.01748   0.01757
     Eigenvalues ---    0.01772   0.01788   0.01794   0.01811   0.01823
     Eigenvalues ---    0.02018   0.02023   0.02035   0.02039   0.02047
     Eigenvalues ---    0.02058   0.02069   0.02083   0.02098   0.02106
     Eigenvalues ---    0.02111   0.02113   0.02119   0.02139   0.02150
     Eigenvalues ---    0.02155   0.02176   0.02183   0.02238   0.02248
     Eigenvalues ---    0.02250   0.02272   0.02279   0.02282   0.15925
     Eigenvalues ---    0.15944   0.15953   0.15975   0.15985   0.15991
     Eigenvalues ---    0.15992   0.15996   0.15996   0.15999   0.16000
     Eigenvalues ---    0.16000   0.16000   0.16000   0.16000   0.16000
     Eigenvalues ---    0.21994   0.22000   0.22301   0.22348   0.22444
     Eigenvalues ---    0.22568   0.22672   0.22699   0.23789   0.23934
     Eigenvalues ---    0.24187   0.24262   0.24406   0.24444   0.24504
     Eigenvalues ---    0.24604   0.24658   0.24888   0.35169   0.35170
     Eigenvalues ---    0.35199   0.35203   0.35203   0.35213   0.35223
     Eigenvalues ---    0.35224   0.35278   0.35291   0.35292   0.35293
     Eigenvalues ---    0.35521   0.35604   0.35670   0.35756   0.35795
     Eigenvalues ---    0.35796   0.35984   0.36197   0.36291   0.37006
     Eigenvalues ---    0.37590   0.38834   0.39661   0.39903   0.40202
     Eigenvalues ---    0.40295   0.40505   0.40586   0.40816   0.41121
     Eigenvalues ---    0.41672   0.41703   0.41943   0.42103   0.42516
     Eigenvalues ---    0.43421   0.43669   0.47295   0.47508   0.48473
     Eigenvalues ---    0.48726   0.50206   0.50624   0.51057   0.51172
 RFO step:  Lambda= 0.00000000D+00 EMin= 1.52453821D-02
 Linear search not attempted -- first point.
 Iteration  1 RMS(Cart)=  0.00008783 RMS(Int)=  0.00000000
 Iteration  2 RMS(Cart)=  0.00000000 RMS(Int)=  0.00000000
 ITry= 1 IFail=0 DXMaxC= 4.50D-04 DCOld= 1.00D+10 DXMaxT= 3.00D-01 DXLimC= 3.00D+00 Rises=F
 Variable       Old X    -DE/DX   Delta X   Delta X   Delta X     New X
                                 (Linear)    (Quad)   (Total)
    R1        2.60731  -0.00000   0.00000  -0.00000  -0.00000   2.60730
    R2        2.66203  -0.00000   0.00000  -0.00000  -0.00000   2.66203
    R3        2.05201  -0.00000   0.00000  -0.00000  -0.00000   2.05201
    R4        2.67343  -0.00000   0.00000  -0.00000  -0.00000   2.67343
    R5        2.05401  -0.00000   0.00000  -0.00000  -0.00000   2.05401
    R6        2.61174  -0.00000   0.00000  -0.00000  -0.00000   2.61174
    R7        2.05225  -0.00000   0.00000  -0.00000  -0.00000   2.05225
    R8        2.67701  -0.00000   0.00000  -0.00000  -0.00000   2.67700
    R9        2.04837  -0.00000   0.00000  -0.00000  -0.00000   2.04836
   R10        2.69576  -0.00000   0.00000  -0.00001  -0.00001   2.69576
   R11        2.70024  -0.00000   0.00000  -0.00000  -0.00000   2.70024
   R12        2.74838  -0.00000   0.00000  -0.00001  -0.00001   2.74838
   R13        2.57279  -0.00000   0.00000  -0.00000  -0.00000   2.57278
   R14        2.05347  -0.00000   0.00000  -0.00000  -0.00000   2.05347
   R15        2.71346  -0.00000   0.00000  -0.00000  -0.00000   2.71345
   R16        2.04403  -0.00000   0.00000  -0.00000  -0.00000   2.04403
   R17        2.68603  -0.00001   0.00000  -0.00001  -0.00001   2.68602
   R18        2.69266  -0.00000   0.00000  -0.00000  -0.00000   2.69266
   R19        2.74291  -0.00000   0.00000  -0.00001  -0.00001   2.74290
   R20        2.58217  -0.00000   0.00000  -0.00000  -0.00000   2.58217
   R21        2.04705  -0.00000   0.00000  -0.00000  -0.00000   2.04705
   R22        2.69028  -0.00000   0.00000  -0.00001  -0.00001   2.69027
   R23        2.74384  -0.00000   0.00000  -0.00001  -0.00001   2.74384
   R24        2.68805   0.00000   0.00000   0.00000   0.00000   2.68805
   R25        2.05347  -0.00000   0.00000  -0.00000  -0.00000   2.05347
   R26        2.69370   0.00000   0.00000   0.00000   0.00000   2.69370
   R27        2.68583  -0.00000   0.00000  -0.00001  -0.00001   2.68582
   R28        2.75341  -0.00000   0.00000  -0.00000  -0.00000   2.75340
   R29        2.57756   0.00000   0.00000   0.00000   0.00000   2.57756
   R30        2.05312  -0.00000   0.00000  -0.00000  -0.00000   2.05312
   R31        2.69503   0.00000   0.00000   0.00000   0.00000   2.69503
   R32        2.70356   0.00000   0.00000   0.00000   0.00000   2.70356
   R33        2.68310  -0.00000   0.00000  -0.00000  -0.00000   2.68310
   R34        2.70418  -0.00000   0.00000  -0.00001  -0.00001   2.70417
   R35        2.05315  -0.00000   0.00000  -0.00000  -0.00000   2.05314
   R36        2.57344  -0.00000   0.00000  -0.00000  -0.00000   2.57344
   R37        2.05353  -0.00000   0.00000  -0.00000  -0.00000   2.05352
   R38        2.60804   0.00000   0.00000   0.00000   0.00000   2.60804
   R39        2.04464  -0.00000   0.00000  -0.00000  -0.00000   2.04464
   R40        2.70023   0.00000   0.00000   0.00000   0.00000   2.70023
   R41        2.67751  -0.00000   0.00000  -0.00000  -0.00000   2.67750
   R42        2.66400  -0.00000   0.00000  -0.00001  -0.00001   2.66399
   R43        2.05205  -0.00000   0.00000  -0.00000  -0.00000   2.05205
   R44        2.05330  -0.00000   0.00000  -0.00000  -0.00000   2.05330
   R45        2.60477   0.00000   0.00000   0.00000   0.00000   2.60477
   R46        2.05399  -0.00000   0.00000  -0.00000  -0.00000   2.05399
   R47        2.05203  -0.00000   0.00000  -0.00000  -0.00000   2.05203
    A1        2.08647   0.00000   0.00000   0.00000   0.00000   2.08647
    A2        2.10078   0.00000   0.00000   0.00000   0.00000   2.10079
    A3        2.09593  -0.00000   0.00000  -0.00001  -0.00001   2.09592
    A4        2.11148  -0.00000   0.00000  -0.00000  -0.00000   2.11147
    A5        2.10225   0.00000   0.00000   0.00000   0.00000   2.10226
    A6        2.06945   0.00000   0.00000   0.00000   0.00000   2.06945
    A7        2.10269   0.00000   0.00000   0.00000   0.00000   2.10269
    A8        2.09193  -0.00000   0.00000  -0.00001  -0.00001   2.09192
    A9        2.08857   0.00000   0.00000   0.00000   0.00000   2.08857
   A10        2.11909  -0.00000   0.00000  -0.00001  -0.00001   2.11909
   A11        2.06886   0.00000   0.00000   0.00001   0.00001   2.06887
   A12        2.09498   0.00000   0.00000  -0.00000  -0.00000   2.09498
   A13        2.09132   0.00000   0.00000   0.00000   0.00000   2.09132
   A14        2.11655  -0.00000   0.00000  -0.00001  -0.00001   2.11654
   A15        2.07514   0.00000   0.00000   0.00001   0.00001   2.07515
   A16        2.05524   0.00000   0.00000   0.00001   0.00001   2.05525
   A17        2.14678  -0.00000   0.00000  -0.00000  -0.00000   2.14677
   A18        2.08116  -0.00000   0.00000  -0.00000  -0.00000   2.08116
   A19        2.11741  -0.00000   0.00000  -0.00000  -0.00000   2.11741
   A20        2.07092  -0.00000   0.00000  -0.00001  -0.00001   2.07092
   A21        2.09484   0.00000   0.00000   0.00001   0.00001   2.09485
   A22        2.12726  -0.00000   0.00000  -0.00001  -0.00001   2.12725
   A23        2.08250   0.00000   0.00000   0.00002   0.00002   2.08251
   A24        2.07290  -0.00000   0.00000  -0.00001  -0.00001   2.07289
   A25        2.09155  -0.00000   0.00000  -0.00000  -0.00000   2.09155
   A26        2.11868  -0.00000   0.00000  -0.00001  -0.00001   2.11867
   A27        2.07121   0.00000   0.00000   0.00001   0.00001   2.07122
   A28        2.05969   0.00000   0.00000   0.00001   0.00001   2.05971
   A29        2.12098  -0.00000   0.00000  -0.00001  -0.00001   2.12097
   A30        2.09650  -0.00000   0.00000  -0.00000  -0.00000   2.09650
   A31        2.10777  -0.00000   0.00000  -0.00001  -0.00001   2.10777
   A32        2.09465  -0.00000   0.00000  -0.00000  -0.00000   2.09465
   A33        2.07660   0.00000   0.00000   0.00001   0.00001   2.07662
   A34        2.04508   0.00000   0.00000   0.00000   0.00000   2.04508
   A35        2.18112  -0.00000   0.00000  -0.00001  -0.00001   2.18111
   A36        2.05484   0.00000   0.00000   0.00000   0.00000   2.05485
   A37        2.11851  -0.00000   0.00000  -0.00000  -0.00000   2.11851
   A38        2.09816   0.00000   0.00000   0.00001   0.00001   2.09816
   A39        2.06652  -0.00000   0.00000  -0.00001  -0.00001   2.06651
   A40        2.08670   0.00000   0.00000   0.00001   0.00001   2.08671
   A41        2.09809   0.00000   0.00000   0.00001   0.00001   2.09809
   A42        2.09757  -0.00000   0.00000  -0.00001  -0.00001   2.09756
   A43        2.05648  -0.00000   0.00000   0.00000   0.00000   2.05648
   A44        2.18106  -0.00000   0.00000  -0.00001  -0.00001   2.18105
   A45        2.04280   0.00000   0.00000   0.00001   0.00001   2.04281
   A46        2.10043  -0.00000   0.00000  -0.00000  -0.00000   2.10043
   A47        2.07077  -0.00000   0.00000  -0.00000  -0.00000   2.07076
   A48        2.11017   0.00000   0.00000   0.00001   0.00001   2.11017
   A49        2.09762   0.00000   0.00000   0.00001   0.00001   2.09762
   A50        2.09780   0.00000   0.00000   0.00000   0.00000   2.09781
   A51        2.08720  -0.00000   0.00000  -0.00001  -0.00001   2.08719
   A52        2.14990  -0.00000   0.00000  -0.00001  -0.00001   2.14990
   A53        2.08335  -0.00000   0.00000  -0.00000  -0.00000   2.08335
   A54        2.04542   0.00000   0.00000   0.00001   0.00001   2.04543
   A55        2.10260  -0.00000   0.00000  -0.00000  -0.00000   2.10260
   A56        2.10853   0.00000   0.00000   0.00001   0.00001   2.10854
   A57        2.06992  -0.00000   0.00000  -0.00000  -0.00000   2.06992
   A58        2.11694  -0.00000   0.00000  -0.00000  -0.00000   2.11694
   A59        2.06189  -0.00000   0.00000  -0.00001  -0.00001   2.06188
   A60        2.10435   0.00000   0.00000   0.00001   0.00001   2.10436
   A61        2.12312  -0.00000   0.00000  -0.00001  -0.00001   2.12311
   A62        2.08138  -0.00000   0.00000  -0.00000  -0.00000   2.08138
   A63        2.07849   0.00000   0.00000   0.00001   0.00001   2.07850
   A64        2.08815   0.00000   0.00000   0.00001   0.00001   2.08816
   A65        2.09016   0.00000   0.00000   0.00000   0.00000   2.09016
   A66        2.10264  -0.00000   0.00000  -0.00001  -0.00001   2.10264
   A67        2.10357  -0.00000   0.00000   0.00000   0.00000   2.10357
   A68        2.08606   0.00000   0.00000   0.00001   0.00001   2.08607
   A69        2.09348  -0.00000   0.00000  -0.00001  -0.00001   2.09348
   A70        2.09775  -0.00000   0.00000  -0.00000  -0.00000   2.09774
   A71        2.10849   0.00000   0.00000   0.00001   0.00001   2.10850
   A72        2.07387  -0.00000   0.00000  -0.00001  -0.00001   2.07387
   A73        2.11368  -0.00000   0.00000  -0.00000  -0.00000   2.11368
   A74        2.06701   0.00000   0.00000   0.00000   0.00000   2.06701
   A75        2.10191   0.00000   0.00000   0.00000   0.00000   2.10191
   A76        2.08348   0.00000   0.00000   0.00000   0.00000   2.08349
   A77        2.09774  -0.00000   0.00000  -0.00001  -0.00001   2.09773
   A78        2.10131   0.00000   0.00000   0.00000   0.00000   2.10131
    D1       -0.00062  -0.00000   0.00000  -0.00000  -0.00000  -0.00062
    D2       -3.13801  -0.00000   0.00000  -0.00001  -0.00001  -3.13802
    D3        3.13660  -0.00000   0.00000  -0.00000  -0.00000   3.13660
    D4       -0.00080  -0.00000   0.00000  -0.00000  -0.00000  -0.00080
    D5       -0.00882   0.00000   0.00000   0.00001   0.00001  -0.00881
    D6        3.12935   0.00000   0.00000   0.00001   0.00001   3.12935
    D7        3.13714   0.00000   0.00000   0.00000   0.00000   3.13714
    D8       -0.00788   0.00000   0.00000   0.00000   0.00000  -0.00788
    D9        0.01103  -0.00000   0.00000  -0.00001  -0.00001   0.01103
   D10        3.13223   0.00000   0.00000   0.00000   0.00000   3.13224
   D11       -3.13468  -0.00000   0.00000  -0.00000  -0.00000  -3.13468
   D12       -0.01348   0.00000   0.00000   0.00001   0.00001  -0.01347
   D13        0.00777   0.00000   0.00000   0.00000   0.00000   0.00777
   D14        3.12524   0.00000   0.00000   0.00001   0.00001   3.12524
   D15       -3.13040   0.00000   0.00000   0.00000   0.00000  -3.13040
   D16       -0.01294   0.00000   0.00000   0.00001   0.00001  -0.01293
   D17        0.00261  -0.00000   0.00000  -0.00001  -0.00001   0.00259
   D18       -3.13809   0.00000   0.00000   0.00000   0.00000  -3.13809
   D19       -3.11450  -0.00000   0.00000  -0.00002  -0.00002  -3.11452
   D20        0.02798  -0.00000   0.00000  -0.00000  -0.00000   0.02798
   D21       -0.01184   0.00000   0.00000   0.00002   0.00002  -0.01183
   D22        3.12889  -0.00000   0.00000  -0.00000  -0.00000   3.12889
   D23       -3.13353   0.00000   0.00000   0.00001   0.00001  -3.13352
   D24        0.00721  -0.00000   0.00000  -0.00001  -0.00001   0.00720
   D25        3.08014   0.00000   0.00000   0.00001   0.00001   3.08015
   D26       -0.06637   0.00000   0.00000   0.00000   0.00000  -0.06637
   D27       -0.08166   0.00000   0.00000   0.00002   0.00002  -0.08164
   D28        3.05501   0.00000   0.00000   0.00001   0.00001   3.05503
   D29       -3.01594  -0.00000   0.00000  -0.00003  -0.00003  -3.01597
   D30        0.18994  -0.00000   0.00000  -0.00004  -0.00004   0.18990
   D31        0.12656  -0.00000   0.00000  -0.00002  -0.00002   0.12654
   D32       -2.95075  -0.00000   0.00000  -0.00002  -0.00002  -2.95077
   D33        0.02129   0.00000   0.00000   0.00000   0.00000   0.02129
   D34        3.12771   0.00000   0.00000   0.00001   0.00001   3.12772
   D35       -3.11531   0.00000   0.00000   0.00001   0.00001  -3.11531
   D36       -0.00889   0.00000   0.00000   0.00001   0.00001  -0.00888
   D37        0.11300  -0.00000   0.00000  -0.00003  -0.00003   0.11297
   D38        3.13709  -0.00000   0.00000  -0.00001  -0.00001   3.13709
   D39       -2.99362  -0.00000   0.00000  -0.00003  -0.00003  -2.99365
   D40        0.03048  -0.00000   0.00000  -0.00001  -0.00001   0.03047
   D41       -0.18425   0.00000   0.00000   0.00004   0.00004  -0.18421
   D42        3.07313   0.00000   0.00000   0.00001   0.00001   3.07315
   D43        2.89481   0.00000   0.00000   0.00004   0.00004   2.89485
   D44       -0.13100   0.00000   0.00000   0.00001   0.00001  -0.13099
   D45        2.99710   0.00000   0.00000   0.00002   0.00002   2.99712
   D46       -0.04564  -0.00000   0.00000   0.00000   0.00000  -0.04563
   D47       -0.08093   0.00000   0.00000   0.00001   0.00001  -0.08092
   D48       -3.12368  -0.00000   0.00000   0.00000   0.00000  -3.12368
   D49       -2.72211  -0.00000   0.00000  -0.00007  -0.00007  -2.72218
   D50        0.34726  -0.00000   0.00000  -0.00007  -0.00007   0.34719
   D51        0.29954  -0.00000   0.00000  -0.00004  -0.00004   0.29950
   D52       -2.91427  -0.00000   0.00000  -0.00005  -0.00005  -2.91431
   D53        0.11802  -0.00000   0.00000  -0.00002  -0.00002   0.11800
   D54       -3.02171  -0.00000   0.00000  -0.00002  -0.00002  -3.02174
   D55       -3.12142  -0.00000   0.00000  -0.00000  -0.00000  -3.12142
   D56        0.02204  -0.00000   0.00000  -0.00001  -0.00001   0.02202
   D57       -0.26361   0.00000   0.00000   0.00004   0.00004  -0.26357
   D58        2.83441   0.00000   0.00000   0.00003   0.00003   2.83444
   D59        2.94483   0.00000   0.00000   0.00004   0.00004   2.94488
   D60       -0.24033   0.00000   0.00000   0.00004   0.00004  -0.24029
   D61       -2.70610  -0.00000   0.00000  -0.00003  -0.00003  -2.70613
   D62        0.51906  -0.00000   0.00000  -0.00007  -0.00007   0.51899
   D63        0.36291  -0.00000   0.00000  -0.00004  -0.00004   0.36287
   D64       -2.69512  -0.00000   0.00000  -0.00008  -0.00008  -2.69520
   D65        0.06092  -0.00000   0.00000  -0.00001  -0.00001   0.06091
   D66       -3.03712  -0.00000   0.00000  -0.00001  -0.00001  -3.03712
   D67       -3.08250  -0.00000   0.00000  -0.00000  -0.00000  -3.08251
   D68        0.10265  -0.00000   0.00000   0.00000   0.00000   0.10265
   D69       -0.02579  -0.00000   0.00000  -0.00001  -0.00001  -0.02580
   D70       -3.10320  -0.00000   0.00000  -0.00001  -0.00001  -3.10320
   D71        3.07196  -0.00000   0.00000  -0.00002  -0.00002   3.07194
   D72       -0.00545  -0.00000   0.00000  -0.00001  -0.00001  -0.00546
   D73       -0.23181   0.00000   0.00000   0.00001   0.00001  -0.23180
   D74        2.94609   0.00000   0.00000   0.00000   0.00000   2.94609
   D75        2.83291   0.00000   0.00000   0.00005   0.00005   2.83296
   D76       -0.27238   0.00000   0.00000   0.00004   0.00004  -0.27234
   D77        0.30256  -0.00000   0.00000  -0.00001  -0.00001   0.30255
   D78       -2.94386  -0.00000   0.00000  -0.00000  -0.00000  -2.94387
   D79       -2.75606  -0.00000   0.00000  -0.00005  -0.00005  -2.75611
   D80        0.28070  -0.00000   0.00000  -0.00004  -0.00004   0.28066
   D81        0.16736  -0.00000   0.00000  -0.00001  -0.00001   0.16735
   D82       -3.04537  -0.00000   0.00000  -0.00000  -0.00000  -3.04537
   D83       -3.03988  -0.00000   0.00000  -0.00002  -0.00002  -3.03990
   D84        0.03057  -0.00000   0.00000  -0.00001  -0.00001   0.03056
   D85       -0.03493   0.00000   0.00000   0.00001   0.00001  -0.03492
   D86       -3.10693  -0.00000   0.00000   0.00000   0.00000  -3.10693
   D87        3.07058   0.00000   0.00000   0.00002   0.00002   3.07060
   D88       -0.00143   0.00000   0.00000   0.00001   0.00001  -0.00142
   D89        0.07875  -0.00000   0.00000  -0.00001  -0.00001   0.07873
   D90       -3.05878  -0.00000   0.00000  -0.00000  -0.00000  -3.05878
   D91       -3.02675  -0.00000   0.00000  -0.00002  -0.00002  -3.02678
   D92        0.11890  -0.00000   0.00000  -0.00001  -0.00001   0.11889
   D93        3.13477  -0.00000   0.00000  -0.00001  -0.00001   3.13475
   D94        0.01472  -0.00000   0.00000  -0.00001  -0.00001   0.01471
   D95        0.09588  -0.00000   0.00000  -0.00002  -0.00002   0.09586
   D96       -3.02417  -0.00000   0.00000  -0.00002  -0.00002  -3.02419
   D97       -0.09911   0.00000   0.00000   0.00002   0.00002  -0.09909
   D98        3.11394   0.00000   0.00000   0.00001   0.00001   3.11395
   D99        2.94386   0.00000   0.00000   0.00003   0.00003   2.94389
   D100      -0.12627   0.00000   0.00000   0.00002   0.00002  -0.12625
   D101       0.11486  -0.00000   0.00000  -0.00001  -0.00001   0.11485
   D102      -3.11197   0.00000   0.00000   0.00001   0.00001  -3.11196
   D103      -3.03089  -0.00000   0.00000  -0.00002  -0.00002  -3.03092
   D104       0.02546  -0.00000   0.00000  -0.00000  -0.00000   0.02546
   D105      -0.00492   0.00000   0.00000   0.00001   0.00001  -0.00491
   D106      -3.13372   0.00000   0.00000   0.00001   0.00001  -3.13371
   D107       3.11516   0.00000   0.00000   0.00001   0.00001   3.11517
   D108      -0.01363   0.00000   0.00000   0.00001   0.00001  -0.01362
   D109      -0.10221   0.00000   0.00000   0.00001   0.00001  -0.10220
   D110       3.12294  -0.00000   0.00000  -0.00001  -0.00001   3.12293
   D111       2.96740   0.00000   0.00000   0.00002   0.00002   2.96742
   D112      -0.09063  -0.00000   0.00000  -0.00000  -0.00000  -0.09063
   D113       0.06879  -0.00000   0.00000  -0.00001  -0.00001   0.06879
   D114      -3.10939   0.00000   0.00000  -0.00000  -0.00000  -3.10939
   D115      -3.00074  -0.00000   0.00000  -0.00002  -0.00002  -3.00075
   D116       0.10427  -0.00000   0.00000  -0.00001  -0.00001   0.10426
   D117      -0.05754   0.00000   0.00000   0.00000   0.00000  -0.05754
   D118       3.12260   0.00000   0.00000   0.00000   0.00000   3.12261
   D119       3.07120   0.00000   0.00000   0.00000   0.00000   3.07120
   D120      -0.03184  -0.00000   0.00000  -0.00000  -0.00000  -0.03184
   D121       0.02484  -0.00000   0.00000  -0.00000  -0.00000   0.02484
   D122       3.12781  -0.00000   0.00000  -0.00000  -0.00000   3.12780
   D123      -3.07943  -0.00000   0.00000  -0.00001  -0.00001  -3.07944
   D124       0.02353  -0.00000   0.00000  -0.00001  -0.00001   0.02352
         Item               Value     Threshold  Converged?
 Maximum Force            0.000006     0.000450     YES
 RMS     Force            0.000001     0.000300     YES
 Maximum Displacement     0.000450     0.001800     YES
 RMS     Displacement     0.000088     0.001200     YES
 Predicted change in Energy=-1.070841D-09
 Optimization completed.
    -- Stationary point found.
                           ----------------------------
                           !   Optimized Parameters   !
                           ! (Angstroms and Degrees)  !
 --------------------------                            --------------------------
 ! Name  Definition              Value          Derivative Info.                !
 --------------------------------------------------------------------------------
 ! R1    R(1,2)                  1.3797         -DE/DX =    0.0                 !
 ! R2    R(1,3)                  1.4087         -DE/DX =    0.0                 !
 ! R3    R(1,27)                 1.0859         -DE/DX =    0.0                 !
 ! R4    R(2,5)                  1.4147         -DE/DX =    0.0                 !
 ! R5    R(2,28)                 1.0869         -DE/DX =    0.0                 !
 ! R6    R(3,4)                  1.3821         -DE/DX =    0.0                 !
 ! R7    R(3,29)                 1.086          -DE/DX =    0.0                 !
 ! R8    R(4,6)                  1.4166         -DE/DX =    0.0                 !
 ! R9    R(4,30)                 1.0839         -DE/DX =    0.0                 !
 ! R10   R(5,6)                  1.4265         -DE/DX =    0.0                 !
 ! R11   R(5,7)                  1.4289         -DE/DX =    0.0                 !
 ! R12   R(6,9)                  1.4544         -DE/DX =    0.0                 !
 ! R13   R(7,8)                  1.3615         -DE/DX =    0.0                 !
 ! R14   R(7,31)                 1.0866         -DE/DX =    0.0                 !
 ! R15   R(8,10)                 1.4359         -DE/DX =    0.0                 !
 ! R16   R(8,32)                 1.0817         -DE/DX =    0.0                 !
 ! R17   R(9,10)                 1.4214         -DE/DX =    0.0                 !
 ! R18   R(9,11)                 1.4249         -DE/DX =    0.0                 !
 ! R19   R(10,12)                1.4515         -DE/DX =    0.0                 !
 ! R20   R(11,13)                1.3664         -DE/DX =    0.0                 !
 ! R21   R(11,33)                1.0833         -DE/DX =    0.0                 !
 ! R22   R(12,14)                1.4236         -DE/DX =    0.0                 !
 ! R23   R(12,15)                1.452          -DE/DX =    0.0                 !
 ! R24   R(13,14)                1.4225         -DE/DX =    0.0                 !
 ! R25   R(13,34)                1.0867         -DE/DX =    0.0                 !
 ! R26   R(14,16)                1.4254         -DE/DX =    0.0                 !
 ! R27   R(15,17)                1.4213         -DE/DX =    0.0                 !
 ! R28   R(15,18)                1.457          -DE/DX =    0.0                 !
 ! R29   R(16,19)                1.364          -DE/DX =    0.0                 !
 ! R30   R(16,35)                1.0865         -DE/DX =    0.0                 !
 ! R31   R(17,19)                1.4261         -DE/DX =    0.0                 !
 ! R32   R(17,20)                1.4307         -DE/DX =    0.0                 !
 ! R33   R(18,21)                1.4198         -DE/DX =    0.0                 !
 ! R34   R(18,22)                1.431          -DE/DX =    0.0                 !
 ! R35   R(19,36)                1.0865         -DE/DX =    0.0                 !
 ! R36   R(20,24)                1.3618         -DE/DX =    0.0                 !
 ! R37   R(20,38)                1.0867         -DE/DX =    0.0                 !
 ! R38   R(21,23)                1.3801         -DE/DX =    0.0                 !
 ! R39   R(21,37)                1.082          -DE/DX =    0.0                 !
 ! R40   R(22,24)                1.4289         -DE/DX =    0.0                 !
 ! R41   R(22,25)                1.4169         -DE/DX =    0.0                 !
 ! R42   R(23,26)                1.4097         -DE/DX =    0.0                 !
 ! R43   R(23,39)                1.0859         -DE/DX =    0.0                 !
 ! R44   R(24,41)                1.0866         -DE/DX =    0.0                 !
 ! R45   R(25,26)                1.3784         -DE/DX =    0.0                 !
 ! R46   R(25,40)                1.0869         -DE/DX =    0.0                 !
 ! R47   R(26,42)                1.0859         -DE/DX =    0.0                 !
 ! A1    A(2,1,3)              119.5457         -DE/DX =    0.0                 !
 ! A2    A(2,1,27)             120.3659         -DE/DX =    0.0                 !
 ! A3    A(3,1,27)             120.0879         -DE/DX =    0.0                 !
 ! A4    A(1,2,5)              120.9787         -DE/DX =    0.0                 !
 ! A5    A(1,2,28)             120.4503         -DE/DX =    0.0                 !
 ! A6    A(5,2,28)             118.5706         -DE/DX =    0.0                 !
 ! A7    A(1,3,4)              120.4751         -DE/DX =    0.0                 !
 ! A8    A(1,3,29)             119.8586         -DE/DX =    0.0                 !
 ! A9    A(4,3,29)             119.666          -DE/DX =    0.0                 !
 ! A10   A(3,4,6)              121.4151         -DE/DX =    0.0                 !
 ! A11   A(3,4,30)             118.5367         -DE/DX =    0.0                 !
 ! A12   A(6,4,30)             120.0337         -DE/DX =    0.0                 !
 ! A13   A(2,5,6)              119.8236         -DE/DX =    0.0                 !
 ! A14   A(2,5,7)              121.2694         -DE/DX =    0.0                 !
 ! A15   A(6,5,7)              118.8969         -DE/DX =    0.0                 !
 ! A16   A(4,6,5)              117.7567         -DE/DX =    0.0                 !
 ! A17   A(4,6,9)              123.0013         -DE/DX =    0.0                 !
 ! A18   A(5,6,9)              119.242          -DE/DX =    0.0                 !
 ! A19   A(5,7,8)              121.3185         -DE/DX =    0.0                 !
 ! A20   A(5,7,31)             118.6553         -DE/DX =    0.0                 !
 ! A21   A(8,7,31)             120.0256         -DE/DX =    0.0                 !
 ! A22   A(7,8,10)             121.8832         -DE/DX =    0.0                 !
 ! A23   A(7,8,32)             119.3182         -DE/DX =    0.0                 !
 ! A24   A(10,8,32)            118.7687         -DE/DX =    0.0                 !
 ! A25   A(6,9,10)             119.8369         -DE/DX =    0.0                 !
 ! A26   A(6,9,11)             121.3916         -DE/DX =    0.0                 !
 ! A27   A(10,9,11)            118.6716         -DE/DX =    0.0                 !
 ! A28   A(8,10,9)             118.0118         -DE/DX =    0.0                 !
 ! A29   A(8,10,12)            121.5233         -DE/DX =    0.0                 !
 ! A30   A(9,10,12)            120.1206         -DE/DX =    0.0                 !
 ! A31   A(9,11,13)            120.7666         -DE/DX =    0.0                 !
 ! A32   A(9,11,33)            120.0146         -DE/DX =    0.0                 !
 ! A33   A(13,11,33)           118.9806         -DE/DX =    0.0                 !
 ! A34   A(10,12,14)           117.1744         -DE/DX =    0.0                 !
 ! A35   A(10,12,15)           124.9688         -DE/DX =    0.0                 !
 ! A36   A(14,12,15)           117.7337         -DE/DX =    0.0                 !
 ! A37   A(11,13,14)           121.3817         -DE/DX =    0.0                 !
 ! A38   A(11,13,34)           120.2155         -DE/DX =    0.0                 !
 ! A39   A(14,13,34)           118.4027         -DE/DX =    0.0                 !
 ! A40   A(12,14,13)           119.5591         -DE/DX =    0.0                 !
 ! A41   A(12,14,16)           120.2115         -DE/DX =    0.0                 !
 ! A42   A(13,14,16)           120.1821         -DE/DX =    0.0                 !
 ! A43   A(12,15,17)           117.8276         -DE/DX =    0.0                 !
 ! A44   A(12,15,18)           124.9656         -DE/DX =    0.0                 !
 ! A45   A(17,15,18)           117.0439         -DE/DX =    0.0                 !
 ! A46   A(14,16,19)           120.3459         -DE/DX =    0.0                 !
 ! A47   A(14,16,35)           118.6462         -DE/DX =    0.0                 !
 ! A48   A(19,16,35)           120.9037         -DE/DX =    0.0                 !
 ! A49   A(15,17,19)           120.1845         -DE/DX =    0.0                 !
 ! A50   A(15,17,20)           120.1951         -DE/DX =    0.0                 !
 ! A51   A(19,17,20)           119.5879         -DE/DX =    0.0                 !
 ! A52   A(15,18,21)           123.1804         -DE/DX =    0.0                 !
 ! A53   A(15,18,22)           119.3674         -DE/DX =    0.0                 !
 ! A54   A(21,18,22)           117.194          -DE/DX =    0.0                 !
 ! A55   A(16,19,17)           120.4702         -DE/DX =    0.0                 !
 ! A56   A(16,19,36)           120.81           -DE/DX =    0.0                 !
 ! A57   A(17,19,36)           118.5976         -DE/DX =    0.0                 !
 ! A58   A(17,20,24)           121.2919         -DE/DX =    0.0                 !
 ! A59   A(17,20,38)           118.1375         -DE/DX =    0.0                 !
 ! A60   A(24,20,38)           120.5702         -DE/DX =    0.0                 !
 ! A61   A(18,21,23)           121.6456         -DE/DX =    0.0                 !
 ! A62   A(18,21,37)           119.2545         -DE/DX =    0.0                 !
 ! A63   A(23,21,37)           119.0886         -DE/DX =    0.0                 !
 ! A64   A(18,22,24)           119.6423         -DE/DX =    0.0                 !
 ! A65   A(18,22,25)           119.7571         -DE/DX =    0.0                 !
 ! A66   A(24,22,25)           120.4725         -DE/DX =    0.0                 !
 ! A67   A(21,23,26)           120.5258         -DE/DX =    0.0                 !
 ! A68   A(21,23,39)           119.5224         -DE/DX =    0.0                 !
 ! A69   A(26,23,39)           119.9477         -DE/DX =    0.0                 !
 ! A70   A(20,24,22)           120.192          -DE/DX =    0.0                 !
 ! A71   A(20,24,41)           120.8074         -DE/DX =    0.0                 !
 ! A72   A(22,24,41)           118.8242         -DE/DX =    0.0                 !
 ! A73   A(22,25,26)           121.1052         -DE/DX =    0.0                 !
 ! A74   A(22,25,40)           118.431          -DE/DX =    0.0                 !
 ! A75   A(26,25,40)           120.4303         -DE/DX =    0.0                 !
 ! A76   A(23,26,25)           119.3748         -DE/DX =    0.0                 !
 ! A77   A(23,26,42)           120.1918         -DE/DX =    0.0                 !
 ! A78   A(25,26,42)           120.3962         -DE/DX =    0.0                 !
 ! D1    D(3,1,2,5)             -0.0354         -DE/DX =    0.0                 !
 ! D2    D(3,1,2,28)          -179.7949         -DE/DX =    0.0                 !
 ! D3    D(27,1,2,5)           179.7137         -DE/DX =    0.0                 !
 ! D4    D(27,1,2,28)           -0.0458         -DE/DX =    0.0                 !
 ! D5    D(2,1,3,4)             -0.5053         -DE/DX =    0.0                 !
 ! D6    D(2,1,3,29)           179.2983         -DE/DX =    0.0                 !
 ! D7    D(27,1,3,4)           179.7449         -DE/DX =    0.0                 !
 ! D8    D(27,1,3,29)           -0.4515         -DE/DX =    0.0                 !
 ! D9    D(1,2,5,6)              0.6321         -DE/DX =    0.0                 !
 ! D10   D(1,2,5,7)            179.4637         -DE/DX =    0.0                 !
 ! D11   D(28,2,5,6)          -179.604          -DE/DX =    0.0                 !
 ! D12   D(28,2,5,7)            -0.7723         -DE/DX =    0.0                 !
 ! D13   D(1,3,4,6)              0.4451         -DE/DX =    0.0                 !
 ! D14   D(1,3,4,30)           179.0628         -DE/DX =    0.0                 !
 ! D15   D(29,3,4,6)          -179.359          -DE/DX =    0.0                 !
 ! D16   D(29,3,4,30)           -0.7412         -DE/DX =    0.0                 !
 ! D17   D(3,4,6,5)              0.1494         -DE/DX =    0.0                 !
 ! D18   D(3,4,6,9)           -179.7995         -DE/DX =    0.0                 !
 ! D19   D(30,4,6,5)          -178.448          -DE/DX =    0.0                 !
 ! D20   D(30,4,6,9)             1.6032         -DE/DX =    0.0                 !
 ! D21   D(2,5,6,4)             -0.6785         -DE/DX =    0.0                 !
 ! D22   D(2,5,6,9)            179.2724         -DE/DX =    0.0                 !
 ! D23   D(7,5,6,4)           -179.5378         -DE/DX =    0.0                 !
 ! D24   D(7,5,6,9)              0.4131         -DE/DX =    0.0                 !
 ! D25   D(2,5,7,8)            176.4792         -DE/DX =    0.0                 !
 ! D26   D(2,5,7,31)            -3.8029         -DE/DX =    0.0                 !
 ! D27   D(6,5,7,8)             -4.6785         -DE/DX =    0.0                 !
 ! D28   D(6,5,7,31)           175.0393         -DE/DX =    0.0                 !
 ! D29   D(4,6,9,10)          -172.8005         -DE/DX =    0.0                 !
 ! D30   D(4,6,9,11)            10.8827         -DE/DX =    0.0                 !
 ! D31   D(5,6,9,10)             7.2513         -DE/DX =    0.0                 !
 ! D32   D(5,6,9,11)          -169.0654         -DE/DX =    0.0                 !
 ! D33   D(5,7,8,10)             1.2197         -DE/DX =    0.0                 !
 ! D34   D(5,7,8,32)           179.2048         -DE/DX =    0.0                 !
 ! D35   D(31,7,8,10)         -178.4943         -DE/DX =    0.0                 !
 ! D36   D(31,7,8,32)           -0.5092         -DE/DX =    0.0                 !
 ! D37   D(7,8,10,9)             6.4743         -DE/DX =    0.0                 !
 ! D38   D(7,8,10,12)          179.7422         -DE/DX =    0.0                 !
 ! D39   D(32,8,10,9)         -171.5215         -DE/DX =    0.0                 !
 ! D40   D(32,8,10,12)           1.7463         -DE/DX =    0.0                 !
 ! D41   D(6,9,10,8)           -10.5565         -DE/DX =    0.0                 !
 ! D42   D(6,9,10,12)          176.0776         -DE/DX =    0.0                 !
 ! D43   D(11,9,10,8)          165.8602         -DE/DX =    0.0                 !
 ! D44   D(11,9,10,12)          -7.5058         -DE/DX =    0.0                 !
 ! D45   D(6,9,11,13)          171.7214         -DE/DX =    0.0                 !
 ! D46   D(6,9,11,33)           -2.6149         -DE/DX =    0.0                 !
 ! D47   D(10,9,11,13)          -4.6372         -DE/DX =    0.0                 !
 ! D48   D(10,9,11,33)        -178.9735         -DE/DX =    0.0                 !
 ! D49   D(8,10,12,14)        -155.9655         -DE/DX =    0.0                 !
 ! D50   D(8,10,12,15)          19.8967         -DE/DX =    0.0                 !
 ! D51   D(9,10,12,14)          17.1625         -DE/DX =    0.0                 !
 ! D52   D(9,10,12,15)        -166.9752         -DE/DX =    0.0                 !
 ! D53   D(9,11,13,14)           6.7619         -DE/DX =    0.0                 !
 ! D54   D(9,11,13,34)        -173.1314         -DE/DX =    0.0                 !
 ! D55   D(33,11,13,14)       -178.8441         -DE/DX =    0.0                 !
 ! D56   D(33,11,13,34)          1.2626         -DE/DX =    0.0                 !
 ! D57   D(10,12,14,13)        -15.1038         -DE/DX =    0.0                 !
 ! D58   D(10,12,14,16)        162.3998         -DE/DX =    0.0                 !
 ! D59   D(15,12,14,13)        168.7265         -DE/DX =    0.0                 !
 ! D60   D(15,12,14,16)        -13.7699         -DE/DX =    0.0                 !
 ! D61   D(10,12,15,17)       -155.0479         -DE/DX =    0.0                 !
 ! D62   D(10,12,15,18)         29.7399         -DE/DX =    0.0                 !
 ! D63   D(14,12,15,17)         20.7933         -DE/DX =    0.0                 !
 ! D64   D(14,12,15,18)       -154.4189         -DE/DX =    0.0                 !
 ! D65   D(11,13,14,12)          3.4904         -DE/DX =    0.0                 !
 ! D66   D(11,13,14,16)       -174.014          -DE/DX =    0.0                 !
 ! D67   D(34,13,14,12)       -176.6145         -DE/DX =    0.0                 !
 ! D68   D(34,13,14,16)          5.8812         -DE/DX =    0.0                 !
 ! D69   D(12,14,16,19)         -1.4775         -DE/DX =    0.0                 !
 ! D70   D(12,14,16,35)       -177.8            -DE/DX =    0.0                 !
 ! D71   D(13,14,16,19)        176.0104         -DE/DX =    0.0                 !
 ! D72   D(13,14,16,35)         -0.3121         -DE/DX =    0.0                 !
 ! D73   D(12,15,17,19)        -13.2819         -DE/DX =    0.0                 !
 ! D74   D(12,15,17,20)        168.7984         -DE/DX =    0.0                 !
 ! D75   D(18,15,17,19)        162.3136         -DE/DX =    0.0                 !
 ! D76   D(18,15,17,20)        -15.6061         -DE/DX =    0.0                 !
 ! D77   D(12,15,18,21)         17.3354         -DE/DX =    0.0                 !
 ! D78   D(12,15,18,22)       -168.6709         -DE/DX =    0.0                 !
 ! D79   D(17,15,18,21)       -157.9107         -DE/DX =    0.0                 !
 ! D80   D(17,15,18,22)         16.083          -DE/DX =    0.0                 !
 ! D81   D(14,16,19,17)          9.5892         -DE/DX =    0.0                 !
 ! D82   D(14,16,19,36)       -174.4868         -DE/DX =    0.0                 !
 ! D83   D(35,16,19,17)       -174.1723         -DE/DX =    0.0                 !
 ! D84   D(35,16,19,36)          1.7517         -DE/DX =    0.0                 !
 ! D85   D(15,17,19,16)         -2.0013         -DE/DX =    0.0                 !
 ! D86   D(15,17,19,36)       -178.0142         -DE/DX =    0.0                 !
 ! D87   D(20,17,19,16)        175.931          -DE/DX =    0.0                 !
 ! D88   D(20,17,19,36)         -0.0819         -DE/DX =    0.0                 !
 ! D89   D(15,17,20,24)          4.512          -DE/DX =    0.0                 !
 ! D90   D(15,17,20,38)       -175.2553         -DE/DX =    0.0                 !
 ! D91   D(19,17,20,24)       -173.4201         -DE/DX =    0.0                 !
 ! D92   D(19,17,20,38)          6.8126         -DE/DX =    0.0                 !
 ! D93   D(15,18,21,23)        179.6091         -DE/DX =    0.0                 !
 ! D94   D(15,18,21,37)          0.8433         -DE/DX =    0.0                 !
 ! D95   D(22,18,21,23)          5.4936         -DE/DX =    0.0                 !
 ! D96   D(22,18,21,37)       -173.2722         -DE/DX =    0.0                 !
 ! D97   D(15,18,22,24)         -5.6787         -DE/DX =    0.0                 !
 ! D98   D(15,18,22,25)        178.4156         -DE/DX =    0.0                 !
 ! D99   D(21,18,22,24)        168.6708         -DE/DX =    0.0                 !
 ! D100  D(21,18,22,25)         -7.2349         -DE/DX =    0.0                 !
 ! D101  D(17,20,24,22)          6.581          -DE/DX =    0.0                 !
 ! D102  D(17,20,24,41)       -178.3028         -DE/DX =    0.0                 !
 ! D103  D(38,20,24,22)       -173.6574         -DE/DX =    0.0                 !
 ! D104  D(38,20,24,41)          1.4588         -DE/DX =    0.0                 !
 ! D105  D(18,21,23,26)         -0.2822         -DE/DX =    0.0                 !
 ! D106  D(18,21,23,39)       -179.549          -DE/DX =    0.0                 !
 ! D107  D(37,21,23,26)        178.4856         -DE/DX =    0.0                 !
 ! D108  D(37,21,23,39)         -0.7812         -DE/DX =    0.0                 !
 ! D109  D(18,22,24,20)         -5.8562         -DE/DX =    0.0                 !
 ! D110  D(18,22,24,41)        178.9314         -DE/DX =    0.0                 !
 ! D111  D(25,22,24,20)        170.0197         -DE/DX =    0.0                 !
 ! D112  D(25,22,24,41)         -5.1927         -DE/DX =    0.0                 !
 ! D113  D(18,22,25,26)          3.9417         -DE/DX =    0.0                 !
 ! D114  D(18,22,25,40)       -178.1547         -DE/DX =    0.0                 !
 ! D115  D(24,22,25,26)       -171.9296         -DE/DX =    0.0                 !
 ! D116  D(24,22,25,40)          5.9741         -DE/DX =    0.0                 !
 ! D117  D(21,23,26,25)         -3.2968         -DE/DX =    0.0                 !
 ! D118  D(21,23,26,42)        178.9119         -DE/DX =    0.0                 !
 ! D119  D(39,23,26,25)        175.9669         -DE/DX =    0.0                 !
 ! D120  D(39,23,26,42)         -1.8244         -DE/DX =    0.0                 !
 ! D121  D(22,25,26,23)          1.4234         -DE/DX =    0.0                 !
 ! D122  D(22,25,26,42)        179.2101         -DE/DX =    0.0                 !
 ! D123  D(40,25,26,23)       -176.4385         -DE/DX =    0.0                 !
 ! D124  D(40,25,26,42)          1.3482         -DE/DX =    0.0                 !
 --------------------------------------------------------------------------------
 Lowest energy point so far.  Saving SCF results.
 Largest change from initial coordinates is atom    1       0.000 Angstoms.
 GradGradGradGradGradGradGradGradGradGradGradGradGradGradGradGradGradGrad

 Leave Link  103 at Thu Sep  8 15:02:59 2022, MaxMem=  1342177280 cpu:             155.8 elap:               3.5
 (Enter /mnt/opt/groups/app-gaussian/g16-avx2/l202.exe)
                          Input orientation:                          
 ---------------------------------------------------------------------
 Center     Atomic      Atomic             Coordinates (Angstroms)
 Number     Number       Type             X           Y           Z
 ---------------------------------------------------------------------
      1          6           0        5.484695   -1.441910   -0.280211
      2          6           0        4.271757   -1.884029   -0.766995
      3          6           0        5.557115   -0.199554    0.379864
      4          6           0        4.426182    0.580079    0.532453
      5          6           0        3.098732   -1.108411   -0.612518
      6          6           0        3.165906    0.156592    0.043426
      7          6           0        1.841530   -1.555034   -1.124131
      8          6           0        0.699458   -0.844092   -0.914828
      9          6           0        1.955223    0.950627    0.181201
     10          6           0        0.700723    0.398485   -0.195239
     11          6           0        2.002558    2.306889    0.615520
     12          6           0       -0.520754    1.152848    0.018629
     13          6           0        0.884287    3.091360    0.580900
     14          6           0       -0.389213    2.551554    0.248959
     15          6           0       -1.862864    0.605796   -0.069238
     16          6           0       -1.514745    3.412703    0.095679
     17          6           0       -2.925273    1.499946   -0.372248
     18          6           0       -2.222845   -0.774787    0.226342
     19          6           0       -2.718559    2.909264   -0.301612
     20          6           0       -4.220181    0.991800   -0.706601
     21          6           0       -1.389142   -1.653701    0.966868
     22          6           0       -3.524194   -1.252191   -0.129062
     23          6           0       -1.765412   -2.954093    1.235407
     24          6           0       -4.491675   -0.341674   -0.655085
     25          6           0       -3.871242   -2.602408    0.123931
     26          6           0       -3.004846   -3.449138    0.781463
     27          1           0        6.378009   -2.047481   -0.400228
     28          1           0        4.198421   -2.841762   -1.275717
     29          1           0        6.507015    0.148162    0.775072
     30          1           0        4.514711    1.523405    1.058992
     31          1           0        1.809672   -2.479718   -1.693999
     32          1           0       -0.232602   -1.205492   -1.327901
     33          1           0        2.949481    2.754713    0.891610
     34          1           0        0.953024    4.151893    0.807518
     35          1           0       -1.377466    4.480414    0.242484
     36          1           0       -3.557224    3.568815   -0.506718
     37          1           0       -0.443752   -1.290375    1.347540
     38          1           0       -4.986528    1.700580   -1.008621
     39          1           0       -1.104051   -3.594407    1.811409
     40          1           0       -4.854460   -2.950108   -0.182329
     41          1           0       -5.469789   -0.721731   -0.936978
     42          1           0       -3.287794   -4.478427    0.980612
 ---------------------------------------------------------------------
                    Distance matrix (angstroms):
                    1          2          3          4          5
     1  C    0.000000
     2  C    1.379727   0.000000
     3  C    1.408685   2.409333   0.000000
     4  C    2.422666   2.790025   1.382071   0.000000
     5  C    2.431968   1.414720   2.802586   2.433943   0.000000
     6  C    2.834913   2.458419   2.440883   1.416610   1.426537
     7  C    3.741343   2.478263   4.231418   3.739439   1.428908
     8  C    4.864013   3.723526   5.068381   4.243979   2.432647
     9  C    4.288858   3.781624   3.786292   2.523157   2.485405
    10  C    5.126467   4.276571   4.926757   3.800205   2.862744
    11  C    5.194334   4.962298   4.355762   2.977033   3.791299
    12  C    6.548854   5.727826   6.236984   5.006421   4.314200
    13  C    6.515812   6.168166   5.718903   4.342108   4.895517
    14  C    7.122540   6.513924   6.553209   5.211057   5.128669
    15  C    7.630481   6.657302   7.477056   6.317816   5.277414
    16  C    8.526472   7.891969   7.946091   6.596146   6.498168
    17  C    8.910137   7.962685   8.683598   7.463815   6.568858
    18  C    7.752923   6.663107   7.802707   6.792564   5.397608
    19  C    9.285825   8.488625   8.866563   7.560958   7.076669
    20  C   10.014458   8.965883   9.909352   8.744390   7.614869
    21  C    6.989256   5.924956   7.121068   6.244716   4.788822
    22  C    9.012154   7.847486   9.156267   8.185554   6.642104
    23  C    7.559619   6.449966   7.870123   7.163822   5.520984
    24  C   10.043854   8.898827  10.102945   9.043675   7.629153
    25  C    9.436294   8.223032   9.733094   8.896199   7.166235
    26  C    8.787970   7.602384   9.166693   8.456759   6.684000
    27  H    1.085878   2.144186   2.167313   3.403468   3.417686
    28  H    2.145954   1.086935   3.401215   3.876899   2.157233
    29  H    2.164969   3.391777   1.086005   2.138991   3.888544
    30  H    3.395206   3.873482   2.125184   1.083949   3.424237
    31  H    4.072056   2.697414   4.852153   4.600605   2.170659
    32  H    5.817305   4.589584   6.119575   5.324796   3.408663
    33  H    5.041043   5.100717   3.973579   2.653050   4.148301
    34  H    7.280785   7.065793   6.349459   4.989623   5.855883
    35  H    9.079449   8.569650   8.367161   6.998502   7.211265
    36  H   10.339970   9.544328   9.902414   8.587618   8.135686
    37  H    6.149717   5.201895   6.175491   5.280078   4.052670
    38  H   10.956840   9.930944  10.803092   9.603621   8.568475
    39  H    7.240144   6.202650   7.612193   7.045959   5.451512
    40  H   10.449037   9.206856  10.783436   9.955072   8.174972
    41  H   10.997760   9.812112  11.117525  10.088815   8.583376
    42  H    9.368387   8.181188   9.843885   9.235516   7.394781
                    6          7          8          9         10
     6  C    0.000000
     7  C    2.459029   0.000000
     8  C    2.828955   1.361461   0.000000
     9  C    1.454382   2.827570   2.449335   0.000000
    10  C    2.488494   2.445510   1.435900   1.421386   0.000000
    11  C    2.510866   4.238722   3.737475   1.424893   2.448287
    12  C    3.818979   3.770797   2.519529   2.489535   1.451485
    13  C    3.755999   5.041074   4.214160   2.426809   2.808498
    14  C    4.291498   4.870899   3.751002   2.839707   2.453768
    15  C    5.050050   4.416392   3.063118   3.841799   2.575040
    16  C    5.702060   6.118082   4.903481   4.255562   3.752125
    17  C    6.251388   5.711448   4.350584   4.942398   3.793731
    18  C    5.471706   4.353356   3.137981   4.520547   3.178293
    19  C    6.505627   6.434354   5.113370   5.090541   4.243444
    20  C    7.470903   6.588250   5.255160   6.239031   4.982852
    21  C    4.987822   3.849578   2.925491   4.310983   3.151110
    22  C    6.838996   5.465608   4.315462   5.913770   4.536412
    23  C    5.951057   4.531536   3.892454   5.495572   4.400949
    24  C    7.705500   6.465426   5.221853   6.628115   5.265006
    25  C    7.559101   5.940574   5.006196   6.824590   5.478147
    26  C    7.184996   5.541325   4.835859   6.657367   5.430414
    27  H    3.920762   4.620193   5.827427   5.374732   6.185172
    28  H    3.434582   2.689532   4.045203   4.640772   4.888816
    29  H    3.420290   5.317386   6.129278   4.659983   5.892130
    30  H    2.172286   4.624793   4.904810   2.765786   4.169538
    31  H    3.436298   1.086649   2.124842   3.912138   3.429301
    32  H    3.909689   2.113226   1.081654   3.422399   2.174112
    33  H    2.741622   4.885150   4.612724   2.178981   3.433652
    34  H    4.630671   6.090134   5.290618   3.412445   3.893231
    35  H    6.275133   6.975400   5.831239   4.854891   4.601371
    36  H    7.559524   7.468706   6.144888   6.141271   5.317718
    37  H    4.101714   3.376643   2.573792   3.483894   2.557780
    38  H    8.363784   7.565365   6.230136   7.082797   5.890829
    39  H    5.952167   4.631726   4.271914   5.716124   4.819443
    40  H    8.604000   6.904311   5.984803   7.856187   6.486393
    41  H    8.735438   7.361033   6.170500   7.692718   6.315083
    42  H    8.000748   6.267865   5.718327   7.589658   6.408991
                   11         12         13         14         15
    11  C    0.000000
    12  C    2.838167   0.000000
    13  C    1.366427   2.459292   0.000000
    14  C    2.432035   1.423634   1.422455   0.000000
    15  C    4.278329   1.451980   3.761322   2.461477   0.000000
    16  C    3.723504   2.470000   2.468614   1.425445   2.833216
    17  C    5.090222   2.460686   4.237197   2.814850   1.421278
    18  C    5.244256   2.579929   4.972632   3.798324   1.457039
    19  C    4.846951   2.831589   3.713824   2.420111   2.468233
    20  C    6.496148   3.773282   5.667575   4.245261   2.472281
    21  C    5.226217   3.087065   5.275704   4.381714   2.530465
    22  C    6.615621   3.850542   6.229381   4.943630   2.493133
    23  C    6.500753   4.460570   6.633007   5.760135   3.792678
    24  C    7.127720   4.296010   6.497257   5.100810   2.855094
    25  C    7.671009   5.033767   7.432555   6.221212   3.789917
    26  C    7.631086   5.284970   7.612076   6.567602   4.297709
    27  H    6.255945   7.616461   7.586256   8.207793   8.663799
    28  H    5.908231   6.316871   7.045030   7.242850   7.076752
    29  H    4.997569   7.139407   6.349424   7.321957   8.424795
    30  H    2.668600   5.155150   3.983344   5.075600   6.541282
    31  H    5.318147   4.643223   6.088383   5.824421   5.064362
    32  H    4.594523   2.730923   4.832587   4.077549   2.742763
    33  H    1.083252   3.920535   2.115396   3.406046   5.357214
    34  H    2.131296   3.433459   1.086651   2.162099   4.612237
    35  H    4.035831   3.443365   2.675729   2.167299   3.917326
    36  H    5.810598   3.915742   4.597597   3.412061   3.441181
    37  H    4.411416   2.782314   4.642308   3.996282   2.759819
    38  H    7.200887   4.615018   6.239176   4.841587   3.440679
    39  H    6.775431   5.107908   7.082875   6.381620   4.664154
    40  H    8.677055   5.971234   8.367501   7.098783   4.648321
    41  H    8.210893   5.377748   7.564251   6.158985   3.940204
    42  H    8.611715   6.347691   8.652613   7.639223   5.383487
                   16         17         18         19         20
    16  C    0.000000
    17  C    2.422227   0.000000
    18  C    4.248947   2.454817   0.000000
    19  C    1.363986   1.426148   3.754557   0.000000
    20  C    3.718038   1.430661   2.824989   2.468917   0.000000
    21  C    5.142295   3.754786   1.419834   4.919049   4.220658
    22  C    5.084253   2.827031   1.430991   4.242232   2.419389
    23  C    6.472859   4.875274   2.444756   6.135949   5.036602
    24  C    4.849856   2.434168   2.472264   3.719877   1.361806
    25  C    6.460297   4.239146   2.463311   5.646972   3.705384
    26  C    7.055180   5.082402   2.841098   6.456337   4.838730
    27  H    9.610156   9.956710   8.717054  10.359855  11.029629
    28  H    8.581336   8.391287   6.910950   9.048082   9.267845
    29  H    8.687200   9.597485   8.795646   9.689899  10.861851
    30  H    6.391538   7.576435   7.167263   7.489462   8.927388
    31  H    6.998237   6.324908   4.780763   7.175287   7.027483
    32  H    4.999820   3.934863   2.561688   4.915737   4.595094
    33  H    4.582114   6.138771   6.297056   5.794337   7.554217
    34  H    2.672639   4.844157   5.890338   4.031726   6.248263
    35  H    1.086464   3.414204   5.322787   2.136137   4.599154
    36  H    2.135175   2.167409   4.602697   1.086478   2.668421
    37  H    4.983285   4.111144   2.165199   5.052862   4.867159
    38  H    4.025434   2.166563   3.910309   2.665420   1.086680
    39  H    7.225786   5.834179   3.422630   7.026324   6.089658
    40  H    7.191408   4.853948   3.438667   6.237671   4.026886
    41  H    5.813974   3.424811   3.449460   4.599683   2.133256
    42  H    8.136138   6.140244   3.926829   7.519714   5.799950
                   21         22         23         24         25
    21  C    0.000000
    22  C    2.433253   0.000000
    23  C    1.380113   2.802064   0.000000
    24  C    3.738697   1.428902   4.222701   0.000000
    25  C    2.787725   1.416875   2.406986   2.470369   0.000000
    26  C    2.422492   2.434205   1.409727   3.732380   1.378384
    27  H    7.896369   9.937789   8.355391  11.005669  10.277638
    28  H    6.136900   7.967455   6.471914   9.063851   8.193642
    29  H    8.101407  10.168756   8.846974  11.102093  10.756293
    30  H    6.705070   8.587165   7.714859   9.355831   9.392597
    31  H    4.242043   5.692625   4.646254   6.734801   5.965962
    32  H    2.608532   3.503423   3.460876   4.397564   4.159194
    33  H    6.185744   7.681505   7.412077   8.206746   8.706913
    34  H    6.262272   7.080027   7.620238   7.209445   8.328350
    35  H    6.176750   6.132638   7.510545   5.810031   7.509949
    36  H    5.843519   4.835888   6.985264   4.023324   6.211306
    37  H    1.081979   3.416275   2.127749   4.614783   3.868635
    38  H    5.300466   3.410411   6.089108   2.130884   4.587182
    39  H    2.135618   3.886965   1.085900   5.304702   3.389541
    40  H    3.874242   2.157630   3.398854   2.675638   1.086926
    41  H    4.598356   2.172431   4.839949   1.086561   2.686601
    42  H    3.403549   3.419921   2.169369   4.608423   2.143306
                   26         27         28         29         30
    26  C    0.000000
    27  H    9.560283   0.000000
    28  H    7.515847   2.479509   0.000000
    29  H   10.169371   2.493756   4.298254   0.000000
    30  H    9.019254   4.283974   4.960402   2.437453   0.000000
    31  H    5.499752   4.767638   2.451970   5.921748   5.560682
    32  H    4.143513   6.728276   4.723777   7.188693   5.973367
    33  H    8.599646   6.040258   6.130064   4.411773   1.998520
    34  H    8.569777   8.325944   7.986469   6.846731   4.433712
    35  H    8.112747  10.157455   9.327900   9.012053   6.642916
    36  H    7.156549  11.413281  10.091426  10.706669   8.472974
    37  H    3.397043   7.082678   5.553202   7.121114   5.708500
    38  H    5.800953  11.982104  10.250244  11.734270   9.725223
    39  H    2.166775   7.953964   6.181669   8.544539   7.637317
    40  H    2.144527  11.270784   9.119314  11.815202  10.456317
    41  H    4.058045  11.933819   9.903714  12.129784  10.426638
    42  H    1.085889  10.062006   7.988311  10.834475   9.844146
                   31         32         33         34         35
    31  H    0.000000
    32  H    2.434864   0.000000
    33  H    5.948429   5.543925   0.000000
    34  H    7.139307   5.887894   2.438242   0.000000
    35  H    7.896281   6.008856   4.703390   2.420408   0.000000
    36  H    8.173002   5.875497   6.704871   4.733871   2.478641
    37  H    3.967797   2.685102   5.299494   5.644545   5.949368
    38  H    8.008306   5.580950   8.228142   6.677243   4.724200
    39  H    4.692568   4.040001   7.588707   8.077408   8.230372
    40  H    6.849604   5.071251   9.726244   9.227409   8.214780
    41  H    7.526895   5.273990   9.290506   8.249121   6.723135
    42  H    6.093648   5.037413   9.551431   9.617532   9.189941
                   36         37         38         39         40
    36  H    0.000000
    37  H    6.061659   0.000000
    38  H    2.405227   5.927404   0.000000
    39  H    7.918555   2.441256   7.145844   0.000000
    40  H    6.654653   4.954751   4.725368   4.296007   0.000000
    41  H    4.717183   5.550083   2.471086   5.904707   2.431828
    42  H    8.187970   4.287993   6.709909   2.498089   2.478434
                   41         42
    41  H    0.000000
    42  H    4.748791   0.000000
 Stoichiometry    C26H16
 Framework group  C1[X(C26H16)]
 Deg. of freedom   120
 Full point group                 C1      NOp   1
 RotChk:  IX=0 Diff= 6.70D-16
 Largest Abelian subgroup         C1      NOp   1
 Largest concise Abelian subgroup C1      NOp   1
                         Standard orientation:                         
 ---------------------------------------------------------------------
 Center     Atomic      Atomic             Coordinates (Angstroms)
 Number     Number       Type             X           Y           Z
 ---------------------------------------------------------------------
      1          6           0        5.484695   -1.441910   -0.280211
      2          6           0        4.271757   -1.884029   -0.766995
      3          6           0        5.557115   -0.199554    0.379864
      4          6           0        4.426182    0.580079    0.532453
      5          6           0        3.098732   -1.108411   -0.612518
      6          6           0        3.165906    0.156592    0.043426
      7          6           0        1.841530   -1.555034   -1.124131
      8          6           0        0.699458   -0.844092   -0.914828
      9          6           0        1.955223    0.950627    0.181201
     10          6           0        0.700723    0.398485   -0.195239
     11          6           0        2.002558    2.306889    0.615520
     12          6           0       -0.520754    1.152848    0.018629
     13          6           0        0.884287    3.091360    0.580900
     14          6           0       -0.389213    2.551554    0.248959
     15          6           0       -1.862864    0.605796   -0.069238
     16          6           0       -1.514745    3.412703    0.095679
     17          6           0       -2.925273    1.499946   -0.372248
     18          6           0       -2.222845   -0.774787    0.226342
     19          6           0       -2.718559    2.909264   -0.301612
     20          6           0       -4.220181    0.991800   -0.706601
     21          6           0       -1.389142   -1.653701    0.966868
     22          6           0       -3.524194   -1.252191   -0.129062
     23          6           0       -1.765412   -2.954093    1.235407
     24          6           0       -4.491675   -0.341674   -0.655085
     25          6           0       -3.871242   -2.602408    0.123931
     26          6           0       -3.004846   -3.449138    0.781463
     27          1           0        6.378009   -2.047481   -0.400228
     28          1           0        4.198421   -2.841762   -1.275717
     29          1           0        6.507015    0.148162    0.775072
     30          1           0        4.514711    1.523405    1.058992
     31          1           0        1.809672   -2.479718   -1.693999
     32          1           0       -0.232602   -1.205492   -1.327901
     33          1           0        2.949481    2.754713    0.891610
     34          1           0        0.953024    4.151893    0.807518
     35          1           0       -1.377466    4.480414    0.242484
     36          1           0       -3.557224    3.568815   -0.506718
     37          1           0       -0.443752   -1.290375    1.347540
     38          1           0       -4.986528    1.700580   -1.008621
     39          1           0       -1.104051   -3.594407    1.811409
     40          1           0       -4.854460   -2.950108   -0.182329
     41          1           0       -5.469789   -0.721731   -0.936978
     42          1           0       -3.287794   -4.478427    0.980612
 ---------------------------------------------------------------------
 Rotational constants (GHZ):           0.3788175           0.1569772           0.1173229
 Leave Link  202 at Thu Sep  8 15:02:59 2022, MaxMem=  1342177280 cpu:               3.3 elap:               0.1
 (Enter /mnt/opt/groups/app-gaussian/g16-avx2/l9999.exe)
 Unable to Open any file for archive entry.
 1\1\GINC-WN41049\FOpt\RB3LYP\6-31G(d,p)\C26H16\PWASIUK\08-Sep-2022\0\\
 #p opt freq b3lyp/6-31g(d,p) empiricaldispersion=gd3 int=(grid=ultrafi
 ne,acc2e=12) scf=(maxcyc=500,ferm,novaracc,noincfoc,intrep)\\peri symm
 \\0,1\C,5.484695,-1.44191,-0.280211\C,4.271757,-1.884029,-0.766995\C,5
 .557115,-0.199554,0.379864\C,4.426182,0.580079,0.532453\C,3.098732,-1.
 108411,-0.612518\C,3.165906,0.156592,0.043426\C,1.84153,-1.555034,-1.1
 24131\C,0.699458,-0.844092,-0.914828\C,1.955223,0.950627,0.181201\C,0.
 700723,0.398485,-0.195239\C,2.002558,2.306889,0.61552\C,-0.520754,1.15
 2848,0.018629\C,0.884287,3.09136,0.5809\C,-0.389213,2.551554,0.248959\
 C,-1.862864,0.605796,-0.069238\C,-1.514745,3.412703,0.095679\C,-2.9252
 73,1.499946,-0.372248\C,-2.222845,-0.774787,0.226342\C,-2.718559,2.909
 264,-0.301612\C,-4.220181,0.9918,-0.706601\C,-1.389142,-1.653701,0.966
 868\C,-3.524194,-1.252191,-0.129062\C,-1.765412,-2.954093,1.235407\C,-
 4.491675,-0.341674,-0.655085\C,-3.871242,-2.602408,0.123931\C,-3.00484
 6,-3.449138,0.781463\H,6.378009,-2.047481,-0.400228\H,4.198421,-2.8417
 62,-1.275717\H,6.507015,0.148162,0.775072\H,4.514711,1.523405,1.058992
 \H,1.809672,-2.479718,-1.693999\H,-0.232602,-1.205492,-1.327901\H,2.94
 9481,2.754713,0.89161\H,0.953024,4.151893,0.807518\H,-1.377466,4.48041
 4,0.242484\H,-3.557224,3.568815,-0.506718\H,-0.443752,-1.290375,1.3475
 4\H,-4.986528,1.70058,-1.008621\H,-1.104051,-3.594407,1.811409\H,-4.85
 446,-2.950108,-0.182329\H,-5.469789,-0.721731,-0.936978\H,-3.287794,-4
 .478427,0.980612\\Version=ES64L-G16RevC.01\State=1-A\HF=-1000.5186467\
 RMSD=7.401e-09\RMSF=2.063e-06\Dipole=-0.0356067,0.0153404,0.0150581\Qu
 adrupole=5.3004892,4.7237804,-10.0242696,-0.2943811,3.8128692,1.933500
 1\PG=C01 [X(C26H16)]\\@
 The archive entry for this job was punched.


 There was a great rattling of the words for the fewness of ideas.
                   -- Charles Baxter in Gryphon
 Leave Link 9999 at Thu Sep  8 15:03:00 2022, MaxMem=  1342177280 cpu:               3.0 elap:               0.1
 Job cpu time:       0 days  0 hours 58 minutes  9.9 seconds.
 Elapsed time:       0 days  0 hours  1 minutes 16.1 seconds.
 File lengths (MBytes):  RWF=     68 Int=      0 D2E=      0 Chk=     17 Scr=      1
 Normal termination of Gaussian 16 at Thu Sep  8 15:03:00 2022.
 (Enter /mnt/opt/groups/app-gaussian/g16-avx2/l1.exe)
 Link1:  Proceeding to internal job step number  2.
 ----------------------------------------------------------------------
 #P Geom=AllCheck Guess=TCheck SCRF=Check GenChk RB3LYP/6-31G(d,p) Freq
 ----------------------------------------------------------------------
 1/10=4,29=7,30=1,38=1,40=1/1,3;
 2/12=2,40=1/2;
 3/5=1,6=6,7=101,11=2,14=-4,25=1,27=12,30=1,70=2,71=2,74=-5,75=-5,116=1,124=31,140=1/1,2,3;
 4/5=101/1;
 5/5=100002,7=500,17=20,22=13,38=6,87=12,98=1/2;
 8/6=4,10=90,11=11,87=12/1;
 11/6=1,8=1,9=11,15=111,16=1,87=12/1,2,10;
 10/6=1,87=12/2;
 6/7=2,8=2,9=2,10=2,28=1,87=12/1;
 7/8=1,10=1,25=1,87=12/1,2,3,16;
 1/10=4,30=1/3;
 99//99;
 Leave Link    1 at Thu Sep  8 15:03:00 2022, MaxMem=  1342177280 cpu:               1.8 elap:               0.0
 (Enter /mnt/opt/groups/app-gaussian/g16-avx2/l101.exe)
 Structure from the checkpoint file:  "/scratch/9832365.torquesrv1.cis.gov.pl/Gau-167493.chk"
 ---------
 peri symm
 ---------
 Charge =  0 Multiplicity = 1
 Redundant internal coordinates found in file.  (old form).
 C,0,5.484695,-1.44191,-0.280211
 C,0,4.271757,-1.884029,-0.766995
 C,0,5.557115,-0.199554,0.379864
 C,0,4.426182,0.580079,0.532453
 C,0,3.098732,-1.108411,-0.612518
 C,0,3.165906,0.156592,0.043426
 C,0,1.84153,-1.555034,-1.124131
 C,0,0.699458,-0.844092,-0.914828
 C,0,1.955223,0.950627,0.181201
 C,0,0.700723,0.398485,-0.195239
 C,0,2.002558,2.306889,0.61552
 C,0,-0.520754,1.152848,0.018629
 C,0,0.884287,3.09136,0.5809
 C,0,-0.389213,2.551554,0.248959
 C,0,-1.862864,0.605796,-0.069238
 C,0,-1.514745,3.412703,0.095679
 C,0,-2.925273,1.499946,-0.372248
 C,0,-2.222845,-0.774787,0.226342
 C,0,-2.718559,2.909264,-0.301612
 C,0,-4.220181,0.9918,-0.706601
 C,0,-1.389142,-1.653701,0.966868
 C,0,-3.524194,-1.252191,-0.129062
 C,0,-1.765412,-2.954093,1.235407
 C,0,-4.491675,-0.341674,-0.655085
 C,0,-3.871242,-2.602408,0.123931
 C,0,-3.004846,-3.449138,0.781463
 H,0,6.378009,-2.047481,-0.400228
 H,0,4.198421,-2.841762,-1.275717
 H,0,6.507015,0.148162,0.775072
 H,0,4.514711,1.523405,1.058992
 H,0,1.809672,-2.479718,-1.693999
 H,0,-0.232602,-1.205492,-1.327901
 H,0,2.949481,2.754713,0.89161
 H,0,0.953024,4.151893,0.807518
 H,0,-1.377466,4.480414,0.242484
 H,0,-3.557224,3.568815,-0.506718
 H,0,-0.443752,-1.290375,1.34754
 H,0,-4.986528,1.70058,-1.008621
 H,0,-1.104051,-3.594407,1.811409
 H,0,-4.85446,-2.950108,-0.182329
 H,0,-5.469789,-0.721731,-0.936978
 H,0,-3.287794,-4.478427,0.980612
 Recover connectivity data from disk.
 ITRead=  0  0  0  0  0  0  0  0  0  0  0  0  0  0  0  0  0  0  0  0
 ITRead=  0  0  0  0  0  0  0  0  0  0  0  0  0  0  0  0  0  0  0  0
 ITRead=  0  0
 MicOpt= -1 -1 -1 -1 -1 -1 -1 -1 -1 -1 -1 -1 -1 -1 -1 -1 -1 -1 -1 -1
 MicOpt= -1 -1 -1 -1 -1 -1 -1 -1 -1 -1 -1 -1 -1 -1 -1 -1 -1 -1 -1 -1
 MicOpt= -1 -1
 NAtoms=     42 NQM=       42 NQMF=       0 NMMI=      0 NMMIF=      0
                NMic=       0 NMicF=      0.
                    Isotopes and Nuclear Properties:
 (Nuclear quadrupole moments (NQMom) in fm**2, nuclear magnetic moments (NMagM)
  in nuclear magnetons)

  Atom         1           2           3           4           5           6           7           8           9          10
 IAtWgt=          12          12          12          12          12          12          12          12          12          12
 AtmWgt=  12.0000000  12.0000000  12.0000000  12.0000000  12.0000000  12.0000000  12.0000000  12.0000000  12.0000000  12.0000000
 NucSpn=           0           0           0           0           0           0           0           0           0           0
 AtZEff=   3.6000000   3.6000000   3.6000000   3.6000000   3.6000000   3.6000000   3.6000000   3.6000000   3.6000000   3.6000000
 NQMom=    0.0000000   0.0000000   0.0000000   0.0000000   0.0000000   0.0000000   0.0000000   0.0000000   0.0000000   0.0000000
 NMagM=    0.0000000   0.0000000   0.0000000   0.0000000   0.0000000   0.0000000   0.0000000   0.0000000   0.0000000   0.0000000
 AtZNuc=   6.0000000   6.0000000   6.0000000   6.0000000   6.0000000   6.0000000   6.0000000   6.0000000   6.0000000   6.0000000

  Atom        11          12          13          14          15          16          17          18          19          20
 IAtWgt=          12          12          12          12          12          12          12          12          12          12
 AtmWgt=  12.0000000  12.0000000  12.0000000  12.0000000  12.0000000  12.0000000  12.0000000  12.0000000  12.0000000  12.0000000
 NucSpn=           0           0           0           0           0           0           0           0           0           0
 AtZEff=   3.6000000   3.6000000   3.6000000   3.6000000   3.6000000   3.6000000   3.6000000   3.6000000   3.6000000   3.6000000
 NQMom=    0.0000000   0.0000000   0.0000000   0.0000000   0.0000000   0.0000000   0.0000000   0.0000000   0.0000000   0.0000000
 NMagM=    0.0000000   0.0000000   0.0000000   0.0000000   0.0000000   0.0000000   0.0000000   0.0000000   0.0000000   0.0000000
 AtZNuc=   6.0000000   6.0000000   6.0000000   6.0000000   6.0000000   6.0000000   6.0000000   6.0000000   6.0000000   6.0000000

  Atom        21          22          23          24          25          26          27          28          29          30
 IAtWgt=          12          12          12          12          12          12           1           1           1           1
 AtmWgt=  12.0000000  12.0000000  12.0000000  12.0000000  12.0000000  12.0000000   1.0078250   1.0078250   1.0078250   1.0078250
 NucSpn=           0           0           0           0           0           0           1           1           1           1
 AtZEff=   3.6000000   3.6000000   3.6000000   3.6000000   3.6000000   3.6000000   1.0000000   1.0000000   1.0000000   1.0000000
 NQMom=    0.0000000   0.0000000   0.0000000   0.0000000   0.0000000   0.0000000   0.0000000   0.0000000   0.0000000   0.0000000
 NMagM=    0.0000000   0.0000000   0.0000000   0.0000000   0.0000000   0.0000000   2.7928460   2.7928460   2.7928460   2.7928460
 AtZNuc=   6.0000000   6.0000000   6.0000000   6.0000000   6.0000000   6.0000000   1.0000000   1.0000000   1.0000000   1.0000000

  Atom        31          32          33          34          35          36          37          38          39          40
 IAtWgt=           1           1           1           1           1           1           1           1           1           1
 AtmWgt=   1.0078250   1.0078250   1.0078250   1.0078250   1.0078250   1.0078250   1.0078250   1.0078250   1.0078250   1.0078250
 NucSpn=           1           1           1           1           1           1           1           1           1           1
 AtZEff=   1.0000000   1.0000000   1.0000000   1.0000000   1.0000000   1.0000000   1.0000000   1.0000000   1.0000000   1.0000000
 NQMom=    0.0000000   0.0000000   0.0000000   0.0000000   0.0000000   0.0000000   0.0000000   0.0000000   0.0000000   0.0000000
 NMagM=    2.7928460   2.7928460   2.7928460   2.7928460   2.7928460   2.7928460   2.7928460   2.7928460   2.7928460   2.7928460
 AtZNuc=   1.0000000   1.0000000   1.0000000   1.0000000   1.0000000   1.0000000   1.0000000   1.0000000   1.0000000   1.0000000

  Atom        41          42
 IAtWgt=           1           1
 AtmWgt=   1.0078250   1.0078250
 NucSpn=           1           1
 AtZEff=   1.0000000   1.0000000
 NQMom=    0.0000000   0.0000000
 NMagM=    2.7928460   2.7928460
 AtZNuc=   1.0000000   1.0000000
 Leave Link  101 at Thu Sep  8 15:03:00 2022, MaxMem=  1342177280 cpu:              15.7 elap:               0.4
 (Enter /mnt/opt/groups/app-gaussian/g16-avx2/l103.exe)

 GradGradGradGradGradGradGradGradGradGradGradGradGradGradGradGradGradGrad
 Berny optimization.
 Initialization pass.
                           ----------------------------
                           !    Initial Parameters    !
                           ! (Angstroms and Degrees)  !
 --------------------------                            --------------------------
 ! Name  Definition              Value          Derivative Info.                !
 --------------------------------------------------------------------------------
 ! R1    R(1,2)                  1.3797         calculate D2E/DX2 analytically  !
 ! R2    R(1,3)                  1.4087         calculate D2E/DX2 analytically  !
 ! R3    R(1,27)                 1.0859         calculate D2E/DX2 analytically  !
 ! R4    R(2,5)                  1.4147         calculate D2E/DX2 analytically  !
 ! R5    R(2,28)                 1.0869         calculate D2E/DX2 analytically  !
 ! R6    R(3,4)                  1.3821         calculate D2E/DX2 analytically  !
 ! R7    R(3,29)                 1.086          calculate D2E/DX2 analytically  !
 ! R8    R(4,6)                  1.4166         calculate D2E/DX2 analytically  !
 ! R9    R(4,30)                 1.0839         calculate D2E/DX2 analytically  !
 ! R10   R(5,6)                  1.4265         calculate D2E/DX2 analytically  !
 ! R11   R(5,7)                  1.4289         calculate D2E/DX2 analytically  !
 ! R12   R(6,9)                  1.4544         calculate D2E/DX2 analytically  !
 ! R13   R(7,8)                  1.3615         calculate D2E/DX2 analytically  !
 ! R14   R(7,31)                 1.0866         calculate D2E/DX2 analytically  !
 ! R15   R(8,10)                 1.4359         calculate D2E/DX2 analytically  !
 ! R16   R(8,32)                 1.0817         calculate D2E/DX2 analytically  !
 ! R17   R(9,10)                 1.4214         calculate D2E/DX2 analytically  !
 ! R18   R(9,11)                 1.4249         calculate D2E/DX2 analytically  !
 ! R19   R(10,12)                1.4515         calculate D2E/DX2 analytically  !
 ! R20   R(11,13)                1.3664         calculate D2E/DX2 analytically  !
 ! R21   R(11,33)                1.0833         calculate D2E/DX2 analytically  !
 ! R22   R(12,14)                1.4236         calculate D2E/DX2 analytically  !
 ! R23   R(12,15)                1.452          calculate D2E/DX2 analytically  !
 ! R24   R(13,14)                1.4225         calculate D2E/DX2 analytically  !
 ! R25   R(13,34)                1.0867         calculate D2E/DX2 analytically  !
 ! R26   R(14,16)                1.4254         calculate D2E/DX2 analytically  !
 ! R27   R(15,17)                1.4213         calculate D2E/DX2 analytically  !
 ! R28   R(15,18)                1.457          calculate D2E/DX2 analytically  !
 ! R29   R(16,19)                1.364          calculate D2E/DX2 analytically  !
 ! R30   R(16,35)                1.0865         calculate D2E/DX2 analytically  !
 ! R31   R(17,19)                1.4261         calculate D2E/DX2 analytically  !
 ! R32   R(17,20)                1.4307         calculate D2E/DX2 analytically  !
 ! R33   R(18,21)                1.4198         calculate D2E/DX2 analytically  !
 ! R34   R(18,22)                1.431          calculate D2E/DX2 analytically  !
 ! R35   R(19,36)                1.0865         calculate D2E/DX2 analytically  !
 ! R36   R(20,24)                1.3618         calculate D2E/DX2 analytically  !
 ! R37   R(20,38)                1.0867         calculate D2E/DX2 analytically  !
 ! R38   R(21,23)                1.3801         calculate D2E/DX2 analytically  !
 ! R39   R(21,37)                1.082          calculate D2E/DX2 analytically  !
 ! R40   R(22,24)                1.4289         calculate D2E/DX2 analytically  !
 ! R41   R(22,25)                1.4169         calculate D2E/DX2 analytically  !
 ! R42   R(23,26)                1.4097         calculate D2E/DX2 analytically  !
 ! R43   R(23,39)                1.0859         calculate D2E/DX2 analytically  !
 ! R44   R(24,41)                1.0866         calculate D2E/DX2 analytically  !
 ! R45   R(25,26)                1.3784         calculate D2E/DX2 analytically  !
 ! R46   R(25,40)                1.0869         calculate D2E/DX2 analytically  !
 ! R47   R(26,42)                1.0859         calculate D2E/DX2 analytically  !
 ! A1    A(2,1,3)              119.5457         calculate D2E/DX2 analytically  !
 ! A2    A(2,1,27)             120.3659         calculate D2E/DX2 analytically  !
 ! A3    A(3,1,27)             120.0879         calculate D2E/DX2 analytically  !
 ! A4    A(1,2,5)              120.9787         calculate D2E/DX2 analytically  !
 ! A5    A(1,2,28)             120.4503         calculate D2E/DX2 analytically  !
 ! A6    A(5,2,28)             118.5706         calculate D2E/DX2 analytically  !
 ! A7    A(1,3,4)              120.4751         calculate D2E/DX2 analytically  !
 ! A8    A(1,3,29)             119.8586         calculate D2E/DX2 analytically  !
 ! A9    A(4,3,29)             119.666          calculate D2E/DX2 analytically  !
 ! A10   A(3,4,6)              121.4151         calculate D2E/DX2 analytically  !
 ! A11   A(3,4,30)             118.5367         calculate D2E/DX2 analytically  !
 ! A12   A(6,4,30)             120.0337         calculate D2E/DX2 analytically  !
 ! A13   A(2,5,6)              119.8236         calculate D2E/DX2 analytically  !
 ! A14   A(2,5,7)              121.2694         calculate D2E/DX2 analytically  !
 ! A15   A(6,5,7)              118.8969         calculate D2E/DX2 analytically  !
 ! A16   A(4,6,5)              117.7567         calculate D2E/DX2 analytically  !
 ! A17   A(4,6,9)              123.0013         calculate D2E/DX2 analytically  !
 ! A18   A(5,6,9)              119.242          calculate D2E/DX2 analytically  !
 ! A19   A(5,7,8)              121.3185         calculate D2E/DX2 analytically  !
 ! A20   A(5,7,31)             118.6553         calculate D2E/DX2 analytically  !
 ! A21   A(8,7,31)             120.0256         calculate D2E/DX2 analytically  !
 ! A22   A(7,8,10)             121.8832         calculate D2E/DX2 analytically  !
 ! A23   A(7,8,32)             119.3182         calculate D2E/DX2 analytically  !
 ! A24   A(10,8,32)            118.7687         calculate D2E/DX2 analytically  !
 ! A25   A(6,9,10)             119.8369         calculate D2E/DX2 analytically  !
 ! A26   A(6,9,11)             121.3916         calculate D2E/DX2 analytically  !
 ! A27   A(10,9,11)            118.6716         calculate D2E/DX2 analytically  !
 ! A28   A(8,10,9)             118.0118         calculate D2E/DX2 analytically  !
 ! A29   A(8,10,12)            121.5233         calculate D2E/DX2 analytically  !
 ! A30   A(9,10,12)            120.1206         calculate D2E/DX2 analytically  !
 ! A31   A(9,11,13)            120.7666         calculate D2E/DX2 analytically  !
 ! A32   A(9,11,33)            120.0146         calculate D2E/DX2 analytically  !
 ! A33   A(13,11,33)           118.9806         calculate D2E/DX2 analytically  !
 ! A34   A(10,12,14)           117.1744         calculate D2E/DX2 analytically  !
 ! A35   A(10,12,15)           124.9688         calculate D2E/DX2 analytically  !
 ! A36   A(14,12,15)           117.7337         calculate D2E/DX2 analytically  !
 ! A37   A(11,13,14)           121.3817         calculate D2E/DX2 analytically  !
 ! A38   A(11,13,34)           120.2155         calculate D2E/DX2 analytically  !
 ! A39   A(14,13,34)           118.4027         calculate D2E/DX2 analytically  !
 ! A40   A(12,14,13)           119.5591         calculate D2E/DX2 analytically  !
 ! A41   A(12,14,16)           120.2115         calculate D2E/DX2 analytically  !
 ! A42   A(13,14,16)           120.1821         calculate D2E/DX2 analytically  !
 ! A43   A(12,15,17)           117.8276         calculate D2E/DX2 analytically  !
 ! A44   A(12,15,18)           124.9656         calculate D2E/DX2 analytically  !
 ! A45   A(17,15,18)           117.0439         calculate D2E/DX2 analytically  !
 ! A46   A(14,16,19)           120.3459         calculate D2E/DX2 analytically  !
 ! A47   A(14,16,35)           118.6462         calculate D2E/DX2 analytically  !
 ! A48   A(19,16,35)           120.9037         calculate D2E/DX2 analytically  !
 ! A49   A(15,17,19)           120.1845         calculate D2E/DX2 analytically  !
 ! A50   A(15,17,20)           120.1951         calculate D2E/DX2 analytically  !
 ! A51   A(19,17,20)           119.5879         calculate D2E/DX2 analytically  !
 ! A52   A(15,18,21)           123.1804         calculate D2E/DX2 analytically  !
 ! A53   A(15,18,22)           119.3674         calculate D2E/DX2 analytically  !
 ! A54   A(21,18,22)           117.194          calculate D2E/DX2 analytically  !
 ! A55   A(16,19,17)           120.4702         calculate D2E/DX2 analytically  !
 ! A56   A(16,19,36)           120.81           calculate D2E/DX2 analytically  !
 ! A57   A(17,19,36)           118.5976         calculate D2E/DX2 analytically  !
 ! A58   A(17,20,24)           121.2919         calculate D2E/DX2 analytically  !
 ! A59   A(17,20,38)           118.1375         calculate D2E/DX2 analytically  !
 ! A60   A(24,20,38)           120.5702         calculate D2E/DX2 analytically  !
 ! A61   A(18,21,23)           121.6456         calculate D2E/DX2 analytically  !
 ! A62   A(18,21,37)           119.2545         calculate D2E/DX2 analytically  !
 ! A63   A(23,21,37)           119.0886         calculate D2E/DX2 analytically  !
 ! A64   A(18,22,24)           119.6423         calculate D2E/DX2 analytically  !
 ! A65   A(18,22,25)           119.7571         calculate D2E/DX2 analytically  !
 ! A66   A(24,22,25)           120.4725         calculate D2E/DX2 analytically  !
 ! A67   A(21,23,26)           120.5258         calculate D2E/DX2 analytically  !
 ! A68   A(21,23,39)           119.5224         calculate D2E/DX2 analytically  !
 ! A69   A(26,23,39)           119.9477         calculate D2E/DX2 analytically  !
 ! A70   A(20,24,22)           120.192          calculate D2E/DX2 analytically  !
 ! A71   A(20,24,41)           120.8074         calculate D2E/DX2 analytically  !
 ! A72   A(22,24,41)           118.8242         calculate D2E/DX2 analytically  !
 ! A73   A(22,25,26)           121.1052         calculate D2E/DX2 analytically  !
 ! A74   A(22,25,40)           118.431          calculate D2E/DX2 analytically  !
 ! A75   A(26,25,40)           120.4303         calculate D2E/DX2 analytically  !
 ! A76   A(23,26,25)           119.3748         calculate D2E/DX2 analytically  !
 ! A77   A(23,26,42)           120.1918         calculate D2E/DX2 analytically  !
 ! A78   A(25,26,42)           120.3962         calculate D2E/DX2 analytically  !
 ! D1    D(3,1,2,5)             -0.0354         calculate D2E/DX2 analytically  !
 ! D2    D(3,1,2,28)          -179.7949         calculate D2E/DX2 analytically  !
 ! D3    D(27,1,2,5)           179.7137         calculate D2E/DX2 analytically  !
 ! D4    D(27,1,2,28)           -0.0458         calculate D2E/DX2 analytically  !
 ! D5    D(2,1,3,4)             -0.5053         calculate D2E/DX2 analytically  !
 ! D6    D(2,1,3,29)           179.2983         calculate D2E/DX2 analytically  !
 ! D7    D(27,1,3,4)           179.7449         calculate D2E/DX2 analytically  !
 ! D8    D(27,1,3,29)           -0.4515         calculate D2E/DX2 analytically  !
 ! D9    D(1,2,5,6)              0.6321         calculate D2E/DX2 analytically  !
 ! D10   D(1,2,5,7)            179.4637         calculate D2E/DX2 analytically  !
 ! D11   D(28,2,5,6)          -179.604          calculate D2E/DX2 analytically  !
 ! D12   D(28,2,5,7)            -0.7723         calculate D2E/DX2 analytically  !
 ! D13   D(1,3,4,6)              0.4451         calculate D2E/DX2 analytically  !
 ! D14   D(1,3,4,30)           179.0628         calculate D2E/DX2 analytically  !
 ! D15   D(29,3,4,6)          -179.359          calculate D2E/DX2 analytically  !
 ! D16   D(29,3,4,30)           -0.7412         calculate D2E/DX2 analytically  !
 ! D17   D(3,4,6,5)              0.1494         calculate D2E/DX2 analytically  !
 ! D18   D(3,4,6,9)           -179.7995         calculate D2E/DX2 analytically  !
 ! D19   D(30,4,6,5)          -178.448          calculate D2E/DX2 analytically  !
 ! D20   D(30,4,6,9)             1.6032         calculate D2E/DX2 analytically  !
 ! D21   D(2,5,6,4)             -0.6785         calculate D2E/DX2 analytically  !
 ! D22   D(2,5,6,9)            179.2724         calculate D2E/DX2 analytically  !
 ! D23   D(7,5,6,4)           -179.5378         calculate D2E/DX2 analytically  !
 ! D24   D(7,5,6,9)              0.4131         calculate D2E/DX2 analytically  !
 ! D25   D(2,5,7,8)            176.4792         calculate D2E/DX2 analytically  !
 ! D26   D(2,5,7,31)            -3.8029         calculate D2E/DX2 analytically  !
 ! D27   D(6,5,7,8)             -4.6785         calculate D2E/DX2 analytically  !
 ! D28   D(6,5,7,31)           175.0393         calculate D2E/DX2 analytically  !
 ! D29   D(4,6,9,10)          -172.8005         calculate D2E/DX2 analytically  !
 ! D30   D(4,6,9,11)            10.8827         calculate D2E/DX2 analytically  !
 ! D31   D(5,6,9,10)             7.2513         calculate D2E/DX2 analytically  !
 ! D32   D(5,6,9,11)          -169.0654         calculate D2E/DX2 analytically  !
 ! D33   D(5,7,8,10)             1.2197         calculate D2E/DX2 analytically  !
 ! D34   D(5,7,8,32)           179.2048         calculate D2E/DX2 analytically  !
 ! D35   D(31,7,8,10)         -178.4943         calculate D2E/DX2 analytically  !
 ! D36   D(31,7,8,32)           -0.5092         calculate D2E/DX2 analytically  !
 ! D37   D(7,8,10,9)             6.4743         calculate D2E/DX2 analytically  !
 ! D38   D(7,8,10,12)          179.7422         calculate D2E/DX2 analytically  !
 ! D39   D(32,8,10,9)         -171.5215         calculate D2E/DX2 analytically  !
 ! D40   D(32,8,10,12)           1.7463         calculate D2E/DX2 analytically  !
 ! D41   D(6,9,10,8)           -10.5565         calculate D2E/DX2 analytically  !
 ! D42   D(6,9,10,12)          176.0776         calculate D2E/DX2 analytically  !
 ! D43   D(11,9,10,8)          165.8602         calculate D2E/DX2 analytically  !
 ! D44   D(11,9,10,12)          -7.5058         calculate D2E/DX2 analytically  !
 ! D45   D(6,9,11,13)          171.7214         calculate D2E/DX2 analytically  !
 ! D46   D(6,9,11,33)           -2.6149         calculate D2E/DX2 analytically  !
 ! D47   D(10,9,11,13)          -4.6372         calculate D2E/DX2 analytically  !
 ! D48   D(10,9,11,33)        -178.9735         calculate D2E/DX2 analytically  !
 ! D49   D(8,10,12,14)        -155.9655         calculate D2E/DX2 analytically  !
 ! D50   D(8,10,12,15)          19.8967         calculate D2E/DX2 analytically  !
 ! D51   D(9,10,12,14)          17.1625         calculate D2E/DX2 analytically  !
 ! D52   D(9,10,12,15)        -166.9752         calculate D2E/DX2 analytically  !
 ! D53   D(9,11,13,14)           6.7619         calculate D2E/DX2 analytically  !
 ! D54   D(9,11,13,34)        -173.1314         calculate D2E/DX2 analytically  !
 ! D55   D(33,11,13,14)       -178.8441         calculate D2E/DX2 analytically  !
 ! D56   D(33,11,13,34)          1.2626         calculate D2E/DX2 analytically  !
 ! D57   D(10,12,14,13)        -15.1038         calculate D2E/DX2 analytically  !
 ! D58   D(10,12,14,16)        162.3998         calculate D2E/DX2 analytically  !
 ! D59   D(15,12,14,13)        168.7265         calculate D2E/DX2 analytically  !
 ! D60   D(15,12,14,16)        -13.7699         calculate D2E/DX2 analytically  !
 ! D61   D(10,12,15,17)       -155.0479         calculate D2E/DX2 analytically  !
 ! D62   D(10,12,15,18)         29.7399         calculate D2E/DX2 analytically  !
 ! D63   D(14,12,15,17)         20.7933         calculate D2E/DX2 analytically  !
 ! D64   D(14,12,15,18)       -154.4189         calculate D2E/DX2 analytically  !
 ! D65   D(11,13,14,12)          3.4904         calculate D2E/DX2 analytically  !
 ! D66   D(11,13,14,16)       -174.014          calculate D2E/DX2 analytically  !
 ! D67   D(34,13,14,12)       -176.6145         calculate D2E/DX2 analytically  !
 ! D68   D(34,13,14,16)          5.8812         calculate D2E/DX2 analytically  !
 ! D69   D(12,14,16,19)         -1.4775         calculate D2E/DX2 analytically  !
 ! D70   D(12,14,16,35)       -177.8            calculate D2E/DX2 analytically  !
 ! D71   D(13,14,16,19)        176.0104         calculate D2E/DX2 analytically  !
 ! D72   D(13,14,16,35)         -0.3121         calculate D2E/DX2 analytically  !
 ! D73   D(12,15,17,19)        -13.2819         calculate D2E/DX2 analytically  !
 ! D74   D(12,15,17,20)        168.7984         calculate D2E/DX2 analytically  !
 ! D75   D(18,15,17,19)        162.3136         calculate D2E/DX2 analytically  !
 ! D76   D(18,15,17,20)        -15.6061         calculate D2E/DX2 analytically  !
 ! D77   D(12,15,18,21)         17.3354         calculate D2E/DX2 analytically  !
 ! D78   D(12,15,18,22)       -168.6709         calculate D2E/DX2 analytically  !
 ! D79   D(17,15,18,21)       -157.9107         calculate D2E/DX2 analytically  !
 ! D80   D(17,15,18,22)         16.083          calculate D2E/DX2 analytically  !
 ! D81   D(14,16,19,17)          9.5892         calculate D2E/DX2 analytically  !
 ! D82   D(14,16,19,36)       -174.4868         calculate D2E/DX2 analytically  !
 ! D83   D(35,16,19,17)       -174.1723         calculate D2E/DX2 analytically  !
 ! D84   D(35,16,19,36)          1.7517         calculate D2E/DX2 analytically  !
 ! D85   D(15,17,19,16)         -2.0013         calculate D2E/DX2 analytically  !
 ! D86   D(15,17,19,36)       -178.0142         calculate D2E/DX2 analytically  !
 ! D87   D(20,17,19,16)        175.931          calculate D2E/DX2 analytically  !
 ! D88   D(20,17,19,36)         -0.0819         calculate D2E/DX2 analytically  !
 ! D89   D(15,17,20,24)          4.512          calculate D2E/DX2 analytically  !
 ! D90   D(15,17,20,38)       -175.2553         calculate D2E/DX2 analytically  !
 ! D91   D(19,17,20,24)       -173.4201         calculate D2E/DX2 analytically  !
 ! D92   D(19,17,20,38)          6.8126         calculate D2E/DX2 analytically  !
 ! D93   D(15,18,21,23)        179.6091         calculate D2E/DX2 analytically  !
 ! D94   D(15,18,21,37)          0.8433         calculate D2E/DX2 analytically  !
 ! D95   D(22,18,21,23)          5.4936         calculate D2E/DX2 analytically  !
 ! D96   D(22,18,21,37)       -173.2722         calculate D2E/DX2 analytically  !
 ! D97   D(15,18,22,24)         -5.6787         calculate D2E/DX2 analytically  !
 ! D98   D(15,18,22,25)        178.4156         calculate D2E/DX2 analytically  !
 ! D99   D(21,18,22,24)        168.6708         calculate D2E/DX2 analytically  !
 ! D100  D(21,18,22,25)         -7.2349         calculate D2E/DX2 analytically  !
 ! D101  D(17,20,24,22)          6.581          calculate D2E/DX2 analytically  !
 ! D102  D(17,20,24,41)       -178.3028         calculate D2E/DX2 analytically  !
 ! D103  D(38,20,24,22)       -173.6574         calculate D2E/DX2 analytically  !
 ! D104  D(38,20,24,41)          1.4588         calculate D2E/DX2 analytically  !
 ! D105  D(18,21,23,26)         -0.2822         calculate D2E/DX2 analytically  !
 ! D106  D(18,21,23,39)       -179.549          calculate D2E/DX2 analytically  !
 ! D107  D(37,21,23,26)        178.4856         calculate D2E/DX2 analytically  !
 ! D108  D(37,21,23,39)         -0.7812         calculate D2E/DX2 analytically  !
 ! D109  D(18,22,24,20)         -5.8562         calculate D2E/DX2 analytically  !
 ! D110  D(18,22,24,41)        178.9314         calculate D2E/DX2 analytically  !
 ! D111  D(25,22,24,20)        170.0197         calculate D2E/DX2 analytically  !
 ! D112  D(25,22,24,41)         -5.1927         calculate D2E/DX2 analytically  !
 ! D113  D(18,22,25,26)          3.9417         calculate D2E/DX2 analytically  !
 ! D114  D(18,22,25,40)       -178.1547         calculate D2E/DX2 analytically  !
 ! D115  D(24,22,25,26)       -171.9296         calculate D2E/DX2 analytically  !
 ! D116  D(24,22,25,40)          5.9741         calculate D2E/DX2 analytically  !
 ! D117  D(21,23,26,25)         -3.2968         calculate D2E/DX2 analytically  !
 ! D118  D(21,23,26,42)        178.9119         calculate D2E/DX2 analytically  !
 ! D119  D(39,23,26,25)        175.9669         calculate D2E/DX2 analytically  !
 ! D120  D(39,23,26,42)         -1.8244         calculate D2E/DX2 analytically  !
 ! D121  D(22,25,26,23)          1.4234         calculate D2E/DX2 analytically  !
 ! D122  D(22,25,26,42)        179.2101         calculate D2E/DX2 analytically  !
 ! D123  D(40,25,26,23)       -176.4385         calculate D2E/DX2 analytically  !
 ! D124  D(40,25,26,42)          1.3482         calculate D2E/DX2 analytically  !
 --------------------------------------------------------------------------------
 Trust Radius=3.00D-01 FncErr=1.00D-07 GrdErr=1.00D-07 EigMax=2.50D+02 EigMin=1.00D-04
 Number of steps in this run=      2 maximum allowed number of steps=      2.
 GradGradGradGradGradGradGradGradGradGradGradGradGradGradGradGradGradGrad

 Leave Link  103 at Thu Sep  8 15:03:00 2022, MaxMem=  1342177280 cpu:               1.6 elap:               0.1
 (Enter /mnt/opt/groups/app-gaussian/g16-avx2/l202.exe)
                          Input orientation:                          
 ---------------------------------------------------------------------
 Center     Atomic      Atomic             Coordinates (Angstroms)
 Number     Number       Type             X           Y           Z
 ---------------------------------------------------------------------
      1          6           0        5.484695   -1.441910   -0.280211
      2          6           0        4.271757   -1.884029   -0.766995
      3          6           0        5.557115   -0.199554    0.379864
      4          6           0        4.426182    0.580079    0.532453
      5          6           0        3.098732   -1.108411   -0.612518
      6          6           0        3.165906    0.156592    0.043426
      7          6           0        1.841530   -1.555034   -1.124131
      8          6           0        0.699458   -0.844092   -0.914828
      9          6           0        1.955223    0.950627    0.181201
     10          6           0        0.700723    0.398485   -0.195239
     11          6           0        2.002558    2.306889    0.615520
     12          6           0       -0.520754    1.152848    0.018629
     13          6           0        0.884287    3.091360    0.580900
     14          6           0       -0.389213    2.551554    0.248959
     15          6           0       -1.862864    0.605796   -0.069238
     16          6           0       -1.514745    3.412703    0.095679
     17          6           0       -2.925273    1.499946   -0.372248
     18          6           0       -2.222845   -0.774787    0.226342
     19          6           0       -2.718559    2.909264   -0.301612
     20          6           0       -4.220181    0.991800   -0.706601
     21          6           0       -1.389142   -1.653701    0.966868
     22          6           0       -3.524194   -1.252191   -0.129062
     23          6           0       -1.765412   -2.954093    1.235407
     24          6           0       -4.491675   -0.341674   -0.655085
     25          6           0       -3.871242   -2.602408    0.123931
     26          6           0       -3.004846   -3.449138    0.781463
     27          1           0        6.378009   -2.047481   -0.400228
     28          1           0        4.198421   -2.841762   -1.275717
     29          1           0        6.507015    0.148162    0.775072
     30          1           0        4.514711    1.523405    1.058992
     31          1           0        1.809672   -2.479718   -1.693999
     32          1           0       -0.232602   -1.205492   -1.327901
     33          1           0        2.949481    2.754713    0.891610
     34          1           0        0.953024    4.151893    0.807518
     35          1           0       -1.377466    4.480414    0.242484
     36          1           0       -3.557224    3.568815   -0.506718
     37          1           0       -0.443752   -1.290375    1.347540
     38          1           0       -4.986528    1.700580   -1.008621
     39          1           0       -1.104051   -3.594407    1.811409
     40          1           0       -4.854460   -2.950108   -0.182329
     41          1           0       -5.469789   -0.721731   -0.936978
     42          1           0       -3.287794   -4.478427    0.980612
 ---------------------------------------------------------------------
                    Distance matrix (angstroms):
                    1          2          3          4          5
     1  C    0.000000
     2  C    1.379727   0.000000
     3  C    1.408685   2.409333   0.000000
     4  C    2.422666   2.790025   1.382071   0.000000
     5  C    2.431968   1.414720   2.802586   2.433943   0.000000
     6  C    2.834913   2.458419   2.440883   1.416610   1.426537
     7  C    3.741343   2.478263   4.231418   3.739439   1.428908
     8  C    4.864013   3.723526   5.068381   4.243979   2.432647
     9  C    4.288858   3.781624   3.786292   2.523157   2.485405
    10  C    5.126467   4.276571   4.926757   3.800205   2.862744
    11  C    5.194334   4.962298   4.355762   2.977033   3.791299
    12  C    6.548854   5.727826   6.236984   5.006421   4.314200
    13  C    6.515812   6.168166   5.718903   4.342108   4.895517
    14  C    7.122540   6.513924   6.553209   5.211057   5.128669
    15  C    7.630481   6.657302   7.477056   6.317816   5.277414
    16  C    8.526472   7.891969   7.946091   6.596146   6.498168
    17  C    8.910137   7.962685   8.683598   7.463815   6.568858
    18  C    7.752923   6.663107   7.802707   6.792564   5.397608
    19  C    9.285825   8.488625   8.866563   7.560958   7.076669
    20  C   10.014458   8.965883   9.909352   8.744390   7.614869
    21  C    6.989256   5.924956   7.121068   6.244716   4.788822
    22  C    9.012154   7.847486   9.156267   8.185554   6.642104
    23  C    7.559619   6.449966   7.870123   7.163822   5.520984
    24  C   10.043854   8.898827  10.102945   9.043675   7.629153
    25  C    9.436294   8.223032   9.733094   8.896199   7.166235
    26  C    8.787970   7.602384   9.166693   8.456759   6.684000
    27  H    1.085878   2.144186   2.167313   3.403468   3.417686
    28  H    2.145954   1.086935   3.401215   3.876899   2.157233
    29  H    2.164969   3.391777   1.086005   2.138991   3.888544
    30  H    3.395206   3.873482   2.125184   1.083949   3.424237
    31  H    4.072056   2.697414   4.852153   4.600605   2.170659
    32  H    5.817305   4.589584   6.119575   5.324796   3.408663
    33  H    5.041043   5.100717   3.973579   2.653050   4.148301
    34  H    7.280785   7.065793   6.349459   4.989623   5.855883
    35  H    9.079449   8.569650   8.367161   6.998502   7.211265
    36  H   10.339970   9.544328   9.902414   8.587618   8.135686
    37  H    6.149717   5.201895   6.175491   5.280078   4.052670
    38  H   10.956840   9.930944  10.803092   9.603621   8.568475
    39  H    7.240144   6.202650   7.612193   7.045959   5.451512
    40  H   10.449037   9.206856  10.783436   9.955072   8.174972
    41  H   10.997760   9.812112  11.117525  10.088815   8.583376
    42  H    9.368387   8.181188   9.843885   9.235516   7.394781
                    6          7          8          9         10
     6  C    0.000000
     7  C    2.459029   0.000000
     8  C    2.828955   1.361461   0.000000
     9  C    1.454382   2.827570   2.449335   0.000000
    10  C    2.488494   2.445510   1.435900   1.421386   0.000000
    11  C    2.510866   4.238722   3.737475   1.424893   2.448287
    12  C    3.818979   3.770797   2.519529   2.489535   1.451485
    13  C    3.755999   5.041074   4.214160   2.426809   2.808498
    14  C    4.291498   4.870899   3.751002   2.839707   2.453768
    15  C    5.050050   4.416392   3.063118   3.841799   2.575040
    16  C    5.702060   6.118082   4.903481   4.255562   3.752125
    17  C    6.251388   5.711448   4.350584   4.942398   3.793731
    18  C    5.471706   4.353356   3.137981   4.520547   3.178293
    19  C    6.505627   6.434354   5.113370   5.090541   4.243444
    20  C    7.470903   6.588250   5.255160   6.239031   4.982852
    21  C    4.987822   3.849578   2.925491   4.310983   3.151110
    22  C    6.838996   5.465608   4.315462   5.913770   4.536412
    23  C    5.951057   4.531536   3.892454   5.495572   4.400949
    24  C    7.705500   6.465426   5.221853   6.628115   5.265006
    25  C    7.559101   5.940574   5.006196   6.824590   5.478147
    26  C    7.184996   5.541325   4.835859   6.657367   5.430414
    27  H    3.920762   4.620193   5.827427   5.374732   6.185172
    28  H    3.434582   2.689532   4.045203   4.640772   4.888816
    29  H    3.420290   5.317386   6.129278   4.659983   5.892130
    30  H    2.172286   4.624793   4.904810   2.765786   4.169538
    31  H    3.436298   1.086649   2.124842   3.912138   3.429301
    32  H    3.909689   2.113226   1.081654   3.422399   2.174112
    33  H    2.741622   4.885150   4.612724   2.178981   3.433652
    34  H    4.630671   6.090134   5.290618   3.412445   3.893231
    35  H    6.275133   6.975400   5.831239   4.854891   4.601371
    36  H    7.559524   7.468706   6.144888   6.141271   5.317718
    37  H    4.101714   3.376643   2.573792   3.483894   2.557780
    38  H    8.363784   7.565365   6.230136   7.082797   5.890829
    39  H    5.952167   4.631726   4.271914   5.716124   4.819443
    40  H    8.604000   6.904311   5.984803   7.856187   6.486393
    41  H    8.735438   7.361033   6.170500   7.692718   6.315083
    42  H    8.000748   6.267865   5.718327   7.589658   6.408991
                   11         12         13         14         15
    11  C    0.000000
    12  C    2.838167   0.000000
    13  C    1.366427   2.459292   0.000000
    14  C    2.432035   1.423634   1.422455   0.000000
    15  C    4.278329   1.451980   3.761322   2.461477   0.000000
    16  C    3.723504   2.470000   2.468614   1.425445   2.833216
    17  C    5.090222   2.460686   4.237197   2.814850   1.421278
    18  C    5.244256   2.579929   4.972632   3.798324   1.457039
    19  C    4.846951   2.831589   3.713824   2.420111   2.468233
    20  C    6.496148   3.773282   5.667575   4.245261   2.472281
    21  C    5.226217   3.087065   5.275704   4.381714   2.530465
    22  C    6.615621   3.850542   6.229381   4.943630   2.493133
    23  C    6.500753   4.460570   6.633007   5.760135   3.792678
    24  C    7.127720   4.296010   6.497257   5.100810   2.855094
    25  C    7.671009   5.033767   7.432555   6.221212   3.789917
    26  C    7.631086   5.284970   7.612076   6.567602   4.297709
    27  H    6.255945   7.616461   7.586256   8.207793   8.663799
    28  H    5.908231   6.316871   7.045030   7.242850   7.076752
    29  H    4.997569   7.139407   6.349424   7.321957   8.424795
    30  H    2.668600   5.155150   3.983344   5.075600   6.541282
    31  H    5.318147   4.643223   6.088383   5.824421   5.064362
    32  H    4.594523   2.730923   4.832587   4.077549   2.742763
    33  H    1.083252   3.920535   2.115396   3.406046   5.357214
    34  H    2.131296   3.433459   1.086651   2.162099   4.612237
    35  H    4.035831   3.443365   2.675729   2.167299   3.917326
    36  H    5.810598   3.915742   4.597597   3.412061   3.441181
    37  H    4.411416   2.782314   4.642308   3.996282   2.759819
    38  H    7.200887   4.615018   6.239176   4.841587   3.440679
    39  H    6.775431   5.107908   7.082875   6.381620   4.664154
    40  H    8.677055   5.971234   8.367501   7.098783   4.648321
    41  H    8.210893   5.377748   7.564251   6.158985   3.940204
    42  H    8.611715   6.347691   8.652613   7.639223   5.383487
                   16         17         18         19         20
    16  C    0.000000
    17  C    2.422227   0.000000
    18  C    4.248947   2.454817   0.000000
    19  C    1.363986   1.426148   3.754557   0.000000
    20  C    3.718038   1.430661   2.824989   2.468917   0.000000
    21  C    5.142295   3.754786   1.419834   4.919049   4.220658
    22  C    5.084253   2.827031   1.430991   4.242232   2.419389
    23  C    6.472859   4.875274   2.444756   6.135949   5.036602
    24  C    4.849856   2.434168   2.472264   3.719877   1.361806
    25  C    6.460297   4.239146   2.463311   5.646972   3.705384
    26  C    7.055180   5.082402   2.841098   6.456337   4.838730
    27  H    9.610156   9.956710   8.717054  10.359855  11.029629
    28  H    8.581336   8.391287   6.910950   9.048082   9.267845
    29  H    8.687200   9.597485   8.795646   9.689899  10.861851
    30  H    6.391538   7.576435   7.167263   7.489462   8.927388
    31  H    6.998237   6.324908   4.780763   7.175287   7.027483
    32  H    4.999820   3.934863   2.561688   4.915737   4.595094
    33  H    4.582114   6.138771   6.297056   5.794337   7.554217
    34  H    2.672639   4.844157   5.890338   4.031726   6.248263
    35  H    1.086464   3.414204   5.322787   2.136137   4.599154
    36  H    2.135175   2.167409   4.602697   1.086478   2.668421
    37  H    4.983285   4.111144   2.165199   5.052862   4.867159
    38  H    4.025434   2.166563   3.910309   2.665420   1.086680
    39  H    7.225786   5.834179   3.422630   7.026324   6.089658
    40  H    7.191408   4.853948   3.438667   6.237671   4.026886
    41  H    5.813974   3.424811   3.449460   4.599683   2.133256
    42  H    8.136138   6.140244   3.926829   7.519714   5.799950
                   21         22         23         24         25
    21  C    0.000000
    22  C    2.433253   0.000000
    23  C    1.380113   2.802064   0.000000
    24  C    3.738697   1.428902   4.222701   0.000000
    25  C    2.787725   1.416875   2.406986   2.470369   0.000000
    26  C    2.422492   2.434205   1.409727   3.732380   1.378384
    27  H    7.896369   9.937789   8.355391  11.005669  10.277638
    28  H    6.136900   7.967455   6.471914   9.063851   8.193642
    29  H    8.101407  10.168756   8.846974  11.102093  10.756293
    30  H    6.705070   8.587165   7.714859   9.355831   9.392597
    31  H    4.242043   5.692625   4.646254   6.734801   5.965962
    32  H    2.608532   3.503423   3.460876   4.397564   4.159194
    33  H    6.185744   7.681505   7.412077   8.206746   8.706913
    34  H    6.262272   7.080027   7.620238   7.209445   8.328350
    35  H    6.176750   6.132638   7.510545   5.810031   7.509949
    36  H    5.843519   4.835888   6.985264   4.023324   6.211306
    37  H    1.081979   3.416275   2.127749   4.614783   3.868635
    38  H    5.300466   3.410411   6.089108   2.130884   4.587182
    39  H    2.135618   3.886965   1.085900   5.304702   3.389541
    40  H    3.874242   2.157630   3.398854   2.675638   1.086926
    41  H    4.598356   2.172431   4.839949   1.086561   2.686601
    42  H    3.403549   3.419921   2.169369   4.608423   2.143306
                   26         27         28         29         30
    26  C    0.000000
    27  H    9.560283   0.000000
    28  H    7.515847   2.479509   0.000000
    29  H   10.169371   2.493756   4.298254   0.000000
    30  H    9.019254   4.283974   4.960402   2.437453   0.000000
    31  H    5.499752   4.767638   2.451970   5.921748   5.560682
    32  H    4.143513   6.728276   4.723777   7.188693   5.973367
    33  H    8.599646   6.040258   6.130064   4.411773   1.998520
    34  H    8.569777   8.325944   7.986469   6.846731   4.433712
    35  H    8.112747  10.157455   9.327900   9.012053   6.642916
    36  H    7.156549  11.413281  10.091426  10.706669   8.472974
    37  H    3.397043   7.082678   5.553202   7.121114   5.708500
    38  H    5.800953  11.982104  10.250244  11.734270   9.725223
    39  H    2.166775   7.953964   6.181669   8.544539   7.637317
    40  H    2.144527  11.270784   9.119314  11.815202  10.456317
    41  H    4.058045  11.933819   9.903714  12.129784  10.426638
    42  H    1.085889  10.062006   7.988311  10.834475   9.844146
                   31         32         33         34         35
    31  H    0.000000
    32  H    2.434864   0.000000
    33  H    5.948429   5.543925   0.000000
    34  H    7.139307   5.887894   2.438242   0.000000
    35  H    7.896281   6.008856   4.703390   2.420408   0.000000
    36  H    8.173002   5.875497   6.704871   4.733871   2.478641
    37  H    3.967797   2.685102   5.299494   5.644545   5.949368
    38  H    8.008306   5.580950   8.228142   6.677243   4.724200
    39  H    4.692568   4.040001   7.588707   8.077408   8.230372
    40  H    6.849604   5.071251   9.726244   9.227409   8.214780
    41  H    7.526895   5.273990   9.290506   8.249121   6.723135
    42  H    6.093648   5.037413   9.551431   9.617532   9.189941
                   36         37         38         39         40
    36  H    0.000000
    37  H    6.061659   0.000000
    38  H    2.405227   5.927404   0.000000
    39  H    7.918555   2.441256   7.145844   0.000000
    40  H    6.654653   4.954751   4.725368   4.296007   0.000000
    41  H    4.717183   5.550083   2.471086   5.904707   2.431828
    42  H    8.187970   4.287993   6.709909   2.498089   2.478434
                   41         42
    41  H    0.000000
    42  H    4.748791   0.000000
 Stoichiometry    C26H16
 Framework group  C1[X(C26H16)]
 Deg. of freedom   120
 Full point group                 C1      NOp   1
 RotChk:  IX=0 Diff= 2.92D-16
 Largest Abelian subgroup         C1      NOp   1
 Largest concise Abelian subgroup C1      NOp   1
                         Standard orientation:                         
 ---------------------------------------------------------------------
 Center     Atomic      Atomic             Coordinates (Angstroms)
 Number     Number       Type             X           Y           Z
 ---------------------------------------------------------------------
      1          6           0        5.484695   -1.441910   -0.280211
      2          6           0        4.271757   -1.884029   -0.766995
      3          6           0        5.557115   -0.199554    0.379864
      4          6           0        4.426182    0.580079    0.532453
      5          6           0        3.098732   -1.108411   -0.612518
      6          6           0        3.165906    0.156592    0.043426
      7          6           0        1.841530   -1.555034   -1.124131
      8          6           0        0.699458   -0.844092   -0.914828
      9          6           0        1.955223    0.950627    0.181201
     10          6           0        0.700723    0.398485   -0.195239
     11          6           0        2.002558    2.306889    0.615520
     12          6           0       -0.520754    1.152848    0.018629
     13          6           0        0.884287    3.091360    0.580900
     14          6           0       -0.389213    2.551554    0.248959
     15          6           0       -1.862864    0.605796   -0.069238
     16          6           0       -1.514745    3.412703    0.095679
     17          6           0       -2.925273    1.499946   -0.372248
     18          6           0       -2.222845   -0.774787    0.226342
     19          6           0       -2.718559    2.909264   -0.301612
     20          6           0       -4.220181    0.991800   -0.706601
     21          6           0       -1.389142   -1.653701    0.966868
     22          6           0       -3.524194   -1.252191   -0.129062
     23          6           0       -1.765412   -2.954093    1.235407
     24          6           0       -4.491675   -0.341674   -0.655085
     25          6           0       -3.871242   -2.602408    0.123931
     26          6           0       -3.004846   -3.449138    0.781463
     27          1           0        6.378009   -2.047481   -0.400228
     28          1           0        4.198421   -2.841762   -1.275717
     29          1           0        6.507015    0.148162    0.775072
     30          1           0        4.514711    1.523405    1.058992
     31          1           0        1.809672   -2.479718   -1.693999
     32          1           0       -0.232602   -1.205492   -1.327901
     33          1           0        2.949481    2.754713    0.891610
     34          1           0        0.953024    4.151893    0.807518
     35          1           0       -1.377466    4.480414    0.242484
     36          1           0       -3.557224    3.568815   -0.506718
     37          1           0       -0.443752   -1.290375    1.347540
     38          1           0       -4.986528    1.700580   -1.008621
     39          1           0       -1.104051   -3.594407    1.811409
     40          1           0       -4.854460   -2.950108   -0.182329
     41          1           0       -5.469789   -0.721731   -0.936978
     42          1           0       -3.287794   -4.478427    0.980612
 ---------------------------------------------------------------------
 Rotational constants (GHZ):           0.3788175           0.1569772           0.1173229
 Leave Link  202 at Thu Sep  8 15:03:00 2022, MaxMem=  1342177280 cpu:               3.4 elap:               0.1
 (Enter /mnt/opt/groups/app-gaussian/g16-avx2/l301.exe)
 Standard basis: 6-31G(d,p) (6D, 7F)
 Ernie: Thresh=  0.10000D-02 Tol=  0.10000D-05 Strict=F.
 There are   470 symmetry adapted cartesian basis functions of A   symmetry.
 There are   470 symmetry adapted basis functions of A   symmetry.
   470 basis functions,   840 primitive gaussians,   470 cartesian basis functions
    86 alpha electrons       86 beta electrons
       nuclear repulsion energy      2050.2916821225 Hartrees.
 IExCor=  402 DFT=T Ex+Corr=B3LYP ExCW=0 ScaHFX=  0.200000
 ScaDFX=  0.800000  0.720000  1.000000  0.810000 ScalE2=  1.000000  1.000000
 IRadAn=      5 IRanWt=     -1 IRanGd=            0 ICorTp=0 IEmpDi=131
 NAtoms=   42 NActive=   42 NUniq=   42 SFac= 1.00D+00 NAtFMM=   60 NAOKFM=F Big=F
 Integral buffers will be    131072 words long.
 Raffenetti 2 integral format.
 Two-electron integral symmetry is turned on.
 R6Disp:  Grimme-D3 Dispersion energy=       -0.0421084443 Hartrees.
 Nuclear repulsion after empirical dispersion term =     2050.2495736782 Hartrees.
 Leave Link  301 at Thu Sep  8 15:03:00 2022, MaxMem=  1342177280 cpu:               5.0 elap:               0.1
 (Enter /mnt/opt/groups/app-gaussian/g16-avx2/l302.exe)
 NPDir=0 NMtPBC=     1 NCelOv=     1 NCel=       1 NClECP=     1 NCelD=      1
         NCelK=      1 NCelE2=     1 NClLst=     1 CellRange=     0.0.
 One-electron integrals computed using PRISM.
 One-electron integral symmetry used in STVInt
 NBasis=   470 RedAO= T EigKep=  1.75D-04  NBF=   470
 NBsUse=   470 1.00D-06 EigRej= -1.00D+00 NBFU=   470
 Precomputing XC quadrature grid using
 IXCGrd= 4 IRadAn=           5 IRanWt=          -1 IRanGd=           0 AccXCQ= 1.00D-12.
 Generated NRdTot=       0 NPtTot=           0 NUsed=           0 NTot=          32
 NSgBfM=   467   467   467   467   467 MxSgAt=    42 MxSgA2=    42.
 Leave Link  302 at Thu Sep  8 15:03:02 2022, MaxMem=  1342177280 cpu:              87.3 elap:               1.9
 (Enter /mnt/opt/groups/app-gaussian/g16-avx2/l303.exe)
 DipDrv:  MaxL=1.
 Leave Link  303 at Thu Sep  8 15:03:03 2022, MaxMem=  1342177280 cpu:               7.0 elap:               0.2
 (Enter /mnt/opt/groups/app-gaussian/g16-avx2/l401.exe)
 Initial guess from the checkpoint file:  "/scratch/9832365.torquesrv1.cis.gov.pl/Gau-167493.chk"
 B after Tr=     0.000000   -0.000000   -0.000000
         Rot=    1.000000   -0.000000   -0.000000    0.000000 Ang=   0.00 deg.
 Guess basis will be translated and rotated to current coordinates.
 JPrj=2 DoOrth=T DoCkMO=T.
 Leave Link  401 at Thu Sep  8 15:03:04 2022, MaxMem=  1342177280 cpu:              69.1 elap:               1.6
 (Enter /mnt/opt/groups/app-gaussian/g16-avx2/l502.exe)
 Two-electron integrals replicated using symmetry.
 Closed shell SCF:
 Using DIIS extrapolation, IDIIS=    10.
 NGot=  1342177280 LenX=  1341707128 LenY=  1341485758
 Requested convergence on RMS density matrix=1.00D-08 within 500 cycles.
 Requested convergence on MAX density matrix=1.00D-06.
 Requested convergence on             energy=1.00D-06.
 Level shift goal  0.100 maximum shift  0.100.
 No special actions if energy rises.
 Dynamic level shift is on during FON iterations.

 Cycle   1  Pass 1  IDiag  1:
 FoFJK:  IHMeth= 1 ICntrl=       0 DoSepK=F KAlg= 0 I1Cent=           0 FoldK=F
 IRaf= 700000000 NMat=       1 IRICut=       1 DoRegI=T DoRafI=F ISym2E= 0 IDoP0=0 IntGTp=1.
 FoFCou: FMM=F IPFlag=           0 FMFlag=      100000 FMFlg1=           0
         NFxFlg=           0 DoJE=F BraDBF=F KetDBF=F FulRan=T
         wScrn=  0.000000 ICntrl=         0 IOpCl=  0 I1Cent=           0 NGrid=           0
         NMat0=    1 NMatS0=      1 NMatT0=    0 NMatD0=    1 NMtDS0=    0 NMtDT0=    0
 Symmetry not used in FoFCou.
 E= -1000.51864671451    
 DIIS: error= 2.35D-08 at cycle   1 NSaved=   1.
 NSaved= 1 IEnMin= 1 EnMin= -1000.51864671451     IErMin= 1 ErrMin= 2.35D-08
 ErrMax= 2.35D-08  0.00D+00 EMaxC= 1.00D+00 BMatC= 4.15D-13 BMatP= 4.15D-13
 IDIUse=1 WtCom= 1.00D+00 WtEn= 0.00D+00
 Coeff-Com:  0.100D+01
 Coeff:      0.100D+01
 Gap=     0.147 Goal=     0.100 Shift=    0.000
 RMSDP=4.78D-09 MaxDP=1.89D-07              OVMax= 5.40D-07

 SCF Done:  E(RB3LYP) =  -1000.51864671     A.U. after    1 cycles
            NFock=  1  Conv=0.48D-08     -V/T= 2.0098
 KE= 9.907883525548D+02 PE=-6.417052477455D+03 EE= 2.375495904507D+03
 Leave Link  502 at Thu Sep  8 15:03:09 2022, MaxMem=  1342177280 cpu:             204.9 elap:               4.5
 (Enter /mnt/opt/groups/app-gaussian/g16-avx2/l801.exe)
 DoSCS=F DFT=T ScalE2(SS,OS)=  1.000000  1.000000
 Range of M.O.s used for correlation:     1   470
 NBasis=   470 NAE=    86 NBE=    86 NFC=     0 NFV=     0
 NROrb=    470 NOA=    86 NOB=    86 NVA=   384 NVB=   384
 Leave Link  801 at Thu Sep  8 15:03:09 2022, MaxMem=  1342177280 cpu:               2.6 elap:               0.1
 (Enter /mnt/opt/groups/app-gaussian/g16-avx2/l1101.exe)
 Using compressed storage, NAtomX=    42.
 Will process     43 centers per pass.
 R6Disp: Adding Grimme-D3 dispersion energy 1st derivatives to the gradient.
 Leave Link 1101 at Thu Sep  8 15:03:12 2022, MaxMem=  1342177280 cpu:              75.3 elap:               1.6
 (Enter /mnt/opt/groups/app-gaussian/g16-avx2/l1102.exe)
 Symmetrizing basis deriv contribution to polar:
 IMax=3 JMax=2 DiffMx= 0.00D+00
 Leave Link 1102 at Thu Sep  8 15:03:12 2022, MaxMem=  1342177280 cpu:               4.1 elap:               0.1
 (Enter /mnt/opt/groups/app-gaussian/g16-avx2/l1110.exe)
 Forming Gx(P) for the SCF density, NAtomX=    42.
 Integral derivatives from FoFJK, PRISM(SPDF).
 Do as many integral derivatives as possible in FoFJK.
 G2DrvN: MDV=    1342172902.
 G2DrvN: will do    43 centers at a time, making    1 passes.
 Calling FoFCou, ICntrl=  3107 FMM=F I1Cent=   0 AccDes= 1.00D-12.
 FoFJK:  IHMeth= 1 ICntrl=    3107 DoSepK=F KAlg= 0 I1Cent=           0 FoldK=F
 IRaf=         0 NMat=       1 IRICut=       1 DoRegI=T DoRafI=F ISym2E= 0 IDoP0=0 IntGTp=1.
 FoFCou: FMM=F IPFlag=           0 FMFlag=      100000 FMFlg1=           0
         NFxFlg=           0 DoJE=F BraDBF=F KetDBF=F FulRan=T
         wScrn=  0.000000 ICntrl=      3107 IOpCl=  0 I1Cent=           0 NGrid=           0
         NMat0=    1 NMatS0=      1 NMatT0=    0 NMatD0=    1 NMtDS0=    0 NMtDT0=    0
 Symmetry not used in FoFCou.
 End of G2Drv F.D. properties file   721 does not exist.
 End of G2Drv F.D. properties file   722 does not exist.
 End of G2Drv F.D. properties file   788 does not exist.
 Leave Link 1110 at Thu Sep  8 15:04:58 2022, MaxMem=  1342177280 cpu:            4926.2 elap:             105.2
 (Enter /mnt/opt/groups/app-gaussian/g16-avx2/l1002.exe)
 Minotr:  Closed shell wavefunction.
          IDoAtm=111111111111111111111111111111111111111111
          Direct CPHF calculation.
          Differentiating once with respect to electric field.
                with respect to dipole field.
          Differentiating once with respect to nuclear coordinates.
          Requested convergence is 1.0D-08 RMS, and 1.0D-07 maximum.
          Secondary convergence is 1.0D-12 RMS, and 1.0D-12 maximum.
          NewPWx=T KeepS1=F KeepF1=F KeepIn=T MapXYZ=F SortEE=F KeepMc=T.
        12671 words used for storage of precomputed grid.
 Two-electron integrals replicated using symmetry.
          MDV=    1342177280 using IRadAn=       1.
          Solving linear equations simultaneously, MaxMat=     384.
 FoF2E skips out because all densities are zero.
 CalDSu exits because no D1Ps are significant.
 FoFJK:  IHMeth= 1 ICntrl=       0 DoSepK=F KAlg= 0 I1Cent=           0 FoldK=F
 IRaf= 700000000 NMat=      96 IRICut=     240 DoRegI=T DoRafI=T ISym2E= 2 IDoP0=0 IntGTp=1.
 FoFCou: FMM=F IPFlag=           0 FMFlag=      100000 FMFlg1=           0
         NFxFlg=           0 DoJE=F BraDBF=F KetDBF=F FulRan=T
         wScrn=  0.000000 ICntrl=         0 IOpCl=  0 I1Cent=           0 NGrid=           0
         NMat0=   96 NMatS0=     96 NMatT0=    0 NMatD0=   96 NMtDS0=    0 NMtDT0=    0
 Integrals replicated using symmetry in FoFCou.
 Raff kept on since  64.09% of shell-pairs survive, threshold=   0.20 IRatSp=64.
          There are   129 degrees of freedom in the 1st order CPHF.  IDoFFX=6 NUNeed=     3.
    126 vectors produced by pass  0 Test12= 3.30D-14 1.00D-09 XBig12= 7.98D+02 1.46D+01.
 AX will form    96 AO Fock derivatives at one time.
    126 vectors produced by pass  1 Test12= 3.30D-14 1.00D-09 XBig12= 9.40D+01 1.03D+00.
    126 vectors produced by pass  2 Test12= 3.30D-14 1.00D-09 XBig12= 1.15D+00 1.06D-01.
    126 vectors produced by pass  3 Test12= 3.30D-14 1.00D-09 XBig12= 4.66D-03 5.64D-03.
    126 vectors produced by pass  4 Test12= 3.30D-14 1.00D-09 XBig12= 9.92D-06 2.25D-04.
     99 vectors produced by pass  5 Test12= 3.30D-14 1.00D-09 XBig12= 1.17D-08 8.35D-06.
     29 vectors produced by pass  6 Test12= 3.30D-14 1.00D-09 XBig12= 1.15D-11 1.88D-07.
      3 vectors produced by pass  7 Test12= 3.30D-14 1.00D-09 XBig12= 1.11D-14 7.41D-09.
 InvSVY:  IOpt=1 It=  1 EMax= 3.55D-15
 Solved reduced A of dimension   761 with   129 vectors.
 FullF1:  Do perturbations      1 to       3.
 Isotropic polarizability for W=    0.000000      299.11 Bohr**3.
 End of Minotr F.D. properties file   721 does not exist.
 End of Minotr F.D. properties file   722 does not exist.
 End of Minotr F.D. properties file   788 does not exist.
 Leave Link 1002 at Thu Sep  8 15:11:31 2022, MaxMem=  1342177280 cpu:           18368.0 elap:             392.5
 (Enter /mnt/opt/groups/app-gaussian/g16-avx2/l601.exe)
 Copying SCF densities to generalized density rwf, IOpCl= 0 IROHF=0.

 **********************************************************************

            Population analysis using the SCF Density.

 **********************************************************************

 Orbital symmetries:
       Occupied  (A) (A) (A) (A) (A) (A) (A) (A) (A) (A) (A) (A)
                 (A) (A) (A) (A) (A) (A) (A) (A) (A) (A) (A) (A)
                 (A) (A) (A) (A) (A) (A) (A) (A) (A) (A) (A) (A)
                 (A) (A) (A) (A) (A) (A) (A) (A) (A) (A) (A) (A)
                 (A) (A) (A) (A) (A) (A) (A) (A) (A) (A) (A) (A)
                 (A) (A) (A) (A) (A) (A) (A) (A) (A) (A) (A) (A)
                 (A) (A) (A) (A) (A) (A) (A) (A) (A) (A) (A) (A)
                 (A) (A)
       Virtual   (A) (A) (A) (A) (A) (A) (A) (A) (A) (A) (A) (A)
                 (A) (A) (A) (A) (A) (A) (A) (A) (A) (A) (A) (A)
                 (A) (A) (A) (A) (A) (A) (A) (A) (A) (A) (A) (A)
                 (A) (A) (A) (A) (A) (A) (A) (A) (A) (A) (A) (A)
                 (A) (A) (A) (A) (A) (A) (A) (A) (A) (A) (A) (A)
                 (A) (A) (A) (A) (A) (A) (A) (A) (A) (A) (A) (A)
                 (A) (A) (A) (A) (A) (A) (A) (A) (A) (A) (A) (A)
                 (A) (A) (A) (A) (A) (A) (A) (A) (A) (A) (A) (A)
                 (A) (A) (A) (A) (A) (A) (A) (A) (A) (A) (A) (A)
                 (A) (A) (A) (A) (A) (A) (A) (A) (A) (A) (A) (A)
                 (A) (A) (A) (A) (A) (A) (A) (A) (A) (A) (A) (A)
                 (A) (A) (A) (A) (A) (A) (A) (A) (A) (A) (A) (A)
                 (A) (A) (A) (A) (A) (A) (A) (A) (A) (A) (A) (A)
                 (A) (A) (A) (A) (A) (A) (A) (A) (A) (A) (A) (A)
                 (A) (A) (A) (A) (A) (A) (A) (A) (A) (A) (A) (A)
                 (A) (A) (A) (A) (A) (A) (A) (A) (A) (A) (A) (A)
                 (A) (A) (A) (A) (A) (A) (A) (A) (A) (A) (A) (A)
                 (A) (A) (A) (A) (A) (A) (A) (A) (A) (A) (A) (A)
                 (A) (A) (A) (A) (A) (A) (A) (A) (A) (A) (A) (A)
                 (A) (A) (A) (A) (A) (A) (A) (A) (A) (A) (A) (A)
                 (A) (A) (A) (A) (A) (A) (A) (A) (A) (A) (A) (A)
                 (A) (A) (A) (A) (A) (A) (A) (A) (A) (A) (A) (A)
                 (A) (A) (A) (A) (A) (A) (A) (A) (A) (A) (A) (A)
                 (A) (A) (A) (A) (A) (A) (A) (A) (A) (A) (A) (A)
                 (A) (A) (A) (A) (A) (A) (A) (A) (A) (A) (A) (A)
                 (A) (A) (A) (A) (A) (A) (A) (A) (A) (A) (A) (A)
                 (A) (A) (A) (A) (A) (A) (A) (A) (A) (A) (A) (A)
                 (A) (A) (A) (A) (A) (A) (A) (A) (A) (A) (A) (A)
                 (A) (A) (A) (A) (A) (A) (A) (A) (A) (A) (A) (A)
                 (A) (A) (A) (A) (A) (A) (A) (A) (A) (A) (A) (A)
                 (A) (A) (A) (A) (A) (A) (A) (A) (A) (A) (A) (A)
                 (A) (A) (A) (A) (A) (A) (A) (A) (A) (A) (A) (A)
 The electronic state is 1-A.
 Alpha  occ. eigenvalues --  -10.20543 -10.20501 -10.20185 -10.20116 -10.20081
 Alpha  occ. eigenvalues --  -10.19980 -10.19936 -10.19882 -10.19744 -10.19546
 Alpha  occ. eigenvalues --  -10.19149 -10.19098 -10.19079 -10.19068 -10.19025
 Alpha  occ. eigenvalues --  -10.18993 -10.18988 -10.18949 -10.18913 -10.18912
 Alpha  occ. eigenvalues --  -10.18859 -10.18848 -10.18736 -10.18666 -10.18558
 Alpha  occ. eigenvalues --  -10.18555  -0.88895  -0.87248  -0.85408  -0.83125
 Alpha  occ. eigenvalues --   -0.80957  -0.79605  -0.77793  -0.76510  -0.74737
 Alpha  occ. eigenvalues --   -0.73779  -0.72513  -0.71193  -0.70551  -0.63854
 Alpha  occ. eigenvalues --   -0.63500  -0.62304  -0.60947  -0.60689  -0.59645
 Alpha  occ. eigenvalues --   -0.57507  -0.54937  -0.53283  -0.52343  -0.50829
 Alpha  occ. eigenvalues --   -0.50417  -0.48965  -0.48277  -0.46987  -0.46161
 Alpha  occ. eigenvalues --   -0.45347  -0.43900  -0.43092  -0.42631  -0.42475
 Alpha  occ. eigenvalues --   -0.42091  -0.41465  -0.41028  -0.40093  -0.39732
 Alpha  occ. eigenvalues --   -0.39334  -0.39158  -0.38727  -0.37065  -0.36637
 Alpha  occ. eigenvalues --   -0.35769  -0.35611  -0.34256  -0.33975  -0.33097
 Alpha  occ. eigenvalues --   -0.32326  -0.31736  -0.31370  -0.29787  -0.28296
 Alpha  occ. eigenvalues --   -0.27108  -0.25842  -0.23843  -0.21661  -0.20722
 Alpha  occ. eigenvalues --   -0.19979
 Alpha virt. eigenvalues --   -0.05281  -0.04651  -0.03353  -0.00989   0.00630
 Alpha virt. eigenvalues --    0.02610   0.03708   0.05970   0.09104   0.09480
 Alpha virt. eigenvalues --    0.10029   0.10570   0.10958   0.11380   0.12507
 Alpha virt. eigenvalues --    0.13380   0.14538   0.15218   0.15736   0.15947
 Alpha virt. eigenvalues --    0.17105   0.17580   0.17954   0.19217   0.19658
 Alpha virt. eigenvalues --    0.19938   0.20669   0.22110   0.22469   0.23827
 Alpha virt. eigenvalues --    0.24381   0.25544   0.26260   0.26618   0.28202
 Alpha virt. eigenvalues --    0.28946   0.29638   0.30400   0.31003   0.31411
 Alpha virt. eigenvalues --    0.32225   0.32511   0.33243   0.35082   0.35602
 Alpha virt. eigenvalues --    0.37313   0.39219   0.40420   0.44855   0.45268
 Alpha virt. eigenvalues --    0.45940   0.47508   0.48098   0.49722   0.50460
 Alpha virt. eigenvalues --    0.50900   0.51602   0.51734   0.52793   0.53062
 Alpha virt. eigenvalues --    0.53320   0.53788   0.54351   0.54870   0.55244
 Alpha virt. eigenvalues --    0.55491   0.56046   0.56211   0.56662   0.56870
 Alpha virt. eigenvalues --    0.57377   0.57784   0.57962   0.58466   0.58788
 Alpha virt. eigenvalues --    0.59064   0.59289   0.59732   0.60175   0.60637
 Alpha virt. eigenvalues --    0.60806   0.61010   0.61439   0.61583   0.61854
 Alpha virt. eigenvalues --    0.61933   0.62483   0.62898   0.63669   0.64015
 Alpha virt. eigenvalues --    0.64825   0.65260   0.65506   0.66366   0.66806
 Alpha virt. eigenvalues --    0.67325   0.67843   0.69569   0.70450   0.71702
 Alpha virt. eigenvalues --    0.72569   0.75037   0.75791   0.79133   0.79568
 Alpha virt. eigenvalues --    0.80384   0.80910   0.81168   0.81401   0.82062
 Alpha virt. eigenvalues --    0.82187   0.82428   0.83210   0.83692   0.84040
 Alpha virt. eigenvalues --    0.84326   0.84974   0.85425   0.86783   0.87378
 Alpha virt. eigenvalues --    0.87668   0.88947   0.89447   0.91593   0.91965
 Alpha virt. eigenvalues --    0.92897   0.94263   0.94553   0.95165   0.95656
 Alpha virt. eigenvalues --    0.96278   0.97007   0.97923   0.99012   0.99337
 Alpha virt. eigenvalues --    0.99951   1.02322   1.02660   1.04068   1.04616
 Alpha virt. eigenvalues --    1.05570   1.06021   1.07206   1.08246   1.09471
 Alpha virt. eigenvalues --    1.10849   1.11877   1.12891   1.14573   1.15223
 Alpha virt. eigenvalues --    1.16427   1.17164   1.18326   1.20045   1.20778
 Alpha virt. eigenvalues --    1.22248   1.23382   1.24122   1.24687   1.25718
 Alpha virt. eigenvalues --    1.26336   1.27505   1.27845   1.28669   1.31233
 Alpha virt. eigenvalues --    1.31883   1.32401   1.33673   1.35227   1.36045
 Alpha virt. eigenvalues --    1.36955   1.37121   1.38042   1.38899   1.39624
 Alpha virt. eigenvalues --    1.40231   1.40666   1.41259   1.41678   1.42446
 Alpha virt. eigenvalues --    1.43316   1.44071   1.44862   1.45390   1.47321
 Alpha virt. eigenvalues --    1.49214   1.49980   1.52505   1.52925   1.53545
 Alpha virt. eigenvalues --    1.56007   1.57743   1.60516   1.62952   1.68850
 Alpha virt. eigenvalues --    1.70670   1.71105   1.72414   1.73759   1.74175
 Alpha virt. eigenvalues --    1.75097   1.75829   1.76685   1.77005   1.78540
 Alpha virt. eigenvalues --    1.78814   1.79269   1.82317   1.82868   1.83632
 Alpha virt. eigenvalues --    1.84351   1.84928   1.85619   1.86552   1.87061
 Alpha virt. eigenvalues --    1.87284   1.87861   1.88630   1.89169   1.89676
 Alpha virt. eigenvalues --    1.90299   1.90950   1.91261   1.91414   1.92557
 Alpha virt. eigenvalues --    1.93707   1.94304   1.94659   1.95957   1.96958
 Alpha virt. eigenvalues --    1.98776   1.99184   1.99659   2.00068   2.01395
 Alpha virt. eigenvalues --    2.01773   2.02939   2.03644   2.05160   2.06360
 Alpha virt. eigenvalues --    2.08007   2.08398   2.09790   2.15645   2.16941
 Alpha virt. eigenvalues --    2.17323   2.18815   2.19163   2.20831   2.21533
 Alpha virt. eigenvalues --    2.23583   2.23854   2.25010   2.26439   2.26594
 Alpha virt. eigenvalues --    2.27735   2.29040   2.29771   2.30276   2.30679
 Alpha virt. eigenvalues --    2.31395   2.31750   2.32272   2.33373   2.35329
 Alpha virt. eigenvalues --    2.35709   2.37426   2.37888   2.38547   2.38936
 Alpha virt. eigenvalues --    2.39896   2.41064   2.41832   2.42337   2.42493
 Alpha virt. eigenvalues --    2.43225   2.44250   2.45496   2.46033   2.46285
 Alpha virt. eigenvalues --    2.47077   2.47309   2.47594   2.50891   2.51978
 Alpha virt. eigenvalues --    2.52847   2.53675   2.54821   2.55887   2.56257
 Alpha virt. eigenvalues --    2.56519   2.57575   2.58219   2.58607   2.59437
 Alpha virt. eigenvalues --    2.59962   2.60239   2.60646   2.61911   2.62662
 Alpha virt. eigenvalues --    2.63723   2.63743   2.65175   2.66844   2.67567
 Alpha virt. eigenvalues --    2.67749   2.68622   2.69878   2.70595   2.71333
 Alpha virt. eigenvalues --    2.72808   2.73724   2.74902   2.75157   2.76259
 Alpha virt. eigenvalues --    2.77336   2.78810   2.79934   2.81552   2.82200
 Alpha virt. eigenvalues --    2.83069   2.86282   2.88666   2.91852   2.94981
 Alpha virt. eigenvalues --    2.98493   3.02135   3.04234   3.07797   3.09539
 Alpha virt. eigenvalues --    3.12056   3.13752   3.14489   3.16687   3.16738
 Alpha virt. eigenvalues --    3.19030   3.21715   3.22147   3.24204   3.24447
 Alpha virt. eigenvalues --    3.26304   3.27208   3.29236   3.31219   3.32381
 Alpha virt. eigenvalues --    3.33486   3.34092   3.35448   3.39443   3.42202
 Alpha virt. eigenvalues --    3.48089   3.48848   3.68195   3.68765   3.71720
 Alpha virt. eigenvalues --    3.76764   3.86749   3.88562   4.09804   4.10790
 Alpha virt. eigenvalues --    4.12050   4.12946   4.13717   4.14564   4.14983
 Alpha virt. eigenvalues --    4.16784   4.17794   4.19163   4.20346   4.20807
 Alpha virt. eigenvalues --    4.22062   4.32586   4.34090   4.38874   4.40512
 Alpha virt. eigenvalues --    4.43388   4.47204   4.50444   4.56429   4.61057
 Alpha virt. eigenvalues --    4.68056   4.78634   4.90129   4.98924
          Condensed to atoms (all electrons):
               1          2          3          4          5          6
     1  C    4.856319   0.506313   0.506315  -0.024719  -0.011643  -0.039955
     2  C    0.506313   5.021612  -0.024456  -0.066673   0.468103  -0.027284
     3  C    0.506315  -0.024456   4.849868   0.518013  -0.036126  -0.009647
     4  C   -0.024719  -0.066673   0.518013   5.037218  -0.059949   0.469767
     5  C   -0.011643   0.468103  -0.036126  -0.059949   4.763794   0.461252
     6  C   -0.039955  -0.027284  -0.009647   0.469767   0.461252   4.963367
     7  C    0.008177  -0.084290  -0.000522   0.014430   0.412501  -0.014811
     8  C   -0.000441   0.008968   0.000072  -0.001388   0.000334  -0.064871
     9  C   -0.000573   0.013441   0.008217  -0.086470  -0.008942   0.308178
    10  C    0.000046  -0.000525  -0.000228   0.010260  -0.043082  -0.000542
    11  C   -0.000017  -0.000100   0.000408  -0.019512   0.009678  -0.074161
    12  C    0.000000  -0.000011   0.000001  -0.000093  -0.000082   0.011409
    13  C    0.000000   0.000000  -0.000012   0.000543  -0.000220   0.008188
    14  C    0.000000   0.000000   0.000000  -0.000017  -0.000005   0.000105
    15  C    0.000000  -0.000000  -0.000000   0.000000  -0.000018  -0.000031
    16  C   -0.000000   0.000000   0.000000   0.000000   0.000000  -0.000009
    17  C   -0.000000   0.000000   0.000000  -0.000000   0.000000  -0.000000
    18  C   -0.000000   0.000000  -0.000000   0.000000  -0.000001  -0.000001
    19  C   -0.000000  -0.000000   0.000000   0.000000   0.000000   0.000000
    20  C    0.000000   0.000000  -0.000000   0.000000  -0.000000  -0.000000
    21  C   -0.000000   0.000001   0.000000   0.000000   0.000080  -0.000049
    22  C   -0.000000   0.000000   0.000000  -0.000000   0.000000  -0.000000
    23  C   -0.000000   0.000000  -0.000000  -0.000000  -0.000001   0.000001
    24  C    0.000000  -0.000000   0.000000  -0.000000  -0.000000   0.000000
    25  C   -0.000000   0.000000   0.000000  -0.000000   0.000000  -0.000000
    26  C    0.000000  -0.000000  -0.000000  -0.000000   0.000000   0.000000
    27  H    0.365425  -0.034663  -0.039530   0.004171   0.002659   0.001138
    28  H   -0.044100   0.364249   0.004642   0.000584  -0.039831   0.004444
    29  H   -0.040321   0.004235   0.365240  -0.034332   0.001178   0.002870
    30  H    0.004550   0.000656  -0.043651   0.358213   0.004864  -0.030875
    31  H    0.000167  -0.008133   0.000020  -0.000232  -0.039129   0.004059
    32  H    0.000003  -0.000212  -0.000000   0.000015   0.002528   0.001120
    33  H   -0.000004  -0.000001   0.000247   0.003700  -0.000221  -0.013437
    34  H   -0.000000  -0.000000   0.000000   0.000010   0.000002  -0.000257
    35  H    0.000000  -0.000000  -0.000000  -0.000000  -0.000000   0.000000
    36  H   -0.000000   0.000000   0.000000  -0.000000   0.000000  -0.000000
    37  H   -0.000000   0.000003  -0.000000  -0.000005   0.000168  -0.000037
    38  H   -0.000000  -0.000000   0.000000  -0.000000   0.000000   0.000000
    39  H    0.000000  -0.000000   0.000000  -0.000000  -0.000001  -0.000000
    40  H   -0.000000   0.000000   0.000000  -0.000000   0.000000  -0.000000
    41  H    0.000000  -0.000000  -0.000000  -0.000000  -0.000000  -0.000000
    42  H    0.000000  -0.000000   0.000000   0.000000  -0.000000   0.000000
               7          8          9         10         11         12
     1  C    0.008177  -0.000441  -0.000573   0.000046  -0.000017   0.000000
     2  C   -0.084290   0.008968   0.013441  -0.000525  -0.000100  -0.000011
     3  C   -0.000522   0.000072   0.008217  -0.000228   0.000408   0.000001
     4  C    0.014430  -0.001388  -0.086470   0.010260  -0.019512  -0.000093
     5  C    0.412501   0.000334  -0.008942  -0.043082   0.009678  -0.000082
     6  C   -0.014811  -0.064871   0.308178  -0.000542  -0.074161   0.011409
     7  C    5.073205   0.474292  -0.068406  -0.003714  -0.001143   0.008546
     8  C    0.474292   5.056037  -0.024733   0.427853   0.012479  -0.076086
     9  C   -0.068406  -0.024733   5.032107   0.420820   0.448789  -0.011296
    10  C   -0.003714   0.427853   0.420820   5.066193  -0.059214   0.340724
    11  C   -0.001143   0.012479   0.448789  -0.059214   5.054918  -0.055783
    12  C    0.008546  -0.076086  -0.011296   0.340724  -0.055783   5.212377
    13  C    0.000076  -0.000826  -0.003685  -0.060468   0.476942  -0.018362
    14  C   -0.000205   0.006762  -0.035873  -0.024143  -0.010995   0.455032
    15  C    0.000726  -0.014074   0.007753  -0.077178  -0.000928   0.346256
    16  C   -0.000001  -0.000073  -0.000256   0.011732   0.008254  -0.029861
    17  C    0.000001   0.000213  -0.000159   0.006052   0.000033  -0.036471
    18  C    0.000089  -0.004339   0.000355  -0.015901  -0.000004  -0.075987
    19  C    0.000000  -0.000006   0.000053  -0.000689  -0.000434  -0.055592
    20  C   -0.000000   0.000002  -0.000000  -0.000050   0.000000   0.011530
    21  C   -0.000622  -0.008760  -0.000419  -0.003709  -0.000006  -0.015902
    22  C   -0.000016  -0.000496   0.000007   0.000338   0.000000   0.007548
    23  C   -0.000212  -0.000455  -0.000015   0.000083   0.000000   0.000676
    24  C    0.000000  -0.000006   0.000000  -0.000003   0.000000  -0.000850
    25  C    0.000001  -0.000029  -0.000000  -0.000003  -0.000000  -0.000077
    26  C   -0.000002   0.000073   0.000000  -0.000000   0.000000  -0.000016
    27  H   -0.000202   0.000004   0.000016  -0.000001  -0.000000  -0.000000
    28  H   -0.008826   0.000260  -0.000187   0.000014   0.000002   0.000000
    29  H    0.000010  -0.000000  -0.000232   0.000002   0.000011  -0.000000
    30  H   -0.000201   0.000015  -0.013918  -0.000258   0.003525   0.000008
    31  H    0.361340  -0.035451   0.001186   0.002718   0.000019  -0.000255
    32  H   -0.029820   0.362177   0.003973  -0.035365  -0.000209  -0.009475
    33  H    0.000017  -0.000217  -0.030115   0.004629   0.356313   0.000998
    34  H   -0.000000   0.000018   0.002383   0.001232  -0.035784   0.004125
    35  H   -0.000000   0.000002   0.000007  -0.000191   0.000219   0.004460
    36  H    0.000000  -0.000000  -0.000001   0.000018   0.000004   0.000904
    37  H   -0.001369   0.000973   0.001478   0.006238   0.000022   0.001413
    38  H   -0.000000  -0.000000  -0.000000   0.000001  -0.000000  -0.000211
    39  H    0.000015   0.000022  -0.000001  -0.000002  -0.000000   0.000004
    40  H   -0.000000  -0.000000   0.000000   0.000000  -0.000000   0.000001
    41  H   -0.000000   0.000000   0.000000  -0.000000   0.000000   0.000017
    42  H    0.000000   0.000001   0.000000   0.000000  -0.000000  -0.000000
              13         14         15         16         17         18
     1  C    0.000000   0.000000   0.000000  -0.000000  -0.000000  -0.000000
     2  C    0.000000   0.000000  -0.000000   0.000000   0.000000   0.000000
     3  C   -0.000012   0.000000  -0.000000   0.000000   0.000000  -0.000000
     4  C    0.000543  -0.000017   0.000000   0.000000  -0.000000   0.000000
     5  C   -0.000220  -0.000005  -0.000018   0.000000   0.000000  -0.000001
     6  C    0.008188   0.000105  -0.000031  -0.000009  -0.000000  -0.000001
     7  C    0.000076  -0.000205   0.000726  -0.000001   0.000001   0.000089
     8  C   -0.000826   0.006762  -0.014074  -0.000073   0.000213  -0.004339
     9  C   -0.003685  -0.035873   0.007753  -0.000256  -0.000159   0.000355
    10  C   -0.060468  -0.024143  -0.077178   0.011732   0.006052  -0.015901
    11  C    0.476942  -0.010995  -0.000928   0.008254   0.000033  -0.000004
    12  C   -0.018362   0.455032   0.346256  -0.029861  -0.036471  -0.075987
    13  C    5.040880   0.438319   0.012525  -0.068774  -0.000004  -0.000041
    14  C    0.438319   4.747504  -0.033968   0.446836  -0.028963   0.005840
    15  C    0.012525  -0.033968   5.230157  -0.057629   0.454759   0.327640
    16  C   -0.068774   0.446836  -0.057629   5.032651  -0.011308  -0.000778
    17  C   -0.000004  -0.028963   0.454759  -0.011308   4.768771  -0.021685
    18  C   -0.000041   0.005840   0.327640  -0.000778  -0.021685   4.988625
    19  C    0.007887  -0.011183  -0.028927   0.476106   0.446441   0.011548
    20  C   -0.000010   0.000047  -0.018430   0.007765   0.431316  -0.059344
    21  C    0.000003   0.000175  -0.081155  -0.000008   0.007320   0.474231
    22  C   -0.000000  -0.000145  -0.015659   0.000050  -0.035647   0.464863
    23  C   -0.000000   0.000003   0.007941   0.000000  -0.000207  -0.015076
    24  C    0.000000   0.000034  -0.058693  -0.000446  -0.010117  -0.028305
    25  C   -0.000000  -0.000000   0.011895   0.000001  -0.000010  -0.027337
    26  C    0.000000  -0.000000  -0.000398   0.000000   0.000024  -0.038285
    27  H   -0.000000   0.000000  -0.000000  -0.000000   0.000000   0.000000
    28  H   -0.000000  -0.000000  -0.000000  -0.000000  -0.000000   0.000000
    29  H    0.000000  -0.000000   0.000000  -0.000000  -0.000000   0.000000
    30  H    0.000314  -0.000013   0.000000  -0.000000  -0.000000   0.000000
    31  H   -0.000000   0.000002   0.000005  -0.000000   0.000000  -0.000003
    32  H    0.000018  -0.000038   0.001870  -0.000004  -0.000182   0.005997
    33  H   -0.035797   0.002795   0.000015  -0.000219  -0.000001  -0.000000
    34  H    0.360884  -0.038374  -0.000219  -0.008610   0.000018   0.000001
    35  H   -0.008730  -0.039110   0.000890   0.361984   0.002737   0.000018
    36  H   -0.000210   0.002702   0.004443  -0.036468  -0.039489  -0.000178
    37  H   -0.000019  -0.000166  -0.010165   0.000001  -0.000049  -0.036343
    38  H    0.000000   0.000016   0.004095   0.000262  -0.038761   0.001081
    39  H    0.000000   0.000000  -0.000233  -0.000000   0.000002   0.003161
    40  H    0.000000  -0.000000  -0.000190  -0.000000   0.000019   0.004516
    41  H   -0.000000  -0.000001   0.000963   0.000004   0.002779   0.004336
    42  H   -0.000000   0.000000   0.000013   0.000000  -0.000001   0.001009
              19         20         21         22         23         24
     1  C   -0.000000   0.000000  -0.000000  -0.000000  -0.000000   0.000000
     2  C   -0.000000   0.000000   0.000001   0.000000   0.000000  -0.000000
     3  C    0.000000  -0.000000   0.000000   0.000000  -0.000000   0.000000
     4  C    0.000000   0.000000   0.000000  -0.000000  -0.000000  -0.000000
     5  C    0.000000  -0.000000   0.000080   0.000000  -0.000001  -0.000000
     6  C    0.000000  -0.000000  -0.000049  -0.000000   0.000001   0.000000
     7  C    0.000000  -0.000000  -0.000622  -0.000016  -0.000212   0.000000
     8  C   -0.000006   0.000002  -0.008760  -0.000496  -0.000455  -0.000006
     9  C    0.000053  -0.000000  -0.000419   0.000007  -0.000015   0.000000
    10  C   -0.000689  -0.000050  -0.003709   0.000338   0.000083  -0.000003
    11  C   -0.000434   0.000000  -0.000006   0.000000   0.000000   0.000000
    12  C   -0.055592   0.011530  -0.015902   0.007548   0.000676  -0.000850
    13  C    0.007887  -0.000010   0.000003  -0.000000  -0.000000   0.000000
    14  C   -0.011183   0.000047   0.000175  -0.000145   0.000003   0.000034
    15  C   -0.028927  -0.018430  -0.081155  -0.015659   0.007941  -0.058693
    16  C    0.476106   0.007765  -0.000008   0.000050   0.000000  -0.000446
    17  C    0.446441   0.431316   0.007320  -0.035647  -0.000207  -0.010117
    18  C    0.011548  -0.059344   0.474231   0.464863  -0.015076  -0.028305
    19  C    5.028578  -0.067048  -0.000059  -0.000189  -0.000001   0.008140
    20  C   -0.067048   5.036045  -0.000868  -0.005205   0.000069   0.476104
    21  C   -0.000059  -0.000868   5.013171  -0.045598   0.523585   0.012725
    22  C   -0.000189  -0.005205  -0.045598   4.758029  -0.037093   0.427198
    23  C   -0.000001   0.000069   0.523585  -0.037093   4.847371  -0.000408
    24  C    0.008140   0.476104   0.012725   0.427198  -0.000408   5.052318
    25  C   -0.000010   0.007765  -0.063737   0.468089  -0.026917  -0.075771
    26  C    0.000000  -0.000400  -0.027016  -0.014946   0.505245   0.007727
    27  H   -0.000000  -0.000000  -0.000000   0.000000   0.000000  -0.000000
    28  H    0.000000  -0.000000  -0.000000   0.000000   0.000000   0.000000
    29  H    0.000000   0.000000   0.000000   0.000000  -0.000000  -0.000000
    30  H    0.000000  -0.000000  -0.000000  -0.000000  -0.000000   0.000000
    31  H   -0.000000   0.000000   0.000022  -0.000001   0.000015  -0.000000
    32  H    0.000003  -0.000017   0.000708   0.001127  -0.000869  -0.000004
    33  H    0.000004  -0.000000   0.000000   0.000000  -0.000000   0.000000
    34  H    0.000236   0.000000  -0.000000  -0.000000   0.000000  -0.000000
    35  H   -0.036655  -0.000205  -0.000000  -0.000001   0.000000   0.000004
    36  H    0.362251  -0.008763   0.000002   0.000004  -0.000000   0.000256
    37  H   -0.000001   0.000014   0.364395   0.004605  -0.038170  -0.000186
    38  H   -0.008694   0.361706   0.000018   0.002591  -0.000000  -0.036077
    39  H   -0.000000  -0.000000  -0.034258   0.001091   0.366343   0.000010
    40  H    0.000000   0.000281   0.000556  -0.040707   0.004603  -0.009153
    41  H   -0.000205  -0.035998  -0.000224  -0.038454   0.000018   0.360798
    42  H   -0.000000   0.000004   0.004386   0.003060  -0.039945  -0.000201
              25         26         27         28         29         30
     1  C   -0.000000   0.000000   0.365425  -0.044100  -0.040321   0.004550
     2  C    0.000000  -0.000000  -0.034663   0.364249   0.004235   0.000656
     3  C    0.000000  -0.000000  -0.039530   0.004642   0.365240  -0.043651
     4  C   -0.000000  -0.000000   0.004171   0.000584  -0.034332   0.358213
     5  C    0.000000   0.000000   0.002659  -0.039831   0.001178   0.004864
     6  C   -0.000000   0.000000   0.001138   0.004444   0.002870  -0.030875
     7  C    0.000001  -0.000002  -0.000202  -0.008826   0.000010  -0.000201
     8  C   -0.000029   0.000073   0.000004   0.000260  -0.000000   0.000015
     9  C   -0.000000   0.000000   0.000016  -0.000187  -0.000232  -0.013918
    10  C   -0.000003  -0.000000  -0.000001   0.000014   0.000002  -0.000258
    11  C   -0.000000   0.000000  -0.000000   0.000002   0.000011   0.003525
    12  C   -0.000077  -0.000016  -0.000000   0.000000  -0.000000   0.000008
    13  C   -0.000000   0.000000  -0.000000  -0.000000   0.000000   0.000314
    14  C   -0.000000  -0.000000   0.000000  -0.000000  -0.000000  -0.000013
    15  C    0.011895  -0.000398  -0.000000  -0.000000   0.000000   0.000000
    16  C    0.000001   0.000000  -0.000000  -0.000000  -0.000000  -0.000000
    17  C   -0.000010   0.000024   0.000000  -0.000000  -0.000000  -0.000000
    18  C   -0.027337  -0.038285   0.000000   0.000000   0.000000   0.000000
    19  C   -0.000010   0.000000  -0.000000   0.000000   0.000000   0.000000
    20  C    0.007765  -0.000400  -0.000000  -0.000000   0.000000  -0.000000
    21  C   -0.063737  -0.027016  -0.000000  -0.000000   0.000000  -0.000000
    22  C    0.468089  -0.014946   0.000000   0.000000   0.000000  -0.000000
    23  C   -0.026917   0.505245   0.000000   0.000000  -0.000000  -0.000000
    24  C   -0.075771   0.007727  -0.000000   0.000000  -0.000000   0.000000
    25  C    5.002076   0.515431  -0.000000   0.000000  -0.000000  -0.000000
    26  C    0.515431   4.854804  -0.000000  -0.000000   0.000000   0.000000
    27  H   -0.000000  -0.000000   0.626932  -0.005775  -0.005318  -0.000208
    28  H    0.000000  -0.000000  -0.005775   0.634039  -0.000201   0.000019
    29  H   -0.000000   0.000000  -0.005318  -0.000201   0.628159  -0.006141
    30  H   -0.000000   0.000000  -0.000208   0.000019  -0.006141   0.635370
    31  H   -0.000000  -0.000001  -0.000012   0.006291   0.000000   0.000002
    32  H    0.000016   0.000034  -0.000000  -0.000013  -0.000000   0.000000
    33  H    0.000000  -0.000000  -0.000000   0.000000   0.000003   0.002723
    34  H    0.000000   0.000000  -0.000000   0.000000   0.000000   0.000007
    35  H   -0.000000   0.000000  -0.000000   0.000000  -0.000000   0.000000
    36  H   -0.000000  -0.000000  -0.000000   0.000000  -0.000000  -0.000000
    37  H    0.000628   0.004489  -0.000000   0.000000   0.000000  -0.000000
    38  H   -0.000222   0.000004   0.000000  -0.000000  -0.000000  -0.000000
    39  H    0.004340  -0.041349  -0.000000  -0.000000  -0.000000  -0.000000
    40  H    0.364729  -0.043560  -0.000000  -0.000000   0.000000  -0.000000
    41  H   -0.008233   0.000147  -0.000000  -0.000000   0.000000   0.000000
    42  H   -0.035566   0.365577   0.000000   0.000000  -0.000000   0.000000
              31         32         33         34         35         36
     1  C    0.000167   0.000003  -0.000004  -0.000000   0.000000  -0.000000
     2  C   -0.008133  -0.000212  -0.000001  -0.000000  -0.000000   0.000000
     3  C    0.000020  -0.000000   0.000247   0.000000  -0.000000   0.000000
     4  C   -0.000232   0.000015   0.003700   0.000010  -0.000000  -0.000000
     5  C   -0.039129   0.002528  -0.000221   0.000002  -0.000000   0.000000
     6  C    0.004059   0.001120  -0.013437  -0.000257   0.000000  -0.000000
     7  C    0.361340  -0.029820   0.000017  -0.000000  -0.000000   0.000000
     8  C   -0.035451   0.362177  -0.000217   0.000018   0.000002  -0.000000
     9  C    0.001186   0.003973  -0.030115   0.002383   0.000007  -0.000001
    10  C    0.002718  -0.035365   0.004629   0.001232  -0.000191   0.000018
    11  C    0.000019  -0.000209   0.356313  -0.035784   0.000219   0.000004
    12  C   -0.000255  -0.009475   0.000998   0.004125   0.004460   0.000904
    13  C   -0.000000   0.000018  -0.035797   0.360884  -0.008730  -0.000210
    14  C    0.000002  -0.000038   0.002795  -0.038374  -0.039110   0.002702
    15  C    0.000005   0.001870   0.000015  -0.000219   0.000890   0.004443
    16  C   -0.000000  -0.000004  -0.000219  -0.008610   0.361984  -0.036468
    17  C    0.000000  -0.000182  -0.000001   0.000018   0.002737  -0.039489
    18  C   -0.000003   0.005997  -0.000000   0.000001   0.000018  -0.000178
    19  C   -0.000000   0.000003   0.000004   0.000236  -0.036655   0.362251
    20  C    0.000000  -0.000017  -0.000000   0.000000  -0.000205  -0.008763
    21  C    0.000022   0.000708   0.000000  -0.000000  -0.000000   0.000002
    22  C   -0.000001   0.001127   0.000000  -0.000000  -0.000001   0.000004
    23  C    0.000015  -0.000869  -0.000000   0.000000   0.000000  -0.000000
    24  C   -0.000000  -0.000004   0.000000  -0.000000   0.000004   0.000256
    25  C   -0.000000   0.000016   0.000000   0.000000  -0.000000  -0.000000
    26  C   -0.000001   0.000034  -0.000000   0.000000   0.000000  -0.000000
    27  H   -0.000012  -0.000000  -0.000000  -0.000000  -0.000000  -0.000000
    28  H    0.006291  -0.000013   0.000000   0.000000   0.000000   0.000000
    29  H    0.000000  -0.000000   0.000003   0.000000  -0.000000  -0.000000
    30  H    0.000002   0.000000   0.002723   0.000007   0.000000  -0.000000
    31  H    0.627329  -0.005487   0.000000   0.000000   0.000000  -0.000000
    32  H   -0.005487   0.596989   0.000002   0.000000  -0.000000   0.000000
    33  H    0.000000   0.000002   0.628418  -0.005284  -0.000014  -0.000000
    34  H    0.000000   0.000000  -0.005284   0.627696   0.006354  -0.000013
    35  H    0.000000  -0.000000  -0.000014   0.006354   0.627375  -0.005072
    36  H   -0.000000   0.000000  -0.000000  -0.000013  -0.005072   0.627775
    37  H   -0.000020  -0.001143  -0.000000  -0.000000   0.000000   0.000000
    38  H   -0.000000  -0.000000  -0.000000   0.000000  -0.000013   0.006332
    39  H    0.000001  -0.000018   0.000000  -0.000000  -0.000000   0.000000
    40  H   -0.000000  -0.000001   0.000000  -0.000000  -0.000000   0.000000
    41  H   -0.000000  -0.000000   0.000000  -0.000000  -0.000000  -0.000014
    42  H    0.000000   0.000001  -0.000000   0.000000   0.000000  -0.000000
              37         38         39         40         41         42
     1  C   -0.000000  -0.000000   0.000000  -0.000000   0.000000   0.000000
     2  C    0.000003  -0.000000  -0.000000   0.000000  -0.000000  -0.000000
     3  C   -0.000000   0.000000   0.000000   0.000000  -0.000000   0.000000
     4  C   -0.000005  -0.000000  -0.000000  -0.000000  -0.000000   0.000000
     5  C    0.000168   0.000000  -0.000001   0.000000  -0.000000  -0.000000
     6  C   -0.000037   0.000000  -0.000000  -0.000000  -0.000000   0.000000
     7  C   -0.001369  -0.000000   0.000015  -0.000000  -0.000000   0.000000
     8  C    0.000973  -0.000000   0.000022  -0.000000   0.000000   0.000001
     9  C    0.001478  -0.000000  -0.000001   0.000000   0.000000   0.000000
    10  C    0.006238   0.000001  -0.000002   0.000000  -0.000000   0.000000
    11  C    0.000022  -0.000000  -0.000000  -0.000000   0.000000  -0.000000
    12  C    0.001413  -0.000211   0.000004   0.000001   0.000017  -0.000000
    13  C   -0.000019   0.000000   0.000000   0.000000  -0.000000  -0.000000
    14  C   -0.000166   0.000016   0.000000  -0.000000  -0.000001   0.000000
    15  C   -0.010165   0.004095  -0.000233  -0.000190   0.000963   0.000013
    16  C    0.000001   0.000262  -0.000000  -0.000000   0.000004   0.000000
    17  C   -0.000049  -0.038761   0.000002   0.000019   0.002779  -0.000001
    18  C   -0.036343   0.001081   0.003161   0.004516   0.004336   0.001009
    19  C   -0.000001  -0.008694  -0.000000   0.000000  -0.000205  -0.000000
    20  C    0.000014   0.361706  -0.000000   0.000281  -0.035998   0.000004
    21  C    0.364395   0.000018  -0.034258   0.000556  -0.000224   0.004386
    22  C    0.004605   0.002591   0.001091  -0.040707  -0.038454   0.003060
    23  C   -0.038170  -0.000000   0.366343   0.004603   0.000018  -0.039945
    24  C   -0.000186  -0.036077   0.000010  -0.009153   0.360798  -0.000201
    25  C    0.000628  -0.000222   0.004340   0.364729  -0.008233  -0.035566
    26  C    0.004489   0.000004  -0.041349  -0.043560   0.000147   0.365577
    27  H   -0.000000   0.000000  -0.000000  -0.000000  -0.000000   0.000000
    28  H    0.000000  -0.000000  -0.000000  -0.000000  -0.000000   0.000000
    29  H    0.000000  -0.000000  -0.000000   0.000000   0.000000  -0.000000
    30  H   -0.000000  -0.000000  -0.000000  -0.000000   0.000000   0.000000
    31  H   -0.000020  -0.000000   0.000001  -0.000000  -0.000000   0.000000
    32  H   -0.001143  -0.000000  -0.000018  -0.000001  -0.000000   0.000001
    33  H   -0.000000  -0.000000   0.000000   0.000000   0.000000  -0.000000
    34  H   -0.000000   0.000000  -0.000000  -0.000000  -0.000000   0.000000
    35  H    0.000000  -0.000013  -0.000000  -0.000000  -0.000000   0.000000
    36  H    0.000000   0.006332   0.000000   0.000000  -0.000014  -0.000000
    37  H    0.603237   0.000000  -0.006137   0.000018   0.000002  -0.000193
    38  H    0.000000   0.627303   0.000000  -0.000012  -0.005273  -0.000000
    39  H   -0.006137   0.000000   0.625223  -0.000201  -0.000000  -0.005342
    40  H    0.000018  -0.000012  -0.000201   0.635310   0.006371  -0.005926
    41  H    0.000002  -0.005273  -0.000000   0.006371   0.628115  -0.000012
    42  H   -0.000193  -0.000000  -0.005342  -0.005926  -0.000012   0.627845
 Mulliken charges:
               1
     1  C   -0.085543
     2  C   -0.141233
     3  C   -0.098871
     4  C   -0.123537
     5  C    0.112109
     6  C    0.040071
     7  C   -0.139066
     8  C   -0.118303
     9  C    0.036519
    10  C    0.026311
    11  C   -0.113325
    12  C   -0.019619
    13  C   -0.149419
    14  C    0.117027
    15  C   -0.014052
    16  C   -0.131202
    17  C    0.102568
    18  C    0.030297
    19  C   -0.131556
    20  C   -0.136311
    21  C   -0.118989
    22  C    0.095555
    23  C   -0.096582
    24  C   -0.125096
    25  C   -0.137059
    26  C   -0.087583
    27  H    0.085365
    28  H    0.084386
    29  H    0.084837
    30  H    0.084999
    31  H    0.085547
    32  H    0.106276
    33  H    0.085445
    34  H    0.085575
    35  H    0.085939
    36  H    0.085517
    37  H    0.106320
    38  H    0.085852
    39  H    0.087329
    40  H    0.083345
    41  H    0.084862
    42  H    0.085292
 Sum of Mulliken charges =  -0.00000
 Mulliken charges with hydrogens summed into heavy atoms:
               1
     1  C   -0.000178
     2  C   -0.056846
     3  C   -0.014034
     4  C   -0.038538
     5  C    0.112109
     6  C    0.040071
     7  C   -0.053519
     8  C   -0.012027
     9  C    0.036519
    10  C    0.026311
    11  C   -0.027880
    12  C   -0.019619
    13  C   -0.063844
    14  C    0.117027
    15  C   -0.014052
    16  C   -0.045263
    17  C    0.102568
    18  C    0.030297
    19  C   -0.046040
    20  C   -0.050459
    21  C   -0.012669
    22  C    0.095555
    23  C   -0.009253
    24  C   -0.040233
    25  C   -0.053714
    26  C   -0.002291
 APT charges:
               1
     1  C   -0.031581
     2  C   -0.005132
     3  C   -0.026951
     4  C   -0.043786
     5  C   -0.000561
     6  C    0.040387
     7  C   -0.002622
     8  C   -0.068777
     9  C    0.027080
    10  C    0.004346
    11  C   -0.068977
    12  C    0.053194
    13  C    0.005219
    14  C   -0.042423
    15  C    0.030611
    16  C   -0.000175
    17  C   -0.022505
    18  C   -0.002589
    19  C   -0.018385
    20  C    0.006749
    21  C   -0.061177
    22  C   -0.012751
    23  C   -0.021124
    24  C   -0.019323
    25  C    0.004155
    26  C   -0.019733
    27  H    0.008228
    28  H    0.017943
    29  H    0.006074
    30  H    0.035071
    31  H    0.011901
    32  H    0.044446
    33  H    0.029308
    34  H    0.011388
    35  H    0.015478
    36  H    0.013127
    37  H    0.040019
    38  H    0.012678
    39  H    0.018185
    40  H    0.009876
    41  H    0.012459
    42  H    0.010648
 Sum of APT charges =  -0.00000
 APT charges with hydrogens summed into heavy atoms:
               1
     1  C   -0.023353
     2  C    0.012810
     3  C   -0.020876
     4  C   -0.008715
     5  C   -0.000561
     6  C    0.040387
     7  C    0.009279
     8  C   -0.024331
     9  C    0.027080
    10  C    0.004346
    11  C   -0.039669
    12  C    0.053194
    13  C    0.016607
    14  C   -0.042423
    15  C    0.030611
    16  C    0.015303
    17  C   -0.022505
    18  C   -0.002589
    19  C   -0.005258
    20  C    0.019427
    21  C   -0.021159
    22  C   -0.012751
    23  C   -0.002939
    24  C   -0.006864
    25  C    0.014031
    26  C   -0.009084
 Electronic spatial extent (au):  <R**2>=           8897.7772
 Charge=              0.0000 electrons
 Dipole moment (field-independent basis, Debye):
    X=             -0.0905    Y=              0.0390    Z=              0.0383  Tot=              0.1057
 Quadrupole moment (field-independent basis, Debye-Ang):
   XX=           -130.6120   YY=           -131.3879   ZZ=           -151.2245
   XY=             -0.3960   XZ=              5.1285   YZ=              2.6006
 Traceless Quadrupole moment (field-independent basis, Debye-Ang):
   XX=              7.1295   YY=              6.3535   ZZ=            -13.4831
   XY=             -0.3960   XZ=              5.1285   YZ=              2.6006
 Octapole moment (field-independent basis, Debye-Ang**2):
  XXX=              8.1676  YYY=              8.1546  ZZZ=              0.1922  XYY=             -8.5567
  XXY=             -7.7563  XXZ=             -8.4171  XZZ=              3.5940  YZZ=             -7.6825
  YYZ=              7.3244  XYZ=             18.3411
 Hexadecapole moment (field-independent basis, Debye-Ang**3):
 XXXX=          -7710.5651 YYYY=          -3168.9704 ZZZZ=           -523.5959 XXXY=            -34.5789
 XXXZ=            183.0084 YYYX=              8.4130 YYYZ=              4.8767 ZZZX=              4.7197
 ZZZY=              2.7671 XXYY=          -1812.8730 XXZZ=          -1569.6970 YYZZ=           -665.9179
 XXYZ=             50.3188 YYXZ=            -10.0160 ZZXY=             -2.7677
 N-N= 2.050249573678D+03 E-N=-6.417052491864D+03  KE= 9.907883525548D+02
  Exact polarizability:     444.171     -11.578     334.407      34.697      11.876     118.756
 Approx polarizability:     710.897     -27.573     627.058      88.649      33.965     211.484
 No NMR shielding tensors so no spin-rotation constants.
 Leave Link  601 at Thu Sep  8 15:11:32 2022, MaxMem=  1342177280 cpu:              32.5 elap:               0.7
 (Enter /mnt/opt/groups/app-gaussian/g16-avx2/l701.exe)
 ... and contract with generalized density number  0.
 Compute integral second derivatives.
 R6Disp: Adding Grimme-D3 dispersion energy 2nd derivatives to the Hessian.
 Leave Link  701 at Thu Sep  8 15:11:34 2022, MaxMem=  1342177280 cpu:              66.0 elap:               1.5
 (Enter /mnt/opt/groups/app-gaussian/g16-avx2/l702.exe)
 L702 exits ... SP integral derivatives will be done elsewhere.
 Leave Link  702 at Thu Sep  8 15:11:34 2022, MaxMem=  1342177280 cpu:               2.1 elap:               0.1
 (Enter /mnt/opt/groups/app-gaussian/g16-avx2/l703.exe)
 Integral derivatives from FoFJK, PRISM(SPDF).
 Compute integral second derivatives, UseDBF=F ICtDFT=           0.
 Calling FoFJK, ICntrl=    100127 FMM=F ISym2X=0 I1Cent= 0 IOpClX= 0 NMat=1 NMatS=1 NMatT=0.
 FoFJK:  IHMeth= 1 ICntrl=  100127 DoSepK=F KAlg= 0 I1Cent=           0 FoldK=F
 IRaf=         0 NMat=       1 IRICut=       1 DoRegI=T DoRafI=F ISym2E= 0 IDoP0=0 IntGTp=1.
 FoFCou: FMM=F IPFlag=           0 FMFlag=      100000 FMFlg1=         800
         NFxFlg=           0 DoJE=F BraDBF=F KetDBF=F FulRan=T
         wScrn=  0.000000 ICntrl=    100127 IOpCl=  0 I1Cent=           0 NGrid=           0
         NMat0=    1 NMatS0=      1 NMatT0=    0 NMatD0=    1 NMtDS0=    0 NMtDT0=    0
 Symmetry not used in FoFCou.
 Leave Link  703 at Thu Sep  8 15:14:20 2022, MaxMem=  1342177280 cpu:            7742.6 elap:             166.3
 (Enter /mnt/opt/groups/app-gaussian/g16-avx2/l716.exe)
 Dipole        =-3.56001071D-02 1.53338780D-02 1.50589559D-02
 Polarizability= 4.44170874D+02-1.15779328D+01 3.34407179D+02
                 3.46971569D+01 1.18758685D+01 1.18756291D+02
 Full mass-weighted force constant matrix:
 Low frequencies ---   -2.2872   -0.0006   -0.0005    0.0004    0.6726    3.6957
 Low frequencies ---   41.5363   60.2861   74.4173
 Diagonal vibrational polarizability:
        6.2227811       3.8225974      11.9520173
 Harmonic frequencies (cm**-1), IR intensities (KM/Mole), Raman scattering
 activities (A**4/AMU), depolarization ratios for plane and unpolarized
 incident light, reduced masses (AMU), force constants (mDyne/A),
 and normal coordinates:
                      1                      2                      3
                      A                      A                      A
 Frequencies --     41.5357                60.2858                74.4172
 Red. masses --      5.2720                 4.4560                 5.1013
 Frc consts  --      0.0054                 0.0095                 0.0166
 IR Inten    --      0.0719                 0.0321                 0.0896
  Atom  AN      X      Y      Z        X      Y      Z        X      Y      Z
     1   6    -0.08  -0.11   0.18    -0.01  -0.03   0.06    -0.11  -0.10  -0.04
     2   6    -0.05  -0.05   0.08    -0.03  -0.09   0.17    -0.12  -0.05  -0.04
     3   6    -0.07  -0.11   0.19     0.03   0.06  -0.13    -0.06  -0.10  -0.04
     4   6    -0.05  -0.06   0.09     0.04   0.09  -0.17    -0.03  -0.06  -0.03
     5   6    -0.03  -0.00  -0.02    -0.02  -0.06   0.11    -0.09  -0.01  -0.02
     6   6    -0.03  -0.01  -0.01     0.01   0.02  -0.04    -0.05  -0.02  -0.02
     7   6    -0.02   0.04  -0.10    -0.03  -0.09   0.18    -0.11   0.03  -0.02
     8   6    -0.01   0.06  -0.13    -0.02  -0.05   0.12    -0.08   0.05  -0.00
     9   6    -0.01   0.03  -0.08     0.01   0.03  -0.05    -0.03   0.01   0.01
    10   6    -0.01   0.05  -0.10    -0.00   0.00   0.03    -0.03   0.04   0.02
    11   6     0.00   0.04  -0.11     0.03   0.05  -0.13    -0.01   0.01   0.03
    12   6    -0.00   0.04  -0.07    -0.00   0.01   0.03    -0.01   0.05   0.05
    13   6     0.00   0.05  -0.11     0.02   0.04  -0.09    -0.01   0.03   0.06
    14   6    -0.01   0.04  -0.07     0.00   0.02  -0.00    -0.02   0.04   0.06
    15   6     0.00   0.02  -0.01    -0.01   0.01   0.06     0.01   0.04   0.03
    16   6    -0.02   0.03  -0.01    -0.00   0.02   0.05    -0.04   0.02   0.06
    17   6    -0.03   0.01   0.07    -0.01   0.02   0.09     0.00   0.00  -0.02
    18   6     0.04   0.01  -0.01    -0.01   0.01   0.02     0.05   0.04   0.04
    19   6    -0.04   0.01   0.07    -0.02   0.02   0.10    -0.02   0.01   0.01
    20   6    -0.05  -0.00   0.16    -0.01   0.02   0.07     0.05  -0.06  -0.13
    21   6     0.10   0.00  -0.09    -0.03  -0.01   0.02     0.04   0.11   0.15
    22   6     0.03  -0.01   0.05     0.01   0.00  -0.05     0.11  -0.04  -0.07
    23   6     0.15  -0.02  -0.12    -0.01  -0.04  -0.08     0.09   0.10   0.15
    24   6    -0.02  -0.01   0.15     0.01   0.02  -0.01     0.12  -0.08  -0.17
    25   6     0.07  -0.02   0.03     0.03  -0.02  -0.15     0.18  -0.06  -0.09
    26   6     0.14  -0.03  -0.06     0.03  -0.04  -0.17     0.17   0.02   0.02
    27   1    -0.09  -0.15   0.26    -0.02  -0.05   0.10    -0.13  -0.13  -0.04
    28   1    -0.05  -0.05   0.07    -0.06  -0.15   0.30    -0.16  -0.05  -0.04
    29   1    -0.09  -0.16   0.28     0.05   0.12  -0.23    -0.04  -0.14  -0.04
    30   1    -0.06  -0.07   0.11     0.07   0.16  -0.31     0.01  -0.07  -0.03
    31   1    -0.01   0.06  -0.12    -0.06  -0.14   0.27    -0.13   0.03  -0.04
    32   1    -0.01   0.09  -0.17    -0.02  -0.07   0.14    -0.10   0.09   0.00
    33   1     0.01   0.04  -0.13     0.04   0.07  -0.19    -0.01  -0.00   0.03
    34   1     0.01   0.05  -0.13     0.02   0.05  -0.13     0.01   0.02   0.08
    35   1    -0.03   0.03  -0.02     0.00   0.02   0.04    -0.06   0.03   0.07
    36   1    -0.06   0.01   0.12    -0.03   0.02   0.14    -0.02   0.00  -0.01
    37   1     0.11   0.01  -0.13    -0.06  -0.01   0.09    -0.02   0.19   0.22
    38   1    -0.08  -0.01   0.23    -0.02   0.03   0.10     0.04  -0.10  -0.19
    39   1     0.20  -0.02  -0.18    -0.02  -0.05  -0.08     0.07   0.15   0.23
    40   1     0.06  -0.03   0.08     0.06  -0.03  -0.22     0.23  -0.13  -0.18
    41   1    -0.04  -0.02   0.21     0.02   0.02  -0.05     0.17  -0.13  -0.26
    42   1     0.17  -0.04  -0.08     0.05  -0.07  -0.26     0.21   0.00   0.01
                      4                      5                      6
                      A                      A                      A
 Frequencies --    100.2886               110.2090               154.3722
 Red. masses --      4.5693                 4.1947                 4.9978
 Frc consts  --      0.0271                 0.0300                 0.0702
 IR Inten    --      0.5682                 0.0574                 1.1345
  Atom  AN      X      Y      Z        X      Y      Z        X      Y      Z
     1   6    -0.01  -0.06   0.15    -0.03  -0.04   0.00    -0.08  -0.10   0.07
     2   6    -0.00  -0.06   0.13    -0.06  -0.07   0.11    -0.08  -0.00  -0.00
     3   6     0.01   0.02  -0.01     0.02   0.03  -0.14    -0.01  -0.07   0.01
     4   6     0.03   0.07  -0.13     0.02   0.04  -0.12     0.05   0.03  -0.07
     5   6     0.02   0.00  -0.01    -0.04  -0.04   0.08    -0.02   0.09  -0.07
     6   6     0.03   0.05  -0.10    -0.02  -0.00   0.02     0.03   0.09  -0.07
     7   6     0.03   0.01  -0.05    -0.04  -0.02   0.05    -0.04   0.13  -0.07
     8   6     0.04   0.04  -0.12    -0.01   0.04  -0.04    -0.02   0.10   0.04
     9   6     0.02   0.04  -0.11    -0.02  -0.01   0.07     0.04   0.10  -0.01
    10   6     0.03   0.03  -0.11    -0.01   0.02  -0.01     0.02   0.06   0.10
    11   6     0.00   0.01  -0.02    -0.05  -0.06   0.22     0.04   0.11  -0.04
    12   6     0.02  -0.01  -0.05    -0.01   0.02  -0.04     0.01   0.01   0.16
    13   6    -0.03  -0.02   0.10    -0.04  -0.04   0.18     0.01   0.07   0.01
    14   6    -0.02  -0.03   0.09    -0.01   0.01   0.01     0.00   0.03   0.08
    15   6     0.02  -0.03  -0.08    -0.00   0.01  -0.06     0.03  -0.04   0.13
    16   6    -0.05  -0.04   0.21     0.00   0.02  -0.10     0.01   0.01  -0.07
    17   6     0.01  -0.02  -0.03     0.00   0.01  -0.08     0.06  -0.04  -0.03
    18   6     0.02  -0.03  -0.09     0.02   0.02  -0.02     0.00  -0.05   0.11
    19   6    -0.03  -0.02   0.14     0.02   0.01  -0.15     0.06  -0.04  -0.14
    20   6     0.02  -0.02  -0.08    -0.02   0.00   0.01     0.08  -0.03  -0.11
    21   6     0.02  -0.02  -0.08     0.07   0.02  -0.09    -0.01  -0.15   0.01
    22   6     0.00  -0.01  -0.04    -0.00   0.02   0.06    -0.01  -0.01   0.09
    23   6    -0.04   0.03   0.06     0.12   0.00  -0.11    -0.04  -0.16  -0.08
    24   6     0.02  -0.02  -0.09    -0.03   0.01   0.11     0.04  -0.02  -0.01
    25   6    -0.06   0.03   0.09     0.02   0.01   0.08    -0.08  -0.00   0.06
    26   6    -0.09   0.05   0.16     0.09  -0.00  -0.02    -0.09  -0.08  -0.03
    27   1    -0.03  -0.12   0.27    -0.04  -0.06   0.01    -0.12  -0.18   0.16
    28   1    -0.02  -0.11   0.22    -0.10  -0.11   0.18    -0.13  -0.01   0.02
    29   1     0.01   0.03  -0.02     0.05   0.08  -0.26     0.00  -0.13   0.05
    30   1     0.05   0.13  -0.24     0.08   0.10  -0.24     0.10   0.04  -0.10
    31   1     0.04  -0.01  -0.02    -0.04  -0.03   0.07    -0.06   0.16  -0.11
    32   1     0.04   0.04  -0.13    -0.00   0.09  -0.10    -0.04   0.13   0.07
    33   1    -0.01   0.02  -0.00    -0.08  -0.10   0.38     0.05   0.14  -0.13
    34   1    -0.05  -0.04   0.20    -0.05  -0.06   0.29    -0.01   0.09  -0.05
    35   1    -0.08  -0.05   0.35     0.00   0.02  -0.12    -0.00   0.03  -0.16
    36   1    -0.05  -0.02   0.21     0.04   0.01  -0.22     0.08  -0.06  -0.30
    37   1     0.05  -0.04  -0.14     0.09   0.02  -0.13     0.03  -0.22  -0.02
    38   1     0.03  -0.01  -0.09    -0.03  -0.01   0.01     0.13  -0.04  -0.24
    39   1    -0.05   0.05   0.09     0.17  -0.01  -0.18    -0.02  -0.23  -0.18
    40   1    -0.08   0.05   0.15     0.00   0.01   0.15    -0.10   0.06   0.07
    41   1     0.02  -0.01  -0.10    -0.06   0.01   0.19     0.05  -0.01  -0.05
    42   1    -0.15   0.09   0.29     0.12  -0.01  -0.03    -0.13  -0.08  -0.08
                      7                      8                      9
                      A                      A                      A
 Frequencies --    178.3824               199.7946               233.0795
 Red. masses --      4.3888                 4.6542                 5.0147
 Frc consts  --      0.0823                 0.1095                 0.1605
 IR Inten    --      0.3117                 0.2396                 0.6086
  Atom  AN      X      Y      Z        X      Y      Z        X      Y      Z
     1   6     0.01  -0.04   0.16    -0.02  -0.05  -0.05    -0.04   0.14   0.07
     2   6     0.06   0.01   0.01    -0.06  -0.03   0.04    -0.01   0.00   0.10
     3   6     0.00   0.01   0.06     0.04  -0.03  -0.09    -0.10   0.20  -0.03
     4   6     0.02   0.07  -0.11     0.06  -0.01   0.01    -0.16   0.07  -0.01
     5   6     0.06   0.05  -0.13    -0.03   0.02   0.07    -0.06  -0.06   0.01
     6   6     0.03   0.05  -0.14     0.02   0.01   0.10    -0.11  -0.07   0.01
     7   6     0.06   0.03  -0.13    -0.00   0.09  -0.03    -0.04  -0.02  -0.13
     8   6     0.03  -0.03  -0.05     0.02   0.13  -0.07    -0.05  -0.01  -0.16
     9   6     0.01  -0.01  -0.07     0.02   0.03   0.11    -0.08  -0.10   0.01
    10   6     0.01  -0.04  -0.04     0.03   0.07   0.01    -0.06  -0.07  -0.05
    11   6    -0.02  -0.06   0.08    -0.00   0.03   0.12    -0.01  -0.11   0.03
    12   6    -0.00  -0.04   0.00     0.02   0.04  -0.04     0.00  -0.02   0.03
    13   6    -0.02  -0.06   0.11     0.01   0.06  -0.07     0.07  -0.04  -0.06
    14   6     0.00  -0.04   0.00     0.02   0.06  -0.13     0.06  -0.01  -0.04
    15   6    -0.02  -0.00   0.03     0.04  -0.02  -0.01     0.02   0.01   0.13
    16   6     0.04  -0.02  -0.09     0.01   0.04  -0.14     0.10   0.03  -0.05
    17   6    -0.02   0.01   0.03    -0.01  -0.03   0.11     0.05   0.03   0.11
    18   6    -0.04   0.02   0.06     0.06  -0.07  -0.09     0.04  -0.01   0.10
    19   6     0.03   0.01  -0.09    -0.03  -0.03   0.06     0.07   0.03   0.05
    20   6    -0.05   0.03   0.13    -0.03  -0.03   0.17     0.09   0.03  -0.03
    21   6    -0.09   0.06   0.16    -0.00  -0.09  -0.04     0.04  -0.07   0.03
    22   6    -0.02  -0.00  -0.01     0.07  -0.06  -0.13     0.06   0.02   0.03
    23   6    -0.09   0.05   0.13    -0.13  -0.03   0.12     0.00  -0.07  -0.01
    24   6    -0.05   0.02   0.07     0.03  -0.04  -0.02     0.12   0.02  -0.09
    25   6     0.04  -0.04  -0.15     0.00  -0.04  -0.11     0.00   0.04   0.02
    26   6     0.01  -0.01  -0.07    -0.12  -0.01   0.09    -0.03  -0.00   0.02
    27   1    -0.01  -0.10   0.32    -0.04  -0.07  -0.10     0.00   0.20   0.09
    28   1     0.08  -0.02   0.05    -0.12  -0.02   0.04     0.09  -0.03   0.15
    29   1    -0.02   0.01   0.13     0.08  -0.03  -0.19    -0.11   0.30  -0.10
    30   1     0.01   0.10  -0.18     0.12   0.00  -0.03    -0.24   0.09  -0.05
    31   1     0.07   0.03  -0.13     0.00   0.13  -0.09    -0.00   0.03  -0.22
    32   1     0.02  -0.08   0.01     0.03   0.21  -0.16    -0.04   0.05  -0.25
    33   1    -0.03  -0.07   0.16    -0.03   0.02   0.24     0.00  -0.17   0.06
    34   1    -0.04  -0.08   0.20     0.01   0.06  -0.10     0.11  -0.03  -0.10
    35   1     0.08  -0.01  -0.16     0.00   0.05  -0.24     0.15   0.03  -0.11
    36   1     0.06   0.02  -0.15    -0.07  -0.06   0.11     0.08   0.03   0.02
    37   1    -0.14   0.10   0.24     0.02  -0.13  -0.05     0.07  -0.12   0.02
    38   1    -0.06   0.04   0.20    -0.07  -0.01   0.32     0.12   0.01  -0.13
    39   1    -0.14   0.07   0.23    -0.21   0.00   0.24    -0.00  -0.12  -0.06
    40   1     0.09  -0.08  -0.27     0.01  -0.01  -0.16    -0.01   0.07   0.01
    41   1    -0.06   0.03   0.10     0.03  -0.04  -0.01     0.16   0.01  -0.23
    42   1     0.05  -0.04  -0.16    -0.20   0.03   0.20    -0.08   0.01   0.01
                     10                     11                     12
                      A                      A                      A
 Frequencies --    256.9998               269.2041               288.4157
 Red. masses --      4.7541                 4.0555                 4.8731
 Frc consts  --      0.1850                 0.1732                 0.2388
 IR Inten    --      1.4316                 0.4464                 0.5517
  Atom  AN      X      Y      Z        X      Y      Z        X      Y      Z
     1   6    -0.07   0.09  -0.03     0.00   0.05  -0.06    -0.03   0.00   0.07
     2   6    -0.05   0.06  -0.06    -0.03  -0.04   0.11    -0.01   0.00   0.01
     3   6    -0.12   0.02   0.09     0.02   0.06  -0.08    -0.03   0.05  -0.02
     4   6    -0.11   0.02   0.03    -0.02  -0.03   0.09    -0.03   0.04  -0.05
     5   6    -0.07  -0.00  -0.02    -0.03  -0.04   0.10    -0.01   0.01  -0.05
     6   6    -0.06   0.03  -0.09    -0.02  -0.05   0.11    -0.02  -0.02  -0.01
     7   6    -0.10  -0.12   0.15     0.00   0.06  -0.08    -0.01   0.05  -0.08
     8   6    -0.07  -0.05   0.08     0.01   0.09  -0.14    -0.03  -0.03   0.10
     9   6    -0.01   0.07  -0.14     0.01   0.01   0.00    -0.03  -0.06   0.09
    10   6    -0.00   0.04  -0.09     0.01   0.02  -0.03    -0.04  -0.09   0.22
    11   6     0.02   0.03  -0.03     0.05   0.04  -0.13     0.04  -0.01  -0.10
    12   6     0.04   0.03  -0.04     0.02  -0.01   0.03    -0.03  -0.06   0.20
    13   6     0.01   0.01   0.14     0.02   0.01  -0.01     0.03  -0.02  -0.03
    14   6     0.03   0.02   0.07     0.00  -0.03   0.13     0.01  -0.06   0.14
    15   6     0.08  -0.02  -0.06     0.02  -0.03  -0.06    -0.04   0.00  -0.01
    16   6     0.05   0.02  -0.00    -0.01  -0.05   0.13     0.05  -0.03  -0.03
    17   6     0.09  -0.01  -0.03     0.05  -0.03  -0.14    -0.02   0.02   0.01
    18   6     0.11  -0.05  -0.08    -0.01  -0.01   0.00    -0.00  -0.02  -0.18
    19   6     0.09  -0.01  -0.09     0.06  -0.03  -0.11     0.05   0.01  -0.07
    20   6     0.05   0.02   0.11     0.01   0.00  -0.00    -0.05   0.02   0.09
    21   6     0.06  -0.09  -0.05    -0.04   0.01   0.07     0.06   0.05  -0.18
    22   6     0.10  -0.02  -0.06    -0.02  -0.00   0.03     0.01  -0.04  -0.16
    23   6    -0.05  -0.05   0.05    -0.06   0.02   0.09     0.07   0.09  -0.02
    24   6     0.06   0.02   0.09    -0.06   0.02   0.15    -0.04   0.01  -0.01
    25   6     0.03  -0.01  -0.07     0.02  -0.03  -0.08     0.04  -0.02  -0.02
    26   6    -0.06  -0.01   0.04     0.01  -0.03  -0.06     0.04   0.08   0.12
    27   1    -0.05   0.12  -0.06     0.03   0.10  -0.17    -0.04  -0.03   0.15
    28   1    -0.01   0.07  -0.09    -0.04  -0.06   0.15     0.01  -0.01   0.03
    29   1    -0.15  -0.02   0.20     0.05   0.12  -0.20    -0.03   0.07  -0.03
    30   1    -0.16  -0.01   0.08    -0.04  -0.06   0.14    -0.05   0.05  -0.07
    31   1    -0.13  -0.21   0.32     0.03   0.12  -0.18    -0.01   0.14  -0.22
    32   1    -0.08  -0.09   0.16     0.02   0.18  -0.25    -0.02  -0.02   0.08
    33   1     0.03   0.01  -0.04     0.08   0.08  -0.31     0.08   0.04  -0.34
    34   1    -0.01  -0.01   0.27     0.02   0.03  -0.09     0.06   0.01  -0.20
    35   1     0.03   0.02   0.00    -0.05  -0.06   0.22     0.11  -0.02  -0.15
    36   1     0.10  -0.02  -0.17     0.09  -0.02  -0.18     0.11   0.05  -0.18
    37   1     0.08  -0.15  -0.05    -0.05   0.03   0.09     0.04   0.10  -0.21
    38   1     0.01   0.03   0.25    -0.00   0.02   0.05    -0.09   0.03   0.22
    39   1    -0.11  -0.04   0.13    -0.11   0.04   0.17     0.09   0.16   0.05
    40   1     0.02   0.04  -0.09     0.05  -0.06  -0.16     0.02  -0.07   0.07
    41   1     0.01   0.04   0.21    -0.12   0.05   0.31    -0.07   0.03   0.07
    42   1    -0.13   0.02   0.10     0.04  -0.05  -0.13     0.00   0.12   0.31
                     13                     14                     15
                      A                      A                      A
 Frequencies --    325.5669               365.6738               399.5532
 Red. masses --      4.6361                 5.5686                 5.1715
 Frc consts  --      0.2895                 0.4387                 0.4864
 IR Inten    --      1.0241                 0.5338                 0.0604
  Atom  AN      X      Y      Z        X      Y      Z        X      Y      Z
     1   6     0.10   0.02  -0.09    -0.08   0.06  -0.03     0.11   0.02   0.06
     2   6     0.06  -0.07   0.07    -0.09   0.05   0.02     0.16  -0.03  -0.07
     3   6     0.06  -0.02  -0.01    -0.04   0.03   0.03     0.01   0.02   0.07
     4   6     0.02  -0.09   0.09    -0.01   0.04   0.04    -0.04  -0.03  -0.10
     5   6     0.04  -0.08   0.07    -0.07   0.05   0.04     0.04  -0.14  -0.04
     6   6     0.03  -0.03  -0.02     0.00   0.06  -0.02    -0.01  -0.12  -0.06
     7   6     0.04  -0.04   0.03    -0.06   0.01   0.06    -0.05  -0.05   0.04
     8   6     0.04   0.04  -0.11    -0.02   0.08  -0.04    -0.00   0.10  -0.02
     9   6     0.03   0.05  -0.15     0.06   0.07  -0.05     0.01  -0.05   0.04
    10   6    -0.00   0.05  -0.11     0.05   0.07  -0.07    -0.04   0.09   0.02
    11   6     0.00   0.03  -0.10     0.15   0.02   0.05     0.06  -0.05   0.05
    12   6    -0.04   0.01   0.08     0.04  -0.03  -0.01    -0.04   0.14   0.06
    13   6    -0.05  -0.02   0.15     0.15  -0.01   0.03     0.12   0.06  -0.03
    14   6    -0.06   0.00   0.14     0.16  -0.05  -0.02     0.02   0.17   0.03
    15   6    -0.07   0.04   0.16    -0.02  -0.04  -0.03    -0.05   0.08   0.03
    16   6    -0.02   0.03  -0.10     0.19  -0.05  -0.05    -0.03   0.15   0.05
    17   6    -0.09   0.03   0.16    -0.00  -0.02   0.06    -0.04   0.07  -0.07
    18   6    -0.05   0.02   0.05    -0.17  -0.03  -0.06    -0.04   0.00  -0.03
    19   6    -0.03   0.04  -0.11     0.12  -0.03   0.09    -0.02   0.10  -0.01
    20   6    -0.06  -0.01   0.07    -0.01  -0.04  -0.01    -0.02  -0.05  -0.10
    21   6     0.01   0.01  -0.04    -0.14   0.09  -0.01    -0.03  -0.05  -0.09
    22   6    -0.01  -0.02  -0.05    -0.18  -0.11  -0.02    -0.04  -0.08   0.03
    23   6     0.03   0.00  -0.04     0.04   0.05  -0.02    -0.05  -0.03   0.06
    24   6     0.02  -0.03  -0.13    -0.11  -0.05  -0.09    -0.05  -0.06   0.09
    25   6    -0.01  -0.01   0.00    -0.07  -0.15   0.08     0.02  -0.15  -0.04
    26   6    -0.02   0.03   0.06     0.09  -0.08   0.01    -0.01  -0.12   0.06
    27   1     0.13   0.09  -0.21    -0.09   0.06  -0.08     0.15   0.07   0.11
    28   1     0.06  -0.08   0.10    -0.10   0.05   0.02     0.28  -0.01  -0.13
    29   1     0.05  -0.00  -0.00    -0.03  -0.03   0.05    -0.05   0.09   0.14
    30   1    -0.01  -0.13   0.18    -0.01   0.03   0.07    -0.10   0.02  -0.19
    31   1     0.02  -0.06   0.08    -0.06  -0.04   0.14    -0.19  -0.05   0.05
    32   1     0.06   0.03  -0.14    -0.05   0.11  -0.01     0.00   0.15  -0.07
    33   1     0.01   0.06  -0.18     0.16  -0.03   0.11     0.07  -0.09   0.09
    34   1    -0.06  -0.04   0.25     0.09  -0.01   0.07     0.25   0.06  -0.07
    35   1     0.05   0.06  -0.33     0.21  -0.04  -0.13    -0.10   0.16   0.08
    36   1     0.05   0.06  -0.35     0.16   0.04   0.16    -0.03   0.10  -0.00
    37   1     0.02   0.01  -0.08    -0.20   0.23   0.01     0.00  -0.08  -0.15
    38   1    -0.06  -0.02   0.04     0.03  -0.01  -0.06    -0.05  -0.12  -0.19
    39   1     0.06  -0.01  -0.09     0.13   0.13  -0.03    -0.03   0.05   0.11
    40   1    -0.01  -0.02   0.02    -0.06  -0.25   0.17     0.06  -0.18  -0.13
    41   1     0.08  -0.06  -0.30    -0.12   0.04  -0.19    -0.09  -0.03   0.16
    42   1    -0.04   0.05   0.14     0.21  -0.11   0.01     0.02  -0.12   0.08
                     16                     17                     18
                      A                      A                      A
 Frequencies --    414.6124               430.7208               440.8442
 Red. masses --      3.7639                 4.7002                 4.0142
 Frc consts  --      0.3812                 0.5138                 0.4596
 IR Inten    --      2.6890                 1.5686                 0.9521
  Atom  AN      X      Y      Z        X      Y      Z        X      Y      Z
     1   6     0.03   0.03  -0.01    -0.03  -0.04  -0.03    -0.00  -0.04   0.05
     2   6     0.01  -0.11   0.13    -0.07   0.01   0.07     0.01   0.06  -0.06
     3   6    -0.00   0.08  -0.10     0.04  -0.02  -0.07     0.03  -0.02   0.01
     4   6    -0.09  -0.09   0.11     0.06  -0.01   0.10     0.06   0.04  -0.05
     5   6     0.03  -0.02  -0.13     0.02   0.14  -0.01    -0.00   0.02   0.05
     6   6    -0.02  -0.05  -0.06     0.02   0.09   0.04     0.00  -0.02   0.10
     7   6     0.00   0.05  -0.14     0.07   0.06  -0.02     0.01   0.03   0.01
     8   6    -0.00  -0.05   0.18    -0.02  -0.12   0.05    -0.03  -0.02  -0.03
     9   6     0.03   0.03  -0.05    -0.06  -0.01  -0.05    -0.04  -0.06   0.05
    10   6     0.02   0.01   0.09    -0.06  -0.06  -0.04    -0.05  -0.02  -0.03
    11   6     0.04   0.04  -0.02    -0.07  -0.03  -0.04    -0.01  -0.04  -0.07
    12   6     0.02   0.07  -0.05    -0.05  -0.03  -0.06    -0.02   0.04  -0.09
    13   6     0.02   0.03   0.12    -0.06  -0.04   0.01     0.02  -0.01   0.00
    14   6     0.02   0.08  -0.05    -0.03  -0.01  -0.04    -0.01   0.03   0.06
    15   6     0.03   0.02  -0.10    -0.06   0.03   0.02    -0.01   0.04  -0.10
    16   6    -0.01   0.05  -0.06     0.07   0.11   0.03     0.00   0.07   0.09
    17   6    -0.00  -0.00  -0.03     0.03   0.15   0.01     0.00   0.08  -0.04
    18   6     0.03   0.01  -0.05    -0.05  -0.03  -0.02     0.01  -0.00  -0.01
    19   6    -0.04   0.01   0.05     0.04   0.19   0.02     0.05   0.10  -0.10
    20   6    -0.01  -0.04   0.02     0.09   0.07  -0.08    -0.02  -0.00   0.15
    21   6    -0.05   0.02   0.06     0.01  -0.09  -0.11    -0.10   0.02   0.15
    22   6     0.02  -0.03  -0.01    -0.05  -0.06   0.05     0.07  -0.09  -0.09
    23   6    -0.01  -0.02  -0.04     0.00  -0.05   0.09     0.01  -0.08  -0.09
    24   6     0.01  -0.04  -0.01     0.03   0.06   0.06     0.10  -0.05  -0.09
    25   6    -0.04   0.00   0.08     0.06  -0.15  -0.05    -0.06  -0.03   0.14
    26   6    -0.00  -0.05  -0.04     0.03  -0.11   0.09    -0.01  -0.10  -0.00
    27   1     0.05   0.04   0.05    -0.06  -0.10  -0.03    -0.03  -0.07   0.06
    28   1     0.02  -0.23   0.34    -0.19  -0.03   0.17     0.01   0.12  -0.18
    29   1    -0.01   0.15  -0.16     0.08  -0.06  -0.13     0.05  -0.01  -0.04
    30   1    -0.18  -0.19   0.30     0.12  -0.06   0.20     0.12   0.11  -0.17
    31   1    -0.07   0.10  -0.23     0.18   0.05  -0.00     0.06   0.05  -0.02
    32   1    -0.03  -0.09   0.30     0.00  -0.26   0.12    -0.01  -0.04  -0.06
    33   1     0.05   0.03  -0.03    -0.06  -0.06  -0.02     0.02  -0.05  -0.16
    34   1     0.02  -0.00   0.26    -0.07  -0.05   0.06     0.08  -0.00  -0.04
    35   1    -0.06   0.06  -0.04     0.18   0.09   0.09     0.01   0.06   0.17
    36   1    -0.08  -0.01   0.16     0.06   0.21   0.01     0.08   0.12  -0.18
    37   1    -0.09   0.02   0.15     0.05  -0.10  -0.20    -0.17   0.05   0.31
    38   1    -0.04  -0.05   0.07     0.09   0.02  -0.22    -0.14  -0.05   0.35
    39   1    -0.00  -0.02  -0.05     0.03   0.03   0.15     0.07  -0.09  -0.16
    40   1    -0.08   0.06   0.16     0.12  -0.23  -0.15    -0.15   0.06   0.33
    41   1     0.01  -0.05   0.01     0.01   0.15   0.03     0.10  -0.03  -0.10
    42   1     0.01  -0.06  -0.06     0.04  -0.11   0.11    -0.02  -0.09   0.03
                     19                     20                     21
                      A                      A                      A
 Frequencies --    466.5416               477.5539               497.5702
 Red. masses --      4.6693                 3.6089                 4.3368
 Frc consts  --      0.5988                 0.4849                 0.6326
 IR Inten    --      3.8000                 3.0602                 2.9418
  Atom  AN      X      Y      Z        X      Y      Z        X      Y      Z
     1   6     0.04  -0.02  -0.01    -0.02   0.00   0.02     0.05   0.06  -0.07
     2   6     0.06  -0.05  -0.05    -0.01   0.06  -0.06    -0.02   0.01   0.11
     3   6    -0.06  -0.03   0.03     0.02  -0.02   0.06     0.11  -0.01   0.06
     4   6    -0.07  -0.02  -0.08     0.05   0.05  -0.06     0.10  -0.01   0.05
     5   6     0.01  -0.11   0.04    -0.04  -0.03   0.12    -0.01   0.06  -0.03
     6   6    -0.06  -0.05  -0.00     0.01  -0.03   0.09     0.10   0.09  -0.15
     7   6     0.03  -0.06  -0.02    -0.02   0.05  -0.01    -0.09   0.03   0.08
     8   6     0.08   0.03  -0.03    -0.04   0.01  -0.00    -0.12   0.05  -0.09
     9   6    -0.01   0.06   0.03     0.01  -0.03  -0.03    -0.02  -0.09  -0.06
    10   6     0.04   0.00   0.05    -0.03  -0.04   0.07    -0.08  -0.02  -0.00
    11   6    -0.12   0.12   0.00     0.05  -0.01  -0.17    -0.06  -0.15   0.03
    12   6     0.01  -0.05   0.05    -0.01   0.01  -0.03    -0.04   0.01   0.16
    13   6    -0.17   0.05   0.00    -0.00  -0.08   0.18     0.01  -0.06  -0.08
    14   6    -0.11  -0.01  -0.00     0.01  -0.01   0.01    -0.04   0.02   0.04
    15   6     0.07  -0.07  -0.01    -0.00   0.02  -0.10     0.01  -0.01   0.01
    16   6    -0.02   0.08  -0.06     0.04   0.02  -0.16    -0.03   0.05  -0.05
    17   6     0.16   0.02   0.08    -0.06   0.02   0.04     0.03  -0.01  -0.01
    18   6    -0.03  -0.08  -0.13     0.06  -0.00  -0.05     0.08  -0.05  -0.14
    19   6     0.00   0.03   0.05    -0.06   0.02   0.13    -0.04  -0.01   0.05
    20   6     0.20   0.08   0.02    -0.02  -0.02  -0.09     0.06  -0.01  -0.05
    21   6    -0.07   0.03   0.02     0.03  -0.03  -0.02    -0.02   0.03   0.05
    22   6    -0.08  -0.04  -0.03     0.02   0.04   0.10     0.05  -0.02  -0.06
    23   6     0.02   0.02   0.04    -0.05   0.01   0.06    -0.02   0.03  -0.00
    24   6     0.03   0.11   0.00     0.01  -0.02   0.04     0.02   0.01   0.07
    25   6    -0.05  -0.05   0.09     0.01   0.03   0.03    -0.05   0.04   0.08
    26   6     0.09  -0.05  -0.05     0.01  -0.03  -0.07     0.02  -0.01  -0.09
    27   1     0.09   0.06  -0.04    -0.02   0.01  -0.05     0.02   0.01  -0.13
    28   1     0.11  -0.00  -0.14     0.03   0.15  -0.23    -0.04  -0.07   0.27
    29   1    -0.09   0.02   0.06     0.03  -0.03   0.03     0.09  -0.12   0.20
    30   1    -0.08   0.03  -0.17     0.09   0.14  -0.22     0.05  -0.11   0.24
    31   1    -0.01  -0.01  -0.10     0.03   0.15  -0.17    -0.08  -0.03   0.18
    32   1     0.08   0.12  -0.10    -0.01   0.08  -0.13    -0.09   0.03  -0.13
    33   1    -0.16   0.20   0.00     0.08   0.02  -0.32    -0.04  -0.18   0.03
    34   1    -0.24   0.06  -0.02    -0.01  -0.11   0.33     0.14  -0.05  -0.18
    35   1     0.06   0.07  -0.12     0.10   0.03  -0.30    -0.02   0.06  -0.16
    36   1    -0.07  -0.07   0.02    -0.06   0.04   0.22    -0.07  -0.05   0.06
    37   1    -0.15   0.16   0.11     0.04  -0.07   0.01    -0.11   0.10   0.23
    38   1     0.27   0.15  -0.01    -0.01  -0.07  -0.22     0.05  -0.02  -0.02
    39   1     0.01   0.09   0.13    -0.11   0.02   0.15    -0.09   0.05   0.11
    40   1    -0.08  -0.09   0.22     0.01   0.07  -0.03    -0.13   0.12   0.26
    41   1    -0.03   0.29  -0.02     0.05  -0.09   0.00    -0.03   0.03   0.24
    42   1     0.16  -0.08  -0.09     0.03  -0.06  -0.18     0.03  -0.01  -0.09
                     22                     23                     24
                      A                      A                      A
 Frequencies --    511.1858               519.3775               534.5392
 Red. masses --      4.7682                 4.8520                 3.9369
 Frc consts  --      0.7341                 0.7711                 0.6628
 IR Inten    --      5.9903                 0.3711                 0.1688
  Atom  AN      X      Y      Z        X      Y      Z        X      Y      Z
     1   6     0.04   0.08  -0.05     0.01   0.01   0.13     0.01  -0.05   0.08
     2   6     0.02  -0.03   0.05     0.02   0.09  -0.03     0.03   0.01  -0.04
     3   6     0.05   0.01   0.10     0.17   0.08  -0.02     0.02   0.05  -0.10
     4   6     0.03  -0.01  -0.03     0.10  -0.03   0.04    -0.03  -0.05   0.05
     5   6    -0.05  -0.08   0.01    -0.06  -0.00  -0.06     0.04   0.05  -0.14
     6   6     0.06  -0.02  -0.11     0.05  -0.11   0.11    -0.02  -0.02   0.01
     7   6    -0.13   0.06   0.01    -0.16   0.04  -0.04    -0.02  -0.02   0.09
     8   6    -0.05   0.17   0.05    -0.17  -0.01   0.07     0.01   0.07  -0.02
     9   6     0.09   0.02  -0.01     0.04  -0.07  -0.04    -0.02  -0.02   0.10
    10   6     0.03   0.05   0.14    -0.00   0.05  -0.06    -0.01   0.07  -0.06
    11   6     0.03   0.00  -0.01    -0.02  -0.08  -0.08     0.02   0.01   0.02
    12   6    -0.06  -0.07  -0.05     0.04   0.06  -0.07    -0.04   0.00  -0.04
    13   6    -0.07  -0.16  -0.02    -0.02  -0.05   0.04     0.01   0.00  -0.03
    14   6    -0.05  -0.11  -0.12    -0.05   0.08  -0.03    -0.02  -0.03   0.11
    15   6    -0.06  -0.05  -0.08     0.08  -0.07   0.05    -0.03  -0.04  -0.08
    16   6     0.03  -0.03   0.02    -0.10   0.05   0.01     0.02  -0.02  -0.01
    17   6    -0.01   0.06  -0.11     0.12  -0.10   0.07    -0.08   0.00   0.07
    18   6    -0.04  -0.03   0.10    -0.08  -0.02   0.03     0.05  -0.08  -0.08
    19   6     0.01   0.07   0.00    -0.00  -0.10  -0.05     0.02  -0.01  -0.02
    20   6    -0.07   0.13   0.04     0.12   0.01   0.06    -0.10   0.09  -0.01
    21   6     0.02  -0.08   0.06    -0.00   0.02  -0.06     0.04  -0.11  -0.00
    22   6    -0.00   0.03  -0.04    -0.11   0.01   0.00    -0.03   0.08   0.05
    23   6     0.09  -0.12   0.02     0.04   0.04   0.00     0.01  -0.08   0.16
    24   6     0.02   0.09  -0.08    -0.05   0.06  -0.04    -0.03   0.07  -0.10
    25   6     0.07  -0.01  -0.02    -0.01  -0.03  -0.05     0.04   0.07   0.09
    26   6     0.02  -0.01   0.08     0.03   0.05   0.03     0.09  -0.04  -0.09
    27   1     0.05   0.12  -0.14    -0.06  -0.10   0.17    -0.02  -0.13   0.28
    28   1     0.10  -0.05   0.09     0.12   0.11  -0.07     0.02  -0.05   0.07
    29   1     0.02  -0.04   0.22     0.21   0.14  -0.18     0.02   0.10  -0.15
    30   1    -0.07  -0.02   0.01     0.05   0.03  -0.05    -0.06  -0.11   0.17
    31   1    -0.25   0.12  -0.09    -0.19   0.04  -0.04    -0.11  -0.15   0.30
    32   1    -0.08   0.33  -0.03    -0.21  -0.01   0.16     0.00   0.01   0.06
    33   1    -0.03   0.12   0.03    -0.03  -0.07  -0.03     0.05   0.06  -0.15
    34   1    -0.18  -0.17   0.08     0.06  -0.08   0.16     0.03   0.04  -0.23
    35   1     0.10  -0.06   0.20    -0.21   0.06   0.03     0.06  -0.01  -0.15
    36   1    -0.01   0.10   0.15    -0.09  -0.24  -0.11     0.09   0.03  -0.16
    37   1     0.05  -0.08  -0.01     0.02   0.06  -0.16     0.03  -0.08  -0.01
    38   1    -0.12   0.14   0.18     0.24   0.13   0.03    -0.06   0.11  -0.08
    39   1     0.13  -0.17  -0.08     0.07   0.04  -0.03    -0.07  -0.05   0.29
    40   1     0.10  -0.06  -0.06     0.04  -0.13  -0.10     0.05   0.03   0.10
    41   1     0.02   0.09  -0.08    -0.06   0.16  -0.15     0.04   0.00  -0.25
    42   1    -0.07   0.01   0.09     0.05   0.05   0.04     0.07  -0.08  -0.29
                     25                     26                     27
                      A                      A                      A
 Frequencies --    543.3665               562.6142               573.0545
 Red. masses --      4.9039                 3.7153                 5.6873
 Frc consts  --      0.8531                 0.6929                 1.1004
 IR Inten    --      1.6497                 5.5090                 1.5750
  Atom  AN      X      Y      Z        X      Y      Z        X      Y      Z
     1   6    -0.04   0.04   0.02     0.00  -0.05   0.13     0.09   0.06  -0.00
     2   6    -0.03   0.00  -0.00     0.03   0.06  -0.08    -0.02   0.13   0.11
     3   6     0.03   0.05  -0.01     0.06   0.06  -0.10     0.20  -0.02   0.10
     4   6     0.01  -0.00   0.03    -0.01  -0.07   0.06     0.10  -0.10  -0.06
     5   6    -0.03   0.00  -0.11    -0.02   0.00  -0.07    -0.16  -0.05   0.02
     6   6     0.05  -0.01  -0.06    -0.03  -0.07   0.10    -0.02  -0.02   0.00
     7   6    -0.08  -0.07   0.03    -0.05  -0.04   0.02    -0.13  -0.15  -0.19
     8   6     0.01   0.07  -0.02    -0.01   0.04  -0.02    -0.12  -0.18  -0.01
     9   6     0.08  -0.02   0.11     0.03   0.06  -0.03     0.00   0.11  -0.01
    10   6     0.09   0.01   0.05     0.03   0.07  -0.09     0.03  -0.08  -0.02
    11   6     0.00   0.02   0.01     0.01   0.07   0.00    -0.04   0.16   0.11
    12   6     0.04  -0.06  -0.06    -0.03  -0.07   0.06     0.05  -0.04   0.01
    13   6    -0.08  -0.09  -0.05    -0.05  -0.03  -0.00    -0.02   0.19  -0.03
    14   6    -0.06  -0.11   0.03    -0.01  -0.10  -0.01     0.06  -0.03   0.03
    15   6     0.02   0.05  -0.07    -0.06   0.01   0.06    -0.02   0.05   0.01
    16   6    -0.01  -0.03   0.02     0.07  -0.04  -0.06     0.04  -0.07   0.05
    17   6     0.00   0.08   0.07    -0.03   0.05  -0.04    -0.07   0.04   0.02
    18   6    -0.00   0.09   0.02     0.03  -0.01  -0.01     0.03   0.01  -0.06
    19   6    -0.03   0.11  -0.05    -0.01   0.05   0.09     0.02   0.03  -0.03
    20   6     0.09  -0.11   0.09     0.01  -0.01  -0.12    -0.08   0.01  -0.02
    21   6     0.02   0.09  -0.11    -0.01   0.04   0.09    -0.01  -0.04  -0.04
    22   6     0.02  -0.05   0.18     0.09  -0.05  -0.12     0.02   0.03   0.02
    23   6    -0.13   0.16  -0.04     0.03  -0.02  -0.09    -0.03  -0.02   0.05
    24   6     0.16  -0.12   0.02     0.01  -0.00   0.14    -0.01  -0.02  -0.02
    25   6    -0.08  -0.06  -0.01    -0.00  -0.01  -0.04     0.03   0.03   0.06
    26   6    -0.06  -0.03  -0.06    -0.05   0.03   0.04     0.02  -0.06  -0.04
    27   1    -0.08  -0.03   0.11    -0.03  -0.13   0.24     0.01  -0.02  -0.21
    28   1     0.01  -0.07   0.12     0.08   0.08  -0.13     0.09   0.15   0.05
    29   1     0.04  -0.00   0.03     0.09   0.18  -0.27     0.18   0.03   0.11
    30   1    -0.09  -0.06   0.16    -0.02  -0.02  -0.01     0.06  -0.03  -0.18
    31   1    -0.16  -0.12   0.13    -0.12  -0.11   0.15    -0.04  -0.08  -0.31
    32   1    -0.04   0.18  -0.01    -0.05   0.02   0.10    -0.19  -0.07   0.04
    33   1    -0.03   0.17  -0.14    -0.03   0.11   0.08    -0.05   0.10   0.25
    34   1    -0.12  -0.06  -0.18    -0.17  -0.03   0.01    -0.14   0.20  -0.07
    35   1     0.14  -0.04   0.02     0.19  -0.05  -0.12     0.08  -0.07   0.03
    36   1     0.01   0.13  -0.13     0.02   0.11   0.15     0.11   0.13  -0.10
    37   1     0.10  -0.03  -0.17    -0.07   0.07   0.21    -0.02  -0.05   0.00
    38   1     0.04  -0.22  -0.04    -0.05  -0.06  -0.09    -0.10  -0.03  -0.07
    39   1    -0.12   0.18  -0.04     0.02  -0.05  -0.12    -0.05   0.04   0.15
    40   1    -0.05   0.00  -0.18    -0.07   0.07   0.09     0.02   0.05   0.07
    41   1     0.23  -0.14  -0.19    -0.06   0.00   0.40     0.02  -0.08  -0.06
    42   1     0.12  -0.09  -0.11    -0.12   0.08   0.23     0.00  -0.06  -0.10
                     28                     29                     30
                      A                      A                      A
 Frequencies --    574.7832               588.2329               620.3136
 Red. masses --      3.8304                 6.9235                 4.1393
 Frc consts  --      0.7456                 1.4115                 0.9384
 IR Inten    --      1.3613                 1.2254                 2.8954
  Atom  AN      X      Y      Z        X      Y      Z        X      Y      Z
     1   6    -0.02   0.01  -0.01     0.25  -0.10   0.00    -0.05  -0.00   0.03
     2   6     0.01  -0.05  -0.02     0.15   0.04   0.06    -0.01  -0.03  -0.03
     3   6    -0.05  -0.00   0.02     0.04  -0.08  -0.03    -0.02   0.02  -0.00
     4   6    -0.02   0.03  -0.00    -0.06  -0.14  -0.08     0.00   0.03   0.05
     5   6     0.01  -0.05   0.07     0.05   0.04   0.04     0.00  -0.04   0.05
     6   6    -0.00  -0.05   0.06    -0.14   0.03  -0.01     0.02  -0.04   0.06
     7   6     0.02   0.13  -0.04    -0.03   0.16   0.06     0.02   0.04  -0.05
     8   6     0.00   0.03   0.16    -0.11   0.06   0.06    -0.01  -0.04   0.05
     9   6     0.06   0.04  -0.14    -0.20   0.06  -0.04     0.06   0.04  -0.17
    10   6     0.01   0.09  -0.05    -0.21   0.07  -0.01     0.03   0.05  -0.10
    11   6     0.04  -0.05   0.05    -0.08   0.03   0.00    -0.02  -0.06   0.09
    12   6    -0.05  -0.02  -0.02    -0.13  -0.00  -0.02     0.03  -0.03   0.22
    13   6     0.01  -0.10  -0.10    -0.03   0.06  -0.01     0.01  -0.00  -0.11
    14   6    -0.01  -0.05  -0.07     0.05  -0.04   0.00    -0.04  -0.02   0.15
    15   6    -0.05   0.01   0.12    -0.05  -0.09  -0.11     0.03  -0.01  -0.16
    16   6    -0.02  -0.04   0.12     0.17  -0.03   0.00    -0.02   0.02  -0.09
    17   6    -0.05   0.02   0.10     0.04  -0.06  -0.05     0.04   0.01  -0.16
    18   6     0.06  -0.05  -0.11    -0.01  -0.02   0.07    -0.03   0.05   0.05
    19   6     0.03   0.02  -0.11     0.19  -0.08   0.06    -0.07   0.03   0.08
    20   6    -0.01  -0.02  -0.02     0.03  -0.04   0.07    -0.01   0.03   0.08
    21   6     0.05  -0.00  -0.04     0.10   0.05  -0.01    -0.01  -0.01  -0.03
    22   6     0.03  -0.01  -0.01    -0.01  -0.04   0.11    -0.02   0.03   0.09
    23   6    -0.04   0.05   0.05    -0.03   0.11  -0.03    -0.02  -0.00   0.02
    24   6     0.03  -0.02   0.03     0.10  -0.06  -0.02     0.06  -0.00  -0.09
    25   6    -0.05   0.04   0.06    -0.09  -0.02  -0.04     0.02  -0.01   0.02
    26   6     0.03   0.00  -0.11    -0.04   0.08  -0.03    -0.01  -0.04   0.02
    27   1     0.04   0.11  -0.10     0.25  -0.09  -0.02    -0.01   0.08  -0.07
    28   1     0.04   0.02  -0.15     0.07   0.05   0.03     0.03   0.05  -0.18
    29   1    -0.03   0.04  -0.08    -0.06   0.12   0.03     0.04   0.06  -0.18
    30   1     0.02   0.13  -0.19     0.04  -0.14  -0.10     0.04   0.13  -0.15
    31   1    -0.04   0.20  -0.15    -0.09   0.19   0.02     0.02   0.02  -0.02
    32   1     0.00  -0.04   0.24    -0.05  -0.05   0.01    -0.03  -0.16   0.20
    33   1    -0.05  -0.07   0.38    -0.04  -0.09   0.03    -0.08  -0.08   0.30
    34   1    -0.05  -0.14   0.07    -0.11   0.07  -0.04     0.07   0.02  -0.23
    35   1     0.02  -0.05   0.16     0.16  -0.04   0.01     0.04   0.04  -0.25
    36   1     0.10   0.06  -0.30     0.19  -0.04   0.18    -0.12   0.01   0.21
    37   1    -0.02   0.05   0.08     0.16  -0.01  -0.12     0.08  -0.10  -0.17
    38   1     0.00  -0.06  -0.14    -0.01  -0.06   0.11    -0.10   0.03   0.30
    39   1    -0.16   0.09   0.23    -0.05   0.02  -0.10     0.06  -0.01  -0.08
    40   1    -0.11   0.09   0.19    -0.04  -0.04  -0.18     0.10  -0.05  -0.17
    41   1     0.04  -0.05   0.01     0.13  -0.07  -0.11     0.06  -0.00  -0.10
    42   1     0.05  -0.00  -0.12     0.10   0.04  -0.07     0.05  -0.08  -0.13
                     31                     32                     33
                      A                      A                      A
 Frequencies --    640.2454               659.5360               687.9255
 Red. masses --      3.6694                 6.5253                 5.6407
 Frc consts  --      0.8862                 1.6723                 1.5728
 IR Inten    --      9.5602                 5.5053                 3.8742
  Atom  AN      X      Y      Z        X      Y      Z        X      Y      Z
     1   6     0.02   0.04  -0.08    -0.08   0.05  -0.02     0.09  -0.02  -0.01
     2   6    -0.00  -0.06   0.06    -0.06   0.00   0.01    -0.04   0.23   0.13
     3   6    -0.02  -0.04   0.08     0.03   0.01   0.04     0.00  -0.06  -0.01
     4   6     0.01   0.04  -0.07     0.05   0.03  -0.00    -0.10  -0.18  -0.14
     5   6     0.00  -0.01  -0.01    -0.04  -0.02  -0.02    -0.07   0.12   0.04
     6   6     0.00  -0.02   0.01     0.04  -0.02   0.01    -0.15   0.01  -0.01
     7   6    -0.00   0.07  -0.07     0.03  -0.11  -0.08     0.06  -0.01  -0.01
     8   6    -0.02  -0.02   0.10     0.06  -0.08   0.00     0.09   0.00   0.02
     9   6     0.00  -0.03   0.09     0.05   0.01   0.05    -0.01   0.03   0.03
    10   6     0.02   0.08  -0.11     0.03   0.01  -0.03     0.02   0.04  -0.03
    11   6    -0.01  -0.02   0.05     0.08   0.03   0.03     0.22  -0.03   0.02
    12   6     0.01   0.02  -0.14    -0.07   0.00  -0.01    -0.01  -0.02   0.01
    13   6    -0.00  -0.01  -0.05     0.04   0.01   0.01     0.14  -0.13   0.01
    14   6    -0.05  -0.04   0.20    -0.04   0.07   0.05    -0.01  -0.03   0.01
    15   6     0.02  -0.02  -0.12    -0.10  -0.14  -0.03    -0.02   0.00   0.02
    16   6     0.01  -0.00  -0.02    -0.01   0.18  -0.01    -0.16  -0.08  -0.06
    17   6    -0.03  -0.01   0.15    -0.03   0.01  -0.06     0.01   0.02  -0.02
    18   6     0.01  -0.00  -0.01     0.03  -0.21   0.08    -0.01   0.00  -0.00
    19   6    -0.00  -0.01   0.04     0.01   0.07   0.03    -0.21  -0.00  -0.04
    20   6     0.03  -0.01  -0.08    -0.06   0.03  -0.02     0.07   0.10   0.02
    21   6    -0.04   0.02   0.08     0.31  -0.01   0.12    -0.00   0.01  -0.01
    22   6     0.00   0.01   0.01    -0.08  -0.13  -0.01     0.01  -0.02   0.00
    23   6     0.04  -0.04  -0.08     0.07   0.07   0.04    -0.01   0.02  -0.00
    24   6    -0.03   0.02   0.08     0.01   0.00  -0.02     0.11   0.10   0.01
    25   6     0.05  -0.01  -0.08    -0.28  -0.08  -0.07    -0.02  -0.05   0.01
    26   6    -0.04   0.02   0.09     0.00   0.20  -0.10     0.00  -0.05   0.01
    27   1     0.05   0.11  -0.16    -0.10   0.03  -0.07    -0.00  -0.14  -0.11
    28   1     0.01  -0.06   0.08    -0.02  -0.00   0.02    -0.16   0.26   0.10
    29   1    -0.04  -0.07   0.15     0.06  -0.07   0.03    -0.11   0.13   0.08
    30   1     0.01   0.06  -0.12     0.01   0.05  -0.02    -0.06  -0.19  -0.13
    31   1    -0.05   0.05  -0.03     0.06  -0.12  -0.07     0.12  -0.05   0.06
    32   1    -0.04  -0.11   0.24     0.04  -0.07   0.06     0.07  -0.06   0.11
    33   1     0.02   0.06  -0.15     0.08   0.08  -0.04     0.26  -0.05  -0.08
    34   1     0.06   0.05  -0.35     0.09   0.03  -0.08     0.16  -0.12  -0.04
    35   1     0.11   0.03  -0.38    -0.02   0.19  -0.04    -0.21  -0.08  -0.02
    36   1     0.08   0.00  -0.26    -0.04   0.03   0.03    -0.27  -0.06   0.00
    37   1    -0.05   0.04   0.10     0.31   0.05   0.09    -0.01   0.01   0.00
    38   1     0.11  -0.00  -0.28    -0.13  -0.01   0.07     0.06   0.09   0.05
    39   1     0.09  -0.08  -0.16    -0.18  -0.19   0.04     0.01   0.05   0.02
    40   1     0.05  -0.01  -0.10    -0.26  -0.20   0.01    -0.03  -0.05   0.02
    41   1    -0.01   0.01   0.02    -0.01   0.02   0.02     0.09   0.18   0.00
    42   1    -0.10   0.05   0.16     0.17   0.17  -0.02     0.04  -0.05   0.04
                     34                     35                     36
                      A                      A                      A
 Frequencies --    703.3692               708.8031               746.0604
 Red. masses --      3.6756                 5.7394                 2.4455
 Frc consts  --      1.0714                 1.6989                 0.8020
 IR Inten    --      6.9607                 2.7474                 4.1367
  Atom  AN      X      Y      Z        X      Y      Z        X      Y      Z
     1   6     0.02   0.04  -0.08     0.02  -0.00   0.01     0.01  -0.03   0.03
     2   6     0.00  -0.08   0.05    -0.05   0.16   0.08     0.03   0.02  -0.07
     3   6    -0.02  -0.03   0.08     0.02  -0.03  -0.01     0.00   0.04  -0.08
     4   6     0.03   0.07  -0.06    -0.06  -0.13  -0.07    -0.01   0.01   0.01
     5   6     0.03   0.02  -0.09    -0.06   0.06   0.02    -0.02  -0.06   0.13
     6   6    -0.00  -0.04   0.09    -0.07  -0.01  -0.02     0.02   0.05  -0.09
     7   6    -0.01   0.04  -0.05     0.05  -0.04  -0.02    -0.02   0.02   0.02
     8   6    -0.03  -0.01   0.02     0.11   0.03   0.03    -0.04  -0.04   0.05
     9   6    -0.02  -0.05   0.16     0.03   0.01  -0.00     0.01   0.02  -0.03
    10   6     0.01   0.08  -0.16     0.06   0.04   0.01     0.01  -0.01  -0.01
    11   6    -0.00   0.03  -0.05    -0.03  -0.06  -0.02    -0.00  -0.01   0.07
    12   6     0.00   0.00  -0.01     0.02  -0.01   0.01     0.03   0.01  -0.13
    13   6    -0.04  -0.01   0.07    -0.07  -0.16  -0.05     0.01   0.01  -0.01
    14   6     0.01  -0.03  -0.01    -0.08  -0.00   0.01    -0.00  -0.03   0.09
    15   6    -0.03   0.04   0.16     0.06  -0.02   0.02     0.01   0.02   0.05
    16   6     0.03  -0.04  -0.07     0.07   0.23   0.03    -0.01  -0.03  -0.03
    17   6     0.04  -0.00  -0.14     0.07  -0.01  -0.01     0.01   0.01  -0.02
    18   6    -0.04   0.05   0.07    -0.04   0.01   0.02    -0.04   0.03   0.09
    19   6    -0.00  -0.01   0.05     0.10   0.11   0.04    -0.04   0.02   0.03
    20   6     0.02  -0.01   0.01     0.02  -0.22   0.02     0.04  -0.01  -0.03
    21   6     0.01  -0.02  -0.09    -0.06  -0.05  -0.01     0.03  -0.02  -0.04
    22   6     0.03  -0.01  -0.09    -0.03   0.06  -0.05     0.01  -0.02  -0.09
    23   6    -0.04   0.03   0.07     0.02  -0.06   0.06    -0.01   0.01   0.05
    24   6     0.02  -0.01  -0.04    -0.20  -0.19  -0.04    -0.02  -0.00  -0.01
    25   6    -0.01   0.02   0.08     0.08   0.16   0.02    -0.03   0.00   0.03
    26   6     0.04  -0.04  -0.07     0.03   0.11  -0.03     0.03  -0.00  -0.04
    27   1     0.05   0.09  -0.09    -0.05  -0.09  -0.10    -0.02  -0.12   0.26
    28   1     0.01  -0.13   0.14    -0.11   0.19   0.04     0.01  -0.00  -0.02
    29   1    -0.02  -0.08   0.12    -0.04   0.10   0.00    -0.07  -0.10   0.20
    30   1     0.04   0.10  -0.13    -0.08  -0.11  -0.11    -0.08  -0.18   0.37
    31   1    -0.09  -0.12   0.22     0.05  -0.06   0.02     0.07   0.25  -0.36
    32   1    -0.08  -0.19   0.30     0.09   0.04   0.08     0.00   0.14  -0.21
    33   1     0.02   0.11  -0.26    -0.07   0.05  -0.05     0.05   0.04  -0.17
    34   1    -0.05   0.02  -0.08    -0.04  -0.15  -0.08     0.05   0.06  -0.26
    35   1     0.01  -0.06   0.08     0.19   0.22   0.00     0.05  -0.02  -0.15
    36   1    -0.05  -0.00   0.27     0.07   0.06  -0.03    -0.01   0.03  -0.06
    37   1     0.03  -0.05  -0.15    -0.01  -0.04  -0.13     0.07  -0.05  -0.10
    38   1    -0.08   0.01   0.32     0.00  -0.18   0.14    -0.02   0.02   0.20
    39   1    -0.05   0.08   0.13     0.04  -0.11  -0.02    -0.02  -0.01   0.04
    40   1    -0.04   0.05   0.16     0.10   0.13  -0.01    -0.05  -0.00   0.12
    41   1    -0.09   0.04   0.24    -0.24  -0.21   0.13    -0.12   0.07   0.23
    42   1     0.04  -0.04  -0.09    -0.11   0.11  -0.20     0.03  -0.00  -0.04
                     37                     38                     39
                      A                      A                      A
 Frequencies --    760.0339               761.8035               765.0116
 Red. masses --      3.7932                 1.4571                 1.5604
 Frc consts  --      1.2910                 0.4982                 0.5380
 IR Inten    --      4.5709                15.5976                27.7879
  Atom  AN      X      Y      Z        X      Y      Z        X      Y      Z
     1   6     0.09  -0.04  -0.02    -0.02   0.01   0.02     0.00   0.03  -0.06
     2   6     0.07  -0.05  -0.01    -0.02   0.02  -0.01     0.00   0.02  -0.04
     3   6    -0.07  -0.01  -0.02     0.02   0.01  -0.01     0.02   0.02  -0.03
     4   6    -0.02   0.05  -0.00     0.00  -0.01  -0.01     0.02   0.04  -0.06
     5   6     0.03   0.02   0.01    -0.02  -0.02   0.03    -0.01  -0.02   0.02
     6   6    -0.01   0.02   0.05     0.01   0.00  -0.03    -0.02  -0.04   0.07
     7   6    -0.06   0.08   0.03     0.02  -0.01  -0.02     0.01  -0.02  -0.01
     8   6    -0.15  -0.04  -0.04     0.04   0.00   0.03     0.01  -0.02   0.02
     9   6     0.00   0.01   0.01     0.00  -0.00  -0.00     0.00   0.01   0.01
    10   6     0.01  -0.04  -0.05     0.01   0.03  -0.02    -0.01   0.04  -0.05
    11   6     0.06   0.04   0.02    -0.03  -0.02   0.02     0.03   0.02  -0.01
    12   6     0.08  -0.06   0.06    -0.01   0.01  -0.00    -0.04  -0.01   0.06
    13   6     0.04   0.03   0.03    -0.03  -0.02   0.01    -0.00  -0.02  -0.01
    14   6     0.04  -0.05  -0.03    -0.01   0.01   0.02    -0.01   0.01  -0.03
    15   6     0.05   0.01  -0.04    -0.01  -0.00   0.02    -0.02  -0.02   0.00
    16   6    -0.04  -0.05  -0.03     0.03   0.03  -0.03     0.00   0.03   0.01
    17   6     0.03   0.08   0.00     0.01  -0.02  -0.05     0.00  -0.01  -0.01
    18   6    -0.01  -0.04  -0.04    -0.00   0.02   0.01     0.01  -0.02  -0.06
    19   6    -0.13   0.17  -0.08     0.05  -0.03  -0.00     0.02  -0.01  -0.00
    20   6     0.08  -0.10   0.08    -0.04   0.02   0.04    -0.01   0.00   0.01
    21   6     0.03  -0.06   0.03     0.01   0.00  -0.04    -0.04   0.01   0.01
    22   6    -0.08   0.02   0.04    -0.00   0.01   0.05     0.00   0.02   0.05
    23   6     0.08  -0.08   0.01     0.00  -0.00  -0.05     0.00   0.00  -0.02
    24   6    -0.09  -0.07   0.00     0.00   0.01   0.02     0.03  -0.00  -0.00
    25   6    -0.01   0.04  -0.07     0.04  -0.02  -0.04     0.02   0.02  -0.00
    26   6     0.02   0.11  -0.03     0.01  -0.04  -0.03    -0.01   0.01   0.03
    27   1     0.14   0.00   0.12    -0.04  -0.02  -0.00    -0.12  -0.24   0.45
    28   1     0.02  -0.08   0.05     0.00   0.04  -0.05    -0.07  -0.18   0.35
    29   1    -0.11  -0.02   0.07     0.02  -0.01   0.02    -0.09  -0.26   0.47
    30   1     0.04   0.01   0.06    -0.04  -0.05   0.06    -0.06  -0.15   0.29
    31   1    -0.01   0.05   0.06     0.01   0.01  -0.05     0.04   0.06  -0.15
    32   1    -0.15  -0.07  -0.00     0.04   0.01   0.01     0.02  -0.00  -0.03
    33   1     0.09   0.03  -0.04     0.00   0.05  -0.19    -0.00   0.01   0.11
    34   1     0.00   0.05  -0.06     0.03   0.02  -0.21    -0.05  -0.04   0.11
    35   1     0.03  -0.10   0.31    -0.07   0.02   0.17    -0.02   0.03   0.02
    36   1    -0.20   0.18   0.22    -0.04  -0.06   0.26     0.00  -0.03   0.02
    37   1    -0.08   0.08   0.19    -0.14   0.10   0.23    -0.04   0.03   0.01
    38   1     0.16  -0.12  -0.19     0.04   0.00  -0.21    -0.01  -0.01  -0.01
    39   1    -0.12  -0.09   0.24    -0.19   0.16   0.35     0.05  -0.00  -0.07
    40   1    -0.06   0.01   0.12    -0.11   0.11   0.30     0.07   0.00  -0.13
    41   1    -0.01  -0.03  -0.29     0.12  -0.07  -0.30     0.05  -0.03  -0.03
    42   1    -0.17   0.20   0.15    -0.19   0.10   0.41     0.01  -0.02  -0.08
                     40                     41                     42
                      A                      A                      A
 Frequencies --    772.7942               782.6207               805.5782
 Red. masses --      2.5938                 2.3506                 2.1897
 Frc consts  --      0.9127                 0.8483                 0.8372
 IR Inten    --     10.4151                12.2460                 1.8512
  Atom  AN      X      Y      Z        X      Y      Z        X      Y      Z
     1   6     0.03   0.02  -0.05     0.00   0.01  -0.02     0.01  -0.03   0.03
     2   6    -0.01   0.05   0.02     0.01  -0.03  -0.01     0.01  -0.00   0.01
     3   6    -0.02  -0.02   0.00    -0.01  -0.01   0.02    -0.02   0.00  -0.02
     4   6    -0.03  -0.03  -0.06     0.02   0.04   0.03    -0.01  -0.00   0.01
     5   6     0.01   0.05  -0.04     0.02   0.02  -0.06    -0.01  -0.01   0.04
     6   6    -0.02  -0.06   0.07    -0.01   0.00   0.05     0.02   0.04  -0.07
     7   6    -0.00   0.03   0.05    -0.01  -0.05   0.01    -0.01   0.02  -0.01
     8   6     0.02   0.04   0.01    -0.02  -0.02  -0.04    -0.03  -0.02   0.01
     9   6     0.02  -0.04  -0.03    -0.01   0.04  -0.01     0.00  -0.03   0.09
    10   6     0.07  -0.02   0.02    -0.06  -0.03   0.06     0.02   0.01  -0.05
    11   6    -0.11  -0.06  -0.09     0.11   0.06  -0.00     0.01   0.02  -0.03
    12   6     0.12   0.02   0.02    -0.09  -0.01  -0.05     0.02   0.01  -0.01
    13   6    -0.03   0.04  -0.05     0.05  -0.01  -0.05    -0.00  -0.01  -0.01
    14   6     0.02  -0.00   0.03    -0.03  -0.01   0.04    -0.00  -0.00  -0.03
    15   6     0.08   0.05  -0.03    -0.05  -0.05  -0.06     0.00   0.01   0.09
    16   6     0.01  -0.05   0.03    -0.03   0.05   0.03    -0.01   0.01   0.04
    17   6    -0.01   0.02  -0.01     0.02  -0.02  -0.01     0.01  -0.00  -0.08
    18   6     0.03   0.04   0.07    -0.09   0.02   0.09     0.05  -0.03  -0.10
    19   6    -0.02   0.02   0.03    -0.01  -0.02   0.05    -0.01   0.00   0.06
    20   6    -0.05   0.03  -0.03     0.07  -0.03   0.00    -0.01   0.00  -0.01
    21   6     0.10  -0.01   0.01    -0.04  -0.02  -0.07     0.01   0.00   0.01
    22   6    -0.02  -0.02  -0.02     0.02   0.01  -0.01    -0.05   0.04   0.14
    23   6    -0.00   0.01  -0.01     0.01  -0.01  -0.00     0.04  -0.02  -0.07
    24   6    -0.07   0.01  -0.02     0.05  -0.01   0.02     0.02  -0.02  -0.09
    25   6    -0.05  -0.08  -0.02     0.06   0.05  -0.02     0.00  -0.02  -0.02
    26   6     0.01  -0.05  -0.04     0.04   0.01  -0.06    -0.03   0.00   0.03
    27   1    -0.04  -0.12   0.18     0.01   0.01   0.03     0.06   0.07  -0.11
    28   1    -0.10  -0.08   0.28     0.00  -0.09   0.10     0.03   0.09  -0.17
    29   1    -0.08  -0.03   0.17     0.02  -0.01  -0.04    -0.02   0.04  -0.06
    30   1    -0.05  -0.03  -0.07     0.09   0.09  -0.09    -0.02  -0.04   0.08
    31   1    -0.01   0.05   0.03     0.01  -0.03  -0.03     0.01   0.02  -0.02
    32   1     0.01   0.10  -0.02    -0.00   0.01  -0.12    -0.03  -0.00  -0.01
    33   1    -0.17  -0.17   0.31     0.05  -0.03   0.35    -0.01   0.01   0.06
    34   1    -0.02  -0.04   0.32    -0.07  -0.06   0.26    -0.06  -0.05   0.19
    35   1     0.13  -0.03  -0.27     0.03   0.09  -0.34     0.11   0.04  -0.35
    36   1     0.10   0.09  -0.19     0.03  -0.06  -0.28     0.10   0.03  -0.32
    37   1     0.07  -0.03   0.12    -0.11   0.06   0.02    -0.16   0.13   0.31
    38   1    -0.04   0.07   0.02     0.02  -0.04   0.12    -0.15   0.04   0.42
    39   1    -0.15   0.04   0.20    -0.12   0.12   0.29    -0.13   0.09   0.23
    40   1    -0.15  -0.03   0.23    -0.07   0.15   0.29     0.08  -0.07  -0.21
    41   1    -0.07   0.02  -0.06     0.03   0.02   0.08    -0.08   0.01   0.20
    42   1    -0.04   0.02   0.27    -0.21   0.14   0.27    -0.04   0.02   0.09
                     43                     44                     45
                      A                      A                      A
 Frequencies --    813.6594               818.4327               831.4468
 Red. masses --      3.4659                 3.2796                 1.8149
 Frc consts  --      1.3519                 1.2943                 0.7392
 IR Inten    --      1.4667                 7.9729                 8.9301
  Atom  AN      X      Y      Z        X      Y      Z        X      Y      Z
     1   6     0.06  -0.06   0.03    -0.11   0.04   0.04     0.00  -0.01   0.02
     2   6     0.04  -0.01   0.01    -0.05  -0.00  -0.01     0.00   0.00   0.00
     3   6    -0.06   0.01  -0.07     0.11   0.06  -0.01    -0.01  -0.00  -0.00
     4   6    -0.02   0.04  -0.00     0.03  -0.05  -0.04    -0.01  -0.01   0.03
     5   6    -0.02  -0.02   0.10    -0.03  -0.08   0.07     0.00   0.00   0.01
     6   6     0.01   0.07  -0.05     0.01  -0.02  -0.09     0.02   0.04  -0.07
     7   6    -0.02   0.03  -0.07     0.07   0.06  -0.05    -0.01  -0.02   0.02
     8   6    -0.09  -0.05  -0.04     0.11   0.07   0.03    -0.01  -0.03   0.04
     9   6     0.03  -0.02   0.12    -0.06  -0.07   0.06    -0.00  -0.03   0.10
    10   6     0.04   0.01  -0.08    -0.04   0.05  -0.04     0.01   0.03  -0.05
    11   6     0.06   0.04  -0.02    -0.07  -0.02  -0.07     0.02   0.02  -0.08
    12   6     0.02  -0.03   0.16    -0.04  -0.00   0.05     0.00   0.01  -0.03
    13   6    -0.02  -0.07   0.00     0.03   0.12   0.01     0.01  -0.00  -0.07
    14   6    -0.02   0.02  -0.13     0.05  -0.00  -0.03    -0.02  -0.02   0.08
    15   6     0.05  -0.04  -0.13    -0.03  -0.00  -0.08    -0.01   0.01   0.06
    16   6    -0.02   0.09   0.07     0.00  -0.12   0.01     0.01   0.00  -0.03
    17   6    -0.02  -0.03   0.07    -0.01   0.04   0.02     0.02  -0.01  -0.08
    18   6    -0.00   0.05   0.10    -0.07  -0.01   0.03     0.01  -0.01  -0.02
    19   6     0.04  -0.02   0.01    -0.04   0.03  -0.01    -0.00   0.00   0.01
    20   6    -0.06   0.04  -0.04     0.09  -0.04   0.02    -0.02   0.01   0.07
    21   6     0.04   0.02  -0.00    -0.04  -0.04  -0.02    -0.02   0.00   0.01
    22   6     0.05  -0.02  -0.07    -0.02  -0.01  -0.01     0.01  -0.01  -0.04
    23   6    -0.06   0.05   0.00     0.04  -0.05   0.04    -0.01   0.01   0.03
    24   6    -0.04   0.02   0.03     0.05  -0.01   0.03    -0.01   0.01   0.05
    25   6     0.02  -0.02   0.01    -0.01   0.04  -0.02    -0.00   0.01   0.00
    26   6     0.01  -0.08  -0.02     0.03   0.08  -0.03     0.00   0.01   0.01
    27   1     0.12   0.05  -0.05    -0.15   0.00  -0.08     0.03   0.04  -0.07
    28   1     0.05   0.14  -0.27     0.07   0.12  -0.25     0.00   0.02  -0.03
    29   1    -0.11  -0.04   0.11     0.09  -0.11   0.19     0.01   0.05  -0.10
    30   1    -0.03  -0.12   0.29    -0.14  -0.19   0.24     0.02   0.02  -0.03
    31   1     0.00  -0.13   0.20    -0.08  -0.13   0.28     0.05   0.14  -0.24
    32   1    -0.15  -0.21   0.23     0.09  -0.18   0.31     0.02   0.11  -0.17
    33   1     0.02   0.12  -0.01    -0.05  -0.20   0.14    -0.08  -0.09   0.43
    34   1    -0.09  -0.10   0.16     0.01   0.06   0.32    -0.09  -0.09   0.38
    35   1     0.00   0.12  -0.12     0.06  -0.11  -0.06     0.02   0.00  -0.04
    36   1     0.07  -0.07  -0.28     0.03   0.10  -0.06    -0.05  -0.01   0.18
    37   1     0.15  -0.12  -0.16    -0.04   0.02  -0.08     0.04  -0.03  -0.10
    38   1    -0.00   0.06  -0.15     0.05  -0.09   0.01     0.11  -0.03  -0.37
    39   1     0.01   0.04  -0.09    -0.00  -0.06   0.08     0.10  -0.07  -0.18
    40   1    -0.09   0.08   0.22    -0.04   0.03   0.10    -0.01   0.01   0.03
    41   1     0.01  -0.04  -0.08     0.03   0.05   0.03     0.13  -0.06  -0.36
    42   1    -0.00  -0.05   0.13    -0.09   0.12   0.02     0.05  -0.03  -0.12
                     46                     47                     48
                      A                      A                      A
 Frequencies --    843.9207               857.3750               873.6841
 Red. masses --      2.0514                 1.6808                 4.5766
 Frc consts  --      0.8608                 0.7279                 2.0583
 IR Inten    --     11.1458                62.0314                 2.5956
  Atom  AN      X      Y      Z        X      Y      Z        X      Y      Z
     1   6     0.02  -0.02   0.00     0.01  -0.01   0.01     0.09  -0.06  -0.00
     2   6     0.01  -0.01   0.02     0.00  -0.00   0.01     0.02   0.06   0.05
     3   6    -0.01   0.02  -0.04    -0.01   0.00  -0.02    -0.12  -0.03  -0.05
     4   6     0.01   0.03  -0.03    -0.00   0.00   0.00    -0.04   0.03  -0.01
     5   6    -0.01  -0.01   0.04    -0.00  -0.00   0.01    -0.01   0.04   0.01
     6   6    -0.01  -0.01   0.04     0.00   0.01  -0.02     0.04   0.00   0.02
     7   6    -0.00   0.04  -0.08    -0.00   0.00  -0.02    -0.05   0.01  -0.02
     8   6    -0.01   0.04  -0.08    -0.01  -0.00  -0.01    -0.04   0.01  -0.00
     9   6     0.02   0.03  -0.06     0.00  -0.01   0.03     0.11  -0.05  -0.01
    10   6    -0.01  -0.07   0.12    -0.00  -0.00   0.01     0.16  -0.04   0.01
    11   6     0.02   0.01   0.02     0.02   0.02  -0.05    -0.10  -0.07  -0.04
    12   6     0.00   0.02  -0.11    -0.01   0.00  -0.02     0.10  -0.03  -0.02
    13   6     0.00  -0.01  -0.05     0.01  -0.00  -0.06    -0.01   0.07   0.01
    14   6    -0.02  -0.01   0.08    -0.03  -0.01   0.09     0.01   0.05   0.03
    15   6    -0.00   0.03   0.09     0.01  -0.01  -0.03    -0.04  -0.07   0.00
    16   6     0.00   0.02  -0.01     0.02   0.02  -0.08     0.01   0.05  -0.01
    17   6     0.03  -0.01  -0.07    -0.02  -0.01   0.11    -0.08  -0.01   0.01
    18   6     0.03  -0.01  -0.04     0.01   0.02   0.03    -0.14  -0.06   0.02
    19   6     0.00  -0.01   0.03     0.03   0.00  -0.08     0.04  -0.04  -0.00
    20   6    -0.02   0.00   0.04     0.02  -0.00  -0.06    -0.10   0.05  -0.05
    21   6     0.01   0.01   0.01     0.03   0.01  -0.01    -0.15  -0.05  -0.10
    22   6    -0.00  -0.00  -0.00    -0.00   0.01   0.01     0.04  -0.05   0.00
    23   6    -0.01   0.01  -0.00    -0.00   0.01  -0.04     0.08  -0.04   0.04
    24   6    -0.03   0.00   0.01    -0.02  -0.00  -0.05     0.24   0.01   0.09
    25   6    -0.01  -0.01   0.00     0.00  -0.00   0.02    -0.05   0.04   0.00
    26   6    -0.01  -0.01   0.01    -0.01  -0.03   0.01     0.04   0.15  -0.01
    27   1     0.03  -0.01   0.02     0.02   0.01  -0.01     0.13   0.00  -0.00
    28   1     0.04   0.09  -0.19     0.01   0.03  -0.06    -0.06   0.12  -0.03
    29   1    -0.07  -0.13   0.25    -0.02  -0.03   0.05    -0.18   0.03   0.04
    30   1    -0.03  -0.11   0.24     0.00  -0.02   0.05    -0.02  -0.02   0.06
    31   1    -0.11  -0.33   0.53    -0.01  -0.05   0.06    -0.03  -0.04   0.07
    32   1    -0.09  -0.24   0.36    -0.01  -0.03   0.03    -0.11   0.14   0.06
    33   1    -0.01   0.01   0.10    -0.06  -0.07   0.35    -0.11  -0.07   0.00
    34   1    -0.04  -0.03   0.07    -0.05  -0.05   0.21     0.15   0.05   0.03
    35   1     0.02   0.03  -0.11    -0.13  -0.03   0.46    -0.10   0.05   0.07
    36   1    -0.01  -0.03   0.04    -0.13  -0.04   0.44     0.02  -0.04   0.07
    37   1     0.03  -0.02  -0.01    -0.03   0.03   0.13    -0.29   0.23  -0.02
    38   1     0.06   0.01  -0.14    -0.05   0.05   0.24    -0.28  -0.17  -0.08
    39   1     0.03  -0.02  -0.07    -0.10   0.08   0.15     0.04   0.04   0.17
    40   1     0.00  -0.02  -0.02     0.06  -0.03  -0.13     0.04  -0.06  -0.15
    41   1     0.04  -0.02  -0.19    -0.15   0.06   0.34     0.28  -0.15   0.17
    42   1     0.05  -0.03  -0.05    -0.00  -0.03   0.03     0.02   0.13  -0.16
                     49                     50                     51
                      A                      A                      A
 Frequencies --    879.9279               884.3889               886.7188
 Red. masses --      1.8996                 1.7692                 2.7077
 Frc consts  --      0.8666                 0.8153                 1.2544
 IR Inten    --      3.9546                 7.4923                 1.8447
  Atom  AN      X      Y      Z        X      Y      Z        X      Y      Z
     1   6     0.02  -0.06   0.05     0.05  -0.02  -0.02    -0.08   0.04   0.04
     2   6    -0.01  -0.03   0.09     0.02   0.03  -0.01    -0.03  -0.04   0.03
     3   6    -0.01  -0.00  -0.04    -0.03  -0.02  -0.01     0.04   0.04   0.01
     4   6     0.04   0.11  -0.06     0.00   0.04   0.06    -0.03  -0.09  -0.12
     5   6     0.00   0.04  -0.10    -0.03  -0.02   0.03     0.05   0.04  -0.04
     6   6    -0.03   0.00   0.09    -0.00   0.05  -0.01     0.02  -0.10   0.01
     7   6    -0.03  -0.11   0.01    -0.03  -0.05  -0.06     0.04   0.13   0.13
     8   6     0.04   0.02   0.05     0.03   0.03   0.02    -0.08  -0.06  -0.04
     9   6    -0.03   0.02  -0.04    -0.01  -0.00   0.01     0.07  -0.01  -0.01
    10   6    -0.01   0.04  -0.01     0.01   0.02   0.01     0.02  -0.06  -0.01
    11   6    -0.02  -0.03  -0.00    -0.02  -0.03  -0.02     0.03   0.06   0.03
    12   6    -0.01   0.01   0.02    -0.00   0.02  -0.01     0.03  -0.04  -0.02
    13   6     0.01  -0.01  -0.01     0.01  -0.01  -0.00    -0.02   0.04  -0.00
    14   6     0.01  -0.00  -0.00     0.00   0.00   0.01    -0.02  -0.00   0.02
    15   6     0.00   0.01  -0.01    -0.00   0.01   0.03    -0.00  -0.03   0.03
    16   6     0.00  -0.03   0.00     0.01  -0.02  -0.02    -0.00   0.06  -0.01
    17   6     0.00   0.01   0.01    -0.01   0.01   0.01    -0.01  -0.01   0.01
    18   6     0.01   0.01  -0.00     0.02  -0.03  -0.06     0.01  -0.04  -0.04
    19   6    -0.01   0.00  -0.01     0.00  -0.00  -0.01     0.01   0.01  -0.01
    20   6     0.02  -0.01   0.00     0.01  -0.00  -0.03    -0.03   0.02  -0.03
    21   6     0.01   0.00   0.01    -0.05   0.02   0.06    -0.05   0.02   0.03
    22   6    -0.01   0.00   0.00    -0.04   0.01   0.09    -0.01   0.01   0.06
    23   6    -0.00  -0.00   0.01    -0.02   0.01   0.06    -0.03   0.03   0.03
    24   6    -0.01  -0.00  -0.01     0.03  -0.00  -0.04     0.04  -0.00  -0.02
    25   6     0.00  -0.00  -0.01     0.03  -0.03  -0.09     0.04  -0.01  -0.06
    26   6     0.00  -0.00  -0.00     0.03   0.01  -0.04     0.02  -0.00  -0.02
    27   1     0.12   0.18  -0.39     0.03  -0.08   0.12    -0.05   0.14  -0.21
    28   1     0.07   0.23  -0.41    -0.03  -0.04   0.12     0.05   0.07  -0.20
    29   1    -0.04  -0.14   0.18    -0.01   0.00  -0.07    -0.01   0.03   0.13
    30   1    -0.01  -0.19   0.48     0.12   0.11  -0.09    -0.26  -0.21   0.13
    31   1    -0.06   0.05  -0.26    -0.09  -0.09   0.00     0.22   0.21  -0.00
    32   1     0.04   0.24  -0.16    -0.03   0.04   0.13     0.01  -0.12  -0.22
    33   1     0.00  -0.07  -0.04    -0.02  -0.06   0.01    -0.00   0.10   0.09
    34   1     0.03  -0.02   0.03     0.04  -0.02   0.02    -0.08   0.05  -0.01
    35   1     0.01  -0.03  -0.01    -0.02  -0.03   0.09    -0.03   0.05   0.09
    36   1     0.00   0.02   0.02    -0.00   0.02   0.05    -0.03  -0.03   0.04
    37   1     0.02  -0.02  -0.02     0.18  -0.15  -0.36     0.10  -0.08  -0.25
    38   1     0.02   0.01   0.03    -0.09   0.00   0.22    -0.12   0.00   0.14
    39   1     0.01  -0.02  -0.03     0.18  -0.13  -0.33     0.14  -0.06  -0.26
    40   1    -0.02   0.01   0.04    -0.20   0.12   0.48    -0.12   0.11   0.33
    41   1    -0.02   0.02   0.00    -0.03   0.02   0.12     0.02  -0.05   0.10
    42   1    -0.02   0.01   0.03    -0.12   0.11   0.27    -0.07   0.06   0.18
                     52                     53                     54
                      A                      A                      A
 Frequencies --    942.9234               946.4030               955.5870
 Red. masses --      1.7974                 2.3294                 1.3785
 Frc consts  --      0.9415                 1.2293                 0.7417
 IR Inten    --      1.5952                 0.6875                 0.6432
  Atom  AN      X      Y      Z        X      Y      Z        X      Y      Z
     1   6    -0.01  -0.01   0.02    -0.01   0.03  -0.03    -0.01  -0.02   0.04
     2   6     0.01   0.02  -0.05    -0.02  -0.04   0.06     0.01   0.02  -0.05
     3   6    -0.00  -0.02   0.05     0.02   0.04  -0.06    -0.00  -0.02   0.04
     4   6     0.01   0.02  -0.05    -0.02  -0.05   0.06     0.01   0.03  -0.05
     5   6     0.00  -0.00   0.02     0.02   0.02  -0.02    -0.00  -0.01   0.02
     6   6    -0.00  -0.01   0.01     0.01  -0.00  -0.01    -0.00  -0.00   0.01
     7   6     0.02  -0.00   0.00     0.02  -0.02   0.01     0.00  -0.00  -0.01
     8   6    -0.02  -0.02  -0.03    -0.02  -0.04  -0.03     0.00   0.00  -0.02
     9   6     0.01   0.01  -0.00     0.01   0.02   0.02    -0.00   0.01   0.00
    10   6    -0.02   0.01   0.01    -0.04   0.02   0.02    -0.02   0.00   0.01
    11   6     0.00   0.01   0.07     0.03   0.04  -0.03     0.02   0.02  -0.05
    12   6     0.00   0.07   0.03     0.00   0.10   0.03    -0.00   0.02   0.00
    13   6    -0.02  -0.05  -0.09    -0.06  -0.11   0.02    -0.02  -0.04   0.04
    14   6    -0.01   0.01   0.01    -0.01   0.02  -0.01    -0.01   0.00   0.00
    15   6     0.01   0.09  -0.02     0.03   0.13  -0.03     0.02   0.04  -0.01
    16   6    -0.00  -0.03   0.03     0.01  -0.04   0.01     0.02  -0.00  -0.05
    17   6    -0.02   0.01   0.02    -0.02   0.01   0.01    -0.00   0.00  -0.00
    18   6     0.00   0.05  -0.01     0.01   0.08  -0.02     0.00   0.03  -0.00
    19   6     0.05  -0.05  -0.04     0.05  -0.07   0.00    -0.00  -0.02   0.05
    20   6     0.01  -0.00   0.00     0.02  -0.01  -0.00     0.01  -0.00  -0.03
    21   6    -0.02  -0.02   0.00    -0.02  -0.03  -0.01    -0.00  -0.01  -0.01
    22   6    -0.01  -0.01   0.01    -0.02  -0.01   0.00    -0.00  -0.00  -0.00
    23   6     0.05  -0.05   0.04     0.07  -0.07   0.05     0.02  -0.02   0.02
    24   6     0.03  -0.00  -0.01     0.03   0.00   0.01    -0.01   0.00   0.04
    25   6    -0.06  -0.03  -0.02    -0.09  -0.04  -0.03    -0.02  -0.02  -0.02
    26   6     0.01   0.04  -0.01     0.01   0.05  -0.01    -0.01   0.02   0.02
    27   1     0.02   0.07  -0.14    -0.05  -0.09   0.19     0.04   0.11  -0.21
    28   1    -0.06  -0.14   0.26     0.08   0.18  -0.36    -0.06  -0.15   0.28
    29   1     0.07   0.15  -0.29    -0.08  -0.20   0.39     0.05   0.11  -0.21
    30   1    -0.10  -0.13   0.24     0.06   0.17  -0.35    -0.06  -0.15   0.28
    31   1     0.08  -0.00  -0.01     0.11   0.01  -0.04     0.02  -0.00  -0.01
    32   1    -0.01  -0.10   0.02     0.01  -0.07  -0.08    -0.01  -0.08   0.07
    33   1     0.03   0.22  -0.36    -0.09   0.11   0.27    -0.06  -0.05   0.35
    34   1    -0.17  -0.15   0.42    -0.05  -0.03  -0.35     0.03   0.03  -0.32
    35   1     0.01  -0.00  -0.23    -0.06  -0.03  -0.06    -0.10  -0.04   0.33
    36   1    -0.02  -0.03   0.32     0.08  -0.03   0.06     0.11   0.00  -0.33
    37   1    -0.01  -0.01  -0.03    -0.03   0.00  -0.00    -0.04   0.03   0.06
    38   1     0.01  -0.02  -0.04    -0.00  -0.02   0.02    -0.07   0.01   0.21
    39   1     0.01  -0.06   0.06     0.03  -0.10   0.08     0.01  -0.03   0.02
    40   1    -0.05  -0.07   0.00    -0.09  -0.10   0.03    -0.06  -0.01   0.09
    41   1    -0.02   0.05   0.11     0.01   0.05   0.01     0.09  -0.03  -0.23
    42   1    -0.01   0.05   0.01     0.01   0.04  -0.04     0.06  -0.03  -0.13
                     55                     56                     57
                      A                      A                      A
 Frequencies --    960.1753               966.5621               975.3953
 Red. masses --      1.3051                 1.3497                 1.3396
 Frc consts  --      0.7089                 0.7429                 0.7509
 IR Inten    --      1.9198                 0.9667                 0.8442
  Atom  AN      X      Y      Z        X      Y      Z        X      Y      Z
     1   6     0.00   0.01  -0.02    -0.00   0.01  -0.01    -0.00  -0.00   0.01
     2   6    -0.01  -0.02   0.02    -0.00  -0.01   0.01     0.00   0.00  -0.00
     3   6     0.01   0.01  -0.01     0.01   0.01  -0.00    -0.00   0.00  -0.01
     4   6    -0.00  -0.01   0.02    -0.00  -0.01   0.01    -0.00  -0.00   0.00
     5   6     0.00   0.00  -0.01     0.00   0.00  -0.01    -0.00  -0.00   0.00
     6   6    -0.01   0.00  -0.00    -0.01   0.00   0.00     0.00   0.00  -0.00
     7   6     0.00   0.00  -0.01     0.00  -0.00   0.01    -0.00  -0.01   0.01
     8   6    -0.00  -0.01   0.01    -0.00  -0.00  -0.00     0.00   0.01  -0.01
     9   6    -0.01   0.00  -0.00    -0.01   0.00  -0.00    -0.00  -0.00   0.00
    10   6    -0.00   0.00  -0.01    -0.00   0.00  -0.00     0.00  -0.00   0.00
    11   6    -0.01  -0.01   0.05    -0.00  -0.00   0.04     0.00  -0.00  -0.01
    12   6     0.00  -0.00   0.01     0.00   0.01   0.01     0.00  -0.00  -0.01
    13   6     0.01   0.01  -0.05     0.01  -0.00  -0.05    -0.00   0.00   0.02
    14   6    -0.00  -0.00   0.01    -0.01  -0.00   0.02     0.01  -0.00  -0.01
    15   6     0.01  -0.01  -0.00     0.02   0.01   0.00    -0.00  -0.01   0.02
    16   6     0.01   0.01  -0.03     0.02   0.00  -0.07    -0.02  -0.00   0.05
    17   6    -0.00  -0.00   0.01     0.00   0.00  -0.01    -0.00  -0.00   0.01
    18   6    -0.00   0.01   0.01     0.01  -0.00  -0.02     0.00  -0.01  -0.01
    19   6    -0.01   0.00   0.01    -0.02  -0.01   0.06     0.01   0.01  -0.06
    20   6     0.02  -0.00  -0.06    -0.01   0.00  -0.01     0.03  -0.00  -0.08
    21   6     0.02  -0.01  -0.04    -0.04   0.01   0.04    -0.02   0.01   0.03
    22   6     0.00   0.00   0.00     0.00  -0.01  -0.01     0.01  -0.00  -0.02
    23   6    -0.00   0.00   0.02     0.02  -0.01  -0.02     0.01   0.00  -0.03
    24   6    -0.02   0.00   0.05    -0.00   0.00   0.03    -0.03   0.01   0.08
    25   6     0.02  -0.01  -0.05    -0.04   0.01   0.06    -0.01   0.01   0.04
    26   6    -0.03   0.01   0.06     0.03  -0.00  -0.06     0.01  -0.00  -0.02
    27   1    -0.03  -0.06   0.12    -0.02  -0.03   0.06     0.01   0.02  -0.04
    28   1     0.03   0.06  -0.13     0.02   0.03  -0.08    -0.01  -0.01   0.03
    29   1    -0.00  -0.03   0.06     0.00  -0.02   0.04    -0.01  -0.02   0.03
    30   1     0.03   0.06  -0.12     0.01   0.04  -0.07     0.01   0.00  -0.01
    31   1    -0.01  -0.03   0.06     0.02   0.03  -0.04     0.00   0.04  -0.07
    32   1     0.02   0.06  -0.09    -0.00  -0.02   0.01    -0.01  -0.05   0.08
    33   1     0.05   0.07  -0.29     0.03   0.07  -0.21    -0.01  -0.03   0.07
    34   1    -0.07  -0.07   0.33    -0.06  -0.07   0.27     0.03   0.03  -0.11
    35   1    -0.03  -0.01   0.16    -0.10  -0.05   0.42     0.09   0.04  -0.32
    36   1     0.02   0.00  -0.09     0.11   0.02  -0.38    -0.10  -0.00   0.36
    37   1    -0.14   0.11   0.23     0.14  -0.12  -0.28     0.11  -0.09  -0.20
    38   1    -0.12   0.03   0.37    -0.04  -0.00   0.06    -0.15   0.05   0.49
    39   1     0.05  -0.02  -0.07    -0.06   0.03   0.12    -0.06   0.05   0.11
    40   1    -0.13   0.09   0.30     0.14  -0.13  -0.34     0.08  -0.06  -0.17
    41   1     0.12  -0.07  -0.33     0.06  -0.03  -0.14     0.17  -0.09  -0.49
    42   1     0.16  -0.11  -0.34    -0.14   0.12   0.33    -0.05   0.04   0.12
                     58                     59                     60
                      A                      A                      A
 Frequencies --    984.4647               990.6378               995.1311
 Red. masses --      1.2690                 1.2924                 2.0938
 Frc consts  --      0.7246                 0.7473                 1.2217
 IR Inten    --      0.3209                 0.0240                 0.0925
  Atom  AN      X      Y      Z        X      Y      Z        X      Y      Z
     1   6     0.01   0.03  -0.06     0.02   0.02  -0.06    -0.02   0.00   0.01
     2   6    -0.01  -0.02   0.03    -0.01  -0.01   0.05     0.00  -0.07  -0.05
     3   6    -0.01  -0.03   0.06    -0.02  -0.03   0.04     0.08   0.03   0.02
     4   6     0.01   0.02  -0.04     0.00   0.02  -0.02     0.01  -0.01   0.00
     5   6     0.00  -0.00   0.01    -0.00   0.00  -0.00    -0.00  -0.01   0.00
     6   6    -0.00   0.00   0.00     0.01  -0.00  -0.01    -0.08   0.05   0.01
     7   6     0.01   0.03  -0.05    -0.01  -0.03   0.05     0.01   0.02  -0.03
     8   6    -0.01  -0.04   0.05     0.01   0.03  -0.05     0.01  -0.00   0.05
     9   6    -0.01   0.01  -0.00     0.02  -0.01   0.00    -0.10   0.05   0.00
    10   6    -0.00   0.00  -0.00     0.00  -0.00   0.01    -0.01  -0.01  -0.01
    11   6     0.01   0.01  -0.01    -0.01  -0.00  -0.00     0.02   0.00  -0.01
    12   6     0.00   0.00   0.00    -0.01  -0.00  -0.01     0.08  -0.02  -0.00
    13   6    -0.01  -0.01   0.01     0.00   0.01   0.00     0.01  -0.04  -0.00
    14   6     0.00   0.00  -0.00    -0.00   0.00   0.00     0.00  -0.02   0.00
    15   6     0.00   0.00   0.00    -0.01  -0.00   0.00     0.10  -0.02   0.02
    16   6    -0.00  -0.00   0.01     0.00  -0.00  -0.00    -0.01   0.04   0.01
    17   6    -0.00  -0.00   0.00    -0.00   0.00  -0.00     0.02  -0.02   0.01
    18   6     0.00   0.00  -0.00    -0.00  -0.00  -0.00     0.01  -0.01   0.02
    19   6     0.00   0.00  -0.01     0.00  -0.00   0.01    -0.02   0.03  -0.01
    20   6     0.00   0.00  -0.01     0.01  -0.00   0.01    -0.09   0.03  -0.01
    21   6    -0.00  -0.00  -0.00    -0.01   0.01   0.03    -0.09   0.01   0.03
    22   6     0.00  -0.00  -0.00    -0.00  -0.00  -0.00     0.01  -0.01   0.00
    23   6    -0.00   0.00   0.02     0.01  -0.01  -0.05     0.04  -0.02  -0.07
    24   6    -0.00   0.00   0.01     0.00  -0.00  -0.01     0.03  -0.00  -0.01
    25   6    -0.01   0.00   0.01     0.02  -0.00  -0.02    -0.02  -0.03  -0.03
    26   6     0.01  -0.00  -0.02    -0.02   0.01   0.04     0.00   0.05   0.05
    27   1    -0.09  -0.20   0.39    -0.07  -0.18   0.34    -0.00   0.04  -0.08
    28   1     0.05   0.12  -0.25     0.05   0.15  -0.26     0.02  -0.12   0.04
    29   1     0.09   0.20  -0.38     0.05   0.14  -0.28     0.08  -0.02   0.08
    30   1    -0.06  -0.13   0.24    -0.04  -0.08   0.15     0.05   0.01  -0.02
    31   1    -0.05  -0.19   0.31     0.06   0.20  -0.32    -0.10  -0.10   0.18
    32   1     0.07   0.25  -0.38    -0.06  -0.24   0.36     0.05   0.18  -0.20
    33   1    -0.01  -0.03   0.10    -0.01  -0.00   0.02     0.06  -0.10   0.02
    34   1     0.00   0.01  -0.10     0.01   0.01  -0.00    -0.01  -0.04  -0.03
    35   1     0.01   0.00  -0.04    -0.01  -0.00   0.01     0.07   0.03  -0.02
    36   1    -0.01   0.00   0.04     0.01   0.00  -0.02    -0.07  -0.01   0.03
    37   1    -0.02   0.01   0.03     0.12  -0.10  -0.19     0.15  -0.18  -0.40
    38   1    -0.02   0.00   0.05     0.03  -0.01  -0.04    -0.08  -0.00  -0.13
    39   1     0.05  -0.03  -0.08    -0.15   0.10   0.25    -0.20   0.19   0.43
    40   1     0.04  -0.04  -0.10    -0.05   0.05   0.16    -0.10  -0.01   0.20
    41   1     0.02  -0.01  -0.05    -0.02   0.02   0.04     0.03  -0.12   0.15
    42   1    -0.06   0.04   0.12     0.11  -0.08  -0.23     0.22  -0.07  -0.26
                     61                     62                     63
                      A                      A                      A
 Frequencies --    996.4708              1059.9276              1067.6020
 Red. masses --      1.9931                 3.1453                 2.2646
 Frc consts  --      1.1660                 2.0819                 1.5208
 IR Inten    --      1.8972                 2.1524                 3.5565
  Atom  AN      X      Y      Z        X      Y      Z        X      Y      Z
     1   6    -0.01   0.01  -0.02     0.02  -0.03  -0.01    -0.10   0.15   0.06
     2   6    -0.00  -0.08  -0.02    -0.01  -0.05  -0.03     0.07   0.07   0.05
     3   6     0.07   0.02   0.04     0.04   0.04   0.03    -0.11  -0.13  -0.09
     4   6     0.01   0.00  -0.00    -0.01   0.01   0.00     0.07  -0.08  -0.03
     5   6    -0.01  -0.01  -0.01    -0.02   0.01   0.00     0.03  -0.03  -0.01
     6   6    -0.08   0.06   0.00    -0.04   0.02   0.01     0.03   0.02   0.02
     7   6    -0.02  -0.02   0.05    -0.02   0.03   0.01    -0.01  -0.00  -0.00
     8   6     0.03   0.06  -0.04     0.02   0.03   0.03    -0.01   0.01   0.00
     9   6    -0.10   0.04   0.01    -0.02   0.01   0.00    -0.03   0.01  -0.00
    10   6    -0.01  -0.02  -0.00     0.07  -0.06  -0.03    -0.02   0.00  -0.00
    11   6     0.02  -0.00  -0.01    -0.01  -0.01  -0.01     0.01  -0.00   0.00
    12   6     0.08  -0.03  -0.01     0.01  -0.13  -0.01     0.01  -0.02  -0.00
    13   6     0.01  -0.04  -0.01     0.03   0.04   0.01    -0.01   0.01  -0.00
    14   6    -0.00  -0.02   0.01     0.00  -0.04  -0.00    -0.00  -0.02  -0.00
    15   6     0.09  -0.02   0.01    -0.08   0.05  -0.00     0.02  -0.00   0.01
    16   6    -0.01   0.04   0.01    -0.02   0.10   0.01    -0.00   0.02   0.00
    17   6     0.01  -0.02   0.01    -0.03   0.00  -0.01     0.01  -0.01   0.00
    18   6     0.00   0.01   0.01    -0.02   0.09  -0.06     0.01   0.02  -0.00
    19   6    -0.02   0.02  -0.02     0.03  -0.06   0.01    -0.01   0.01  -0.00
    20   6    -0.07   0.03  -0.03     0.04  -0.03   0.01    -0.02   0.01  -0.01
    21   6    -0.01  -0.03  -0.07     0.08   0.09   0.03    -0.01   0.01  -0.00
    22   6     0.01  -0.00   0.01     0.01   0.05  -0.01     0.01   0.01   0.00
    23   6    -0.01   0.02   0.07     0.17  -0.07   0.10     0.04  -0.01   0.03
    24   6     0.02  -0.00   0.01     0.00  -0.00   0.01    -0.00  -0.01  -0.00
    25   6    -0.04  -0.01   0.01    -0.10   0.01  -0.05    -0.04  -0.01  -0.02
    26   6     0.03   0.01  -0.04    -0.11  -0.15  -0.02    -0.02  -0.03  -0.00
    27   1    -0.04  -0.07   0.12     0.02  -0.05  -0.02     0.02   0.34   0.18
    28   1     0.05  -0.02  -0.13    -0.08  -0.04  -0.04     0.48   0.02   0.11
    29   1     0.11   0.06  -0.07     0.00   0.12   0.07     0.00  -0.37  -0.20
    30   1     0.04  -0.02   0.05    -0.04   0.02  -0.01     0.45  -0.16   0.04
    31   1    -0.04   0.18  -0.28    -0.10   0.04   0.01    -0.09   0.01  -0.01
    32   1    -0.04  -0.20   0.38    -0.02   0.13   0.03    -0.01   0.00   0.01
    33   1     0.06  -0.11   0.02     0.06  -0.14  -0.03     0.09  -0.13  -0.04
    34   1    -0.00  -0.04  -0.01     0.05   0.04   0.03    -0.07   0.01   0.01
    35   1     0.06   0.04  -0.03    -0.16   0.12  -0.02     0.04   0.01   0.01
    36   1    -0.08  -0.03   0.05    -0.08  -0.22  -0.02    -0.04  -0.03  -0.01
    37   1    -0.25   0.18   0.33     0.13   0.27  -0.24    -0.00   0.06  -0.06
    38   1    -0.10   0.01  -0.02     0.04  -0.04   0.01    -0.01   0.02  -0.01
    39   1     0.23  -0.10  -0.34     0.29   0.08   0.17     0.10   0.05   0.04
    40   1     0.02  -0.07  -0.14    -0.19   0.34  -0.15    -0.06   0.06  -0.04
    41   1     0.05  -0.13   0.05    -0.01   0.06  -0.02     0.02  -0.06   0.02
    42   1    -0.07   0.09   0.25    -0.37  -0.12  -0.14    -0.04  -0.02  -0.01
                     64                     65                     66
                      A                      A                      A
 Frequencies --   1084.9178              1095.2210              1146.9689
 Red. masses --      2.5498                 3.5766                 2.1180
 Frc consts  --      1.7682                 2.5277                 1.6417
 IR Inten    --      1.2747                 0.0301                 1.0739
  Atom  AN      X      Y      Z        X      Y      Z        X      Y      Z
     1   6     0.01  -0.03  -0.01     0.04  -0.08  -0.03     0.02   0.02   0.01
     2   6    -0.01   0.03   0.01    -0.01   0.15   0.07    -0.03  -0.06  -0.04
     3   6    -0.00   0.00   0.00    -0.04  -0.01  -0.02    -0.01   0.03   0.01
     4   6    -0.01   0.03   0.01     0.00   0.13   0.07     0.01  -0.07  -0.03
     5   6     0.01  -0.01  -0.00    -0.01  -0.08  -0.04    -0.01   0.05   0.03
     6   6     0.03  -0.04  -0.02     0.06  -0.14  -0.06     0.05   0.03   0.03
     7   6     0.02  -0.02  -0.01     0.00   0.05   0.03    -0.00  -0.04  -0.02
     8   6    -0.02  -0.03  -0.02     0.06   0.05   0.04    -0.02  -0.01  -0.01
     9   6     0.01  -0.01  -0.00    -0.01  -0.12  -0.04     0.05   0.01   0.01
    10   6    -0.07   0.07   0.05    -0.09  -0.04  -0.05     0.01   0.04   0.02
    11   6     0.00   0.01   0.00     0.08   0.07   0.04    -0.03  -0.03  -0.01
    12   6     0.00   0.13   0.00    -0.05  -0.08  -0.01    -0.10  -0.02  -0.01
    13   6    -0.02  -0.03  -0.01     0.00   0.10   0.02     0.02   0.04   0.01
    14   6     0.01   0.04   0.00    -0.03  -0.07  -0.01    -0.02  -0.02  -0.01
    15   6     0.09  -0.11   0.02     0.07   0.03   0.01    -0.03  -0.03  -0.01
    16   6     0.03  -0.09  -0.00    -0.00   0.07   0.01     0.01  -0.01   0.00
    17   6     0.05  -0.04   0.01     0.05  -0.02   0.01     0.01  -0.03   0.00
    18   6    -0.04  -0.09   0.03     0.08   0.09   0.01     0.09   0.05   0.02
    19   6    -0.05   0.10  -0.01    -0.02   0.00  -0.01    -0.02   0.03  -0.00
    20   6    -0.05   0.02  -0.01    -0.04   0.02  -0.01     0.02   0.00   0.01
    21   6     0.01   0.06  -0.02    -0.08  -0.03  -0.03    -0.09  -0.06  -0.02
    22   6     0.02   0.02  -0.00     0.05   0.02   0.01     0.08   0.05   0.01
    23   6     0.09   0.02   0.04     0.03  -0.02   0.02     0.03   0.01   0.01
    24   6     0.01  -0.01   0.00    -0.03  -0.01  -0.01    -0.05  -0.02  -0.02
    25   6    -0.04   0.04  -0.03    -0.10  -0.05  -0.03    -0.11  -0.03  -0.04
    26   6    -0.07  -0.11  -0.00     0.04   0.04   0.00     0.04   0.01   0.01
    27   1    -0.04  -0.09  -0.05    -0.15  -0.31  -0.20     0.17   0.21   0.15
    28   1    -0.08   0.04   0.01    -0.09   0.16   0.07    -0.20  -0.04  -0.06
    29   1     0.01  -0.02  -0.01     0.02  -0.13  -0.06    -0.13   0.25   0.10
    30   1    -0.12   0.05   0.00    -0.11   0.16   0.03     0.02  -0.08  -0.03
    31   1     0.11  -0.04   0.00    -0.28   0.08  -0.00     0.20  -0.07  -0.01
    32   1     0.04  -0.16  -0.06     0.19  -0.12  -0.10    -0.09   0.09   0.05
    33   1    -0.08   0.17   0.04     0.10   0.04   0.03     0.01  -0.10  -0.04
    34   1    -0.03  -0.03  -0.02    -0.30   0.14  -0.04     0.16   0.03   0.03
    35   1     0.27  -0.13   0.04     0.14   0.05   0.02     0.17  -0.03   0.03
    36   1     0.06   0.25   0.01    -0.16  -0.19  -0.03    -0.04   0.01  -0.01
    37   1    -0.04   0.36  -0.21    -0.06  -0.13   0.03    -0.08  -0.20   0.07
    38   1    -0.04   0.03  -0.03     0.04   0.12  -0.00     0.22   0.24   0.04
    39   1     0.29   0.25   0.08     0.09   0.05   0.03     0.23   0.23   0.03
    40   1    -0.12   0.34  -0.13    -0.09  -0.09  -0.01    -0.14   0.10  -0.09
    41   1     0.06  -0.21   0.06     0.01  -0.18   0.04    -0.01  -0.16   0.02
    42   1    -0.20  -0.10  -0.06     0.21   0.01   0.11     0.38  -0.05   0.21
                     67                     68                     69
                      A                      A                      A
 Frequencies --   1179.7208              1186.8192              1190.3555
 Red. masses --      1.4062                 1.4778                 1.2734
 Frc consts  --      1.1530                 1.2264                 1.0631
 IR Inten    --      0.1288                 0.7398                 2.7973
  Atom  AN      X      Y      Z        X      Y      Z        X      Y      Z
     1   6    -0.03  -0.02  -0.02    -0.00  -0.00  -0.00    -0.03  -0.02  -0.02
     2   6     0.06   0.02   0.02     0.00  -0.02  -0.01     0.04   0.00   0.01
     3   6     0.02  -0.01  -0.00    -0.02   0.02   0.01     0.01   0.00   0.00
     4   6    -0.02   0.04   0.02     0.03  -0.02  -0.00    -0.02   0.02   0.00
     5   6    -0.01  -0.02  -0.01    -0.03   0.02   0.00     0.00   0.00  -0.00
     6   6    -0.07   0.01  -0.01    -0.00   0.01   0.00    -0.03   0.01  -0.00
     7   6     0.02   0.02   0.02     0.01  -0.01  -0.00     0.02  -0.01  -0.00
     8   6    -0.02   0.00  -0.00    -0.01   0.01   0.01    -0.04  -0.00  -0.01
     9   6     0.00   0.02   0.01     0.01  -0.04  -0.02     0.02   0.02   0.01
    10   6     0.05  -0.03  -0.01     0.01  -0.01  -0.00     0.02   0.03   0.02
    11   6    -0.03   0.01  -0.01     0.00   0.02   0.01    -0.03  -0.01  -0.01
    12   6    -0.00  -0.01   0.00    -0.05   0.03   0.00    -0.03   0.00  -0.00
    13   6     0.02  -0.03  -0.00     0.02   0.02   0.01     0.03   0.01   0.01
    14   6    -0.01   0.03   0.00    -0.06  -0.01  -0.01    -0.01  -0.02  -0.01
    15   6    -0.02  -0.01  -0.01     0.04   0.06  -0.00    -0.02   0.00  -0.00
    16   6     0.00  -0.01  -0.00     0.04  -0.01   0.01     0.02   0.01   0.01
    17   6    -0.03   0.02  -0.01     0.06   0.04   0.01     0.02  -0.02   0.01
    18   6     0.03  -0.04   0.02    -0.02  -0.03   0.01    -0.01   0.05  -0.02
    19   6     0.01  -0.01   0.00    -0.02  -0.04  -0.01    -0.02   0.00  -0.01
    20   6     0.02  -0.03   0.01    -0.04  -0.02  -0.01    -0.00   0.03  -0.00
    21   6    -0.03  -0.03  -0.01     0.01   0.04  -0.01     0.01   0.01   0.00
    22   6     0.02   0.01   0.00     0.01  -0.05   0.02     0.01   0.00   0.00
    23   6     0.00   0.01  -0.00    -0.02  -0.03   0.00     0.01  -0.01   0.01
    24   6    -0.02   0.02  -0.01    -0.01   0.03  -0.01    -0.00  -0.02  -0.00
    25   6    -0.04   0.03  -0.03     0.01   0.03  -0.01     0.01  -0.04   0.02
    26   6     0.03  -0.02   0.02     0.03  -0.01   0.02    -0.02   0.02  -0.02
    27   1    -0.24  -0.28  -0.20     0.02   0.02   0.02    -0.20  -0.23  -0.16
    28   1     0.42  -0.03   0.07     0.02  -0.02  -0.01     0.33  -0.04   0.05
    29   1     0.10  -0.16  -0.06    -0.09   0.16   0.06     0.03  -0.04  -0.02
    30   1    -0.06   0.05   0.01     0.15  -0.04   0.01    -0.08   0.03  -0.00
    31   1     0.10   0.02   0.02     0.13  -0.02   0.00     0.31  -0.04   0.03
    32   1    -0.05   0.06   0.02    -0.04   0.08   0.03    -0.12   0.12   0.06
    33   1    -0.10   0.14   0.03     0.03  -0.02   0.01    -0.06   0.03  -0.00
    34   1     0.25  -0.05   0.03     0.05   0.03  -0.01     0.25  -0.01   0.04
    35   1    -0.11   0.01  -0.03     0.43  -0.07   0.09     0.30  -0.04   0.07
    36   1     0.08   0.09   0.03    -0.27  -0.37  -0.07    -0.16  -0.18  -0.05
    37   1    -0.03  -0.09   0.04    -0.02   0.23  -0.10     0.02   0.01  -0.00
    38   1    -0.04  -0.11   0.00    -0.24  -0.23  -0.02     0.16   0.22   0.03
    39   1     0.11   0.15   0.01    -0.22  -0.25  -0.01    -0.04  -0.06  -0.00
    40   1    -0.10   0.31  -0.14    -0.04   0.24  -0.10     0.07  -0.29   0.12
    41   1    -0.08   0.23  -0.07    -0.06   0.21  -0.06     0.08  -0.28   0.07
    42   1     0.35  -0.07   0.19     0.17  -0.04   0.09    -0.26   0.06  -0.15
                     70                     71                     72
                      A                      A                      A
 Frequencies --   1197.3412              1201.8177              1213.3288
 Red. masses --      1.3157                 1.2114                 1.3457
 Frc consts  --      1.1114                 1.0309                 1.1672
 IR Inten    --      1.1272                 1.4524                 1.3949
  Atom  AN      X      Y      Z        X      Y      Z        X      Y      Z
     1   6    -0.02  -0.02  -0.01    -0.01  -0.01  -0.01     0.01   0.00   0.00
     2   6     0.01  -0.01  -0.00     0.00  -0.01  -0.00    -0.01  -0.01  -0.01
     3   6    -0.03   0.04   0.01    -0.02   0.02   0.01    -0.01   0.00  -0.00
     4   6     0.04  -0.02  -0.00     0.02  -0.01  -0.00     0.03  -0.02  -0.00
     5   6    -0.04   0.00  -0.01    -0.01   0.00  -0.00    -0.06  -0.02  -0.02
     6   6    -0.02   0.02   0.00     0.01   0.01   0.00    -0.02   0.04   0.02
     7   6     0.01   0.00   0.01     0.01  -0.01  -0.00    -0.01   0.04   0.02
     8   6     0.01   0.02   0.01    -0.00   0.01   0.00     0.05  -0.01   0.01
     9   6     0.01  -0.04  -0.02     0.01  -0.02  -0.01     0.04   0.00   0.00
    10   6     0.01  -0.04  -0.02    -0.01   0.00   0.00    -0.02  -0.07  -0.03
    11   6     0.03   0.01   0.01     0.01   0.00   0.00    -0.03   0.03   0.00
    12   6    -0.02   0.01   0.00     0.00   0.03   0.00    -0.03  -0.02   0.00
    13   6    -0.02   0.02   0.00    -0.01   0.01   0.00     0.03  -0.03  -0.00
    14   6    -0.05   0.02  -0.00    -0.01  -0.01  -0.00    -0.02   0.04   0.00
    15   6     0.02   0.01  -0.00     0.02  -0.03   0.01     0.01   0.00  -0.00
    16   6    -0.02  -0.04  -0.01     0.01   0.01   0.00     0.02  -0.02   0.00
    17   6     0.03   0.03   0.00    -0.04  -0.02  -0.01     0.01   0.02  -0.00
    18   6    -0.02  -0.03   0.01     0.04   0.01   0.01     0.01  -0.01   0.01
    19   6     0.04   0.00   0.01    -0.01   0.00  -0.00    -0.01  -0.01  -0.00
    20   6    -0.00   0.03  -0.00     0.01  -0.03   0.01    -0.00   0.01  -0.00
    21   6    -0.00   0.01  -0.01    -0.01  -0.03   0.01    -0.01   0.00  -0.00
    22   6     0.02  -0.02   0.01    -0.04   0.02  -0.02     0.01  -0.02   0.01
    23   6    -0.00  -0.01   0.00     0.01   0.04  -0.01     0.00   0.00  -0.00
    24   6    -0.02  -0.03  -0.01     0.03   0.03   0.01    -0.01  -0.00  -0.00
    25   6     0.01  -0.00   0.00     0.00  -0.00   0.00     0.00  -0.01   0.00
    26   6    -0.00   0.00  -0.00    -0.02   0.00  -0.01    -0.01   0.01  -0.01
    27   1    -0.15  -0.19  -0.13    -0.10  -0.12  -0.08     0.07   0.07   0.05
    28   1     0.23  -0.04   0.02     0.11  -0.02   0.01     0.04  -0.01  -0.00
    29   1    -0.22   0.40   0.15    -0.15   0.27   0.10    -0.09   0.15   0.05
    30   1     0.36  -0.07   0.04     0.21  -0.05   0.02     0.16  -0.04   0.03
    31   1     0.05   0.00   0.01     0.08  -0.01   0.00    -0.41   0.09  -0.02
    32   1    -0.01   0.06   0.02    -0.01   0.02   0.01     0.24  -0.27  -0.18
    33   1     0.12  -0.14  -0.02     0.07  -0.10  -0.02    -0.21   0.39   0.06
    34   1    -0.20   0.04  -0.04    -0.16   0.03  -0.03     0.50  -0.08   0.08
    35   1    -0.30   0.01  -0.08     0.16  -0.01   0.04     0.10  -0.04   0.01
    36   1     0.23   0.26   0.08    -0.03  -0.02  -0.00    -0.02  -0.02   0.00
    37   1    -0.02   0.13  -0.07     0.03  -0.28   0.15    -0.00  -0.03   0.01
    38   1     0.14   0.21   0.03    -0.20  -0.29  -0.05     0.04   0.06   0.01
    39   1    -0.08  -0.09  -0.00     0.31   0.37   0.02     0.09   0.10   0.01
    40   1    -0.00   0.04  -0.01     0.05  -0.20   0.08     0.02  -0.10   0.04
    41   1     0.04  -0.25   0.05    -0.06   0.32  -0.07    -0.00  -0.05   0.00
    42   1     0.00   0.00  -0.00    -0.26   0.04  -0.13    -0.17   0.04  -0.09
                     73                     74                     75
                      A                      A                      A
 Frequencies --   1219.3851              1242.4072              1243.8048
 Red. masses --      1.7640                 2.1097                 2.4646
 Frc consts  --      1.5454                 1.9187                 2.2465
 IR Inten    --      1.7678                 1.2480                 0.5916
  Atom  AN      X      Y      Z        X      Y      Z        X      Y      Z
     1   6    -0.02  -0.00  -0.00     0.01  -0.01  -0.00     0.03  -0.02  -0.00
     2   6    -0.01   0.01   0.00     0.01  -0.01  -0.00     0.00  -0.02  -0.01
     3   6    -0.02   0.01  -0.00     0.01   0.01   0.00     0.00   0.01   0.01
     4   6    -0.01  -0.02  -0.01     0.02   0.01   0.01     0.04   0.02   0.02
     5   6     0.04  -0.03  -0.00    -0.07   0.01  -0.01    -0.13   0.01  -0.03
     6   6     0.06   0.03   0.02    -0.07   0.00  -0.02    -0.09  -0.02  -0.03
     7   6    -0.02  -0.00  -0.00     0.01   0.03   0.02     0.02   0.03   0.02
     8   6     0.01  -0.03  -0.02     0.03   0.02   0.02     0.02   0.02   0.02
     9   6     0.01   0.07   0.03     0.00  -0.06  -0.02     0.02  -0.06  -0.02
    10   6    -0.04   0.04   0.02     0.04  -0.07  -0.03     0.01  -0.04  -0.01
    11   6    -0.03  -0.03  -0.01     0.00   0.02   0.01     0.02   0.03   0.01
    12   6     0.07   0.02   0.00     0.05   0.10   0.03    -0.00   0.03   0.00
    13   6    -0.02  -0.03  -0.01    -0.02  -0.02  -0.00     0.01   0.02   0.01
    14   6     0.11  -0.02   0.01     0.06  -0.01   0.01    -0.06   0.01  -0.01
    15   6    -0.06  -0.02  -0.00    -0.09   0.04  -0.03     0.02  -0.08   0.02
    16   6     0.00   0.04   0.01     0.02   0.04   0.01     0.00   0.01  -0.00
    17   6    -0.05  -0.09  -0.01    -0.09  -0.11  -0.02    -0.07  -0.09  -0.01
    18   6    -0.03   0.04  -0.03     0.01  -0.06   0.02    -0.04   0.09  -0.04
    19   6    -0.04   0.03  -0.01    -0.04   0.02  -0.01    -0.00   0.02  -0.00
    20   6     0.02  -0.01   0.01     0.03   0.00   0.00     0.04  -0.03   0.02
    21   6     0.01  -0.00   0.01    -0.03  -0.01  -0.01     0.04  -0.00   0.02
    22   6    -0.01   0.05  -0.02     0.05  -0.09   0.04    -0.06   0.17  -0.07
    23   6    -0.00  -0.02   0.00    -0.00   0.01  -0.01     0.01  -0.01   0.01
    24   6     0.04   0.01   0.01    -0.01   0.00  -0.01     0.07   0.01   0.03
    25   6    -0.00  -0.00  -0.00     0.02   0.01   0.01    -0.02  -0.02  -0.00
    26   6     0.01  -0.02   0.01     0.01   0.03  -0.01    -0.01  -0.05   0.01
    27   1    -0.22  -0.27  -0.19     0.12   0.13   0.10     0.22   0.22   0.16
    28   1     0.14  -0.01   0.02     0.04  -0.02  -0.00     0.06  -0.03  -0.00
    29   1    -0.22   0.37   0.14     0.08  -0.12  -0.05     0.08  -0.13  -0.05
    30   1     0.13  -0.04   0.02     0.09   0.00   0.02     0.16   0.01   0.04
    31   1    -0.31   0.03  -0.03     0.03   0.03   0.02     0.29   0.01   0.06
    32   1     0.15  -0.25  -0.14     0.01   0.06   0.03     0.06  -0.01  -0.03
    33   1    -0.04  -0.02  -0.03    -0.02   0.07   0.02    -0.01   0.08   0.02
    34   1    -0.09  -0.03  -0.00    -0.39   0.02  -0.09     0.09   0.02   0.00
    35   1     0.17   0.02   0.06     0.32  -0.00   0.11     0.23  -0.03   0.07
    36   1    -0.14  -0.10  -0.07    -0.09  -0.05  -0.04     0.20   0.30   0.08
    37   1     0.01   0.07  -0.04    -0.03   0.02  -0.03     0.04   0.05  -0.03
    38   1     0.07   0.04   0.01     0.41   0.46   0.10    -0.03  -0.15  -0.03
    39   1    -0.21  -0.25  -0.02     0.07   0.10   0.01    -0.22  -0.29  -0.03
    40   1    -0.03   0.10  -0.04    -0.02   0.20  -0.07     0.02  -0.22   0.08
    41   1     0.04   0.02   0.01    -0.07   0.21  -0.06     0.13  -0.12   0.06
    42   1     0.30  -0.07   0.16    -0.11   0.05  -0.07     0.31  -0.11   0.18
                     76                     77                     78
                      A                      A                      A
 Frequencies --   1251.0499              1263.4651              1267.9177
 Red. masses --      1.6543                 2.0170                 1.6687
 Frc consts  --      1.5255                 1.8971                 1.5805
 IR Inten    --      2.2899                 0.8584                 8.2675
  Atom  AN      X      Y      Z        X      Y      Z        X      Y      Z
     1   6    -0.00   0.01   0.00    -0.05   0.03   0.01    -0.02  -0.00  -0.00
     2   6    -0.00   0.01   0.00     0.02   0.01   0.01     0.01  -0.00   0.00
     3   6     0.01  -0.00  -0.00     0.01   0.00   0.00    -0.02  -0.00  -0.00
     4   6    -0.03   0.01  -0.00    -0.03  -0.03  -0.02     0.03  -0.03  -0.01
     5   6     0.05  -0.02   0.00     0.17   0.01   0.05     0.02   0.03   0.02
     6   6     0.01   0.00   0.00     0.00   0.04   0.02     0.05   0.00   0.01
     7   6    -0.01   0.00  -0.00    -0.00  -0.03  -0.02     0.01  -0.04  -0.02
     8   6    -0.01  -0.03  -0.02    -0.01   0.01   0.00     0.00   0.05   0.03
     9   6    -0.01   0.04   0.01    -0.05  -0.08  -0.04    -0.02  -0.05  -0.02
    10   6     0.04   0.02   0.02     0.04  -0.10  -0.04    -0.09  -0.04  -0.03
    11   6     0.02  -0.01   0.00     0.04   0.05   0.02    -0.02   0.02   0.00
    12   6    -0.02  -0.03  -0.00    -0.01   0.06   0.02    -0.02  -0.05  -0.01
    13   6     0.00   0.03   0.01     0.01  -0.01   0.00     0.02  -0.02  -0.00
    14   6    -0.12   0.01  -0.02    -0.08   0.03  -0.01     0.10  -0.01   0.02
    15   6     0.03  -0.03   0.01    -0.01   0.01  -0.01     0.05  -0.03   0.01
    16   6    -0.00   0.00  -0.00     0.01  -0.02  -0.00     0.00   0.04   0.01
    17   6    -0.06  -0.08  -0.02    -0.03  -0.01  -0.01    -0.02  -0.05  -0.00
    18   6     0.07   0.05   0.02    -0.05  -0.02  -0.02     0.06   0.03   0.01
    19   6     0.01   0.01  -0.00     0.00  -0.02  -0.00    -0.03   0.04  -0.01
    20   6    -0.00  -0.01  -0.00     0.03  -0.01   0.01    -0.01  -0.01  -0.00
    21   6    -0.03   0.05  -0.03     0.02  -0.02   0.02    -0.02   0.03  -0.02
    22   6     0.04  -0.06   0.03    -0.03   0.06  -0.03     0.02  -0.01   0.01
    23   6    -0.00  -0.03   0.01     0.00   0.02  -0.01    -0.00  -0.02   0.01
    24   6    -0.00   0.01  -0.00     0.02  -0.00   0.01     0.00   0.01  -0.00
    25   6     0.00  -0.02   0.01    -0.00   0.01  -0.00    -0.00  -0.02   0.00
    26   6     0.01   0.02  -0.00    -0.01  -0.02   0.00     0.00   0.01  -0.00
    27   1    -0.07  -0.08  -0.06    -0.17  -0.12  -0.10    -0.01   0.02   0.01
    28   1    -0.09   0.02  -0.00    -0.29   0.07  -0.03     0.05  -0.01   0.00
    29   1     0.03  -0.04  -0.01     0.01  -0.00   0.00    -0.09   0.13   0.05
    30   1    -0.03   0.01  -0.01    -0.03  -0.04  -0.02    -0.11  -0.02  -0.02
    31   1    -0.17   0.02  -0.02    -0.50   0.02  -0.09     0.16  -0.06  -0.01
    32   1     0.03  -0.10  -0.05    -0.26   0.39   0.22    -0.20   0.36   0.22
    33   1     0.16  -0.29  -0.04    -0.02   0.16   0.05    -0.26   0.51   0.08
    34   1     0.23   0.01   0.05     0.05  -0.00  -0.01     0.03  -0.02   0.01
    35   1     0.23  -0.04   0.05     0.29  -0.07   0.07    -0.25   0.09  -0.06
    36   1     0.28   0.38   0.11     0.05   0.04   0.02     0.04   0.15   0.02
    37   1    -0.06   0.23  -0.13     0.04  -0.09   0.06    -0.05   0.22  -0.13
    38   1     0.10   0.10   0.02     0.08   0.05   0.01    -0.03  -0.04  -0.01
    39   1    -0.13  -0.18   0.00     0.04   0.06  -0.00    -0.11  -0.15  -0.00
    40   1     0.01  -0.04   0.01     0.00  -0.03   0.02     0.02  -0.11   0.04
    41   1    -0.14   0.45  -0.11     0.10  -0.21   0.06    -0.08   0.27  -0.06
    42   1    -0.15   0.05  -0.09     0.11  -0.04   0.06    -0.07   0.02  -0.04
                     79                     80                     81
                      A                      A                      A
 Frequencies --   1292.3987              1304.9665              1334.9718
 Red. masses --      1.5982                 1.6858                 2.5478
 Frc consts  --      1.5728                 1.6915                 2.6753
 IR Inten    --     12.6790                 0.0169                 3.4074
  Atom  AN      X      Y      Z        X      Y      Z        X      Y      Z
     1   6    -0.00   0.01   0.01    -0.00   0.02   0.01     0.03  -0.01   0.00
     2   6    -0.01   0.03   0.01     0.01   0.02   0.01    -0.06   0.03   0.00
     3   6    -0.02   0.02   0.00     0.00   0.02   0.01    -0.02  -0.04  -0.03
     4   6     0.05   0.02   0.02     0.01   0.02   0.01     0.02   0.01   0.01
     5   6     0.04  -0.06  -0.02     0.05  -0.06  -0.02    -0.04  -0.03  -0.03
     6   6    -0.02  -0.09  -0.05    -0.08  -0.05  -0.04     0.16  -0.06   0.01
     7   6     0.02   0.00   0.00     0.02   0.02   0.01    -0.02   0.03   0.01
     8   6    -0.03   0.01  -0.00    -0.03  -0.02  -0.02     0.04   0.01   0.01
     9   6    -0.05   0.03   0.01    -0.00   0.02   0.01    -0.13   0.08   0.01
    10   6    -0.04   0.04   0.01     0.06   0.02   0.02    -0.04  -0.04  -0.03
    11   6    -0.01   0.03   0.00    -0.03   0.01  -0.01     0.02   0.04   0.01
    12   6     0.07  -0.05  -0.01    -0.00   0.01   0.00     0.07  -0.04   0.01
    13   6    -0.00  -0.01  -0.00    -0.00  -0.02  -0.00    -0.02  -0.03  -0.01
    14   6    -0.01  -0.01  -0.01     0.05  -0.01   0.01    -0.04   0.01  -0.01
    15   6     0.00   0.01   0.01    -0.04   0.00  -0.01     0.01   0.12  -0.02
    16   6    -0.01   0.01  -0.00     0.02   0.00   0.01    -0.01   0.02   0.00
    17   6    -0.01  -0.02  -0.00    -0.02   0.03  -0.01    -0.07   0.01  -0.02
    18   6    -0.06   0.03  -0.04     0.08  -0.06   0.06     0.00  -0.13   0.04
    19   6     0.01  -0.00   0.00    -0.00   0.00   0.00     0.01  -0.05  -0.00
    20   6    -0.01   0.02  -0.01     0.03  -0.02   0.01     0.03  -0.04   0.01
    21   6     0.02  -0.01   0.01    -0.03   0.00  -0.01     0.01  -0.02   0.01
    22   6    -0.02  -0.06   0.01     0.04   0.07  -0.00    -0.03   0.04  -0.02
    23   6     0.02   0.01   0.00    -0.02  -0.01  -0.01    -0.04   0.00  -0.02
    24   6     0.02  -0.02   0.01    -0.03   0.02  -0.01     0.02   0.02   0.01
    25   6     0.02   0.00   0.01    -0.03  -0.00  -0.01     0.00   0.05  -0.01
    26   6     0.01   0.01  -0.00    -0.02  -0.01  -0.00    -0.01  -0.02   0.00
    27   1    -0.01   0.01   0.00    -0.05  -0.04  -0.03     0.09   0.07   0.06
    28   1    -0.38   0.09  -0.03    -0.38   0.08  -0.04     0.21  -0.02   0.04
    29   1    -0.07   0.11   0.04     0.04  -0.04  -0.01    -0.17   0.23   0.09
    30   1     0.46  -0.05   0.09     0.47  -0.05   0.09    -0.31   0.06  -0.04
    31   1     0.30  -0.03   0.04     0.03   0.01   0.02     0.28  -0.00   0.05
    32   1    -0.10   0.11   0.07    -0.05   0.01   0.00    -0.04   0.15   0.10
    33   1    -0.06   0.12   0.01    -0.03  -0.00  -0.01     0.12  -0.17  -0.01
    34   1     0.37  -0.05   0.07     0.00  -0.03  -0.01     0.29  -0.07   0.06
    35   1     0.01   0.01   0.01    -0.13   0.03  -0.03     0.20  -0.01   0.05
    36   1     0.05   0.06   0.02    -0.12  -0.15  -0.04     0.07   0.04   0.03
    37   1     0.07  -0.29   0.16    -0.11   0.43  -0.24    -0.05   0.27  -0.13
    38   1     0.08   0.13   0.02    -0.02  -0.08   0.00     0.17   0.12   0.05
    39   1    -0.01  -0.02  -0.00     0.04   0.07   0.00     0.15   0.22   0.00
    40   1    -0.05   0.33  -0.12     0.07  -0.42   0.15     0.06  -0.21   0.08
    41   1    -0.00   0.04  -0.00    -0.01  -0.02  -0.01     0.08  -0.12   0.04
    42   1    -0.02   0.02  -0.02     0.06  -0.03   0.04     0.12  -0.05   0.07
                     82                     83                     84
                      A                      A                      A
 Frequencies --   1371.9993              1376.6032              1391.2584
 Red. masses --      4.6229                 4.9617                 5.1902
 Frc consts  --      5.1271                 5.5399                 5.9191
 IR Inten    --      1.0385                 1.1801                 1.2575
  Atom  AN      X      Y      Z        X      Y      Z        X      Y      Z
     1   6     0.05   0.02   0.02    -0.08  -0.06  -0.05    -0.00   0.00  -0.00
     2   6    -0.09   0.03  -0.00     0.10  -0.03   0.00     0.06  -0.01   0.01
     3   6     0.01  -0.06  -0.03    -0.03   0.06   0.03    -0.02   0.06   0.03
     4   6    -0.02   0.03   0.01     0.09  -0.03   0.00    -0.02  -0.02  -0.01
     5   6    -0.03  -0.10  -0.06     0.02   0.19   0.10    -0.02  -0.02  -0.02
     6   6     0.09  -0.02   0.01    -0.05  -0.06  -0.04    -0.05   0.03   0.00
     7   6     0.01   0.07   0.04    -0.04  -0.08  -0.05     0.05  -0.02  -0.00
     8   6     0.05  -0.02  -0.01     0.00   0.02   0.01    -0.02   0.06   0.03
     9   6    -0.11   0.07   0.01    -0.01  -0.11  -0.04     0.22   0.13   0.08
    10   6     0.06  -0.12  -0.05    -0.11   0.13   0.06    -0.19  -0.08  -0.06
    11   6     0.01   0.03   0.01     0.08  -0.01   0.02     0.04  -0.12  -0.02
    12   6     0.03   0.09   0.01     0.23  -0.04  -0.01    -0.06  -0.20  -0.03
    13   6    -0.03  -0.08  -0.02    -0.04   0.07   0.01    -0.11   0.00  -0.03
    14   6    -0.00   0.15   0.02    -0.10  -0.05  -0.03     0.05   0.26   0.05
    15   6    -0.11  -0.18   0.01    -0.09   0.01  -0.01     0.16   0.05   0.01
    16   6     0.00  -0.09  -0.01    -0.07   0.00  -0.02     0.08  -0.01   0.03
    17   6     0.07   0.07   0.02    -0.01   0.07  -0.00    -0.09   0.06  -0.03
    18   6    -0.06   0.11  -0.06    -0.09  -0.04  -0.03    -0.09  -0.04  -0.02
    19   6     0.02   0.03   0.01     0.08  -0.02   0.03    -0.08  -0.08  -0.03
    20   6     0.01   0.04   0.00     0.01  -0.01   0.00     0.00  -0.03   0.01
    21   6    -0.03  -0.07   0.02    -0.00  -0.12   0.05     0.02  -0.07   0.03
    22   6     0.21   0.06   0.06     0.18   0.07   0.04     0.05   0.04   0.01
    23   6     0.08   0.07   0.02     0.04   0.08  -0.01     0.03   0.06  -0.01
    24   6    -0.10  -0.03  -0.03    -0.06  -0.02  -0.02     0.01  -0.01   0.01
    25   6     0.01  -0.15   0.05     0.03  -0.09   0.04     0.03  -0.04   0.02
    26   6    -0.08   0.05  -0.05    -0.10   0.04  -0.06    -0.05   0.01  -0.03
    27   1     0.08   0.05   0.04     0.02   0.07   0.04    -0.10  -0.12  -0.08
    28   1     0.10   0.00   0.02     0.15  -0.04   0.02    -0.29   0.04  -0.04
    29   1    -0.11   0.16   0.06     0.01  -0.02  -0.01     0.15  -0.26  -0.11
    30   1    -0.07   0.04   0.00    -0.11  -0.00  -0.03     0.10  -0.04  -0.00
    31   1     0.11   0.07   0.06    -0.15  -0.07  -0.07     0.03  -0.03  -0.01
    32   1    -0.16   0.32   0.18     0.15  -0.25  -0.13    -0.07   0.14   0.06
    33   1     0.10  -0.15  -0.01    -0.03   0.24   0.05     0.08  -0.19  -0.05
    34   1    -0.07  -0.08  -0.02     0.25   0.05   0.06    -0.32   0.02  -0.01
    35   1     0.12  -0.12   0.01     0.11  -0.04   0.04     0.35  -0.04   0.05
    36   1    -0.12  -0.18  -0.05     0.02  -0.12  -0.00    -0.02   0.01   0.01
    37   1    -0.03  -0.04  -0.03    -0.07   0.29  -0.18    -0.01   0.08  -0.05
    38   1    -0.21  -0.20  -0.06     0.01  -0.00  -0.00     0.17   0.17   0.03
    39   1    -0.17  -0.22  -0.03     0.04   0.07  -0.02    -0.01   0.02  -0.02
    40   1    -0.04   0.04   0.00     0.03  -0.13   0.08     0.01   0.01   0.02
    41   1    -0.20   0.26  -0.11    -0.15   0.29  -0.10    -0.03   0.12  -0.04
    42   1    -0.04   0.05  -0.04     0.15   0.00   0.07     0.05  -0.00   0.03
                     85                     86                     87
                      A                      A                      A
 Frequencies --   1396.8700              1401.4407              1407.3177
 Red. masses --      4.9982                 4.5015                 5.3509
 Frc consts  --      5.7461                 5.2091                 6.2440
 IR Inten    --      1.9431                 1.9915                 0.4034
  Atom  AN      X      Y      Z        X      Y      Z        X      Y      Z
     1   6     0.11   0.11   0.08    -0.02  -0.02  -0.01     0.05   0.05   0.04
     2   6    -0.16  -0.00  -0.03     0.05   0.01   0.02    -0.05  -0.01  -0.02
     3   6     0.11  -0.13  -0.04    -0.04   0.04   0.01     0.04  -0.03  -0.01
     4   6    -0.19   0.03  -0.02     0.03  -0.02  -0.00    -0.10   0.01  -0.02
     5   6     0.04  -0.18  -0.08    -0.04  -0.03  -0.02     0.00  -0.07  -0.04
     6   6     0.01   0.21   0.11    -0.01   0.00  -0.00    -0.02   0.11   0.05
     7   6     0.01  -0.01  -0.00     0.07   0.00   0.01     0.02  -0.02  -0.01
     8   6    -0.04   0.04   0.02    -0.01   0.02   0.01    -0.00   0.08   0.04
     9   6     0.03  -0.15  -0.05     0.11   0.10   0.05     0.12  -0.03   0.01
    10   6    -0.00   0.08   0.03    -0.06  -0.11  -0.06    -0.20  -0.05  -0.04
    11   6     0.01  -0.01   0.00    -0.04   0.00  -0.01     0.12  -0.08   0.01
    12   6    -0.01  -0.02  -0.01    -0.05   0.09   0.02     0.23  -0.03   0.00
    13   6     0.08   0.06   0.03    -0.01   0.01   0.00    -0.11   0.07  -0.01
    14   6    -0.05  -0.12  -0.02     0.05  -0.13  -0.01    -0.05   0.07  -0.01
    15   6     0.08   0.09   0.00    -0.08   0.18  -0.04    -0.23  -0.05  -0.02
    16   6    -0.01   0.05   0.00    -0.09   0.02  -0.02    -0.13  -0.05  -0.04
    17   6    -0.02  -0.01  -0.00     0.23  -0.22   0.07     0.08   0.00   0.03
    18   6    -0.12  -0.06  -0.03    -0.11  -0.06  -0.03     0.16   0.03   0.04
    19   6    -0.00  -0.02  -0.00     0.01   0.09   0.01     0.10   0.02   0.03
    20   6    -0.03  -0.04  -0.01    -0.09  -0.06  -0.03     0.03   0.05   0.00
    21   6     0.03  -0.09   0.05     0.03  -0.03   0.02    -0.03   0.10  -0.05
    22   6     0.08   0.05   0.02     0.11   0.03   0.04    -0.06  -0.07  -0.00
    23   6     0.02   0.06  -0.01     0.00   0.01  -0.00    -0.05  -0.10   0.01
    24   6     0.01   0.01   0.00    -0.01   0.11  -0.02    -0.03  -0.00  -0.01
    25   6     0.03  -0.05   0.02    -0.01  -0.02  -0.00    -0.04   0.08  -0.04
    26   6    -0.07   0.02  -0.04    -0.02   0.01  -0.02     0.08  -0.02   0.04
    27   1    -0.07  -0.12  -0.08    -0.01  -0.02  -0.01    -0.06  -0.10  -0.07
    28   1    -0.00  -0.03  -0.02    -0.19   0.05  -0.02    -0.05  -0.02  -0.02
    29   1     0.02   0.04   0.03     0.05  -0.11  -0.05     0.08  -0.10  -0.04
    30   1     0.21  -0.03   0.04    -0.09   0.00  -0.03     0.17  -0.03   0.02
    31   1     0.40  -0.06   0.04    -0.14   0.03  -0.02     0.26  -0.06   0.02
    32   1     0.12  -0.22  -0.13    -0.09   0.16   0.07    -0.04   0.12   0.09
    33   1    -0.16   0.34   0.06     0.11  -0.29  -0.07     0.01   0.18   0.04
    34   1    -0.11   0.09  -0.02     0.27  -0.02   0.04     0.11   0.06   0.06
    35   1    -0.10   0.07  -0.02    -0.07   0.02   0.00     0.40  -0.15   0.11
    36   1     0.08   0.10   0.04     0.21   0.35   0.05     0.10  -0.02   0.00
    37   1    -0.01   0.11  -0.06     0.03  -0.06   0.05    -0.01   0.02  -0.01
    38   1     0.10   0.10   0.03    -0.26  -0.25  -0.02    -0.22  -0.24  -0.04
    39   1     0.05   0.09  -0.01     0.07   0.09   0.01     0.04   0.01   0.03
    40   1     0.03  -0.05   0.05     0.02  -0.17   0.08     0.01  -0.09   0.00
    41   1    -0.05   0.21  -0.05     0.00   0.08  -0.01     0.03  -0.25   0.06
    42   1     0.11  -0.01   0.06     0.03  -0.00   0.02    -0.03  -0.01  -0.02
                     88                     89                     90
                      A                      A                      A
 Frequencies --   1441.4731              1459.9252              1467.4898
 Red. masses --      2.7468                 1.9859                 2.1001
 Frc consts  --      3.3627                 2.4938                 2.6646
 IR Inten    --      0.9567                 0.9638                 3.1781
  Atom  AN      X      Y      Z        X      Y      Z        X      Y      Z
     1   6     0.01   0.00   0.00     0.00  -0.01  -0.01    -0.05  -0.07  -0.05
     2   6    -0.03  -0.01  -0.01    -0.03   0.01  -0.00    -0.09   0.06   0.01
     3   6     0.02  -0.02  -0.01     0.02  -0.01  -0.00     0.07  -0.06  -0.02
     4   6    -0.02   0.03   0.01    -0.01   0.02   0.01     0.02   0.05   0.03
     5   6     0.03   0.06   0.04     0.00   0.00   0.00     0.05  -0.05  -0.02
     6   6    -0.01  -0.06  -0.03    -0.02  -0.01  -0.01    -0.11  -0.00  -0.02
     7   6    -0.07   0.02  -0.00     0.02   0.01   0.01     0.13   0.01   0.03
     8   6     0.04  -0.05  -0.03     0.01  -0.03  -0.02    -0.04  -0.06  -0.05
     9   6    -0.09  -0.01  -0.01     0.01   0.00   0.00     0.07   0.02   0.02
    10   6     0.09   0.08   0.04     0.00   0.01   0.01    -0.03   0.06   0.03
    11   6     0.02  -0.06  -0.01     0.01  -0.01  -0.00     0.01  -0.06  -0.01
    12   6    -0.02  -0.13  -0.02    -0.01  -0.01  -0.00    -0.00  -0.02  -0.01
    13   6     0.03  -0.01   0.00    -0.02   0.01  -0.00     0.00   0.03   0.01
    14   6     0.03   0.15   0.03    -0.01   0.04   0.00     0.00  -0.02  -0.00
    15   6    -0.06   0.06  -0.01    -0.00  -0.03   0.01     0.02   0.02  -0.00
    16   6    -0.01   0.01   0.00     0.01  -0.04  -0.00    -0.02   0.02  -0.00
    17   6     0.10  -0.04   0.02     0.06   0.00   0.02    -0.02  -0.00  -0.00
    18   6    -0.05  -0.03  -0.01    -0.04   0.08  -0.04     0.02  -0.01   0.01
    19   6    -0.06  -0.06  -0.02     0.02   0.05   0.01     0.00  -0.02   0.00
    20   6    -0.03  -0.06  -0.00    -0.09  -0.00  -0.03     0.03   0.02   0.01
    21   6     0.01   0.06  -0.02     0.06   0.01   0.03    -0.01  -0.03   0.00
    22   6     0.09   0.01   0.03    -0.03  -0.05   0.01    -0.02   0.00  -0.01
    23   6    -0.01  -0.04   0.01    -0.04  -0.09   0.01    -0.00   0.02  -0.01
    24   6    -0.02   0.09  -0.02     0.06  -0.09   0.03    -0.01   0.01  -0.01
    25   6    -0.04   0.03  -0.03     0.02   0.11  -0.02     0.01  -0.03   0.01
    26   6     0.03  -0.02   0.02    -0.07   0.00  -0.04     0.01   0.01   0.00
    27   1     0.02   0.02   0.01     0.06   0.06   0.05     0.27   0.35   0.24
    28   1     0.18  -0.04   0.02     0.12  -0.01   0.02     0.33   0.01   0.08
    29   1    -0.02   0.06   0.03    -0.01   0.04   0.02    -0.12   0.32   0.14
    30   1     0.19  -0.01   0.05     0.05   0.01   0.02    -0.08   0.08   0.02
    31   1     0.03   0.01   0.02    -0.12   0.03  -0.00    -0.38   0.06  -0.04
    32   1     0.02  -0.04  -0.01    -0.09   0.12   0.06    -0.25   0.25   0.13
    33   1    -0.18   0.34   0.06     0.00   0.01   0.00    -0.04   0.04   0.00
    34   1    -0.39   0.03  -0.05    -0.00   0.00   0.00    -0.06   0.04  -0.00
    35   1     0.33  -0.04   0.07    -0.10  -0.03  -0.04     0.06   0.00   0.02
    36   1     0.22   0.34   0.08    -0.09  -0.11  -0.04     0.04   0.03   0.02
    37   1     0.07  -0.25   0.15     0.06   0.10  -0.02    -0.03   0.08  -0.04
    38   1    -0.05  -0.09   0.02     0.15   0.30   0.03    -0.06  -0.09  -0.02
    39   1     0.00  -0.03   0.02     0.27   0.25   0.06    -0.03  -0.00  -0.02
    40   1     0.01  -0.23   0.07     0.13  -0.32   0.15    -0.03   0.14  -0.05
    41   1     0.04  -0.08   0.02    -0.08   0.38  -0.08     0.02  -0.11   0.02
    42   1    -0.04  -0.01  -0.01     0.43  -0.08   0.23    -0.08   0.03  -0.05
                     91                     92                     93
                      A                      A                      A
 Frequencies --   1480.1915              1484.8122              1520.9143
 Red. masses --      2.1411                 2.2324                 2.8525
 Frc consts  --      2.7639                 2.8998                 3.8876
 IR Inten    --      3.8269                 2.2370                 3.7095
  Atom  AN      X      Y      Z        X      Y      Z        X      Y      Z
     1   6     0.02   0.02   0.01     0.09   0.01   0.02    -0.05  -0.04  -0.03
     2   6     0.02  -0.02  -0.01    -0.09  -0.04  -0.04    -0.03   0.03   0.01
     3   6    -0.02   0.02   0.00     0.01   0.04   0.03     0.07  -0.03  -0.00
     4   6    -0.00  -0.01  -0.01    -0.14   0.02  -0.02    -0.05   0.03   0.01
     5   6    -0.03   0.02   0.00    -0.03   0.10   0.05     0.12   0.02   0.03
     6   6     0.03  -0.02  -0.01     0.06  -0.07  -0.02    -0.04   0.00  -0.01
     7   6    -0.03   0.02   0.01    -0.02   0.02   0.01    -0.07  -0.04  -0.04
     8   6     0.03  -0.03  -0.01     0.08  -0.09  -0.04    -0.03   0.09   0.05
     9   6    -0.02   0.04   0.01     0.02  -0.02  -0.00     0.03  -0.09  -0.03
    10   6     0.03  -0.01  -0.00    -0.03   0.02   0.01     0.03  -0.03  -0.02
    11   6    -0.02  -0.04  -0.01     0.03   0.02   0.01     0.00   0.12   0.03
    12   6    -0.05   0.00   0.00    -0.03  -0.00   0.00    -0.02  -0.04  -0.01
    13   6     0.06   0.00   0.01    -0.08   0.02  -0.01    -0.11  -0.04  -0.03
    14   6     0.04  -0.03   0.00     0.02  -0.01  -0.00     0.06   0.08   0.02
    15   6     0.01   0.01  -0.00     0.02   0.04  -0.00    -0.01   0.01   0.00
    16   6    -0.09   0.04  -0.02     0.03  -0.02   0.01     0.10  -0.01   0.03
    17   6     0.01  -0.01   0.01    -0.01  -0.05  -0.00    -0.01  -0.09  -0.00
    18   6     0.03   0.08  -0.02     0.01  -0.02   0.01    -0.02   0.06  -0.03
    19   6    -0.01  -0.07  -0.01     0.01   0.05   0.01    -0.07   0.02  -0.02
    20   6     0.06   0.11   0.01     0.00  -0.01   0.00     0.05   0.03   0.02
    21   6     0.03  -0.10   0.05    -0.01  -0.04   0.01     0.03  -0.02   0.02
    22   6    -0.06  -0.08  -0.00    -0.03   0.02  -0.02     0.02  -0.07   0.02
    23   6    -0.04  -0.03  -0.01     0.00   0.03  -0.01    -0.04  -0.06  -0.00
    24   6    -0.03  -0.03  -0.01     0.01   0.01   0.00    -0.04   0.08  -0.03
    25   6     0.07  -0.03   0.04     0.01  -0.04   0.02     0.03  -0.02   0.02
    26   6    -0.05   0.07  -0.05     0.02   0.01   0.01    -0.02   0.05  -0.03
    27   1    -0.07  -0.10  -0.06     0.01  -0.12  -0.06     0.12   0.18   0.12
    28   1    -0.06  -0.01  -0.02     0.34  -0.12   0.01     0.16   0.01   0.04
    29   1     0.03  -0.09  -0.04     0.19  -0.27  -0.09    -0.02   0.14   0.07
    30   1     0.08  -0.03   0.01     0.51  -0.09   0.07     0.02   0.03   0.01
    31   1     0.01   0.02   0.01    -0.21   0.06  -0.00     0.23  -0.09  -0.01
    32   1    -0.00   0.03   0.01    -0.14   0.27   0.16     0.19  -0.26  -0.14
    33   1    -0.12   0.16   0.01     0.07  -0.03  -0.00     0.23  -0.33  -0.03
    34   1    -0.17   0.03  -0.03     0.26  -0.02   0.06     0.29  -0.09   0.05
    35   1     0.31  -0.02   0.09    -0.15   0.01  -0.04    -0.15   0.04  -0.04
    36   1     0.20   0.22   0.07    -0.11  -0.11  -0.04    -0.06   0.05  -0.02
    37   1    -0.05   0.41  -0.21    -0.03   0.07  -0.04     0.01   0.15  -0.07
    38   1    -0.23  -0.23  -0.07    -0.01  -0.02  -0.00    -0.14  -0.21  -0.03
    39   1     0.22   0.28   0.01    -0.04  -0.01  -0.02     0.17   0.19   0.03
    40   1     0.02   0.22  -0.06    -0.04   0.15  -0.06     0.01   0.07  -0.01
    41   1     0.00  -0.19   0.03     0.02  -0.02   0.01     0.06  -0.25   0.06
    42   1     0.18   0.04   0.07    -0.10   0.03  -0.06     0.11   0.03   0.04
                     94                     95                     96
                      A                      A                      A
 Frequencies --   1532.1766              1547.9870              1566.2738
 Red. masses --      3.1888                 3.4165                 3.7908
 Frc consts  --      4.4105                 4.8236                 5.4792
 IR Inten    --      7.3620                 2.5585                 1.1318
  Atom  AN      X      Y      Z        X      Y      Z        X      Y      Z
     1   6    -0.03   0.03   0.01     0.05   0.08   0.05     0.03   0.01   0.01
     2   6     0.05  -0.00   0.01     0.06  -0.04  -0.01     0.00  -0.01  -0.00
     3   6     0.02  -0.07  -0.03    -0.06  -0.03  -0.03    -0.04   0.03   0.01
     4   6     0.05   0.02   0.02     0.09  -0.02   0.01     0.02  -0.03  -0.01
     5   6     0.03  -0.01   0.00    -0.13  -0.03  -0.04    -0.06  -0.02  -0.03
     6   6    -0.05  -0.00  -0.01    -0.01   0.05   0.02     0.02   0.05   0.03
     7   6    -0.09   0.02  -0.01     0.09   0.04   0.04     0.10  -0.01   0.02
     8   6     0.02   0.01   0.01     0.02  -0.09  -0.05    -0.03  -0.02  -0.02
     9   6    -0.04   0.04   0.01    -0.02  -0.04  -0.02     0.00  -0.10  -0.04
    10   6     0.06  -0.03  -0.01    -0.02   0.09   0.05    -0.02   0.08   0.04
    11   6     0.08  -0.10  -0.01     0.04  -0.03  -0.00    -0.06   0.13   0.02
    12   6    -0.04  -0.05  -0.00     0.06  -0.04  -0.01     0.05  -0.03  -0.01
    13   6    -0.02   0.04   0.01    -0.01   0.03   0.00     0.00  -0.07  -0.01
    14   6    -0.08   0.09  -0.00    -0.10   0.03  -0.02     0.06   0.03   0.02
    15   6    -0.04   0.07  -0.02     0.01  -0.00   0.01    -0.07  -0.07   0.00
    16   6     0.02  -0.09  -0.00     0.15  -0.03   0.04     0.01   0.04   0.01
    17   6     0.06  -0.11   0.02    -0.09  -0.10  -0.02     0.09   0.10   0.02
    18   6     0.04   0.02   0.01    -0.05   0.03  -0.03    -0.03   0.07  -0.04
    19   6     0.07   0.14   0.03    -0.03   0.07  -0.01    -0.07  -0.10  -0.03
    20   6    -0.07  -0.05  -0.02     0.08  -0.01   0.03    -0.08  -0.09  -0.02
    21   6     0.02  -0.10   0.05     0.03   0.03   0.00     0.07  -0.05   0.06
    22   6    -0.09   0.08  -0.05     0.07  -0.09   0.05     0.00   0.10  -0.02
    23   6    -0.06   0.03  -0.04    -0.04  -0.08   0.01    -0.15  -0.07  -0.05
    24   6     0.07  -0.01   0.03    -0.06   0.14  -0.04     0.05   0.00   0.02
    25   6     0.00  -0.10   0.03     0.01   0.00   0.00    -0.06  -0.08  -0.00
    26   6     0.08   0.02   0.03    -0.02   0.04  -0.02     0.18   0.02   0.08
    27   1    -0.06   0.01  -0.01    -0.17  -0.20  -0.14    -0.02  -0.06  -0.04
    28   1    -0.15   0.03  -0.02    -0.25  -0.01  -0.06    -0.04  -0.01  -0.01
    29   1    -0.12   0.18   0.07    -0.08  -0.01  -0.03     0.03  -0.09  -0.04
    30   1    -0.17   0.06  -0.01    -0.27   0.04  -0.05    -0.09  -0.01  -0.03
    31   1     0.21  -0.02   0.04    -0.21   0.08   0.00    -0.18   0.03  -0.02
    32   1     0.11  -0.10  -0.06    -0.17   0.21   0.11    -0.10   0.08   0.04
    33   1    -0.10   0.25   0.05    -0.01   0.07   0.02     0.14  -0.27  -0.04
    34   1    -0.11   0.06  -0.00    -0.01   0.03   0.00     0.06  -0.08  -0.01
    35   1    -0.16  -0.07  -0.06    -0.33   0.05  -0.09     0.10   0.03   0.03
    36   1    -0.19  -0.23  -0.08    -0.18  -0.12  -0.06     0.14   0.20   0.06
    37   1    -0.06   0.32  -0.16     0.04   0.01   0.02     0.01   0.31  -0.13
    38   1     0.07   0.11   0.02    -0.08  -0.21  -0.01     0.15   0.19   0.04
    39   1     0.01   0.12  -0.04     0.15   0.14   0.03     0.12   0.26  -0.02
    40   1    -0.10   0.33  -0.14     0.02  -0.02   0.02    -0.13   0.20  -0.12
    41   1     0.04   0.11   0.00     0.08  -0.32   0.07     0.01   0.13  -0.01
    42   1    -0.24   0.09  -0.14     0.11   0.02   0.05    -0.31   0.12  -0.18
                     97                     98                     99
                      A                      A                      A
 Frequencies --   1575.0937              1604.5445              1635.0491
 Red. masses --      3.6980                 7.4280                 6.6961
 Frc consts  --      5.4054                11.2674                10.5471
 IR Inten    --      4.0314                 0.4719                 0.9040
  Atom  AN      X      Y      Z        X      Y      Z        X      Y      Z
     1   6    -0.03  -0.16  -0.09    -0.01  -0.12  -0.06     0.05   0.10   0.06
     2   6    -0.07   0.07   0.02    -0.02   0.06   0.03    -0.04  -0.05  -0.04
     3   6    -0.03   0.18   0.09    -0.10   0.19   0.08     0.05  -0.12  -0.05
     4   6    -0.07  -0.06  -0.05     0.05  -0.11  -0.05    -0.04   0.07   0.03
     5   6     0.06  -0.05  -0.01    -0.04  -0.14  -0.08     0.01   0.13   0.07
     6   6     0.11   0.01   0.03     0.08   0.15   0.09    -0.03  -0.13  -0.07
     7   6     0.03  -0.04  -0.02     0.13  -0.01   0.02     0.02  -0.04  -0.02
     8   6    -0.06   0.07   0.03    -0.08  -0.01  -0.02    -0.01   0.05   0.03
     9   6    -0.05   0.11   0.03    -0.12  -0.14  -0.07     0.11   0.07   0.04
    10   6    -0.01  -0.05  -0.02     0.09   0.14   0.07    -0.13  -0.06  -0.04
    11   6    -0.03  -0.07  -0.03    -0.01   0.10   0.02    -0.16   0.08  -0.01
    12   6     0.06   0.02   0.01     0.02  -0.18  -0.03     0.14   0.01   0.01
    13   6     0.15   0.01   0.03    -0.01  -0.06  -0.01     0.25  -0.06   0.03
    14   6    -0.14  -0.01  -0.03     0.00   0.17   0.03    -0.19   0.01  -0.03
    15   6     0.00  -0.04   0.01    -0.12   0.13  -0.04    -0.13  -0.03  -0.02
    16   6     0.06  -0.03   0.01     0.04  -0.04   0.01     0.19   0.01   0.05
    17   6    -0.05  -0.02  -0.01     0.12  -0.12   0.04     0.12   0.03   0.03
    18   6    -0.05   0.03  -0.03     0.17  -0.01   0.07     0.13   0.07   0.03
    19   6     0.02   0.04   0.01    -0.03   0.04  -0.00    -0.13  -0.07  -0.04
    20   6     0.01  -0.05   0.01    -0.04   0.04  -0.02    -0.08  -0.12  -0.01
    21   6     0.04   0.01   0.02    -0.09  -0.08  -0.02    -0.05  -0.09   0.01
    22   6     0.05  -0.00   0.02    -0.17  -0.04  -0.05    -0.11  -0.07  -0.02
    23   6    -0.08  -0.07  -0.01     0.17   0.16   0.03     0.10   0.11   0.01
    24   6    -0.02   0.08  -0.02     0.04  -0.04   0.02     0.04   0.12  -0.00
    25   6    -0.02  -0.03  -0.00     0.08   0.02   0.03     0.06   0.00   0.02
[truncated: 194,417 more chars]
