# Supplementary material for: HOMA Index Establishes Similarity to a Reference Molecule
Source: J Chem Inf Model. 2023 Dec 6;63(24):7744–54. doi: 10.1021/acs.jcim.3c01551 (PMC10751799; doi:10.1021/acs.jcim.3c01551)
Supplement: Supplementary file 7 — ci3c01551_si_007.zip [file ci3c01551_si_007.zip › ad-Fig4-hexacene-Gaussian16-output/4-0010.log]

 Set GAUSS_PDEF to "48".
 Set GAUSS_MDEF to "10240MB".
 Entering Gaussian System, Link 0=g16
 Initial command:
 /mnt/opt/groups/app-gaussian/g16-avx2/l1.exe "/scratch/9832366.torquesrv1.cis.gov.pl/Gau-111052.inp" -scrdir="/scratch/9832366.torquesrv1.cis.gov.pl/"
 Default is to use a total of  48 processors:
                               48 via shared-memory
                                1 via Linda
 Entering Link 1 = /mnt/opt/groups/app-gaussian/g16-avx2/l1.exe PID=    111053.
  
 Copyright (c) 1988-2019, Gaussian, Inc.  All Rights Reserved.
  
 This is part of the Gaussian(R) 16 program.  It is based on
 the Gaussian(R) 09 system (copyright 2009, Gaussian, Inc.),
 the Gaussian(R) 03 system (copyright 2003, Gaussian, Inc.),
 the Gaussian(R) 98 system (copyright 1998, Gaussian, Inc.),
 the Gaussian(R) 94 system (copyright 1995, Gaussian, Inc.),
 the Gaussian 92(TM) system (copyright 1992, Gaussian, Inc.),
 the Gaussian 90(TM) system (copyright 1990, Gaussian, Inc.),
 the Gaussian 88(TM) system (copyright 1988, Gaussian, Inc.),
 the Gaussian 86(TM) system (copyright 1986, Carnegie Mellon
 University), and the Gaussian 82(TM) system (copyright 1983,
 Carnegie Mellon University). Gaussian is a federally registered
 trademark of Gaussian, Inc.
  
 This software contains proprietary and confidential information,
 including trade secrets, belonging to Gaussian, Inc.
  
 This software is provided under written license and may be
 used, copied, transmitted, or stored only in accord with that
 written license.
  
 The following legend is applicable only to US Government
 contracts under FAR:
  
                    RESTRICTED RIGHTS LEGEND
  
 Use, reproduction and disclosure by the US Government is
 subject to restrictions as set forth in subparagraphs (a)
 and (c) of the Commercial Computer Software - Restricted
 Rights clause in FAR 52.227-19.
  
 Gaussian, Inc.
 340 Quinnipiac St., Bldg. 40, Wallingford CT 06492
  
  
 ---------------------------------------------------------------
 Warning -- This program may not be used in any manner that
 competes with the business of Gaussian, Inc. or will provide
 assistance to any competitor of Gaussian, Inc.  The licensee
 of this program is prohibited from giving any competitor of
 Gaussian, Inc. access to this program.  By using this program,
 the user acknowledges that Gaussian, Inc. is engaged in the
 business of creating and licensing software in the field of
 computational chemistry and represents and warrants to the
 licensee that it is not a competitor of Gaussian, Inc. and that
 it will not use this program in any manner prohibited above.
 ---------------------------------------------------------------
  

 Cite this work as:
 Gaussian 16, Revision C.01,
 M. J. Frisch, G. W. Trucks, H. B. Schlegel, G. E. Scuseria, 
 M. A. Robb, J. R. Cheeseman, G. Scalmani, V. Barone, 
 G. A. Petersson, H. Nakatsuji, X. Li, M. Caricato, A. V. Marenich, 
 J. Bloino, B. G. Janesko, R. Gomperts, B. Mennucci, H. P. Hratchian, 
 J. V. Ortiz, A. F. Izmaylov, J. L. Sonnenberg, D. Williams-Young, 
 F. Ding, F. Lipparini, F. Egidi, J. Goings, B. Peng, A. Petrone, 
 T. Henderson, D. Ranasinghe, V. G. Zakrzewski, J. Gao, N. Rega, 
 G. Zheng, W. Liang, M. Hada, M. Ehara, K. Toyota, R. Fukuda, 
 J. Hasegawa, M. Ishida, T. Nakajima, Y. Honda, O. Kitao, H. Nakai, 
 T. Vreven, K. Throssell, J. A. Montgomery, Jr., J. E. Peralta, 
 F. Ogliaro, M. J. Bearpark, J. J. Heyd, E. N. Brothers, K. N. Kudin, 
 V. N. Staroverov, T. A. Keith, R. Kobayashi, J. Normand, 
 K. Raghavachari, A. P. Rendell, J. C. Burant, S. S. Iyengar, 
 J. Tomasi, M. Cossi, J. M. Millam, M. Klene, C. Adamo, R. Cammi, 
 J. W. Ochterski, R. L. Martin, K. Morokuma, O. Farkas, 
 J. B. Foresman, and D. J. Fox, Gaussian, Inc., Wallingford CT, 2019.
 
 ******************************************
 Gaussian 16:  ES64L-G16RevC.01  3-Jul-2019
                 8-Sep-2022 
 ******************************************
 ----------------------------------------------------------------------
 #p opt freq b3lyp/6-31g(d,p) empiricaldispersion=gd3 int=(grid=ultrafi
 ne,acc2e=12) scf=(maxcyc=500,ferm,novaracc,noincfoc,intrep)
 ----------------------------------------------------------------------
 1/18=20,19=15,26=4,38=1/1,3;
 2/9=110,12=2,17=6,18=5,40=1/2;
 3/5=1,6=6,7=101,11=2,25=1,27=12,30=1,71=1,74=-5,75=-5,124=31/1,2,3;
 4//1;
 5/5=100002,7=500,17=20,22=13,38=1,87=12/2;
 6/7=2,8=2,9=2,10=2,28=1,87=12/1;
 7/87=12/1,2,3,16;
 1/18=20,19=15,26=4/3(2);
 2/9=110/2;
 99//99;
 2/9=110/2;
 3/5=1,6=6,7=101,11=2,25=1,27=12,30=1,71=1,74=-5,75=-5,124=31/1,2,3;
 4/5=5,16=3,69=1/1;
 5/5=100002,7=500,17=20,22=13,38=1,87=12/2;
 7/87=12/1,2,3,16;
 1/18=20,19=15,26=4/3(-5);
 2/9=110/2;
 6/7=2,8=2,9=2,10=2,19=2,28=1,87=12/1;
 99/9=1/99;
 Leave Link    1 at Thu Sep  8 15:01:27 2022, MaxMem=           0 cpu:              13.5 elap:               0.5
 (Enter /mnt/opt/groups/app-gaussian/g16-avx2/l101.exe)
 ---------
 peri symm
 ---------
 Symbolic Z-matrix:
 Charge =  0 Multiplicity = 1
 C                    -3.48175  -2.20757   0.36467 
 C                    -4.48735  -1.30552   0.23619 
 C                    -2.10614  -1.80698   0.24388 
 C                    -4.21868   0.08458  -0.02575 
 C                    -1.06976  -2.74003   0.31033 
 C                    -1.7847   -0.43132  -0.00477 
 C                    -5.27909   1.00744  -0.15839 
 C                    -2.87173   0.5358   -0.14899 
 C                     0.27557  -2.374     0.18775 
 C                    -0.43706  -0.07136  -0.10217 
 C                    -2.65358   1.90953  -0.39466 
 C                    -5.03473   2.34571  -0.40528 
 C                     1.30194  -3.36896   0.10607 
 C                     0.62105  -0.98254   0.05672 
 C                    -3.70907   2.79681  -0.52289 
 C                     2.0289   -0.60479  -0.00669 
 C                     2.58368  -3.01059  -0.16861 
 C                     2.52663   0.75009   0.15834 
 C                     2.97362  -1.63183  -0.24645 
 C                     1.78572   1.80268   0.76318 
 C                     3.88008   1.04472  -0.21469 
 C                     4.32827  -1.30819  -0.56116 
 C                     4.36511   2.3727   -0.12175 
 C                     4.75148  -0.01343  -0.60969 
 C                     2.29476   3.08156   0.87377 
 C                     3.58399   3.38465   0.39256 
 H                    -3.69821  -3.25501   0.55685 
 H                    -5.52391  -1.61901   0.32744 
 H                    -1.31631  -3.79301   0.42587 
 H                    -6.29948   0.64555  -0.0618 
 H                    -0.19378   0.94708  -0.3613 
 H                    -1.6425    2.29098  -0.4851 
 H                    -5.86005   3.04415  -0.5055 
 H                     1.02412  -4.4144    0.20771 
 H                    -3.50827   3.84685  -0.7138 
 H                     3.35117  -3.76761  -0.30519 
 H                     5.01289  -2.12118  -0.78726 
 H                     0.82026   1.59065   1.20227 
 H                     5.77256   0.22758  -0.89233 
 H                     5.38514   2.57301  -0.43931 
 H                     1.70155   3.85307   1.35584 
 H                     3.97174   4.39616   0.46641 
 
 ITRead=  0  0  0  0  0  0  0  0  0  0  0  0  0  0  0  0  0  0  0  0
 ITRead=  0  0  0  0  0  0  0  0  0  0  0  0  0  0  0  0  0  0  0  0
 ITRead=  0  0
 MicOpt= -1 -1 -1 -1 -1 -1 -1 -1 -1 -1 -1 -1 -1 -1 -1 -1 -1 -1 -1 -1
 MicOpt= -1 -1 -1 -1 -1 -1 -1 -1 -1 -1 -1 -1 -1 -1 -1 -1 -1 -1 -1 -1
 MicOpt= -1 -1
 NAtoms=     42 NQM=       42 NQMF=       0 NMMI=      0 NMMIF=      0
                NMic=       0 NMicF=      0.
                    Isotopes and Nuclear Properties:
 (Nuclear quadrupole moments (NQMom) in fm**2, nuclear magnetic moments (NMagM)
  in nuclear magnetons)

  Atom         1           2           3           4           5           6           7           8           9          10
 IAtWgt=          12          12          12          12          12          12          12          12          12          12
 AtmWgt=  12.0000000  12.0000000  12.0000000  12.0000000  12.0000000  12.0000000  12.0000000  12.0000000  12.0000000  12.0000000
 NucSpn=           0           0           0           0           0           0           0           0           0           0
 AtZEff=  -0.0000000  -0.0000000  -0.0000000  -0.0000000  -0.0000000  -0.0000000  -0.0000000  -0.0000000  -0.0000000  -0.0000000
 NQMom=    0.0000000   0.0000000   0.0000000   0.0000000   0.0000000   0.0000000   0.0000000   0.0000000   0.0000000   0.0000000
 NMagM=    0.0000000   0.0000000   0.0000000   0.0000000   0.0000000   0.0000000   0.0000000   0.0000000   0.0000000   0.0000000
 AtZNuc=   6.0000000   6.0000000   6.0000000   6.0000000   6.0000000   6.0000000   6.0000000   6.0000000   6.0000000   6.0000000

  Atom        11          12          13          14          15          16          17          18          19          20
 IAtWgt=          12          12          12          12          12          12          12          12          12          12
 AtmWgt=  12.0000000  12.0000000  12.0000000  12.0000000  12.0000000  12.0000000  12.0000000  12.0000000  12.0000000  12.0000000
 NucSpn=           0           0           0           0           0           0           0           0           0           0
 AtZEff=  -0.0000000  -0.0000000  -0.0000000  -0.0000000  -0.0000000  -0.0000000  -0.0000000  -0.0000000  -0.0000000  -0.0000000
 NQMom=    0.0000000   0.0000000   0.0000000   0.0000000   0.0000000   0.0000000   0.0000000   0.0000000   0.0000000   0.0000000
 NMagM=    0.0000000   0.0000000   0.0000000   0.0000000   0.0000000   0.0000000   0.0000000   0.0000000   0.0000000   0.0000000
 AtZNuc=   6.0000000   6.0000000   6.0000000   6.0000000   6.0000000   6.0000000   6.0000000   6.0000000   6.0000000   6.0000000

  Atom        21          22          23          24          25          26          27          28          29          30
 IAtWgt=          12          12          12          12          12          12           1           1           1           1
 AtmWgt=  12.0000000  12.0000000  12.0000000  12.0000000  12.0000000  12.0000000   1.0078250   1.0078250   1.0078250   1.0078250
 NucSpn=           0           0           0           0           0           0           1           1           1           1
 AtZEff=  -0.0000000  -0.0000000  -0.0000000  -0.0000000  -0.0000000  -0.0000000  -0.0000000  -0.0000000  -0.0000000  -0.0000000
 NQMom=    0.0000000   0.0000000   0.0000000   0.0000000   0.0000000   0.0000000   0.0000000   0.0000000   0.0000000   0.0000000
 NMagM=    0.0000000   0.0000000   0.0000000   0.0000000   0.0000000   0.0000000   2.7928460   2.7928460   2.7928460   2.7928460
 AtZNuc=   6.0000000   6.0000000   6.0000000   6.0000000   6.0000000   6.0000000   1.0000000   1.0000000   1.0000000   1.0000000

  Atom        31          32          33          34          35          36          37          38          39          40
 IAtWgt=           1           1           1           1           1           1           1           1           1           1
 AtmWgt=   1.0078250   1.0078250   1.0078250   1.0078250   1.0078250   1.0078250   1.0078250   1.0078250   1.0078250   1.0078250
 NucSpn=           1           1           1           1           1           1           1           1           1           1
 AtZEff=  -0.0000000  -0.0000000  -0.0000000  -0.0000000  -0.0000000  -0.0000000  -0.0000000  -0.0000000  -0.0000000  -0.0000000
 NQMom=    0.0000000   0.0000000   0.0000000   0.0000000   0.0000000   0.0000000   0.0000000   0.0000000   0.0000000   0.0000000
 NMagM=    2.7928460   2.7928460   2.7928460   2.7928460   2.7928460   2.7928460   2.7928460   2.7928460   2.7928460   2.7928460
 AtZNuc=   1.0000000   1.0000000   1.0000000   1.0000000   1.0000000   1.0000000   1.0000000   1.0000000   1.0000000   1.0000000

  Atom        41          42
 IAtWgt=           1           1
 AtmWgt=   1.0078250   1.0078250
 NucSpn=           1           1
 AtZEff=  -0.0000000  -0.0000000
 NQMom=    0.0000000   0.0000000
 NMagM=    2.7928460   2.7928460
 AtZNuc=   1.0000000   1.0000000
 Leave Link  101 at Thu Sep  8 15:01:29 2022, MaxMem=  1342177280 cpu:              30.1 elap:               0.7
 (Enter /mnt/opt/groups/app-gaussian/g16-avx2/l103.exe)

 GradGradGradGradGradGradGradGradGradGradGradGradGradGradGradGradGradGrad
 Berny optimization.
 Initialization pass.
                           ----------------------------
                           !    Initial Parameters    !
                           ! (Angstroms and Degrees)  !
 --------------------------                            --------------------------
 ! Name  Definition              Value          Derivative Info.                !
 --------------------------------------------------------------------------------
 ! R1    R(1,2)                  1.357          estimate D2E/DX2                !
 ! R2    R(1,3)                  1.4378         estimate D2E/DX2                !
 ! R3    R(1,27)                 1.0867         estimate D2E/DX2                !
 ! R4    R(2,4)                  1.4398         estimate D2E/DX2                !
 ! R5    R(2,28)                 1.0868         estimate D2E/DX2                !
 ! R6    R(3,5)                  1.3961         estimate D2E/DX2                !
 ! R7    R(3,6)                  1.4344         estimate D2E/DX2                !
 ! R8    R(4,7)                  1.412          estimate D2E/DX2                !
 ! R9    R(4,8)                  1.4259         estimate D2E/DX2                !
 ! R10   R(5,9)                  1.3996         estimate D2E/DX2                !
 ! R11   R(5,29)                 1.0876         estimate D2E/DX2                !
 ! R12   R(6,8)                  1.4621         estimate D2E/DX2                !
 ! R13   R(6,10)                 1.3983         estimate D2E/DX2                !
 ! R14   R(7,12)                 1.3826         estimate D2E/DX2                !
 ! R15   R(7,30)                 1.087          estimate D2E/DX2                !
 ! R16   R(8,11)                 1.4125         estimate D2E/DX2                !
 ! R17   R(9,13)                 1.4318         estimate D2E/DX2                !
 ! R18   R(9,14)                 1.4397         estimate D2E/DX2                !
 ! R19   R(10,14)                1.4054         estimate D2E/DX2                !
 ! R20   R(10,31)                1.0787         estimate D2E/DX2                !
 ! R21   R(11,15)                1.3848         estimate D2E/DX2                !
 ! R22   R(11,32)                1.0844         estimate D2E/DX2                !
 ! R23   R(12,15)                1.4052         estimate D2E/DX2                !
 ! R24   R(12,33)                1.0858         estimate D2E/DX2                !
 ! R25   R(13,17)                1.3589         estimate D2E/DX2                !
 ! R26   R(13,34)                1.0865         estimate D2E/DX2                !
 ! R27   R(14,16)                1.459          estimate D2E/DX2                !
 ! R28   R(15,35)                1.086          estimate D2E/DX2                !
 ! R29   R(16,18)                1.4528         estimate D2E/DX2                !
 ! R30   R(16,19)                1.4159         estimate D2E/DX2                !
 ! R31   R(17,19)                1.435          estimate D2E/DX2                !
 ! R32   R(17,36)                1.0866         estimate D2E/DX2                !
 ! R33   R(18,20)                1.4222         estimate D2E/DX2                !
 ! R34   R(18,21)                1.4345         estimate D2E/DX2                !
 ! R35   R(19,22)                1.4279         estimate D2E/DX2                !
 ! R36   R(20,25)                1.3809         estimate D2E/DX2                !
 ! R37   R(20,38)                1.0816         estimate D2E/DX2                !
 ! R38   R(21,23)                1.4168         estimate D2E/DX2                !
 ! R39   R(21,24)                1.4265         estimate D2E/DX2                !
 ! R40   R(22,24)                1.363          estimate D2E/DX2                !
 ! R41   R(22,37)                1.0866         estimate D2E/DX2                !
 ! R42   R(23,26)                1.3779         estimate D2E/DX2                !
 ! R43   R(23,40)                1.0869         estimate D2E/DX2                !
 ! R44   R(24,39)                1.0865         estimate D2E/DX2                !
 ! R45   R(25,26)                1.4091         estimate D2E/DX2                !
 ! R46   R(25,41)                1.0861         estimate D2E/DX2                !
 ! R47   R(26,42)                1.0858         estimate D2E/DX2                !
 ! A1    A(2,1,3)              121.0522         estimate D2E/DX2                !
 ! A2    A(2,1,27)             120.6549         estimate D2E/DX2                !
 ! A3    A(3,1,27)             118.2921         estimate D2E/DX2                !
 ! A4    A(1,2,4)              121.3809         estimate D2E/DX2                !
 ! A5    A(1,2,28)             120.4709         estimate D2E/DX2                !
 ! A6    A(4,2,28)             118.148          estimate D2E/DX2                !
 ! A7    A(1,3,5)              121.3336         estimate D2E/DX2                !
 ! A8    A(1,3,6)              119.745          estimate D2E/DX2                !
 ! A9    A(5,3,6)              118.8716         estimate D2E/DX2                !
 ! A10   A(2,4,7)              120.5277         estimate D2E/DX2                !
 ! A11   A(2,4,8)              119.8356         estimate D2E/DX2                !
 ! A12   A(7,4,8)              119.6365         estimate D2E/DX2                !
 ! A13   A(3,5,9)              122.3168         estimate D2E/DX2                !
 ! A14   A(3,5,29)             118.9355         estimate D2E/DX2                !
 ! A15   A(9,5,29)             118.7109         estimate D2E/DX2                !
 ! A16   A(3,6,8)              119.003          estimate D2E/DX2                !
 ! A17   A(3,6,10)             118.3546         estimate D2E/DX2                !
 ! A18   A(8,6,10)             122.6423         estimate D2E/DX2                !
 ! A19   A(4,7,12)             121.1091         estimate D2E/DX2                !
 ! A20   A(4,7,30)             118.624          estimate D2E/DX2                !
 ! A21   A(12,7,30)            120.2669         estimate D2E/DX2                !
 ! A22   A(4,8,6)              118.9785         estimate D2E/DX2                !
 ! A23   A(4,8,11)             117.9501         estimate D2E/DX2                !
 ! A24   A(6,8,11)             123.0689         estimate D2E/DX2                !
 ! A25   A(5,9,13)             120.8173         estimate D2E/DX2                !
 ! A26   A(5,9,14)             119.4327         estimate D2E/DX2                !
 ! A27   A(13,9,14)            119.6307         estimate D2E/DX2                !
 ! A28   A(6,10,14)            123.4252         estimate D2E/DX2                !
 ! A29   A(6,10,31)            118.4994         estimate D2E/DX2                !
 ! A30   A(14,10,31)           118.0023         estimate D2E/DX2                !
 ! A31   A(8,11,15)            121.4348         estimate D2E/DX2                !
 ! A32   A(8,11,32)            120.04           estimate D2E/DX2                !
 ! A33   A(15,11,32)           118.5251         estimate D2E/DX2                !
 ! A34   A(7,12,15)            119.4973         estimate D2E/DX2                !
 ! A35   A(7,12,33)            120.315          estimate D2E/DX2                !
 ! A36   A(15,12,33)           120.1875         estimate D2E/DX2                !
 ! A37   A(9,13,17)            120.2912         estimate D2E/DX2                !
 ! A38   A(9,13,34)            118.6865         estimate D2E/DX2                !
 ! A39   A(17,13,34)           120.9187         estimate D2E/DX2                !
 ! A40   A(9,14,10)            117.1455         estimate D2E/DX2                !
 ! A41   A(9,14,16)            119.0615         estimate D2E/DX2                !
 ! A42   A(10,14,16)           123.6219         estimate D2E/DX2                !
 ! A43   A(11,15,12)           120.3707         estimate D2E/DX2                !
 ! A44   A(11,15,35)           119.6601         estimate D2E/DX2                !
 ! A45   A(12,15,35)           119.9691         estimate D2E/DX2                !
 ! A46   A(14,16,18)           124.548          estimate D2E/DX2                !
 ! A47   A(14,16,19)           117.6051         estimate D2E/DX2                !
 ! A48   A(18,16,19)           117.8469         estimate D2E/DX2                !
 ! A49   A(13,17,19)           121.376          estimate D2E/DX2                !
 ! A50   A(13,17,36)           120.5219         estimate D2E/DX2                !
 ! A51   A(19,17,36)           118.075          estimate D2E/DX2                !
 ! A52   A(16,18,20)           124.0588         estimate D2E/DX2                !
 ! A53   A(16,18,21)           119.0283         estimate D2E/DX2                !
 ! A54   A(20,18,21)           116.7503         estimate D2E/DX2                !
 ! A55   A(16,19,17)           120.4278         estimate D2E/DX2                !
 ! A56   A(16,19,22)           120.3918         estimate D2E/DX2                !
 ! A57   A(17,19,22)           119.1794         estimate D2E/DX2                !
 ! A58   A(18,20,25)           121.8326         estimate D2E/DX2                !
 ! A59   A(18,20,38)           119.5097         estimate D2E/DX2                !
 ! A60   A(25,20,38)           118.5607         estimate D2E/DX2                !
 ! A61   A(18,21,23)           119.897          estimate D2E/DX2                !
 ! A62   A(18,21,24)           119.7352         estimate D2E/DX2                !
 ! A63   A(23,21,24)           120.2837         estimate D2E/DX2                !
 ! A64   A(19,22,24)           121.1791         estimate D2E/DX2                !
 ! A65   A(19,22,37)           118.2944         estimate D2E/DX2                !
 ! A66   A(24,22,37)           120.5086         estimate D2E/DX2                !
 ! A67   A(21,23,26)           121.2492         estimate D2E/DX2                !
 ! A68   A(21,23,40)           118.3479         estimate D2E/DX2                !
 ! A69   A(26,23,40)           120.3775         estimate D2E/DX2                !
 ! A70   A(21,24,22)           120.3367         estimate D2E/DX2                !
 ! A71   A(21,24,39)           118.7862         estimate D2E/DX2                !
 ! A72   A(22,24,39)           120.78           estimate D2E/DX2                !
 ! A73   A(20,25,26)           120.606          estimate D2E/DX2                !
 ! A74   A(20,25,41)           119.4778         estimate D2E/DX2                !
 ! A75   A(26,25,41)           119.903          estimate D2E/DX2                !
 ! A76   A(23,26,25)           119.2193         estimate D2E/DX2                !
 ! A77   A(23,26,42)           120.4714         estimate D2E/DX2                !
 ! A78   A(25,26,42)           120.2569         estimate D2E/DX2                !
 ! D1    D(3,1,2,4)              0.0159         estimate D2E/DX2                !
 ! D2    D(3,1,2,28)           179.8874         estimate D2E/DX2                !
 ! D3    D(27,1,2,4)          -179.6583         estimate D2E/DX2                !
 ! D4    D(27,1,2,28)            0.2132         estimate D2E/DX2                !
 ! D5    D(2,1,3,5)           -176.8529         estimate D2E/DX2                !
 ! D6    D(2,1,3,6)              0.5503         estimate D2E/DX2                !
 ! D7    D(27,1,3,5)             2.8288         estimate D2E/DX2                !
 ! D8    D(27,1,3,6)          -179.768          estimate D2E/DX2                !
 ! D9    D(1,2,4,7)            179.8928         estimate D2E/DX2                !
 ! D10   D(1,2,4,8)             -0.2772         estimate D2E/DX2                !
 ! D11   D(28,2,4,7)             0.0184         estimate D2E/DX2                !
 ! D12   D(28,2,4,8)           179.8484         estimate D2E/DX2                !
 ! D13   D(1,3,5,9)            179.629          estimate D2E/DX2                !
 ! D14   D(1,3,5,29)             1.8618         estimate D2E/DX2                !
 ! D15   D(6,3,5,9)              2.2036         estimate D2E/DX2                !
 ! D16   D(6,3,5,29)          -175.5635         estimate D2E/DX2                !
 ! D17   D(1,3,6,8)             -0.8366         estimate D2E/DX2                !
 ! D18   D(1,3,6,10)           179.296          estimate D2E/DX2                !
 ! D19   D(5,3,6,8)            176.6306         estimate D2E/DX2                !
 ! D20   D(5,3,6,10)            -3.2369         estimate D2E/DX2                !
 ! D21   D(2,4,7,12)           179.7715         estimate D2E/DX2                !
 ! D22   D(2,4,7,30)            -0.1917         estimate D2E/DX2                !
 ! D23   D(8,4,7,12)            -0.0588         estimate D2E/DX2                !
 ! D24   D(8,4,7,30)           179.978          estimate D2E/DX2                !
 ! D25   D(2,4,8,6)             -0.0276         estimate D2E/DX2                !
 ! D26   D(2,4,8,11)          -179.4701         estimate D2E/DX2                !
 ! D27   D(7,4,8,6)            179.8039         estimate D2E/DX2                !
 ! D28   D(7,4,8,11)             0.3614         estimate D2E/DX2                !
 ! D29   D(3,5,9,13)          -172.7449         estimate D2E/DX2                !
 ! D30   D(3,5,9,14)             3.2695         estimate D2E/DX2                !
 ! D31   D(29,5,9,13)            5.027          estimate D2E/DX2                !
 ! D32   D(29,5,9,14)         -178.9585         estimate D2E/DX2                !
 ! D33   D(3,6,8,4)              0.5768         estimate D2E/DX2                !
 ! D34   D(3,6,8,11)           179.9892         estimate D2E/DX2                !
 ! D35   D(10,6,8,4)          -179.5617         estimate D2E/DX2                !
 ! D36   D(10,6,8,11)           -0.1493         estimate D2E/DX2                !
 ! D37   D(3,6,10,14)           -1.2852         estimate D2E/DX2                !
 ! D38   D(3,6,10,31)          175.5368         estimate D2E/DX2                !
 ! D39   D(8,6,10,14)          178.8525         estimate D2E/DX2                !
 ! D40   D(8,6,10,31)           -4.3255         estimate D2E/DX2                !
 ! D41   D(4,7,12,15)           -0.1689         estimate D2E/DX2                !
 ! D42   D(4,7,12,33)          179.9682         estimate D2E/DX2                !
 ! D43   D(30,7,12,15)         179.7937         estimate D2E/DX2                !
 ! D44   D(30,7,12,33)          -0.0692         estimate D2E/DX2                !
 ! D45   D(4,8,11,15)           -0.4514         estimate D2E/DX2                !
 ! D46   D(4,8,11,32)          179.4298         estimate D2E/DX2                !
 ! D47   D(6,8,11,15)         -179.8695         estimate D2E/DX2                !
 ! D48   D(6,8,11,32)            0.0117         estimate D2E/DX2                !
 ! D49   D(5,9,13,17)          172.3019         estimate D2E/DX2                !
 ! D50   D(5,9,13,34)           -4.0335         estimate D2E/DX2                !
 ! D51   D(14,9,13,17)          -3.7047         estimate D2E/DX2                !
 ! D52   D(14,9,13,34)         179.9599         estimate D2E/DX2                !
 ! D53   D(5,9,14,10)           -7.4623         estimate D2E/DX2                !
 ! D54   D(5,9,14,16)          177.1184         estimate D2E/DX2                !
 ! D55   D(13,9,14,10)         168.6            estimate D2E/DX2                !
 ! D56   D(13,9,14,16)          -6.8192         estimate D2E/DX2                !
 ! D57   D(6,10,14,9)            6.5983         estimate D2E/DX2                !
 ! D58   D(6,10,14,16)        -178.2107         estimate D2E/DX2                !
 ! D59   D(31,10,14,9)        -170.2385         estimate D2E/DX2                !
 ! D60   D(31,10,14,16)          4.9525         estimate D2E/DX2                !
 ! D61   D(8,11,15,12)           0.2331         estimate D2E/DX2                !
 ! D62   D(8,11,15,35)        -179.865          estimate D2E/DX2                !
 ! D63   D(32,11,15,12)       -179.6498         estimate D2E/DX2                !
 ! D64   D(32,11,15,35)          0.2521         estimate D2E/DX2                !
 ! D65   D(7,12,15,11)           0.0846         estimate D2E/DX2                !
 ! D66   D(7,12,15,35)        -179.817          estimate D2E/DX2                !
 ! D67   D(33,12,15,11)        179.9476         estimate D2E/DX2                !
 ! D68   D(33,12,15,35)          0.046          estimate D2E/DX2                !
 ! D69   D(9,13,17,19)           6.5401         estimate D2E/DX2                !
 ! D70   D(9,13,17,36)        -175.391          estimate D2E/DX2                !
 ! D71   D(34,13,17,19)       -177.2072         estimate D2E/DX2                !
 ! D72   D(34,13,17,36)          0.8617         estimate D2E/DX2                !
 ! D73   D(9,14,16,18)        -165.7373         estimate D2E/DX2                !
 ! D74   D(9,14,16,19)          14.293          estimate D2E/DX2                !
 ! D75   D(10,14,16,18)         19.1585         estimate D2E/DX2                !
 ! D76   D(10,14,16,19)       -160.8112         estimate D2E/DX2                !
 ! D77   D(14,16,18,20)         18.489          estimate D2E/DX2                !
 ! D78   D(14,16,18,21)       -166.3037         estimate D2E/DX2                !
 ! D79   D(19,16,18,20)       -161.5413         estimate D2E/DX2                !
 ! D80   D(19,16,18,21)         13.666          estimate D2E/DX2                !
 ! D81   D(14,16,19,17)        -11.7797         estimate D2E/DX2                !
 ! D82   D(14,16,19,22)        168.584          estimate D2E/DX2                !
 ! D83   D(18,16,19,17)        168.2485         estimate D2E/DX2                !
 ! D84   D(18,16,19,22)        -11.3878         estimate D2E/DX2                !
 ! D85   D(13,17,19,16)          1.4446         estimate D2E/DX2                !
 ! D86   D(13,17,19,22)       -178.9147         estimate D2E/DX2                !
 ! D87   D(36,17,19,16)       -176.67           estimate D2E/DX2                !
 ! D88   D(36,17,19,22)          2.9706         estimate D2E/DX2                !
 ! D89   D(16,18,20,25)       -178.753          estimate D2E/DX2                !
 ! D90   D(16,18,20,38)          4.8818         estimate D2E/DX2                !
 ! D91   D(21,18,20,25)          5.9397         estimate D2E/DX2                !
 ! D92   D(21,18,20,38)       -170.4255         estimate D2E/DX2                !
 ! D93   D(16,18,21,23)        176.9866         estimate D2E/DX2                !
 ! D94   D(16,18,21,24)         -6.338          estimate D2E/DX2                !
 ! D95   D(20,18,21,23)         -7.4591         estimate D2E/DX2                !
 ! D96   D(20,18,21,24)        169.2162         estimate D2E/DX2                !
 ! D97   D(16,19,22,24)          1.4563         estimate D2E/DX2                !
 ! D98   D(16,19,22,37)       -177.0127         estimate D2E/DX2                !
 ! D99   D(17,19,22,24)       -178.1845         estimate D2E/DX2                !
 ! D100  D(17,19,22,37)          3.3465         estimate D2E/DX2                !
 ! D101  D(18,20,25,26)         -0.4308         estimate D2E/DX2                !
 ! D102  D(18,20,25,41)       -179.1094         estimate D2E/DX2                !
 ! D103  D(38,20,25,26)        175.9676         estimate D2E/DX2                !
 ! D104  D(38,20,25,41)         -2.7109         estimate D2E/DX2                !
 ! D105  D(18,21,23,26)          3.6508         estimate D2E/DX2                !
 ! D106  D(18,21,23,40)       -178.1779         estimate D2E/DX2                !
 ! D107  D(24,21,23,26)       -173.0061         estimate D2E/DX2                !
 ! D108  D(24,21,23,40)          5.1652         estimate D2E/DX2                !
 ! D109  D(18,21,24,22)         -3.7575         estimate D2E/DX2                !
 ! D110  D(18,21,24,39)        179.7977         estimate D2E/DX2                !
 ! D111  D(23,21,24,22)        172.9048         estimate D2E/DX2                !
 ! D112  D(23,21,24,39)         -3.54           estimate D2E/DX2                !
 ! D113  D(19,22,24,21)          6.328          estimate D2E/DX2                !
 ! D114  D(19,22,24,39)       -177.2988         estimate D2E/DX2                !
 ! D115  D(37,22,24,21)       -175.2367         estimate D2E/DX2                !
 ! D116  D(37,22,24,39)          1.1365         estimate D2E/DX2                !
 ! D117  D(21,23,26,25)          2.0574         estimate D2E/DX2                !
 ! D118  D(21,23,26,42)        179.4329         estimate D2E/DX2                !
 ! D119  D(40,23,26,25)       -176.0771         estimate D2E/DX2                !
 ! D120  D(40,23,26,42)          1.2985         estimate D2E/DX2                !
 ! D121  D(20,25,26,23)         -3.7129         estimate D2E/DX2                !
 ! D122  D(20,25,26,42)        178.9058         estimate D2E/DX2                !
 ! D123  D(41,25,26,23)        174.9601         estimate D2E/DX2                !
 ! D124  D(41,25,26,42)         -2.4212         estimate D2E/DX2                !
 --------------------------------------------------------------------------------
 Trust Radius=3.00D-01 FncErr=1.00D-07 GrdErr=1.00D-06 EigMax=2.50D+02 EigMin=1.00D-04
 Number of steps in this run=    252 maximum allowed number of steps=    252.
 GradGradGradGradGradGradGradGradGradGradGradGradGradGradGradGradGradGrad

 Leave Link  103 at Thu Sep  8 15:01:31 2022, MaxMem=  1342177280 cpu:               3.5 elap:               0.1
 (Enter /mnt/opt/groups/app-gaussian/g16-avx2/l202.exe)
                          Input orientation:                          
 ---------------------------------------------------------------------
 Center     Atomic      Atomic             Coordinates (Angstroms)
 Number     Number       Type             X           Y           Z
 ---------------------------------------------------------------------
      1          6           0       -3.481753   -2.207574    0.364665
      2          6           0       -4.487347   -1.305515    0.236186
      3          6           0       -2.106139   -1.806984    0.243877
      4          6           0       -4.218676    0.084581   -0.025748
      5          6           0       -1.069762   -2.740028    0.310327
      6          6           0       -1.784704   -0.431319   -0.004773
      7          6           0       -5.279085    1.007437   -0.158390
      8          6           0       -2.871725    0.535796   -0.148985
      9          6           0        0.275565   -2.373998    0.187749
     10          6           0       -0.437055   -0.071356   -0.102168
     11          6           0       -2.653578    1.909533   -0.394664
     12          6           0       -5.034732    2.345713   -0.405282
     13          6           0        1.301937   -3.368955    0.106072
     14          6           0        0.621052   -0.982544    0.056720
     15          6           0       -3.709070    2.796811   -0.522889
     16          6           0        2.028904   -0.604791   -0.006690
     17          6           0        2.583679   -3.010591   -0.168606
     18          6           0        2.526634    0.750093    0.158344
     19          6           0        2.973622   -1.631827   -0.246449
     20          6           0        1.785721    1.802684    0.763180
     21          6           0        3.880077    1.044717   -0.214685
     22          6           0        4.328270   -1.308185   -0.561155
     23          6           0        4.365113    2.372702   -0.121746
     24          6           0        4.751475   -0.013426   -0.609686
     25          6           0        2.294765    3.081563    0.873765
     26          6           0        3.583994    3.384653    0.392558
     27          1           0       -3.698212   -3.255005    0.556854
     28          1           0       -5.523913   -1.619013    0.327444
     29          1           0       -1.316306   -3.793009    0.425868
     30          1           0       -6.299485    0.645550   -0.061797
     31          1           0       -0.193782    0.947076   -0.361296
     32          1           0       -1.642495    2.290976   -0.485101
     33          1           0       -5.860054    3.044155   -0.505501
     34          1           0        1.024125   -4.414400    0.207705
     35          1           0       -3.508269    3.846845   -0.713802
     36          1           0        3.351169   -3.767605   -0.305190
     37          1           0        5.012894   -2.121178   -0.787260
     38          1           0        0.820263    1.590650    1.202273
     39          1           0        5.772561    0.227581   -0.892326
     40          1           0        5.385144    2.573005   -0.439305
     41          1           0        1.701546    3.853074    1.355837
     42          1           0        3.971735    4.396163    0.466414
 ---------------------------------------------------------------------
                    Distance matrix (angstroms):
                    1          2          3          4          5
     1  C    0.000000
     2  C    1.356995   0.000000
     3  C    1.437837   2.433451   0.000000
     4  C    2.439150   1.439847   2.848426   0.000000
     5  C    2.470660   3.707184   1.396089   4.243468   0.000000
     6  C    2.484259   2.850712   1.434434   2.488134   2.437328
     7  C    3.720253   2.476345   4.260325   1.411993   5.655227
     8  C    2.856930   2.479721   2.495813   1.425854   3.766837
     9  C    3.765161   4.881530   2.448912   5.127221   1.399610
    10  C    3.748539   4.247646   2.432693   3.785606   2.773496
    11  C    4.267672   3.754626   3.810502   2.432299   4.962248
    12  C    4.872062   3.747343   5.122788   2.433662   6.488285
    13  C    4.929439   6.147400   3.751496   6.513176   2.462159
    14  C    4.292847   5.121744   2.855223   4.956665   2.451921
    15  C    5.087563   4.243936   4.934800   2.804111   6.190055
    16  C    5.751014   6.558318   4.313541   6.285527   3.776436
    17  C    6.141554   7.284954   4.859342   7.474793   3.694619
    18  C    6.700080   7.309413   5.292310   6.780561   5.013792
    19  C    6.509747   7.483681   5.106376   7.397561   4.229310
    20  C    6.632290   7.020684   5.333475   6.295003   5.384709
    21  C    8.069051   8.702911   6.646598   8.157656   6.253066
    22  C    7.915965   8.851602   6.503729   8.676217   5.652292
    23  C    9.098837   9.592885   7.712364   8.884039   7.474260
    24  C    8.576112   9.367007   7.139488   8.989672   6.493657
    25  C    7.848714   8.102469   6.607769   7.226060   6.747476
    26  C    9.011024   9.336417   7.704078   8.482164   7.692589
    27  H    1.086694   2.127457   2.174722   3.429744   2.689745
    28  H    2.125607   1.086774   3.423959   2.174999   4.593085
    29  H    2.684494   4.034737   2.145053   4.864505   1.087613
    30  H    4.032592   2.679420   4.867495   2.155401   6.241043
    31  H    4.614064   4.885269   3.407079   4.129923   3.848786
    32  H    4.933754   4.642002   4.188037   3.422849   5.125596
    33  H    5.830451   4.621045   6.179563   3.418093   7.554419
    34  H    5.019726   6.327899   4.074123   6.912474   2.682986
    35  H    6.149779   5.329905   5.903296   3.890081   7.098032
    36  H    7.040684   8.233912   5.824751   8.498234   4.580328
    37  H    8.572831   9.589960   7.200180   9.521930   6.211793
    38  H    5.799606   6.123056   4.585441   5.400665   4.808590
    39  H    9.651546  10.435020   8.216102  10.029767   7.554499
    40  H   10.105551  10.628513   8.704617   9.929584   8.393812
    41  H    8.036197   8.134313   6.911670   7.152576   7.227879
    42  H    9.958623  10.203833   8.687296   9.269023   8.738780
                    6          7          8          9         10
     6  C    0.000000
     7  C    3.782105   0.000000
     8  C    1.462095   2.453144   0.000000
     9  C    2.838270   6.512146   4.299503   0.000000
    10  C    1.398291   4.961069   2.509670   2.427764   0.000000
    11  C    2.527161   2.786196   1.412480   5.221850   2.987047
    12  C    4.293599   1.382623   2.831976   7.129278   5.203147
    13  C    4.262551   7.907756   5.721153   1.431800   3.733847
    14  C    2.468865   6.230402   3.814074   1.439678   1.405382
    15  C    3.793739   2.408250   2.439906   6.566551   4.371438
    16  C    3.817552   7.485252   5.033622   2.498419   2.524802
    17  C    5.075653   8.829933   6.506818   2.420667   4.215252
    18  C    4.473251   7.816380   5.411345   3.850730   3.086438
    19  C    4.913379   8.664909   6.235076   2.831759   3.753479
    20  C    4.281175   7.168905   4.912113   4.478433   3.033412
    21  C    5.857686   9.159411   6.771274   4.984182   4.460483
    22  C    6.200557   9.890682   7.443795   4.256904   4.944566
    23  C    6.759916   9.740423   7.466377   6.273066   5.388378
    24  C    6.577400  10.092471   7.656831   5.122692   5.213614
    25  C    5.454744   7.920262   5.849749   5.857553   4.284412
    26  C    6.598669   9.192871   7.077115   6.644525   5.325184
    27  H    3.456898   4.602081   3.943534   4.086969   4.604897
    28  H    3.937343   2.682203   3.450259   5.850082   5.334410
    29  H    3.421375   6.252140   4.635551   2.145774   3.860389
    30  H    4.641783   1.086972   3.430625   7.239560   5.906240
    31  H    2.134974   5.089707   2.717647   3.398716   1.078672
    32  H    2.768001   3.870271   2.169018   5.088582   2.679615
    33  H    5.379417   2.146213   3.917790   8.214791   6.267217
    34  H    4.878484   8.322307   6.309462   2.173472   4.592722
    35  H    4.666485   3.392125   3.418662   7.336830   5.015850
    36  H    6.131741   9.864272   7.567567   3.412399   5.296614
    37  H    7.048067  10.775367   8.344706   4.843227   5.862855
    38  H    3.511577   6.276431   4.070552   4.128485   2.458593
    39  H    7.637680  11.103410   8.681661   6.176710   6.266821
    40  H    7.785981  10.782193   8.509430   7.139596   6.403461
    41  H    5.688692   7.688936   5.846677   6.494173   4.701122
    42  H    7.527496   9.871753   7.881250   7.718446   6.302336
                   11         12         13         14         15
    11  C    0.000000
    12  C    2.420797   0.000000
    13  C    6.615079   8.548233   0.000000
    14  C    4.392159   6.578650   2.482136   0.000000
    15  C    1.384835   1.405240   7.970097   5.776628   0.000000
    16  C    5.328976   7.665462   2.860384   1.459029   6.690419
    17  C    7.189408   9.315911   1.358946   2.831193   8.570305
    18  C    5.337107   7.748415   4.297577   2.577518   6.598268
    19  C    6.650457   8.943142   2.436476   2.459281   8.021697
    20  C    4.589052   6.941092   5.235617   3.100489   5.730182
    21  C    6.593098   9.011256   5.121542   3.847687   7.794869
    22  C    7.689449  10.051919   3.721647   3.772436   9.025037
    23  C    7.039249   9.404159   6.511649   5.030658   8.095259
    24  C    7.653680  10.068623   4.865305   4.294611   8.915480
    25  C    5.241056   7.476561   6.571472   4.470553   6.170718
    26  C    6.457786   8.717705   7.134499   5.288121   7.373763
    27  H    5.354353   5.837811   5.021721   4.906145   6.147393
    28  H    4.605529   4.061433   7.050073   6.183767   4.849353
    29  H    5.914436   7.225054   2.671570   3.433415   7.074686
    30  H    3.873124   2.146657   8.598026   7.110455   3.398644
    31  H    2.641597   5.039139   4.591702   2.135913   3.975535
    32  H    1.084420   3.393617   6.407338   4.016609   2.127917
    33  H    3.403107   1.085828   9.633074   7.650826   2.165228
    34  H    7.340332   9.098606   1.086492   3.458743   8.656701
    35  H    2.141384   2.163024   8.710800   6.400625   1.085974
    36  H    8.264072  10.378151   2.127771   3.916769   9.642921
    37  H    8.670384  11.002446   4.015743   4.614874  10.016445
    38  H    3.836596   6.118441   5.102093   2.823704   4.994584
    39  H    8.606768  11.023669   5.823946   5.376164   9.830501
    40  H    8.066179  10.422410   7.230277   5.965278   9.097351
    41  H    5.080227   7.123982   7.340252   5.122341   5.824094
    42  H    7.128784   9.277966   8.219168   6.350230   7.907681
                   16         17         18         19         20
    16  C    0.000000
    17  C    2.474240   0.000000
    18  C    1.452819   3.775301   0.000000
    19  C    1.415902   1.434958   2.457071   0.000000
    20  C    2.539247   4.967150   1.422226   3.771780   0.000000
    21  C    2.488168   4.257733   1.434490   2.826050   2.432501
    22  C    2.467646   2.468983   2.828441   1.427885   4.230357
    23  C    3.786367   5.670586   2.468059   4.241232   2.785907
    24  C    2.850563   3.725170   2.474419   2.431445   3.738812
    25  C    3.799354   6.187435   2.449764   4.892011   1.380901
    26  C    4.300392   6.497283   2.848468   5.093717   2.423587
    27  H    6.335698   6.328364   7.412714   6.913275   7.462996
    28  H    7.627931   8.241092   8.393603   8.516902   8.082613
    29  H    4.641365   4.021873   5.956470   4.850381   6.406882
    30  H    8.421903   9.606736   8.829483   9.550448   8.209147
    31  H    2.733929   4.838858   2.776597   4.086120   2.432066
    32  H    4.700374   6.787292   4.491100   6.062497   3.680937
    33  H    8.706278  10.395676   8.720089   9.998287   7.849120
    34  H    3.945715   2.131783   5.378844   3.427755   6.288141
    35  H    7.139843   9.188770   6.838901   8.499952   5.863992
    36  H    3.441058   1.086631   4.615660   2.169687   5.883890
    37  H    3.436992   2.659863   3.914058   2.165773   5.311798
    38  H    2.782511   5.114720   2.169799   4.137645   1.081605
    39  H    3.936008   4.602010   3.451517   3.421785   4.595274
    40  H    4.642186   6.252842   3.442568   4.851107   3.872365
    41  H    4.672922   7.086041   3.426843   5.854027   2.135984
    42  H    5.385904   7.562404   3.934088   6.151509   3.404829
                   21         22         23         24         25
    21  C    0.000000
    22  C    2.420138   0.000000
    23  C    1.416842   3.707205   0.000000
    24  C    1.426544   1.363033   2.465962   0.000000
    25  C    2.801192   5.046189   2.404135   4.220783   0.000000
    26  C    2.435510   4.846261   1.377933   3.730207   1.409090
    27  H    8.747191   8.334535   9.856409   9.125013   8.727445
    28  H    9.788993   9.897057  10.673725  10.442209   9.139234
    29  H    7.128555   6.245783   8.402047   7.223267   7.778187
    30  H   10.188532  10.817376  10.803717  11.084140   8.981680
    31  H    4.077665   5.057183   4.782606   5.043791   3.503466
    32  H    5.667900   6.972071   6.019141   6.797694   4.239524
    33  H    9.947486  11.079165  10.254373  11.043740   8.270722
    34  H    6.175503   4.599684   7.572020   5.824932   7.632013
    35  H    7.917619   9.381310   8.032047   9.117889   6.064753
    36  H    4.842146   2.658757   6.226163   4.018387   7.029725
    37  H    3.410866   1.086642   4.588844   2.131312   6.100471
    38  H    3.415886   4.880475   3.864013   4.616350   2.122474
    39  H    2.169886   2.134064   2.678852   1.086548   4.833152
    40  H    2.156698   4.024359   1.086935   2.668369   3.396060
    41  H    3.885795   6.100257   3.386642   5.302374   1.086062
    42  H    3.421182   5.807116   2.143612   4.605482   2.169409
                   26         27         28         29         30
    26  C    0.000000
    27  H    9.856093   0.000000
    28  H   10.392059   2.462170   0.000000
    29  H    8.690966   2.445421   4.737077   0.000000
    30  H   10.266074   4.729025   2.425132   6.691091   0.000000
    31  H    4.558692   5.548109   5.955625   4.934379   6.120476
    32  H    5.411340   6.005793   5.568990   6.160449   4.957234
    33  H    9.492760   6.744003   4.748887   8.261955   2.478564
    34  H    8.210501   4.875097   7.120767   2.431325   8.905672
    35  H    7.192903   7.217127   5.917991   8.029378   4.297009
    36  H    7.189983   7.120369   9.153347   4.724449  10.614627
    37  H    5.809294   8.886820  10.607499   6.657738  11.668376
    38  H    3.392977   6.656843   7.163507   5.843930   7.292592
    39  H    4.050661  10.194316  11.511215   8.255593  12.107798
    40  H    2.143574  10.838145  11.711893   9.283539  11.848551
    41  H    2.165857   8.962173   9.121874   8.272536   8.735811
    42  H    1.085795  10.834050  11.241396   9.748208  10.947331
                   31         32         33         34         35
    31  H    0.000000
    32  H    1.979940   0.000000
    33  H    6.043606   4.284332   0.000000
    34  H    5.527430   7.249339  10.175000   0.000000
    35  H    4.418002   2.440112   2.493711   9.467837   0.000000
    36  H    5.898987   7.853372  11.458046   2.469117  10.256642
    37  H    6.058474   7.990783  12.040808   4.707345  10.403505
    38  H    1.971604   3.066409   7.046687   6.090267   5.243849
    39  H    6.032986   7.707560  11.974993   6.730951   9.963170
    40  H    5.811553   7.033445  11.255258   8.262018   8.988371
    41  H    3.871129   4.124538   7.829222   8.374260   5.605856
    42  H    5.471091   6.070978   9.971791   9.294157   7.592438
                   36         37         38         39         40
    36  H    0.000000
    37  H    2.388398   0.000000
    38  H    6.114640   5.942564   0.000000
    39  H    4.708437   2.470790   5.547122   0.000000
    40  H    6.660208   4.721758   4.949539   2.419986   0.000000
    41  H    7.972140   7.158881   2.432859   5.896745   4.293018
    42  H    8.223599   6.717994   4.283009   4.739855   2.478297
                   41         42
    41  H    0.000000
    42  H    2.497955   0.000000
 Stoichiometry    C26H16
 Framework group  C1[X(C26H16)]
 Deg. of freedom   120
 Full point group                 C1      NOp   1
 Largest Abelian subgroup         C1      NOp   1
 Largest concise Abelian subgroup C1      NOp   1
                         Standard orientation:                         
 ---------------------------------------------------------------------
 Center     Atomic      Atomic             Coordinates (Angstroms)
 Number     Number       Type             X           Y           Z
 ---------------------------------------------------------------------
      1          6           0       -3.481753   -2.207574    0.364665
      2          6           0       -4.487347   -1.305515    0.236186
      3          6           0       -2.106139   -1.806984    0.243877
      4          6           0       -4.218676    0.084581   -0.025748
      5          6           0       -1.069762   -2.740028    0.310327
      6          6           0       -1.784704   -0.431319   -0.004773
      7          6           0       -5.279085    1.007437   -0.158390
      8          6           0       -2.871725    0.535796   -0.148985
      9          6           0        0.275565   -2.373998    0.187749
     10          6           0       -0.437055   -0.071356   -0.102168
     11          6           0       -2.653578    1.909533   -0.394664
     12          6           0       -5.034732    2.345713   -0.405282
     13          6           0        1.301937   -3.368955    0.106072
     14          6           0        0.621052   -0.982544    0.056720
     15          6           0       -3.709070    2.796811   -0.522889
     16          6           0        2.028904   -0.604791   -0.006690
     17          6           0        2.583679   -3.010591   -0.168606
     18          6           0        2.526634    0.750093    0.158344
     19          6           0        2.973622   -1.631827   -0.246449
     20          6           0        1.785721    1.802684    0.763180
     21          6           0        3.880077    1.044717   -0.214685
     22          6           0        4.328270   -1.308185   -0.561155
     23          6           0        4.365113    2.372702   -0.121746
     24          6           0        4.751475   -0.013426   -0.609686
     25          6           0        2.294765    3.081563    0.873765
     26          6           0        3.583994    3.384653    0.392558
     27          1           0       -3.698212   -3.255005    0.556854
     28          1           0       -5.523913   -1.619013    0.327444
     29          1           0       -1.316306   -3.793009    0.425868
     30          1           0       -6.299485    0.645550   -0.061797
     31          1           0       -0.193782    0.947076   -0.361296
     32          1           0       -1.642495    2.290976   -0.485101
     33          1           0       -5.860054    3.044155   -0.505501
     34          1           0        1.024125   -4.414400    0.207705
     35          1           0       -3.508269    3.846845   -0.713802
     36          1           0        3.351169   -3.767605   -0.305190
     37          1           0        5.012894   -2.121178   -0.787260
     38          1           0        0.820263    1.590650    1.202273
     39          1           0        5.772561    0.227581   -0.892326
     40          1           0        5.385144    2.573005   -0.439305
     41          1           0        1.701546    3.853074    1.355837
     42          1           0        3.971735    4.396163    0.466414
 ---------------------------------------------------------------------
 Rotational constants (GHZ):           0.3668842           0.1444761           0.1057354
 Leave Link  202 at Thu Sep  8 15:01:33 2022, MaxMem=  1342177280 cpu:               5.8 elap:               0.2
 (Enter /mnt/opt/groups/app-gaussian/g16-avx2/l301.exe)
 Standard basis: 6-31G(d,p) (6D, 7F)
 Ernie: Thresh=  0.10000D-02 Tol=  0.10000D-05 Strict=F.
 There are   470 symmetry adapted cartesian basis functions of A   symmetry.
 There are   470 symmetry adapted basis functions of A   symmetry.
   470 basis functions,   840 primitive gaussians,   470 cartesian basis functions
    86 alpha electrons       86 beta electrons
       nuclear repulsion energy      2010.9614637286 Hartrees.
 IExCor=  402 DFT=T Ex+Corr=B3LYP ExCW=0 ScaHFX=  0.200000
 ScaDFX=  0.800000  0.720000  1.000000  0.810000 ScalE2=  1.000000  1.000000
 IRadAn=      5 IRanWt=     -1 IRanGd=            0 ICorTp=0 IEmpDi=131
 NAtoms=   42 NActive=   42 NUniq=   42 SFac= 1.00D+00 NAtFMM=   60 NAOKFM=F Big=F
 Integral buffers will be    131072 words long.
 Raffenetti 2 integral format.
 Two-electron integral symmetry is turned on.
 R6Disp:  Grimme-D3 Dispersion energy=       -0.0397650388 Hartrees.
 Nuclear repulsion after empirical dispersion term =     2010.9216986898 Hartrees.
 Leave Link  301 at Thu Sep  8 15:01:34 2022, MaxMem=  1342177280 cpu:              10.3 elap:               0.3
 (Enter /mnt/opt/groups/app-gaussian/g16-avx2/l302.exe)
 NPDir=0 NMtPBC=     1 NCelOv=     1 NCel=       1 NClECP=     1 NCelD=      1
         NCelK=      1 NCelE2=     1 NClLst=     1 CellRange=     0.0.
 One-electron integrals computed using PRISM.
 One-electron integral symmetry used in STVInt
 NBasis=   470 RedAO= T EigKep=  1.58D-04  NBF=   470
 NBsUse=   470 1.00D-06 EigRej= -1.00D+00 NBFU=   470
 Precomputing XC quadrature grid using
 IXCGrd= 4 IRadAn=           5 IRanWt=          -1 IRanGd=           0 AccXCQ= 1.00D-12.
 Generated NRdTot=       0 NPtTot=           0 NUsed=           0 NTot=          32
 NSgBfM=   469   469   469   469   469 MxSgAt=    42 MxSgA2=    42.
 Leave Link  302 at Thu Sep  8 15:01:40 2022, MaxMem=  1342177280 cpu:             152.1 elap:               3.4
 (Enter /mnt/opt/groups/app-gaussian/g16-avx2/l303.exe)
 DipDrv:  MaxL=1.
 Leave Link  303 at Thu Sep  8 15:01:41 2022, MaxMem=  1342177280 cpu:               7.7 elap:               0.2
 (Enter /mnt/opt/groups/app-gaussian/g16-avx2/l401.exe)
 ExpMin= 1.61D-01 ExpMax= 3.05D+03 ExpMxC= 4.57D+02 IAcc=3 IRadAn=         5 AccDes= 0.00D+00
 Harris functional with IExCor=  402 and IRadAn=       5 diagonalized for initial guess.
 HarFok:  IExCor=  402 AccDes= 0.00D+00 IRadAn=         5 IDoV= 1 UseB2=F ITyADJ=14
 ICtDFT=  3500011 ScaDFX=  1.000000  1.000000  1.000000  1.000000
 FoFCou: FMM=F IPFlag=           0 FMFlag=      100000 FMFlg1=           0
         NFxFlg=           0 DoJE=T BraDBF=F KetDBF=T FulRan=T
         wScrn=  0.000000 ICntrl=       500 IOpCl=  0 I1Cent=   200000004 NGrid=           0
         NMat0=    1 NMatS0=      1 NMatT0=    0 NMatD0=    1 NMtDS0=    0 NMtDT0=    0
 Petite list used in FoFCou.
 Harris En= -1000.52913819601    
 JPrj=0 DoOrth=F DoCkMO=F.
 Leave Link  401 at Thu Sep  8 15:01:45 2022, MaxMem=  1342177280 cpu:             101.5 elap:               2.3
 (Enter /mnt/opt/groups/app-gaussian/g16-avx2/l502.exe)
 Two-electron integrals replicated using symmetry.
 Closed shell SCF:
 Using DIIS extrapolation, IDIIS=    10.
 NGot=  1342177280 LenX=  1341707128 LenY=  1341485758
 Requested convergence on RMS density matrix=1.00D-08 within 500 cycles.
 Requested convergence on MAX density matrix=1.00D-06.
 Requested convergence on             energy=1.00D-06.
 Level shift goal  0.100 maximum shift  0.100.
 No special actions if energy rises.
 Dynamic level shift is on during FON iterations.

 Cycle   1  Pass 1  IDiag  1:
 FoFJK:  IHMeth= 1 ICntrl=       0 DoSepK=F KAlg= 0 I1Cent=           0 FoldK=F
 IRaf= 680000000 NMat=       1 IRICut=       1 DoRegI=T DoRafI=F ISym2E= 0 IDoP0=0 IntGTp=1.
 FoFCou: FMM=F IPFlag=           0 FMFlag=      100000 FMFlg1=           0
         NFxFlg=           0 DoJE=F BraDBF=F KetDBF=F FulRan=T
         wScrn=  0.000000 ICntrl=         0 IOpCl=  0 I1Cent=           0 NGrid=           0
         NMat0=    1 NMatS0=      1 NMatT0=    0 NMatD0=    1 NMtDS0=    0 NMtDT0=    0
 Symmetry not used in FoFCou.
 E= -1000.04582011040    
 DIIS: error= 4.01D-02 at cycle   1 NSaved=   1.
 NSaved= 1 IEnMin= 1 EnMin= -1000.04582011040     IErMin= 1 ErrMin= 4.01D-02
 ErrMax= 4.01D-02  0.00D+00 EMaxC= 1.00D+00 BMatC= 4.30D-01 BMatP= 4.30D-01
 IDIUse=1 WtCom= 1.00D+00 WtEn= 0.00D+00
 Coeff-Com:  0.100D+01
 Coeff:      0.100D+01
 Gap=     0.131 Goal=     0.100 Shift=    0.000
 T= 1671. Gap= 0.127 NK=0 IS=    1 IE=  470 IFin=   87
          NO(<0.9)=   0  NV(>0.1)=   0     86.00e < EF      0.00e >EF  Err=2.8D-14
 GapD=    0.131 DampG=1.000 DampE=0.500 DampFc=0.5000 IDamp=-1.
 Damping current iteration by 5.00D-01
 RMSDP=3.94D-03 MaxDP=1.10D-01              OVMax= 1.28D-01

 Cycle   2  Pass 1  IDiag  1:
 E= -1000.28817590165     Delta-E=       -0.242355791244 Rises=F Damp=T
 DIIS: error= 6.25D-03 at cycle   2 NSaved=   2.
 NSaved= 2 IEnMin= 2 EnMin= -1000.28817590165     IErMin= 2 ErrMin= 6.25D-03
 ErrMax= 6.25D-03  0.00D+00 EMaxC= 1.00D+00 BMatC= 2.69D-02 BMatP= 4.30D-01
 IDIUse=1 WtCom= 1.00D+00 WtEn= 0.00D+00
 Coeff-Com: -0.831D-01 0.108D+01
 Coeff:     -0.831D-01 0.108D+01
 Gap=     0.135 Goal=     0.100 Shift=    0.000
 T= 1473. Gap= 0.132 NK=3 IS=   87 IE=   94 IFin=   86
          NO(<0.9)=   0  NV(>0.1)=   0     86.00e < EF      0.00e >EF  Err=0.0D+00
 GapD=    0.135 DampG=1.000 DampE=1.000 DampFc=1.0000 IDamp=-1.
 RMSDP=1.29D-03 MaxDP=5.21D-02 DE=-2.42D-01 OVMax= 8.34D-02

 Cycle   3  Pass 1  IDiag  1:
 E= -1000.51069006410     Delta-E=       -0.222514162455 Rises=F Damp=F
 DIIS: error= 3.11D-03 at cycle   3 NSaved=   3.
 NSaved= 3 IEnMin= 3 EnMin= -1000.51069006410     IErMin= 3 ErrMin= 3.11D-03
 ErrMax= 3.11D-03  0.00D+00 EMaxC= 1.00D+00 BMatC= 1.30D-02 BMatP= 2.69D-02
 IDIUse=1 WtCom= 1.00D+00 WtEn= 0.00D+00
 Coeff-Com: -0.814D-01 0.453D+00 0.629D+00
 Coeff:     -0.814D-01 0.453D+00 0.629D+00
 Gap=     0.134 Goal=     0.100 Shift=    0.000
 T= 1137. Gap= 0.131 NK=3 IS=   87 IE=   94 IFin=   86
          NO(<0.9)=   0  NV(>0.1)=   0     86.00e < EF      0.00e >EF  Err=0.0D+00
 GapD=    0.134 DampG=1.000 DampE=1.000 DampFc=1.0000 IDamp=-1.
 RMSDP=5.11D-04 MaxDP=3.18D-02 DE=-2.23D-01 OVMax= 6.81D-02

 Cycle   4  Pass 1  IDiag  1:
 E= -1000.51500462048     Delta-E=       -0.004314556374 Rises=F Damp=F
 DIIS: error= 3.11D-03 at cycle   4 NSaved=   4.
 NSaved= 4 IEnMin= 4 EnMin= -1000.51500462048     IErMin= 3 ErrMin= 3.11D-03
 ErrMax= 3.11D-03  0.00D+00 EMaxC= 1.00D+00 BMatC= 8.15D-03 BMatP= 1.30D-02
 IDIUse=1 WtCom= 1.00D+00 WtEn= 0.00D+00
 Coeff-Com: -0.436D-01 0.155D+00 0.451D+00 0.437D+00
 Coeff:     -0.436D-01 0.155D+00 0.451D+00 0.437D+00
 Gap=     0.133 Goal=     0.100 Shift=    0.000
 T=  310. Gap= 0.132 NK=3 IS=   87 IE=   94 IFin=   86
          NO(<0.9)=   0  NV(>0.1)=   0     86.00e < EF      0.00e >EF  Err=0.0D+00
 GapD=    0.133 DampG=1.000 DampE=1.000 DampFc=1.0000 IDamp=-1.
 RMSDP=2.81D-04 MaxDP=1.58D-02 DE=-4.31D-03 OVMax= 4.21D-02

 Cycle   5  Pass 1  IDiag  1:
 E= -1000.52461015387     Delta-E=       -0.009605533395 Rises=F Damp=F
 DIIS: error= 6.30D-04 at cycle   5 NSaved=   5.
 NSaved= 5 IEnMin= 5 EnMin= -1000.52461015387     IErMin= 5 ErrMin= 6.30D-04
 ErrMax= 6.30D-04  0.00D+00 EMaxC= 1.00D+00 BMatC= 3.03D-04 BMatP= 8.15D-03
 IDIUse=1 WtCom= 1.00D+00 WtEn= 0.00D+00
 Coeff-Com: -0.162D-01 0.441D-01 0.178D+00 0.232D+00 0.563D+00
 Coeff:     -0.162D-01 0.441D-01 0.178D+00 0.232D+00 0.563D+00
 Gap=     0.132 Goal=     0.100 Shift=    0.000
 RMSDP=6.26D-05 MaxDP=3.18D-03 DE=-9.61D-03 OVMax= 1.00D-02

 Cycle   6  Pass 1  IDiag  1:
 E= -1000.52488085199     Delta-E=       -0.000270698117 Rises=F Damp=F
 DIIS: error= 2.68D-04 at cycle   6 NSaved=   6.
 NSaved= 6 IEnMin= 6 EnMin= -1000.52488085199     IErMin= 6 ErrMin= 2.68D-04
 ErrMax= 2.68D-04  0.00D+00 EMaxC= 1.00D+00 BMatC= 6.56D-05 BMatP= 3.03D-04
 IDIUse=1 WtCom= 1.00D+00 WtEn= 0.00D+00
 Coeff-Com: -0.555D-02 0.112D-01 0.623D-01 0.999D-01 0.365D+00 0.467D+00
 Coeff:     -0.555D-02 0.112D-01 0.623D-01 0.999D-01 0.365D+00 0.467D+00
 Gap=     0.132 Goal=     0.100 Shift=    0.000
 RMSDP=2.56D-05 MaxDP=1.18D-03 DE=-2.71D-04 OVMax= 3.92D-03

 Cycle   7  Pass 1  IDiag  1:
 E= -1000.52495669934     Delta-E=       -0.000075847356 Rises=F Damp=F
 DIIS: error= 4.80D-05 at cycle   7 NSaved=   7.
 NSaved= 7 IEnMin= 7 EnMin= -1000.52495669934     IErMin= 7 ErrMin= 4.80D-05
 ErrMax= 4.80D-05  0.00D+00 EMaxC= 1.00D+00 BMatC= 3.59D-06 BMatP= 6.56D-05
 IDIUse=1 WtCom= 1.00D+00 WtEn= 0.00D+00
 Coeff-Com: -0.247D-02 0.425D-02 0.282D-01 0.481D-01 0.191D+00 0.280D+00
 Coeff-Com:  0.451D+00
 Coeff:     -0.247D-02 0.425D-02 0.282D-01 0.481D-01 0.191D+00 0.280D+00
 Coeff:      0.451D+00
 Gap=     0.132 Goal=     0.100 Shift=    0.000
 RMSDP=5.16D-06 MaxDP=2.46D-04 DE=-7.58D-05 OVMax= 7.10D-04

 Cycle   8  Pass 1  IDiag  1:
 E= -1000.52496044705     Delta-E=       -0.000003747707 Rises=F Damp=F
 DIIS: error= 9.18D-06 at cycle   8 NSaved=   8.
 NSaved= 8 IEnMin= 8 EnMin= -1000.52496044705     IErMin= 8 ErrMin= 9.18D-06
 ErrMax= 9.18D-06  0.00D+00 EMaxC= 1.00D+00 BMatC= 1.40D-07 BMatP= 3.59D-06
 IDIUse=1 WtCom= 1.00D+00 WtEn= 0.00D+00
 Coeff-Com: -0.312D-03 0.289D-03 0.361D-02 0.685D-02 0.327D-01 0.581D-01
 Coeff-Com:  0.196D+00 0.703D+00
 Coeff:     -0.312D-03 0.289D-03 0.361D-02 0.685D-02 0.327D-01 0.581D-01
 Coeff:      0.196D+00 0.703D+00
 Gap=     0.132 Goal=     0.100 Shift=    0.000
 RMSDP=1.26D-06 MaxDP=5.34D-05 DE=-3.75D-06 OVMax= 1.55D-04

 Cycle   9  Pass 1  IDiag  1:
 E= -1000.52496055930     Delta-E=       -0.000000112252 Rises=F Damp=F
 DIIS: error= 5.53D-06 at cycle   9 NSaved=   9.
 NSaved= 9 IEnMin= 9 EnMin= -1000.52496055930     IErMin= 9 ErrMin= 5.53D-06
 ErrMax= 5.53D-06  0.00D+00 EMaxC= 1.00D+00 BMatC= 3.14D-08 BMatP= 1.40D-07
 IDIUse=1 WtCom= 1.00D+00 WtEn= 0.00D+00
 Coeff-Com: -0.482D-04-0.629D-04 0.505D-03 0.121D-02 0.850D-02 0.186D-01
 Coeff-Com:  0.907D-01 0.426D+00 0.455D+00
 Coeff:     -0.482D-04-0.629D-04 0.505D-03 0.121D-02 0.850D-02 0.186D-01
 Coeff:      0.907D-01 0.426D+00 0.455D+00
 Gap=     0.132 Goal=     0.100 Shift=    0.000
 RMSDP=5.49D-07 MaxDP=2.29D-05 DE=-1.12D-07 OVMax= 6.18D-05

 Cycle  10  Pass 1  IDiag  1:
 E= -1000.52496059224     Delta-E=       -0.000000032941 Rises=F Damp=F
 DIIS: error= 1.73D-06 at cycle  10 NSaved=  10.
 NSaved=10 IEnMin=10 EnMin= -1000.52496059224     IErMin=10 ErrMin= 1.73D-06
 ErrMax= 1.73D-06  0.00D+00 EMaxC= 1.00D+00 BMatC= 2.60D-09 BMatP= 3.14D-08
 IDIUse=1 WtCom= 1.00D+00 WtEn= 0.00D+00
 Coeff-Com:  0.146D-04-0.629D-04-0.241D-03-0.372D-03-0.131D-03 0.130D-02
 Coeff-Com:  0.166D-01 0.111D+00 0.251D+00 0.621D+00
 Coeff:      0.146D-04-0.629D-04-0.241D-03-0.372D-03-0.131D-03 0.130D-02
 Coeff:      0.166D-01 0.111D+00 0.251D+00 0.621D+00
 Gap=     0.132 Goal=     0.100 Shift=    0.000
 RMSDP=1.70D-07 MaxDP=6.28D-06 DE=-3.29D-08 OVMax= 2.04D-05

 Cycle  11  Pass 1  IDiag  1:
 E= -1000.52496059478     Delta-E=       -0.000000002540 Rises=F Damp=F
 DIIS: error= 7.13D-07 at cycle  11 NSaved=  11.
 NSaved=11 IEnMin=11 EnMin= -1000.52496059478     IErMin=11 ErrMin= 7.13D-07
 ErrMax= 7.13D-07  0.00D+00 EMaxC= 1.00D+00 BMatC= 4.18D-10 BMatP= 2.60D-09
 IDIUse=1 WtCom= 1.00D+00 WtEn= 0.00D+00
 Coeff-Com:  0.120D-04-0.328D-04-0.188D-03-0.328D-03-0.701D-03-0.542D-03
 Coeff-Com:  0.323D-02 0.361D-01 0.123D+00 0.391D+00 0.448D+00
 Coeff:      0.120D-04-0.328D-04-0.188D-03-0.328D-03-0.701D-03-0.542D-03
 Coeff:      0.323D-02 0.361D-01 0.123D+00 0.391D+00 0.448D+00
 Gap=     0.132 Goal=     0.100 Shift=    0.000
 RMSDP=6.34D-08 MaxDP=3.67D-06 DE=-2.54D-09 OVMax= 8.54D-06

 Cycle  12  Pass 1  IDiag  1:
 E= -1000.52496059525     Delta-E=       -0.000000000467 Rises=F Damp=F
 DIIS: error= 2.05D-07 at cycle  12 NSaved=  12.
 NSaved=12 IEnMin=12 EnMin= -1000.52496059525     IErMin=12 ErrMin= 2.05D-07
 ErrMax= 2.05D-07  0.00D+00 EMaxC= 1.00D+00 BMatC= 2.49D-11 BMatP= 4.18D-10
 IDIUse=1 WtCom= 1.00D+00 WtEn= 0.00D+00
 Coeff-Com:  0.425D-05-0.865D-05-0.701D-04-0.129D-03-0.350D-03-0.438D-03
 Coeff-Com: -0.547D-03 0.450D-02 0.338D-01 0.132D+00 0.242D+00 0.589D+00
 Coeff:      0.425D-05-0.865D-05-0.701D-04-0.129D-03-0.350D-03-0.438D-03
 Coeff:     -0.547D-03 0.450D-02 0.338D-01 0.132D+00 0.242D+00 0.589D+00
 Gap=     0.132 Goal=     0.100 Shift=    0.000
 RMSDP=1.75D-08 MaxDP=7.06D-07 DE=-4.67D-10 OVMax= 1.93D-06

 Cycle  13  Pass 1  IDiag  1:
 E= -1000.52496059528     Delta-E=       -0.000000000032 Rises=F Damp=F
 DIIS: error= 6.07D-08 at cycle  13 NSaved=  13.
 NSaved=13 IEnMin=13 EnMin= -1000.52496059528     IErMin=13 ErrMin= 6.07D-08
 ErrMax= 6.07D-08  0.00D+00 EMaxC= 1.00D+00 BMatC= 3.16D-12 BMatP= 2.49D-11
 IDIUse=1 WtCom= 1.00D+00 WtEn= 0.00D+00
 Coeff-Com:  0.131D-05-0.176D-05-0.228D-04-0.438D-04-0.139D-03-0.215D-03
 Coeff-Com: -0.710D-03-0.135D-02 0.746D-02 0.395D-01 0.973D-01 0.333D+00
 Coeff-Com:  0.526D+00
 Coeff:      0.131D-05-0.176D-05-0.228D-04-0.438D-04-0.139D-03-0.215D-03
 Coeff:     -0.710D-03-0.135D-02 0.746D-02 0.395D-01 0.973D-01 0.333D+00
 Coeff:      0.526D+00
 Gap=     0.132 Goal=     0.100 Shift=    0.000
 RMSDP=5.76D-09 MaxDP=2.69D-07 DE=-3.18D-11 OVMax= 6.61D-07

 SCF Done:  E(RB3LYP) =  -1000.52496060     A.U. after   13 cycles
            NFock= 13  Conv=0.58D-08     -V/T= 2.0098
 KE= 9.908026070466D+02 PE=-6.338231857410D+03 EE= 2.335982591078D+03
 Leave Link  502 at Thu Sep  8 15:02:35 2022, MaxMem=  1342177280 cpu:            2200.5 elap:              47.3
 (Enter /mnt/opt/groups/app-gaussian/g16-avx2/l601.exe)
 Copying SCF densities to generalized density rwf, IOpCl= 0 IROHF=0.

 **********************************************************************

            Population analysis using the SCF Density.

 **********************************************************************

 Orbital symmetries:
       Occupied  (A) (A) (A) (A) (A) (A) (A) (A) (A) (A) (A) (A)
                 (A) (A) (A) (A) (A) (A) (A) (A) (A) (A) (A) (A)
                 (A) (A) (A) (A) (A) (A) (A) (A) (A) (A) (A) (A)
                 (A) (A) (A) (A) (A) (A) (A) (A) (A) (A) (A) (A)
                 (A) (A) (A) (A) (A) (A) (A) (A) (A) (A) (A) (A)
                 (A) (A) (A) (A) (A) (A) (A) (A) (A) (A) (A) (A)
                 (A) (A) (A) (A) (A) (A) (A) (A) (A) (A) (A) (A)
                 (A) (A)
       Virtual   (A) (A) (A) (A) (A) (A) (A) (A) (A) (A) (A) (A)
                 (A) (A) (A) (A) (A) (A) (A) (A) (A) (A) (A) (A)
                 (A) (A) (A) (A) (A) (A) (A) (A) (A) (A) (A) (A)
                 (A) (A) (A) (A) (A) (A) (A) (A) (A) (A) (A) (A)
                 (A) (A) (A) (A) (A) (A) (A) (A) (A) (A) (A) (A)
                 (A) (A) (A) (A) (A) (A) (A) (A) (A) (A) (A) (A)
                 (A) (A) (A) (A) (A) (A) (A) (A) (A) (A) (A) (A)
                 (A) (A) (A) (A) (A) (A) (A) (A) (A) (A) (A) (A)
                 (A) (A) (A) (A) (A) (A) (A) (A) (A) (A) (A) (A)
                 (A) (A) (A) (A) (A) (A) (A) (A) (A) (A) (A) (A)
                 (A) (A) (A) (A) (A) (A) (A) (A) (A) (A) (A) (A)
                 (A) (A) (A) (A) (A) (A) (A) (A) (A) (A) (A) (A)
                 (A) (A) (A) (A) (A) (A) (A) (A) (A) (A) (A) (A)
                 (A) (A) (A) (A) (A) (A) (A) (A) (A) (A) (A) (A)
                 (A) (A) (A) (A) (A) (A) (A) (A) (A) (A) (A) (A)
                 (A) (A) (A) (A) (A) (A) (A) (A) (A) (A) (A) (A)
                 (A) (A) (A) (A) (A) (A) (A) (A) (A) (A) (A) (A)
                 (A) (A) (A) (A) (A) (A) (A) (A) (A) (A) (A) (A)
                 (A) (A) (A) (A) (A) (A) (A) (A) (A) (A) (A) (A)
                 (A) (A) (A) (A) (A) (A) (A) (A) (A) (A) (A) (A)
                 (A) (A) (A) (A) (A) (A) (A) (A) (A) (A) (A) (A)
                 (A) (A) (A) (A) (A) (A) (A) (A) (A) (A) (A) (A)
                 (A) (A) (A) (A) (A) (A) (A) (A) (A) (A) (A) (A)
                 (A) (A) (A) (A) (A) (A) (A) (A) (A) (A) (A) (A)
                 (A) (A) (A) (A) (A) (A) (A) (A) (A) (A) (A) (A)
                 (A) (A) (A) (A) (A) (A) (A) (A) (A) (A) (A) (A)
                 (A) (A) (A) (A) (A) (A) (A) (A) (A) (A) (A) (A)
                 (A) (A) (A) (A) (A) (A) (A) (A) (A) (A) (A) (A)
                 (A) (A) (A) (A) (A) (A) (A) (A) (A) (A) (A) (A)
                 (A) (A) (A) (A) (A) (A) (A) (A) (A) (A) (A) (A)
                 (A) (A) (A) (A) (A) (A) (A) (A) (A) (A) (A) (A)
                 (A) (A) (A) (A) (A) (A) (A) (A) (A) (A) (A) (A)
 The electronic state is 1-A.
 Alpha  occ. eigenvalues --  -10.20510 -10.20353 -10.20334 -10.20082 -10.20037
 Alpha  occ. eigenvalues --  -10.19983 -10.19877 -10.19874 -10.19794 -10.19789
 Alpha  occ. eigenvalues --  -10.19163 -10.19135 -10.19127 -10.19101 -10.19090
 Alpha  occ. eigenvalues --  -10.19083 -10.19057 -10.19056 -10.19056 -10.19039
 Alpha  occ. eigenvalues --  -10.19021 -10.18998 -10.18989 -10.18979 -10.18880
 Alpha  occ. eigenvalues --  -10.18807  -0.88799  -0.87468  -0.85487  -0.83326
 Alpha  occ. eigenvalues --   -0.81070  -0.79397  -0.78048  -0.76742  -0.75100
 Alpha  occ. eigenvalues --   -0.73757  -0.72785  -0.71308  -0.70360  -0.64769
 Alpha  occ. eigenvalues --   -0.63172  -0.62151  -0.61464  -0.60728  -0.58570
 Alpha  occ. eigenvalues --   -0.58383  -0.55951  -0.52912  -0.52175  -0.51476
 Alpha  occ. eigenvalues --   -0.50455  -0.49077  -0.48314  -0.47028  -0.46103
 Alpha  occ. eigenvalues --   -0.44880  -0.43906  -0.43670  -0.42868  -0.42618
 Alpha  occ. eigenvalues --   -0.41960  -0.41464  -0.41041  -0.40416  -0.40388
 Alpha  occ. eigenvalues --   -0.39461  -0.39078  -0.38597  -0.36900  -0.36806
 Alpha  occ. eigenvalues --   -0.36081  -0.35733  -0.34372  -0.33861  -0.33296
 Alpha  occ. eigenvalues --   -0.32494  -0.31915  -0.31176  -0.30253  -0.28707
 Alpha  occ. eigenvalues --   -0.27221  -0.25873  -0.23984  -0.22587  -0.20965
 Alpha  occ. eigenvalues --   -0.19342
 Alpha virt. eigenvalues --   -0.06135  -0.04337  -0.02577  -0.01528   0.00440
 Alpha virt. eigenvalues --    0.02540   0.03824   0.05862   0.08345   0.09593
 Alpha virt. eigenvalues --    0.09734   0.10149   0.11301   0.11922   0.12182
 Alpha virt. eigenvalues --    0.13669   0.14319   0.15371   0.15731   0.15800
 Alpha virt. eigenvalues --    0.16780   0.17183   0.18165   0.18884   0.19243
 Alpha virt. eigenvalues --    0.19853   0.20944   0.22139   0.23520   0.23580
 Alpha virt. eigenvalues --    0.24522   0.25875   0.26000   0.27682   0.28442
 Alpha virt. eigenvalues --    0.29138   0.29440   0.29504   0.30282   0.31702
 Alpha virt. eigenvalues --    0.32194   0.32651   0.33588   0.34740   0.35800
 Alpha virt. eigenvalues --    0.37346   0.39824   0.41681   0.44426   0.45421
 Alpha virt. eigenvalues --    0.46803   0.48357   0.48819   0.49104   0.49987
 Alpha virt. eigenvalues --    0.50662   0.51080   0.51954   0.52479   0.53217
 Alpha virt. eigenvalues --    0.53842   0.54216   0.54367   0.54395   0.55104
 Alpha virt. eigenvalues --    0.55449   0.55809   0.55961   0.56565   0.57205
 Alpha virt. eigenvalues --    0.57519   0.57736   0.57948   0.58421   0.59000
 Alpha virt. eigenvalues --    0.59294   0.59444   0.59814   0.60089   0.60319
 Alpha virt. eigenvalues --    0.60635   0.60794   0.61368   0.61644   0.61774
 Alpha virt. eigenvalues --    0.61965   0.62192   0.62382   0.62819   0.63238
 Alpha virt. eigenvalues --    0.64483   0.64744   0.65178   0.65575   0.67146
 Alpha virt. eigenvalues --    0.67628   0.68119   0.69457   0.69995   0.71748
 Alpha virt. eigenvalues --    0.73816   0.75286   0.75769   0.78144   0.79393
 Alpha virt. eigenvalues --    0.79760   0.80835   0.81159   0.81474   0.81898
 Alpha virt. eigenvalues --    0.82053   0.82644   0.83082   0.83270   0.83795
 Alpha virt. eigenvalues --    0.84183   0.84829   0.85008   0.85168   0.87739
 Alpha virt. eigenvalues --    0.88499   0.88702   0.89541   0.90608   0.92256
 Alpha virt. eigenvalues --    0.92621   0.93840   0.94621   0.94721   0.95772
 Alpha virt. eigenvalues --    0.97187   0.97428   0.97780   0.98820   0.99567
 Alpha virt. eigenvalues --    1.00724   1.01966   1.02112   1.03367   1.04361
 Alpha virt. eigenvalues --    1.05015   1.06562   1.07278   1.09348   1.09858
 Alpha virt. eigenvalues --    1.11230   1.13088   1.14048   1.14582   1.15471
 Alpha virt. eigenvalues --    1.17497   1.18307   1.19342   1.21213   1.22800
 Alpha virt. eigenvalues --    1.23119   1.23469   1.24011   1.24882   1.25947
 Alpha virt. eigenvalues --    1.26710   1.27183   1.27754   1.29417   1.30908
 Alpha virt. eigenvalues --    1.31412   1.33440   1.33991   1.34151   1.35287
 Alpha virt. eigenvalues --    1.36374   1.37417   1.38498   1.38645   1.39114
 Alpha virt. eigenvalues --    1.39329   1.40835   1.41417   1.41650   1.42918
 Alpha virt. eigenvalues --    1.43595   1.43847   1.45163   1.46153   1.49111
 Alpha virt. eigenvalues --    1.49442   1.49523   1.51986   1.53266   1.53981
 Alpha virt. eigenvalues --    1.54946   1.57837   1.59812   1.64715   1.67086
 Alpha virt. eigenvalues --    1.71381   1.72510   1.72806   1.73268   1.74635
 Alpha virt. eigenvalues --    1.75938   1.76146   1.76825   1.76984   1.78636
 Alpha virt. eigenvalues --    1.79907   1.81223   1.82014   1.82459   1.83962
 Alpha virt. eigenvalues --    1.84236   1.85497   1.85852   1.86684   1.86912
 Alpha virt. eigenvalues --    1.87946   1.88316   1.88345   1.88761   1.89821
 Alpha virt. eigenvalues --    1.90448   1.90544   1.91430   1.92137   1.92729
 Alpha virt. eigenvalues --    1.93497   1.93861   1.94641   1.95031   1.95744
 Alpha virt. eigenvalues --    1.97054   1.98609   1.99922   2.00013   2.00546
 Alpha virt. eigenvalues --    2.01068   2.03157   2.03549   2.05323   2.05847
 Alpha virt. eigenvalues --    2.08064   2.08367   2.10167   2.12531   2.17644
 Alpha virt. eigenvalues --    2.17893   2.18532   2.19477   2.19998   2.20754
 Alpha virt. eigenvalues --    2.22997   2.23920   2.24704   2.25791   2.25883
 Alpha virt. eigenvalues --    2.27197   2.28624   2.29075   2.29296   2.30440
 Alpha virt. eigenvalues --    2.31359   2.32058   2.32659   2.33639   2.35262
 Alpha virt. eigenvalues --    2.36045   2.36429   2.36833   2.38556   2.38718
 Alpha virt. eigenvalues --    2.39669   2.40207   2.41159   2.41803   2.42019
 Alpha virt. eigenvalues --    2.43349   2.44191   2.44499   2.46232   2.46789
 Alpha virt. eigenvalues --    2.47411   2.47732   2.50230   2.51567   2.52299
 Alpha virt. eigenvalues --    2.52871   2.54398   2.54726   2.55664   2.55796
 Alpha virt. eigenvalues --    2.56841   2.58079   2.58644   2.58834   2.59240
 Alpha virt. eigenvalues --    2.60078   2.60706   2.60995   2.62156   2.62231
 Alpha virt. eigenvalues --    2.62734   2.64211   2.64856   2.66114   2.67374
 Alpha virt. eigenvalues --    2.69142   2.69544   2.71043   2.71460   2.72710
 Alpha virt. eigenvalues --    2.73627   2.74538   2.75398   2.75882   2.77214
 Alpha virt. eigenvalues --    2.78564   2.80340   2.80844   2.81723   2.82559
 Alpha virt. eigenvalues --    2.85678   2.88299   2.90263   2.93021   2.94576
 Alpha virt. eigenvalues --    2.97922   3.02161   3.03566   3.07037   3.11523
 Alpha virt. eigenvalues --    3.12760   3.14170   3.15628   3.16354   3.17218
 Alpha virt. eigenvalues --    3.18000   3.20741   3.22939   3.24006   3.24290
 Alpha virt. eigenvalues --    3.25575   3.26765   3.29960   3.30143   3.32983
 Alpha virt. eigenvalues --    3.33873   3.34188   3.39164   3.42562   3.46518
 Alpha virt. eigenvalues --    3.48206   3.49294   3.62109   3.69476   3.73238
 Alpha virt. eigenvalues --    3.76657   3.86739   3.88083   4.08723   4.08957
 Alpha virt. eigenvalues --    4.11386   4.12602   4.13185   4.14034   4.14588
 Alpha virt. eigenvalues --    4.14771   4.15639   4.18527   4.18917   4.19553
 Alpha virt. eigenvalues --    4.22025   4.31560   4.33675   4.36532   4.39339
 Alpha virt. eigenvalues --    4.43347   4.46664   4.50446   4.54983   4.59271
 Alpha virt. eigenvalues --    4.67849   4.78559   4.91107   4.99762
          Condensed to atoms (all electrons):
               1          2          3          4          5          6
     1  C    5.070549   0.468885   0.398568   0.003837  -0.082067  -0.010081
     2  C    0.468885   5.079662   0.006082   0.396452   0.008651  -0.068329
     3  C    0.398568   0.006082   4.824304  -0.046303   0.411197   0.429342
     4  C    0.003837   0.396452  -0.046303   4.782992  -0.000609  -0.001291
     5  C   -0.082067   0.008651   0.411197  -0.000609   5.321956  -0.012267
     6  C   -0.010081  -0.068329   0.429342  -0.001291  -0.012267   5.036696
     7  C    0.008808  -0.082341  -0.000433   0.473673  -0.000014   0.013532
     8  C   -0.068574  -0.011691  -0.002249   0.458945   0.015202   0.279610
     9  C    0.007701  -0.000382  -0.001593   0.000029   0.404489  -0.034161
    10  C    0.015696  -0.001644  -0.059660   0.011384  -0.113056   0.412039
    11  C   -0.001557   0.014078   0.011006  -0.066419  -0.000037  -0.085664
    12  C   -0.000414   0.007973   0.000036  -0.013461   0.000000  -0.000521
    13  C   -0.000184   0.000002   0.007432   0.000000  -0.074961  -0.000215
    14  C   -0.000440   0.000055  -0.030699  -0.000188  -0.009810  -0.001665
    15  C    0.000070  -0.000552  -0.000219  -0.036683   0.000000   0.008245
    16  C   -0.000008   0.000000  -0.000063  -0.000000   0.014248   0.007657
    17  C    0.000002  -0.000000  -0.000342  -0.000000   0.007627   0.000049
    18  C   -0.000000   0.000000  -0.000012   0.000000  -0.000039   0.000702
    19  C    0.000000   0.000000  -0.000020  -0.000000  -0.000119  -0.000118
    20  C    0.000000   0.000000  -0.000010   0.000001   0.000013   0.000326
    21  C    0.000000  -0.000000   0.000000   0.000000  -0.000001   0.000001
    22  C    0.000000  -0.000000   0.000000   0.000000  -0.000012  -0.000001
    23  C    0.000000  -0.000000   0.000000  -0.000000  -0.000000  -0.000000
    24  C   -0.000000  -0.000000   0.000000   0.000000   0.000001   0.000000
    25  C    0.000000   0.000000   0.000000   0.000000  -0.000000  -0.000039
    26  C   -0.000000  -0.000000  -0.000000   0.000000   0.000000   0.000000
    27  H    0.359514  -0.035162  -0.036615   0.002419  -0.007815   0.003989
    28  H   -0.034692   0.360307   0.002266  -0.037781  -0.000228   0.001144
    29  H   -0.008263   0.000210  -0.039871   0.000021   0.358249   0.003973
    30  H    0.000290  -0.008844   0.000013  -0.039968  -0.000000  -0.000187
    31  H   -0.000236   0.000030   0.004393  -0.000247   0.000883  -0.021213
    32  H    0.000017  -0.000189  -0.000269   0.004870   0.000002  -0.015202
    33  H    0.000004  -0.000195  -0.000000   0.002711  -0.000000   0.000015
    34  H   -0.000006   0.000000   0.000092  -0.000000  -0.007918   0.000026
    35  H   -0.000000   0.000010   0.000002   0.001201   0.000000  -0.000243
    36  H   -0.000000  -0.000000   0.000004   0.000000  -0.000228  -0.000001
    37  H   -0.000000   0.000000  -0.000000  -0.000000  -0.000000  -0.000000
    38  H   -0.000000   0.000000  -0.000060  -0.000001   0.000001   0.001416
    39  H   -0.000000  -0.000000   0.000000   0.000000  -0.000000   0.000000
    40  H   -0.000000   0.000000  -0.000000  -0.000000   0.000000   0.000000
    41  H   -0.000000   0.000000  -0.000000   0.000000   0.000000   0.000001
    42  H   -0.000000  -0.000000  -0.000000  -0.000000   0.000000  -0.000000
               7          8          9         10         11         12
     1  C    0.008808  -0.068574   0.007701   0.015696  -0.001557  -0.000414
     2  C   -0.082341  -0.011691  -0.000382  -0.001644   0.014078   0.007973
     3  C   -0.000433  -0.002249  -0.001593  -0.059660   0.011006   0.000036
     4  C    0.473673   0.458945   0.000029   0.011384  -0.066419  -0.013461
     5  C   -0.000014   0.015202   0.404489  -0.113056  -0.000037   0.000000
     6  C    0.013532   0.279610  -0.034161   0.412039  -0.085664  -0.000521
     7  C    5.018522  -0.024180   0.000000  -0.000103  -0.066687   0.503044
     8  C   -0.024180   4.983204  -0.000189  -0.080634   0.474478  -0.040895
     9  C    0.000000  -0.000189   4.796364  -0.035779  -0.000044   0.000000
    10  C   -0.000103  -0.080634  -0.035779   5.403984  -0.022691  -0.000020
    11  C   -0.066687   0.474478  -0.000044  -0.022691   5.049303  -0.024945
    12  C    0.503044  -0.040895   0.000000  -0.000020  -0.024945   4.853954
    13  C    0.000000  -0.000004   0.419131   0.014357  -0.000000   0.000000
    14  C    0.000000   0.007807   0.441582   0.404331   0.000786   0.000000
    15  C   -0.023344  -0.007379   0.000000   0.000446   0.510749   0.511649
    16  C    0.000000  -0.000146  -0.009823  -0.068680   0.000019   0.000000
    17  C    0.000000   0.000000  -0.003008  -0.001089   0.000000  -0.000000
    18  C   -0.000000   0.000005   0.008257  -0.022886   0.000006   0.000000
    19  C    0.000000   0.000000  -0.036690   0.008614  -0.000000   0.000000
    20  C   -0.000000   0.000038  -0.000121  -0.003533  -0.000339   0.000000
    21  C    0.000000  -0.000000  -0.000185  -0.000039   0.000000  -0.000000
    22  C   -0.000000  -0.000000  -0.000233  -0.000095  -0.000000   0.000000
    23  C    0.000000  -0.000000  -0.000001   0.000012   0.000000  -0.000000
    24  C    0.000000   0.000000   0.000057  -0.000009   0.000000   0.000000
    25  C   -0.000000   0.000003   0.000005  -0.000152  -0.000051   0.000000
    26  C   -0.000000   0.000000  -0.000000  -0.000004   0.000000   0.000000
    27  H   -0.000215   0.001135   0.000084  -0.000248   0.000019   0.000003
    28  H   -0.008250   0.003949   0.000004   0.000021  -0.000227   0.000166
    29  H   -0.000000  -0.000204  -0.040181   0.000610   0.000002  -0.000000
    30  H    0.363956   0.004360  -0.000000   0.000002   0.000614  -0.043714
    31  H   -0.000003  -0.014023   0.003510   0.344068   0.004051  -0.000001
    32  H    0.000622  -0.028908   0.000002   0.003047   0.357410   0.004537
    33  H   -0.034868   0.001128   0.000000  -0.000000   0.004173   0.365775
    34  H   -0.000000   0.000000  -0.037274  -0.000241   0.000000   0.000000
    35  H    0.004212   0.002753  -0.000000   0.000015  -0.033991  -0.040139
    36  H    0.000000  -0.000000   0.002508   0.000019   0.000000  -0.000000
    37  H    0.000000   0.000000   0.000014   0.000002  -0.000000   0.000000
    38  H   -0.000000   0.000072  -0.000342   0.006247   0.000146   0.000000
    39  H   -0.000000  -0.000000  -0.000001  -0.000000  -0.000000   0.000000
    40  H   -0.000000  -0.000000  -0.000000  -0.000000  -0.000000  -0.000000
    41  H   -0.000000  -0.000000   0.000000   0.000010  -0.000005   0.000000
    42  H   -0.000000   0.000000   0.000000   0.000000   0.000000   0.000000
              13         14         15         16         17         18
     1  C   -0.000184  -0.000440   0.000070  -0.000008   0.000002  -0.000000
     2  C    0.000002   0.000055  -0.000552   0.000000  -0.000000   0.000000
     3  C    0.007432  -0.030699  -0.000219  -0.000063  -0.000342  -0.000012
     4  C    0.000000  -0.000188  -0.036683  -0.000000  -0.000000   0.000000
     5  C   -0.074961  -0.009810   0.000000   0.014248   0.007627  -0.000039
     6  C   -0.000215  -0.001665   0.008245   0.007657   0.000049   0.000702
     7  C    0.000000   0.000000  -0.023344   0.000000   0.000000  -0.000000
     8  C   -0.000004   0.007807  -0.007379  -0.000146   0.000000   0.000005
     9  C    0.419131   0.441582   0.000000  -0.009823  -0.003008   0.008257
    10  C    0.014357   0.404331   0.000446  -0.068680  -0.001089  -0.022886
    11  C   -0.000000   0.000786   0.510749   0.000019   0.000000   0.000006
    12  C    0.000000   0.000000   0.511649   0.000000  -0.000000   0.000000
    13  C    5.048765  -0.022957   0.000000  -0.062108   0.479117  -0.001193
    14  C   -0.022957   5.039412  -0.000013   0.317380  -0.059169  -0.081255
    15  C    0.000000  -0.000013   4.850405   0.000000  -0.000000  -0.000000
    16  C   -0.062108   0.317380   0.000000   5.212400  -0.018513   0.322939
    17  C    0.479117  -0.059169  -0.000000  -0.018513   5.042881   0.012131
    18  C   -0.001193  -0.081255  -0.000000   0.322939   0.012131   5.002495
    19  C   -0.007569  -0.033900   0.000000   0.447202   0.423752  -0.034572
    20  C   -0.000012  -0.022943  -0.000004  -0.073753  -0.000063   0.457761
    21  C    0.000061   0.007922   0.000000  -0.005986  -0.000232   0.468059
    22  C    0.008257   0.012287  -0.000000  -0.016832  -0.070636  -0.060035
    23  C    0.000001  -0.000089   0.000000   0.012650  -0.000010  -0.025126
    24  C   -0.000456  -0.000990  -0.000000  -0.064239   0.008199  -0.024890
    25  C    0.000000   0.000841  -0.000000   0.007198   0.000000  -0.015937
    26  C    0.000000  -0.000015  -0.000000  -0.000459   0.000000  -0.037357
    27  H   -0.000006   0.000031  -0.000000   0.000000   0.000000   0.000000
    28  H   -0.000000  -0.000001   0.000020  -0.000000  -0.000000   0.000000
    29  H   -0.008657   0.004191  -0.000000  -0.000199   0.000209   0.000002
    30  H   -0.000000  -0.000000   0.004659   0.000000   0.000000   0.000000
    31  H   -0.000228  -0.040516   0.000172  -0.006237   0.000027   0.001600
    32  H   -0.000000   0.000534  -0.044163  -0.000018   0.000000   0.000022
    33  H   -0.000000  -0.000000  -0.039392  -0.000000  -0.000000  -0.000000
    34  H    0.360114   0.004146  -0.000000   0.001029  -0.035222   0.000019
    35  H   -0.000000   0.000000   0.365162  -0.000000   0.000000  -0.000000
    36  H   -0.035445   0.001045   0.000000   0.004023   0.361724  -0.000190
    37  H    0.000276  -0.000202  -0.000000   0.004083  -0.008566   0.001089
    38  H    0.000000   0.000275   0.000002  -0.005763   0.000001  -0.040442
    39  H    0.000004   0.000020  -0.000000   0.001065  -0.000206   0.004160
    40  H   -0.000000   0.000001   0.000000  -0.000189   0.000000   0.004509
    41  H   -0.000000   0.000001  -0.000000  -0.000224  -0.000000   0.002964
    42  H    0.000000   0.000000   0.000000   0.000012  -0.000000   0.000945
              19         20         21         22         23         24
     1  C    0.000000   0.000000   0.000000   0.000000   0.000000  -0.000000
     2  C    0.000000   0.000000  -0.000000  -0.000000  -0.000000  -0.000000
     3  C   -0.000020  -0.000010   0.000000   0.000000   0.000000   0.000000
     4  C   -0.000000   0.000001   0.000000   0.000000  -0.000000   0.000000
     5  C   -0.000119   0.000013  -0.000001  -0.000012  -0.000000   0.000001
     6  C   -0.000118   0.000326   0.000001  -0.000001  -0.000000   0.000000
     7  C    0.000000  -0.000000   0.000000  -0.000000   0.000000   0.000000
     8  C    0.000000   0.000038  -0.000000  -0.000000  -0.000000   0.000000
     9  C   -0.036690  -0.000121  -0.000185  -0.000233  -0.000001   0.000057
    10  C    0.008614  -0.003533  -0.000039  -0.000095   0.000012  -0.000009
    11  C   -0.000000  -0.000339   0.000000  -0.000000   0.000000   0.000000
    12  C    0.000000   0.000000  -0.000000   0.000000  -0.000000   0.000000
    13  C   -0.007569  -0.000012   0.000061   0.008257   0.000001  -0.000456
    14  C   -0.033900  -0.022943   0.007922   0.012287  -0.000089  -0.000990
    15  C    0.000000  -0.000004   0.000000  -0.000000   0.000000  -0.000000
    16  C    0.447202  -0.073753  -0.005986  -0.016832   0.012650  -0.064239
    17  C    0.423752  -0.000063  -0.000232  -0.070636  -0.000010   0.008199
    18  C   -0.034572   0.457761   0.468059  -0.060035  -0.025126  -0.024890
    19  C    4.802367   0.008664  -0.036685   0.436367  -0.000019  -0.007604
    20  C    0.008664   5.052443  -0.048898  -0.001019  -0.065990   0.013575
    21  C   -0.036685  -0.048898   4.745332  -0.003161   0.466499   0.426254
    22  C    0.436367  -0.001019  -0.003161   5.041992   0.008077   0.467444
    23  C   -0.000019  -0.065990   0.466499   0.008077   5.006683  -0.077680
    24  C   -0.007604   0.013575   0.426254   0.467444  -0.077680   5.063264
    25  C   -0.000219   0.516995  -0.035351   0.000067  -0.026485  -0.000457
    26  C    0.000021  -0.026447  -0.014581  -0.000411   0.513017   0.007997
    27  H   -0.000000  -0.000000  -0.000000  -0.000000  -0.000000   0.000000
    28  H    0.000000   0.000000   0.000000   0.000000   0.000000  -0.000000
    29  H    0.000024  -0.000000  -0.000000  -0.000000   0.000000  -0.000000
    30  H   -0.000000  -0.000000   0.000000   0.000000  -0.000000  -0.000000
    31  H   -0.000100   0.004830  -0.000317  -0.000002  -0.000010   0.000003
    32  H   -0.000000   0.000661   0.000000   0.000000  -0.000000   0.000000
    33  H    0.000000   0.000000  -0.000000   0.000000   0.000000  -0.000000
    34  H    0.002550  -0.000000  -0.000001  -0.000206  -0.000000   0.000004
    35  H   -0.000000  -0.000001   0.000000  -0.000000   0.000000   0.000000
    36  H   -0.038991   0.000002   0.000011  -0.008632  -0.000000   0.000281
    37  H   -0.038639   0.000017   0.002621   0.361319  -0.000221  -0.036115
    38  H   -0.000008   0.362938   0.003737   0.000012   0.000711  -0.000182
    39  H    0.002513  -0.000228  -0.038276  -0.035500  -0.008319   0.360869
    40  H    0.000018   0.000531  -0.040684   0.000296   0.365133  -0.009295
    41  H    0.000002  -0.034531   0.001109  -0.000000   0.004301   0.000010
    42  H   -0.000001   0.004426   0.003058   0.000004  -0.035284  -0.000196
              25         26         27         28         29         30
     1  C    0.000000  -0.000000   0.359514  -0.034692  -0.008263   0.000290
     2  C    0.000000  -0.000000  -0.035162   0.360307   0.000210  -0.008844
     3  C    0.000000  -0.000000  -0.036615   0.002266  -0.039871   0.000013
     4  C    0.000000   0.000000   0.002419  -0.037781   0.000021  -0.039968
     5  C   -0.000000   0.000000  -0.007815  -0.000228   0.358249  -0.000000
     6  C   -0.000039   0.000000   0.003989   0.001144   0.003973  -0.000187
     7  C   -0.000000  -0.000000  -0.000215  -0.008250  -0.000000   0.363956
     8  C    0.000003   0.000000   0.001135   0.003949  -0.000204   0.004360
     9  C    0.000005  -0.000000   0.000084   0.000004  -0.040181  -0.000000
    10  C   -0.000152  -0.000004  -0.000248   0.000021   0.000610   0.000002
    11  C   -0.000051   0.000000   0.000019  -0.000227   0.000002   0.000614
    12  C    0.000000   0.000000   0.000003   0.000166  -0.000000  -0.043714
    13  C    0.000000   0.000000  -0.000006  -0.000000  -0.008657  -0.000000
    14  C    0.000841  -0.000015   0.000031  -0.000001   0.004191  -0.000000
    15  C   -0.000000  -0.000000  -0.000000   0.000020  -0.000000   0.004659
    16  C    0.007198  -0.000459   0.000000  -0.000000  -0.000199   0.000000
    17  C    0.000000   0.000000   0.000000  -0.000000   0.000209   0.000000
    18  C   -0.015937  -0.037357   0.000000   0.000000   0.000002   0.000000
    19  C   -0.000219   0.000021  -0.000000   0.000000   0.000024  -0.000000
    20  C    0.516995  -0.026447  -0.000000   0.000000  -0.000000  -0.000000
    21  C   -0.035351  -0.014581  -0.000000   0.000000  -0.000000   0.000000
    22  C    0.000067  -0.000411  -0.000000   0.000000  -0.000000   0.000000
    23  C   -0.026485   0.513017  -0.000000   0.000000   0.000000  -0.000000
    24  C   -0.000457   0.007997   0.000000  -0.000000  -0.000000  -0.000000
    25  C    4.854483   0.505838   0.000000  -0.000000   0.000000  -0.000000
    26  C    0.505838   4.852788   0.000000  -0.000000   0.000000   0.000000
    27  H    0.000000   0.000000   0.626654  -0.005340   0.006608  -0.000014
    28  H   -0.000000  -0.000000  -0.005340   0.627138  -0.000015   0.006481
    29  H    0.000000   0.000000   0.006608  -0.000015   0.633253   0.000000
    30  H   -0.000000   0.000000  -0.000014   0.006481   0.000000   0.633946
    31  H    0.001324  -0.000056   0.000002   0.000000   0.000026   0.000000
    32  H    0.000180   0.000001   0.000000   0.000002   0.000000   0.000019
    33  H    0.000000  -0.000000  -0.000000  -0.000013  -0.000000  -0.005768
    34  H    0.000000   0.000000   0.000002   0.000000   0.006594  -0.000000
    35  H   -0.000000   0.000000   0.000000   0.000000   0.000000  -0.000201
    36  H   -0.000000  -0.000000   0.000000  -0.000000  -0.000014  -0.000000
    37  H   -0.000000   0.000004  -0.000000  -0.000000   0.000000  -0.000000
    38  H   -0.037373   0.004295  -0.000000   0.000000  -0.000000   0.000000
    39  H    0.000018   0.000165   0.000000  -0.000000  -0.000000   0.000000
    40  H    0.004650  -0.043884  -0.000000   0.000000  -0.000000   0.000000
    41  H    0.366014  -0.040349  -0.000000   0.000000  -0.000000  -0.000000
    42  H   -0.039945   0.365813   0.000000  -0.000000   0.000000   0.000000
              31         32         33         34         35         36
     1  C   -0.000236   0.000017   0.000004  -0.000006  -0.000000  -0.000000
     2  C    0.000030  -0.000189  -0.000195   0.000000   0.000010  -0.000000
     3  C    0.004393  -0.000269  -0.000000   0.000092   0.000002   0.000004
     4  C   -0.000247   0.004870   0.002711  -0.000000   0.001201   0.000000
     5  C    0.000883   0.000002  -0.000000  -0.007918   0.000000  -0.000228
     6  C   -0.021213  -0.015202   0.000015   0.000026  -0.000243  -0.000001
     7  C   -0.000003   0.000622  -0.034868  -0.000000   0.004212   0.000000
     8  C   -0.014023  -0.028908   0.001128   0.000000   0.002753  -0.000000
     9  C    0.003510   0.000002   0.000000  -0.037274  -0.000000   0.002508
    10  C    0.344068   0.003047  -0.000000  -0.000241   0.000015   0.000019
    11  C    0.004051   0.357410   0.004173   0.000000  -0.033991   0.000000
    12  C   -0.000001   0.004537   0.365775   0.000000  -0.040139  -0.000000
    13  C   -0.000228  -0.000000  -0.000000   0.360114  -0.000000  -0.035445
    14  C   -0.040516   0.000534  -0.000000   0.004146   0.000000   0.001045
    15  C    0.000172  -0.044163  -0.039392  -0.000000   0.365162   0.000000
    16  C   -0.006237  -0.000018  -0.000000   0.001029  -0.000000   0.004023
    17  C    0.000027   0.000000  -0.000000  -0.035222   0.000000   0.361724
    18  C    0.001600   0.000022  -0.000000   0.000019  -0.000000  -0.000190
    19  C   -0.000100  -0.000000   0.000000   0.002550  -0.000000  -0.038991
    20  C    0.004830   0.000661   0.000000  -0.000000  -0.000001   0.000002
    21  C   -0.000317   0.000000  -0.000000  -0.000001   0.000000   0.000011
    22  C   -0.000002   0.000000   0.000000  -0.000206  -0.000000  -0.008632
    23  C   -0.000010  -0.000000   0.000000  -0.000000   0.000000  -0.000000
    24  C    0.000003   0.000000  -0.000000   0.000004   0.000000   0.000281
    25  C    0.001324   0.000180   0.000000   0.000000  -0.000000  -0.000000
    26  C   -0.000056   0.000001  -0.000000   0.000000   0.000000  -0.000000
    27  H    0.000002   0.000000  -0.000000   0.000002   0.000000   0.000000
    28  H    0.000000   0.000002  -0.000013   0.000000   0.000000  -0.000000
    29  H    0.000026   0.000000  -0.000000   0.006594   0.000000  -0.000014
    30  H    0.000000   0.000019  -0.005768  -0.000000  -0.000201  -0.000000
    31  H    0.613281   0.003332   0.000000   0.000002   0.000001   0.000000
    32  H    0.003332   0.629963  -0.000206  -0.000000  -0.005952  -0.000000
    33  H    0.000000  -0.000206   0.626072   0.000000  -0.005323  -0.000000
    34  H    0.000002  -0.000000   0.000000   0.626111  -0.000000  -0.005217
    35  H    0.000001  -0.005952  -0.005323  -0.000000   0.626383   0.000000
    36  H    0.000000  -0.000000  -0.000000  -0.005217   0.000000   0.626974
    37  H   -0.000000  -0.000000   0.000000  -0.000015  -0.000000   0.006457
    38  H   -0.006238   0.000497  -0.000000   0.000000  -0.000000  -0.000000
    39  H    0.000000   0.000000  -0.000000  -0.000000   0.000000  -0.000014
    40  H   -0.000000  -0.000000   0.000000  -0.000000  -0.000000   0.000000
    41  H    0.000010   0.000027  -0.000000  -0.000000  -0.000000   0.000000
    42  H    0.000000  -0.000000  -0.000000   0.000000   0.000000  -0.000000
              37         38         39         40         41         42
     1  C   -0.000000  -0.000000  -0.000000  -0.000000  -0.000000  -0.000000
     2  C    0.000000   0.000000  -0.000000   0.000000   0.000000  -0.000000
     3  C   -0.000000  -0.000060   0.000000  -0.000000  -0.000000  -0.000000
     4  C   -0.000000  -0.000001   0.000000  -0.000000   0.000000  -0.000000
     5  C   -0.000000   0.000001  -0.000000   0.000000   0.000000   0.000000
     6  C   -0.000000   0.001416   0.000000   0.000000   0.000001  -0.000000
     7  C    0.000000  -0.000000  -0.000000  -0.000000  -0.000000  -0.000000
     8  C    0.000000   0.000072  -0.000000  -0.000000  -0.000000   0.000000
     9  C    0.000014  -0.000342  -0.000001  -0.000000   0.000000   0.000000
    10  C    0.000002   0.006247  -0.000000  -0.000000   0.000010   0.000000
    11  C   -0.000000   0.000146  -0.000000  -0.000000  -0.000005   0.000000
    12  C    0.000000   0.000000   0.000000  -0.000000   0.000000   0.000000
    13  C    0.000276   0.000000   0.000004  -0.000000  -0.000000   0.000000
    14  C   -0.000202   0.000275   0.000020   0.000001   0.000001   0.000000
    15  C   -0.000000   0.000002  -0.000000   0.000000  -0.000000   0.000000
    16  C    0.004083  -0.005763   0.001065  -0.000189  -0.000224   0.000012
    17  C   -0.008566   0.000001  -0.000206   0.000000  -0.000000  -0.000000
    18  C    0.001089  -0.040442   0.004160   0.004509   0.002964   0.000945
    19  C   -0.038639  -0.000008   0.002513   0.000018   0.000002  -0.000001
    20  C    0.000017   0.362938  -0.000228   0.000531  -0.034531   0.004426
    21  C    0.002621   0.003737  -0.038276  -0.040684   0.001109   0.003058
    22  C    0.361319   0.000012  -0.035500   0.000296  -0.000000   0.000004
    23  C   -0.000221   0.000711  -0.008319   0.365133   0.004301  -0.035284
    24  C   -0.036115  -0.000182   0.360869  -0.009295   0.000010  -0.000196
    25  C   -0.000000  -0.037373   0.000018   0.004650   0.366014  -0.039945
    26  C    0.000004   0.004295   0.000165  -0.043884  -0.040349   0.365813
    27  H   -0.000000  -0.000000   0.000000  -0.000000  -0.000000   0.000000
    28  H   -0.000000   0.000000  -0.000000   0.000000   0.000000  -0.000000
    29  H    0.000000  -0.000000  -0.000000  -0.000000  -0.000000   0.000000
    30  H   -0.000000   0.000000   0.000000   0.000000  -0.000000   0.000000
    31  H   -0.000000  -0.006238   0.000000  -0.000000   0.000010   0.000000
    32  H   -0.000000   0.000497   0.000000  -0.000000   0.000027  -0.000000
    33  H    0.000000  -0.000000  -0.000000   0.000000  -0.000000  -0.000000
    34  H   -0.000015   0.000000  -0.000000  -0.000000  -0.000000   0.000000
    35  H   -0.000000  -0.000000   0.000000  -0.000000  -0.000000   0.000000
    36  H    0.006457  -0.000000  -0.000014   0.000000   0.000000  -0.000000
    37  H    0.627442   0.000000  -0.005174  -0.000013   0.000000  -0.000000
    38  H    0.000000   0.609335   0.000002   0.000019  -0.006141  -0.000197
    39  H   -0.005174   0.000002   0.627126   0.006422  -0.000000  -0.000013
    40  H   -0.000013   0.000019   0.006422   0.633731  -0.000204  -0.005927
    41  H    0.000000  -0.006141  -0.000000  -0.000204   0.625622  -0.005291
    42  H   -0.000000  -0.000197  -0.000013  -0.005927  -0.005291   0.626333
 Mulliken charges:
               1
     1  C   -0.127417
     2  C   -0.133067
     3  C    0.123680
     4  C    0.104417
     5  C   -0.233337
     6  C    0.052433
     7  C   -0.145932
     8  C    0.046390
     9  C    0.116267
    10  C   -0.214340
    11  C   -0.124186
    12  C   -0.083027
    13  C   -0.123520
    14  C    0.062204
    15  C   -0.099831
    16  C   -0.018664
    17  C   -0.138665
    18  C    0.056270
    19  C    0.103157
    20  C   -0.145326
    21  C    0.099736
    22  C   -0.139346
    23  C   -0.137850
    24  C   -0.125845
    25  C   -0.101604
    26  C   -0.086376
    27  H    0.084955
    28  H    0.085047
    29  H    0.083431
    30  H    0.084355
    31  H    0.107881
    32  H    0.089164
    33  H    0.085887
    34  H    0.085409
    35  H    0.086113
    36  H    0.085685
    37  H    0.085622
    38  H    0.107041
    39  H    0.085366
    40  H    0.084886
    41  H    0.086676
    42  H    0.086263
 Sum of Mulliken charges =  -0.00000
 Mulliken charges with hydrogens summed into heavy atoms:
               1
     1  C   -0.042462
     2  C   -0.048020
     3  C    0.123680
     4  C    0.104417
     5  C   -0.149906
     6  C    0.052433
     7  C   -0.061577
     8  C    0.046390
     9  C    0.116267
    10  C   -0.106460
    11  C   -0.035021
    12  C    0.002860
    13  C   -0.038111
    14  C    0.062204
    15  C   -0.013718
    16  C   -0.018664
    17  C   -0.052980
    18  C    0.056270
    19  C    0.103157
    20  C   -0.038285
    21  C    0.099736
    22  C   -0.053724
    23  C   -0.052965
    24  C   -0.040479
    25  C   -0.014929
    26  C   -0.000113
 Electronic spatial extent (au):  <R**2>=           9636.5111
 Charge=              0.0000 electrons
 Dipole moment (field-independent basis, Debye):
    X=              0.0864    Y=              0.0643    Z=             -0.0137  Tot=              0.1086
 Quadrupole moment (field-independent basis, Debye-Ang):
   XX=           -128.8010   YY=           -129.1634   ZZ=           -154.2993
   XY=              0.1882   XZ=             -3.2653   YZ=             -0.3524
 Traceless Quadrupole moment (field-independent basis, Debye-Ang):
   XX=              8.6202   YY=              8.2579   ZZ=            -16.8781
   XY=              0.1882   XZ=             -3.2653   YZ=             -0.3524
 Octapole moment (field-independent basis, Debye-Ang**2):
  XXX=             -8.6365  YYY=             -0.7204  ZZZ=              1.2540  XYY=              2.6715
  XXY=              4.5226  XXZ=            -18.1659  XZZ=              2.8183  YZZ=              3.1465
  YYZ=              5.3515  XYZ=             10.3441
 Hexadecapole moment (field-independent basis, Debye-Ang**3):
 XXXX=          -8486.8793 YYYY=          -3431.9389 ZZZZ=           -305.6749 XXXY=             -4.8721
 XXXZ=           -125.7227 YYYX=              1.7030 YYYZ=              0.4092 ZZZX=             -3.5440
 ZZZY=              4.8005 XXYY=          -1974.1338 XXZZ=          -1733.2528 YYZZ=           -717.3210
 XXYZ=            -26.9250 YYXZ=              5.4766 ZZXY=              1.7017
 N-N= 2.010921698690D+03 E-N=-6.338231847483D+03  KE= 9.908026070466D+02
 No NMR shielding tensors so no spin-rotation constants.
 Leave Link  601 at Thu Sep  8 15:02:37 2022, MaxMem=  1342177280 cpu:              47.2 elap:               1.1
 (Enter /mnt/opt/groups/app-gaussian/g16-avx2/l701.exe)
 ... and contract with generalized density number  0.
 Compute integral first derivatives.
 R6Disp: Adding Grimme-D3 dispersion energy 1st derivatives to the gradient.
 Leave Link  701 at Thu Sep  8 15:02:39 2022, MaxMem=  1342177280 cpu:              55.5 elap:               1.2
 (Enter /mnt/opt/groups/app-gaussian/g16-avx2/l702.exe)
 L702 exits ... SP integral derivatives will be done elsewhere.
 Leave Link  702 at Thu Sep  8 15:02:40 2022, MaxMem=  1342177280 cpu:               2.6 elap:               0.1
 (Enter /mnt/opt/groups/app-gaussian/g16-avx2/l703.exe)
 Integral derivatives from FoFJK, PRISM(SPDF).
 Compute integral first derivatives, UseDBF=F ICtDFT=           0.
 Calling FoFJK, ICntrl=      2127 FMM=F ISym2X=0 I1Cent= 0 IOpClX= 0 NMat=1 NMatS=1 NMatT=0.
 FoFJK:  IHMeth= 1 ICntrl=    2127 DoSepK=F KAlg= 0 I1Cent=           0 FoldK=F
 IRaf=         0 NMat=       1 IRICut=       1 DoRegI=T DoRafI=F ISym2E= 0 IDoP0=0 IntGTp=1.
 FoFCou: FMM=F IPFlag=           0 FMFlag=      100000 FMFlg1=         800
         NFxFlg=           0 DoJE=F BraDBF=F KetDBF=F FulRan=T
         wScrn=  0.000000 ICntrl=      2127 IOpCl=  0 I1Cent=           0 NGrid=           0
         NMat0=    1 NMatS0=      1 NMatT0=    0 NMatD0=    1 NMtDS0=    0 NMtDT0=    0
 Symmetry not used in FoFCou.
 Leave Link  703 at Thu Sep  8 15:02:50 2022, MaxMem=  1342177280 cpu:             474.3 elap:              10.2
 (Enter /mnt/opt/groups/app-gaussian/g16-avx2/l716.exe)
 Dipole        = 3.40016314D-02 2.53096622D-02-5.37795854D-03
 ***** Axes restored to original set *****
 -------------------------------------------------------------------
 Center     Atomic                   Forces (Hartrees/Bohr)
 Number     Number              X              Y              Z
 -------------------------------------------------------------------
      1        6           0.000006726   -0.000004180    0.000001475
      2        6          -0.000002677    0.000008256   -0.000001295
      3        6           0.000002878   -0.000007853    0.000001414
      4        6          -0.000004084   -0.000000305    0.000000245
      5        6           0.000001072   -0.000004123    0.000001675
      6        6          -0.000002307   -0.000007588    0.000000360
      7        6          -0.000004679   -0.000003767    0.000000797
      8        6          -0.000007710   -0.000000201    0.000001180
      9        6          -0.000008902   -0.000006455    0.000000300
     10        6           0.000013697    0.000009137   -0.000004078
     11        6           0.000004710    0.000009755   -0.000001716
     12        6          -0.000004962    0.000004099   -0.000000670
     13        6          -0.000005460    0.000000751    0.000002622
     14        6           0.000003704    0.000003689    0.000000377
     15        6           0.000001889    0.000007590   -0.000002153
     16        6           0.000000096   -0.000001715    0.000006057
     17        6           0.000004334    0.000005926    0.000000058
     18        6           0.000000121   -0.000004860    0.000000895
     19        6           0.000008399   -0.000004961   -0.000004074
     20        6          -0.000008964   -0.000002014    0.000001538
     21        6           0.000003978    0.000003955   -0.000002934
     22        6          -0.000007643   -0.000011103    0.000000458
     23        6           0.000004728   -0.000004342   -0.000003786
     24        6           0.000002452    0.000011068    0.000001631
     25        6          -0.000003478    0.000007216    0.000001486
     26        6          -0.000000619    0.000007896    0.000003140
     27        1          -0.000001200    0.000000279    0.000000064
     28        1          -0.000000016   -0.000000910    0.000000554
     29        1           0.000000833   -0.000000321   -0.000000202
     30        1          -0.000000315   -0.000000688   -0.000000043
     31        1           0.000002115   -0.000010576    0.000001186
     32        1          -0.000008521    0.000001843   -0.000000181
     33        1          -0.000000307   -0.000000789   -0.000000068
     34        1           0.000002615   -0.000001450   -0.000000326
     35        1          -0.000000535    0.000000707   -0.000000556
     36        1           0.000000610   -0.000001989   -0.000000087
     37        1           0.000002169    0.000001186   -0.000000617
     38        1           0.000002368    0.000001375   -0.000001086
     39        1           0.000001128   -0.000002622   -0.000000958
     40        1           0.000000527   -0.000000065   -0.000000853
     41        1          -0.000001149   -0.000001549    0.000000525
     42        1           0.000002380   -0.000000305   -0.000002354
 -------------------------------------------------------------------
 Cartesian Forces:  Max     0.000013697 RMS     0.000004208
 Leave Link  716 at Thu Sep  8 15:02:51 2022, MaxMem=  1342177280 cpu:               3.1 elap:               0.1
 (Enter /mnt/opt/groups/app-gaussian/g16-avx2/l103.exe)

 GradGradGradGradGradGradGradGradGradGradGradGradGradGradGradGradGradGrad
 Berny optimization.
 FormGI is forming the generalized inverse of G from B-inverse, IUseBI=4.
 Internal  Forces:  Max     0.000031812 RMS     0.000004008
 Search for a local minimum.
 Step number   1 out of a maximum of  252
 All quantities printed in internal units (Hartrees-Bohrs-Radians)
 RMS Force = .40082D-05 SwitMx=.10000D-02 MixMth= 2
 Mixed Optimization -- En-DIIS/RFO-DIIS
 Second derivative matrix not updated -- first step.
 ITU=  0
     Eigenvalues ---    0.01529   0.01541   0.01591   0.01631   0.01638
     Eigenvalues ---    0.01670   0.01691   0.01700   0.01741   0.01759
     Eigenvalues ---    0.01772   0.01774   0.01785   0.01824   0.01867
     Eigenvalues ---    0.02010   0.02034   0.02039   0.02044   0.02051
     Eigenvalues ---    0.02066   0.02069   0.02070   0.02083   0.02093
     Eigenvalues ---    0.02100   0.02107   0.02114   0.02116   0.02119
     Eigenvalues ---    0.02153   0.02157   0.02172   0.02183   0.02223
     Eigenvalues ---    0.02252   0.02274   0.02278   0.02287   0.15966
     Eigenvalues ---    0.15967   0.15971   0.15978   0.15982   0.15989
     Eigenvalues ---    0.15993   0.15993   0.15995   0.15997   0.16000
     Eigenvalues ---    0.16000   0.16000   0.16000   0.16000   0.16000
     Eigenvalues ---    0.21991   0.22000   0.22331   0.22379   0.22497
     Eigenvalues ---    0.22670   0.22690   0.23144   0.23795   0.24110
     Eigenvalues ---    0.24352   0.24423   0.24498   0.24580   0.24642
     Eigenvalues ---    0.24728   0.24929   0.24996   0.34777   0.35090
     Eigenvalues ---    0.35165   0.35169   0.35188   0.35198   0.35204
     Eigenvalues ---    0.35205   0.35215   0.35221   0.35272   0.35282
     Eigenvalues ---    0.35299   0.35303   0.35466   0.35504   0.35790
     Eigenvalues ---    0.35801   0.35935   0.36155   0.36425   0.37170
     Eigenvalues ---    0.38557   0.39127   0.39657   0.39751   0.39983
     Eigenvalues ---    0.40045   0.40240   0.40864   0.40916   0.41463
     Eigenvalues ---    0.41937   0.42005   0.42933   0.43444   0.44191
     Eigenvalues ---    0.44547   0.45775   0.45828   0.46945   0.47437
     Eigenvalues ---    0.48014   0.48724   0.50851   0.51605   0.52023
 RFO step:  Lambda=-1.33852177D-08 EMin= 1.52923026D-02
 Linear search not attempted -- first point.
 Iteration  1 RMS(Cart)=  0.00007941 RMS(Int)=  0.00000000
 Iteration  2 RMS(Cart)=  0.00000000 RMS(Int)=  0.00000000
 ITry= 1 IFail=0 DXMaxC= 4.13D-04 DCOld= 1.00D+10 DXMaxT= 3.00D-01 DXLimC= 3.00D+00 Rises=F
 Variable       Old X    -DE/DX   Delta X   Delta X   Delta X     New X
                                 (Linear)    (Quad)   (Total)
    R1        2.56435   0.00001   0.00000   0.00001   0.00001   2.56436
    R2        2.71712  -0.00000   0.00000  -0.00000  -0.00000   2.71711
    R3        2.05355  -0.00000   0.00000  -0.00000  -0.00000   2.05355
    R4        2.72092  -0.00000   0.00000  -0.00001  -0.00001   2.72091
    R5        2.05371   0.00000   0.00000   0.00000   0.00000   2.05371
    R6        2.63823   0.00000   0.00000   0.00001   0.00001   2.63823
    R7        2.71069   0.00001   0.00000   0.00003   0.00003   2.71072
    R8        2.66828   0.00000   0.00000   0.00001   0.00001   2.66829
    R9        2.69447   0.00001   0.00000   0.00002   0.00002   2.69449
   R10        2.64488  -0.00000   0.00000  -0.00001  -0.00001   2.64487
   R11        2.05529   0.00000   0.00000   0.00000   0.00000   2.05529
   R12        2.76296   0.00003   0.00000   0.00009   0.00009   2.76305
   R13        2.64239   0.00002   0.00000   0.00004   0.00004   2.64243
   R14        2.61278   0.00000   0.00000   0.00001   0.00001   2.61279
   R15        2.05408   0.00000   0.00000   0.00000   0.00000   2.05408
   R16        2.66920   0.00002   0.00000   0.00004   0.00004   2.66924
   R17        2.70571   0.00000   0.00000   0.00001   0.00001   2.70572
   R18        2.72060   0.00001   0.00000   0.00001   0.00001   2.72061
   R19        2.65579   0.00001   0.00000   0.00001   0.00001   2.65580
   R20        2.03839  -0.00001   0.00000  -0.00003  -0.00003   2.03837
   R21        2.61696   0.00001   0.00000   0.00002   0.00002   2.61697
   R22        2.04926  -0.00001   0.00000  -0.00002  -0.00002   2.04924
   R23        2.65552   0.00000   0.00000   0.00001   0.00001   2.65553
   R24        2.05192  -0.00000   0.00000  -0.00000  -0.00000   2.05192
   R25        2.56804   0.00001   0.00000   0.00001   0.00001   2.56805
   R26        2.05317   0.00000   0.00000   0.00000   0.00000   2.05317
   R27        2.75717   0.00001   0.00000   0.00001   0.00001   2.75718
   R28        2.05219   0.00000   0.00000   0.00000   0.00000   2.05220
   R29        2.74543   0.00000   0.00000   0.00001   0.00001   2.74544
   R30        2.67567   0.00001   0.00000   0.00001   0.00001   2.67568
   R31        2.71168  -0.00000   0.00000  -0.00001  -0.00001   2.71167
   R32        2.05343   0.00000   0.00000   0.00001   0.00001   2.05344
   R33        2.68762   0.00001   0.00000   0.00002   0.00002   2.68763
   R34        2.71079   0.00001   0.00000   0.00001   0.00001   2.71081
   R35        2.69831  -0.00000   0.00000  -0.00001  -0.00001   2.69830
   R36        2.60952   0.00001   0.00000   0.00002   0.00002   2.60954
   R37        2.04394  -0.00000   0.00000  -0.00001  -0.00001   2.04393
   R38        2.67744   0.00000   0.00000   0.00000   0.00000   2.67745
   R39        2.69578   0.00000   0.00000   0.00000   0.00000   2.69578
   R40        2.57576   0.00001   0.00000   0.00002   0.00002   2.57578
   R41        2.05346   0.00000   0.00000   0.00000   0.00000   2.05346
   R42        2.60392   0.00001   0.00000   0.00002   0.00002   2.60393
   R43        2.05401   0.00000   0.00000   0.00000   0.00000   2.05401
   R44        2.05328   0.00000   0.00000   0.00000   0.00000   2.05328
   R45        2.66279   0.00001   0.00000   0.00002   0.00002   2.66281
   R46        2.05236  -0.00000   0.00000  -0.00000  -0.00000   2.05236
   R47        2.05185   0.00000   0.00000   0.00000   0.00000   2.05186
    A1        2.11276   0.00000   0.00000   0.00001   0.00001   2.11277
    A2        2.10582  -0.00000   0.00000  -0.00001  -0.00001   2.10581
    A3        2.06459  -0.00000   0.00000   0.00000   0.00000   2.06459
    A4        2.11850   0.00001   0.00000   0.00002   0.00002   2.11852
    A5        2.10261  -0.00000   0.00000  -0.00001  -0.00001   2.10260
    A6        2.06207  -0.00000   0.00000  -0.00000  -0.00000   2.06207
    A7        2.11767  -0.00000   0.00000  -0.00002  -0.00002   2.11765
    A8        2.08994  -0.00000   0.00000  -0.00001  -0.00001   2.08994
    A9        2.07470   0.00001   0.00000   0.00003   0.00003   2.07473
   A10        2.10361  -0.00001   0.00000  -0.00002  -0.00002   2.10358
   A11        2.09152  -0.00000   0.00000  -0.00000  -0.00000   2.09152
   A12        2.08805   0.00001   0.00000   0.00003   0.00003   2.08808
   A13        2.13483   0.00000   0.00000  -0.00000  -0.00000   2.13483
   A14        2.07582   0.00000   0.00000   0.00001   0.00001   2.07582
   A15        2.07190  -0.00000   0.00000  -0.00000  -0.00000   2.07189
   A16        2.07699  -0.00000   0.00000  -0.00000  -0.00000   2.07699
   A17        2.06568  -0.00001   0.00000  -0.00004  -0.00004   2.06564
   A18        2.14051   0.00001   0.00000   0.00005   0.00005   2.14056
   A19        2.11375   0.00000   0.00000   0.00000   0.00000   2.11376
   A20        2.07038  -0.00000   0.00000  -0.00000  -0.00000   2.07038
   A21        2.09905  -0.00000   0.00000   0.00000   0.00000   2.09905
   A22        2.07657  -0.00000   0.00000  -0.00001  -0.00001   2.07655
   A23        2.05862  -0.00001   0.00000  -0.00004  -0.00004   2.05857
   A24        2.14796   0.00001   0.00000   0.00006   0.00006   2.14801
   A25        2.10866   0.00000   0.00000   0.00001   0.00001   2.10867
   A26        2.08449   0.00000   0.00000   0.00000   0.00000   2.08450
   A27        2.08795  -0.00000   0.00000  -0.00001  -0.00001   2.08793
   A28        2.15418   0.00000   0.00000   0.00001   0.00001   2.15419
   A29        2.06820   0.00000   0.00000   0.00002   0.00002   2.06823
   A30        2.05953  -0.00001   0.00000  -0.00003  -0.00003   2.05949
   A31        2.11944   0.00000   0.00000   0.00002   0.00002   2.11946
   A32        2.09509   0.00000   0.00000   0.00002   0.00002   2.09511
   A33        2.06865  -0.00001   0.00000  -0.00004  -0.00004   2.06861
   A34        2.08562  -0.00000   0.00000  -0.00001  -0.00001   2.08561
   A35        2.09989  -0.00000   0.00000   0.00000   0.00000   2.09989
   A36        2.09767   0.00000   0.00000   0.00001   0.00001   2.09768
   A37        2.09948   0.00000   0.00000   0.00001   0.00001   2.09948
   A38        2.07147   0.00000   0.00000   0.00001   0.00001   2.07148
   A39        2.11043  -0.00000   0.00000  -0.00002  -0.00002   2.11041
   A40        2.04457   0.00000   0.00000  -0.00000  -0.00000   2.04457
   A41        2.07801   0.00000   0.00000  -0.00000  -0.00000   2.07801
   A42        2.15761  -0.00000   0.00000  -0.00000  -0.00000   2.15761
   A43        2.10086  -0.00000   0.00000  -0.00000  -0.00000   2.10086
   A44        2.08846   0.00000   0.00000   0.00000   0.00000   2.08847
   A45        2.09386  -0.00000   0.00000  -0.00000  -0.00000   2.09385
   A46        2.17377  -0.00000   0.00000  -0.00000  -0.00000   2.17377
   A47        2.05260   0.00000   0.00000   0.00000   0.00000   2.05260
   A48        2.05682   0.00000   0.00000   0.00000   0.00000   2.05682
   A49        2.11841   0.00000   0.00000   0.00001   0.00001   2.11842
   A50        2.10350  -0.00000   0.00000  -0.00001  -0.00001   2.10349
   A51        2.06080   0.00000   0.00000   0.00000   0.00000   2.06080
   A52        2.16523   0.00000   0.00000   0.00000   0.00000   2.16524
   A53        2.07743   0.00000   0.00000   0.00000   0.00000   2.07744
   A54        2.03768  -0.00000   0.00000  -0.00000  -0.00000   2.03767
   A55        2.10186  -0.00000   0.00000  -0.00001  -0.00001   2.10185
   A56        2.10123  -0.00000   0.00000   0.00000   0.00000   2.10123
   A57        2.08007   0.00000   0.00000   0.00001   0.00001   2.08009
   A58        2.12638   0.00000   0.00000   0.00000   0.00000   2.12638
   A59        2.08584   0.00000   0.00000   0.00000   0.00000   2.08584
   A60        2.06927  -0.00000   0.00000  -0.00001  -0.00001   2.06927
   A61        2.09260   0.00000   0.00000   0.00001   0.00001   2.09260
   A62        2.08977  -0.00000   0.00000  -0.00001  -0.00001   2.08977
   A63        2.09935   0.00000   0.00000   0.00000   0.00000   2.09935
   A64        2.11497   0.00000   0.00000   0.00000   0.00000   2.11498
   A65        2.06463   0.00000   0.00000   0.00001   0.00001   2.06464
   A66        2.10327  -0.00000   0.00000  -0.00002  -0.00002   2.10325
   A67        2.11620   0.00000   0.00000   0.00000   0.00000   2.11620
   A68        2.06556  -0.00000   0.00000  -0.00000  -0.00000   2.06556
   A69        2.10098   0.00000   0.00000   0.00000   0.00000   2.10098
   A70        2.10027   0.00000   0.00000   0.00001   0.00001   2.10028
   A71        2.07321   0.00000   0.00000   0.00002   0.00002   2.07323
   A72        2.10801  -0.00000   0.00000  -0.00002  -0.00002   2.10799
   A73        2.10497  -0.00000   0.00000  -0.00000  -0.00000   2.10497
   A74        2.08528  -0.00000   0.00000  -0.00001  -0.00001   2.08527
   A75        2.09270   0.00000   0.00000   0.00001   0.00001   2.09272
   A76        2.08077  -0.00000   0.00000  -0.00000  -0.00000   2.08077
   A77        2.10262  -0.00000   0.00000  -0.00002  -0.00002   2.10260
   A78        2.09888   0.00000   0.00000   0.00002   0.00002   2.09890
    D1        0.00028  -0.00000   0.00000  -0.00000  -0.00000   0.00028
    D2        3.13963   0.00000   0.00000   0.00000   0.00000   3.13963
    D3       -3.13563   0.00000   0.00000   0.00000   0.00000  -3.13562
    D4        0.00372   0.00000   0.00000   0.00001   0.00001   0.00373
    D5       -3.08667  -0.00000   0.00000  -0.00000  -0.00000  -3.08667
    D6        0.00960  -0.00000   0.00000  -0.00000  -0.00000   0.00960
    D7        0.04937  -0.00000   0.00000  -0.00001  -0.00001   0.04936
    D8       -3.13754  -0.00000   0.00000  -0.00001  -0.00001  -3.13755
    D9        3.13972  -0.00000   0.00000  -0.00000  -0.00000   3.13972
   D10       -0.00484  -0.00000   0.00000  -0.00000  -0.00000  -0.00484
   D11        0.00032  -0.00000   0.00000  -0.00000  -0.00000   0.00032
   D12        3.13895  -0.00000   0.00000  -0.00000  -0.00000   3.13894
   D13        3.13512   0.00000   0.00000   0.00002   0.00002   3.13513
   D14        0.03250   0.00000   0.00000   0.00003   0.00003   0.03252
   D15        0.03846   0.00000   0.00000   0.00002   0.00002   0.03848
   D16       -3.06416   0.00000   0.00000   0.00003   0.00003  -3.06413
   D17       -0.01460   0.00000   0.00000   0.00001   0.00001  -0.01459
   D18        3.12930  -0.00000   0.00000  -0.00001  -0.00001   3.12930
   D19        3.08279   0.00000   0.00000   0.00001   0.00001   3.08279
   D20       -0.05649  -0.00000   0.00000  -0.00001  -0.00001  -0.05650
   D21        3.13760   0.00000   0.00000   0.00000   0.00000   3.13760
   D22       -0.00335  -0.00000   0.00000  -0.00000  -0.00000  -0.00335
   D23       -0.00103   0.00000   0.00000  -0.00000  -0.00000  -0.00103
   D24        3.14121  -0.00000   0.00000  -0.00000  -0.00000   3.14121
   D25       -0.00048   0.00000   0.00000   0.00001   0.00001  -0.00047
   D26       -3.13234  -0.00000   0.00000   0.00000   0.00000  -3.13234
   D27        3.13817   0.00000   0.00000   0.00001   0.00001   3.13818
   D28        0.00631  -0.00000   0.00000   0.00000   0.00000   0.00631
   D29       -3.01497   0.00000   0.00000   0.00001   0.00001  -3.01495
   D30        0.05706   0.00000   0.00000   0.00001   0.00001   0.05707
   D31        0.08774   0.00000   0.00000   0.00000   0.00000   0.08774
   D32       -3.12342   0.00000   0.00000  -0.00000  -0.00000  -3.12342
   D33        0.01007  -0.00000   0.00000  -0.00001  -0.00001   0.01005
   D34        3.14140  -0.00000   0.00000  -0.00001  -0.00001   3.14140
   D35       -3.13394  -0.00000   0.00000   0.00001   0.00001  -3.13394
   D36       -0.00261  -0.00000   0.00000   0.00001   0.00001  -0.00260
   D37       -0.02243  -0.00000   0.00000  -0.00003  -0.00003  -0.02246
   D38        3.06369  -0.00000   0.00000  -0.00002  -0.00002   3.06368
   D39        3.12157  -0.00000   0.00000  -0.00005  -0.00005   3.12152
   D40       -0.07549  -0.00000   0.00000  -0.00004  -0.00004  -0.07553
   D41       -0.00295   0.00000   0.00000   0.00000   0.00000  -0.00295
   D42        3.14104  -0.00000   0.00000   0.00000   0.00000   3.14104
   D43        3.13799   0.00000   0.00000   0.00000   0.00000   3.13799
   D44       -0.00121   0.00000   0.00000   0.00000   0.00000  -0.00121
   D45       -0.00788  -0.00000   0.00000  -0.00001  -0.00001  -0.00789
   D46        3.13164  -0.00000   0.00000  -0.00000  -0.00000   3.13164
   D47       -3.13931  -0.00000   0.00000  -0.00001  -0.00001  -3.13933
   D48        0.00020  -0.00000   0.00000  -0.00001  -0.00001   0.00020
   D49        3.00724  -0.00000   0.00000  -0.00004  -0.00004   3.00720
   D50       -0.07040   0.00000   0.00000   0.00000   0.00000  -0.07039
   D51       -0.06466  -0.00000   0.00000  -0.00003  -0.00003  -0.06469
   D52        3.14089   0.00000   0.00000   0.00001   0.00001   3.14090
   D53       -0.13024  -0.00000   0.00000  -0.00004  -0.00004  -0.13028
   D54        3.09130  -0.00000   0.00000  -0.00000  -0.00000   3.09130
   D55        2.94263  -0.00000   0.00000  -0.00005  -0.00005   2.94258
   D56       -0.11902   0.00000   0.00000  -0.00001  -0.00001  -0.11903
   D57        0.11516   0.00000   0.00000   0.00005   0.00005   0.11521
   D58       -3.11036   0.00000   0.00000   0.00001   0.00001  -3.11035
   D59       -2.97122   0.00000   0.00000   0.00004   0.00004  -2.97118
   D60        0.08644   0.00000   0.00000   0.00000   0.00000   0.08644
   D61        0.00407   0.00000   0.00000   0.00001   0.00001   0.00408
   D62       -3.13924   0.00000   0.00000   0.00000   0.00000  -3.13923
   D63       -3.13548   0.00000   0.00000   0.00000   0.00000  -3.13548
   D64        0.00440   0.00000   0.00000   0.00000   0.00000   0.00440
   D65        0.00148  -0.00000   0.00000  -0.00000  -0.00000   0.00147
   D66       -3.13840  -0.00000   0.00000  -0.00000  -0.00000  -3.13840
   D67        3.14068  -0.00000   0.00000  -0.00000  -0.00000   3.14067
   D68        0.00080   0.00000   0.00000   0.00000   0.00000   0.00080
   D69        0.11415   0.00000   0.00000   0.00002   0.00002   0.11417
   D70       -3.06115   0.00000   0.00000   0.00004   0.00004  -3.06111
   D71       -3.09285  -0.00000   0.00000  -0.00002  -0.00002  -3.09287
   D72        0.01504   0.00000   0.00000   0.00000   0.00000   0.01504
   D73       -2.89266  -0.00000   0.00000  -0.00005  -0.00005  -2.89272
   D74        0.24946   0.00000   0.00000   0.00006   0.00006   0.24952
   D75        0.33438  -0.00000   0.00000  -0.00001  -0.00001   0.33437
   D76       -2.80669   0.00000   0.00000   0.00010   0.00010  -2.80658
   D77        0.32269   0.00000   0.00000   0.00005   0.00005   0.32275
   D78       -2.90255   0.00000   0.00000   0.00011   0.00011  -2.90244
   D79       -2.81943  -0.00000   0.00000  -0.00007  -0.00007  -2.81949
   D80        0.23852  -0.00000   0.00000  -0.00001  -0.00001   0.23851
   D81       -0.20559  -0.00000   0.00000  -0.00007  -0.00007  -0.20567
   D82        2.94235  -0.00000   0.00000  -0.00008  -0.00008   2.94227
   D83        2.93649   0.00000   0.00000   0.00004   0.00004   2.93653
   D84       -0.19875   0.00000   0.00000   0.00003   0.00003  -0.19872
   D85        0.02521   0.00000   0.00000   0.00003   0.00003   0.02525
   D86       -3.12265   0.00000   0.00000   0.00004   0.00004  -3.12261
   D87       -3.08347   0.00000   0.00000   0.00001   0.00001  -3.08346
   D88        0.05185   0.00000   0.00000   0.00002   0.00002   0.05186
   D89       -3.11983   0.00000   0.00000   0.00002   0.00002  -3.11981
   D90        0.08520   0.00000   0.00000   0.00004   0.00004   0.08524
   D91        0.10367  -0.00000   0.00000  -0.00004  -0.00004   0.10363
   D92       -2.97449  -0.00000   0.00000  -0.00002  -0.00002  -2.97451
   D93        3.08900  -0.00000   0.00000  -0.00002  -0.00002   3.08898
   D94       -0.11062  -0.00000   0.00000  -0.00002  -0.00002  -0.11064
   D95       -0.13019   0.00000   0.00000   0.00003   0.00003  -0.13016
   D96        2.95338   0.00000   0.00000   0.00003   0.00003   2.95341
   D97        0.02542  -0.00000   0.00000  -0.00002  -0.00002   0.02540
   D98       -3.08945   0.00000   0.00000  -0.00000  -0.00000  -3.08946
   D99       -3.10991  -0.00000   0.00000  -0.00002  -0.00002  -3.10993
   D100       0.05841   0.00000   0.00000  -0.00001  -0.00001   0.05840
   D101      -0.00752   0.00000   0.00000   0.00001   0.00001  -0.00750
   D102      -3.12605   0.00000   0.00000   0.00003   0.00003  -3.12602
   D103       3.07121  -0.00000   0.00000  -0.00000  -0.00000   3.07121
   D104      -0.04731   0.00000   0.00000   0.00001   0.00001  -0.04730
   D105       0.06372   0.00000   0.00000   0.00000   0.00000   0.06372
   D106      -3.10979   0.00000   0.00000   0.00000   0.00000  -3.10979
   D107      -3.01953   0.00000   0.00000   0.00000   0.00000  -3.01952
   D108       0.09015   0.00000   0.00000   0.00000   0.00000   0.09015
   D109      -0.06558   0.00000   0.00000   0.00004   0.00004  -0.06554
   D110       3.13806   0.00000   0.00000   0.00000   0.00000   3.13807
   D111       3.01776   0.00000   0.00000   0.00004   0.00004   3.01780
   D112      -0.06179   0.00000   0.00000   0.00000   0.00000  -0.06178
   D113       0.11044  -0.00000   0.00000  -0.00002  -0.00002   0.11043
   D114      -3.09445   0.00000   0.00000   0.00002   0.00002  -3.09443
   D115      -3.05846  -0.00000   0.00000  -0.00003  -0.00003  -3.05849
   D116       0.01984   0.00000   0.00000   0.00000   0.00000   0.01984
   D117       0.03591  -0.00000   0.00000  -0.00002  -0.00002   0.03589
   D118       3.13170   0.00000   0.00000   0.00001   0.00001   3.13170
   D119      -3.07312  -0.00000   0.00000  -0.00002  -0.00002  -3.07315
   D120       0.02266   0.00000   0.00000   0.00001   0.00001   0.02267
   D121      -0.06480   0.00000   0.00000   0.00002   0.00002  -0.06479
   D122       3.12250  -0.00000   0.00000  -0.00001  -0.00001   3.12248
   D123       3.05363  -0.00000   0.00000   0.00000   0.00000   3.05363
   D124      -0.04226  -0.00000   0.00000  -0.00003  -0.00003  -0.04229
         Item               Value     Threshold  Converged?
 Maximum Force            0.000032     0.000450     YES
 RMS     Force            0.000004     0.000300     YES
 Maximum Displacement     0.000413     0.001800     YES
 RMS     Displacement     0.000079     0.001200     YES
 Predicted change in Energy=-6.692609D-09
 Optimization completed.
    -- Stationary point found.
                           ----------------------------
                           !   Optimized Parameters   !
                           ! (Angstroms and Degrees)  !
 --------------------------                            --------------------------
 ! Name  Definition              Value          Derivative Info.                !
 --------------------------------------------------------------------------------
 ! R1    R(1,2)                  1.357          -DE/DX =    0.0                 !
 ! R2    R(1,3)                  1.4378         -DE/DX =    0.0                 !
 ! R3    R(1,27)                 1.0867         -DE/DX =    0.0                 !
 ! R4    R(2,4)                  1.4398         -DE/DX =    0.0                 !
 ! R5    R(2,28)                 1.0868         -DE/DX =    0.0                 !
 ! R6    R(3,5)                  1.3961         -DE/DX =    0.0                 !
 ! R7    R(3,6)                  1.4344         -DE/DX =    0.0                 !
 ! R8    R(4,7)                  1.412          -DE/DX =    0.0                 !
 ! R9    R(4,8)                  1.4259         -DE/DX =    0.0                 !
 ! R10   R(5,9)                  1.3996         -DE/DX =    0.0                 !
 ! R11   R(5,29)                 1.0876         -DE/DX =    0.0                 !
 ! R12   R(6,8)                  1.4621         -DE/DX =    0.0                 !
 ! R13   R(6,10)                 1.3983         -DE/DX =    0.0                 !
 ! R14   R(7,12)                 1.3826         -DE/DX =    0.0                 !
 ! R15   R(7,30)                 1.087          -DE/DX =    0.0                 !
 ! R16   R(8,11)                 1.4125         -DE/DX =    0.0                 !
 ! R17   R(9,13)                 1.4318         -DE/DX =    0.0                 !
 ! R18   R(9,14)                 1.4397         -DE/DX =    0.0                 !
 ! R19   R(10,14)                1.4054         -DE/DX =    0.0                 !
 ! R20   R(10,31)                1.0787         -DE/DX =    0.0                 !
 ! R21   R(11,15)                1.3848         -DE/DX =    0.0                 !
 ! R22   R(11,32)                1.0844         -DE/DX =    0.0                 !
 ! R23   R(12,15)                1.4052         -DE/DX =    0.0                 !
 ! R24   R(12,33)                1.0858         -DE/DX =    0.0                 !
 ! R25   R(13,17)                1.3589         -DE/DX =    0.0                 !
 ! R26   R(13,34)                1.0865         -DE/DX =    0.0                 !
 ! R27   R(14,16)                1.459          -DE/DX =    0.0                 !
 ! R28   R(15,35)                1.086          -DE/DX =    0.0                 !
 ! R29   R(16,18)                1.4528         -DE/DX =    0.0                 !
 ! R30   R(16,19)                1.4159         -DE/DX =    0.0                 !
 ! R31   R(17,19)                1.435          -DE/DX =    0.0                 !
 ! R32   R(17,36)                1.0866         -DE/DX =    0.0                 !
 ! R33   R(18,20)                1.4222         -DE/DX =    0.0                 !
 ! R34   R(18,21)                1.4345         -DE/DX =    0.0                 !
 ! R35   R(19,22)                1.4279         -DE/DX =    0.0                 !
 ! R36   R(20,25)                1.3809         -DE/DX =    0.0                 !
 ! R37   R(20,38)                1.0816         -DE/DX =    0.0                 !
 ! R38   R(21,23)                1.4168         -DE/DX =    0.0                 !
 ! R39   R(21,24)                1.4265         -DE/DX =    0.0                 !
 ! R40   R(22,24)                1.363          -DE/DX =    0.0                 !
 ! R41   R(22,37)                1.0866         -DE/DX =    0.0                 !
 ! R42   R(23,26)                1.3779         -DE/DX =    0.0                 !
 ! R43   R(23,40)                1.0869         -DE/DX =    0.0                 !
 ! R44   R(24,39)                1.0865         -DE/DX =    0.0                 !
 ! R45   R(25,26)                1.4091         -DE/DX =    0.0                 !
 ! R46   R(25,41)                1.0861         -DE/DX =    0.0                 !
 ! R47   R(26,42)                1.0858         -DE/DX =    0.0                 !
 ! A1    A(2,1,3)              121.0522         -DE/DX =    0.0                 !
 ! A2    A(2,1,27)             120.6549         -DE/DX =    0.0                 !
 ! A3    A(3,1,27)             118.2921         -DE/DX =    0.0                 !
 ! A4    A(1,2,4)              121.3809         -DE/DX =    0.0                 !
 ! A5    A(1,2,28)             120.4709         -DE/DX =    0.0                 !
 ! A6    A(4,2,28)             118.148          -DE/DX =    0.0                 !
 ! A7    A(1,3,5)              121.3336         -DE/DX =    0.0                 !
 ! A8    A(1,3,6)              119.745          -DE/DX =    0.0                 !
 ! A9    A(5,3,6)              118.8716         -DE/DX =    0.0                 !
 ! A10   A(2,4,7)              120.5277         -DE/DX =    0.0                 !
 ! A11   A(2,4,8)              119.8356         -DE/DX =    0.0                 !
 ! A12   A(7,4,8)              119.6365         -DE/DX =    0.0                 !
 ! A13   A(3,5,9)              122.3168         -DE/DX =    0.0                 !
 ! A14   A(3,5,29)             118.9355         -DE/DX =    0.0                 !
 ! A15   A(9,5,29)             118.7109         -DE/DX =    0.0                 !
 ! A16   A(3,6,8)              119.003          -DE/DX =    0.0                 !
 ! A17   A(3,6,10)             118.3546         -DE/DX =    0.0                 !
 ! A18   A(8,6,10)             122.6423         -DE/DX =    0.0                 !
 ! A19   A(4,7,12)             121.1091         -DE/DX =    0.0                 !
 ! A20   A(4,7,30)             118.624          -DE/DX =    0.0                 !
 ! A21   A(12,7,30)            120.2669         -DE/DX =    0.0                 !
 ! A22   A(4,8,6)              118.9785         -DE/DX =    0.0                 !
 ! A23   A(4,8,11)             117.9501         -DE/DX =    0.0                 !
 ! A24   A(6,8,11)             123.0689         -DE/DX =    0.0                 !
 ! A25   A(5,9,13)             120.8173         -DE/DX =    0.0                 !
 ! A26   A(5,9,14)             119.4327         -DE/DX =    0.0                 !
 ! A27   A(13,9,14)            119.6307         -DE/DX =    0.0                 !
 ! A28   A(6,10,14)            123.4252         -DE/DX =    0.0                 !
 ! A29   A(6,10,31)            118.4994         -DE/DX =    0.0                 !
 ! A30   A(14,10,31)           118.0023         -DE/DX =    0.0                 !
 ! A31   A(8,11,15)            121.4348         -DE/DX =    0.0                 !
 ! A32   A(8,11,32)            120.04           -DE/DX =    0.0                 !
 ! A33   A(15,11,32)           118.5251         -DE/DX =    0.0                 !
 ! A34   A(7,12,15)            119.4973         -DE/DX =    0.0                 !
 ! A35   A(7,12,33)            120.315          -DE/DX =    0.0                 !
 ! A36   A(15,12,33)           120.1875         -DE/DX =    0.0                 !
 ! A37   A(9,13,17)            120.2912         -DE/DX =    0.0                 !
 ! A38   A(9,13,34)            118.6865         -DE/DX =    0.0                 !
 ! A39   A(17,13,34)           120.9187         -DE/DX =    0.0                 !
 ! A40   A(9,14,10)            117.1455         -DE/DX =    0.0                 !
 ! A41   A(9,14,16)            119.0615         -DE/DX =    0.0                 !
 ! A42   A(10,14,16)           123.6219         -DE/DX =    0.0                 !
 ! A43   A(11,15,12)           120.3707         -DE/DX =    0.0                 !
 ! A44   A(11,15,35)           119.6601         -DE/DX =    0.0                 !
 ! A45   A(12,15,35)           119.9691         -DE/DX =    0.0                 !
 ! A46   A(14,16,18)           124.548          -DE/DX =    0.0                 !
 ! A47   A(14,16,19)           117.6051         -DE/DX =    0.0                 !
 ! A48   A(18,16,19)           117.8469         -DE/DX =    0.0                 !
 ! A49   A(13,17,19)           121.376          -DE/DX =    0.0                 !
 ! A50   A(13,17,36)           120.5219         -DE/DX =    0.0                 !
 ! A51   A(19,17,36)           118.075          -DE/DX =    0.0                 !
 ! A52   A(16,18,20)           124.0588         -DE/DX =    0.0                 !
 ! A53   A(16,18,21)           119.0283         -DE/DX =    0.0                 !
 ! A54   A(20,18,21)           116.7503         -DE/DX =    0.0                 !
 ! A55   A(16,19,17)           120.4278         -DE/DX =    0.0                 !
 ! A56   A(16,19,22)           120.3918         -DE/DX =    0.0                 !
 ! A57   A(17,19,22)           119.1794         -DE/DX =    0.0                 !
 ! A58   A(18,20,25)           121.8326         -DE/DX =    0.0                 !
 ! A59   A(18,20,38)           119.5097         -DE/DX =    0.0                 !
 ! A60   A(25,20,38)           118.5607         -DE/DX =    0.0                 !
 ! A61   A(18,21,23)           119.897          -DE/DX =    0.0                 !
 ! A62   A(18,21,24)           119.7352         -DE/DX =    0.0                 !
 ! A63   A(23,21,24)           120.2837         -DE/DX =    0.0                 !
 ! A64   A(19,22,24)           121.1791         -DE/DX =    0.0                 !
 ! A65   A(19,22,37)           118.2944         -DE/DX =    0.0                 !
 ! A66   A(24,22,37)           120.5086         -DE/DX =    0.0                 !
 ! A67   A(21,23,26)           121.2492         -DE/DX =    0.0                 !
 ! A68   A(21,23,40)           118.3479         -DE/DX =    0.0                 !
 ! A69   A(26,23,40)           120.3775         -DE/DX =    0.0                 !
 ! A70   A(21,24,22)           120.3367         -DE/DX =    0.0                 !
 ! A71   A(21,24,39)           118.7862         -DE/DX =    0.0                 !
 ! A72   A(22,24,39)           120.78           -DE/DX =    0.0                 !
 ! A73   A(20,25,26)           120.606          -DE/DX =    0.0                 !
 ! A74   A(20,25,41)           119.4778         -DE/DX =    0.0                 !
 ! A75   A(26,25,41)           119.903          -DE/DX =    0.0                 !
 ! A76   A(23,26,25)           119.2193         -DE/DX =    0.0                 !
 ! A77   A(23,26,42)           120.4714         -DE/DX =    0.0                 !
 ! A78   A(25,26,42)           120.2569         -DE/DX =    0.0                 !
 ! D1    D(3,1,2,4)              0.0159         -DE/DX =    0.0                 !
 ! D2    D(3,1,2,28)           179.8874         -DE/DX =    0.0                 !
 ! D3    D(27,1,2,4)          -179.6583         -DE/DX =    0.0                 !
 ! D4    D(27,1,2,28)            0.2132         -DE/DX =    0.0                 !
 ! D5    D(2,1,3,5)           -176.8529         -DE/DX =    0.0                 !
 ! D6    D(2,1,3,6)              0.5503         -DE/DX =    0.0                 !
 ! D7    D(27,1,3,5)             2.8288         -DE/DX =    0.0                 !
 ! D8    D(27,1,3,6)          -179.768          -DE/DX =    0.0                 !
 ! D9    D(1,2,4,7)            179.8928         -DE/DX =    0.0                 !
 ! D10   D(1,2,4,8)             -0.2772         -DE/DX =    0.0                 !
 ! D11   D(28,2,4,7)             0.0184         -DE/DX =    0.0                 !
 ! D12   D(28,2,4,8)           179.8484         -DE/DX =    0.0                 !
 ! D13   D(1,3,5,9)            179.629          -DE/DX =    0.0                 !
 ! D14   D(1,3,5,29)             1.8618         -DE/DX =    0.0                 !
 ! D15   D(6,3,5,9)              2.2036         -DE/DX =    0.0                 !
 ! D16   D(6,3,5,29)          -175.5635         -DE/DX =    0.0                 !
 ! D17   D(1,3,6,8)             -0.8366         -DE/DX =    0.0                 !
 ! D18   D(1,3,6,10)           179.296          -DE/DX =    0.0                 !
 ! D19   D(5,3,6,8)            176.6306         -DE/DX =    0.0                 !
 ! D20   D(5,3,6,10)            -3.2369         -DE/DX =    0.0                 !
 ! D21   D(2,4,7,12)           179.7715         -DE/DX =    0.0                 !
 ! D22   D(2,4,7,30)            -0.1917         -DE/DX =    0.0                 !
 ! D23   D(8,4,7,12)            -0.0588         -DE/DX =    0.0                 !
 ! D24   D(8,4,7,30)           179.978          -DE/DX =    0.0                 !
 ! D25   D(2,4,8,6)             -0.0276         -DE/DX =    0.0                 !
 ! D26   D(2,4,8,11)          -179.4701         -DE/DX =    0.0                 !
 ! D27   D(7,4,8,6)            179.8039         -DE/DX =    0.0                 !
 ! D28   D(7,4,8,11)             0.3614         -DE/DX =    0.0                 !
 ! D29   D(3,5,9,13)          -172.7449         -DE/DX =    0.0                 !
 ! D30   D(3,5,9,14)             3.2695         -DE/DX =    0.0                 !
 ! D31   D(29,5,9,13)            5.027          -DE/DX =    0.0                 !
 ! D32   D(29,5,9,14)         -178.9585         -DE/DX =    0.0                 !
 ! D33   D(3,6,8,4)              0.5768         -DE/DX =    0.0                 !
 ! D34   D(3,6,8,11)           179.9892         -DE/DX =    0.0                 !
 ! D35   D(10,6,8,4)          -179.5617         -DE/DX =    0.0                 !
 ! D36   D(10,6,8,11)           -0.1493         -DE/DX =    0.0                 !
 ! D37   D(3,6,10,14)           -1.2852         -DE/DX =    0.0                 !
 ! D38   D(3,6,10,31)          175.5368         -DE/DX =    0.0                 !
 ! D39   D(8,6,10,14)          178.8525         -DE/DX =    0.0                 !
 ! D40   D(8,6,10,31)           -4.3255         -DE/DX =    0.0                 !
 ! D41   D(4,7,12,15)           -0.1689         -DE/DX =    0.0                 !
 ! D42   D(4,7,12,33)          179.9682         -DE/DX =    0.0                 !
 ! D43   D(30,7,12,15)         179.7937         -DE/DX =    0.0                 !
 ! D44   D(30,7,12,33)          -0.0692         -DE/DX =    0.0                 !
 ! D45   D(4,8,11,15)           -0.4514         -DE/DX =    0.0                 !
 ! D46   D(4,8,11,32)          179.4298         -DE/DX =    0.0                 !
 ! D47   D(6,8,11,15)         -179.8695         -DE/DX =    0.0                 !
 ! D48   D(6,8,11,32)            0.0117         -DE/DX =    0.0                 !
 ! D49   D(5,9,13,17)          172.3019         -DE/DX =    0.0                 !
 ! D50   D(5,9,13,34)           -4.0335         -DE/DX =    0.0                 !
 ! D51   D(14,9,13,17)          -3.7047         -DE/DX =    0.0                 !
 ! D52   D(14,9,13,34)         179.9599         -DE/DX =    0.0                 !
 ! D53   D(5,9,14,10)           -7.4623         -DE/DX =    0.0                 !
 ! D54   D(5,9,14,16)          177.1184         -DE/DX =    0.0                 !
 ! D55   D(13,9,14,10)         168.6            -DE/DX =    0.0                 !
 ! D56   D(13,9,14,16)          -6.8192         -DE/DX =    0.0                 !
 ! D57   D(6,10,14,9)            6.5983         -DE/DX =    0.0                 !
 ! D58   D(6,10,14,16)        -178.2107         -DE/DX =    0.0                 !
 ! D59   D(31,10,14,9)        -170.2385         -DE/DX =    0.0                 !
 ! D60   D(31,10,14,16)          4.9525         -DE/DX =    0.0                 !
 ! D61   D(8,11,15,12)           0.2331         -DE/DX =    0.0                 !
 ! D62   D(8,11,15,35)        -179.865          -DE/DX =    0.0                 !
 ! D63   D(32,11,15,12)       -179.6498         -DE/DX =    0.0                 !
 ! D64   D(32,11,15,35)          0.2521         -DE/DX =    0.0                 !
 ! D65   D(7,12,15,11)           0.0846         -DE/DX =    0.0                 !
 ! D66   D(7,12,15,35)        -179.817          -DE/DX =    0.0                 !
 ! D67   D(33,12,15,11)        179.9476         -DE/DX =    0.0                 !
 ! D68   D(33,12,15,35)          0.046          -DE/DX =    0.0                 !
 ! D69   D(9,13,17,19)           6.5401         -DE/DX =    0.0                 !
 ! D70   D(9,13,17,36)        -175.391          -DE/DX =    0.0                 !
 ! D71   D(34,13,17,19)       -177.2072         -DE/DX =    0.0                 !
 ! D72   D(34,13,17,36)          0.8617         -DE/DX =    0.0                 !
 ! D73   D(9,14,16,18)        -165.7373         -DE/DX =    0.0                 !
 ! D74   D(9,14,16,19)          14.293          -DE/DX =    0.0                 !
 ! D75   D(10,14,16,18)         19.1585         -DE/DX =    0.0                 !
 ! D76   D(10,14,16,19)       -160.8112         -DE/DX =    0.0                 !
 ! D77   D(14,16,18,20)         18.489          -DE/DX =    0.0                 !
 ! D78   D(14,16,18,21)       -166.3037         -DE/DX =    0.0                 !
 ! D79   D(19,16,18,20)       -161.5413         -DE/DX =    0.0                 !
 ! D80   D(19,16,18,21)         13.666          -DE/DX =    0.0                 !
 ! D81   D(14,16,19,17)        -11.7797         -DE/DX =    0.0                 !
 ! D82   D(14,16,19,22)        168.584          -DE/DX =    0.0                 !
 ! D83   D(18,16,19,17)        168.2485         -DE/DX =    0.0                 !
 ! D84   D(18,16,19,22)        -11.3878         -DE/DX =    0.0                 !
 ! D85   D(13,17,19,16)          1.4446         -DE/DX =    0.0                 !
 ! D86   D(13,17,19,22)       -178.9147         -DE/DX =    0.0                 !
 ! D87   D(36,17,19,16)       -176.67           -DE/DX =    0.0                 !
 ! D88   D(36,17,19,22)          2.9706         -DE/DX =    0.0                 !
 ! D89   D(16,18,20,25)       -178.753          -DE/DX =    0.0                 !
 ! D90   D(16,18,20,38)          4.8818         -DE/DX =    0.0                 !
 ! D91   D(21,18,20,25)          5.9397         -DE/DX =    0.0                 !
 ! D92   D(21,18,20,38)       -170.4255         -DE/DX =    0.0                 !
 ! D93   D(16,18,21,23)        176.9866         -DE/DX =    0.0                 !
 ! D94   D(16,18,21,24)         -6.338          -DE/DX =    0.0                 !
 ! D95   D(20,18,21,23)         -7.4591         -DE/DX =    0.0                 !
 ! D96   D(20,18,21,24)        169.2162         -DE/DX =    0.0                 !
 ! D97   D(16,19,22,24)          1.4563         -DE/DX =    0.0                 !
 ! D98   D(16,19,22,37)       -177.0127         -DE/DX =    0.0                 !
 ! D99   D(17,19,22,24)       -178.1845         -DE/DX =    0.0                 !
 ! D100  D(17,19,22,37)          3.3465         -DE/DX =    0.0                 !
 ! D101  D(18,20,25,26)         -0.4308         -DE/DX =    0.0                 !
 ! D102  D(18,20,25,41)       -179.1094         -DE/DX =    0.0                 !
 ! D103  D(38,20,25,26)        175.9676         -DE/DX =    0.0                 !
 ! D104  D(38,20,25,41)         -2.7109         -DE/DX =    0.0                 !
 ! D105  D(18,21,23,26)          3.6508         -DE/DX =    0.0                 !
 ! D106  D(18,21,23,40)       -178.1779         -DE/DX =    0.0                 !
 ! D107  D(24,21,23,26)       -173.0061         -DE/DX =    0.0                 !
 ! D108  D(24,21,23,40)          5.1652         -DE/DX =    0.0                 !
 ! D109  D(18,21,24,22)         -3.7575         -DE/DX =    0.0                 !
 ! D110  D(18,21,24,39)        179.7977         -DE/DX =    0.0                 !
 ! D111  D(23,21,24,22)        172.9048         -DE/DX =    0.0                 !
 ! D112  D(23,21,24,39)         -3.54           -DE/DX =    0.0                 !
 ! D113  D(19,22,24,21)          6.328          -DE/DX =    0.0                 !
 ! D114  D(19,22,24,39)       -177.2988         -DE/DX =    0.0                 !
 ! D115  D(37,22,24,21)       -175.2367         -DE/DX =    0.0                 !
 ! D116  D(37,22,24,39)          1.1365         -DE/DX =    0.0                 !
 ! D117  D(21,23,26,25)          2.0574         -DE/DX =    0.0                 !
 ! D118  D(21,23,26,42)        179.4329         -DE/DX =    0.0                 !
 ! D119  D(40,23,26,25)       -176.0771         -DE/DX =    0.0                 !
 ! D120  D(40,23,26,42)          1.2985         -DE/DX =    0.0                 !
 ! D121  D(20,25,26,23)         -3.7129         -DE/DX =    0.0                 !
 ! D122  D(20,25,26,42)        178.9058         -DE/DX =    0.0                 !
 ! D123  D(41,25,26,23)        174.9601         -DE/DX =    0.0                 !
 ! D124  D(41,25,26,42)         -2.4212         -DE/DX =    0.0                 !
 --------------------------------------------------------------------------------
 Lowest energy point so far.  Saving SCF results.
 Largest change from initial coordinates is atom   22       0.000 Angstoms.
 GradGradGradGradGradGradGradGradGradGradGradGradGradGradGradGradGradGrad

 Leave Link  103 at Thu Sep  8 15:02:55 2022, MaxMem=  1342177280 cpu:             164.8 elap:               3.8
 (Enter /mnt/opt/groups/app-gaussian/g16-avx2/l202.exe)
                          Input orientation:                          
 ---------------------------------------------------------------------
 Center     Atomic      Atomic             Coordinates (Angstroms)
 Number     Number       Type             X           Y           Z
 ---------------------------------------------------------------------
      1          6           0       -3.481753   -2.207574    0.364665
      2          6           0       -4.487347   -1.305515    0.236186
      3          6           0       -2.106139   -1.806984    0.243877
      4          6           0       -4.218676    0.084581   -0.025748
      5          6           0       -1.069762   -2.740028    0.310327
      6          6           0       -1.784704   -0.431319   -0.004773
      7          6           0       -5.279085    1.007437   -0.158390
      8          6           0       -2.871725    0.535796   -0.148985
      9          6           0        0.275565   -2.373998    0.187749
     10          6           0       -0.437055   -0.071356   -0.102168
     11          6           0       -2.653578    1.909533   -0.394664
     12          6           0       -5.034732    2.345713   -0.405282
     13          6           0        1.301937   -3.368955    0.106072
     14          6           0        0.621052   -0.982544    0.056720
     15          6           0       -3.709070    2.796811   -0.522889
     16          6           0        2.028904   -0.604791   -0.006690
     17          6           0        2.583679   -3.010591   -0.168606
     18          6           0        2.526634    0.750093    0.158344
     19          6           0        2.973622   -1.631827   -0.246449
     20          6           0        1.785721    1.802684    0.763180
     21          6           0        3.880077    1.044717   -0.214685
     22          6           0        4.328270   -1.308185   -0.561155
     23          6           0        4.365113    2.372702   -0.121746
     24          6           0        4.751475   -0.013426   -0.609686
     25          6           0        2.294765    3.081563    0.873765
     26          6           0        3.583994    3.384653    0.392558
     27          1           0       -3.698212   -3.255005    0.556854
     28          1           0       -5.523913   -1.619013    0.327444
     29          1           0       -1.316306   -3.793009    0.425868
     30          1           0       -6.299485    0.645550   -0.061797
     31          1           0       -0.193782    0.947076   -0.361296
     32          1           0       -1.642495    2.290976   -0.485101
     33          1           0       -5.860054    3.044155   -0.505501
     34          1           0        1.024125   -4.414400    0.207705
     35          1           0       -3.508269    3.846845   -0.713802
     36          1           0        3.351169   -3.767605   -0.305190
     37          1           0        5.012894   -2.121178   -0.787260
     38          1           0        0.820263    1.590650    1.202273
     39          1           0        5.772561    0.227581   -0.892326
     40          1           0        5.385144    2.573005   -0.439305
     41          1           0        1.701546    3.853074    1.355837
     42          1           0        3.971735    4.396163    0.466414
 ---------------------------------------------------------------------
                    Distance matrix (angstroms):
                    1          2          3          4          5
     1  C    0.000000
     2  C    1.356995   0.000000
     3  C    1.437837   2.433451   0.000000
     4  C    2.439150   1.439847   2.848426   0.000000
     5  C    2.470660   3.707184   1.396089   4.243468   0.000000
     6  C    2.484259   2.850712   1.434434   2.488134   2.437328
     7  C    3.720253   2.476345   4.260325   1.411993   5.655227
     8  C    2.856930   2.479721   2.495813   1.425854   3.766837
     9  C    3.765161   4.881530   2.448912   5.127221   1.399610
    10  C    3.748539   4.247646   2.432693   3.785606   2.773496
    11  C    4.267672   3.754626   3.810502   2.432299   4.962248
    12  C    4.872062   3.747343   5.122788   2.433662   6.488285
    13  C    4.929439   6.147400   3.751496   6.513176   2.462159
    14  C    4.292847   5.121744   2.855223   4.956665   2.451921
    15  C    5.087563   4.243936   4.934800   2.804111   6.190055
    16  C    5.751014   6.558318   4.313541   6.285527   3.776436
    17  C    6.141554   7.284954   4.859342   7.474793   3.694619
    18  C    6.700080   7.309413   5.292310   6.780561   5.013792
    19  C    6.509747   7.483681   5.106376   7.397561   4.229310
    20  C    6.632290   7.020684   5.333475   6.295003   5.384709
    21  C    8.069051   8.702911   6.646598   8.157656   6.253066
    22  C    7.915965   8.851602   6.503729   8.676217   5.652292
    23  C    9.098837   9.592885   7.712364   8.884039   7.474260
    24  C    8.576112   9.367007   7.139488   8.989672   6.493657
    25  C    7.848714   8.102469   6.607769   7.226060   6.747476
    26  C    9.011024   9.336417   7.704078   8.482164   7.692589
    27  H    1.086694   2.127457   2.174722   3.429744   2.689745
    28  H    2.125607   1.086774   3.423959   2.174999   4.593085
    29  H    2.684494   4.034737   2.145053   4.864505   1.087613
    30  H    4.032592   2.679420   4.867495   2.155401   6.241043
    31  H    4.614064   4.885269   3.407079   4.129923   3.848786
    32  H    4.933754   4.642002   4.188037   3.422849   5.125596
    33  H    5.830451   4.621045   6.179563   3.418093   7.554419
    34  H    5.019726   6.327899   4.074123   6.912474   2.682986
    35  H    6.149779   5.329905   5.903296   3.890081   7.098032
    36  H    7.040684   8.233912   5.824751   8.498234   4.580328
    37  H    8.572831   9.589960   7.200180   9.521930   6.211793
    38  H    5.799606   6.123056   4.585441   5.400665   4.808590
    39  H    9.651546  10.435020   8.216102  10.029767   7.554499
    40  H   10.105551  10.628513   8.704617   9.929584   8.393812
    41  H    8.036197   8.134313   6.911670   7.152576   7.227879
    42  H    9.958623  10.203833   8.687296   9.269023   8.738780
                    6          7          8          9         10
     6  C    0.000000
     7  C    3.782105   0.000000
     8  C    1.462095   2.453144   0.000000
     9  C    2.838270   6.512146   4.299503   0.000000
    10  C    1.398291   4.961069   2.509670   2.427764   0.000000
    11  C    2.527161   2.786196   1.412480   5.221850   2.987047
    12  C    4.293599   1.382623   2.831976   7.129278   5.203147
    13  C    4.262551   7.907756   5.721153   1.431800   3.733847
    14  C    2.468865   6.230402   3.814074   1.439678   1.405382
    15  C    3.793739   2.408250   2.439906   6.566551   4.371438
    16  C    3.817552   7.485252   5.033622   2.498419   2.524802
    17  C    5.075653   8.829933   6.506818   2.420667   4.215252
    18  C    4.473251   7.816380   5.411345   3.850730   3.086438
    19  C    4.913379   8.664909   6.235076   2.831759   3.753479
    20  C    4.281175   7.168905   4.912113   4.478433   3.033412
    21  C    5.857686   9.159411   6.771274   4.984182   4.460483
    22  C    6.200557   9.890682   7.443795   4.256904   4.944566
    23  C    6.759916   9.740423   7.466377   6.273066   5.388378
    24  C    6.577400  10.092471   7.656831   5.122692   5.213614
    25  C    5.454744   7.920262   5.849749   5.857553   4.284412
    26  C    6.598669   9.192871   7.077115   6.644525   5.325184
    27  H    3.456898   4.602081   3.943534   4.086969   4.604897
    28  H    3.937343   2.682203   3.450259   5.850082   5.334410
    29  H    3.421375   6.252140   4.635551   2.145774   3.860389
    30  H    4.641783   1.086972   3.430625   7.239560   5.906240
    31  H    2.134974   5.089707   2.717647   3.398716   1.078672
    32  H    2.768001   3.870271   2.169018   5.088582   2.679615
    33  H    5.379417   2.146213   3.917790   8.214791   6.267217
    34  H    4.878484   8.322307   6.309462   2.173472   4.592722
    35  H    4.666485   3.392125   3.418662   7.336830   5.015850
    36  H    6.131741   9.864272   7.567567   3.412399   5.296614
    37  H    7.048067  10.775367   8.344706   4.843227   5.862855
    38  H    3.511577   6.276431   4.070552   4.128485   2.458593
    39  H    7.637680  11.103410   8.681661   6.176710   6.266821
    40  H    7.785981  10.782193   8.509430   7.139596   6.403461
    41  H    5.688692   7.688936   5.846677   6.494173   4.701122
    42  H    7.527496   9.871753   7.881250   7.718446   6.302336
                   11         12         13         14         15
    11  C    0.000000
    12  C    2.420797   0.000000
    13  C    6.615079   8.548233   0.000000
    14  C    4.392159   6.578650   2.482136   0.000000
    15  C    1.384835   1.405240   7.970097   5.776628   0.000000
    16  C    5.328976   7.665462   2.860384   1.459029   6.690419
    17  C    7.189408   9.315911   1.358946   2.831193   8.570305
    18  C    5.337107   7.748415   4.297577   2.577518   6.598268
    19  C    6.650457   8.943142   2.436476   2.459281   8.021697
    20  C    4.589052   6.941092   5.235617   3.100489   5.730182
    21  C    6.593098   9.011256   5.121542   3.847687   7.794869
    22  C    7.689449  10.051919   3.721647   3.772436   9.025037
    23  C    7.039249   9.404159   6.511649   5.030658   8.095259
    24  C    7.653680  10.068623   4.865305   4.294611   8.915480
    25  C    5.241056   7.476561   6.571472   4.470553   6.170718
    26  C    6.457786   8.717705   7.134499   5.288121   7.373763
    27  H    5.354353   5.837811   5.021721   4.906145   6.147393
    28  H    4.605529   4.061433   7.050073   6.183767   4.849353
    29  H    5.914436   7.225054   2.671570   3.433415   7.074686
    30  H    3.873124   2.146657   8.598026   7.110455   3.398644
    31  H    2.641597   5.039139   4.591702   2.135913   3.975535
    32  H    1.084420   3.393617   6.407338   4.016609   2.127917
    33  H    3.403107   1.085828   9.633074   7.650826   2.165228
    34  H    7.340332   9.098606   1.086492   3.458743   8.656701
    35  H    2.141384   2.163024   8.710800   6.400625   1.085974
    36  H    8.264072  10.378151   2.127771   3.916769   9.642921
    37  H    8.670384  11.002446   4.015743   4.614874  10.016445
    38  H    3.836596   6.118441   5.102093   2.823704   4.994584
    39  H    8.606768  11.023669   5.823946   5.376164   9.830501
    40  H    8.066179  10.422410   7.230277   5.965278   9.097351
    41  H    5.080227   7.123982   7.340252   5.122341   5.824094
    42  H    7.128784   9.277966   8.219168   6.350230   7.907681
                   16         17         18         19         20
    16  C    0.000000
    17  C    2.474240   0.000000
    18  C    1.452819   3.775301   0.000000
    19  C    1.415902   1.434958   2.457071   0.000000
    20  C    2.539247   4.967150   1.422226   3.771780   0.000000
    21  C    2.488168   4.257733   1.434490   2.826050   2.432501
    22  C    2.467646   2.468983   2.828441   1.427885   4.230357
    23  C    3.786367   5.670586   2.468059   4.241232   2.785907
    24  C    2.850563   3.725170   2.474419   2.431445   3.738812
    25  C    3.799354   6.187435   2.449764   4.892011   1.380901
    26  C    4.300392   6.497283   2.848468   5.093717   2.423587
    27  H    6.335698   6.328364   7.412714   6.913275   7.462996
    28  H    7.627931   8.241092   8.393603   8.516902   8.082613
    29  H    4.641365   4.021873   5.956470   4.850381   6.406882
    30  H    8.421903   9.606736   8.829483   9.550448   8.209147
    31  H    2.733929   4.838858   2.776597   4.086120   2.432066
    32  H    4.700374   6.787292   4.491100   6.062497   3.680937
    33  H    8.706278  10.395676   8.720089   9.998287   7.849120
    34  H    3.945715   2.131783   5.378844   3.427755   6.288141
    35  H    7.139843   9.188770   6.838901   8.499952   5.863992
    36  H    3.441058   1.086631   4.615660   2.169687   5.883890
    37  H    3.436992   2.659863   3.914058   2.165773   5.311798
    38  H    2.782511   5.114720   2.169799   4.137645   1.081605
    39  H    3.936008   4.602010   3.451517   3.421785   4.595274
    40  H    4.642186   6.252842   3.442568   4.851107   3.872365
    41  H    4.672922   7.086041   3.426843   5.854027   2.135984
    42  H    5.385904   7.562404   3.934088   6.151509   3.404829
                   21         22         23         24         25
    21  C    0.000000
    22  C    2.420138   0.000000
    23  C    1.416842   3.707205   0.000000
    24  C    1.426544   1.363033   2.465962   0.000000
    25  C    2.801192   5.046189   2.404135   4.220783   0.000000
    26  C    2.435510   4.846261   1.377933   3.730207   1.409090
    27  H    8.747191   8.334535   9.856409   9.125013   8.727445
    28  H    9.788993   9.897057  10.673725  10.442209   9.139234
    29  H    7.128555   6.245783   8.402047   7.223267   7.778187
    30  H   10.188532  10.817376  10.803717  11.084140   8.981680
    31  H    4.077665   5.057183   4.782606   5.043791   3.503466
    32  H    5.667900   6.972071   6.019141   6.797694   4.239524
    33  H    9.947486  11.079165  10.254373  11.043740   8.270722
    34  H    6.175503   4.599684   7.572020   5.824932   7.632013
    35  H    7.917619   9.381310   8.032047   9.117889   6.064753
    36  H    4.842146   2.658757   6.226163   4.018387   7.029725
    37  H    3.410866   1.086642   4.588844   2.131312   6.100471
    38  H    3.415886   4.880475   3.864013   4.616350   2.122474
    39  H    2.169886   2.134064   2.678852   1.086548   4.833152
    40  H    2.156698   4.024359   1.086935   2.668369   3.396060
    41  H    3.885795   6.100257   3.386642   5.302374   1.086062
    42  H    3.421182   5.807116   2.143612   4.605482   2.169409
                   26         27         28         29         30
    26  C    0.000000
    27  H    9.856093   0.000000
    28  H   10.392059   2.462170   0.000000
    29  H    8.690966   2.445421   4.737077   0.000000
    30  H   10.266074   4.729025   2.425132   6.691091   0.000000
    31  H    4.558692   5.548109   5.955625   4.934379   6.120476
    32  H    5.411340   6.005793   5.568990   6.160449   4.957234
    33  H    9.492760   6.744003   4.748887   8.261955   2.478564
    34  H    8.210501   4.875097   7.120767   2.431325   8.905672
    35  H    7.192903   7.217127   5.917991   8.029378   4.297009
    36  H    7.189983   7.120369   9.153347   4.724449  10.614627
    37  H    5.809294   8.886820  10.607499   6.657738  11.668376
    38  H    3.392977   6.656843   7.163507   5.843930   7.292592
    39  H    4.050661  10.194316  11.511215   8.255593  12.107798
    40  H    2.143574  10.838145  11.711893   9.283539  11.848551
    41  H    2.165857   8.962173   9.121874   8.272536   8.735811
    42  H    1.085795  10.834050  11.241396   9.748208  10.947331
                   31         32         33         34         35
    31  H    0.000000
    32  H    1.979940   0.000000
    33  H    6.043606   4.284332   0.000000
    34  H    5.527430   7.249339  10.175000   0.000000
    35  H    4.418002   2.440112   2.493711   9.467837   0.000000
    36  H    5.898987   7.853372  11.458046   2.469117  10.256642
    37  H    6.058474   7.990783  12.040808   4.707345  10.403505
    38  H    1.971604   3.066409   7.046687   6.090267   5.243849
    39  H    6.032986   7.707560  11.974993   6.730951   9.963170
    40  H    5.811553   7.033445  11.255258   8.262018   8.988371
    41  H    3.871129   4.124538   7.829222   8.374260   5.605856
    42  H    5.471091   6.070978   9.971791   9.294157   7.592438
                   36         37         38         39         40
    36  H    0.000000
    37  H    2.388398   0.000000
    38  H    6.114640   5.942564   0.000000
    39  H    4.708437   2.470790   5.547122   0.000000
    40  H    6.660208   4.721758   4.949539   2.419986   0.000000
    41  H    7.972140   7.158881   2.432859   5.896745   4.293018
    42  H    8.223599   6.717994   4.283009   4.739855   2.478297
                   41         42
    41  H    0.000000
    42  H    2.497955   0.000000
 Stoichiometry    C26H16
 Framework group  C1[X(C26H16)]
 Deg. of freedom   120
 Full point group                 C1      NOp   1
 RotChk:  IX=0 Diff= 1.15D-15
 Largest Abelian subgroup         C1      NOp   1
 Largest concise Abelian subgroup C1      NOp   1
                         Standard orientation:                         
 ---------------------------------------------------------------------
 Center     Atomic      Atomic             Coordinates (Angstroms)
 Number     Number       Type             X           Y           Z
 ---------------------------------------------------------------------
      1          6           0       -3.481753   -2.207574    0.364665
      2          6           0       -4.487347   -1.305515    0.236186
      3          6           0       -2.106139   -1.806984    0.243877
      4          6           0       -4.218676    0.084581   -0.025748
      5          6           0       -1.069762   -2.740028    0.310327
      6          6           0       -1.784704   -0.431319   -0.004773
      7          6           0       -5.279085    1.007437   -0.158390
      8          6           0       -2.871725    0.535796   -0.148985
      9          6           0        0.275565   -2.373998    0.187749
     10          6           0       -0.437055   -0.071356   -0.102168
     11          6           0       -2.653578    1.909533   -0.394664
     12          6           0       -5.034732    2.345713   -0.405282
     13          6           0        1.301937   -3.368955    0.106072
     14          6           0        0.621052   -0.982544    0.056720
     15          6           0       -3.709070    2.796811   -0.522889
     16          6           0        2.028904   -0.604791   -0.006690
     17          6           0        2.583679   -3.010591   -0.168606
     18          6           0        2.526634    0.750093    0.158344
     19          6           0        2.973622   -1.631827   -0.246449
     20          6           0        1.785721    1.802684    0.763180
     21          6           0        3.880077    1.044717   -0.214685
     22          6           0        4.328270   -1.308185   -0.561155
     23          6           0        4.365113    2.372702   -0.121746
     24          6           0        4.751475   -0.013426   -0.609686
     25          6           0        2.294765    3.081563    0.873765
     26          6           0        3.583994    3.384653    0.392558
     27          1           0       -3.698212   -3.255005    0.556854
     28          1           0       -5.523913   -1.619013    0.327444
     29          1           0       -1.316306   -3.793009    0.425868
     30          1           0       -6.299485    0.645550   -0.061797
     31          1           0       -0.193782    0.947076   -0.361296
     32          1           0       -1.642495    2.290976   -0.485101
     33          1           0       -5.860054    3.044155   -0.505501
     34          1           0        1.024125   -4.414400    0.207705
     35          1           0       -3.508269    3.846845   -0.713802
     36          1           0        3.351169   -3.767605   -0.305190
     37          1           0        5.012894   -2.121178   -0.787260
     38          1           0        0.820263    1.590650    1.202273
     39          1           0        5.772561    0.227581   -0.892326
     40          1           0        5.385144    2.573005   -0.439305
     41          1           0        1.701546    3.853074    1.355837
     42          1           0        3.971735    4.396163    0.466414
 ---------------------------------------------------------------------
 Rotational constants (GHZ):           0.3668842           0.1444761           0.1057354
 Leave Link  202 at Thu Sep  8 15:02:55 2022, MaxMem=  1342177280 cpu:               3.3 elap:               0.1
 (Enter /mnt/opt/groups/app-gaussian/g16-avx2/l9999.exe)
 Unable to Open any file for archive entry.
 1\1\GINC-WN41050\FOpt\RB3LYP\6-31G(d,p)\C26H16\PWASIUK\08-Sep-2022\0\\
 #p opt freq b3lyp/6-31g(d,p) empiricaldispersion=gd3 int=(grid=ultrafi
 ne,acc2e=12) scf=(maxcyc=500,ferm,novaracc,noincfoc,intrep)\\peri symm
 \\0,1\C,-3.481753,-2.207574,0.364665\C,-4.487347,-1.305515,0.236186\C,
 -2.106139,-1.806984,0.243877\C,-4.218676,0.084581,-0.025748\C,-1.06976
 2,-2.740028,0.310327\C,-1.784704,-0.431319,-0.004773\C,-5.279085,1.007
 437,-0.15839\C,-2.871725,0.535796,-0.148985\C,0.275565,-2.373998,0.187
 749\C,-0.437055,-0.071356,-0.102168\C,-2.653578,1.909533,-0.394664\C,-
 5.034732,2.345713,-0.405282\C,1.301937,-3.368955,0.106072\C,0.621052,-
 0.982544,0.05672\C,-3.70907,2.796811,-0.522889\C,2.028904,-0.604791,-0
 .00669\C,2.583679,-3.010591,-0.168606\C,2.526634,0.750093,0.158344\C,2
 .973622,-1.631827,-0.246449\C,1.785721,1.802684,0.76318\C,3.880077,1.0
 44717,-0.214685\C,4.32827,-1.308185,-0.561155\C,4.365113,2.372702,-0.1
 21746\C,4.751475,-0.013426,-0.609686\C,2.294765,3.081563,0.873765\C,3.
 583994,3.384653,0.392558\H,-3.698212,-3.255005,0.556854\H,-5.523913,-1
 .619013,0.327444\H,-1.316306,-3.793009,0.425868\H,-6.299485,0.64555,-0
 .061797\H,-0.193782,0.947076,-0.361296\H,-1.642495,2.290976,-0.485101\
 H,-5.860054,3.044155,-0.505501\H,1.024125,-4.4144,0.207705\H,-3.508269
 ,3.846845,-0.713802\H,3.351169,-3.767605,-0.30519\H,5.012894,-2.121178
 ,-0.78726\H,0.820263,1.59065,1.202273\H,5.772561,0.227581,-0.892326\H,
 5.385144,2.573005,-0.439305\H,1.701546,3.853074,1.355837\H,3.971735,4.
 396163,0.466414\\Version=ES64L-G16RevC.01\State=1-A\HF=-1000.5249606\R
 MSD=5.764e-09\RMSF=4.208e-06\Dipole=0.0340016,0.0253097,-0.005378\Quad
 rupole=6.4089193,6.1395202,-12.5484395,0.1399443,-2.4276696,-0.2619719
 \PG=C01 [X(C26H16)]\\@
 The archive entry for this job was punched.


 FRICTION IS A DRAG,
 AND ENTROPY AIN'T WHAT IT USED TO BE.
 Leave Link 9999 at Thu Sep  8 15:02:56 2022, MaxMem=  1342177280 cpu:               4.2 elap:               0.1
 Job cpu time:       0 days  0 hours 54 minutes 41.0 seconds.
 Elapsed time:       0 days  0 hours  1 minutes 11.6 seconds.
 File lengths (MBytes):  RWF=     68 Int=      0 D2E=      0 Chk=     17 Scr=      1
 Normal termination of Gaussian 16 at Thu Sep  8 15:02:56 2022.
 (Enter /mnt/opt/groups/app-gaussian/g16-avx2/l1.exe)
 Link1:  Proceeding to internal job step number  2.
 ----------------------------------------------------------------------
 #P Geom=AllCheck Guess=TCheck SCRF=Check GenChk RB3LYP/6-31G(d,p) Freq
 ----------------------------------------------------------------------
 1/10=4,29=7,30=1,38=1,40=1/1,3;
 2/12=2,40=1/2;
 3/5=1,6=6,7=101,11=2,14=-4,25=1,27=12,30=1,70=2,71=2,74=-5,75=-5,116=1,124=31,140=1/1,2,3;
 4/5=101/1;
 5/5=100002,7=500,17=20,22=13,38=6,87=12,98=1/2;
 8/6=4,10=90,11=11,87=12/1;
 11/6=1,8=1,9=11,15=111,16=1,87=12/1,2,10;
 10/6=1,87=12/2;
 6/7=2,8=2,9=2,10=2,28=1,87=12/1;
 7/8=1,10=1,25=1,87=12/1,2,3,16;
 1/10=4,30=1/3;
 99//99;
 Leave Link    1 at Thu Sep  8 15:02:56 2022, MaxMem=  1342177280 cpu:               3.1 elap:               0.1
 (Enter /mnt/opt/groups/app-gaussian/g16-avx2/l101.exe)
 Structure from the checkpoint file:  "/scratch/9832366.torquesrv1.cis.gov.pl/Gau-111053.chk"
 ---------
 peri symm
 ---------
 Charge =  0 Multiplicity = 1
 Redundant internal coordinates found in file.  (old form).
 C,0,-3.481753,-2.207574,0.364665
 C,0,-4.487347,-1.305515,0.236186
 C,0,-2.106139,-1.806984,0.243877
 C,0,-4.218676,0.084581,-0.025748
 C,0,-1.069762,-2.740028,0.310327
 C,0,-1.784704,-0.431319,-0.004773
 C,0,-5.279085,1.007437,-0.15839
 C,0,-2.871725,0.535796,-0.148985
 C,0,0.275565,-2.373998,0.187749
 C,0,-0.437055,-0.071356,-0.102168
 C,0,-2.653578,1.909533,-0.394664
 C,0,-5.034732,2.345713,-0.405282
 C,0,1.301937,-3.368955,0.106072
 C,0,0.621052,-0.982544,0.05672
 C,0,-3.70907,2.796811,-0.522889
 C,0,2.028904,-0.604791,-0.00669
 C,0,2.583679,-3.010591,-0.168606
 C,0,2.526634,0.750093,0.158344
 C,0,2.973622,-1.631827,-0.246449
 C,0,1.785721,1.802684,0.76318
 C,0,3.880077,1.044717,-0.214685
 C,0,4.32827,-1.308185,-0.561155
 C,0,4.365113,2.372702,-0.121746
 C,0,4.751475,-0.013426,-0.609686
 C,0,2.294765,3.081563,0.873765
 C,0,3.583994,3.384653,0.392558
 H,0,-3.698212,-3.255005,0.556854
 H,0,-5.523913,-1.619013,0.327444
 H,0,-1.316306,-3.793009,0.425868
 H,0,-6.299485,0.64555,-0.061797
 H,0,-0.193782,0.947076,-0.361296
 H,0,-1.642495,2.290976,-0.485101
 H,0,-5.860054,3.044155,-0.505501
 H,0,1.024125,-4.4144,0.207705
 H,0,-3.508269,3.846845,-0.713802
 H,0,3.351169,-3.767605,-0.30519
 H,0,5.012894,-2.121178,-0.78726
 H,0,0.820263,1.59065,1.202273
 H,0,5.772561,0.227581,-0.892326
 H,0,5.385144,2.573005,-0.439305
 H,0,1.701546,3.853074,1.355837
 H,0,3.971735,4.396163,0.466414
 Recover connectivity data from disk.
 ITRead=  0  0  0  0  0  0  0  0  0  0  0  0  0  0  0  0  0  0  0  0
 ITRead=  0  0  0  0  0  0  0  0  0  0  0  0  0  0  0  0  0  0  0  0
 ITRead=  0  0
 MicOpt= -1 -1 -1 -1 -1 -1 -1 -1 -1 -1 -1 -1 -1 -1 -1 -1 -1 -1 -1 -1
 MicOpt= -1 -1 -1 -1 -1 -1 -1 -1 -1 -1 -1 -1 -1 -1 -1 -1 -1 -1 -1 -1
 MicOpt= -1 -1
 NAtoms=     42 NQM=       42 NQMF=       0 NMMI=      0 NMMIF=      0
                NMic=       0 NMicF=      0.
                    Isotopes and Nuclear Properties:
 (Nuclear quadrupole moments (NQMom) in fm**2, nuclear magnetic moments (NMagM)
  in nuclear magnetons)

  Atom         1           2           3           4           5           6           7           8           9          10
 IAtWgt=          12          12          12          12          12          12          12          12          12          12
 AtmWgt=  12.0000000  12.0000000  12.0000000  12.0000000  12.0000000  12.0000000  12.0000000  12.0000000  12.0000000  12.0000000
 NucSpn=           0           0           0           0           0           0           0           0           0           0
 AtZEff=   3.6000000   3.6000000   3.6000000   3.6000000   3.6000000   3.6000000   3.6000000   3.6000000   3.6000000   3.6000000
 NQMom=    0.0000000   0.0000000   0.0000000   0.0000000   0.0000000   0.0000000   0.0000000   0.0000000   0.0000000   0.0000000
 NMagM=    0.0000000   0.0000000   0.0000000   0.0000000   0.0000000   0.0000000   0.0000000   0.0000000   0.0000000   0.0000000
 AtZNuc=   6.0000000   6.0000000   6.0000000   6.0000000   6.0000000   6.0000000   6.0000000   6.0000000   6.0000000   6.0000000

  Atom        11          12          13          14          15          16          17          18          19          20
 IAtWgt=          12          12          12          12          12          12          12          12          12          12
 AtmWgt=  12.0000000  12.0000000  12.0000000  12.0000000  12.0000000  12.0000000  12.0000000  12.0000000  12.0000000  12.0000000
 NucSpn=           0           0           0           0           0           0           0           0           0           0
 AtZEff=   3.6000000   3.6000000   3.6000000   3.6000000   3.6000000   3.6000000   3.6000000   3.6000000   3.6000000   3.6000000
 NQMom=    0.0000000   0.0000000   0.0000000   0.0000000   0.0000000   0.0000000   0.0000000   0.0000000   0.0000000   0.0000000
 NMagM=    0.0000000   0.0000000   0.0000000   0.0000000   0.0000000   0.0000000   0.0000000   0.0000000   0.0000000   0.0000000
 AtZNuc=   6.0000000   6.0000000   6.0000000   6.0000000   6.0000000   6.0000000   6.0000000   6.0000000   6.0000000   6.0000000

  Atom        21          22          23          24          25          26          27          28          29          30
 IAtWgt=          12          12          12          12          12          12           1           1           1           1
 AtmWgt=  12.0000000  12.0000000  12.0000000  12.0000000  12.0000000  12.0000000   1.0078250   1.0078250   1.0078250   1.0078250
 NucSpn=           0           0           0           0           0           0           1           1           1           1
 AtZEff=   3.6000000   3.6000000   3.6000000   3.6000000   3.6000000   3.6000000   1.0000000   1.0000000   1.0000000   1.0000000
 NQMom=    0.0000000   0.0000000   0.0000000   0.0000000   0.0000000   0.0000000   0.0000000   0.0000000   0.0000000   0.0000000
 NMagM=    0.0000000   0.0000000   0.0000000   0.0000000   0.0000000   0.0000000   2.7928460   2.7928460   2.7928460   2.7928460
 AtZNuc=   6.0000000   6.0000000   6.0000000   6.0000000   6.0000000   6.0000000   1.0000000   1.0000000   1.0000000   1.0000000

  Atom        31          32          33          34          35          36          37          38          39          40
 IAtWgt=           1           1           1           1           1           1           1           1           1           1
 AtmWgt=   1.0078250   1.0078250   1.0078250   1.0078250   1.0078250   1.0078250   1.0078250   1.0078250   1.0078250   1.0078250
 NucSpn=           1           1           1           1           1           1           1           1           1           1
 AtZEff=   1.0000000   1.0000000   1.0000000   1.0000000   1.0000000   1.0000000   1.0000000   1.0000000   1.0000000   1.0000000
 NQMom=    0.0000000   0.0000000   0.0000000   0.0000000   0.0000000   0.0000000   0.0000000   0.0000000   0.0000000   0.0000000
 NMagM=    2.7928460   2.7928460   2.7928460   2.7928460   2.7928460   2.7928460   2.7928460   2.7928460   2.7928460   2.7928460
 AtZNuc=   1.0000000   1.0000000   1.0000000   1.0000000   1.0000000   1.0000000   1.0000000   1.0000000   1.0000000   1.0000000

  Atom        41          42
 IAtWgt=           1           1
 AtmWgt=   1.0078250   1.0078250
 NucSpn=           1           1
 AtZEff=   1.0000000   1.0000000
 NQMom=    0.0000000   0.0000000
 NMagM=    2.7928460   2.7928460
 AtZNuc=   1.0000000   1.0000000
 Leave Link  101 at Thu Sep  8 15:02:56 2022, MaxMem=  1342177280 cpu:              11.9 elap:               0.3
 (Enter /mnt/opt/groups/app-gaussian/g16-avx2/l103.exe)

 GradGradGradGradGradGradGradGradGradGradGradGradGradGradGradGradGradGrad
 Berny optimization.
 Initialization pass.
                           ----------------------------
                           !    Initial Parameters    !
                           ! (Angstroms and Degrees)  !
 --------------------------                            --------------------------
 ! Name  Definition              Value          Derivative Info.                !
 --------------------------------------------------------------------------------
 ! R1    R(1,2)                  1.357          calculate D2E/DX2 analytically  !
 ! R2    R(1,3)                  1.4378         calculate D2E/DX2 analytically  !
 ! R3    R(1,27)                 1.0867         calculate D2E/DX2 analytically  !
 ! R4    R(2,4)                  1.4398         calculate D2E/DX2 analytically  !
 ! R5    R(2,28)                 1.0868         calculate D2E/DX2 analytically  !
 ! R6    R(3,5)                  1.3961         calculate D2E/DX2 analytically  !
 ! R7    R(3,6)                  1.4344         calculate D2E/DX2 analytically  !
 ! R8    R(4,7)                  1.412          calculate D2E/DX2 analytically  !
 ! R9    R(4,8)                  1.4259         calculate D2E/DX2 analytically  !
 ! R10   R(5,9)                  1.3996         calculate D2E/DX2 analytically  !
 ! R11   R(5,29)                 1.0876         calculate D2E/DX2 analytically  !
 ! R12   R(6,8)                  1.4621         calculate D2E/DX2 analytically  !
 ! R13   R(6,10)                 1.3983         calculate D2E/DX2 analytically  !
 ! R14   R(7,12)                 1.3826         calculate D2E/DX2 analytically  !
 ! R15   R(7,30)                 1.087          calculate D2E/DX2 analytically  !
 ! R16   R(8,11)                 1.4125         calculate D2E/DX2 analytically  !
 ! R17   R(9,13)                 1.4318         calculate D2E/DX2 analytically  !
 ! R18   R(9,14)                 1.4397         calculate D2E/DX2 analytically  !
 ! R19   R(10,14)                1.4054         calculate D2E/DX2 analytically  !
 ! R20   R(10,31)                1.0787         calculate D2E/DX2 analytically  !
 ! R21   R(11,15)                1.3848         calculate D2E/DX2 analytically  !
 ! R22   R(11,32)                1.0844         calculate D2E/DX2 analytically  !
 ! R23   R(12,15)                1.4052         calculate D2E/DX2 analytically  !
 ! R24   R(12,33)                1.0858         calculate D2E/DX2 analytically  !
 ! R25   R(13,17)                1.3589         calculate D2E/DX2 analytically  !
 ! R26   R(13,34)                1.0865         calculate D2E/DX2 analytically  !
 ! R27   R(14,16)                1.459          calculate D2E/DX2 analytically  !
 ! R28   R(15,35)                1.086          calculate D2E/DX2 analytically  !
 ! R29   R(16,18)                1.4528         calculate D2E/DX2 analytically  !
 ! R30   R(16,19)                1.4159         calculate D2E/DX2 analytically  !
 ! R31   R(17,19)                1.435          calculate D2E/DX2 analytically  !
 ! R32   R(17,36)                1.0866         calculate D2E/DX2 analytically  !
 ! R33   R(18,20)                1.4222         calculate D2E/DX2 analytically  !
 ! R34   R(18,21)                1.4345         calculate D2E/DX2 analytically  !
 ! R35   R(19,22)                1.4279         calculate D2E/DX2 analytically  !
 ! R36   R(20,25)                1.3809         calculate D2E/DX2 analytically  !
 ! R37   R(20,38)                1.0816         calculate D2E/DX2 analytically  !
 ! R38   R(21,23)                1.4168         calculate D2E/DX2 analytically  !
 ! R39   R(21,24)                1.4265         calculate D2E/DX2 analytically  !
 ! R40   R(22,24)                1.363          calculate D2E/DX2 analytically  !
 ! R41   R(22,37)                1.0866         calculate D2E/DX2 analytically  !
 ! R42   R(23,26)                1.3779         calculate D2E/DX2 analytically  !
 ! R43   R(23,40)                1.0869         calculate D2E/DX2 analytically  !
 ! R44   R(24,39)                1.0865         calculate D2E/DX2 analytically  !
 ! R45   R(25,26)                1.4091         calculate D2E/DX2 analytically  !
 ! R46   R(25,41)                1.0861         calculate D2E/DX2 analytically  !
 ! R47   R(26,42)                1.0858         calculate D2E/DX2 analytically  !
 ! A1    A(2,1,3)              121.0522         calculate D2E/DX2 analytically  !
 ! A2    A(2,1,27)             120.6549         calculate D2E/DX2 analytically  !
 ! A3    A(3,1,27)             118.2921         calculate D2E/DX2 analytically  !
 ! A4    A(1,2,4)              121.3809         calculate D2E/DX2 analytically  !
 ! A5    A(1,2,28)             120.4709         calculate D2E/DX2 analytically  !
 ! A6    A(4,2,28)             118.148          calculate D2E/DX2 analytically  !
 ! A7    A(1,3,5)              121.3336         calculate D2E/DX2 analytically  !
 ! A8    A(1,3,6)              119.745          calculate D2E/DX2 analytically  !
 ! A9    A(5,3,6)              118.8716         calculate D2E/DX2 analytically  !
 ! A10   A(2,4,7)              120.5277         calculate D2E/DX2 analytically  !
 ! A11   A(2,4,8)              119.8356         calculate D2E/DX2 analytically  !
 ! A12   A(7,4,8)              119.6365         calculate D2E/DX2 analytically  !
 ! A13   A(3,5,9)              122.3168         calculate D2E/DX2 analytically  !
 ! A14   A(3,5,29)             118.9355         calculate D2E/DX2 analytically  !
 ! A15   A(9,5,29)             118.7109         calculate D2E/DX2 analytically  !
 ! A16   A(3,6,8)              119.003          calculate D2E/DX2 analytically  !
 ! A17   A(3,6,10)             118.3546         calculate D2E/DX2 analytically  !
 ! A18   A(8,6,10)             122.6423         calculate D2E/DX2 analytically  !
 ! A19   A(4,7,12)             121.1091         calculate D2E/DX2 analytically  !
 ! A20   A(4,7,30)             118.624          calculate D2E/DX2 analytically  !
 ! A21   A(12,7,30)            120.2669         calculate D2E/DX2 analytically  !
 ! A22   A(4,8,6)              118.9785         calculate D2E/DX2 analytically  !
 ! A23   A(4,8,11)             117.9501         calculate D2E/DX2 analytically  !
 ! A24   A(6,8,11)             123.0689         calculate D2E/DX2 analytically  !
 ! A25   A(5,9,13)             120.8173         calculate D2E/DX2 analytically  !
 ! A26   A(5,9,14)             119.4327         calculate D2E/DX2 analytically  !
 ! A27   A(13,9,14)            119.6307         calculate D2E/DX2 analytically  !
 ! A28   A(6,10,14)            123.4252         calculate D2E/DX2 analytically  !
 ! A29   A(6,10,31)            118.4994         calculate D2E/DX2 analytically  !
 ! A30   A(14,10,31)           118.0023         calculate D2E/DX2 analytically  !
 ! A31   A(8,11,15)            121.4348         calculate D2E/DX2 analytically  !
 ! A32   A(8,11,32)            120.04           calculate D2E/DX2 analytically  !
 ! A33   A(15,11,32)           118.5251         calculate D2E/DX2 analytically  !
 ! A34   A(7,12,15)            119.4973         calculate D2E/DX2 analytically  !
 ! A35   A(7,12,33)            120.315          calculate D2E/DX2 analytically  !
 ! A36   A(15,12,33)           120.1875         calculate D2E/DX2 analytically  !
 ! A37   A(9,13,17)            120.2912         calculate D2E/DX2 analytically  !
 ! A38   A(9,13,34)            118.6865         calculate D2E/DX2 analytically  !
 ! A39   A(17,13,34)           120.9187         calculate D2E/DX2 analytically  !
 ! A40   A(9,14,10)            117.1455         calculate D2E/DX2 analytically  !
 ! A41   A(9,14,16)            119.0615         calculate D2E/DX2 analytically  !
 ! A42   A(10,14,16)           123.6219         calculate D2E/DX2 analytically  !
 ! A43   A(11,15,12)           120.3707         calculate D2E/DX2 analytically  !
 ! A44   A(11,15,35)           119.6601         calculate D2E/DX2 analytically  !
 ! A45   A(12,15,35)           119.9691         calculate D2E/DX2 analytically  !
 ! A46   A(14,16,18)           124.548          calculate D2E/DX2 analytically  !
 ! A47   A(14,16,19)           117.6051         calculate D2E/DX2 analytically  !
 ! A48   A(18,16,19)           117.8469         calculate D2E/DX2 analytically  !
 ! A49   A(13,17,19)           121.376          calculate D2E/DX2 analytically  !
 ! A50   A(13,17,36)           120.5219         calculate D2E/DX2 analytically  !
 ! A51   A(19,17,36)           118.075          calculate D2E/DX2 analytically  !
 ! A52   A(16,18,20)           124.0588         calculate D2E/DX2 analytically  !
 ! A53   A(16,18,21)           119.0283         calculate D2E/DX2 analytically  !
 ! A54   A(20,18,21)           116.7503         calculate D2E/DX2 analytically  !
 ! A55   A(16,19,17)           120.4278         calculate D2E/DX2 analytically  !
 ! A56   A(16,19,22)           120.3918         calculate D2E/DX2 analytically  !
 ! A57   A(17,19,22)           119.1794         calculate D2E/DX2 analytically  !
 ! A58   A(18,20,25)           121.8326         calculate D2E/DX2 analytically  !
 ! A59   A(18,20,38)           119.5097         calculate D2E/DX2 analytically  !
 ! A60   A(25,20,38)           118.5607         calculate D2E/DX2 analytically  !
 ! A61   A(18,21,23)           119.897          calculate D2E/DX2 analytically  !
 ! A62   A(18,21,24)           119.7352         calculate D2E/DX2 analytically  !
 ! A63   A(23,21,24)           120.2837         calculate D2E/DX2 analytically  !
 ! A64   A(19,22,24)           121.1791         calculate D2E/DX2 analytically  !
 ! A65   A(19,22,37)           118.2944         calculate D2E/DX2 analytically  !
 ! A66   A(24,22,37)           120.5086         calculate D2E/DX2 analytically  !
 ! A67   A(21,23,26)           121.2492         calculate D2E/DX2 analytically  !
 ! A68   A(21,23,40)           118.3479         calculate D2E/DX2 analytically  !
 ! A69   A(26,23,40)           120.3775         calculate D2E/DX2 analytically  !
 ! A70   A(21,24,22)           120.3367         calculate D2E/DX2 analytically  !
 ! A71   A(21,24,39)           118.7862         calculate D2E/DX2 analytically  !
 ! A72   A(22,24,39)           120.78           calculate D2E/DX2 analytically  !
 ! A73   A(20,25,26)           120.606          calculate D2E/DX2 analytically  !
 ! A74   A(20,25,41)           119.4778         calculate D2E/DX2 analytically  !
 ! A75   A(26,25,41)           119.903          calculate D2E/DX2 analytically  !
 ! A76   A(23,26,25)           119.2193         calculate D2E/DX2 analytically  !
 ! A77   A(23,26,42)           120.4714         calculate D2E/DX2 analytically  !
 ! A78   A(25,26,42)           120.2569         calculate D2E/DX2 analytically  !
 ! D1    D(3,1,2,4)              0.0159         calculate D2E/DX2 analytically  !
 ! D2    D(3,1,2,28)           179.8874         calculate D2E/DX2 analytically  !
 ! D3    D(27,1,2,4)          -179.6583         calculate D2E/DX2 analytically  !
 ! D4    D(27,1,2,28)            0.2132         calculate D2E/DX2 analytically  !
 ! D5    D(2,1,3,5)           -176.8529         calculate D2E/DX2 analytically  !
 ! D6    D(2,1,3,6)              0.5503         calculate D2E/DX2 analytically  !
 ! D7    D(27,1,3,5)             2.8288         calculate D2E/DX2 analytically  !
 ! D8    D(27,1,3,6)          -179.768          calculate D2E/DX2 analytically  !
 ! D9    D(1,2,4,7)            179.8928         calculate D2E/DX2 analytically  !
 ! D10   D(1,2,4,8)             -0.2772         calculate D2E/DX2 analytically  !
 ! D11   D(28,2,4,7)             0.0184         calculate D2E/DX2 analytically  !
 ! D12   D(28,2,4,8)           179.8484         calculate D2E/DX2 analytically  !
 ! D13   D(1,3,5,9)            179.629          calculate D2E/DX2 analytically  !
 ! D14   D(1,3,5,29)             1.8618         calculate D2E/DX2 analytically  !
 ! D15   D(6,3,5,9)              2.2036         calculate D2E/DX2 analytically  !
 ! D16   D(6,3,5,29)          -175.5635         calculate D2E/DX2 analytically  !
 ! D17   D(1,3,6,8)             -0.8366         calculate D2E/DX2 analytically  !
 ! D18   D(1,3,6,10)           179.296          calculate D2E/DX2 analytically  !
 ! D19   D(5,3,6,8)            176.6306         calculate D2E/DX2 analytically  !
 ! D20   D(5,3,6,10)            -3.2369         calculate D2E/DX2 analytically  !
 ! D21   D(2,4,7,12)           179.7715         calculate D2E/DX2 analytically  !
 ! D22   D(2,4,7,30)            -0.1917         calculate D2E/DX2 analytically  !
 ! D23   D(8,4,7,12)            -0.0588         calculate D2E/DX2 analytically  !
 ! D24   D(8,4,7,30)           179.978          calculate D2E/DX2 analytically  !
 ! D25   D(2,4,8,6)             -0.0276         calculate D2E/DX2 analytically  !
 ! D26   D(2,4,8,11)          -179.4701         calculate D2E/DX2 analytically  !
 ! D27   D(7,4,8,6)            179.8039         calculate D2E/DX2 analytically  !
 ! D28   D(7,4,8,11)             0.3614         calculate D2E/DX2 analytically  !
 ! D29   D(3,5,9,13)          -172.7449         calculate D2E/DX2 analytically  !
 ! D30   D(3,5,9,14)             3.2695         calculate D2E/DX2 analytically  !
 ! D31   D(29,5,9,13)            5.027          calculate D2E/DX2 analytically  !
 ! D32   D(29,5,9,14)         -178.9585         calculate D2E/DX2 analytically  !
 ! D33   D(3,6,8,4)              0.5768         calculate D2E/DX2 analytically  !
 ! D34   D(3,6,8,11)           179.9892         calculate D2E/DX2 analytically  !
 ! D35   D(10,6,8,4)          -179.5617         calculate D2E/DX2 analytically  !
 ! D36   D(10,6,8,11)           -0.1493         calculate D2E/DX2 analytically  !
 ! D37   D(3,6,10,14)           -1.2852         calculate D2E/DX2 analytically  !
 ! D38   D(3,6,10,31)          175.5368         calculate D2E/DX2 analytically  !
 ! D39   D(8,6,10,14)          178.8525         calculate D2E/DX2 analytically  !
 ! D40   D(8,6,10,31)           -4.3255         calculate D2E/DX2 analytically  !
 ! D41   D(4,7,12,15)           -0.1689         calculate D2E/DX2 analytically  !
 ! D42   D(4,7,12,33)          179.9682         calculate D2E/DX2 analytically  !
 ! D43   D(30,7,12,15)         179.7937         calculate D2E/DX2 analytically  !
 ! D44   D(30,7,12,33)          -0.0692         calculate D2E/DX2 analytically  !
 ! D45   D(4,8,11,15)           -0.4514         calculate D2E/DX2 analytically  !
 ! D46   D(4,8,11,32)          179.4298         calculate D2E/DX2 analytically  !
 ! D47   D(6,8,11,15)         -179.8695         calculate D2E/DX2 analytically  !
 ! D48   D(6,8,11,32)            0.0117         calculate D2E/DX2 analytically  !
 ! D49   D(5,9,13,17)          172.3019         calculate D2E/DX2 analytically  !
 ! D50   D(5,9,13,34)           -4.0335         calculate D2E/DX2 analytically  !
 ! D51   D(14,9,13,17)          -3.7047         calculate D2E/DX2 analytically  !
 ! D52   D(14,9,13,34)         179.9599         calculate D2E/DX2 analytically  !
 ! D53   D(5,9,14,10)           -7.4623         calculate D2E/DX2 analytically  !
 ! D54   D(5,9,14,16)          177.1184         calculate D2E/DX2 analytically  !
 ! D55   D(13,9,14,10)         168.6            calculate D2E/DX2 analytically  !
 ! D56   D(13,9,14,16)          -6.8192         calculate D2E/DX2 analytically  !
 ! D57   D(6,10,14,9)            6.5983         calculate D2E/DX2 analytically  !
 ! D58   D(6,10,14,16)        -178.2107         calculate D2E/DX2 analytically  !
 ! D59   D(31,10,14,9)        -170.2385         calculate D2E/DX2 analytically  !
 ! D60   D(31,10,14,16)          4.9525         calculate D2E/DX2 analytically  !
 ! D61   D(8,11,15,12)           0.2331         calculate D2E/DX2 analytically  !
 ! D62   D(8,11,15,35)        -179.865          calculate D2E/DX2 analytically  !
 ! D63   D(32,11,15,12)       -179.6498         calculate D2E/DX2 analytically  !
 ! D64   D(32,11,15,35)          0.2521         calculate D2E/DX2 analytically  !
 ! D65   D(7,12,15,11)           0.0846         calculate D2E/DX2 analytically  !
 ! D66   D(7,12,15,35)        -179.817          calculate D2E/DX2 analytically  !
 ! D67   D(33,12,15,11)        179.9476         calculate D2E/DX2 analytically  !
 ! D68   D(33,12,15,35)          0.046          calculate D2E/DX2 analytically  !
 ! D69   D(9,13,17,19)           6.5401         calculate D2E/DX2 analytically  !
 ! D70   D(9,13,17,36)        -175.391          calculate D2E/DX2 analytically  !
 ! D71   D(34,13,17,19)       -177.2072         calculate D2E/DX2 analytically  !
 ! D72   D(34,13,17,36)          0.8617         calculate D2E/DX2 analytically  !
 ! D73   D(9,14,16,18)        -165.7373         calculate D2E/DX2 analytically  !
 ! D74   D(9,14,16,19)          14.293          calculate D2E/DX2 analytically  !
 ! D75   D(10,14,16,18)         19.1585         calculate D2E/DX2 analytically  !
 ! D76   D(10,14,16,19)       -160.8112         calculate D2E/DX2 analytically  !
 ! D77   D(14,16,18,20)         18.489          calculate D2E/DX2 analytically  !
 ! D78   D(14,16,18,21)       -166.3037         calculate D2E/DX2 analytically  !
 ! D79   D(19,16,18,20)       -161.5413         calculate D2E/DX2 analytically  !
 ! D80   D(19,16,18,21)         13.666          calculate D2E/DX2 analytically  !
 ! D81   D(14,16,19,17)        -11.7797         calculate D2E/DX2 analytically  !
 ! D82   D(14,16,19,22)        168.584          calculate D2E/DX2 analytically  !
 ! D83   D(18,16,19,17)        168.2485         calculate D2E/DX2 analytically  !
 ! D84   D(18,16,19,22)        -11.3878         calculate D2E/DX2 analytically  !
 ! D85   D(13,17,19,16)          1.4446         calculate D2E/DX2 analytically  !
 ! D86   D(13,17,19,22)       -178.9147         calculate D2E/DX2 analytically  !
 ! D87   D(36,17,19,16)       -176.67           calculate D2E/DX2 analytically  !
 ! D88   D(36,17,19,22)          2.9706         calculate D2E/DX2 analytically  !
 ! D89   D(16,18,20,25)       -178.753          calculate D2E/DX2 analytically  !
 ! D90   D(16,18,20,38)          4.8818         calculate D2E/DX2 analytically  !
 ! D91   D(21,18,20,25)          5.9397         calculate D2E/DX2 analytically  !
 ! D92   D(21,18,20,38)       -170.4255         calculate D2E/DX2 analytically  !
 ! D93   D(16,18,21,23)        176.9866         calculate D2E/DX2 analytically  !
 ! D94   D(16,18,21,24)         -6.338          calculate D2E/DX2 analytically  !
 ! D95   D(20,18,21,23)         -7.4591         calculate D2E/DX2 analytically  !
 ! D96   D(20,18,21,24)        169.2162         calculate D2E/DX2 analytically  !
 ! D97   D(16,19,22,24)          1.4563         calculate D2E/DX2 analytically  !
 ! D98   D(16,19,22,37)       -177.0127         calculate D2E/DX2 analytically  !
 ! D99   D(17,19,22,24)       -178.1845         calculate D2E/DX2 analytically  !
 ! D100  D(17,19,22,37)          3.3465         calculate D2E/DX2 analytically  !
 ! D101  D(18,20,25,26)         -0.4308         calculate D2E/DX2 analytically  !
 ! D102  D(18,20,25,41)       -179.1094         calculate D2E/DX2 analytically  !
 ! D103  D(38,20,25,26)        175.9676         calculate D2E/DX2 analytically  !
 ! D104  D(38,20,25,41)         -2.7109         calculate D2E/DX2 analytically  !
 ! D105  D(18,21,23,26)          3.6508         calculate D2E/DX2 analytically  !
 ! D106  D(18,21,23,40)       -178.1779         calculate D2E/DX2 analytically  !
 ! D107  D(24,21,23,26)       -173.0061         calculate D2E/DX2 analytically  !
 ! D108  D(24,21,23,40)          5.1652         calculate D2E/DX2 analytically  !
 ! D109  D(18,21,24,22)         -3.7575         calculate D2E/DX2 analytically  !
 ! D110  D(18,21,24,39)        179.7977         calculate D2E/DX2 analytically  !
 ! D111  D(23,21,24,22)        172.9048         calculate D2E/DX2 analytically  !
 ! D112  D(23,21,24,39)         -3.54           calculate D2E/DX2 analytically  !
 ! D113  D(19,22,24,21)          6.328          calculate D2E/DX2 analytically  !
 ! D114  D(19,22,24,39)       -177.2988         calculate D2E/DX2 analytically  !
 ! D115  D(37,22,24,21)       -175.2367         calculate D2E/DX2 analytically  !
 ! D116  D(37,22,24,39)          1.1365         calculate D2E/DX2 analytically  !
 ! D117  D(21,23,26,25)          2.0574         calculate D2E/DX2 analytically  !
 ! D118  D(21,23,26,42)        179.4329         calculate D2E/DX2 analytically  !
 ! D119  D(40,23,26,25)       -176.0771         calculate D2E/DX2 analytically  !
 ! D120  D(40,23,26,42)          1.2985         calculate D2E/DX2 analytically  !
 ! D121  D(20,25,26,23)         -3.7129         calculate D2E/DX2 analytically  !
 ! D122  D(20,25,26,42)        178.9058         calculate D2E/DX2 analytically  !
 ! D123  D(41,25,26,23)        174.9601         calculate D2E/DX2 analytically  !
 ! D124  D(41,25,26,42)         -2.4212         calculate D2E/DX2 analytically  !
 --------------------------------------------------------------------------------
 Trust Radius=3.00D-01 FncErr=1.00D-07 GrdErr=1.00D-07 EigMax=2.50D+02 EigMin=1.00D-04
 Number of steps in this run=      2 maximum allowed number of steps=      2.
 GradGradGradGradGradGradGradGradGradGradGradGradGradGradGradGradGradGrad

 Leave Link  103 at Thu Sep  8 15:02:56 2022, MaxMem=  1342177280 cpu:               2.2 elap:               0.1
 (Enter /mnt/opt/groups/app-gaussian/g16-avx2/l202.exe)
                          Input orientation:                          
 ---------------------------------------------------------------------
 Center     Atomic      Atomic             Coordinates (Angstroms)
 Number     Number       Type             X           Y           Z
 ---------------------------------------------------------------------
      1          6           0       -3.481753   -2.207574    0.364665
      2          6           0       -4.487347   -1.305515    0.236186
      3          6           0       -2.106139   -1.806984    0.243877
      4          6           0       -4.218676    0.084581   -0.025748
      5          6           0       -1.069762   -2.740028    0.310327
      6          6           0       -1.784704   -0.431319   -0.004773
      7          6           0       -5.279085    1.007437   -0.158390
      8          6           0       -2.871725    0.535796   -0.148985
      9          6           0        0.275565   -2.373998    0.187749
     10          6           0       -0.437055   -0.071356   -0.102168
     11          6           0       -2.653578    1.909533   -0.394664
     12          6           0       -5.034732    2.345713   -0.405282
     13          6           0        1.301937   -3.368955    0.106072
     14          6           0        0.621052   -0.982544    0.056720
     15          6           0       -3.709070    2.796811   -0.522889
     16          6           0        2.028904   -0.604791   -0.006690
     17          6           0        2.583679   -3.010591   -0.168606
     18          6           0        2.526634    0.750093    0.158344
     19          6           0        2.973622   -1.631827   -0.246449
     20          6           0        1.785721    1.802684    0.763180
     21          6           0        3.880077    1.044717   -0.214685
     22          6           0        4.328270   -1.308185   -0.561155
     23          6           0        4.365113    2.372702   -0.121746
     24          6           0        4.751475   -0.013426   -0.609686
     25          6           0        2.294765    3.081563    0.873765
     26          6           0        3.583994    3.384653    0.392558
     27          1           0       -3.698212   -3.255005    0.556854
     28          1           0       -5.523913   -1.619013    0.327444
     29          1           0       -1.316306   -3.793009    0.425868
     30          1           0       -6.299485    0.645550   -0.061797
     31          1           0       -0.193782    0.947076   -0.361296
     32          1           0       -1.642495    2.290976   -0.485101
     33          1           0       -5.860054    3.044155   -0.505501
     34          1           0        1.024125   -4.414400    0.207705
     35          1           0       -3.508269    3.846845   -0.713802
     36          1           0        3.351169   -3.767605   -0.305190
     37          1           0        5.012894   -2.121178   -0.787260
     38          1           0        0.820263    1.590650    1.202273
     39          1           0        5.772561    0.227581   -0.892326
     40          1           0        5.385144    2.573005   -0.439305
     41          1           0        1.701546    3.853074    1.355837
     42          1           0        3.971735    4.396163    0.466414
 ---------------------------------------------------------------------
                    Distance matrix (angstroms):
                    1          2          3          4          5
     1  C    0.000000
     2  C    1.356995   0.000000
     3  C    1.437837   2.433451   0.000000
     4  C    2.439150   1.439847   2.848426   0.000000
     5  C    2.470660   3.707184   1.396089   4.243468   0.000000
     6  C    2.484259   2.850712   1.434434   2.488134   2.437328
     7  C    3.720253   2.476345   4.260325   1.411993   5.655227
     8  C    2.856930   2.479721   2.495813   1.425854   3.766837
     9  C    3.765161   4.881530   2.448912   5.127221   1.399610
    10  C    3.748539   4.247646   2.432693   3.785606   2.773496
    11  C    4.267672   3.754626   3.810502   2.432299   4.962248
    12  C    4.872062   3.747343   5.122788   2.433662   6.488285
    13  C    4.929439   6.147400   3.751496   6.513176   2.462159
    14  C    4.292847   5.121744   2.855223   4.956665   2.451921
    15  C    5.087563   4.243936   4.934800   2.804111   6.190055
    16  C    5.751014   6.558318   4.313541   6.285527   3.776436
    17  C    6.141554   7.284954   4.859342   7.474793   3.694619
    18  C    6.700080   7.309413   5.292310   6.780561   5.013792
    19  C    6.509747   7.483681   5.106376   7.397561   4.229310
    20  C    6.632290   7.020684   5.333475   6.295003   5.384709
    21  C    8.069051   8.702911   6.646598   8.157656   6.253066
    22  C    7.915965   8.851602   6.503729   8.676217   5.652292
    23  C    9.098837   9.592885   7.712364   8.884039   7.474260
    24  C    8.576112   9.367007   7.139488   8.989672   6.493657
    25  C    7.848714   8.102469   6.607769   7.226060   6.747476
    26  C    9.011024   9.336417   7.704078   8.482164   7.692589
    27  H    1.086694   2.127457   2.174722   3.429744   2.689745
    28  H    2.125607   1.086774   3.423959   2.174999   4.593085
    29  H    2.684494   4.034737   2.145053   4.864505   1.087613
    30  H    4.032592   2.679420   4.867495   2.155401   6.241043
    31  H    4.614064   4.885269   3.407079   4.129923   3.848786
    32  H    4.933754   4.642002   4.188037   3.422849   5.125596
    33  H    5.830451   4.621045   6.179563   3.418093   7.554419
    34  H    5.019726   6.327899   4.074123   6.912474   2.682986
    35  H    6.149779   5.329905   5.903296   3.890081   7.098032
    36  H    7.040684   8.233912   5.824751   8.498234   4.580328
    37  H    8.572831   9.589960   7.200180   9.521930   6.211793
    38  H    5.799606   6.123056   4.585441   5.400665   4.808590
    39  H    9.651546  10.435020   8.216102  10.029767   7.554499
    40  H   10.105551  10.628513   8.704617   9.929584   8.393812
    41  H    8.036197   8.134313   6.911670   7.152576   7.227879
    42  H    9.958623  10.203833   8.687296   9.269023   8.738780
                    6          7          8          9         10
     6  C    0.000000
     7  C    3.782105   0.000000
     8  C    1.462095   2.453144   0.000000
     9  C    2.838270   6.512146   4.299503   0.000000
    10  C    1.398291   4.961069   2.509670   2.427764   0.000000
    11  C    2.527161   2.786196   1.412480   5.221850   2.987047
    12  C    4.293599   1.382623   2.831976   7.129278   5.203147
    13  C    4.262551   7.907756   5.721153   1.431800   3.733847
    14  C    2.468865   6.230402   3.814074   1.439678   1.405382
    15  C    3.793739   2.408250   2.439906   6.566551   4.371438
    16  C    3.817552   7.485252   5.033622   2.498419   2.524802
    17  C    5.075653   8.829933   6.506818   2.420667   4.215252
    18  C    4.473251   7.816380   5.411345   3.850730   3.086438
    19  C    4.913379   8.664909   6.235076   2.831759   3.753479
    20  C    4.281175   7.168905   4.912113   4.478433   3.033412
    21  C    5.857686   9.159411   6.771274   4.984182   4.460483
    22  C    6.200557   9.890682   7.443795   4.256904   4.944566
    23  C    6.759916   9.740423   7.466377   6.273066   5.388378
    24  C    6.577400  10.092471   7.656831   5.122692   5.213614
    25  C    5.454744   7.920262   5.849749   5.857553   4.284412
    26  C    6.598669   9.192871   7.077115   6.644525   5.325184
    27  H    3.456898   4.602081   3.943534   4.086969   4.604897
    28  H    3.937343   2.682203   3.450259   5.850082   5.334410
    29  H    3.421375   6.252140   4.635551   2.145774   3.860389
    30  H    4.641783   1.086972   3.430625   7.239560   5.906240
    31  H    2.134974   5.089707   2.717647   3.398716   1.078672
    32  H    2.768001   3.870271   2.169018   5.088582   2.679615
    33  H    5.379417   2.146213   3.917790   8.214791   6.267217
    34  H    4.878484   8.322307   6.309462   2.173472   4.592722
    35  H    4.666485   3.392125   3.418662   7.336830   5.015850
    36  H    6.131741   9.864272   7.567567   3.412399   5.296614
    37  H    7.048067  10.775367   8.344706   4.843227   5.862855
    38  H    3.511577   6.276431   4.070552   4.128485   2.458593
    39  H    7.637680  11.103410   8.681661   6.176710   6.266821
    40  H    7.785981  10.782193   8.509430   7.139596   6.403461
    41  H    5.688692   7.688936   5.846677   6.494173   4.701122
    42  H    7.527496   9.871753   7.881250   7.718446   6.302336
                   11         12         13         14         15
    11  C    0.000000
    12  C    2.420797   0.000000
    13  C    6.615079   8.548233   0.000000
    14  C    4.392159   6.578650   2.482136   0.000000
    15  C    1.384835   1.405240   7.970097   5.776628   0.000000
    16  C    5.328976   7.665462   2.860384   1.459029   6.690419
    17  C    7.189408   9.315911   1.358946   2.831193   8.570305
    18  C    5.337107   7.748415   4.297577   2.577518   6.598268
    19  C    6.650457   8.943142   2.436476   2.459281   8.021697
    20  C    4.589052   6.941092   5.235617   3.100489   5.730182
    21  C    6.593098   9.011256   5.121542   3.847687   7.794869
    22  C    7.689449  10.051919   3.721647   3.772436   9.025037
    23  C    7.039249   9.404159   6.511649   5.030658   8.095259
    24  C    7.653680  10.068623   4.865305   4.294611   8.915480
    25  C    5.241056   7.476561   6.571472   4.470553   6.170718
    26  C    6.457786   8.717705   7.134499   5.288121   7.373763
    27  H    5.354353   5.837811   5.021721   4.906145   6.147393
    28  H    4.605529   4.061433   7.050073   6.183767   4.849353
    29  H    5.914436   7.225054   2.671570   3.433415   7.074686
    30  H    3.873124   2.146657   8.598026   7.110455   3.398644
    31  H    2.641597   5.039139   4.591702   2.135913   3.975535
    32  H    1.084420   3.393617   6.407338   4.016609   2.127917
    33  H    3.403107   1.085828   9.633074   7.650826   2.165228
    34  H    7.340332   9.098606   1.086492   3.458743   8.656701
    35  H    2.141384   2.163024   8.710800   6.400625   1.085974
    36  H    8.264072  10.378151   2.127771   3.916769   9.642921
    37  H    8.670384  11.002446   4.015743   4.614874  10.016445
    38  H    3.836596   6.118441   5.102093   2.823704   4.994584
    39  H    8.606768  11.023669   5.823946   5.376164   9.830501
    40  H    8.066179  10.422410   7.230277   5.965278   9.097351
    41  H    5.080227   7.123982   7.340252   5.122341   5.824094
    42  H    7.128784   9.277966   8.219168   6.350230   7.907681
                   16         17         18         19         20
    16  C    0.000000
    17  C    2.474240   0.000000
    18  C    1.452819   3.775301   0.000000
    19  C    1.415902   1.434958   2.457071   0.000000
    20  C    2.539247   4.967150   1.422226   3.771780   0.000000
    21  C    2.488168   4.257733   1.434490   2.826050   2.432501
    22  C    2.467646   2.468983   2.828441   1.427885   4.230357
    23  C    3.786367   5.670586   2.468059   4.241232   2.785907
    24  C    2.850563   3.725170   2.474419   2.431445   3.738812
    25  C    3.799354   6.187435   2.449764   4.892011   1.380901
    26  C    4.300392   6.497283   2.848468   5.093717   2.423587
    27  H    6.335698   6.328364   7.412714   6.913275   7.462996
    28  H    7.627931   8.241092   8.393603   8.516902   8.082613
    29  H    4.641365   4.021873   5.956470   4.850381   6.406882
    30  H    8.421903   9.606736   8.829483   9.550448   8.209147
    31  H    2.733929   4.838858   2.776597   4.086120   2.432066
    32  H    4.700374   6.787292   4.491100   6.062497   3.680937
    33  H    8.706278  10.395676   8.720089   9.998287   7.849120
    34  H    3.945715   2.131783   5.378844   3.427755   6.288141
    35  H    7.139843   9.188770   6.838901   8.499952   5.863992
    36  H    3.441058   1.086631   4.615660   2.169687   5.883890
    37  H    3.436992   2.659863   3.914058   2.165773   5.311798
    38  H    2.782511   5.114720   2.169799   4.137645   1.081605
    39  H    3.936008   4.602010   3.451517   3.421785   4.595274
    40  H    4.642186   6.252842   3.442568   4.851107   3.872365
    41  H    4.672922   7.086041   3.426843   5.854027   2.135984
    42  H    5.385904   7.562404   3.934088   6.151509   3.404829
                   21         22         23         24         25
    21  C    0.000000
    22  C    2.420138   0.000000
    23  C    1.416842   3.707205   0.000000
    24  C    1.426544   1.363033   2.465962   0.000000
    25  C    2.801192   5.046189   2.404135   4.220783   0.000000
    26  C    2.435510   4.846261   1.377933   3.730207   1.409090
    27  H    8.747191   8.334535   9.856409   9.125013   8.727445
    28  H    9.788993   9.897057  10.673725  10.442209   9.139234
    29  H    7.128555   6.245783   8.402047   7.223267   7.778187
    30  H   10.188532  10.817376  10.803717  11.084140   8.981680
    31  H    4.077665   5.057183   4.782606   5.043791   3.503466
    32  H    5.667900   6.972071   6.019141   6.797694   4.239524
    33  H    9.947486  11.079165  10.254373  11.043740   8.270722
    34  H    6.175503   4.599684   7.572020   5.824932   7.632013
    35  H    7.917619   9.381310   8.032047   9.117889   6.064753
    36  H    4.842146   2.658757   6.226163   4.018387   7.029725
    37  H    3.410866   1.086642   4.588844   2.131312   6.100471
    38  H    3.415886   4.880475   3.864013   4.616350   2.122474
    39  H    2.169886   2.134064   2.678852   1.086548   4.833152
    40  H    2.156698   4.024359   1.086935   2.668369   3.396060
    41  H    3.885795   6.100257   3.386642   5.302374   1.086062
    42  H    3.421182   5.807116   2.143612   4.605482   2.169409
                   26         27         28         29         30
    26  C    0.000000
    27  H    9.856093   0.000000
    28  H   10.392059   2.462170   0.000000
    29  H    8.690966   2.445421   4.737077   0.000000
    30  H   10.266074   4.729025   2.425132   6.691091   0.000000
    31  H    4.558692   5.548109   5.955625   4.934379   6.120476
    32  H    5.411340   6.005793   5.568990   6.160449   4.957234
    33  H    9.492760   6.744003   4.748887   8.261955   2.478564
    34  H    8.210501   4.875097   7.120767   2.431325   8.905672
    35  H    7.192903   7.217127   5.917991   8.029378   4.297009
    36  H    7.189983   7.120369   9.153347   4.724449  10.614627
    37  H    5.809294   8.886820  10.607499   6.657738  11.668376
    38  H    3.392977   6.656843   7.163507   5.843930   7.292592
    39  H    4.050661  10.194316  11.511215   8.255593  12.107798
    40  H    2.143574  10.838145  11.711893   9.283539  11.848551
    41  H    2.165857   8.962173   9.121874   8.272536   8.735811
    42  H    1.085795  10.834050  11.241396   9.748208  10.947331
                   31         32         33         34         35
    31  H    0.000000
    32  H    1.979940   0.000000
    33  H    6.043606   4.284332   0.000000
    34  H    5.527430   7.249339  10.175000   0.000000
    35  H    4.418002   2.440112   2.493711   9.467837   0.000000
    36  H    5.898987   7.853372  11.458046   2.469117  10.256642
    37  H    6.058474   7.990783  12.040808   4.707345  10.403505
    38  H    1.971604   3.066409   7.046687   6.090267   5.243849
    39  H    6.032986   7.707560  11.974993   6.730951   9.963170
    40  H    5.811553   7.033445  11.255258   8.262018   8.988371
    41  H    3.871129   4.124538   7.829222   8.374260   5.605856
    42  H    5.471091   6.070978   9.971791   9.294157   7.592438
                   36         37         38         39         40
    36  H    0.000000
    37  H    2.388398   0.000000
    38  H    6.114640   5.942564   0.000000
    39  H    4.708437   2.470790   5.547122   0.000000
    40  H    6.660208   4.721758   4.949539   2.419986   0.000000
    41  H    7.972140   7.158881   2.432859   5.896745   4.293018
    42  H    8.223599   6.717994   4.283009   4.739855   2.478297
                   41         42
    41  H    0.000000
    42  H    2.497955   0.000000
 Stoichiometry    C26H16
 Framework group  C1[X(C26H16)]
 Deg. of freedom   120
 Full point group                 C1      NOp   1
 RotChk:  IX=0 Diff= 5.62D-16
 Largest Abelian subgroup         C1      NOp   1
 Largest concise Abelian subgroup C1      NOp   1
                         Standard orientation:                         
 ---------------------------------------------------------------------
 Center     Atomic      Atomic             Coordinates (Angstroms)
 Number     Number       Type             X           Y           Z
 ---------------------------------------------------------------------
      1          6           0       -3.481753   -2.207574    0.364665
      2          6           0       -4.487347   -1.305515    0.236186
      3          6           0       -2.106139   -1.806984    0.243877
      4          6           0       -4.218676    0.084581   -0.025748
      5          6           0       -1.069762   -2.740028    0.310327
      6          6           0       -1.784704   -0.431319   -0.004773
      7          6           0       -5.279085    1.007437   -0.158390
      8          6           0       -2.871725    0.535796   -0.148985
      9          6           0        0.275565   -2.373998    0.187749
     10          6           0       -0.437055   -0.071356   -0.102168
     11          6           0       -2.653578    1.909533   -0.394664
     12          6           0       -5.034732    2.345713   -0.405282
     13          6           0        1.301937   -3.368955    0.106072
     14          6           0        0.621052   -0.982544    0.056720
     15          6           0       -3.709070    2.796811   -0.522889
     16          6           0        2.028904   -0.604791   -0.006690
     17          6           0        2.583679   -3.010591   -0.168606
     18          6           0        2.526634    0.750093    0.158344
     19          6           0        2.973622   -1.631827   -0.246449
     20          6           0        1.785721    1.802684    0.763180
     21          6           0        3.880077    1.044717   -0.214685
     22          6           0        4.328270   -1.308185   -0.561155
     23          6           0        4.365113    2.372702   -0.121746
     24          6           0        4.751475   -0.013426   -0.609686
     25          6           0        2.294765    3.081563    0.873765
     26          6           0        3.583994    3.384653    0.392558
     27          1           0       -3.698212   -3.255005    0.556854
     28          1           0       -5.523913   -1.619013    0.327444
     29          1           0       -1.316306   -3.793009    0.425868
     30          1           0       -6.299485    0.645550   -0.061797
     31          1           0       -0.193782    0.947076   -0.361296
     32          1           0       -1.642495    2.290976   -0.485101
     33          1           0       -5.860054    3.044155   -0.505501
     34          1           0        1.024125   -4.414400    0.207705
     35          1           0       -3.508269    3.846845   -0.713802
     36          1           0        3.351169   -3.767605   -0.305190
     37          1           0        5.012894   -2.121178   -0.787260
     38          1           0        0.820263    1.590650    1.202273
     39          1           0        5.772561    0.227581   -0.892326
     40          1           0        5.385144    2.573005   -0.439305
     41          1           0        1.701546    3.853074    1.355837
     42          1           0        3.971735    4.396163    0.466414
 ---------------------------------------------------------------------
 Rotational constants (GHZ):           0.3668842           0.1444761           0.1057354
 Leave Link  202 at Thu Sep  8 15:02:56 2022, MaxMem=  1342177280 cpu:               3.4 elap:               0.1
 (Enter /mnt/opt/groups/app-gaussian/g16-avx2/l301.exe)
 Standard basis: 6-31G(d,p) (6D, 7F)
 Ernie: Thresh=  0.10000D-02 Tol=  0.10000D-05 Strict=F.
 There are   470 symmetry adapted cartesian basis functions of A   symmetry.
 There are   470 symmetry adapted basis functions of A   symmetry.
   470 basis functions,   840 primitive gaussians,   470 cartesian basis functions
    86 alpha electrons       86 beta electrons
       nuclear repulsion energy      2010.9614637286 Hartrees.
 IExCor=  402 DFT=T Ex+Corr=B3LYP ExCW=0 ScaHFX=  0.200000
 ScaDFX=  0.800000  0.720000  1.000000  0.810000 ScalE2=  1.000000  1.000000
 IRadAn=      5 IRanWt=     -1 IRanGd=            0 ICorTp=0 IEmpDi=131
 NAtoms=   42 NActive=   42 NUniq=   42 SFac= 1.00D+00 NAtFMM=   60 NAOKFM=F Big=F
 Integral buffers will be    131072 words long.
 Raffenetti 2 integral format.
 Two-electron integral symmetry is turned on.
 R6Disp:  Grimme-D3 Dispersion energy=       -0.0397650388 Hartrees.
 Nuclear repulsion after empirical dispersion term =     2010.9216986898 Hartrees.
 Leave Link  301 at Thu Sep  8 15:02:57 2022, MaxMem=  1342177280 cpu:               4.6 elap:               0.1
 (Enter /mnt/opt/groups/app-gaussian/g16-avx2/l302.exe)
 NPDir=0 NMtPBC=     1 NCelOv=     1 NCel=       1 NClECP=     1 NCelD=      1
         NCelK=      1 NCelE2=     1 NClLst=     1 CellRange=     0.0.
 One-electron integrals computed using PRISM.
 One-electron integral symmetry used in STVInt
 NBasis=   470 RedAO= T EigKep=  1.58D-04  NBF=   470
 NBsUse=   470 1.00D-06 EigRej= -1.00D+00 NBFU=   470
 Precomputing XC quadrature grid using
 IXCGrd= 4 IRadAn=           5 IRanWt=          -1 IRanGd=           0 AccXCQ= 1.00D-12.
 Generated NRdTot=       0 NPtTot=           0 NUsed=           0 NTot=          32
 NSgBfM=   469   469   469   469   469 MxSgAt=    42 MxSgA2=    42.
 Leave Link  302 at Thu Sep  8 15:02:58 2022, MaxMem=  1342177280 cpu:              79.5 elap:               1.7
 (Enter /mnt/opt/groups/app-gaussian/g16-avx2/l303.exe)
 DipDrv:  MaxL=1.
 Leave Link  303 at Thu Sep  8 15:02:59 2022, MaxMem=  1342177280 cpu:               7.9 elap:               0.2
 (Enter /mnt/opt/groups/app-gaussian/g16-avx2/l401.exe)
 Initial guess from the checkpoint file:  "/scratch/9832366.torquesrv1.cis.gov.pl/Gau-111053.chk"
 B after Tr=    -0.000000   -0.000000    0.000000
         Rot=    1.000000   -0.000000   -0.000000   -0.000000 Ang=   0.00 deg.
 Guess basis will be translated and rotated to current coordinates.
 JPrj=2 DoOrth=T DoCkMO=T.
 Leave Link  401 at Thu Sep  8 15:03:00 2022, MaxMem=  1342177280 cpu:              73.2 elap:               1.6
 (Enter /mnt/opt/groups/app-gaussian/g16-avx2/l502.exe)
 Two-electron integrals replicated using symmetry.
 Closed shell SCF:
 Using DIIS extrapolation, IDIIS=    10.
 NGot=  1342177280 LenX=  1341707128 LenY=  1341485758
 Requested convergence on RMS density matrix=1.00D-08 within 500 cycles.
 Requested convergence on MAX density matrix=1.00D-06.
 Requested convergence on             energy=1.00D-06.
 Level shift goal  0.100 maximum shift  0.100.
 No special actions if energy rises.
 Dynamic level shift is on during FON iterations.

 Cycle   1  Pass 1  IDiag  1:
 FoFJK:  IHMeth= 1 ICntrl=       0 DoSepK=F KAlg= 0 I1Cent=           0 FoldK=F
 IRaf= 680000000 NMat=       1 IRICut=       1 DoRegI=T DoRafI=F ISym2E= 0 IDoP0=0 IntGTp=1.
 FoFCou: FMM=F IPFlag=           0 FMFlag=      100000 FMFlg1=           0
         NFxFlg=           0 DoJE=F BraDBF=F KetDBF=F FulRan=T
         wScrn=  0.000000 ICntrl=         0 IOpCl=  0 I1Cent=           0 NGrid=           0
         NMat0=    1 NMatS0=      1 NMatT0=    0 NMatD0=    1 NMtDS0=    0 NMtDT0=    0
 Symmetry not used in FoFCou.
 E= -1000.52496059528    
 DIIS: error= 2.53D-08 at cycle   1 NSaved=   1.
 NSaved= 1 IEnMin= 1 EnMin= -1000.52496059528     IErMin= 1 ErrMin= 2.53D-08
 ErrMax= 2.53D-08  0.00D+00 EMaxC= 1.00D+00 BMatC= 3.89D-13 BMatP= 3.89D-13
 IDIUse=1 WtCom= 1.00D+00 WtEn= 0.00D+00
 Coeff-Com:  0.100D+01
 Coeff:      0.100D+01
 Gap=     0.132 Goal=     0.100 Shift=    0.000
 RMSDP=4.70D-09 MaxDP=1.80D-07              OVMax= 5.35D-07

 SCF Done:  E(RB3LYP) =  -1000.52496060     A.U. after    1 cycles
            NFock=  1  Conv=0.47D-08     -V/T= 2.0098
 KE= 9.908026076474D+02 PE=-6.338231848084D+03 EE= 2.335982581152D+03
 Leave Link  502 at Thu Sep  8 15:03:04 2022, MaxMem=  1342177280 cpu:             182.5 elap:               4.0
 (Enter /mnt/opt/groups/app-gaussian/g16-avx2/l801.exe)
 DoSCS=F DFT=T ScalE2(SS,OS)=  1.000000  1.000000
 Range of M.O.s used for correlation:     1   470
 NBasis=   470 NAE=    86 NBE=    86 NFC=     0 NFV=     0
 NROrb=    470 NOA=    86 NOB=    86 NVA=   384 NVB=   384
 Leave Link  801 at Thu Sep  8 15:03:05 2022, MaxMem=  1342177280 cpu:               2.5 elap:               0.1
 (Enter /mnt/opt/groups/app-gaussian/g16-avx2/l1101.exe)
 Using compressed storage, NAtomX=    42.
 Will process     43 centers per pass.
 R6Disp: Adding Grimme-D3 dispersion energy 1st derivatives to the gradient.
 Leave Link 1101 at Thu Sep  8 15:03:07 2022, MaxMem=  1342177280 cpu:              73.0 elap:               1.6
 (Enter /mnt/opt/groups/app-gaussian/g16-avx2/l1102.exe)
 Symmetrizing basis deriv contribution to polar:
 IMax=3 JMax=2 DiffMx= 0.00D+00
 Leave Link 1102 at Thu Sep  8 15:03:08 2022, MaxMem=  1342177280 cpu:               5.0 elap:               0.1
 (Enter /mnt/opt/groups/app-gaussian/g16-avx2/l1110.exe)
 Forming Gx(P) for the SCF density, NAtomX=    42.
 Integral derivatives from FoFJK, PRISM(SPDF).
 Do as many integral derivatives as possible in FoFJK.
 G2DrvN: MDV=    1342172902.
 G2DrvN: will do    43 centers at a time, making    1 passes.
 Calling FoFCou, ICntrl=  3107 FMM=F I1Cent=   0 AccDes= 1.00D-12.
 FoFJK:  IHMeth= 1 ICntrl=    3107 DoSepK=F KAlg= 0 I1Cent=           0 FoldK=F
 IRaf=         0 NMat=       1 IRICut=       1 DoRegI=T DoRafI=F ISym2E= 0 IDoP0=0 IntGTp=1.
 FoFCou: FMM=F IPFlag=           0 FMFlag=      100000 FMFlg1=           0
         NFxFlg=           0 DoJE=F BraDBF=F KetDBF=F FulRan=T
         wScrn=  0.000000 ICntrl=      3107 IOpCl=  0 I1Cent=           0 NGrid=           0
         NMat0=    1 NMatS0=      1 NMatT0=    0 NMatD0=    1 NMtDS0=    0 NMtDT0=    0
 Symmetry not used in FoFCou.
 End of G2Drv F.D. properties file   721 does not exist.
 End of G2Drv F.D. properties file   722 does not exist.
 End of G2Drv F.D. properties file   788 does not exist.
 Leave Link 1110 at Thu Sep  8 15:04:46 2022, MaxMem=  1342177280 cpu:            4565.1 elap:              97.5
 (Enter /mnt/opt/groups/app-gaussian/g16-avx2/l1002.exe)
 Minotr:  Closed shell wavefunction.
          IDoAtm=111111111111111111111111111111111111111111
          Direct CPHF calculation.
          Differentiating once with respect to electric field.
                with respect to dipole field.
          Differentiating once with respect to nuclear coordinates.
          Requested convergence is 1.0D-08 RMS, and 1.0D-07 maximum.
          Secondary convergence is 1.0D-12 RMS, and 1.0D-12 maximum.
          NewPWx=T KeepS1=F KeepF1=F KeepIn=T MapXYZ=F SortEE=F KeepMc=T.
        12678 words used for storage of precomputed grid.
 Two-electron integrals replicated using symmetry.
          MDV=    1342177280 using IRadAn=       1.
          Solving linear equations simultaneously, MaxMat=     384.
 FoF2E skips out because all densities are zero.
 CalDSu exits because no D1Ps are significant.
 FoFJK:  IHMeth= 1 ICntrl=       0 DoSepK=F KAlg= 0 I1Cent=           0 FoldK=F
 IRaf= 680000000 NMat=      96 IRICut=     240 DoRegI=T DoRafI=T ISym2E= 2 IDoP0=0 IntGTp=1.
 FoFCou: FMM=F IPFlag=           0 FMFlag=      100000 FMFlg1=           0
         NFxFlg=           0 DoJE=F BraDBF=F KetDBF=F FulRan=T
         wScrn=  0.000000 ICntrl=         0 IOpCl=  0 I1Cent=           0 NGrid=           0
         NMat0=   96 NMatS0=     96 NMatT0=    0 NMatD0=   96 NMtDS0=    0 NMtDT0=    0
 Integrals replicated using symmetry in FoFCou.
 Raff kept on since  62.03% of shell-pairs survive, threshold=   0.20 IRatSp=62.
          There are   129 degrees of freedom in the 1st order CPHF.  IDoFFX=6 NUNeed=     3.
    126 vectors produced by pass  0 Test12= 3.30D-14 1.00D-09 XBig12= 8.83D+02 1.69D+01.
 AX will form    96 AO Fock derivatives at one time.
    126 vectors produced by pass  1 Test12= 3.30D-14 1.00D-09 XBig12= 1.17D+02 1.20D+00.
    126 vectors produced by pass  2 Test12= 3.30D-14 1.00D-09 XBig12= 1.47D+00 1.34D-01.
    126 vectors produced by pass  3 Test12= 3.30D-14 1.00D-09 XBig12= 5.23D-03 6.45D-03.
    126 vectors produced by pass  4 Test12= 3.30D-14 1.00D-09 XBig12= 9.87D-06 2.34D-04.
     98 vectors produced by pass  5 Test12= 3.30D-14 1.00D-09 XBig12= 1.17D-08 8.59D-06.
     26 vectors produced by pass  6 Test12= 3.30D-14 1.00D-09 XBig12= 1.08D-11 1.90D-07.
      3 vectors produced by pass  7 Test12= 3.30D-14 1.00D-09 XBig12= 1.04D-14 7.01D-09.
 InvSVY:  IOpt=1 It=  1 EMax= 7.51D-15
 Solved reduced A of dimension   757 with   129 vectors.
 FullF1:  Do perturbations      1 to       3.
 Isotropic polarizability for W=    0.000000      307.95 Bohr**3.
 End of Minotr F.D. properties file   721 does not exist.
 End of Minotr F.D. properties file   722 does not exist.
 End of Minotr F.D. properties file   788 does not exist.
 Leave Link 1002 at Thu Sep  8 15:10:50 2022, MaxMem=  1342177280 cpu:           16960.9 elap:             363.1
 (Enter /mnt/opt/groups/app-gaussian/g16-avx2/l601.exe)
 Copying SCF densities to generalized density rwf, IOpCl= 0 IROHF=0.

 **********************************************************************

            Population analysis using the SCF Density.

 **********************************************************************

 Orbital symmetries:
       Occupied  (A) (A) (A) (A) (A) (A) (A) (A) (A) (A) (A) (A)
                 (A) (A) (A) (A) (A) (A) (A) (A) (A) (A) (A) (A)
                 (A) (A) (A) (A) (A) (A) (A) (A) (A) (A) (A) (A)
                 (A) (A) (A) (A) (A) (A) (A) (A) (A) (A) (A) (A)
                 (A) (A) (A) (A) (A) (A) (A) (A) (A) (A) (A) (A)
                 (A) (A) (A) (A) (A) (A) (A) (A) (A) (A) (A) (A)
                 (A) (A) (A) (A) (A) (A) (A) (A) (A) (A) (A) (A)
                 (A) (A)
       Virtual   (A) (A) (A) (A) (A) (A) (A) (A) (A) (A) (A) (A)
                 (A) (A) (A) (A) (A) (A) (A) (A) (A) (A) (A) (A)
                 (A) (A) (A) (A) (A) (A) (A) (A) (A) (A) (A) (A)
                 (A) (A) (A) (A) (A) (A) (A) (A) (A) (A) (A) (A)
                 (A) (A) (A) (A) (A) (A) (A) (A) (A) (A) (A) (A)
                 (A) (A) (A) (A) (A) (A) (A) (A) (A) (A) (A) (A)
                 (A) (A) (A) (A) (A) (A) (A) (A) (A) (A) (A) (A)
                 (A) (A) (A) (A) (A) (A) (A) (A) (A) (A) (A) (A)
                 (A) (A) (A) (A) (A) (A) (A) (A) (A) (A) (A) (A)
                 (A) (A) (A) (A) (A) (A) (A) (A) (A) (A) (A) (A)
                 (A) (A) (A) (A) (A) (A) (A) (A) (A) (A) (A) (A)
                 (A) (A) (A) (A) (A) (A) (A) (A) (A) (A) (A) (A)
                 (A) (A) (A) (A) (A) (A) (A) (A) (A) (A) (A) (A)
                 (A) (A) (A) (A) (A) (A) (A) (A) (A) (A) (A) (A)
                 (A) (A) (A) (A) (A) (A) (A) (A) (A) (A) (A) (A)
                 (A) (A) (A) (A) (A) (A) (A) (A) (A) (A) (A) (A)
                 (A) (A) (A) (A) (A) (A) (A) (A) (A) (A) (A) (A)
                 (A) (A) (A) (A) (A) (A) (A) (A) (A) (A) (A) (A)
                 (A) (A) (A) (A) (A) (A) (A) (A) (A) (A) (A) (A)
                 (A) (A) (A) (A) (A) (A) (A) (A) (A) (A) (A) (A)
                 (A) (A) (A) (A) (A) (A) (A) (A) (A) (A) (A) (A)
                 (A) (A) (A) (A) (A) (A) (A) (A) (A) (A) (A) (A)
                 (A) (A) (A) (A) (A) (A) (A) (A) (A) (A) (A) (A)
                 (A) (A) (A) (A) (A) (A) (A) (A) (A) (A) (A) (A)
                 (A) (A) (A) (A) (A) (A) (A) (A) (A) (A) (A) (A)
                 (A) (A) (A) (A) (A) (A) (A) (A) (A) (A) (A) (A)
                 (A) (A) (A) (A) (A) (A) (A) (A) (A) (A) (A) (A)
                 (A) (A) (A) (A) (A) (A) (A) (A) (A) (A) (A) (A)
                 (A) (A) (A) (A) (A) (A) (A) (A) (A) (A) (A) (A)
                 (A) (A) (A) (A) (A) (A) (A) (A) (A) (A) (A) (A)
                 (A) (A) (A) (A) (A) (A) (A) (A) (A) (A) (A) (A)
                 (A) (A) (A) (A) (A) (A) (A) (A) (A) (A) (A) (A)
 The electronic state is 1-A.
 Alpha  occ. eigenvalues --  -10.20509 -10.20353 -10.20334 -10.20082 -10.20037
 Alpha  occ. eigenvalues --  -10.19983 -10.19877 -10.19874 -10.19794 -10.19789
 Alpha  occ. eigenvalues --  -10.19163 -10.19135 -10.19127 -10.19101 -10.19090
 Alpha  occ. eigenvalues --  -10.19083 -10.19057 -10.19056 -10.19056 -10.19039
 Alpha  occ. eigenvalues --  -10.19021 -10.18998 -10.18989 -10.18979 -10.18880
 Alpha  occ. eigenvalues --  -10.18807  -0.88799  -0.87468  -0.85487  -0.83326
 Alpha  occ. eigenvalues --   -0.81070  -0.79397  -0.78048  -0.76742  -0.75100
 Alpha  occ. eigenvalues --   -0.73757  -0.72785  -0.71308  -0.70360  -0.64769
 Alpha  occ. eigenvalues --   -0.63172  -0.62151  -0.61464  -0.60728  -0.58570
 Alpha  occ. eigenvalues --   -0.58383  -0.55951  -0.52912  -0.52175  -0.51476
 Alpha  occ. eigenvalues --   -0.50455  -0.49077  -0.48314  -0.47028  -0.46103
 Alpha  occ. eigenvalues --   -0.44880  -0.43906  -0.43670  -0.42868  -0.42618
 Alpha  occ. eigenvalues --   -0.41960  -0.41464  -0.41041  -0.40416  -0.40388
 Alpha  occ. eigenvalues --   -0.39461  -0.39078  -0.38597  -0.36900  -0.36806
 Alpha  occ. eigenvalues --   -0.36081  -0.35733  -0.34372  -0.33861  -0.33296
 Alpha  occ. eigenvalues --   -0.32494  -0.31915  -0.31176  -0.30253  -0.28707
 Alpha  occ. eigenvalues --   -0.27221  -0.25873  -0.23984  -0.22587  -0.20965
 Alpha  occ. eigenvalues --   -0.19342
 Alpha virt. eigenvalues --   -0.06135  -0.04337  -0.02577  -0.01528   0.00440
 Alpha virt. eigenvalues --    0.02540   0.03824   0.05862   0.08345   0.09593
 Alpha virt. eigenvalues --    0.09734   0.10149   0.11301   0.11922   0.12182
 Alpha virt. eigenvalues --    0.13669   0.14319   0.15371   0.15731   0.15800
 Alpha virt. eigenvalues --    0.16780   0.17183   0.18165   0.18884   0.19243
 Alpha virt. eigenvalues --    0.19853   0.20944   0.22139   0.23520   0.23580
 Alpha virt. eigenvalues --    0.24522   0.25875   0.26000   0.27682   0.28442
 Alpha virt. eigenvalues --    0.29138   0.29440   0.29504   0.30282   0.31702
 Alpha virt. eigenvalues --    0.32194   0.32651   0.33588   0.34740   0.35800
 Alpha virt. eigenvalues --    0.37346   0.39824   0.41681   0.44426   0.45421
 Alpha virt. eigenvalues --    0.46803   0.48357   0.48819   0.49104   0.49987
 Alpha virt. eigenvalues --    0.50662   0.51080   0.51954   0.52479   0.53217
 Alpha virt. eigenvalues --    0.53842   0.54216   0.54367   0.54395   0.55104
 Alpha virt. eigenvalues --    0.55449   0.55809   0.55961   0.56565   0.57205
 Alpha virt. eigenvalues --    0.57519   0.57736   0.57948   0.58421   0.59000
 Alpha virt. eigenvalues --    0.59294   0.59444   0.59814   0.60089   0.60319
 Alpha virt. eigenvalues --    0.60635   0.60794   0.61368   0.61644   0.61774
 Alpha virt. eigenvalues --    0.61965   0.62192   0.62382   0.62819   0.63238
 Alpha virt. eigenvalues --    0.64483   0.64744   0.65178   0.65575   0.67146
 Alpha virt. eigenvalues --    0.67628   0.68119   0.69457   0.69995   0.71748
 Alpha virt. eigenvalues --    0.73816   0.75286   0.75769   0.78144   0.79393
 Alpha virt. eigenvalues --    0.79760   0.80835   0.81159   0.81474   0.81898
 Alpha virt. eigenvalues --    0.82053   0.82644   0.83082   0.83270   0.83795
 Alpha virt. eigenvalues --    0.84183   0.84829   0.85008   0.85168   0.87739
 Alpha virt. eigenvalues --    0.88499   0.88702   0.89541   0.90608   0.92256
 Alpha virt. eigenvalues --    0.92621   0.93840   0.94621   0.94722   0.95772
 Alpha virt. eigenvalues --    0.97187   0.97428   0.97780   0.98820   0.99567
 Alpha virt. eigenvalues --    1.00724   1.01966   1.02112   1.03367   1.04361
 Alpha virt. eigenvalues --    1.05015   1.06562   1.07278   1.09348   1.09858
 Alpha virt. eigenvalues --    1.11230   1.13088   1.14048   1.14582   1.15471
 Alpha virt. eigenvalues --    1.17497   1.18307   1.19342   1.21213   1.22800
 Alpha virt. eigenvalues --    1.23119   1.23469   1.24011   1.24882   1.25947
 Alpha virt. eigenvalues --    1.26710   1.27183   1.27754   1.29417   1.30908
 Alpha virt. eigenvalues --    1.31412   1.33440   1.33991   1.34151   1.35287
 Alpha virt. eigenvalues --    1.36374   1.37417   1.38498   1.38645   1.39114
 Alpha virt. eigenvalues --    1.39329   1.40835   1.41417   1.41650   1.42918
 Alpha virt. eigenvalues --    1.43595   1.43847   1.45163   1.46153   1.49111
 Alpha virt. eigenvalues --    1.49442   1.49523   1.51986   1.53266   1.53981
 Alpha virt. eigenvalues --    1.54946   1.57837   1.59812   1.64715   1.67086
 Alpha virt. eigenvalues --    1.71381   1.72510   1.72806   1.73268   1.74635
 Alpha virt. eigenvalues --    1.75938   1.76146   1.76825   1.76984   1.78636
 Alpha virt. eigenvalues --    1.79907   1.81223   1.82014   1.82459   1.83962
 Alpha virt. eigenvalues --    1.84236   1.85497   1.85852   1.86684   1.86912
 Alpha virt. eigenvalues --    1.87946   1.88316   1.88345   1.88761   1.89821
 Alpha virt. eigenvalues --    1.90448   1.90544   1.91430   1.92137   1.92729
 Alpha virt. eigenvalues --    1.93497   1.93861   1.94641   1.95031   1.95744
 Alpha virt. eigenvalues --    1.97054   1.98609   1.99922   2.00013   2.00546
 Alpha virt. eigenvalues --    2.01068   2.03157   2.03549   2.05323   2.05847
 Alpha virt. eigenvalues --    2.08064   2.08367   2.10167   2.12531   2.17644
 Alpha virt. eigenvalues --    2.17893   2.18532   2.19477   2.19998   2.20754
 Alpha virt. eigenvalues --    2.22997   2.23920   2.24704   2.25791   2.25883
 Alpha virt. eigenvalues --    2.27197   2.28624   2.29075   2.29296   2.30440
 Alpha virt. eigenvalues --    2.31359   2.32058   2.32659   2.33639   2.35262
 Alpha virt. eigenvalues --    2.36045   2.36429   2.36833   2.38556   2.38718
 Alpha virt. eigenvalues --    2.39669   2.40207   2.41159   2.41803   2.42019
 Alpha virt. eigenvalues --    2.43349   2.44191   2.44499   2.46232   2.46789
 Alpha virt. eigenvalues --    2.47411   2.47732   2.50230   2.51567   2.52299
 Alpha virt. eigenvalues --    2.52871   2.54398   2.54726   2.55664   2.55796
 Alpha virt. eigenvalues --    2.56841   2.58079   2.58644   2.58834   2.59240
 Alpha virt. eigenvalues --    2.60078   2.60706   2.60995   2.62156   2.62231
 Alpha virt. eigenvalues --    2.62734   2.64211   2.64856   2.66114   2.67374
 Alpha virt. eigenvalues --    2.69142   2.69544   2.71043   2.71460   2.72710
 Alpha virt. eigenvalues --    2.73627   2.74538   2.75398   2.75882   2.77214
 Alpha virt. eigenvalues --    2.78564   2.80340   2.80844   2.81723   2.82559
 Alpha virt. eigenvalues --    2.85678   2.88299   2.90263   2.93021   2.94576
 Alpha virt. eigenvalues --    2.97922   3.02161   3.03566   3.07037   3.11523
 Alpha virt. eigenvalues --    3.12760   3.14170   3.15628   3.16354   3.17218
 Alpha virt. eigenvalues --    3.18000   3.20741   3.22939   3.24006   3.24290
 Alpha virt. eigenvalues --    3.25575   3.26765   3.29960   3.30143   3.32983
 Alpha virt. eigenvalues --    3.33873   3.34188   3.39164   3.42562   3.46518
 Alpha virt. eigenvalues --    3.48206   3.49294   3.62109   3.69476   3.73238
 Alpha virt. eigenvalues --    3.76657   3.86739   3.88083   4.08723   4.08957
 Alpha virt. eigenvalues --    4.11386   4.12602   4.13185   4.14034   4.14588
 Alpha virt. eigenvalues --    4.14771   4.15639   4.18527   4.18917   4.19553
 Alpha virt. eigenvalues --    4.22025   4.31560   4.33675   4.36532   4.39339
 Alpha virt. eigenvalues --    4.43347   4.46664   4.50446   4.54983   4.59271
 Alpha virt. eigenvalues --    4.67849   4.78559   4.91107   4.99762
          Condensed to atoms (all electrons):
               1          2          3          4          5          6
     1  C    5.070549   0.468885   0.398568   0.003837  -0.082067  -0.010081
     2  C    0.468885   5.079663   0.006082   0.396452   0.008651  -0.068329
     3  C    0.398568   0.006082   4.824304  -0.046303   0.411197   0.429342
     4  C    0.003837   0.396452  -0.046303   4.782993  -0.000609  -0.001291
     5  C   -0.082067   0.008651   0.411197  -0.000609   5.321955  -0.012267
     6  C   -0.010081  -0.068329   0.429342  -0.001291  -0.012267   5.036698
     7  C    0.008808  -0.082341  -0.000433   0.473673  -0.000014   0.013532
     8  C   -0.068574  -0.011691  -0.002249   0.458945   0.015202   0.279610
     9  C    0.007701  -0.000382  -0.001593   0.000029   0.404489  -0.034161
    10  C    0.015696  -0.001644  -0.059660   0.011384  -0.113056   0.412039
    11  C   -0.001557   0.014078   0.011006  -0.066419  -0.000037  -0.085664
    12  C   -0.000414   0.007973   0.000036  -0.013461   0.000000  -0.000521
    13  C   -0.000184   0.000002   0.007432   0.000000  -0.074961  -0.000215
    14  C   -0.000440   0.000055  -0.030699  -0.000188  -0.009810  -0.001665
    15  C    0.000070  -0.000552  -0.000219  -0.036683   0.000000   0.008245
    16  C   -0.000008   0.000000  -0.000063  -0.000000   0.014248   0.007657
    17  C    0.000002  -0.000000  -0.000342  -0.000000   0.007627   0.000049
    18  C   -0.000000   0.000000  -0.000012   0.000000  -0.000039   0.000702
    19  C    0.000000   0.000000  -0.000020  -0.000000  -0.000119  -0.000118
    20  C    0.000000   0.000000  -0.000010   0.000001   0.000013   0.000326
    21  C    0.000000  -0.000000   0.000000   0.000000  -0.000001   0.000001
    22  C    0.000000  -0.000000   0.000000   0.000000  -0.000012  -0.000001
    23  C    0.000000  -0.000000   0.000000  -0.000000  -0.000000  -0.000000
    24  C   -0.000000  -0.000000   0.000000   0.000000   0.000001   0.000000
    25  C    0.000000   0.000000   0.000000   0.000000  -0.000000  -0.000039
    26  C   -0.000000  -0.000000  -0.000000   0.000000   0.000000   0.000000
    27  H    0.359514  -0.035162  -0.036615   0.002419  -0.007815   0.003989
    28  H   -0.034692   0.360307   0.002266  -0.037781  -0.000228   0.001144
    29  H   -0.008263   0.000210  -0.039871   0.000021   0.358249   0.003973
    30  H    0.000290  -0.008844   0.000013  -0.039968  -0.000000  -0.000187
    31  H   -0.000236   0.000030   0.004393  -0.000247   0.000883  -0.021213
    32  H    0.000017  -0.000189  -0.000269   0.004870   0.000002  -0.015202
    33  H    0.000004  -0.000195  -0.000000   0.002711  -0.000000   0.000015
    34  H   -0.000006   0.000000   0.000092  -0.000000  -0.007918   0.000026
    35  H   -0.000000   0.000010   0.000002   0.001201   0.000000  -0.000243
    36  H   -0.000000  -0.000000   0.000004   0.000000  -0.000228  -0.000001
    37  H   -0.000000   0.000000  -0.000000  -0.000000  -0.000000  -0.000000
    38  H   -0.000000   0.000000  -0.000060  -0.000001   0.000001   0.001416
    39  H   -0.000000  -0.000000   0.000000   0.000000  -0.000000   0.000000
    40  H   -0.000000   0.000000  -0.000000  -0.000000   0.000000   0.000000
    41  H   -0.000000   0.000000  -0.000000   0.000000   0.000000   0.000001
    42  H   -0.000000  -0.000000  -0.000000  -0.000000   0.000000  -0.000000
               7          8          9         10         11         12
     1  C    0.008808  -0.068574   0.007701   0.015696  -0.001557  -0.000414
     2  C   -0.082341  -0.011691  -0.000382  -0.001644   0.014078   0.007973
     3  C   -0.000433  -0.002249  -0.001593  -0.059660   0.011006   0.000036
     4  C    0.473673   0.458945   0.000029   0.011384  -0.066419  -0.013461
     5  C   -0.000014   0.015202   0.404489  -0.113056  -0.000037   0.000000
     6  C    0.013532   0.279610  -0.034161   0.412039  -0.085664  -0.000521
     7  C    5.018522  -0.024180   0.000000  -0.000103  -0.066687   0.503044
     8  C   -0.024180   4.983206  -0.000189  -0.080635   0.474478  -0.040895
     9  C    0.000000  -0.000189   4.796364  -0.035779  -0.000044   0.000000
    10  C   -0.000103  -0.080635  -0.035779   5.403985  -0.022691  -0.000020
    11  C   -0.066687   0.474478  -0.000044  -0.022691   5.049303  -0.024945
    12  C    0.503044  -0.040895   0.000000  -0.000020  -0.024945   4.853952
    13  C    0.000000  -0.000004   0.419131   0.014357  -0.000000   0.000000
    14  C    0.000000   0.007807   0.441582   0.404331   0.000786   0.000000
    15  C   -0.023344  -0.007379   0.000000   0.000446   0.510750   0.511650
    16  C    0.000000  -0.000146  -0.009823  -0.068681   0.000019   0.000000
    17  C    0.000000   0.000000  -0.003008  -0.001089   0.000000  -0.000000
    18  C   -0.000000   0.000005   0.008257  -0.022887   0.000006   0.000000
    19  C    0.000000   0.000000  -0.036690   0.008614  -0.000000   0.000000
    20  C   -0.000000   0.000038  -0.000121  -0.003533  -0.000339   0.000000
    21  C    0.000000  -0.000000  -0.000185  -0.000039   0.000000  -0.000000
    22  C   -0.000000  -0.000000  -0.000233  -0.000095  -0.000000   0.000000
    23  C    0.000000  -0.000000  -0.000001   0.000012   0.000000  -0.000000
    24  C    0.000000   0.000000   0.000057  -0.000009   0.000000   0.000000
    25  C   -0.000000   0.000003   0.000005  -0.000152  -0.000051   0.000000
    26  C   -0.000000   0.000000  -0.000000  -0.000004   0.000000   0.000000
    27  H   -0.000215   0.001135   0.000084  -0.000248   0.000019   0.000003
    28  H   -0.008250   0.003949   0.000004   0.000021  -0.000227   0.000166
    29  H   -0.000000  -0.000204  -0.040181   0.000610   0.000002  -0.000000
    30  H    0.363956   0.004360  -0.000000   0.000002   0.000614  -0.043714
    31  H   -0.000003  -0.014023   0.003510   0.344068   0.004051  -0.000001
    32  H    0.000622  -0.028908   0.000002   0.003047   0.357410   0.004537
    33  H   -0.034868   0.001128   0.000000  -0.000000   0.004173   0.365775
    34  H   -0.000000   0.000000  -0.037274  -0.000241   0.000000   0.000000
    35  H    0.004212   0.002753  -0.000000   0.000015  -0.033991  -0.040139
    36  H    0.000000  -0.000000   0.002508   0.000019   0.000000  -0.000000
    37  H    0.000000   0.000000   0.000014   0.000002  -0.000000   0.000000
    38  H   -0.000000   0.000072  -0.000342   0.006247   0.000146   0.000000
    39  H   -0.000000  -0.000000  -0.000001  -0.000000  -0.000000   0.000000
    40  H   -0.000000  -0.000000  -0.000000  -0.000000  -0.000000  -0.000000
    41  H   -0.000000  -0.000000   0.000000   0.000010  -0.000005   0.000000
    42  H   -0.000000   0.000000   0.000000   0.000000   0.000000   0.000000
              13         14         15         16         17         18
     1  C   -0.000184  -0.000440   0.000070  -0.000008   0.000002  -0.000000
     2  C    0.000002   0.000055  -0.000552   0.000000  -0.000000   0.000000
     3  C    0.007432  -0.030699  -0.000219  -0.000063  -0.000342  -0.000012
     4  C    0.000000  -0.000188  -0.036683  -0.000000  -0.000000   0.000000
     5  C   -0.074961  -0.009810   0.000000   0.014248   0.007627  -0.000039
     6  C   -0.000215  -0.001665   0.008245   0.007657   0.000049   0.000702
     7  C    0.000000   0.000000  -0.023344   0.000000   0.000000  -0.000000
     8  C   -0.000004   0.007807  -0.007379  -0.000146   0.000000   0.000005
     9  C    0.419131   0.441582   0.000000  -0.009823  -0.003008   0.008257
    10  C    0.014357   0.404331   0.000446  -0.068681  -0.001089  -0.022887
    11  C   -0.000000   0.000786   0.510750   0.000019   0.000000   0.000006
    12  C    0.000000   0.000000   0.511650   0.000000  -0.000000   0.000000
    13  C    5.048766  -0.022957   0.000000  -0.062108   0.479117  -0.001193
    14  C   -0.022957   5.039412  -0.000013   0.317380  -0.059169  -0.081255
    15  C    0.000000  -0.000013   4.850404   0.000000  -0.000000  -0.000000
    16  C   -0.062108   0.317380   0.000000   5.212399  -0.018513   0.322939
    17  C    0.479117  -0.059169  -0.000000  -0.018513   5.042882   0.012131
    18  C   -0.001193  -0.081255  -0.000000   0.322939   0.012131   5.002495
    19  C   -0.007569  -0.033900   0.000000   0.447202   0.423752  -0.034572
    20  C   -0.000012  -0.022943  -0.000004  -0.073753  -0.000063   0.457761
    21  C    0.000061   0.007922   0.000000  -0.005986  -0.000232   0.468059
    22  C    0.008257   0.012287  -0.000000  -0.016832  -0.070636  -0.060035
    23  C    0.000001  -0.000089   0.000000   0.012650  -0.000010  -0.025126
    24  C   -0.000456  -0.000990  -0.000000  -0.064239   0.008199  -0.024890
    25  C    0.000000   0.000841  -0.000000   0.007198   0.000000  -0.015937
    26  C    0.000000  -0.000015  -0.000000  -0.000459   0.000000  -0.037357
    27  H   -0.000006   0.000031  -0.000000   0.000000   0.000000   0.000000
    28  H   -0.000000  -0.000001   0.000020  -0.000000  -0.000000   0.000000
    29  H   -0.008657   0.004191  -0.000000  -0.000199   0.000209   0.000002
    30  H   -0.000000  -0.000000   0.004659   0.000000   0.000000   0.000000
    31  H   -0.000228  -0.040516   0.000172  -0.006237   0.000027   0.001600
    32  H   -0.000000   0.000534  -0.044163  -0.000018   0.000000   0.000022
    33  H   -0.000000  -0.000000  -0.039392  -0.000000  -0.000000  -0.000000
    34  H    0.360114   0.004146  -0.000000   0.001029  -0.035222   0.000019
    35  H   -0.000000   0.000000   0.365162  -0.000000   0.000000  -0.000000
    36  H   -0.035445   0.001045   0.000000   0.004023   0.361724  -0.000190
    37  H    0.000276  -0.000202  -0.000000   0.004083  -0.008566   0.001089
    38  H    0.000000   0.000275   0.000002  -0.005763   0.000001  -0.040442
    39  H    0.000004   0.000020  -0.000000   0.001065  -0.000206   0.004160
    40  H   -0.000000   0.000001   0.000000  -0.000189   0.000000   0.004509
    41  H   -0.000000   0.000001  -0.000000  -0.000224  -0.000000   0.002964
    42  H    0.000000   0.000000   0.000000   0.000012  -0.000000   0.000945
              19         20         21         22         23         24
     1  C    0.000000   0.000000   0.000000   0.000000   0.000000  -0.000000
     2  C    0.000000   0.000000  -0.000000  -0.000000  -0.000000  -0.000000
     3  C   -0.000020  -0.000010   0.000000   0.000000   0.000000   0.000000
     4  C   -0.000000   0.000001   0.000000   0.000000  -0.000000   0.000000
     5  C   -0.000119   0.000013  -0.000001  -0.000012  -0.000000   0.000001
     6  C   -0.000118   0.000326   0.000001  -0.000001  -0.000000   0.000000
     7  C    0.000000  -0.000000   0.000000  -0.000000   0.000000   0.000000
     8  C    0.000000   0.000038  -0.000000  -0.000000  -0.000000   0.000000
     9  C   -0.036690  -0.000121  -0.000185  -0.000233  -0.000001   0.000057
    10  C    0.008614  -0.003533  -0.000039  -0.000095   0.000012  -0.000009
    11  C   -0.000000  -0.000339   0.000000  -0.000000   0.000000   0.000000
    12  C    0.000000   0.000000  -0.000000   0.000000  -0.000000   0.000000
    13  C   -0.007569  -0.000012   0.000061   0.008257   0.000001  -0.000456
    14  C   -0.033900  -0.022943   0.007922   0.012287  -0.000089  -0.000990
    15  C    0.000000  -0.000004   0.000000  -0.000000   0.000000  -0.000000
    16  C    0.447202  -0.073753  -0.005986  -0.016832   0.012650  -0.064239
    17  C    0.423752  -0.000063  -0.000232  -0.070636  -0.000010   0.008199
    18  C   -0.034572   0.457761   0.468059  -0.060035  -0.025126  -0.024890
    19  C    4.802365   0.008664  -0.036685   0.436367  -0.000019  -0.007604
    20  C    0.008664   5.052443  -0.048899  -0.001019  -0.065990   0.013575
    21  C   -0.036685  -0.048899   4.745333  -0.003161   0.466499   0.426253
    22  C    0.436367  -0.001019  -0.003161   5.041991   0.008077   0.467444
    23  C   -0.000019  -0.065990   0.466499   0.008077   5.006683  -0.077680
    24  C   -0.007604   0.013575   0.426253   0.467444  -0.077680   5.063265
    25  C   -0.000219   0.516995  -0.035351   0.000067  -0.026485  -0.000457
    26  C    0.000021  -0.026447  -0.014581  -0.000411   0.513017   0.007997
    27  H   -0.000000  -0.000000  -0.000000  -0.000000  -0.000000   0.000000
    28  H    0.000000   0.000000   0.000000   0.000000   0.000000  -0.000000
    29  H    0.000024  -0.000000  -0.000000  -0.000000   0.000000  -0.000000
    30  H   -0.000000  -0.000000   0.000000   0.000000  -0.000000  -0.000000
    31  H   -0.000100   0.004830  -0.000317  -0.000002  -0.000010   0.000003
    32  H   -0.000000   0.000661   0.000000   0.000000  -0.000000   0.000000
    33  H    0.000000   0.000000  -0.000000   0.000000   0.000000  -0.000000
    34  H    0.002550  -0.000000  -0.000001  -0.000206  -0.000000   0.000004
    35  H   -0.000000  -0.000001   0.000000  -0.000000   0.000000   0.000000
    36  H   -0.038991   0.000002   0.000011  -0.008632  -0.000000   0.000281
    37  H   -0.038639   0.000017   0.002621   0.361319  -0.000221  -0.036115
    38  H   -0.000008   0.362938   0.003737   0.000012   0.000711  -0.000182
    39  H    0.002513  -0.000228  -0.038276  -0.035500  -0.008319   0.360869
    40  H    0.000018   0.000531  -0.040684   0.000296   0.365133  -0.009295
    41  H    0.000002  -0.034531   0.001109  -0.000000   0.004301   0.000010
    42  H   -0.000001   0.004426   0.003058   0.000004  -0.035284  -0.000196
              25         26         27         28         29         30
     1  C    0.000000  -0.000000   0.359514  -0.034692  -0.008263   0.000290
     2  C    0.000000  -0.000000  -0.035162   0.360307   0.000210  -0.008844
     3  C    0.000000  -0.000000  -0.036615   0.002266  -0.039871   0.000013
     4  C    0.000000   0.000000   0.002419  -0.037781   0.000021  -0.039968
     5  C   -0.000000   0.000000  -0.007815  -0.000228   0.358249  -0.000000
     6  C   -0.000039   0.000000   0.003989   0.001144   0.003973  -0.000187
     7  C   -0.000000  -0.000000  -0.000215  -0.008250  -0.000000   0.363956
     8  C    0.000003   0.000000   0.001135   0.003949  -0.000204   0.004360
     9  C    0.000005  -0.000000   0.000084   0.000004  -0.040181  -0.000000
    10  C   -0.000152  -0.000004  -0.000248   0.000021   0.000610   0.000002
    11  C   -0.000051   0.000000   0.000019  -0.000227   0.000002   0.000614
    12  C    0.000000   0.000000   0.000003   0.000166  -0.000000  -0.043714
    13  C    0.000000   0.000000  -0.000006  -0.000000  -0.008657  -0.000000
    14  C    0.000841  -0.000015   0.000031  -0.000001   0.004191  -0.000000
    15  C   -0.000000  -0.000000  -0.000000   0.000020  -0.000000   0.004659
    16  C    0.007198  -0.000459   0.000000  -0.000000  -0.000199   0.000000
    17  C    0.000000   0.000000   0.000000  -0.000000   0.000209   0.000000
    18  C   -0.015937  -0.037357   0.000000   0.000000   0.000002   0.000000
    19  C   -0.000219   0.000021  -0.000000   0.000000   0.000024  -0.000000
    20  C    0.516995  -0.026447  -0.000000   0.000000  -0.000000  -0.000000
    21  C   -0.035351  -0.014581  -0.000000   0.000000  -0.000000   0.000000
    22  C    0.000067  -0.000411  -0.000000   0.000000  -0.000000   0.000000
    23  C   -0.026485   0.513017  -0.000000   0.000000   0.000000  -0.000000
    24  C   -0.000457   0.007997   0.000000  -0.000000  -0.000000  -0.000000
    25  C    4.854483   0.505838   0.000000  -0.000000   0.000000  -0.000000
    26  C    0.505838   4.852787   0.000000  -0.000000   0.000000   0.000000
    27  H    0.000000   0.000000   0.626654  -0.005340   0.006608  -0.000014
    28  H   -0.000000  -0.000000  -0.005340   0.627137  -0.000015   0.006481
    29  H    0.000000   0.000000   0.006608  -0.000015   0.633253   0.000000
    30  H   -0.000000   0.000000  -0.000014   0.006481   0.000000   0.633946
    31  H    0.001324  -0.000056   0.000002   0.000000   0.000026   0.000000
    32  H    0.000180   0.000001   0.000000   0.000002   0.000000   0.000019
    33  H    0.000000  -0.000000  -0.000000  -0.000013  -0.000000  -0.005768
    34  H    0.000000   0.000000   0.000002   0.000000   0.006594  -0.000000
    35  H   -0.000000   0.000000   0.000000   0.000000   0.000000  -0.000201
    36  H   -0.000000  -0.000000   0.000000  -0.000000  -0.000014  -0.000000
    37  H   -0.000000   0.000004  -0.000000  -0.000000   0.000000  -0.000000
    38  H   -0.037373   0.004295  -0.000000   0.000000  -0.000000   0.000000
    39  H    0.000018   0.000165   0.000000  -0.000000  -0.000000   0.000000
    40  H    0.004650  -0.043884  -0.000000   0.000000  -0.000000   0.000000
    41  H    0.366014  -0.040349  -0.000000   0.000000  -0.000000  -0.000000
    42  H   -0.039945   0.365813   0.000000  -0.000000   0.000000   0.000000
              31         32         33         34         35         36
     1  C   -0.000236   0.000017   0.000004  -0.000006  -0.000000  -0.000000
     2  C    0.000030  -0.000189  -0.000195   0.000000   0.000010  -0.000000
     3  C    0.004393  -0.000269  -0.000000   0.000092   0.000002   0.000004
     4  C   -0.000247   0.004870   0.002711  -0.000000   0.001201   0.000000
     5  C    0.000883   0.000002  -0.000000  -0.007918   0.000000  -0.000228
     6  C   -0.021213  -0.015202   0.000015   0.000026  -0.000243  -0.000001
     7  C   -0.000003   0.000622  -0.034868  -0.000000   0.004212   0.000000
     8  C   -0.014023  -0.028908   0.001128   0.000000   0.002753  -0.000000
     9  C    0.003510   0.000002   0.000000  -0.037274  -0.000000   0.002508
    10  C    0.344068   0.003047  -0.000000  -0.000241   0.000015   0.000019
    11  C    0.004051   0.357410   0.004173   0.000000  -0.033991   0.000000
    12  C   -0.000001   0.004537   0.365775   0.000000  -0.040139  -0.000000
    13  C   -0.000228  -0.000000  -0.000000   0.360114  -0.000000  -0.035445
    14  C   -0.040516   0.000534  -0.000000   0.004146   0.000000   0.001045
    15  C    0.000172  -0.044163  -0.039392  -0.000000   0.365162   0.000000
    16  C   -0.006237  -0.000018  -0.000000   0.001029  -0.000000   0.004023
    17  C    0.000027   0.000000  -0.000000  -0.035222   0.000000   0.361724
    18  C    0.001600   0.000022  -0.000000   0.000019  -0.000000  -0.000190
    19  C   -0.000100  -0.000000   0.000000   0.002550  -0.000000  -0.038991
    20  C    0.004830   0.000661   0.000000  -0.000000  -0.000001   0.000002
    21  C   -0.000317   0.000000  -0.000000  -0.000001   0.000000   0.000011
    22  C   -0.000002   0.000000   0.000000  -0.000206  -0.000000  -0.008632
    23  C   -0.000010  -0.000000   0.000000  -0.000000   0.000000  -0.000000
    24  C    0.000003   0.000000  -0.000000   0.000004   0.000000   0.000281
    25  C    0.001324   0.000180   0.000000   0.000000  -0.000000  -0.000000
    26  C   -0.000056   0.000001  -0.000000   0.000000   0.000000  -0.000000
    27  H    0.000002   0.000000  -0.000000   0.000002   0.000000   0.000000
    28  H    0.000000   0.000002  -0.000013   0.000000   0.000000  -0.000000
    29  H    0.000026   0.000000  -0.000000   0.006594   0.000000  -0.000014
    30  H    0.000000   0.000019  -0.005768  -0.000000  -0.000201  -0.000000
    31  H    0.613281   0.003332   0.000000   0.000002   0.000001   0.000000
    32  H    0.003332   0.629963  -0.000206  -0.000000  -0.005952  -0.000000
    33  H    0.000000  -0.000206   0.626072   0.000000  -0.005323  -0.000000
    34  H    0.000002  -0.000000   0.000000   0.626111  -0.000000  -0.005217
    35  H    0.000001  -0.005952  -0.005323  -0.000000   0.626383   0.000000
    36  H    0.000000  -0.000000  -0.000000  -0.005217   0.000000   0.626974
    37  H   -0.000000  -0.000000   0.000000  -0.000015  -0.000000   0.006457
    38  H   -0.006238   0.000497  -0.000000   0.000000  -0.000000  -0.000000
    39  H    0.000000   0.000000  -0.000000  -0.000000   0.000000  -0.000014
    40  H   -0.000000  -0.000000   0.000000  -0.000000  -0.000000   0.000000
    41  H    0.000010   0.000027  -0.000000  -0.000000  -0.000000   0.000000
    42  H    0.000000  -0.000000  -0.000000   0.000000   0.000000  -0.000000
              37         38         39         40         41         42
     1  C   -0.000000  -0.000000  -0.000000  -0.000000  -0.000000  -0.000000
     2  C    0.000000   0.000000  -0.000000   0.000000   0.000000  -0.000000
     3  C   -0.000000  -0.000060   0.000000  -0.000000  -0.000000  -0.000000
     4  C   -0.000000  -0.000001   0.000000  -0.000000   0.000000  -0.000000
     5  C   -0.000000   0.000001  -0.000000   0.000000   0.000000   0.000000
     6  C   -0.000000   0.001416   0.000000   0.000000   0.000001  -0.000000
     7  C    0.000000  -0.000000  -0.000000  -0.000000  -0.000000  -0.000000
     8  C    0.000000   0.000072  -0.000000  -0.000000  -0.000000   0.000000
     9  C    0.000014  -0.000342  -0.000001  -0.000000   0.000000   0.000000
    10  C    0.000002   0.006247  -0.000000  -0.000000   0.000010   0.000000
    11  C   -0.000000   0.000146  -0.000000  -0.000000  -0.000005   0.000000
    12  C    0.000000   0.000000   0.000000  -0.000000   0.000000   0.000000
    13  C    0.000276   0.000000   0.000004  -0.000000  -0.000000   0.000000
    14  C   -0.000202   0.000275   0.000020   0.000001   0.000001   0.000000
    15  C   -0.000000   0.000002  -0.000000   0.000000  -0.000000   0.000000
    16  C    0.004083  -0.005763   0.001065  -0.000189  -0.000224   0.000012
    17  C   -0.008566   0.000001  -0.000206   0.000000  -0.000000  -0.000000
    18  C    0.001089  -0.040442   0.004160   0.004509   0.002964   0.000945
    19  C   -0.038639  -0.000008   0.002513   0.000018   0.000002  -0.000001
    20  C    0.000017   0.362938  -0.000228   0.000531  -0.034531   0.004426
    21  C    0.002621   0.003737  -0.038276  -0.040684   0.001109   0.003058
    22  C    0.361319   0.000012  -0.035500   0.000296  -0.000000   0.000004
    23  C   -0.000221   0.000711  -0.008319   0.365133   0.004301  -0.035284
    24  C   -0.036115  -0.000182   0.360869  -0.009295   0.000010  -0.000196
    25  C   -0.000000  -0.037373   0.000018   0.004650   0.366014  -0.039945
    26  C    0.000004   0.004295   0.000165  -0.043884  -0.040349   0.365813
    27  H   -0.000000  -0.000000   0.000000  -0.000000  -0.000000   0.000000
    28  H   -0.000000   0.000000  -0.000000   0.000000   0.000000  -0.000000
    29  H    0.000000  -0.000000  -0.000000  -0.000000  -0.000000   0.000000
    30  H   -0.000000   0.000000   0.000000   0.000000  -0.000000   0.000000
    31  H   -0.000000  -0.006238   0.000000  -0.000000   0.000010   0.000000
    32  H   -0.000000   0.000497   0.000000  -0.000000   0.000027  -0.000000
    33  H    0.000000  -0.000000  -0.000000   0.000000  -0.000000  -0.000000
    34  H   -0.000015   0.000000  -0.000000  -0.000000  -0.000000   0.000000
    35  H   -0.000000  -0.000000   0.000000  -0.000000  -0.000000   0.000000
    36  H    0.006457  -0.000000  -0.000014   0.000000   0.000000  -0.000000
    37  H    0.627442   0.000000  -0.005174  -0.000013   0.000000  -0.000000
    38  H    0.000000   0.609335   0.000002   0.000019  -0.006141  -0.000197
    39  H   -0.005174   0.000002   0.627126   0.006422  -0.000000  -0.000013
    40  H   -0.000013   0.000019   0.006422   0.633730  -0.000204  -0.005927
    41  H    0.000000  -0.006141  -0.000000  -0.000204   0.625622  -0.005291
    42  H   -0.000000  -0.000197  -0.000013  -0.005927  -0.005291   0.626333
 Mulliken charges:
               1
     1  C   -0.127416
     2  C   -0.133068
     3  C    0.123680
     4  C    0.104417
     5  C   -0.233336
     6  C    0.052432
     7  C   -0.145932
     8  C    0.046389
     9  C    0.116267
    10  C   -0.214341
    11  C   -0.124186
    12  C   -0.083026
    13  C   -0.123521
    14  C    0.062204
    15  C   -0.099830
    16  C   -0.018663
    17  C   -0.138665
    18  C    0.056269
    19  C    0.103159
    20  C   -0.145326
    21  C    0.099735
    22  C   -0.139345
    23  C   -0.137851
    24  C   -0.125846
    25  C   -0.101604
    26  C   -0.086376
    27  H    0.084955
    28  H    0.085047
    29  H    0.083431
    30  H    0.084355
    31  H    0.107881
    32  H    0.089164
    33  H    0.085887
    34  H    0.085409
    35  H    0.086113
    36  H    0.085685
    37  H    0.085622
    38  H    0.107042
    39  H    0.085366
    40  H    0.084886
    41  H    0.086676
    42  H    0.086263
 Sum of Mulliken charges =  -0.00000
 Mulliken charges with hydrogens summed into heavy atoms:
               1
     1  C   -0.042461
     2  C   -0.048021
     3  C    0.123680
     4  C    0.104417
     5  C   -0.149905
     6  C    0.052432
     7  C   -0.061577
     8  C    0.046389
     9  C    0.116267
    10  C   -0.106460
    11  C   -0.035021
    12  C    0.002861
    13  C   -0.038111
    14  C    0.062204
    15  C   -0.013717
    16  C   -0.018663
    17  C   -0.052981
    18  C    0.056269
    19  C    0.103159
    20  C   -0.038285
    21  C    0.099735
    22  C   -0.053723
    23  C   -0.052965
    24  C   -0.040480
    25  C   -0.014928
    26  C   -0.000113
 APT charges:
               1
     1  C    0.014753
     2  C   -0.023687
     3  C    0.001613
     4  C   -0.018891
     5  C   -0.005502
     6  C    0.036633
     7  C    0.012221
     8  C    0.049558
     9  C   -0.020342
    10  C   -0.107378
    11  C   -0.073746
    12  C   -0.029121
    13  C   -0.000591
    14  C    0.034965
    15  C   -0.026389
    16  C    0.042811
    17  C   -0.018118
    18  C    0.005036
    19  C   -0.015737
    20  C   -0.071632
    21  C   -0.037806
    22  C    0.011915
    23  C    0.017171
    24  C   -0.028977
    25  C   -0.014510
    26  C   -0.027253
    27  H    0.011280
    28  H    0.007962
    29  H    0.011873
    30  H    0.010995
    31  H    0.058849
    32  H    0.032228
    33  H    0.009380
    34  H    0.014718
    35  H    0.015764
    36  H    0.009438
    37  H    0.012961
    38  H    0.042533
    39  H    0.013017
    40  H    0.010948
    41  H    0.019052
    42  H    0.012007
 Sum of APT charges =   0.00000
 APT charges with hydrogens summed into heavy atoms:
               1
     1  C    0.026033
     2  C   -0.015726
     3  C    0.001613
     4  C   -0.018891
     5  C    0.006370
     6  C    0.036633
     7  C    0.023216
     8  C    0.049558
     9  C   -0.020342
    10  C   -0.048529
    11  C   -0.041518
    12  C   -0.019741
    13  C    0.014127
    14  C    0.034965
    15  C   -0.010625
    16  C    0.042811
    17  C   -0.008680
    18  C    0.005036
    19  C   -0.015737
    20  C   -0.029100
    21  C   -0.037806
    22  C    0.024877
    23  C    0.028119
    24  C   -0.015961
    25  C    0.004542
    26  C   -0.015246
 Electronic spatial extent (au):  <R**2>=           9636.5111
 Charge=              0.0000 electrons
 Dipole moment (field-independent basis, Debye):
    X=              0.0864    Y=              0.0643    Z=             -0.0137  Tot=              0.1086
 Quadrupole moment (field-independent basis, Debye-Ang):
   XX=           -128.8011   YY=           -129.1632   ZZ=           -154.2993
   XY=              0.1881   XZ=             -3.2653   YZ=             -0.3524
 Traceless Quadrupole moment (field-independent basis, Debye-Ang):
   XX=              8.6201   YY=              8.2580   ZZ=            -16.8781
   XY=              0.1881   XZ=             -3.2653   YZ=             -0.3524
 Octapole moment (field-independent basis, Debye-Ang**2):
  XXX=             -8.6368  YYY=             -0.7202  ZZZ=              1.2540  XYY=              2.6713
  XXY=              4.5227  XXZ=            -18.1659  XZZ=              2.8183  YZZ=              3.1465
  YYZ=              5.3515  XYZ=             10.3442
 Hexadecapole moment (field-independent basis, Debye-Ang**3):
 XXXX=          -8486.8801 YYYY=          -3431.9381 ZZZZ=           -305.6749 XXXY=             -4.8743
 XXXZ=           -125.7226 YYYX=              1.7030 YYYZ=              0.4092 ZZZX=             -3.5440
 ZZZY=              4.8005 XXYY=          -1974.1326 XXZZ=          -1733.2527 YYZZ=           -717.3210
 XXYZ=            -26.9251 YYXZ=              5.4767 ZZXY=              1.7017
 N-N= 2.010921698690D+03 E-N=-6.338231856645D+03  KE= 9.908026076474D+02
  Exact polarizability:     468.213     -10.787     360.439     -21.427      -3.053      95.189
 Approx polarizability:     749.072     -31.380     673.698     -54.225      -8.821     164.030
 No NMR shielding tensors so no spin-rotation constants.
 Leave Link  601 at Thu Sep  8 15:10:51 2022, MaxMem=  1342177280 cpu:              58.4 elap:               1.3
 (Enter /mnt/opt/groups/app-gaussian/g16-avx2/l701.exe)
 ... and contract with generalized density number  0.
 Compute integral second derivatives.
 R6Disp: Adding Grimme-D3 dispersion energy 2nd derivatives to the Hessian.
 Leave Link  701 at Thu Sep  8 15:10:53 2022, MaxMem=  1342177280 cpu:              62.7 elap:               1.4
 (Enter /mnt/opt/groups/app-gaussian/g16-avx2/l702.exe)
 L702 exits ... SP integral derivatives will be done elsewhere.
 Leave Link  702 at Thu Sep  8 15:10:53 2022, MaxMem=  1342177280 cpu:               2.0 elap:               0.1
 (Enter /mnt/opt/groups/app-gaussian/g16-avx2/l703.exe)
 Integral derivatives from FoFJK, PRISM(SPDF).
 Compute integral second derivatives, UseDBF=F ICtDFT=           0.
 Calling FoFJK, ICntrl=    100127 FMM=F ISym2X=0 I1Cent= 0 IOpClX= 0 NMat=1 NMatS=1 NMatT=0.
 FoFJK:  IHMeth= 1 ICntrl=  100127 DoSepK=F KAlg= 0 I1Cent=           0 FoldK=F
 IRaf=         0 NMat=       1 IRICut=       1 DoRegI=T DoRafI=F ISym2E= 0 IDoP0=0 IntGTp=1.
 FoFCou: FMM=F IPFlag=           0 FMFlag=      100000 FMFlg1=         800
         NFxFlg=           0 DoJE=F BraDBF=F KetDBF=F FulRan=T
         wScrn=  0.000000 ICntrl=    100127 IOpCl=  0 I1Cent=           0 NGrid=           0
         NMat0=    1 NMatS0=      1 NMatT0=    0 NMatD0=    1 NMtDS0=    0 NMtDT0=    0
 Symmetry not used in FoFCou.
 Leave Link  703 at Thu Sep  8 15:13:25 2022, MaxMem=  1342177280 cpu:            7230.2 elap:             152.6
 (Enter /mnt/opt/groups/app-gaussian/g16-avx2/l716.exe)
 Dipole        = 3.40024437D-02 2.53086637D-02-5.37688936D-03
 Polarizability= 4.68213005D+02-1.07868110D+01 3.60438722D+02
                -2.14271549D+01-3.05345964D+00 9.51894996D+01
 Full mass-weighted force constant matrix:
 Low frequencies ---   -2.2451   -1.5278   -0.0007   -0.0006   -0.0002    1.1653
 Low frequencies ---   37.3816   49.6260   72.4107
 Diagonal vibrational polarizability:
        5.0882710       2.8162562      13.9316239
 Harmonic frequencies (cm**-1), IR intensities (KM/Mole), Raman scattering
 activities (A**4/AMU), depolarization ratios for plane and unpolarized
 incident light, reduced masses (AMU), force constants (mDyne/A),
 and normal coordinates:
                      1                      2                      3
                      A                      A                      A
 Frequencies --     37.3806                49.6259                72.4107
 Red. masses --      4.8853                 4.6504                 5.3638
 Frc consts  --      0.0040                 0.0067                 0.0166
 IR Inten    --      0.0044                 0.2026                 0.1085
  Atom  AN      X      Y      Z        X      Y      Z        X      Y      Z
     1   6    -0.01  -0.03  -0.19     0.01   0.01   0.05     0.00  -0.03   0.00
     2   6    -0.01  -0.03  -0.19     0.01   0.03   0.14    -0.03  -0.07  -0.03
     3   6    -0.01  -0.02  -0.09     0.00  -0.01  -0.06    -0.01   0.03   0.02
     4   6     0.00  -0.01  -0.06     0.00   0.02   0.10    -0.07  -0.06  -0.02
     5   6    -0.01  -0.02  -0.07    -0.00  -0.01  -0.09    -0.00   0.05   0.02
     6   6    -0.00  -0.01  -0.02    -0.00  -0.01  -0.11    -0.04   0.04   0.02
     7   6     0.01   0.01  -0.01     0.00   0.04   0.20    -0.11  -0.11  -0.04
     8   6     0.01   0.00   0.03    -0.00  -0.01  -0.06    -0.08  -0.00   0.03
     9   6    -0.00  -0.01   0.01    -0.00  -0.01  -0.10    -0.01   0.07  -0.00
    10   6     0.00  -0.01   0.01    -0.00  -0.02  -0.15    -0.04   0.06   0.01
    11   6     0.02   0.03   0.19    -0.01  -0.02  -0.13    -0.14   0.01   0.06
    12   6     0.02   0.03   0.14     0.00   0.03   0.14    -0.16  -0.09  -0.02
    13   6     0.00  -0.01   0.07     0.00  -0.01  -0.06    -0.03   0.05  -0.01
    14   6     0.00  -0.01   0.02    -0.00  -0.01  -0.12    -0.01   0.07  -0.02
    15   6     0.02   0.05   0.25    -0.01  -0.00  -0.04    -0.18  -0.03   0.04
    16   6     0.00  -0.01   0.04     0.00  -0.00  -0.05     0.00   0.05  -0.05
    17   6     0.01  -0.01   0.12     0.02  -0.01   0.01    -0.03   0.03  -0.02
    18   6    -0.00   0.00  -0.01    -0.01   0.00  -0.03     0.06   0.04  -0.05
    19   6     0.01  -0.01   0.10     0.02  -0.01   0.04    -0.02   0.02  -0.03
    20   6    -0.01   0.03  -0.07    -0.07   0.02  -0.13     0.09   0.09  -0.12
    21   6    -0.00  -0.01  -0.02     0.02  -0.01   0.09     0.11  -0.04   0.04
    22   6     0.02  -0.02   0.12     0.05  -0.01   0.16     0.00  -0.04   0.02
    23   6    -0.02   0.00  -0.10     0.02  -0.01   0.10     0.20  -0.07   0.09
    24   6     0.01  -0.02   0.06     0.06  -0.02   0.19     0.08  -0.07   0.06
    25   6    -0.03   0.05  -0.16    -0.08   0.02  -0.12     0.17   0.06  -0.07
    26   6    -0.03   0.03  -0.18    -0.03   0.01  -0.01     0.24  -0.03   0.05
    27   1    -0.02  -0.05  -0.27     0.01   0.02   0.08     0.04  -0.03  -0.00
    28   1    -0.01  -0.04  -0.27     0.01   0.04   0.24    -0.02  -0.10  -0.05
    29   1    -0.01  -0.02  -0.10     0.00  -0.01  -0.06     0.02   0.05   0.02
    30   1     0.00  -0.00  -0.09     0.01   0.06   0.33    -0.09  -0.16  -0.08
    31   1    -0.00  -0.01   0.02    -0.01  -0.03  -0.18    -0.07   0.07   0.01
    32   1     0.02   0.04   0.29    -0.01  -0.04  -0.27    -0.15   0.06   0.10
    33   1     0.02   0.05   0.19     0.00   0.04   0.22    -0.19  -0.13  -0.04
    34   1    -0.00  -0.01   0.07    -0.00  -0.01  -0.07    -0.05   0.06  -0.00
    35   1     0.03   0.07   0.38    -0.01  -0.01  -0.10    -0.22  -0.02   0.07
    36   1     0.02  -0.01   0.18     0.03  -0.01   0.06    -0.04   0.02  -0.02
    37   1     0.03  -0.03   0.18     0.07  -0.02   0.24    -0.03  -0.08   0.03
    38   1    -0.01   0.05  -0.06    -0.10   0.04  -0.21     0.04   0.17  -0.19
    39   1     0.02  -0.03   0.07     0.09  -0.02   0.29     0.10  -0.12   0.12
    40   1    -0.02  -0.01  -0.11     0.05  -0.02   0.19     0.24  -0.15   0.17
    41   1    -0.03   0.07  -0.20    -0.12   0.04  -0.20     0.18   0.10  -0.12
    42   1    -0.04   0.04  -0.24    -0.04   0.01   0.00     0.30  -0.06   0.10
                      4                      5                      6
                      A                      A                      A
 Frequencies --     98.3715               104.7779               151.5063
 Red. masses --      4.6630                 4.3091                 4.6543
 Frc consts  --      0.0266                 0.0279                 0.0629
 IR Inten    --      0.2807                 0.4369                 0.5396
  Atom  AN      X      Y      Z        X      Y      Z        X      Y      Z
     1   6     0.00  -0.02  -0.12    -0.01  -0.02  -0.09    -0.05  -0.06  -0.10
     2   6    -0.00  -0.02  -0.06    -0.01  -0.01   0.04    -0.03  -0.03  -0.09
     3   6    -0.00  -0.00  -0.10    -0.01  -0.00  -0.09    -0.04  -0.07   0.02
     4   6    -0.01  -0.01  -0.01    -0.01   0.00   0.07     0.00  -0.01  -0.00
     5   6     0.00   0.01   0.00    -0.01  -0.01  -0.15    -0.02  -0.05   0.07
     6   6    -0.01  -0.00  -0.13    -0.01   0.02   0.04    -0.02  -0.08   0.05
     7   6    -0.02   0.01   0.15    -0.03  -0.01   0.10     0.05   0.05   0.08
     8   6    -0.02  -0.01  -0.12    -0.02   0.00   0.02     0.01  -0.06  -0.02
     9   6     0.01   0.02   0.07    -0.01   0.00  -0.07    -0.02  -0.02   0.10
    10   6    -0.00   0.01  -0.08     0.00   0.04   0.17    -0.03  -0.04   0.14
    11   6    -0.04  -0.02  -0.16    -0.04  -0.01  -0.11     0.08  -0.09  -0.10
    12   6    -0.04   0.01   0.17    -0.05  -0.02   0.01     0.11   0.04   0.08
    13   6     0.02   0.03   0.22    -0.03  -0.01  -0.13    -0.01  -0.01  -0.01
    14   6    -0.00   0.02  -0.00     0.00   0.02   0.10    -0.02  -0.02   0.13
    15   6    -0.05  -0.00  -0.01    -0.06  -0.03  -0.13     0.13  -0.04  -0.06
    16   6    -0.00   0.01  -0.00     0.02   0.00   0.14    -0.03   0.03   0.06
    17   6     0.02   0.01   0.19    -0.01  -0.00  -0.03    -0.04   0.03  -0.11
    18   6     0.00   0.01  -0.03     0.05  -0.00   0.12    -0.02   0.05   0.03
    19   6    -0.00   0.01   0.03     0.00  -0.00   0.09    -0.06   0.04  -0.06
    20   6     0.04  -0.01   0.05     0.10   0.02   0.15    -0.03   0.12  -0.09
    21   6    -0.01   0.01  -0.08     0.02  -0.01   0.00     0.00   0.01   0.08
    22   6    -0.03   0.01  -0.07     0.01  -0.02   0.08    -0.07   0.03  -0.13
    23   6     0.02  -0.01  -0.03    -0.00   0.01  -0.14     0.07  -0.01   0.13
    24   6    -0.04   0.01  -0.15     0.01  -0.02   0.02    -0.03   0.02  -0.00
    25   6     0.08  -0.03   0.13     0.09   0.03   0.02    -0.00   0.12  -0.14
    26   6     0.07  -0.03   0.10     0.03   0.03  -0.15     0.07   0.04   0.01
    27   1     0.01  -0.03  -0.15     0.00  -0.03  -0.16    -0.09  -0.07  -0.18
    28   1    -0.00  -0.02  -0.03    -0.01  -0.01   0.07    -0.04  -0.01  -0.15
    29   1     0.01   0.02   0.05    -0.02  -0.02  -0.25     0.01  -0.06   0.04
    30   1    -0.01   0.01   0.27    -0.02  -0.01   0.17     0.03   0.11   0.13
    31   1     0.00   0.01  -0.07     0.01   0.08   0.33    -0.05  -0.04   0.16
    32   1    -0.05  -0.03  -0.30    -0.05  -0.02  -0.23     0.09  -0.15  -0.19
    33   1    -0.04   0.03   0.31    -0.06  -0.03   0.01     0.14   0.09   0.14
    34   1     0.03   0.03   0.33    -0.06  -0.01  -0.25     0.02  -0.02  -0.04
    35   1    -0.06  -0.01  -0.04    -0.07  -0.05  -0.24     0.17  -0.05  -0.11
    36   1     0.03   0.01   0.28    -0.02   0.00  -0.06    -0.05   0.05  -0.23
    37   1    -0.04   0.00  -0.09    -0.01  -0.03   0.07    -0.11   0.03  -0.25
    38   1     0.04  -0.02   0.05     0.14   0.02   0.25    -0.07   0.20  -0.15
    39   1    -0.06   0.01  -0.23    -0.01  -0.03  -0.03    -0.03   0.02  -0.01
    40   1     0.01  -0.01  -0.06    -0.04   0.00  -0.26     0.11  -0.07   0.21
    41   1     0.12  -0.05   0.21     0.13   0.05   0.03    -0.04   0.17  -0.26
    42   1     0.10  -0.05   0.17     0.01   0.05  -0.27     0.11   0.03   0.02
                      7                      8                      9
                      A                      A                      A
 Frequencies --    168.5651               204.2617               223.8965
 Red. masses --      4.8811                 4.6044                 4.1774
 Frc consts  --      0.0817                 0.1132                 0.1234
 IR Inten    --      0.1489                 0.8326                 0.1501
  Atom  AN      X      Y      Z        X      Y      Z        X      Y      Z
     1   6     0.05   0.04   0.02    -0.05  -0.01   0.15     0.02   0.03   0.15
     2   6     0.03  -0.01  -0.13    -0.04  -0.03  -0.00     0.02   0.02   0.14
     3   6     0.04   0.07   0.08    -0.04  -0.05   0.07     0.01  -0.00  -0.09
     4   6     0.01  -0.01  -0.12    -0.03  -0.05  -0.13     0.01  -0.02  -0.08
     5   6     0.03   0.08   0.21    -0.02  -0.03   0.08    -0.01  -0.02  -0.12
     6   6     0.03   0.05  -0.06    -0.04  -0.08  -0.07     0.01  -0.01  -0.14
     7   6    -0.02  -0.03   0.01     0.01   0.01  -0.08     0.00  -0.04  -0.11
     8   6    -0.00   0.02  -0.14    -0.02  -0.08  -0.13     0.01  -0.01  -0.12
     9   6     0.02   0.04   0.12    -0.03  -0.01  -0.03    -0.00  -0.02  -0.05
    10   6     0.04   0.04  -0.04    -0.05  -0.04  -0.06     0.02  -0.01  -0.06
    11   6    -0.06   0.04  -0.12     0.05  -0.09  -0.06    -0.00   0.01   0.01
    12   6    -0.07   0.00   0.15     0.08   0.03   0.08    -0.01  -0.01   0.01
    13   6    -0.01   0.01  -0.03    -0.03   0.00  -0.12    -0.00  -0.02   0.01
    14   6     0.03   0.03   0.04    -0.04  -0.01  -0.03     0.00  -0.01   0.04
    15   6    -0.09   0.03   0.05     0.10  -0.02   0.10    -0.01   0.02   0.12
    16   6     0.04  -0.03   0.03    -0.04   0.04  -0.00     0.01  -0.00   0.15
    17   6    -0.04  -0.03  -0.18    -0.03   0.04  -0.06     0.00  -0.01   0.06
    18   6     0.05  -0.06   0.10    -0.03   0.06  -0.03     0.02  -0.01   0.16
    19   6     0.01  -0.03  -0.08    -0.03   0.04   0.06    -0.01  -0.01   0.06
    20   6     0.02  -0.08   0.10     0.05   0.08   0.04     0.01   0.05   0.06
    21   6     0.05  -0.04   0.09    -0.04   0.04  -0.08     0.01  -0.02   0.11
    22   6     0.02  -0.03  -0.03     0.00   0.02   0.17    -0.07   0.00  -0.14
    23   6    -0.03  -0.00  -0.01    -0.00   0.03  -0.14     0.04  -0.03   0.09
    24   6     0.05  -0.03   0.09    -0.01   0.02   0.05    -0.06   0.00  -0.10
    25   6    -0.06  -0.04  -0.03     0.14   0.04   0.13    -0.01   0.07  -0.09
    26   6    -0.10  -0.00  -0.11     0.10   0.03   0.01     0.02   0.02  -0.05
    27   1     0.08   0.04   0.07    -0.06   0.02   0.31     0.04   0.06   0.35
    28   1     0.03  -0.04  -0.19    -0.05  -0.00   0.04     0.03   0.06   0.34
    29   1     0.01   0.09   0.30     0.01  -0.03   0.14    -0.02  -0.02  -0.13
    30   1    -0.01  -0.07   0.06    -0.00   0.05  -0.10     0.00  -0.06  -0.15
    31   1     0.06   0.03  -0.09    -0.05  -0.04  -0.05     0.04  -0.01  -0.04
    32   1    -0.07   0.06  -0.18     0.06  -0.13  -0.05    -0.01   0.03   0.05
    33   1    -0.10   0.00   0.32     0.11   0.08   0.20    -0.02  -0.02   0.04
    34   1    -0.04   0.02  -0.05    -0.03  -0.01  -0.22    -0.01  -0.02  -0.01
    35   1    -0.13   0.05   0.12     0.14  -0.00   0.23    -0.02   0.05   0.28
    36   1    -0.08  -0.05  -0.33    -0.02   0.05  -0.10     0.01   0.00   0.06
    37   1     0.01  -0.03  -0.08     0.03   0.01   0.30    -0.12   0.01  -0.34
    38   1     0.05  -0.13   0.13     0.04   0.11   0.05    -0.01   0.09   0.04
    39   1     0.06  -0.03   0.12     0.00   0.00   0.09    -0.11   0.02  -0.27
    40   1    -0.05   0.04  -0.04    -0.03   0.00  -0.24     0.05  -0.06   0.09
    41   1    -0.09  -0.04  -0.07     0.23   0.03   0.25    -0.04   0.13  -0.23
    42   1    -0.17   0.03  -0.24     0.15   0.01   0.04     0.02   0.03  -0.13
                     10                     11                     12
                      A                      A                      A
 Frequencies --    260.5126               284.9057               317.6831
 Red. masses --      4.9298                 5.1512                 5.0600
 Frc consts  --      0.1971                 0.2464                 0.3009
 IR Inten    --      0.0269                 0.5829                 1.9926
  Atom  AN      X      Y      Z        X      Y      Z        X      Y      Z
     1   6    -0.07  -0.04  -0.05    -0.12   0.02   0.09     0.09  -0.02   0.06
     2   6    -0.07  -0.01   0.08    -0.12   0.03   0.00     0.08  -0.05   0.03
     3   6    -0.06  -0.06  -0.10    -0.08  -0.05   0.04     0.04   0.05  -0.02
     4   6    -0.06  -0.01   0.08    -0.12   0.01  -0.10     0.08  -0.07  -0.07
     5   6    -0.02  -0.01  -0.00    -0.03  -0.03  -0.06     0.01   0.06  -0.14
     6   6    -0.05  -0.06  -0.09    -0.07  -0.04   0.09     0.03   0.06   0.10
     7   6    -0.01   0.04   0.02    -0.08   0.08  -0.09     0.08  -0.10  -0.08
     8   6    -0.05  -0.06   0.04    -0.09  -0.04  -0.04     0.05  -0.01  -0.03
     9   6    -0.02   0.04   0.05     0.00  -0.01  -0.07    -0.03   0.11  -0.09
    10   6    -0.06  -0.02  -0.13    -0.05  -0.02   0.19    -0.00   0.14   0.19
    11   6     0.03  -0.07   0.10    -0.05  -0.06  -0.09     0.07  -0.03  -0.10
    12   6     0.06   0.01  -0.09    -0.02   0.10   0.07     0.09  -0.07   0.09
    13   6     0.01   0.06   0.18     0.06   0.03  -0.00    -0.08   0.07   0.09
    14   6    -0.03   0.04  -0.09     0.02   0.00   0.03    -0.03   0.10  -0.02
    15   6     0.08  -0.03  -0.00     0.01   0.02   0.04     0.07  -0.03   0.04
    16   6    -0.01   0.05  -0.09     0.07  -0.02  -0.05    -0.06   0.05  -0.13
    17   6    -0.04   0.05  -0.05     0.10   0.02   0.10    -0.08   0.02   0.07
    18   6     0.06  -0.00   0.08     0.12  -0.04  -0.06    -0.05   0.01  -0.08
    19   6    -0.04   0.05  -0.17     0.11   0.01  -0.03    -0.11   0.01  -0.12
    20   6     0.09  -0.03   0.16     0.06  -0.12  -0.03    -0.03  -0.02   0.00
    21   6     0.08  -0.01   0.12     0.13   0.02  -0.02    -0.03  -0.04   0.01
    22   6    -0.01   0.01  -0.08     0.12   0.04  -0.05    -0.09  -0.05  -0.03
    23   6     0.02   0.03  -0.04     0.04   0.05   0.06    -0.03  -0.04   0.01
    24   6     0.08  -0.01   0.14     0.15   0.04  -0.04    -0.02  -0.07   0.11
    25   6     0.06  -0.00   0.06    -0.06  -0.08  -0.04    -0.03  -0.03   0.02
    26   6    -0.02   0.05  -0.14    -0.07   0.00  -0.00    -0.05  -0.03  -0.03
    27   1    -0.07  -0.05  -0.07    -0.16   0.04   0.18     0.16  -0.02   0.12
    28   1    -0.07  -0.00   0.16    -0.12   0.03   0.05     0.09  -0.04   0.09
    29   1     0.04  -0.02   0.06     0.01  -0.04  -0.10     0.03   0.05  -0.21
    30   1    -0.03   0.09   0.00    -0.10   0.13  -0.13     0.08  -0.11  -0.13
    31   1    -0.07  -0.00  -0.12    -0.10   0.02   0.30    -0.03   0.16   0.30
    32   1     0.05  -0.11   0.17    -0.03  -0.12  -0.16     0.07  -0.04  -0.20
    33   1     0.09   0.03  -0.20     0.02   0.17   0.18     0.07  -0.07   0.21
    34   1     0.06   0.07   0.38     0.10   0.03   0.03    -0.11   0.10   0.26
    35   1     0.13  -0.04  -0.01     0.08   0.02   0.10     0.03  -0.01   0.09
    36   1    -0.04   0.04  -0.02     0.10   0.00   0.23    -0.06   0.02   0.24
    37   1    -0.03  -0.00  -0.11     0.11   0.04  -0.06    -0.10  -0.08   0.04
    38   1     0.11  -0.06   0.19     0.10  -0.22   0.01     0.01  -0.04   0.08
    39   1     0.12  -0.03   0.25     0.15   0.04  -0.04     0.03  -0.11   0.26
    40   1    -0.01   0.05  -0.13     0.05   0.13   0.13    -0.02  -0.04   0.04
    41   1     0.07   0.00   0.07    -0.13  -0.13  -0.05     0.00  -0.04   0.08
    42   1    -0.10   0.09  -0.33    -0.15   0.03   0.01    -0.05  -0.03  -0.05
                     13                     14                     15
                      A                      A                      A
 Frequencies --    318.4238               333.1382               399.2282
 Red. masses --      4.7786                 5.0208                 5.4483
 Frc consts  --      0.2855                 0.3283                 0.5116
 IR Inten    --      1.0924                 0.7953                 2.3152
  Atom  AN      X      Y      Z        X      Y      Z        X      Y      Z
     1   6    -0.00  -0.02   0.06    -0.01  -0.04  -0.07    -0.08   0.00   0.05
     2   6    -0.03  -0.09  -0.17    -0.03  -0.04   0.11    -0.00   0.03  -0.06
     3   6    -0.01   0.04   0.18    -0.03   0.01  -0.11    -0.08   0.01   0.03
     4   6    -0.03  -0.05   0.01    -0.02  -0.05   0.05     0.12  -0.01  -0.03
     5   6    -0.00   0.06   0.04     0.00   0.09   0.02    -0.14  -0.03  -0.05
     6   6    -0.01   0.02   0.08    -0.01  -0.00  -0.11     0.03  -0.01   0.00
     7   6     0.02   0.00   0.08     0.02  -0.02   0.01     0.08  -0.09   0.05
     8   6    -0.02  -0.04   0.09    -0.02  -0.06  -0.04     0.11   0.04  -0.00
     9   6    -0.03   0.08  -0.17    -0.02   0.17   0.13    -0.12  -0.05   0.01
    10   6    -0.03   0.06  -0.14    -0.02   0.09  -0.03     0.05  -0.07  -0.04
    11   6     0.04  -0.07   0.03     0.04  -0.07   0.05     0.04   0.06   0.02
    12   6     0.07  -0.01   0.03     0.08  -0.04  -0.06    -0.01  -0.10   0.02
    13   6    -0.07   0.06  -0.11    -0.11   0.12  -0.05    -0.17  -0.09   0.02
    14   6    -0.01   0.07  -0.18     0.01   0.15   0.12     0.02  -0.06   0.03
    15   6     0.08  -0.06  -0.08     0.09  -0.05   0.04    -0.04  -0.04  -0.03
    16   6     0.00   0.03   0.00     0.06   0.02   0.11     0.05  -0.03   0.00
    17   6    -0.01   0.02   0.14    -0.09   0.02  -0.07    -0.15  -0.10   0.05
    18   6     0.04  -0.01   0.10     0.10  -0.01  -0.04     0.13   0.02  -0.07
    19   6     0.00   0.00   0.11     0.02  -0.00   0.12    -0.04  -0.08  -0.00
    20   6     0.03  -0.02   0.10    -0.01  -0.09  -0.08     0.11  -0.01  -0.06
    21   6     0.04  -0.02   0.07     0.07   0.01  -0.10     0.14   0.13  -0.01
    22   6    -0.02  -0.01  -0.02     0.02  -0.03   0.08    -0.05   0.01  -0.05
    23   6     0.03  -0.02   0.07     0.01   0.03   0.01     0.04   0.23   0.00
    24   6    -0.03  -0.01  -0.12     0.04  -0.03  -0.11     0.06   0.02   0.03
    25   6    -0.02   0.01  -0.04    -0.10  -0.08  -0.04     0.00   0.03   0.05
    26   6    -0.02  -0.00  -0.05    -0.06  -0.05   0.08    -0.04   0.18   0.04
    27   1     0.04  -0.04  -0.01     0.05  -0.05  -0.06    -0.09   0.01   0.09
    28   1    -0.04  -0.15  -0.42    -0.02  -0.03   0.24    -0.04   0.14  -0.12
    29   1     0.04   0.06   0.08     0.07   0.08   0.01    -0.17  -0.03  -0.12
    30   1    -0.00   0.06   0.11     0.00   0.03   0.01     0.11  -0.17   0.11
    31   1    -0.05   0.05  -0.18    -0.07   0.09  -0.07     0.05  -0.08  -0.10
    32   1     0.05  -0.11   0.04     0.06  -0.10   0.12     0.02   0.14   0.05
    33   1     0.10   0.01   0.05     0.10  -0.03  -0.13    -0.05  -0.15   0.05
    34   1    -0.11   0.07  -0.12    -0.22   0.14  -0.25    -0.19  -0.09   0.01
    35   1     0.10  -0.08  -0.19     0.11  -0.04   0.09    -0.13  -0.03  -0.06
    36   1     0.00   0.00   0.29    -0.19  -0.04  -0.26    -0.18  -0.13   0.08
    37   1    -0.07  -0.02  -0.12    -0.00  -0.06   0.11    -0.04   0.04  -0.13
    38   1     0.03  -0.04   0.09     0.01  -0.19  -0.10     0.11  -0.08  -0.09
    39   1    -0.09  -0.01  -0.31     0.02  -0.08  -0.20     0.09  -0.11   0.04
    40   1     0.03  -0.01   0.08     0.01   0.11   0.08     0.02   0.32  -0.00
    41   1    -0.05   0.04  -0.13    -0.15  -0.11  -0.05    -0.08  -0.07   0.11
    42   1    -0.06   0.02  -0.14    -0.08  -0.06   0.21    -0.12   0.21   0.06
                     16                     17                     18
                      A                      A                      A
 Frequencies --    410.6252               429.7621               442.3769
 Red. masses --      3.4933                 3.6466                 4.5013
 Frc consts  --      0.3470                 0.3968                 0.5190
 IR Inten    --      0.6704                 3.1219                 4.0468
  Atom  AN      X      Y      Z        X      Y      Z        X      Y      Z
     1   6    -0.02  -0.04  -0.14    -0.03  -0.02   0.09    -0.12  -0.05  -0.01
     2   6     0.03   0.04   0.11     0.04   0.02  -0.07     0.00   0.07  -0.00
     3   6    -0.02  -0.03  -0.04    -0.03  -0.06  -0.05    -0.09  -0.06   0.08
     4   6     0.06   0.03   0.10     0.08   0.00  -0.13     0.14   0.04   0.07
     5   6    -0.01  -0.00   0.20    -0.01  -0.05   0.02    -0.07  -0.06  -0.07
     6   6    -0.00  -0.02  -0.03    -0.02  -0.06  -0.10    -0.01  -0.04   0.09
     7   6     0.03  -0.04  -0.08     0.06  -0.00   0.17     0.08  -0.09  -0.10
     8   6     0.04   0.02  -0.01     0.06   0.03  -0.11     0.11   0.07   0.08
     9   6    -0.02  -0.03  -0.04    -0.02  -0.00  -0.01    -0.06   0.03   0.05
    10   6    -0.01  -0.00   0.07    -0.04  -0.01   0.09    -0.04  -0.06  -0.12
    11   6     0.01   0.02  -0.08     0.02   0.10   0.15     0.04   0.07  -0.12
    12   6    -0.01  -0.03  -0.02    -0.02  -0.04  -0.05    -0.02  -0.07   0.07
    13   6    -0.03  -0.03  -0.06     0.03   0.05  -0.03     0.02   0.13   0.02
    14   6    -0.02  -0.03  -0.12    -0.04   0.00   0.05    -0.03   0.01   0.02
    15   6    -0.01   0.02   0.10    -0.03   0.00  -0.09    -0.04   0.01   0.04
    16   6    -0.03   0.00  -0.11    -0.05   0.04  -0.04    -0.02   0.04   0.05
    17   6    -0.01  -0.01   0.04     0.02   0.10   0.02    -0.00   0.17  -0.04
    18   6    -0.00   0.01  -0.03    -0.03   0.00  -0.05     0.00  -0.02   0.07
    19   6    -0.01  -0.01   0.02    -0.02   0.09  -0.01     0.04   0.12   0.02
    20   6     0.07  -0.03   0.11     0.02  -0.06   0.07    -0.04  -0.03  -0.00
    21   6    -0.00   0.03  -0.03    -0.01  -0.02  -0.05     0.01  -0.06   0.02
    22   6    -0.00   0.02   0.07     0.00   0.03   0.04     0.07   0.04   0.01
    23   6     0.05   0.01   0.12     0.04  -0.07   0.07     0.00  -0.08  -0.05
    24   6    -0.04   0.02  -0.08     0.02   0.01  -0.02     0.07   0.02  -0.04
    25   6    -0.01   0.03  -0.05    -0.01  -0.04  -0.05    -0.00  -0.06  -0.01
    26   6    -0.01   0.05  -0.05    -0.01  -0.06  -0.05     0.01  -0.11  -0.01
    27   1    -0.05  -0.06  -0.27    -0.08   0.03   0.30    -0.20  -0.05  -0.14
    28   1     0.02   0.09   0.15     0.02   0.11   0.00    -0.05   0.20  -0.13
    29   1    -0.01   0.02   0.43     0.02  -0.04   0.10    -0.03  -0.08  -0.23
    30   1     0.04  -0.10  -0.22     0.08  -0.01   0.44     0.11  -0.22  -0.26
    31   1    -0.01   0.05   0.28    -0.06   0.02   0.19    -0.09  -0.08  -0.28
    32   1    -0.00   0.03  -0.22     0.01   0.19   0.40     0.00   0.12  -0.31
    33   1    -0.03  -0.06  -0.08    -0.05  -0.08  -0.04    -0.07  -0.12   0.09
    34   1    -0.03  -0.03  -0.08     0.08   0.04  -0.06     0.11   0.11  -0.02
    35   1    -0.05   0.05   0.18    -0.09   0.01  -0.13    -0.13   0.02   0.03
    36   1     0.00  -0.01   0.10     0.05   0.12   0.06    -0.03   0.15  -0.10
    37   1     0.02   0.02   0.14    -0.02  -0.01   0.13     0.01  -0.01   0.02
    38   1     0.13  -0.06   0.24     0.08  -0.10   0.18    -0.09  -0.02  -0.10
    39   1    -0.05   0.01  -0.13     0.03   0.01   0.02     0.04   0.08  -0.08
    40   1     0.11  -0.03   0.26     0.08  -0.10   0.19    -0.02  -0.07  -0.10
    41   1    -0.03   0.03  -0.09     0.00  -0.02  -0.05     0.02  -0.01  -0.07
    42   1    -0.04   0.06  -0.08    -0.02  -0.05  -0.06     0.02  -0.11  -0.02
                     19                     20                     21
                      A                      A                      A
 Frequencies --    446.3397               472.8644               492.6510
 Red. masses --      3.5880                 4.8265                 4.1344
 Frc consts  --      0.4211                 0.6358                 0.5912
 IR Inten    --      0.6825                 1.6877                 0.9056
  Atom  AN      X      Y      Z        X      Y      Z        X      Y      Z
     1   6     0.02   0.03   0.06    -0.12   0.06  -0.01    -0.01  -0.11   0.05
     2   6    -0.02  -0.02  -0.03    -0.12   0.03   0.01     0.06  -0.01  -0.02
     3   6     0.01   0.03   0.00    -0.10   0.08  -0.05    -0.01  -0.14  -0.03
     4   6    -0.03  -0.01  -0.03     0.02  -0.03  -0.04     0.04   0.01  -0.04
     5   6    -0.02  -0.02  -0.14    -0.10   0.10   0.04     0.08  -0.03   0.03
     6   6     0.02   0.03   0.06     0.05   0.04  -0.03    -0.06  -0.09   0.01
     7   6    -0.02   0.00  -0.03     0.02  -0.07   0.05     0.04   0.03  -0.01
     8   6    -0.02  -0.01   0.06     0.04  -0.03  -0.04     0.02   0.04   0.02
     9   6     0.00  -0.02   0.08    -0.07   0.04  -0.06     0.05   0.05  -0.10
    10   6     0.03  -0.00  -0.06     0.07   0.04   0.10    -0.09  -0.00   0.07
    11   6    -0.01  -0.03  -0.00     0.05  -0.04   0.04    -0.02   0.08   0.01
    12   6     0.01   0.02   0.05     0.02  -0.10  -0.00    -0.02   0.06   0.01
    13   6     0.01  -0.02   0.14    -0.05   0.06   0.05     0.01   0.01   0.11
    14   6     0.00  -0.02  -0.00     0.06  -0.01  -0.08     0.00   0.06  -0.16
    15   6     0.01  -0.02  -0.04     0.02  -0.09   0.00    -0.03   0.08  -0.04
    16   6    -0.00  -0.01  -0.03     0.10  -0.09  -0.03     0.03   0.02   0.02
    17   6    -0.05  -0.03  -0.14    -0.00  -0.05  -0.02    -0.03  -0.05  -0.10
    18   6     0.00   0.00   0.01    -0.06  -0.05   0.12     0.10  -0.01   0.16
    19   6    -0.02  -0.02  -0.05     0.17  -0.08  -0.10    -0.03  -0.05  -0.02
    20   6     0.07  -0.03   0.15    -0.06   0.07   0.01    -0.01   0.05  -0.04
    21   6    -0.05   0.05  -0.14    -0.12  -0.02   0.02     0.06  -0.01   0.01
    22   6     0.03   0.01   0.17     0.21   0.01  -0.01    -0.01  -0.08   0.08
    23   6     0.06   0.00   0.10    -0.07  -0.05  -0.05    -0.06   0.06  -0.09
    24   6    -0.06   0.03  -0.10    -0.01   0.09  -0.01    -0.01  -0.08  -0.08
    25   6    -0.02   0.04  -0.11     0.02   0.06  -0.04    -0.06   0.07  -0.01
    26   6     0.02   0.03   0.00     0.07  -0.01   0.06    -0.00   0.02   0.13
    27   1     0.04   0.04   0.11    -0.07   0.06   0.04    -0.09  -0.08   0.12
    28   1    -0.01  -0.05  -0.04    -0.14   0.12   0.07     0.05   0.04   0.01
    29   1    -0.05  -0.03  -0.30    -0.11   0.12   0.19     0.20  -0.04   0.21
    30   1    -0.03   0.02  -0.05     0.03  -0.08   0.14     0.05   0.02   0.01
    31   1     0.07  -0.03  -0.12     0.06   0.07   0.20    -0.20   0.07   0.27
    32   1     0.00  -0.06  -0.03     0.04  -0.01   0.11    -0.04   0.11  -0.02
    33   1     0.02   0.04   0.11     0.03  -0.09  -0.00    -0.06   0.02   0.04
    34   1     0.03  -0.02   0.23    -0.05   0.08   0.20    -0.03   0.04   0.32
    35   1     0.03  -0.03  -0.09    -0.02  -0.09   0.02    -0.04   0.08  -0.09
    36   1    -0.07  -0.03  -0.27    -0.09  -0.16   0.08    -0.03  -0.06  -0.11
    37   1     0.12   0.02   0.41     0.33   0.10   0.04    -0.01  -0.10   0.13
    38   1     0.13  -0.06   0.26    -0.10   0.20  -0.02    -0.07   0.06  -0.19
    39   1    -0.05   0.02  -0.08    -0.05   0.27   0.02    -0.03  -0.13  -0.20
    40   1     0.13  -0.06   0.31    -0.08  -0.13  -0.13    -0.12   0.16  -0.24
    41   1    -0.07   0.07  -0.22     0.02   0.11  -0.12    -0.15   0.09  -0.14
    42   1     0.04   0.02   0.07     0.16  -0.05   0.10     0.04  -0.00   0.18
                     22                     23                     24
                      A                      A                      A
 Frequencies --    522.7062               529.7200               536.5247
 Red. masses --      6.3208                 4.3185                 3.9027
 Frc consts  --      1.0175                 0.7140                 0.6619
 IR Inten    --      0.6850                 0.7897                 0.5540
  Atom  AN      X      Y      Z        X      Y      Z        X      Y      Z
     1   6    -0.07   0.17  -0.03     0.06   0.14  -0.02    -0.03  -0.09   0.01
     2   6    -0.02   0.22  -0.03     0.01   0.07  -0.04    -0.01  -0.06  -0.01
     3   6     0.02  -0.06   0.00     0.05   0.09   0.04    -0.02  -0.02   0.18
     4   6     0.01   0.13  -0.04    -0.03   0.04   0.06     0.01  -0.01   0.10
     5   6     0.06  -0.04  -0.01    -0.04  -0.02   0.03     0.01   0.00  -0.07
     6   6     0.09  -0.09   0.03     0.03   0.04  -0.05    -0.01  -0.02   0.02
     7   6    -0.11   0.01  -0.01    -0.07  -0.02   0.05     0.05   0.04   0.10
     8   6     0.08  -0.09   0.02    -0.00  -0.04  -0.05    -0.01  -0.02  -0.18
     9   6     0.06   0.03   0.02    -0.04  -0.10  -0.12     0.01   0.04  -0.02
    10   6     0.08  -0.02  -0.01     0.03   0.01   0.04    -0.00  -0.02  -0.03
    11   6     0.03  -0.14   0.03     0.04  -0.08  -0.02    -0.04   0.03  -0.09
    12   6    -0.11  -0.02   0.02    -0.01  -0.06  -0.07    -0.00   0.02  -0.17
    13   6     0.01   0.01  -0.02     0.04  -0.05   0.03    -0.02   0.02  -0.02
    14   6     0.10   0.04  -0.01    -0.05  -0.06  -0.01     0.04   0.03   0.09
    15   6    -0.04  -0.21   0.02     0.02  -0.10   0.10    -0.01   0.11   0.13
    16   6     0.05   0.10  -0.05    -0.06   0.04   0.09     0.05   0.01  -0.00
    17   6    -0.01   0.04   0.00    -0.02   0.11  -0.01     0.00  -0.03   0.04
    18   6     0.00   0.13  -0.06     0.09  -0.03   0.12    -0.01   0.04  -0.00
    19   6    -0.01   0.02   0.01    -0.11   0.11  -0.07     0.02  -0.04  -0.10
    20   6    -0.02   0.13   0.05     0.02  -0.06   0.00     0.02   0.05   0.09
    21   6     0.04  -0.09  -0.04     0.06   0.02  -0.07    -0.04  -0.01  -0.10
    22   6     0.01  -0.19  -0.00    -0.09   0.05   0.03     0.05  -0.08  -0.04
    23   6    -0.07  -0.05   0.07     0.01   0.04  -0.12    -0.04  -0.01   0.01
    24   6     0.02  -0.19  -0.06     0.06  -0.01   0.02     0.01  -0.06   0.02
    25   6    -0.09   0.16   0.12    -0.06  -0.04  -0.11    -0.05   0.10  -0.02
    26   6    -0.11   0.01  -0.02     0.03  -0.07   0.13    -0.01   0.01   0.03
    27   1    -0.23   0.21  -0.01     0.07   0.12  -0.12    -0.03  -0.14  -0.23
    28   1    -0.03   0.25   0.00     0.03  -0.02  -0.17    -0.03  -0.07  -0.22
    29   1     0.14  -0.06  -0.05    -0.14   0.02   0.13     0.05  -0.03  -0.28
    30   1    -0.06  -0.11   0.03    -0.06  -0.04   0.04     0.04   0.08   0.16
    31   1     0.02  -0.01  -0.03     0.11   0.01   0.13    -0.02  -0.05  -0.19
    32   1    -0.01  -0.03   0.03     0.04  -0.08  -0.05    -0.03   0.04   0.02
    33   1    -0.02   0.09   0.03     0.05  -0.02  -0.20    -0.05  -0.06  -0.33
    34   1    -0.00   0.01  -0.07     0.19  -0.07   0.22    -0.05   0.03   0.04
    35   1     0.01  -0.23   0.01     0.03  -0.09   0.18     0.00   0.16   0.38
    36   1     0.00   0.06  -0.03     0.10   0.20   0.15    -0.00  -0.06   0.17
    37   1    -0.06  -0.26   0.04    -0.14  -0.03   0.14     0.10  -0.07   0.09
    38   1     0.01   0.02   0.07     0.00  -0.07  -0.06     0.03   0.01   0.12
    39   1     0.02  -0.22  -0.08     0.11  -0.10   0.11     0.06  -0.04   0.19
    40   1    -0.07   0.05   0.13    -0.02   0.10  -0.16    -0.00  -0.01   0.11
    41   1    -0.03   0.17   0.18    -0.15  -0.00  -0.27    -0.05   0.12  -0.05
    42   1    -0.01  -0.02  -0.13     0.04  -0.08   0.30     0.08  -0.02   0.08
                     25                     26                     27
                      A                      A                      A
 Frequencies --    547.3118               549.1460               565.9816
 Red. masses --      5.4524                 3.3678                 3.4085
 Frc consts  --      0.9623                 0.5984                 0.6433
 IR Inten    --      1.4912                 1.2726                 2.6952
  Atom  AN      X      Y      Z        X      Y      Z        X      Y      Z
     1   6     0.04  -0.04   0.04     0.03  -0.00  -0.12     0.01  -0.04  -0.12
     2   6    -0.05  -0.16   0.00     0.01   0.00   0.12     0.03   0.02   0.13
     3   6    -0.03   0.11  -0.10     0.01   0.06   0.08     0.02  -0.03   0.02
     4   6    -0.04  -0.11   0.03    -0.02  -0.04  -0.12    -0.00  -0.02  -0.13
     5   6    -0.11   0.03   0.04    -0.04  -0.01  -0.02     0.01  -0.03   0.06
     6   6    -0.01   0.10  -0.08    -0.00   0.07   0.17     0.02  -0.01   0.10
     7   6     0.05  -0.03  -0.05    -0.00  -0.00   0.05     0.00   0.01  -0.08
     8   6    -0.06   0.07   0.09    -0.02  -0.02  -0.17     0.01  -0.02   0.00
     9   6    -0.06  -0.13   0.02    -0.02  -0.06   0.04    -0.01   0.01   0.02
    10   6     0.04  -0.04   0.00    -0.00  -0.00   0.02     0.01  -0.01  -0.08
    11   6    -0.02   0.07   0.01     0.01   0.01   0.01    -0.02   0.01   0.07
    12   6     0.08   0.00   0.06     0.02  -0.02  -0.04    -0.02   0.05   0.10
    13   6     0.02  -0.06  -0.02     0.01  -0.03   0.03    -0.05   0.01  -0.10
    14   6    -0.02  -0.12   0.02    -0.03  -0.05  -0.05     0.01   0.01   0.04
    15   6     0.03   0.11  -0.07     0.01   0.00  -0.00    -0.02  -0.01  -0.12
    16   6    -0.01   0.05   0.01    -0.04   0.02  -0.10     0.01   0.01  -0.01
    17   6    -0.01   0.12   0.01    -0.01   0.04  -0.04    -0.01   0.01   0.12
    18   6     0.02   0.07  -0.02     0.03  -0.02   0.05     0.02  -0.00   0.07
    19   6     0.03   0.10  -0.02    -0.01   0.04   0.02    -0.02   0.00  -0.08
    20   6     0.02   0.11   0.03    -0.01   0.02  -0.06     0.02  -0.02   0.10
    21   6     0.07  -0.10  -0.07     0.07  -0.04   0.12    -0.03   0.02  -0.09
    22   6     0.10  -0.10  -0.03     0.02   0.00   0.10    -0.01  -0.00  -0.07
    23   6    -0.10  -0.05   0.02    -0.00   0.00   0.01    -0.01   0.02  -0.07
    24   6     0.17  -0.12  -0.07     0.01  -0.00  -0.12     0.02  -0.01   0.07
    25   6    -0.09   0.16   0.07     0.02  -0.00   0.07    -0.05   0.03  -0.10
    26   6    -0.08  -0.00   0.03    -0.02   0.02  -0.02     0.04  -0.03   0.09
    27   1     0.22  -0.06   0.14     0.06  -0.03  -0.22    -0.01  -0.04  -0.14
    28   1    -0.04  -0.20   0.04     0.02   0.00   0.28     0.04   0.05   0.36
    29   1    -0.26   0.08   0.17    -0.12  -0.01  -0.21     0.03  -0.04  -0.03
    30   1     0.01   0.05  -0.16    -0.00   0.06   0.30     0.01   0.03   0.04
    31   1     0.17  -0.05   0.11     0.04  -0.07  -0.21     0.01  -0.05  -0.26
    32   1     0.01  -0.05  -0.10     0.03   0.04   0.33    -0.02   0.04   0.25
    33   1     0.03  -0.05   0.09     0.02  -0.00   0.08    -0.02   0.09   0.33
    34   1     0.18  -0.10  -0.06     0.08  -0.05   0.03    -0.07   0.01  -0.15
    35   1    -0.01   0.09  -0.21     0.00   0.04   0.19     0.01  -0.02  -0.15
    36   1     0.03   0.16   0.03     0.00   0.06  -0.08     0.01   0.00   0.27
    37   1    -0.00  -0.21   0.04    -0.02  -0.03   0.08     0.02  -0.00   0.03
    38   1     0.04   0.02   0.03    -0.09   0.05  -0.22     0.01  -0.02   0.08
    39   1     0.18  -0.11  -0.03    -0.06  -0.00  -0.36     0.08  -0.02   0.27
    40   1    -0.10   0.06   0.07    -0.07   0.06  -0.15     0.00   0.01  -0.05
    41   1    -0.08   0.17   0.07    -0.01  -0.01   0.04    -0.10   0.09  -0.25
    42   1     0.05  -0.05  -0.01    -0.08   0.05  -0.19     0.10  -0.06   0.23
                     28                     29                     30
                      A                      A                      A
 Frequencies --    583.3705               600.2888               613.0654
 Red. masses --      5.6231                 4.4555                 6.8482
 Frc consts  --      1.1275                 0.9459                 1.5165
 IR Inten    --      1.1208                 7.8880                 7.1436
  Atom  AN      X      Y      Z        X      Y      Z        X      Y      Z
     1   6    -0.20  -0.02  -0.05     0.02  -0.03  -0.06    -0.11  -0.02   0.03
     2   6    -0.18   0.02   0.06     0.00  -0.02   0.07    -0.17  -0.09  -0.00
     3   6    -0.13   0.08   0.03     0.02  -0.02   0.06    -0.04   0.02  -0.05
     4   6     0.02  -0.04  -0.05     0.01  -0.03  -0.06     0.03  -0.08   0.03
     5   6     0.05   0.20  -0.01    -0.04  -0.05   0.02     0.01   0.08   0.00
     6   6    -0.07   0.07   0.05     0.08  -0.01   0.09     0.16  -0.03  -0.04
     7   6     0.04  -0.11   0.00     0.04   0.05  -0.00     0.15   0.06  -0.01
     8   6    -0.01   0.07  -0.04     0.02  -0.06  -0.05     0.06  -0.09   0.04
     9   6     0.16   0.00  -0.06    -0.06  -0.02  -0.16     0.05  -0.01  -0.01
    10   6    -0.04  -0.02  -0.03     0.07   0.01  -0.00     0.21  -0.08   0.05
    11   6     0.08   0.08   0.00    -0.07  -0.03   0.02    -0.15  -0.05   0.01
    12   6     0.08  -0.13   0.04    -0.04   0.07  -0.02    -0.05   0.11  -0.02
    13   6     0.21  -0.09   0.02    -0.04   0.04   0.14    -0.04  -0.08  -0.03
    14   6     0.03   0.03  -0.03     0.04  -0.04  -0.16     0.20  -0.04   0.03
    15   6     0.03  -0.01  -0.03    -0.03   0.03  -0.02    -0.07   0.09  -0.01
    16   6     0.00   0.03   0.10     0.04  -0.01   0.23     0.10   0.13  -0.10
    17   6     0.18  -0.08  -0.07    -0.10   0.07  -0.11    -0.08   0.07   0.03
    18   6     0.01   0.05  -0.05    -0.04   0.05  -0.11     0.02   0.11   0.06
    19   6    -0.07  -0.02   0.06     0.04   0.03   0.16    -0.07   0.06  -0.08
    20   6     0.00  -0.01   0.03    -0.02  -0.00  -0.01    -0.18  -0.03   0.01
    21   6     0.00   0.03  -0.08    -0.03   0.02  -0.10     0.05   0.07   0.08
    22   6    -0.15  -0.03  -0.02     0.01   0.03  -0.09    -0.09   0.01   0.09
    23   6     0.04   0.02  -0.01     0.03  -0.03   0.03     0.17   0.02  -0.05
    24   6    -0.06  -0.07   0.07     0.05   0.01   0.08    -0.13   0.01  -0.04
    25   6    -0.03  -0.00  -0.01    -0.00  -0.02   0.01    -0.01  -0.13   0.01
    26   6    -0.01  -0.01  -0.00    -0.03  -0.03  -0.06     0.00  -0.14  -0.04
    27   1    -0.17  -0.03  -0.11     0.03  -0.05  -0.16    -0.01  -0.03   0.09
    28   1    -0.22   0.17   0.10     0.01  -0.03   0.11    -0.19  -0.03  -0.01
    29   1     0.05   0.20   0.03    -0.02  -0.04   0.17     0.05   0.08   0.04
    30   1     0.03  -0.07   0.08     0.05   0.07   0.12     0.15   0.04  -0.06
    31   1    -0.03  -0.02  -0.05     0.05   0.05   0.14     0.19  -0.09  -0.01
    32   1     0.09   0.07   0.12    -0.07  -0.00   0.15    -0.15  -0.06  -0.05
    33   1     0.06  -0.14   0.14    -0.06   0.06   0.07    -0.14  -0.00  -0.04
    34   1     0.19  -0.08   0.09     0.03   0.04   0.29     0.01  -0.08   0.02
    35   1    -0.11   0.03   0.00     0.06   0.03   0.06     0.07   0.06  -0.05
    36   1     0.29   0.04  -0.16    -0.16   0.04  -0.27     0.01   0.14   0.16
    37   1    -0.18  -0.05  -0.07    -0.07   0.02  -0.30    -0.05   0.02   0.19
    38   1     0.05  -0.09   0.11     0.10  -0.09   0.20    -0.22  -0.01  -0.09
    39   1    -0.01  -0.19   0.14     0.06   0.03   0.13    -0.14  -0.05  -0.11
    40   1     0.08   0.02   0.12     0.11  -0.06   0.27     0.12   0.08  -0.16
    41   1     0.01  -0.01   0.05     0.12  -0.06   0.21     0.08  -0.01  -0.07
    42   1    -0.01  -0.02   0.09     0.02  -0.06   0.07    -0.18  -0.07  -0.08
                     31                     32                     33
                      A                      A                      A
 Frequencies --    651.5858               652.4512               704.2553
 Red. masses --      4.3617                 5.0696                 3.5023
 Frc consts  --      1.0911                 1.2715                 1.0234
 IR Inten    --      6.2170                 3.0902                 8.4645
  Atom  AN      X      Y      Z        X      Y      Z        X      Y      Z
     1   6    -0.05   0.04   0.03    -0.05   0.02  -0.03    -0.00   0.01  -0.01
     2   6    -0.09  -0.02  -0.05    -0.08   0.00   0.04    -0.01  -0.01  -0.06
     3   6    -0.00  -0.01  -0.08     0.01   0.01   0.07    -0.00  -0.04  -0.18
     4   6     0.05  -0.05  -0.02     0.06  -0.04   0.03    -0.01  -0.03  -0.12
     5   6    -0.02  -0.04  -0.03    -0.02  -0.04   0.04    -0.01  -0.04   0.07
     6   6     0.08   0.02   0.08     0.09  -0.01  -0.08     0.01   0.04   0.19
     7   6     0.13   0.03   0.05     0.14   0.02  -0.06     0.01   0.01   0.10
     8   6     0.03  -0.06   0.03     0.04  -0.08   0.00    -0.00   0.02   0.12
     9   6     0.01   0.00   0.16    -0.03   0.01  -0.12    -0.02   0.00  -0.00
    10   6     0.06   0.09   0.01     0.05   0.10  -0.04    -0.00   0.03  -0.08
    11   6    -0.09  -0.06  -0.04    -0.11  -0.06   0.06    -0.00  -0.01  -0.10
    12   6    -0.02   0.03  -0.07    -0.03   0.07   0.05     0.00  -0.03  -0.11
    13   6     0.06   0.04  -0.01     0.08   0.09  -0.03     0.01   0.02  -0.05
    14   6    -0.03  -0.01  -0.13    -0.05   0.03   0.14    -0.02   0.01  -0.00
    15   6    -0.03   0.04   0.06    -0.04   0.02  -0.06     0.01   0.03   0.11
    16   6    -0.06  -0.02  -0.13    -0.06  -0.08   0.10     0.01  -0.02   0.12
    17   6     0.06   0.03   0.01     0.09   0.02  -0.03     0.03  -0.01   0.03
    18   6    -0.00  -0.06  -0.04     0.03  -0.13  -0.00     0.02  -0.01   0.06
    19   6    -0.00   0.01   0.16    -0.07  -0.00  -0.13    -0.02  -0.01  -0.10
    20   6     0.13  -0.04   0.04     0.15  -0.02  -0.14    -0.04   0.02  -0.04
    21   6    -0.02  -0.04   0.04    -0.04  -0.06   0.01    -0.00   0.02  -0.08
    22   6    -0.07  -0.00  -0.05    -0.05  -0.00   0.09    -0.01  -0.01  -0.00
    23   6    -0.12   0.01  -0.06    -0.12  -0.01   0.11     0.04   0.01   0.05
    24   6    -0.00  -0.03   0.08    -0.05  -0.02  -0.07    -0.00  -0.01  -0.03
    25   6    -0.02   0.04  -0.10     0.07   0.01   0.05     0.02  -0.02   0.06
    26   6     0.04   0.05   0.11    -0.02   0.15  -0.02    -0.03   0.01  -0.06
    27   1    -0.01   0.06   0.22    -0.03  -0.01  -0.18     0.01   0.09   0.47
    28   1    -0.10   0.04   0.05    -0.10   0.03  -0.05     0.01   0.07   0.37
    29   1    -0.03  -0.05  -0.09    -0.00  -0.04   0.06     0.00  -0.03   0.18
    30   1     0.14   0.01   0.10     0.15  -0.03  -0.10     0.01   0.04   0.21
    31   1     0.06   0.10   0.06     0.06   0.08  -0.10    -0.00   0.00  -0.18
    32   1    -0.10  -0.06  -0.09    -0.11  -0.03   0.09    -0.01  -0.03  -0.22
    33   1    -0.09  -0.06  -0.12    -0.10  -0.01   0.12    -0.00  -0.04  -0.15
    34   1     0.03   0.01  -0.36     0.14   0.11   0.28     0.02   0.02   0.03
    35   1     0.06   0.03   0.11     0.07  -0.02  -0.11    -0.00   0.04   0.16
    36   1     0.01   0.05  -0.32     0.16   0.04   0.28     0.06  -0.01   0.18
    37   1    -0.17  -0.02  -0.28    -0.03  -0.04   0.29     0.06  -0.02   0.23
    38   1     0.14  -0.03   0.07     0.13   0.03  -0.17    -0.07   0.04  -0.10
    39   1    -0.03  -0.05  -0.04    -0.02  -0.06   0.00     0.06  -0.05   0.18
    40   1    -0.14  -0.02  -0.15    -0.12  -0.07   0.07     0.06   0.01   0.13
    41   1    -0.15  -0.00  -0.18    -0.07  -0.15   0.13     0.04  -0.02   0.08
    42   1     0.12   0.02   0.16     0.02   0.14  -0.14    -0.05   0.02  -0.06
                     34                     35                     36
                      A                      A                      A
 Frequencies --    709.6831               714.1124               743.9291
 Red. masses --      6.1308                 5.7328                 5.9826
 Frc consts  --      1.8193                 1.7225                 1.9508
 IR Inten    --      0.8026                 0.5928                 1.2537
  Atom  AN      X      Y      Z        X      Y      Z        X      Y      Z
     1   6     0.01   0.12  -0.01    -0.01  -0.03   0.00     0.09   0.01  -0.02
     2   6    -0.01   0.06  -0.00     0.03   0.03  -0.01     0.18   0.06  -0.02
     3   6     0.03   0.01   0.03    -0.03   0.03  -0.02    -0.06   0.13  -0.03
     4   6     0.09  -0.03   0.04     0.06   0.01  -0.03     0.12   0.02  -0.03
     5   6    -0.06  -0.13   0.01     0.10   0.21  -0.03    -0.05   0.25  -0.03
     6   6    -0.03   0.02  -0.04    -0.05  -0.03   0.03    -0.15  -0.01   0.02
     7   6     0.20  -0.01  -0.03     0.08   0.04   0.00     0.17   0.05  -0.00
     8   6    -0.02  -0.08  -0.01     0.02  -0.04   0.03    -0.02  -0.07   0.03
     9   6    -0.05  -0.05   0.04     0.11   0.03   0.00    -0.01   0.01  -0.01
    10   6    -0.12   0.23  -0.01    -0.05  -0.10  -0.01    -0.16  -0.22   0.01
    11   6    -0.13  -0.09   0.04    -0.05  -0.08   0.00    -0.13  -0.17   0.03
    12   6     0.02   0.01   0.02    -0.05   0.05  -0.02    -0.06   0.08  -0.02
    13   6     0.05  -0.09   0.00    -0.09  -0.20   0.02     0.04   0.06   0.00
    14   6    -0.18   0.10   0.01     0.03   0.01  -0.01    -0.04  -0.08   0.02
    15   6    -0.02   0.01  -0.03    -0.03  -0.04   0.02    -0.03  -0.08   0.03
    16   6    -0.07   0.00  -0.00    -0.04   0.03   0.02    -0.01  -0.03   0.01
    17   6     0.11  -0.20  -0.01    -0.10  -0.09   0.03     0.04   0.07  -0.01
    18   6    -0.02   0.09   0.03     0.05  -0.03   0.00    -0.05  -0.01   0.01
    19   6     0.01  -0.08  -0.00    -0.08   0.03   0.00     0.06   0.01   0.01
    20   6    -0.18   0.08   0.07     0.12   0.03  -0.03    -0.05  -0.03   0.03
    21   6     0.10   0.04  -0.04    -0.00  -0.09  -0.04    -0.02   0.04  -0.01
    22   6     0.05   0.04  -0.02    -0.03   0.24   0.01     0.07  -0.15  -0.03
    23   6     0.15   0.01  -0.05    -0.15  -0.17   0.05     0.06   0.10   0.00
    24   6     0.14   0.03  -0.03     0.19   0.16  -0.04    -0.06  -0.09   0.02
    25   6    -0.07   0.04   0.05    -0.00   0.07   0.05     0.03  -0.05  -0.02
    26   6    -0.03  -0.13  -0.04    -0.03  -0.09  -0.01     0.03   0.11   0.00
    27   1    -0.01   0.11  -0.11    -0.03  -0.01   0.06     0.12   0.02   0.02
    28   1    -0.02   0.07  -0.10     0.02   0.10   0.04     0.18   0.09   0.03
    29   1    -0.15  -0.12  -0.06     0.13   0.21  -0.02    -0.17   0.29   0.03
    30   1     0.23  -0.07  -0.05     0.11  -0.03   0.04     0.22  -0.07   0.02
    31   1    -0.16   0.23  -0.02    -0.09  -0.08   0.04    -0.17  -0.21   0.06
    32   1    -0.13  -0.09   0.07    -0.06  -0.06  -0.02    -0.12  -0.19  -0.01
    33   1    -0.09  -0.12   0.05    -0.07   0.03  -0.02    -0.11   0.02  -0.03
    34   1    -0.04  -0.08   0.00    -0.23  -0.17  -0.03     0.10   0.05  -0.05
    35   1     0.10  -0.01  -0.03     0.09  -0.06   0.03     0.20  -0.13   0.00
    36   1     0.10  -0.21  -0.05    -0.04  -0.03  -0.03     0.01   0.05  -0.05
    37   1     0.07   0.04   0.01    -0.03   0.21   0.14     0.06  -0.15  -0.07
    38   1    -0.16   0.05   0.09     0.07  -0.01  -0.17    -0.08   0.04  -0.00
    39   1     0.15   0.00  -0.02     0.23   0.19   0.13    -0.08  -0.07  -0.02
    40   1     0.15   0.14   0.03    -0.17  -0.17   0.00     0.08   0.07   0.03
    41   1     0.13   0.19   0.05    -0.06   0.08  -0.05    -0.01  -0.06  -0.05
    42   1    -0.07  -0.12   0.01     0.14  -0.15  -0.20    -0.08   0.15   0.07
                     37                     38                     39
                      A                      A                      A
 Frequencies --    754.4995               759.8595               766.2191
 Red. masses --      2.4755                 1.3888                 1.3581
 Frc consts  --      0.8303                 0.4724                 0.4698
 IR Inten    --      1.1383                15.5812                35.5579
  Atom  AN      X      Y      Z        X      Y      Z        X      Y      Z
     1   6    -0.00  -0.02  -0.03     0.00   0.01   0.05    -0.00  -0.00   0.01
     2   6     0.01  -0.00  -0.01     0.00   0.00  -0.00     0.00   0.00   0.00
     3   6    -0.01  -0.00  -0.01    -0.00  -0.01  -0.08    -0.00   0.00  -0.00
     4   6     0.00  -0.01  -0.06     0.00   0.01   0.06     0.00   0.00   0.01
     5   6    -0.00   0.01   0.04    -0.00   0.00   0.00     0.01   0.01  -0.01
     6   6    -0.00   0.01   0.02    -0.00   0.01   0.02    -0.01  -0.00  -0.01
     7   6     0.00   0.01   0.03     0.00  -0.01  -0.05     0.00  -0.00  -0.01
     8   6     0.00   0.01   0.05     0.00   0.01   0.04     0.00  -0.00   0.01
     9   6    -0.01  -0.00  -0.12    -0.00   0.00  -0.04     0.01   0.00   0.07
    10   6    -0.00  -0.00  -0.05    -0.00  -0.00  -0.01    -0.00  -0.00  -0.00
    11   6     0.00  -0.01  -0.01    -0.00  -0.02  -0.07    -0.00  -0.00  -0.01
    12   6    -0.01   0.01  -0.01    -0.00  -0.01  -0.05    -0.00   0.00  -0.01
    13   6    -0.00  -0.01  -0.00     0.00   0.00   0.01    -0.01  -0.02  -0.03
    14   6    -0.01   0.02   0.17    -0.00   0.00   0.05    -0.00  -0.00  -0.04
    15   6    -0.00  -0.00   0.04    -0.00  -0.01  -0.05    -0.00  -0.00  -0.01
    16   6    -0.01   0.01  -0.04    -0.00   0.00  -0.01     0.00   0.01   0.01
    17   6    -0.01  -0.04  -0.08     0.00  -0.01  -0.01    -0.01   0.01   0.01
    18   6    -0.04   0.04  -0.13    -0.01   0.01  -0.03     0.02  -0.02   0.06
    19   6     0.00  -0.01   0.02     0.00  -0.00   0.01    -0.01   0.01  -0.05
    20   6     0.02  -0.00   0.06     0.01  -0.00   0.02    -0.02   0.01  -0.05
    21   6     0.04  -0.02   0.12     0.00  -0.00   0.02     0.01  -0.01   0.02
    22   6     0.03   0.01   0.07     0.00   0.00   0.00     0.01   0.00   0.03
    23   6    -0.02  -0.00  -0.06     0.00  -0.00  -0.00    -0.03   0.01  -0.04
    24   6     0.02   0.01   0.02    -0.00   0.00  -0.00     0.01   0.00   0.01
    25   6    -0.04   0.03  -0.06    -0.00   0.00  -0.00    -0.01   0.01  -0.04
    26   6     0.02  -0.03   0.04     0.01  -0.01   0.02    -0.02   0.02  -0.06
    27   1     0.00   0.01   0.16    -0.00  -0.02  -0.11    -0.00  -0.01  -0.02
    28   1     0.02   0.05   0.22    -0.00  -0.05  -0.26    -0.00  -0.00  -0.05
    29   1     0.00   0.01   0.06     0.01   0.02   0.22     0.00   0.00  -0.10
    30   1     0.00  -0.01  -0.03     0.01   0.06   0.32     0.01   0.01   0.08
    31   1     0.02  -0.03  -0.16     0.00  -0.02  -0.08    -0.00   0.02   0.10
    32   1    -0.01  -0.03  -0.16     0.01   0.06   0.40    -0.00   0.01   0.08
    33   1    -0.01  -0.01  -0.15     0.01   0.09   0.50    -0.00   0.02   0.11
    34   1     0.04   0.02   0.40    -0.01   0.00   0.01     0.01  -0.02   0.01
    35   1     0.01  -0.03  -0.10     0.02   0.09   0.53     0.01   0.02   0.11
    36   1     0.06  -0.03   0.27    -0.00  -0.01  -0.01     0.03   0.02   0.13
    37   1    -0.08   0.04  -0.36     0.00   0.00  -0.02    -0.04   0.00  -0.12
    38   1     0.10  -0.09   0.21    -0.01  -0.00  -0.01     0.13  -0.07   0.24
    39   1    -0.12   0.07  -0.44    -0.01   0.01  -0.02    -0.06   0.02  -0.23
    40   1    -0.02  -0.01  -0.07    -0.02   0.01  -0.08     0.13  -0.08   0.40
    41   1     0.04   0.02   0.06    -0.03   0.02  -0.06     0.21  -0.13   0.45
    42   1     0.09  -0.06   0.14    -0.02   0.01  -0.06     0.21  -0.10   0.49
                     40                     41                     42
                      A                      A                      A
 Frequencies --    781.3180               795.1430               805.5411
 Red. masses --      5.8317                 2.5267                 1.5974
 Frc consts  --      2.0975                 0.9412                 0.6107
 IR Inten    --      4.4234                 1.5105                 5.2242
  Atom  AN      X      Y      Z        X      Y      Z        X      Y      Z
     1   6     0.04   0.31  -0.07    -0.00  -0.02  -0.03     0.01   0.01  -0.02
     2   6    -0.11   0.11  -0.00     0.01   0.00   0.07     0.00  -0.00  -0.02
     3   6     0.12  -0.04   0.03    -0.00   0.03   0.12    -0.00   0.01   0.02
     4   6    -0.05  -0.07  -0.02    -0.00  -0.03  -0.16    -0.00   0.00   0.02
     5   6     0.15  -0.08   0.01    -0.01  -0.00  -0.02    -0.01   0.00   0.02
     6   6    -0.08  -0.06  -0.00     0.00  -0.02  -0.15    -0.00  -0.02  -0.05
     7   6     0.11  -0.12   0.02    -0.01   0.01  -0.00    -0.00  -0.00  -0.01
     8   6    -0.12  -0.01   0.04     0.02   0.03   0.18    -0.00   0.00   0.03
     9   6     0.07   0.02  -0.04    -0.01  -0.00   0.04    -0.01   0.01   0.09
    10   6    -0.09  -0.12  -0.01     0.01   0.01  -0.02     0.00  -0.02   0.04
    11   6    -0.13   0.02  -0.01     0.01  -0.00  -0.01    -0.00  -0.00  -0.01
    12   6     0.17  -0.17   0.01    -0.01  -0.01  -0.09     0.00  -0.00  -0.02
    13   6    -0.08  -0.03   0.01     0.01  -0.00   0.00    -0.01   0.03  -0.08
    14   6     0.04   0.01   0.02    -0.01   0.00  -0.03     0.01  -0.01  -0.06
    15   6     0.02   0.20  -0.02     0.00  -0.00   0.06    -0.00   0.00  -0.01
    16   6     0.04   0.04   0.01     0.01  -0.00   0.05     0.01  -0.01   0.00
    17   6    -0.13   0.07   0.02     0.01  -0.00   0.02     0.01  -0.01  -0.07
    18   6    -0.00   0.00  -0.02    -0.01   0.02  -0.05     0.02   0.00   0.02
    19   6     0.02   0.03  -0.00    -0.00   0.00  -0.04     0.00  -0.01   0.03
    20   6     0.04  -0.03  -0.01    -0.00   0.00  -0.01     0.02   0.00   0.00
    21   6    -0.05  -0.00   0.02     0.02  -0.01   0.06    -0.02   0.02  -0.09
    22   6     0.07  -0.04  -0.01     0.00  -0.00  -0.00    -0.02   0.01   0.03
    23   6    -0.04  -0.00   0.01     0.01   0.00   0.00     0.01  -0.02   0.02
    24   6    -0.03   0.00   0.01    -0.02   0.00  -0.04     0.01  -0.00   0.06
    25   6     0.03  -0.04  -0.02    -0.02   0.00  -0.02     0.01   0.00   0.05
    26   6     0.02   0.04   0.01     0.01  -0.02   0.03    -0.01  -0.02   0.00
    27   1    -0.05   0.33  -0.08    -0.00  -0.06  -0.23     0.03   0.03   0.14
    28   1    -0.07  -0.00   0.02     0.00  -0.01  -0.02     0.01   0.00   0.10
    29   1     0.23  -0.10  -0.03    -0.04  -0.01  -0.18    -0.04  -0.03  -0.37
    30   1     0.08   0.00   0.09     0.01   0.10   0.51    -0.00   0.01   0.07
    31   1    -0.14  -0.09   0.10    -0.00   0.11   0.39    -0.01  -0.02   0.04
    32   1    -0.06  -0.17  -0.03    -0.01  -0.04  -0.34     0.00   0.00   0.05
    33   1    -0.00  -0.37   0.10     0.01   0.07   0.25     0.00   0.02   0.13
    34   1    -0.09  -0.02   0.03     0.00  -0.01  -0.10     0.08   0.06   0.44
    35   1    -0.11   0.22  -0.02     0.01  -0.00   0.06     0.00   0.03   0.13
    36   1    -0.14   0.05   0.05    -0.00  -0.00  -0.06     0.10  -0.01   0.47
    37   1     0.08  -0.02  -0.07     0.06  -0.01   0.18    -0.11   0.03  -0.32
    38   1     0.02  -0.02  -0.03     0.07  -0.04   0.15    -0.08   0.05  -0.18
    39   1    -0.07   0.10  -0.03     0.02  -0.00   0.11    -0.05  -0.01  -0.16
    40   1    -0.04  -0.06  -0.01    -0.06   0.05  -0.21     0.01   0.00   0.02
    41   1    -0.03  -0.07  -0.04     0.00  -0.01   0.02    -0.11   0.08  -0.22
    42   1     0.01   0.05  -0.00    -0.04   0.02  -0.09    -0.07   0.01  -0.18
                     43                     44                     45
                      A                      A                      A
 Frequencies --    809.2898               819.4162               826.3945
 Red. masses --      3.3218                 4.6073                 1.5916
 Frc consts  --      1.2818                 1.8227                 0.6404
 IR Inten    --      3.1272                 2.3288                32.1473
  Atom  AN      X      Y      Z        X      Y      Z        X      Y      Z
     1   6     0.00  -0.00   0.01     0.07   0.09   0.02     0.00  -0.01  -0.10
     2   6     0.01   0.00  -0.05     0.03   0.01   0.03    -0.00  -0.01  -0.08
     3   6    -0.01  -0.00  -0.04    -0.00   0.02  -0.04     0.01   0.02   0.09
     4   6     0.01   0.02   0.09    -0.02  -0.02  -0.02    -0.00   0.01   0.06
     5   6     0.01   0.01   0.01    -0.08  -0.02  -0.01    -0.01   0.00   0.03
     6   6    -0.02   0.01   0.07    -0.00  -0.03   0.05    -0.00  -0.02  -0.06
     7   6     0.01  -0.00  -0.00    -0.00  -0.02   0.01    -0.00  -0.00   0.00
     8   6    -0.01  -0.02  -0.10    -0.03  -0.01  -0.03    -0.00   0.01   0.04
     9   6     0.01   0.00   0.12    -0.08   0.07   0.01    -0.01   0.00  -0.06
    10   6    -0.02   0.01  -0.02     0.02  -0.21   0.01     0.00  -0.02   0.02
    11   6    -0.01  -0.01   0.01    -0.03   0.00   0.02    -0.00  -0.01  -0.04
    12   6     0.01   0.00   0.04     0.04  -0.03   0.01     0.00  -0.00  -0.00
    13   6    -0.01  -0.02  -0.07     0.03   0.27  -0.02     0.01   0.03   0.04
    14   6    -0.00  -0.01  -0.14     0.04  -0.09  -0.01     0.01  -0.01   0.02
    15   6     0.00  -0.01  -0.04     0.00   0.06   0.00    -0.00   0.00  -0.04
    16   6     0.03  -0.01   0.21     0.03  -0.05  -0.02    -0.00   0.00  -0.04
    17   6    -0.01   0.01   0.02     0.12  -0.09  -0.01     0.01  -0.01   0.01
    18   6    -0.05   0.05  -0.17     0.07   0.01  -0.03     0.01  -0.01   0.02
    19   6    -0.01   0.01  -0.12    -0.02  -0.09  -0.01     0.01  -0.01   0.04
    20   6     0.02  -0.01   0.01     0.05   0.06  -0.01    -0.00   0.01  -0.01
    21   6     0.03  -0.02   0.14     0.07  -0.00   0.04     0.01  -0.01   0.03
    22   6     0.02  -0.01   0.02    -0.17   0.11   0.04    -0.03   0.01  -0.03
    23   6     0.01   0.00   0.00     0.03  -0.05  -0.04     0.00  -0.00  -0.01
    24   6    -0.04   0.01  -0.07    -0.06   0.04  -0.01    -0.01   0.01  -0.03
    25   6    -0.03   0.01  -0.06    -0.09   0.12   0.03    -0.01   0.01  -0.01
    26   6     0.04  -0.02   0.07    -0.05  -0.14  -0.02    -0.00  -0.01  -0.01
    27   1    -0.01   0.03   0.19     0.09   0.04  -0.25     0.03   0.10   0.52
    28   1     0.01   0.03   0.07     0.06  -0.13  -0.21     0.02   0.08   0.52
    29   1    -0.01  -0.01  -0.21    -0.07   0.01   0.19    -0.03  -0.02  -0.24
    30   1     0.00  -0.05  -0.23    -0.02   0.01   0.01    -0.01  -0.02  -0.10
    31   1    -0.03   0.06   0.19     0.05  -0.19   0.11     0.01  -0.03  -0.01
    32   1    -0.00   0.03   0.24    -0.01  -0.09  -0.07     0.01   0.03   0.22
    33   1    -0.00  -0.02  -0.06    -0.00  -0.08  -0.07     0.00   0.01   0.12
    34   1     0.03  -0.02   0.10    -0.09   0.30  -0.06    -0.02   0.03  -0.07
    35   1     0.01   0.01   0.07    -0.02   0.04  -0.14     0.00   0.06   0.27
    36   1     0.05   0.03   0.25    -0.02  -0.23  -0.02    -0.05  -0.03  -0.20
    37   1     0.10  -0.01   0.23    -0.08   0.15   0.18     0.05   0.00   0.23
    38   1     0.17  -0.14   0.30     0.12  -0.10   0.05     0.03  -0.02   0.06
    39   1    -0.00   0.03   0.09     0.01  -0.13   0.11     0.06  -0.03   0.21
    40   1    -0.14   0.08  -0.43     0.02   0.04   0.01     0.00   0.00  -0.00
    41   1     0.02  -0.03   0.07     0.06   0.13   0.21     0.06  -0.02   0.13
    42   1    -0.07   0.04  -0.18     0.12  -0.21   0.04     0.05  -0.03   0.08
                     46                     47                     48
                      A                      A                      A
 Frequencies --    840.4166               850.7102               880.5544
 Red. masses --      4.9811                 1.7065                 1.6525
 Frc consts  --      2.0728                 0.7276                 0.7549
 IR Inten    --      1.1779                22.8328                 0.8318
  Atom  AN      X      Y      Z        X      Y      Z        X      Y      Z
     1   6    -0.01   0.05  -0.01    -0.00   0.00   0.03    -0.00   0.00   0.02
     2   6    -0.12  -0.04   0.01     0.01   0.01   0.02     0.00   0.01   0.04
     3   6     0.05  -0.01   0.00    -0.01  -0.01  -0.05     0.00   0.00   0.02
     4   6    -0.02  -0.02   0.00     0.00  -0.00  -0.01    -0.00  -0.02  -0.10
     5   6     0.12   0.06  -0.02     0.00   0.00   0.03    -0.00  -0.00  -0.04
     6   6     0.07  -0.03  -0.00    -0.01   0.01   0.02    -0.00  -0.01  -0.05
     7   6    -0.02   0.00  -0.00     0.00  -0.00  -0.00     0.00   0.02   0.10
     8   6     0.06   0.00  -0.00    -0.00  -0.00  -0.01     0.00   0.02   0.10
     9   6     0.05   0.08   0.00     0.00  -0.01   0.02     0.00   0.00   0.02
    10   6     0.05  -0.10   0.03    -0.00   0.01  -0.00     0.00   0.00   0.01
    11   6     0.05   0.04  -0.00    -0.00  -0.00   0.01    -0.01  -0.02  -0.11
    12   6    -0.02   0.01  -0.00     0.00  -0.00  -0.00     0.00   0.01   0.06
    13   6    -0.03   0.12  -0.02    -0.01  -0.02  -0.05    -0.00   0.00  -0.01
    14   6    -0.05  -0.09  -0.02     0.00   0.01   0.02     0.00  -0.00  -0.00
    15   6    -0.02   0.01  -0.00     0.00   0.00   0.01    -0.00  -0.00  -0.03
    16   6    -0.16  -0.12   0.03    -0.00   0.02  -0.07    -0.00  -0.00  -0.01
    17   6    -0.00  -0.04  -0.00    -0.02   0.00  -0.08    -0.00   0.00  -0.01
    18   6    -0.18  -0.08  -0.01     0.01  -0.01   0.04     0.00  -0.01   0.01
    19   6    -0.07  -0.01   0.00     0.03   0.00   0.14     0.00   0.00   0.01
    20   6    -0.18  -0.00   0.10    -0.02  -0.00  -0.01    -0.01   0.00  -0.01
    21   6     0.06  -0.03  -0.01     0.00  -0.01   0.03    -0.00   0.00  -0.02
    22   6    -0.03   0.03   0.01    -0.02  -0.00  -0.09    -0.00   0.00   0.00
    23   6     0.04   0.09  -0.00    -0.01   0.00   0.01     0.01  -0.00   0.02
    24   6     0.28  -0.03  -0.10    -0.01   0.00  -0.07     0.01  -0.00   0.00
    25   6     0.04  -0.03  -0.04    -0.00  -0.01  -0.04    -0.00   0.00  -0.01
    26   6     0.05   0.13   0.02     0.01   0.02  -0.00     0.01   0.00   0.01
    27   1     0.05   0.03  -0.01    -0.01  -0.03  -0.12    -0.01  -0.04  -0.23
    28   1    -0.11  -0.09   0.00    -0.00  -0.02  -0.18     0.00  -0.00  -0.04
    29   1     0.25   0.03  -0.04    -0.01  -0.01  -0.14     0.01   0.02   0.17
    30   1    -0.02   0.01   0.03     0.00   0.01   0.05    -0.02  -0.09  -0.50
    31   1     0.13  -0.13   0.01     0.00  -0.00  -0.05     0.01  -0.00  -0.01
    32   1     0.04   0.08  -0.04    -0.00  -0.02  -0.05     0.01   0.09   0.54
    33   1    -0.02   0.02   0.02    -0.00  -0.00  -0.01    -0.01  -0.08  -0.43
    34   1    -0.19   0.18   0.05     0.09  -0.00   0.47     0.00   0.00   0.02
    35   1    -0.07   0.02  -0.00     0.00  -0.02  -0.08     0.01   0.05   0.26
    36   1    -0.07  -0.12   0.08     0.06   0.03   0.29     0.01   0.00   0.07
    37   1    -0.22  -0.15   0.09     0.10  -0.03   0.38    -0.02  -0.00  -0.03
    38   1    -0.21   0.23   0.17     0.04  -0.03   0.12     0.03  -0.02   0.07
    39   1     0.31  -0.16  -0.12     0.16  -0.04   0.50     0.01  -0.00   0.00
    40   1     0.04   0.09  -0.02    -0.05   0.00  -0.11    -0.03   0.02  -0.09
    41   1     0.10   0.02  -0.05     0.11  -0.08   0.21     0.03  -0.02   0.06
    42   1    -0.06   0.17   0.07     0.04   0.01   0.09    -0.02   0.02  -0.06
                     49                     50                     51
                      A                      A                      A
 Frequencies --    883.0684               889.5201               903.4224
 Red. masses --      1.7371                 3.6759                 1.5363
 Frc consts  --      0.7981                 1.7136                 0.7388
 IR Inten    --      1.4079                 3.2213                40.9759
  Atom  AN      X      Y      Z        X      Y      Z        X      Y      Z
     1   6    -0.01  -0.02   0.01    -0.07  -0.13   0.02     0.00  -0.00  -0.03
     2   6     0.03   0.02   0.01     0.20   0.14  -0.04    -0.01  -0.01  -0.04
     3   6    -0.01  -0.01  -0.00    -0.06  -0.04   0.02     0.01   0.01   0.08
     4   6    -0.00   0.00  -0.02    -0.02   0.05   0.00     0.00   0.00   0.02
     5   6    -0.01   0.00   0.01    -0.03   0.03  -0.02    -0.01  -0.02  -0.16
     6   6     0.00   0.00  -0.04     0.03   0.04  -0.03     0.00  -0.00  -0.00
     7   6    -0.01  -0.01   0.01    -0.07  -0.06  -0.00     0.00  -0.00  -0.01
     8   6    -0.02   0.00   0.03    -0.11  -0.02   0.01     0.00  -0.00  -0.01
     9   6     0.00   0.00   0.01    -0.00   0.01   0.01     0.01   0.01   0.08
    10   6     0.01   0.03   0.08     0.11   0.06   0.03    -0.01   0.00  -0.00
    11   6    -0.03  -0.02  -0.02    -0.17  -0.08   0.03     0.01   0.01   0.02
    12   6     0.02  -0.01   0.01     0.13  -0.10   0.00    -0.00  -0.00  -0.01
    13   6    -0.00  -0.00  -0.01     0.01   0.01   0.00    -0.00  -0.00  -0.03
    14   6     0.01  -0.01  -0.05     0.06  -0.03  -0.01    -0.00   0.00  -0.00
    15   6     0.01   0.02   0.00     0.05   0.11  -0.01    -0.00  -0.00  -0.00
    16   6     0.01  -0.01   0.06     0.00  -0.03  -0.02     0.00   0.00  -0.00
    17   6     0.00   0.00  -0.00     0.01   0.01   0.00    -0.01  -0.00  -0.04
    18   6    -0.03   0.03  -0.08    -0.03  -0.03   0.02     0.00   0.00  -0.00
    19   6    -0.00  -0.00  -0.00    -0.03   0.00  -0.01     0.01   0.00   0.02
    20   6     0.04  -0.02   0.08    -0.07   0.01  -0.00     0.00  -0.00   0.00
    21   6     0.03  -0.01   0.10    -0.00  -0.01  -0.05     0.00  -0.00   0.01
    22   6    -0.01   0.00  -0.02    -0.05   0.03   0.03     0.00  -0.00  -0.01
    23   6    -0.04   0.02  -0.09     0.00  -0.00   0.05    -0.00   0.00  -0.01
    24   6    -0.01   0.00  -0.05     0.08  -0.01  -0.00    -0.01   0.00  -0.01
    25   6     0.03  -0.02   0.04     0.00  -0.00  -0.04     0.00  -0.00   0.00
    26   6    -0.03   0.01  -0.04     0.03   0.03   0.02    -0.00   0.00  -0.01
    27   1    -0.06  -0.02  -0.05    -0.35  -0.06   0.06     0.01   0.02   0.08
    28   1     0.02   0.04  -0.06     0.15   0.32  -0.02     0.00   0.04   0.28
    29   1    -0.00  -0.00  -0.05     0.02   0.03   0.10     0.05   0.08   0.86
    30   1    -0.01   0.00  -0.02    -0.10   0.05   0.09     0.00   0.00   0.03
    31   1     0.02  -0.07  -0.36     0.22  -0.01  -0.20    -0.01   0.01   0.03
    32   1    -0.01  -0.04   0.06    -0.09  -0.32  -0.02    -0.00  -0.01  -0.11
    33   1     0.01  -0.03  -0.05     0.10  -0.12   0.09     0.00   0.02   0.10
    34   1     0.01   0.00   0.05     0.01   0.00  -0.05     0.01  -0.00   0.07
    35   1     0.01   0.01  -0.02     0.07   0.09  -0.08    -0.00  -0.00   0.02
    36   1     0.00   0.00   0.00     0.02   0.02  -0.01     0.06   0.01   0.28
    37   1     0.06  -0.01   0.24    -0.15  -0.02  -0.09     0.01  -0.00   0.03
    38   1    -0.19   0.12  -0.39     0.02   0.02   0.20    -0.02   0.01  -0.03
    39   1     0.04  -0.02   0.11     0.07  -0.09  -0.10     0.02  -0.00   0.09
    40   1     0.16  -0.09   0.47    -0.09   0.03  -0.23     0.01  -0.01   0.04
    41   1    -0.14   0.08  -0.32     0.10  -0.04   0.16    -0.01   0.00  -0.02
    42   1     0.11  -0.07   0.32    -0.04   0.07  -0.13     0.01  -0.01   0.04
                     52                     53                     54
                      A                      A                      A
 Frequencies --    915.3261               944.2008               949.8159
 Red. masses --      1.5088                 4.6655                 1.3652
 Frc consts  --      0.7448                 2.4506                 0.7256
 IR Inten    --      7.9614                 0.8297                 5.2498
  Atom  AN      X      Y      Z        X      Y      Z        X      Y      Z
     1   6    -0.01  -0.02   0.01    -0.08  -0.07   0.02    -0.01  -0.01  -0.02
     2   6     0.03   0.01  -0.00    -0.03   0.03  -0.00    -0.00   0.00  -0.00
     3   6    -0.01   0.00  -0.00     0.05  -0.03  -0.00     0.00   0.00   0.01
     4   6    -0.01   0.01  -0.00     0.01   0.02  -0.01     0.00   0.01   0.03
     5   6    -0.02   0.00   0.01     0.17   0.06  -0.01     0.01   0.01  -0.01
     6   6     0.02   0.01   0.05     0.01   0.08  -0.01     0.00   0.00   0.00
     7   6    -0.02  -0.00   0.03     0.01   0.01   0.03    -0.01  -0.02  -0.09
     8   6    -0.00  -0.01  -0.02    -0.03   0.02  -0.01    -0.00   0.00   0.01
     9   6    -0.01   0.00   0.00     0.08  -0.02  -0.01     0.01  -0.00   0.00
    10   6     0.02  -0.02  -0.13     0.02   0.05  -0.03     0.00  -0.00  -0.03
    11   6    -0.02  -0.00   0.02    -0.02  -0.02   0.03    -0.01  -0.02  -0.09
    12   6     0.02  -0.01   0.01     0.01  -0.01  -0.01     0.00   0.01   0.06
    13   6     0.01  -0.00  -0.00    -0.03   0.03   0.00    -0.00   0.00   0.00
    14   6     0.01   0.02   0.05    -0.12  -0.12   0.04    -0.01  -0.01   0.01
    15   6     0.01   0.02  -0.04    -0.00  -0.03  -0.03     0.00   0.02   0.07
    16   6     0.01   0.02  -0.03    -0.14  -0.17  -0.02    -0.01  -0.01  -0.01
    17   6     0.01  -0.02  -0.01    -0.10   0.13  -0.01    -0.01   0.01  -0.01
    18   6    -0.01   0.00  -0.00    -0.01  -0.11   0.00    -0.00  -0.01   0.00
    19   6    -0.00   0.00   0.01     0.04  -0.01   0.03     0.00  -0.00   0.01
    20   6    -0.03   0.00  -0.01     0.10   0.05  -0.06    -0.00   0.01  -0.02
    21   6     0.01  -0.01   0.02     0.02   0.04   0.02     0.00   0.00   0.01
    22   6    -0.01   0.00  -0.01     0.07  -0.03  -0.04     0.00  -0.00  -0.01
    23   6    -0.03   0.01  -0.04     0.18   0.05  -0.08     0.01   0.01  -0.02
    24   6     0.02  -0.00  -0.02    -0.10   0.02   0.02    -0.00   0.00   0.00
    25   6     0.04  -0.04   0.04    -0.11   0.14   0.10     0.00   0.01   0.02
    26   6    -0.00   0.01  -0.00    -0.06  -0.13   0.00     0.00  -0.01   0.01
    27   1    -0.03  -0.02  -0.02    -0.19  -0.06  -0.02    -0.01   0.02   0.16
    28   1     0.03   0.03   0.01    -0.08   0.18  -0.04    -0.00   0.01  -0.04
    29   1    -0.03  -0.00  -0.06     0.29   0.03  -0.06     0.02   0.01   0.04
    30   1    -0.04  -0.02  -0.18     0.01  -0.04  -0.17     0.01   0.09   0.51
    31   1    -0.01   0.21   0.77     0.27   0.03   0.13     0.01   0.04   0.17
    32   1    -0.02  -0.02  -0.01    -0.01  -0.09  -0.14     0.01   0.08   0.50
    33   1     0.02  -0.01  -0.00     0.02   0.01   0.09    -0.01  -0.06  -0.34
    34   1     0.01  -0.00   0.04     0.03   0.02  -0.02     0.00   0.00  -0.00
    35   1     0.01   0.06   0.21     0.02   0.00   0.18    -0.01  -0.08  -0.44
    36   1     0.03  -0.01   0.01    -0.13   0.08   0.15    -0.00   0.01   0.03
    37   1    -0.01  -0.02   0.08     0.19   0.05   0.04     0.02  -0.00   0.05
    38   1    -0.02   0.08   0.02     0.15  -0.06   0.02     0.06  -0.03   0.10
    39   1     0.03  -0.02   0.01    -0.10   0.08   0.08    -0.01   0.01  -0.01
    40   1     0.07  -0.05   0.26     0.22   0.17   0.13     0.05  -0.01   0.11
    41   1    -0.13   0.07  -0.34    -0.10   0.18   0.02    -0.05   0.04  -0.10
    42   1    -0.01   0.01   0.04    -0.09  -0.11  -0.07    -0.03   0.01  -0.07
                     55                     56                     57
                      A                      A                      A
 Frequencies --    961.2080               971.6944               976.4293
 Red. masses --      1.2812                 1.3407                 1.2984
 Frc consts  --      0.6974                 0.7458                 0.7294
 IR Inten    --      0.5946                 0.2640                 0.0101
  Atom  AN      X      Y      Z        X      Y      Z        X      Y      Z
     1   6     0.00   0.00   0.01    -0.01  -0.01  -0.00     0.00   0.02   0.09
     2   6    -0.00  -0.00  -0.01     0.00   0.00  -0.00    -0.00  -0.02  -0.09
     3   6    -0.00   0.00   0.00     0.00  -0.00   0.01     0.00  -0.00  -0.01
     4   6    -0.00  -0.00  -0.00    -0.00   0.00   0.00     0.00   0.00   0.01
     5   6    -0.00  -0.00  -0.01     0.01   0.01  -0.01     0.00   0.00   0.01
     6   6    -0.00  -0.00  -0.00     0.01   0.00   0.01    -0.00   0.00  -0.00
     7   6     0.00   0.00   0.01    -0.01  -0.01  -0.01     0.00   0.00   0.01
     8   6     0.00  -0.00   0.00     0.00  -0.00  -0.00    -0.00   0.00   0.00
     9   6    -0.00   0.00   0.01     0.01   0.00   0.01     0.00  -0.00  -0.00
    10   6    -0.00  -0.00   0.01     0.01  -0.00  -0.02    -0.00  -0.00   0.00
    11   6     0.00   0.00   0.01    -0.01  -0.00  -0.01     0.00  -0.00  -0.03
    12   6    -0.00  -0.00  -0.01     0.01  -0.00   0.02    -0.00  -0.01  -0.04
    13   6    -0.01  -0.00  -0.06    -0.02  -0.00  -0.07    -0.01  -0.00  -0.03
    14   6     0.00   0.00  -0.00    -0.01  -0.01   0.01     0.00  -0.00   0.00
    15   6    -0.00   0.00  -0.00     0.00   0.01  -0.00     0.00   0.01   0.04
    16   6    -0.00   0.01   0.00    -0.02  -0.01   0.00    -0.00  -0.00  -0.01
    17   6     0.01  -0.00   0.05     0.01   0.01   0.07     0.01   0.00   0.03
    18   6     0.00  -0.00   0.01    -0.01  -0.00  -0.02     0.00  -0.00   0.01
    19   6     0.00   0.00   0.01    -0.00   0.00  -0.01    -0.00  -0.00  -0.01
    20   6    -0.01   0.00  -0.02     0.03  -0.00   0.04    -0.01   0.00  -0.01
    21   6    -0.00  -0.00  -0.01    -0.00   0.01  -0.01     0.00  -0.00   0.01
    22   6    -0.02   0.00  -0.08     0.01  -0.01  -0.00     0.01  -0.00   0.04
    23   6    -0.01   0.00  -0.03     0.04  -0.01   0.07    -0.00   0.00  -0.02
    24   6     0.02  -0.00   0.08    -0.00  -0.00   0.02    -0.01   0.00  -0.04
    25   6    -0.00   0.00  -0.00    -0.01   0.00  -0.00     0.00   0.00   0.01
    26   6     0.02  -0.01   0.05    -0.04  -0.00  -0.08     0.01   0.00   0.01
    27   1     0.00  -0.01  -0.05    -0.01  -0.00   0.01    -0.02  -0.09  -0.54
    28   1     0.00   0.00   0.05    -0.00   0.02   0.02     0.02   0.10   0.54
    29   1    -0.00   0.01   0.07     0.02   0.01   0.05     0.00  -0.00  -0.05
    30   1    -0.00  -0.01  -0.04    -0.01   0.02   0.09     0.00  -0.02  -0.09
    31   1     0.01  -0.03  -0.09    -0.00   0.05   0.17     0.01  -0.00   0.00
    32   1     0.00  -0.01  -0.04    -0.01   0.01   0.04     0.01   0.03   0.16
    33   1    -0.00   0.01   0.05     0.01  -0.02  -0.10     0.01   0.04   0.24
    34   1     0.05   0.02   0.37     0.06   0.02   0.42     0.03   0.01   0.16
    35   1    -0.00   0.00   0.00     0.00   0.01   0.01    -0.01  -0.05  -0.28
    36   1    -0.06  -0.01  -0.32    -0.08  -0.01  -0.40    -0.04  -0.00  -0.19
    37   1     0.13  -0.03   0.50     0.02   0.00  -0.01    -0.06   0.01  -0.22
    38   1     0.07  -0.06   0.12    -0.12   0.12  -0.26     0.05  -0.04   0.09
    39   1    -0.15   0.06  -0.49    -0.03   0.02  -0.07     0.06  -0.02   0.21
    40   1     0.07  -0.05   0.20    -0.14   0.12  -0.43     0.03  -0.02   0.08
    41   1     0.00  -0.01   0.02     0.01  -0.00   0.02    -0.03   0.02  -0.06
    42   1    -0.10   0.07  -0.29     0.15  -0.12   0.46    -0.02   0.01  -0.05
                     58                     59                     60
                      A                      A                      A
 Frequencies --    979.1415               988.7890               998.4051
 Red. masses --      1.3328                 1.2901                 1.7682
 Frc consts  --      0.7528                 0.7432                 1.0385
 IR Inten    --      0.4624                 0.0542                 0.2395
  Atom  AN      X      Y      Z        X      Y      Z        X      Y      Z
     1   6     0.00   0.01   0.05    -0.00  -0.01  -0.05     0.01   0.02  -0.01
     2   6     0.00  -0.01  -0.05     0.00   0.01   0.05     0.01   0.00   0.00
     3   6    -0.00  -0.00  -0.01     0.00   0.00   0.01    -0.02   0.00   0.00
     4   6    -0.00   0.00   0.01    -0.00  -0.00  -0.01    -0.00  -0.00   0.00
     5   6    -0.00   0.01   0.02    -0.00   0.00  -0.01    -0.02   0.06  -0.01
     6   6     0.01  -0.01   0.00     0.00  -0.00   0.00     0.06  -0.08   0.02
     7   6    -0.01  -0.00   0.00     0.00   0.01   0.06    -0.08  -0.02   0.01
     8   6     0.01  -0.01  -0.00     0.00  -0.00  -0.01     0.07  -0.06   0.01
     9   6    -0.00  -0.00  -0.01     0.00   0.00   0.00    -0.02   0.01   0.01
    10   6     0.00   0.00  -0.01     0.00  -0.00  -0.01     0.00   0.01  -0.02
    11   6    -0.00  -0.00  -0.01    -0.00  -0.01  -0.04    -0.01   0.00  -0.01
    12   6     0.00  -0.00  -0.01    -0.00  -0.02  -0.09     0.01  -0.01  -0.01
    13   6     0.01   0.00   0.06    -0.00  -0.00  -0.00     0.01  -0.03  -0.00
    14   6    -0.00   0.00  -0.00    -0.00  -0.00   0.00    -0.03   0.02   0.01
    15   6     0.00   0.01   0.02     0.00   0.02   0.07     0.01   0.08  -0.00
    16   6    -0.00   0.00   0.01    -0.00  -0.00  -0.00    -0.05  -0.00   0.01
    17   6    -0.01  -0.01  -0.07     0.00   0.00   0.00     0.02  -0.01  -0.00
    18   6    -0.01   0.00  -0.01    -0.00  -0.00  -0.00    -0.02  -0.01   0.00
    19   6     0.00   0.00   0.02     0.00   0.00   0.00    -0.00   0.01   0.00
    20   6     0.02  -0.00   0.02    -0.00   0.00  -0.01     0.07  -0.01   0.06
    21   6    -0.00   0.00  -0.01    -0.00   0.00   0.00    -0.01   0.01  -0.00
    22   6    -0.02   0.00  -0.07    -0.00  -0.00  -0.00     0.04  -0.02   0.00
    23   6     0.02  -0.00   0.04     0.00  -0.00   0.01     0.02   0.02  -0.03
    24   6     0.02  -0.00   0.06     0.00  -0.00   0.00    -0.01   0.00  -0.01
    25   6    -0.00  -0.00  -0.01     0.01  -0.00   0.01    -0.04   0.02  -0.08
    26   6    -0.02   0.00  -0.03    -0.01   0.00  -0.02    -0.00  -0.04   0.05
    27   1    -0.01  -0.05  -0.28     0.01   0.05   0.29     0.05   0.02   0.02
    28   1     0.01   0.05   0.27    -0.01  -0.06  -0.30     0.03  -0.06  -0.01
    29   1    -0.01  -0.00  -0.10     0.00   0.01   0.04    -0.05   0.07  -0.00
    30   1    -0.01  -0.00  -0.02    -0.01  -0.07  -0.40    -0.09   0.00  -0.04
    31   1    -0.02   0.03   0.09    -0.00   0.01   0.05    -0.14   0.08   0.15
    32   1    -0.00   0.02   0.10     0.01   0.04   0.26    -0.02   0.06   0.07
    33   1     0.01   0.02   0.09     0.02   0.10   0.54     0.01  -0.00   0.06
    34   1    -0.06  -0.02  -0.37     0.00   0.00   0.02     0.01  -0.03   0.02
    35   1    -0.00  -0.02  -0.14    -0.01  -0.08  -0.47    -0.01   0.07  -0.10
    36   1     0.08   0.01   0.40    -0.00   0.00  -0.01     0.05   0.03  -0.02
    37   1     0.10  -0.02   0.38     0.01  -0.00   0.02     0.02  -0.01  -0.08
    38   1    -0.08   0.07  -0.16     0.03  -0.02   0.05    -0.21   0.21  -0.48
    39   1    -0.11   0.04  -0.37    -0.01   0.00  -0.02     0.00   0.04   0.08
    40   1    -0.08   0.06  -0.22    -0.02   0.01  -0.07     0.09   0.02   0.21
    41   1     0.02  -0.01   0.04    -0.04   0.03  -0.09     0.21  -0.15   0.49
    42   1     0.07  -0.05   0.20     0.04  -0.02   0.09    -0.19   0.06  -0.30
                     61                     62                     63
                      A                      A                      A
 Frequencies --   1005.9967              1029.8546              1073.4131
 Red. masses --      2.4500                 3.7697                 2.2459
 Frc consts  --      1.4608                 2.3556                 1.5247
 IR Inten    --      1.6669                 0.2805                 2.3208
  Atom  AN      X      Y      Z        X      Y      Z        X      Y      Z
     1   6    -0.03  -0.04   0.00    -0.03  -0.04   0.01     0.01  -0.01   0.00
     2   6    -0.01   0.00   0.00    -0.01   0.01  -0.00    -0.00  -0.01   0.00
     3   6     0.04   0.00   0.01     0.03   0.01  -0.00    -0.00  -0.00  -0.00
     4   6     0.00   0.01   0.00     0.01   0.01  -0.00    -0.03   0.03  -0.00
     5   6     0.04  -0.10   0.01     0.03  -0.02   0.00    -0.01   0.01   0.00
     6   6    -0.08   0.15  -0.02     0.05   0.06  -0.01     0.04  -0.02   0.00
     7   6     0.11   0.03  -0.01    -0.02  -0.01   0.00     0.03   0.08  -0.02
     8   6    -0.11   0.10  -0.02     0.00   0.01  -0.00     0.04   0.03  -0.01
     9   6     0.03  -0.01  -0.00     0.01   0.02  -0.00    -0.00   0.01   0.00
    10   6     0.01  -0.01  -0.03     0.05  -0.07   0.02     0.01  -0.02   0.01
    11   6    -0.00  -0.01  -0.01    -0.02  -0.02   0.00    -0.12   0.03  -0.00
    12   6    -0.00   0.01  -0.01     0.00  -0.00   0.00     0.19  -0.06   0.01
    13   6    -0.01   0.05  -0.01    -0.02   0.08   0.01    -0.00  -0.00   0.00
    14   6     0.05  -0.03   0.01    -0.10  -0.08  -0.02    -0.00  -0.00  -0.00
    15   6    -0.02  -0.13   0.04     0.01   0.01  -0.00    -0.10  -0.13   0.03
    16   6     0.06   0.00  -0.01    -0.16   0.19   0.03    -0.03   0.03   0.01
    17   6    -0.02   0.01   0.01     0.07  -0.17  -0.02     0.02  -0.02  -0.00
    18   6     0.00   0.02  -0.01     0.02   0.15   0.06     0.00   0.00   0.01
    19   6     0.00  -0.02  -0.01    -0.06   0.06   0.01    -0.02   0.02   0.00
    20   6     0.01  -0.01   0.08     0.10   0.02  -0.06    -0.00  -0.03  -0.00
    21   6     0.01   0.00  -0.01    -0.02   0.03   0.01    -0.02  -0.01   0.00
    22   6    -0.04   0.02   0.02     0.14  -0.08  -0.03     0.02  -0.01  -0.01
    23   6    -0.05  -0.00  -0.00    -0.05   0.01   0.02     0.04  -0.01  -0.02
    24   6     0.02  -0.00  -0.01    -0.02   0.01  -0.00     0.00   0.00  -0.00
    25   6     0.00  -0.02  -0.09     0.09  -0.11  -0.06    -0.05   0.02   0.03
    26   6     0.01  -0.01   0.04    -0.07  -0.06   0.02     0.03   0.04  -0.01
    27   1    -0.09  -0.03   0.02    -0.07  -0.04   0.00     0.05  -0.02   0.00
    28   1    -0.05   0.11  -0.02    -0.04   0.10  -0.02     0.01  -0.05   0.01
    29   1     0.08  -0.11  -0.00     0.07  -0.03  -0.02    -0.02   0.01  -0.00
    30   1     0.12   0.00  -0.04    -0.02  -0.02   0.00    -0.10   0.47  -0.08
    31   1     0.15   0.03   0.28     0.35  -0.15  -0.03    -0.11   0.01  -0.01
    32   1     0.01  -0.03   0.11     0.01  -0.11   0.02    -0.26   0.38  -0.05
    33   1     0.02   0.04   0.05     0.01   0.01  -0.00     0.38   0.14  -0.04
    34   1    -0.02   0.05   0.02    -0.41   0.18   0.01    -0.07   0.02   0.00
    35   1     0.00  -0.16  -0.06     0.04   0.00   0.00    -0.36  -0.10   0.02
    36   1    -0.08  -0.05  -0.00    -0.01  -0.26   0.03     0.03  -0.01  -0.00
    37   1    -0.05   0.02  -0.00     0.15  -0.08  -0.07     0.01  -0.02  -0.01
    38   1    -0.27   0.27  -0.44     0.18   0.00   0.09     0.00  -0.16  -0.06
    39   1     0.03  -0.08  -0.02    -0.06   0.31   0.09    -0.01   0.08   0.02
    40   1    -0.00  -0.01   0.14    -0.07   0.12   0.04     0.06  -0.14  -0.04
    41   1     0.23  -0.13   0.38     0.04  -0.14  -0.10    -0.14  -0.06   0.05
    42   1    -0.11   0.05  -0.21    -0.25  -0.01   0.09     0.09   0.03  -0.02
                     64                     65                     66
                      A                      A                      A
 Frequencies --   1076.8339              1125.1981              1146.8289
 Red. masses --      2.1388                 2.8141                 2.1674
 Frc consts  --      1.4612                 2.0991                 1.6795
 IR Inten    --      3.9310                 0.4714                 0.1931
  Atom  AN      X      Y      Z        X      Y      Z        X      Y      Z
     1   6     0.01   0.01  -0.00     0.02   0.05  -0.01     0.00  -0.01   0.00
     2   6     0.00  -0.01   0.00     0.07   0.01  -0.00    -0.05  -0.03   0.01
     3   6    -0.01  -0.01  -0.00    -0.07  -0.04   0.01     0.02   0.04  -0.00
     4   6    -0.01   0.01  -0.00    -0.08  -0.03   0.01     0.09   0.03  -0.01
     5   6    -0.01   0.03  -0.00    -0.07  -0.02   0.00    -0.02  -0.09   0.01
     6   6    -0.00  -0.04   0.01    -0.02  -0.02   0.00    -0.02   0.05  -0.01
     7   6     0.02   0.03  -0.01     0.11   0.04  -0.01    -0.08  -0.07   0.02
     8   6     0.02  -0.00   0.00    -0.11   0.01   0.00     0.04   0.08  -0.01
     9   6    -0.00  -0.01   0.00    -0.03   0.07  -0.00     0.02   0.03  -0.00
    10   6    -0.02   0.02   0.00     0.07  -0.01  -0.00    -0.04  -0.05   0.01
    11   6    -0.03   0.02  -0.00     0.10   0.02  -0.01    -0.11  -0.02   0.01
    12   6     0.06  -0.02   0.00    -0.04  -0.00   0.00     0.03   0.03  -0.01
    13   6     0.01  -0.01  -0.00    -0.01  -0.06   0.01    -0.01  -0.02   0.00
    14   6     0.02   0.01   0.00     0.10   0.05  -0.01     0.08   0.06  -0.01
    15   6    -0.04  -0.04   0.01    -0.03  -0.03   0.01     0.04  -0.00  -0.00
    16   6     0.03  -0.07  -0.01    -0.02   0.01  -0.00     0.02  -0.00  -0.00
    17   6    -0.02   0.05   0.00     0.05  -0.03  -0.01     0.00  -0.00  -0.00
    18   6    -0.03  -0.01   0.00    -0.11  -0.07   0.02    -0.07  -0.05   0.01
    19   6     0.02  -0.03  -0.00    -0.03   0.05   0.01    -0.01   0.01   0.00
    20   6     0.04   0.08  -0.02     0.10   0.04  -0.04     0.06   0.03  -0.02
    21   6     0.02   0.04   0.00    -0.08  -0.04   0.02    -0.06  -0.03   0.01
    22   6    -0.03   0.00   0.01     0.01  -0.02  -0.00    -0.01  -0.00   0.00
    23   6    -0.08   0.04   0.04     0.12   0.03  -0.04     0.07   0.02  -0.02
    24   6     0.00  -0.01  -0.00     0.05   0.01  -0.02     0.04   0.01  -0.01
    25   6     0.14  -0.04  -0.06    -0.04   0.01   0.02    -0.01   0.01   0.01
    26   6    -0.11  -0.13   0.03    -0.04  -0.02   0.01    -0.03  -0.01   0.01
    27   1     0.03   0.01  -0.00    -0.20   0.10  -0.01     0.28  -0.07   0.00
    28   1     0.02  -0.07   0.01     0.16  -0.26   0.04    -0.12   0.17  -0.03
    29   1    -0.02   0.03   0.00     0.01  -0.04   0.00    -0.04  -0.09   0.01
    30   1    -0.03   0.16  -0.03     0.09   0.11  -0.02     0.00  -0.32   0.06
    31   1    -0.10   0.01  -0.12     0.09  -0.01  -0.01    -0.18  -0.03  -0.05
    32   1    -0.08   0.16  -0.04     0.14  -0.10   0.01    -0.13   0.03  -0.01
    33   1     0.11   0.03  -0.01    -0.22  -0.22   0.04     0.29   0.34  -0.07
    34   1     0.14  -0.05  -0.02    -0.17  -0.02   0.02    -0.08  -0.00   0.01
    35   1    -0.15  -0.02   0.01    -0.22   0.01   0.01     0.41  -0.08   0.00
    36   1    -0.01   0.06  -0.00     0.23   0.15  -0.05     0.08   0.08  -0.01
    37   1    -0.02   0.01   0.02    -0.19  -0.20   0.03    -0.15  -0.13   0.03
    38   1     0.10   0.36   0.26     0.11   0.18   0.05     0.09   0.12   0.08
    39   1     0.03  -0.14  -0.03     0.01   0.21   0.03     0.03   0.10   0.00
    40   1    -0.14   0.42   0.11     0.13  -0.00  -0.05     0.08  -0.02  -0.04
    41   1     0.36   0.18  -0.17    -0.21  -0.14   0.04    -0.11  -0.07   0.01
    42   1    -0.31  -0.07   0.10    -0.31   0.08   0.16    -0.27   0.07   0.13
                     67                     68                     69
                      A                      A                      A
 Frequencies --   1179.3193              1184.2294              1193.0498
 Red. masses --      1.4516                 1.3863                 1.3038
 Frc consts  --      1.1895                 1.1455                 1.0934
 IR Inten    --      0.9837                 0.7406                 1.3124
  Atom  AN      X      Y      Z        X      Y      Z        X      Y      Z
     1   6    -0.01   0.03  -0.01     0.02  -0.02   0.00     0.01  -0.05   0.01
     2   6     0.02  -0.02   0.00    -0.01   0.02  -0.00    -0.03   0.01  -0.00
     3   6    -0.02  -0.03   0.01    -0.03   0.03  -0.00     0.04   0.03  -0.01
     4   6    -0.01  -0.00   0.00     0.01  -0.01   0.00     0.01   0.04  -0.01
     5   6    -0.04  -0.02   0.00     0.02  -0.03   0.00    -0.02  -0.03   0.00
     6   6     0.02   0.02  -0.00    -0.03   0.01   0.00     0.02  -0.00  -0.00
     7   6     0.01  -0.04   0.01    -0.01   0.03  -0.01    -0.00   0.04  -0.01
     8   6    -0.01   0.05  -0.01     0.01  -0.02   0.00    -0.01  -0.01   0.00
     9   6     0.00   0.06  -0.00    -0.04   0.02  -0.00     0.01   0.02  -0.00
    10   6     0.01  -0.02   0.00     0.02  -0.02   0.01    -0.02  -0.03   0.00
    11   6    -0.02  -0.00   0.00    -0.00   0.01  -0.00     0.03  -0.02   0.00
    12   6     0.01   0.03  -0.01    -0.01  -0.03   0.01    -0.01  -0.04   0.01
    13   6    -0.02  -0.04   0.01     0.02  -0.02  -0.00    -0.02  -0.01   0.01
    14   6     0.02   0.00  -0.00    -0.02   0.03  -0.01     0.02   0.03  -0.00
    15   6    -0.00  -0.01   0.00     0.01  -0.00  -0.00    -0.01   0.01  -0.00
    16   6    -0.04  -0.03   0.00     0.02   0.03   0.00    -0.01  -0.03  -0.00
    17   6     0.04   0.01  -0.01    -0.00  -0.03   0.00     0.02   0.02  -0.01
    18   6     0.03  -0.04  -0.02    -0.00  -0.07  -0.02     0.01  -0.01  -0.00
    19   6    -0.05   0.01   0.01     0.02   0.04  -0.00    -0.04  -0.01   0.01
    20   6    -0.05  -0.04   0.01    -0.01   0.01   0.01    -0.01  -0.02  -0.00
    21   6     0.03   0.03  -0.00     0.01  -0.03  -0.01    -0.01   0.02   0.01
    22   6     0.04  -0.03  -0.01    -0.02  -0.04   0.00     0.02   0.00  -0.01
    23   6    -0.04   0.03   0.02    -0.01   0.05   0.02    -0.00  -0.01  -0.00
    24   6    -0.02   0.00   0.01    -0.01   0.04   0.00     0.00  -0.01  -0.00
    25   6     0.01   0.03   0.00    -0.02  -0.01   0.01     0.02   0.03  -0.00
    26   6     0.02  -0.02  -0.01     0.04  -0.03  -0.02    -0.02   0.01   0.01
    27   1    -0.18   0.07  -0.01     0.29  -0.07   0.01     0.36  -0.13   0.01
    28   1     0.09  -0.25   0.04    -0.09   0.25  -0.04    -0.16   0.39  -0.07
    29   1     0.03  -0.04  -0.01     0.18  -0.07   0.01    -0.14  -0.01   0.01
    30   1     0.07  -0.22   0.04    -0.08   0.21  -0.03    -0.07   0.24  -0.04
    31   1     0.03  -0.02   0.04     0.09  -0.04  -0.01    -0.08  -0.01   0.01
    32   1    -0.01  -0.02   0.01    -0.01   0.01  -0.00     0.08  -0.16   0.02
    33   1     0.15   0.19  -0.04    -0.11  -0.15   0.03    -0.21  -0.28   0.06
    34   1    -0.32   0.04   0.05     0.08  -0.04  -0.00    -0.26   0.05   0.04
    35   1     0.07  -0.03   0.00     0.05  -0.01  -0.00    -0.12   0.04  -0.00
    36   1     0.36   0.35  -0.07    -0.04  -0.07  -0.01     0.26   0.27  -0.05
    37   1     0.10   0.03  -0.02    -0.22  -0.21   0.03     0.12   0.09  -0.02
    38   1    -0.06  -0.13  -0.05    -0.03   0.13   0.04    -0.00  -0.14  -0.04
    39   1    -0.04   0.09   0.02    -0.07   0.33   0.06     0.02  -0.08  -0.02
    40   1    -0.07   0.27   0.08    -0.06   0.45   0.12     0.01  -0.11  -0.03
    41   1     0.22   0.21  -0.03    -0.07  -0.05  -0.00     0.20   0.19  -0.03
    42   1     0.31  -0.12  -0.15     0.38  -0.15  -0.18    -0.13   0.05   0.06
                     70                     71                     72
                      A                      A                      A
 Frequencies --   1198.0547              1203.2550              1212.5385
 Red. masses --      1.3667                 1.2220                 1.3062
 Frc consts  --      1.1558                 1.0424                 1.1315
 IR Inten    --      3.7533                 0.8029                 0.7746
  Atom  AN      X      Y      Z        X      Y      Z        X      Y      Z
     1   6    -0.01  -0.01   0.00     0.01   0.03  -0.01     0.03   0.02  -0.00
     2   6     0.00  -0.01   0.00     0.02   0.01  -0.00     0.00   0.01  -0.00
     3   6     0.03   0.01  -0.00    -0.05  -0.01   0.01    -0.07  -0.00   0.01
     4   6    -0.01   0.02  -0.00    -0.01  -0.05   0.01     0.02  -0.02   0.00
     5   6    -0.01   0.01  -0.00     0.01  -0.00  -0.00     0.02  -0.00  -0.00
     6   6     0.02  -0.01   0.00    -0.02   0.03  -0.00    -0.03  -0.00   0.00
     7   6     0.01  -0.01   0.00    -0.01   0.01  -0.00    -0.00  -0.00   0.00
     8   6    -0.02   0.00   0.00     0.03   0.01  -0.00    -0.01  -0.01   0.00
     9   6     0.03  -0.04  -0.00    -0.02   0.01   0.00    -0.08   0.05   0.00
    10   6    -0.01   0.01  -0.00     0.02  -0.00   0.00     0.04  -0.00   0.00
    11   6     0.01  -0.01   0.00    -0.04   0.04  -0.01     0.00  -0.00   0.00
    12   6     0.00   0.01  -0.00    -0.02  -0.02   0.00     0.01   0.02  -0.00
    13   6     0.02   0.05  -0.01     0.00  -0.01   0.00     0.02  -0.03   0.00
    14   6     0.04   0.01   0.00    -0.01  -0.01   0.00    -0.05  -0.00  -0.00
    15   6    -0.01   0.00  -0.00     0.05  -0.03   0.00    -0.02   0.01  -0.00
    16   6    -0.01  -0.02  -0.00     0.00  -0.02  -0.00     0.02  -0.01  -0.00
    17   6    -0.02   0.00   0.01     0.00  -0.00   0.00    -0.00  -0.02   0.00
    18   6     0.03   0.02  -0.00     0.02   0.01  -0.00     0.04  -0.00  -0.02
    19   6    -0.06  -0.04   0.01    -0.01   0.01   0.00     0.00   0.02   0.00
    20   6    -0.01  -0.03  -0.01    -0.01  -0.01  -0.00    -0.02  -0.01   0.01
    21   6    -0.05   0.04   0.02    -0.01   0.01   0.00    -0.00  -0.01  -0.00
    22   6     0.00  -0.05  -0.00     0.01  -0.00  -0.00    -0.00  -0.00  -0.00
    23   6    -0.01   0.01   0.01    -0.00  -0.01  -0.00    -0.00  -0.01  -0.00
    24   6     0.05   0.04  -0.01     0.00  -0.00  -0.00    -0.01   0.00   0.00
    25   6     0.01   0.03   0.00     0.01   0.02  -0.00     0.01   0.01  -0.00
    26   6    -0.00  -0.01  -0.00    -0.01   0.01   0.01    -0.01   0.02   0.01
    27   1    -0.09   0.00   0.00    -0.08   0.05  -0.00     0.27  -0.03  -0.00
    28   1     0.00  -0.02   0.00     0.05  -0.10   0.02    -0.01   0.06  -0.01
    29   1    -0.21   0.06   0.00     0.22  -0.05  -0.00     0.50  -0.11  -0.01
    30   1     0.03  -0.07   0.01    -0.11   0.27  -0.04     0.05  -0.14   0.02
    31   1    -0.17   0.05   0.01     0.03  -0.00   0.01     0.23  -0.04   0.03
    32   1     0.03  -0.04   0.00    -0.16   0.36  -0.05     0.07  -0.17   0.03
    33   1     0.00   0.01  -0.00    -0.23  -0.26   0.05     0.20   0.24  -0.05
    34   1     0.21  -0.00  -0.04     0.03  -0.01  -0.00     0.21  -0.09  -0.03
    35   1    -0.08   0.02  -0.00     0.60  -0.14   0.01    -0.30   0.06  -0.00
    36   1    -0.17  -0.15   0.04     0.03   0.03  -0.01     0.02   0.01  -0.02
    37   1    -0.33  -0.37   0.07    -0.01  -0.02   0.01    -0.02  -0.02   0.01
    38   1     0.01  -0.31  -0.12    -0.00  -0.15  -0.06    -0.02  -0.12  -0.07
    39   1    -0.03   0.50   0.05    -0.00   0.02   0.00    -0.02   0.06   0.01
    40   1    -0.00  -0.03  -0.00     0.01  -0.16  -0.04     0.02  -0.22  -0.05
    41   1     0.28   0.26  -0.04     0.18   0.17  -0.03     0.23   0.21  -0.04
    42   1    -0.05   0.00   0.02    -0.17   0.06   0.08    -0.26   0.11   0.13
                     73                     74                     75
                      A                      A                      A
 Frequencies --   1230.9192              1242.0104              1244.4268
 Red. masses --      1.8613                 1.9734                 2.2695
 Frc consts  --      1.6616                 1.7935                 2.0707
 IR Inten    --      3.0850                 0.5941                 0.5171
  Atom  AN      X      Y      Z        X      Y      Z        X      Y      Z
     1   6     0.01   0.00  -0.00     0.02   0.01  -0.00    -0.01  -0.03   0.01
     2   6    -0.01  -0.01   0.00    -0.01   0.00  -0.00    -0.05  -0.04   0.01
     3   6    -0.05  -0.01   0.01    -0.02  -0.03   0.01    -0.00  -0.02   0.00
     4   6    -0.02   0.08  -0.01     0.00   0.03  -0.00    -0.04   0.23  -0.04
     5   6    -0.02  -0.01   0.00     0.01   0.03  -0.00    -0.00   0.02  -0.00
     6   6     0.03  -0.01  -0.00    -0.02  -0.02   0.00     0.03  -0.04   0.01
     7   6     0.02   0.00  -0.00     0.00   0.00  -0.00     0.03   0.01  -0.00
     8   6    -0.01   0.07  -0.01    -0.01  -0.01   0.00     0.02   0.09  -0.02
     9   6    -0.02   0.03   0.00    -0.02  -0.00   0.00    -0.00  -0.00   0.00
    10   6     0.02  -0.02   0.00    -0.01   0.05  -0.01    -0.00   0.03  -0.00
    11   6    -0.01  -0.02   0.00    -0.00   0.00  -0.00    -0.03  -0.06   0.01
    12   6     0.01  -0.02   0.00     0.00  -0.01   0.00     0.05  -0.04   0.01
    13   6     0.03   0.02  -0.00    -0.02  -0.01   0.00    -0.01  -0.02   0.00
    14   6     0.05   0.04  -0.01    -0.02  -0.07   0.01    -0.02  -0.04   0.00
    15   6    -0.00  -0.01   0.00     0.01   0.00  -0.00    -0.01   0.00  -0.00
    16   6    -0.08  -0.02   0.00     0.05  -0.07  -0.02     0.01   0.03   0.00
    17   6    -0.03   0.02   0.01     0.03  -0.00  -0.01     0.01  -0.02  -0.00
    18   6    -0.03   0.06   0.03    -0.04   0.09   0.04     0.01  -0.04  -0.01
    19   6    -0.11  -0.12   0.02     0.05   0.05  -0.01     0.09   0.08  -0.02
    20   6     0.01  -0.01  -0.01     0.04  -0.02  -0.03    -0.01   0.00   0.01
    21   6    -0.00   0.07   0.01    -0.06   0.18   0.05     0.02  -0.07  -0.02
    22   6     0.05  -0.02  -0.01     0.00  -0.01  -0.01    -0.03   0.02   0.01
    23   6    -0.01  -0.01  -0.00    -0.02  -0.01   0.01     0.00   0.01   0.00
    24   6     0.04   0.00  -0.01     0.04  -0.01  -0.02    -0.04  -0.01   0.01
    25   6     0.00  -0.01  -0.01     0.01  -0.00  -0.01    -0.00   0.01   0.00
    26   6    -0.00  -0.01  -0.00    -0.02  -0.05  -0.00     0.01   0.02   0.00
    27   1     0.29  -0.05   0.00     0.22  -0.03  -0.00     0.26  -0.09   0.01
    28   1     0.03  -0.16   0.03    -0.02   0.01  -0.00     0.10  -0.54   0.09
    29   1     0.29  -0.08  -0.01     0.19  -0.02  -0.01     0.05   0.00  -0.01
    30   1     0.05  -0.06   0.01     0.04  -0.09   0.01     0.15  -0.28   0.04
    31   1    -0.04  -0.01   0.00     0.01   0.05   0.00    -0.03   0.04  -0.00
    32   1     0.02  -0.13   0.02    -0.02   0.04  -0.01    -0.00  -0.15   0.03
    33   1    -0.11  -0.16   0.03     0.01  -0.00   0.00    -0.22  -0.35   0.07
    34   1     0.57  -0.14  -0.10    -0.28   0.06   0.05    -0.13   0.01   0.03
    35   1     0.11  -0.03   0.00    -0.00   0.00  -0.00     0.15  -0.03   0.00
    36   1    -0.01   0.05   0.01     0.09   0.05  -0.03    -0.15  -0.20   0.03
    37   1     0.29   0.18  -0.06    -0.41  -0.39   0.11    -0.11  -0.03   0.02
    38   1     0.02   0.03   0.02     0.06  -0.10  -0.05    -0.02  -0.07  -0.03
    39   1     0.05  -0.01  -0.02     0.12  -0.35  -0.07    -0.05  -0.03   0.01
    40   1    -0.01   0.01   0.00    -0.01  -0.21  -0.05    -0.00   0.08   0.02
    41   1    -0.21  -0.21   0.04    -0.14  -0.15   0.04     0.14   0.14  -0.03
    42   1     0.23  -0.10  -0.11     0.29  -0.16  -0.16    -0.13   0.07   0.07
                     76                     77                     78
                      A                      A                      A
 Frequencies --   1253.5534              1268.8781              1297.5135
 Red. masses --      1.6703                 1.8807                 1.8456
 Frc consts  --      1.5464                 1.7841                 1.8307
 IR Inten    --      5.9230                 6.7162                 1.4065
  Atom  AN      X      Y      Z        X      Y      Z        X      Y      Z
     1   6    -0.00  -0.01   0.00    -0.03   0.00   0.00     0.00   0.03  -0.01
     2   6    -0.02  -0.01   0.00     0.00  -0.04   0.01     0.01  -0.00   0.00
     3   6     0.02  -0.01   0.00     0.02   0.04  -0.01    -0.07  -0.02   0.01
     4   6     0.01   0.05  -0.01     0.05  -0.00  -0.00     0.05  -0.03   0.00
     5   6     0.01   0.02  -0.00    -0.00  -0.06   0.01    -0.00   0.00   0.00
     6   6    -0.01   0.00  -0.00     0.01   0.10  -0.02    -0.01   0.05  -0.01
     7   6    -0.01   0.01  -0.00    -0.04   0.01  -0.00    -0.03   0.00   0.00
     8   6     0.04  -0.01   0.00     0.14   0.04  -0.01     0.05   0.00  -0.00
     9   6    -0.01   0.00   0.00     0.01   0.06  -0.00     0.04  -0.05   0.00
    10   6    -0.03   0.02  -0.00    -0.06  -0.07   0.01    -0.05   0.06  -0.01
    11   6    -0.01  -0.02   0.00    -0.01  -0.08   0.01     0.01  -0.03   0.01
    12   6     0.01  -0.01   0.00     0.00  -0.00   0.00    -0.02   0.00  -0.00
    13   6    -0.00   0.02   0.00     0.01  -0.04  -0.00    -0.02   0.03   0.00
    14   6    -0.07  -0.05   0.01    -0.04   0.06  -0.01     0.04  -0.08   0.02
    15   6    -0.01   0.01  -0.00    -0.04   0.03  -0.00    -0.01   0.02  -0.00
    16   6     0.08  -0.06  -0.02     0.02   0.01   0.00     0.02  -0.03  -0.01
    17   6    -0.01   0.04   0.00    -0.01  -0.00   0.00     0.00   0.03  -0.00
    18   6     0.10   0.05  -0.03    -0.01  -0.03  -0.00    -0.06   0.10   0.05
    19   6    -0.05  -0.08   0.01     0.03   0.01  -0.01     0.01  -0.04  -0.01
    20   6    -0.03   0.07   0.03     0.01  -0.01  -0.01     0.02   0.01  -0.00
    21   6     0.02  -0.02  -0.01    -0.02   0.06   0.02    -0.03  -0.10  -0.01
    22   6    -0.02  -0.02   0.00     0.00  -0.01  -0.00    -0.04   0.04   0.01
    23   6    -0.01  -0.02  -0.00    -0.01   0.01   0.00     0.02  -0.01  -0.01
    24   6     0.01   0.03  -0.00     0.01   0.01  -0.00     0.01  -0.03  -0.00
    25   6    -0.01  -0.04  -0.00    -0.00   0.01   0.00     0.03  -0.00  -0.02
    26   6     0.01   0.01  -0.00    -0.01  -0.02  -0.00     0.02   0.02  -0.00
    27   1    -0.03  -0.00   0.00    -0.41   0.08  -0.00     0.09   0.02  -0.01
    28   1     0.02  -0.16   0.03     0.09  -0.32   0.06     0.05  -0.10   0.02
    29   1    -0.00   0.03  -0.01     0.02  -0.06   0.00     0.30  -0.08  -0.02
    30   1    -0.01   0.01  -0.00    -0.19   0.40  -0.07    -0.11   0.23  -0.04
    31   1     0.16  -0.03  -0.01     0.11  -0.11   0.02    -0.22   0.11   0.01
    32   1    -0.01  -0.02   0.00     0.13  -0.44   0.07     0.07  -0.21   0.03
    33   1    -0.04  -0.08   0.02    -0.08  -0.09   0.02    -0.00   0.02  -0.00
    34   1    -0.12   0.05   0.02     0.14  -0.07  -0.02    -0.19   0.08   0.03
    35   1    -0.01   0.01  -0.00    -0.18   0.06  -0.00    -0.14   0.04  -0.00
    36   1     0.30   0.37  -0.07    -0.05  -0.05   0.01     0.05   0.08  -0.01
    37   1    -0.11  -0.11   0.03    -0.12  -0.12   0.03     0.02   0.10  -0.00
    38   1    -0.04   0.38   0.15     0.01   0.03   0.00     0.05  -0.44  -0.17
    39   1    -0.08   0.50   0.06     0.05  -0.20  -0.03    -0.03   0.17   0.02
    40   1     0.02  -0.21  -0.04     0.01  -0.13  -0.03    -0.03   0.50   0.11
    41   1    -0.22  -0.22   0.03     0.04   0.04  -0.00    -0.09  -0.12   0.01
    42   1    -0.12   0.05   0.06     0.05  -0.04  -0.03    -0.08   0.06   0.05
                     79                     80                     81
                      A                      A                      A
 Frequencies --   1302.2012              1317.3339              1331.6145
 Red. masses --      2.3804                 2.0948                 1.5892
 Frc consts  --      2.3782                 2.1418                 1.6603
 IR Inten    --      0.4138                 0.7370                 3.8784
  Atom  AN      X      Y      Z        X      Y      Z        X      Y      Z
     1   6    -0.02  -0.05   0.01     0.02   0.05  -0.01     0.03   0.02  -0.00
     2   6    -0.01  -0.02   0.00     0.01  -0.02   0.00    -0.04  -0.02   0.00
     3   6     0.18   0.04  -0.02    -0.01  -0.07   0.01     0.04  -0.09   0.01
     4   6    -0.06   0.01  -0.00     0.02  -0.07   0.01     0.06   0.01  -0.00
     5   6     0.01   0.04  -0.01    -0.04   0.05  -0.00     0.01   0.05  -0.01
     6   6     0.10  -0.01  -0.00     0.10  -0.07   0.01    -0.05  -0.09   0.02
     7   6     0.02  -0.02   0.00     0.02  -0.05   0.01    -0.00  -0.00   0.00
     8   6    -0.05   0.03  -0.00    -0.05   0.17  -0.03    -0.02   0.06  -0.01
     9   6    -0.17   0.10   0.01     0.01   0.01   0.00    -0.02   0.04  -0.00
    10   6    -0.03  -0.05   0.01    -0.02   0.03  -0.01     0.03   0.02  -0.01
    11   6     0.02  -0.01   0.00    -0.00   0.00  -0.00    -0.04   0.04  -0.01
    12   6     0.01   0.02  -0.00    -0.03   0.03  -0.00    -0.01  -0.02   0.00
    13   6    -0.02  -0.05   0.01    -0.01  -0.02   0.00     0.00  -0.01   0.00
    14   6    -0.06  -0.03   0.00     0.03  -0.04   0.01    -0.05   0.03  -0.00
    15   6    -0.01  -0.01   0.00    -0.04  -0.03   0.01    -0.01  -0.02   0.00
    16   6     0.04  -0.03  -0.01    -0.06  -0.03   0.00     0.04  -0.00  -0.01
    17   6     0.02  -0.03  -0.00     0.02   0.01  -0.01    -0.01  -0.01   0.00
    18   6    -0.03   0.07   0.03     0.07  -0.00  -0.02    -0.04   0.03   0.02
    19   6     0.05   0.01  -0.01     0.03   0.04  -0.01     0.00  -0.02  -0.00
    20   6     0.01   0.02  -0.00    -0.03   0.02   0.01     0.01  -0.01  -0.01
    21   6    -0.01  -0.04  -0.00     0.06   0.01  -0.02    -0.04  -0.02   0.01
    22   6    -0.02   0.02   0.01     0.00   0.00  -0.00    -0.01   0.01   0.00
    23   6     0.01  -0.01  -0.00    -0.02  -0.02   0.00     0.01   0.00  -0.00
    24   6    -0.00  -0.01   0.00    -0.04   0.00   0.01     0.02  -0.01  -0.01
    25   6     0.02  -0.01  -0.01    -0.00  -0.01  -0.00     0.01   0.00  -0.00
    26   6     0.01   0.01  -0.00    -0.01   0.01   0.00     0.01   0.00  -0.00
    27   1    -0.43   0.03   0.01     0.09   0.04  -0.01     0.04   0.02  -0.00
    28   1    -0.11   0.25  -0.04    -0.07   0.25  -0.04    -0.05   0.03  -0.00
    29   1     0.24   0.00  -0.02     0.06   0.02  -0.02    -0.47   0.17   0.01
    30   1     0.05  -0.11   0.02    -0.15   0.39  -0.06    -0.06   0.16  -0.03
    31   1    -0.34   0.01  -0.02    -0.32   0.10  -0.04     0.61  -0.10   0.07
    32   1    -0.02   0.10  -0.02     0.17  -0.47   0.07     0.07  -0.23   0.04
    33   1    -0.05  -0.05   0.01     0.05   0.12  -0.02     0.08   0.08  -0.02
    34   1     0.36  -0.17  -0.05    -0.05  -0.01   0.01     0.15  -0.05  -0.02
    35   1     0.08  -0.02   0.00     0.24  -0.09   0.01     0.20  -0.07   0.01
    36   1     0.23   0.18  -0.06    -0.12  -0.15   0.03     0.06   0.07  -0.02
    37   1    -0.08  -0.03   0.02    -0.11  -0.09   0.03     0.01   0.03  -0.00
    38   1     0.04  -0.25  -0.08    -0.03   0.24   0.12     0.01  -0.25  -0.14
    39   1    -0.01   0.01   0.00    -0.06   0.09   0.03     0.03  -0.04  -0.01
    40   1    -0.02   0.21   0.05     0.00  -0.20  -0.04    -0.01   0.19   0.04
    41   1    -0.07  -0.09   0.01    -0.03  -0.03   0.00     0.00  -0.01   0.00
    42   1    -0.06   0.03   0.03    -0.01   0.01   0.00    -0.02   0.01   0.01
                     82                     83                     84
                      A                      A                      A
 Frequencies --   1367.0692              1374.0444              1389.1215
 Red. masses --      3.1197                 5.8340                 6.3615
 Frc consts  --      3.4351                 6.4896                 7.2325
 IR Inten    --      0.2456                 2.2229                 0.7014
  Atom  AN      X      Y      Z        X      Y      Z        X      Y      Z
     1   6     0.00  -0.00  -0.00     0.00   0.01  -0.00     0.01  -0.02   0.00
     2   6     0.03   0.03  -0.01    -0.07  -0.07   0.02     0.00   0.02  -0.00
     3   6    -0.04  -0.03   0.01     0.08  -0.01  -0.00     0.01   0.07  -0.01
     4   6    -0.10  -0.03   0.01     0.30   0.08  -0.02    -0.11  -0.01   0.00
     5   6    -0.07  -0.06   0.01    -0.02   0.01  -0.00     0.11   0.02  -0.01
     6   6     0.04   0.07  -0.01    -0.04   0.03  -0.01    -0.12  -0.08   0.02
     7   6     0.01  -0.03   0.00    -0.08   0.19  -0.03     0.03  -0.10   0.02
     8   6     0.04  -0.03   0.00    -0.14  -0.14   0.03     0.11   0.08  -0.02
     9   6     0.11   0.16  -0.02    -0.06   0.06   0.00    -0.10  -0.14   0.02
    10   6    -0.03  -0.06   0.01     0.01   0.00  -0.00     0.06   0.03  -0.01
    11   6     0.03  -0.04   0.00    -0.09   0.15  -0.02     0.03  -0.08   0.01
    12   6     0.03   0.04  -0.01    -0.10  -0.16   0.03     0.05   0.07  -0.01
    13   6     0.02  -0.09   0.00    -0.02  -0.03   0.01    -0.02   0.06   0.00
    14   6    -0.01   0.07  -0.01     0.12  -0.02   0.00    -0.01   0.05  -0.00
    15   6    -0.02   0.01  -0.00     0.18  -0.04   0.00    -0.11   0.03  -0.00
    16   6    -0.09  -0.15  -0.00    -0.08  -0.08  -0.00     0.10   0.07  -0.01
    17   6    -0.01   0.06  -0.00     0.04  -0.02  -0.01     0.01  -0.03   0.00
    18   6     0.01   0.12   0.03    -0.05   0.04   0.03    -0.26  -0.02   0.08
    19   6     0.09   0.01  -0.02     0.01   0.09  -0.00     0.00  -0.00   0.00
    20   6    -0.03  -0.01   0.01    -0.02  -0.08  -0.02     0.01  -0.21  -0.06
    21   6     0.11  -0.00  -0.03     0.18   0.04  -0.05     0.27   0.09  -0.06
    22   6    -0.00   0.05   0.00     0.02   0.01  -0.00    -0.05  -0.05   0.01
    23   6    -0.01  -0.10  -0.01     0.00  -0.11  -0.02     0.03  -0.17  -0.04
    24   6    -0.07  -0.02   0.02    -0.07  -0.02   0.02    -0.04   0.02   0.01
    25   6     0.06   0.02  -0.02     0.06   0.06  -0.01     0.10   0.14  -0.01
    26   6    -0.02   0.04   0.02    -0.08   0.06   0.04    -0.16   0.09   0.08
    27   1     0.21  -0.04  -0.00    -0.30   0.06  -0.00    -0.10  -0.00   0.01
    28   1    -0.00   0.13  -0.02     0.01  -0.35   0.06    -0.02   0.08  -0.01
    29   1    -0.30  -0.02   0.01     0.01   0.01  -0.00     0.06   0.04   0.01
    30   1     0.06  -0.15   0.03    -0.00  -0.01   0.00    -0.04   0.09  -0.02
    31   1     0.36  -0.15   0.07    -0.19   0.05  -0.01     0.06   0.04  -0.01
    32   1    -0.09   0.29  -0.04     0.02  -0.16   0.03     0.03  -0.07   0.01
    33   1    -0.06  -0.07   0.01     0.08   0.03  -0.01     0.00   0.02  -0.00
    34   1     0.01  -0.09   0.01     0.13  -0.09  -0.02    -0.10   0.08   0.01
    35   1    -0.04   0.02  -0.00    -0.23   0.03  -0.00     0.15  -0.02  -0.00
    36   1    -0.22  -0.18   0.06    -0.05  -0.12   0.01     0.16   0.13  -0.05
    37   1    -0.25  -0.16   0.07    -0.06  -0.05   0.02     0.07   0.06  -0.01
    38   1    -0.02  -0.16  -0.04    -0.03   0.15   0.10    -0.01   0.17   0.07
    39   1    -0.11   0.17   0.05    -0.14   0.30   0.07    -0.13   0.52   0.10
    40   1    -0.04   0.12   0.02    -0.01  -0.06  -0.04     0.02  -0.09  -0.08
    41   1    -0.18  -0.21   0.04    -0.07  -0.07   0.03     0.01   0.05   0.04
    42   1    -0.09   0.07   0.05     0.04   0.02  -0.02     0.15  -0.01  -0.07
                     85                     86                     87
                      A                      A                      A
 Frequencies --   1394.0425              1412.7148              1424.9297
 Red. masses --      4.2744                 4.9201                 5.4991
 Frc consts  --      4.8941                 5.7854                 6.5785
 IR Inten    --      8.3554                 1.5063                 0.9905
  Atom  AN      X      Y      Z        X      Y      Z        X      Y      Z
     1   6    -0.07  -0.03   0.01     0.04  -0.01  -0.00    -0.12   0.01   0.00
     2   6     0.04   0.02  -0.00    -0.02  -0.02   0.00     0.07   0.03  -0.01
     3   6    -0.06   0.24  -0.03     0.03   0.01  -0.00    -0.05   0.09  -0.01
     4   6     0.01  -0.00   0.00    -0.02   0.02  -0.00     0.01  -0.03   0.00
     5   6     0.15  -0.08  -0.00     0.03  -0.01  -0.00    -0.04  -0.08   0.01
     6   6    -0.01  -0.14   0.03    -0.15  -0.01   0.01     0.23  -0.04  -0.00
     7   6     0.02   0.02  -0.00    -0.01  -0.04   0.01     0.02   0.02  -0.00
     8   6    -0.06   0.04  -0.01     0.09   0.02  -0.01    -0.13  -0.01   0.01
     9   6    -0.05  -0.13   0.01    -0.07   0.04   0.00     0.14   0.16  -0.02
    10   6     0.17  -0.09   0.02     0.03   0.05  -0.01    -0.05  -0.03   0.01
    11   6    -0.03   0.06  -0.01     0.02  -0.07   0.01    -0.00   0.08  -0.01
    12   6    -0.03  -0.04   0.01     0.03   0.04  -0.01    -0.04  -0.03   0.01
    13   6     0.03   0.00  -0.01     0.06  -0.00  -0.01     0.16  -0.03  -0.03
    14   6    -0.10   0.23  -0.02     0.08  -0.04   0.01    -0.24  -0.11   0.01
    15   6    -0.00  -0.03   0.00    -0.04   0.03  -0.00     0.03  -0.03   0.00
    16   6    -0.05  -0.15  -0.01     0.09  -0.21  -0.04     0.27   0.03  -0.03
    17   6    -0.00   0.05   0.00     0.01  -0.09   0.00    -0.12  -0.01   0.03
    18   6     0.06   0.08  -0.00     0.12   0.04  -0.03    -0.09  -0.03   0.02
    19   6     0.02  -0.00  -0.00    -0.24   0.28   0.06    -0.11   0.05   0.03
    20   6    -0.03   0.07   0.03    -0.04  -0.04   0.00     0.02  -0.08  -0.03
    21   6    -0.02  -0.00   0.01    -0.12   0.00   0.04    -0.01   0.03   0.01
    22   6     0.02   0.03  -0.01     0.11   0.08  -0.03    -0.03  -0.03   0.01
    23   6    -0.02  -0.02   0.00     0.04  -0.03  -0.02     0.03  -0.04  -0.02
    24   6    -0.02  -0.01   0.00    -0.01  -0.16  -0.01     0.05  -0.03  -0.02
    25   6     0.03  -0.01  -0.02     0.02   0.03   0.00     0.03   0.06   0.00
    26   6     0.03  -0.01  -0.02    -0.02   0.02   0.01    -0.05   0.02   0.02
    27   1    -0.09  -0.02   0.01    -0.16   0.03   0.00     0.33  -0.08   0.00
    28   1     0.13  -0.27   0.05    -0.07   0.10  -0.02     0.17  -0.23   0.04
    29   1     0.03  -0.06   0.04    -0.12   0.03   0.01    -0.14  -0.07   0.00
    30   1     0.02   0.05  -0.01    -0.04   0.04  -0.01     0.01   0.06  -0.01
    31   1    -0.25  -0.01  -0.02    -0.07   0.08  -0.03    -0.22  -0.02  -0.04
    32   1     0.10  -0.27   0.04    -0.03   0.05  -0.01     0.06  -0.07   0.01
    33   1     0.10   0.10  -0.02    -0.05  -0.05   0.01     0.08   0.10  -0.02
    34   1    -0.39   0.12   0.05     0.02   0.00  -0.01    -0.13   0.07   0.03
    35   1     0.17  -0.06   0.01    -0.05   0.03  -0.00     0.12  -0.05   0.00
    36   1    -0.06  -0.01   0.01    -0.26  -0.37   0.04    -0.22  -0.09   0.03
    37   1    -0.11  -0.09   0.03     0.27   0.23  -0.02     0.28   0.25  -0.06
    38   1     0.00  -0.23  -0.07    -0.06   0.30   0.14     0.01   0.09   0.04
    39   1    -0.01  -0.08  -0.01    -0.06   0.05   0.01     0.01   0.18   0.01
    40   1    -0.04   0.14   0.05     0.01   0.31   0.06     0.02   0.08  -0.00
    41   1    -0.19  -0.21   0.03    -0.06  -0.04   0.03     0.00   0.04   0.02
    42   1    -0.15   0.05   0.07     0.03   0.00  -0.01     0.04  -0.01  -0.02
                     88                     89                     90
                      A                      A                      A
 Frequencies --   1459.4730              1463.1929              1469.1350
 Red. masses --      1.8201                 2.1696                 2.1140
 Frc consts  --      2.2842                 2.7367                 2.6883
 IR Inten    --      1.5288                 3.6106                 7.0647
  Atom  AN      X      Y      Z        X      Y      Z        X      Y      Z
     1   6    -0.06  -0.03   0.01    -0.09  -0.03   0.01    -0.03   0.01  -0.00
     2   6     0.00   0.09  -0.02     0.01   0.06  -0.01     0.02  -0.06   0.01
     3   6     0.02  -0.01   0.00     0.07   0.05  -0.01     0.05   0.05  -0.01
     4   6    -0.01  -0.01   0.00    -0.00   0.04  -0.01     0.03   0.06  -0.01
     5   6     0.05  -0.02  -0.00    -0.01  -0.01   0.00    -0.10   0.03   0.00
     6   6    -0.02   0.04  -0.01    -0.01  -0.01   0.00     0.04  -0.05   0.01
     7   6     0.04  -0.05   0.01     0.05  -0.07   0.01     0.01  -0.03   0.01
     8   6     0.01  -0.04   0.01    -0.03  -0.07   0.01    -0.06  -0.04   0.01
     9   6     0.00   0.02  -0.00    -0.01   0.01   0.00     0.03  -0.07   0.00
    10   6     0.01   0.01  -0.00    -0.04   0.00  -0.00    -0.09   0.01  -0.00
    11   6     0.03   0.00  -0.00     0.05   0.01  -0.00     0.03   0.01  -0.00
    12   6    -0.04  -0.02   0.00    -0.04  -0.03   0.01    -0.00  -0.01   0.00
    13   6    -0.05   0.05   0.00    -0.05  -0.01   0.01    -0.02   0.00   0.00
    14   6     0.03  -0.06   0.01     0.05   0.01  -0.00     0.02   0.04  -0.01
    15   6    -0.03   0.03  -0.00    -0.06   0.05  -0.01    -0.04   0.02  -0.00
    16   6    -0.01   0.02   0.00    -0.04  -0.03  -0.00     0.01   0.05   0.01
    17   6    -0.03  -0.09   0.01     0.03   0.01  -0.01     0.04   0.04  -0.01
    18   6     0.02  -0.05  -0.02     0.00   0.08   0.02     0.04  -0.03  -0.02
    19   6    -0.02   0.04   0.01     0.05   0.00  -0.01    -0.04  -0.06   0.00
    20   6    -0.03   0.01   0.02     0.04  -0.02  -0.02    -0.03  -0.08  -0.01
    21   6     0.04   0.02  -0.01    -0.04  -0.06  -0.00    -0.05   0.02   0.02
    22   6     0.06  -0.00  -0.02    -0.04   0.04   0.01     0.06   0.04  -0.01
    23   6    -0.02  -0.05  -0.00     0.04   0.07  -0.00     0.02  -0.10  -0.03
    24   6    -0.05   0.06   0.02     0.02  -0.08  -0.01    -0.02   0.02   0.01
    25   6     0.02   0.04  -0.00    -0.05  -0.07   0.00     0.01   0.07   0.01
    26   6     0.04  -0.01  -0.02    -0.06   0.03   0.03     0.02   0.02  -0.01
    27   1     0.31  -0.11   0.01     0.22  -0.10   0.01    -0.08   0.03  -0.00
    28   1     0.13  -0.31   0.05     0.12  -0.28   0.05    -0.02   0.08  -0.01
    29   1    -0.24   0.05   0.01     0.08  -0.03  -0.00     0.45  -0.10  -0.02
    30   1    -0.05   0.21  -0.04    -0.09   0.32  -0.06    -0.05   0.14  -0.02
    31   1    -0.19   0.06  -0.01     0.15  -0.04   0.01     0.42  -0.10   0.03
    32   1     0.03   0.00  -0.00     0.04   0.07  -0.01    -0.01   0.12  -0.02
    33   1     0.14   0.18  -0.04     0.22   0.27  -0.05     0.07   0.07  -0.01
    34   1     0.33  -0.05  -0.06     0.05  -0.05  -0.01    -0.09   0.02   0.01
    35   1     0.11   0.01  -0.00     0.26  -0.01  -0.01     0.14  -0.01  -0.00
    36   1     0.24   0.20  -0.06     0.01  -0.02   0.00    -0.08  -0.09   0.03
    37   1    -0.14  -0.19   0.03     0.02   0.11  -0.00    -0.18  -0.19   0.05
    38   1    -0.03  -0.06  -0.00     0.04   0.17   0.04    -0.06   0.20   0.07
    39   1     0.02  -0.27  -0.02    -0.04   0.20   0.03     0.02  -0.21  -0.03
    40   1    -0.05   0.14   0.05     0.08  -0.19  -0.06    -0.05   0.39   0.09
    41   1    -0.15  -0.12   0.04     0.26   0.20  -0.07    -0.08  -0.01   0.04
    42   1    -0.22   0.08   0.11     0.34  -0.10  -0.16    -0.19   0.11   0.10
                     91                     92                     93
                      A                      A                      A
 Frequencies --   1476.2026              1486.4493              1511.4563
 Red. masses --      3.1427                 2.6107                 2.6898
 Frc consts  --      4.0350                 3.3987                 3.6204
 IR Inten    --      2.8110                 2.7865                 5.0483
  Atom  AN      X      Y      Z        X      Y      Z        X      Y      Z
     1   6     0.04  -0.02   0.00    -0.08   0.06  -0.01     0.11  -0.00  -0.00
     2   6    -0.02   0.09  -0.02     0.06  -0.07   0.01     0.00  -0.10   0.02
     3   6    -0.04  -0.12   0.02    -0.04   0.08  -0.01    -0.10   0.10  -0.01
     4   6    -0.08  -0.09   0.02     0.11  -0.02   0.00    -0.07   0.07  -0.01
     5   6     0.05   0.05  -0.01     0.04  -0.05   0.00    -0.03  -0.06   0.01
     6   6     0.10   0.10  -0.02    -0.00  -0.09   0.02    -0.04  -0.04   0.01
     7   6    -0.00   0.09  -0.02    -0.07  -0.04   0.01     0.03   0.06  -0.01
     8   6     0.06   0.01  -0.00    -0.08   0.09  -0.01     0.06  -0.07   0.01
     9   6    -0.01  -0.10   0.01     0.07   0.01  -0.01     0.11   0.05  -0.01
    10   6    -0.02  -0.07   0.01     0.03   0.02  -0.00     0.01   0.04  -0.01
    11   6    -0.06   0.08  -0.01    -0.01  -0.09   0.02     0.01   0.07  -0.01
    12   6    -0.00  -0.03   0.01     0.04   0.11  -0.02     0.00  -0.09   0.02
    13   6    -0.07   0.04   0.01    -0.05   0.05   0.00     0.02   0.04  -0.01
    14   6    -0.07   0.09  -0.01    -0.02  -0.02   0.00     0.00  -0.07   0.01
    15   6     0.04  -0.05   0.01     0.07  -0.03   0.00    -0.09   0.02  -0.00
    16   6     0.02   0.00   0.00    -0.02  -0.01   0.00    -0.01  -0.02  -0.00
    17   6     0.02  -0.02  -0.00    -0.05  -0.07   0.01    -0.09  -0.06   0.02
    18   6     0.05   0.07   0.00     0.01   0.06   0.01    -0.01   0.04   0.02
    19   6     0.01  -0.03  -0.01     0.03   0.00  -0.01    -0.00   0.00   0.00
    20   6     0.01  -0.12  -0.04     0.02  -0.04  -0.02     0.02   0.01  -0.01
    21   6    -0.09  -0.05   0.02    -0.01  -0.06  -0.01     0.03  -0.07  -0.02
    22   6     0.05   0.09  -0.01     0.04   0.06  -0.01     0.05   0.03  -0.01
    23   6     0.06  -0.05  -0.04     0.03  -0.00  -0.01     0.01   0.01  -0.00
    24   6    -0.01  -0.05   0.00    -0.03   0.00   0.01    -0.04   0.05   0.02
    25   6    -0.03   0.01   0.02    -0.04  -0.04   0.01    -0.03  -0.05   0.00
    26   6    -0.05   0.07   0.03    -0.03   0.04   0.02    -0.02   0.03   0.02
    27   1     0.13  -0.05   0.01     0.07   0.04  -0.01    -0.39   0.11  -0.00
    28   1     0.02  -0.06   0.01     0.04   0.01  -0.00    -0.14   0.35  -0.06
    29   1    -0.12   0.09   0.00    -0.10  -0.02   0.01     0.03  -0.09   0.00
    30   1     0.15  -0.30   0.05    -0.10   0.02  -0.00     0.11  -0.12   0.02
    31   1    -0.16  -0.05  -0.02     0.07   0.01  -0.01    -0.07   0.06  -0.01
    32   1     0.08  -0.29   0.05    -0.17   0.31  -0.05     0.15  -0.28   0.04
    33   1    -0.02  -0.06   0.01    -0.28  -0.24   0.05     0.18   0.09  -0.02
    34   1     0.13  -0.02  -0.03     0.29  -0.04  -0.05     0.15   0.02  -0.03
    35   1    -0.01  -0.04   0.01    -0.38   0.06  -0.00     0.36  -0.07   0.00
    36   1     0.12   0.08  -0.03     0.24   0.24  -0.06     0.15   0.20  -0.04
    37   1    -0.21  -0.14   0.06    -0.18  -0.15   0.04    -0.14  -0.15   0.03
    38   1    -0.02   0.44   0.17     0.01   0.18   0.06     0.03   0.05   0.01
    39   1    -0.02  -0.10  -0.01    -0.01  -0.14  -0.01     0.00  -0.19  -0.01
    40   1     0.03   0.27   0.04     0.03   0.03  -0.01     0.03  -0.04  -0.02
    41   1     0.19   0.21  -0.02     0.18   0.16  -0.04     0.13   0.10  -0.04
    42   1     0.14   0.02  -0.05     0.15  -0.01  -0.06     0.12  -0.01  -0.05
                     94                     95                     96
                      A                      A                      A
 Frequencies --   1534.8261              1552.8102              1554.9841
 Red. masses --      2.9172                 3.5919                 3.3652
 Frc consts  --      4.0489                 5.1028                 4.7941
 IR Inten    --     10.0751                 9.1907                 1.6807
  Atom  AN      X      Y      Z        X      Y      Z        X      Y      Z
     1   6     0.06  -0.01  -0.00     0.11   0.03  -0.01    -0.03   0.00   0.00
     2   6    -0.05  -0.00   0.00    -0.02  -0.10   0.02     0.02   0.01  -0.00
     3   6    -0.01  -0.06   0.01    -0.14  -0.06   0.02     0.00   0.08  -0.01
     4   6     0.02   0.07  -0.01     0.00   0.14  -0.03    -0.01  -0.04   0.01
     5   6     0.03   0.01  -0.00     0.03  -0.00  -0.00     0.03  -0.05   0.00
     6   6    -0.06   0.05  -0.01     0.07   0.07  -0.01    -0.06  -0.05   0.01
     7   6     0.04  -0.07   0.01     0.07  -0.06   0.01    -0.03   0.04  -0.01
     8   6    -0.03   0.02  -0.00    -0.07   0.01   0.00     0.04  -0.02   0.00
     9   6    -0.08   0.09   0.00     0.08  -0.06  -0.00     0.00   0.08  -0.01
    10   6     0.13  -0.03   0.00     0.06  -0.05   0.01     0.01   0.04  -0.01
    11   6     0.02  -0.09   0.02     0.04  -0.10   0.02    -0.01   0.05  -0.01
    12   6    -0.07  -0.02   0.01    -0.10  -0.07   0.02     0.05   0.02  -0.00
    13   6     0.13  -0.07  -0.02    -0.10   0.05   0.01    -0.03  -0.02   0.01
    14   6    -0.05  -0.03   0.00    -0.09   0.07  -0.01     0.04  -0.08   0.01
    15   6     0.04   0.05  -0.01     0.05   0.07  -0.01    -0.05  -0.02   0.01
    16   6    -0.01   0.03   0.00    -0.00   0.00   0.01    -0.09   0.01   0.01
    17   6    -0.01   0.09   0.00    -0.00  -0.06   0.00     0.01   0.01  -0.00
    18   6    -0.01   0.07   0.02     0.04  -0.02  -0.02     0.02   0.06   0.01
    19   6    -0.03  -0.12   0.00     0.11   0.06  -0.02     0.12   0.00  -0.03
    20   6     0.04  -0.05  -0.03    -0.02  -0.04   0.00     0.04  -0.11  -0.05
    21   6    -0.00  -0.04  -0.01    -0.06   0.09   0.03    -0.05   0.13   0.04
    22   6     0.03  -0.02  -0.01    -0.08   0.01   0.02    -0.12  -0.08   0.03
    23   6     0.01  -0.06  -0.02    -0.01  -0.01   0.00    -0.05  -0.09   0.00
    24   6    -0.01   0.11   0.01     0.05  -0.13  -0.03     0.08  -0.04  -0.03
    25   6    -0.08  -0.04   0.02     0.03   0.06   0.00    -0.12   0.00   0.06
    26   6     0.03   0.05  -0.00     0.02  -0.03  -0.02     0.17  -0.01  -0.07
    27   1    -0.06   0.01   0.00    -0.20   0.09  -0.01     0.02  -0.01   0.00
    28   1    -0.04  -0.03   0.01    -0.12   0.19  -0.03     0.03  -0.01   0.00
    29   1    -0.16   0.06   0.01    -0.10   0.02   0.01    -0.11  -0.02   0.01
    30   1    -0.08   0.26  -0.04    -0.05   0.30  -0.05     0.04  -0.16   0.03
    31   1    -0.36   0.08  -0.04    -0.15  -0.02  -0.01    -0.06   0.06  -0.02
    32   1    -0.10   0.23  -0.04    -0.12   0.32  -0.05     0.08  -0.18   0.03
    33   1     0.10   0.18  -0.04     0.19   0.27  -0.05    -0.06  -0.12   0.02
    34   1    -0.30   0.05   0.06     0.25  -0.05  -0.04     0.07  -0.05  -0.01
    35   1    -0.11   0.09  -0.01    -0.06   0.10  -0.02     0.09  -0.06   0.01
    36   1    -0.20  -0.09   0.05     0.18   0.12  -0.04     0.04   0.03  -0.01
    37   1    -0.09  -0.15   0.02     0.10   0.19  -0.02     0.19   0.21  -0.05
    38   1     0.03   0.26   0.09    -0.03   0.03   0.03     0.01   0.39   0.13
    39   1     0.06  -0.25  -0.04    -0.03   0.30   0.03     0.04   0.20   0.00
    40   1    -0.01   0.19   0.04    -0.02   0.05   0.02    -0.12   0.32   0.10
    41   1     0.19   0.21  -0.04    -0.12  -0.07   0.04     0.08   0.21   0.02
    42   1    -0.00   0.08   0.02    -0.11   0.01   0.05    -0.34   0.18   0.18
                     97                     98                     99
                      A                      A                      A
 Frequencies --   1595.2602              1607.3002              1645.6854
 Red. masses --      5.4171                 6.3375                 6.2040
 Frc consts  --      8.1224                 9.6464                 9.8995
 IR Inten    --      3.7771                 0.9283                 3.6107
  Atom  AN      X      Y      Z        X      Y      Z        X      Y      Z
     1   6    -0.03   0.03  -0.00     0.05  -0.09   0.01    -0.07   0.05  -0.01
     2   6     0.02  -0.04   0.01    -0.03   0.11  -0.02     0.07  -0.08   0.01
     3   6    -0.02   0.02  -0.00     0.04   0.16  -0.03    -0.01   0.03  -0.00
     4   6     0.07   0.00  -0.00    -0.20  -0.06   0.02    -0.06   0.01   0.00
     5   6     0.07  -0.05   0.00    -0.05  -0.05   0.01     0.04  -0.04   0.00
     6   6    -0.10   0.02   0.00    -0.05  -0.18   0.03    -0.06  -0.02   0.00
     7   6    -0.06   0.02  -0.00     0.11   0.00  -0.00     0.02   0.03  -0.01
     8   6    -0.02  -0.07   0.01     0.17   0.17  -0.03     0.06   0.01  -0.00
     9   6    -0.02   0.13  -0.01     0.04   0.09  -0.01     0.06   0.06  -0.01
    10   6     0.14   0.01  -0.00    -0.05   0.08  -0.02     0.07   0.01  -0.00
    11   6     0.05   0.03  -0.01    -0.15  -0.02   0.01    -0.03   0.00   0.00
    12   6     0.10   0.04  -0.01    -0.21  -0.10   0.02    -0.04  -0.04   0.01
    13   6    -0.04  -0.06   0.01    -0.00  -0.02   0.00    -0.24  -0.05   0.05
    14   6    -0.05  -0.12   0.01     0.06  -0.12   0.01    -0.09  -0.07   0.01
    15   6    -0.14  -0.00   0.00     0.32  -0.02  -0.01     0.05   0.00  -0.00
    16   6    -0.07   0.16   0.03    -0.07   0.07   0.02     0.12   0.08  -0.01
    17   6     0.07   0.09  -0.02    -0.00   0.02  -0.00     0.24   0.14  -0.05
    18   6     0.15  -0.07  -0.07     0.08  -0.02  -0.03    -0.13  -0.09   0.02
    19   6     0.07  -0.15  -0.02     0.05  -0.06  -0.01    -0.16  -0.11   0.03
    20   6    -0.10  -0.05   0.03    -0.05  -0.04   0.01     0.05   0.09   0.00
    21   6    -0.15  -0.02   0.04    -0.08  -0.01   0.02     0.12   0.09  -0.02
    22   6    -0.01   0.07   0.01    -0.02   0.01   0.01     0.15   0.20  -0.03
    23   6     0.09   0.01  -0.03     0.04   0.01  -0.01    -0.07   0.01   0.03
    24   6     0.03  -0.07  -0.01     0.02  -0.02  -0.01    -0.06  -0.20   0.00
    25   6     0.20   0.14  -0.05     0.09   0.07  -0.02    -0.11  -0.09   0.02
    26   6    -0.19  -0.00   0.08    -0.08  -0.00   0.03     0.11  -0.02  -0.05
[truncated: 194,329 more chars]
