# Supplementary material for: HOMA Index Establishes Similarity to a Reference Molecule
Source: J Chem Inf Model. 2023 Dec 6;63(24):7744–54. doi: 10.1021/acs.jcim.3c01551 (PMC10751799; doi:10.1021/acs.jcim.3c01551)
Supplement: Supplementary file 7 — ci3c01551_si_007.zip [file ci3c01551_si_007.zip › ad-Fig4-hexacene-Gaussian16-output/5-0011.log]

 Set GAUSS_PDEF to "48".
 Set GAUSS_MDEF to "10240MB".
 Entering Gaussian System, Link 0=g16
 Initial command:
 /mnt/opt/groups/app-gaussian/g16-avx2/l1.exe "/scratch/9832367.torquesrv1.cis.gov.pl/Gau-56207.inp" -scrdir="/scratch/9832367.torquesrv1.cis.gov.pl/"
 Default is to use a total of  48 processors:
                               48 via shared-memory
                                1 via Linda
 Entering Link 1 = /mnt/opt/groups/app-gaussian/g16-avx2/l1.exe PID=     56208.
  
 Copyright (c) 1988-2019, Gaussian, Inc.  All Rights Reserved.
  
 This is part of the Gaussian(R) 16 program.  It is based on
 the Gaussian(R) 09 system (copyright 2009, Gaussian, Inc.),
 the Gaussian(R) 03 system (copyright 2003, Gaussian, Inc.),
 the Gaussian(R) 98 system (copyright 1998, Gaussian, Inc.),
 the Gaussian(R) 94 system (copyright 1995, Gaussian, Inc.),
 the Gaussian 92(TM) system (copyright 1992, Gaussian, Inc.),
 the Gaussian 90(TM) system (copyright 1990, Gaussian, Inc.),
 the Gaussian 88(TM) system (copyright 1988, Gaussian, Inc.),
 the Gaussian 86(TM) system (copyright 1986, Carnegie Mellon
 University), and the Gaussian 82(TM) system (copyright 1983,
 Carnegie Mellon University). Gaussian is a federally registered
 trademark of Gaussian, Inc.
  
 This software contains proprietary and confidential information,
 including trade secrets, belonging to Gaussian, Inc.
  
 This software is provided under written license and may be
 used, copied, transmitted, or stored only in accord with that
 written license.
  
 The following legend is applicable only to US Government
 contracts under FAR:
  
                    RESTRICTED RIGHTS LEGEND
  
 Use, reproduction and disclosure by the US Government is
 subject to restrictions as set forth in subparagraphs (a)
 and (c) of the Commercial Computer Software - Restricted
 Rights clause in FAR 52.227-19.
  
 Gaussian, Inc.
 340 Quinnipiac St., Bldg. 40, Wallingford CT 06492
  
  
 ---------------------------------------------------------------
 Warning -- This program may not be used in any manner that
 competes with the business of Gaussian, Inc. or will provide
 assistance to any competitor of Gaussian, Inc.  The licensee
 of this program is prohibited from giving any competitor of
 Gaussian, Inc. access to this program.  By using this program,
 the user acknowledges that Gaussian, Inc. is engaged in the
 business of creating and licensing software in the field of
 computational chemistry and represents and warrants to the
 licensee that it is not a competitor of Gaussian, Inc. and that
 it will not use this program in any manner prohibited above.
 ---------------------------------------------------------------
  

 Cite this work as:
 Gaussian 16, Revision C.01,
 M. J. Frisch, G. W. Trucks, H. B. Schlegel, G. E. Scuseria, 
 M. A. Robb, J. R. Cheeseman, G. Scalmani, V. Barone, 
 G. A. Petersson, H. Nakatsuji, X. Li, M. Caricato, A. V. Marenich, 
 J. Bloino, B. G. Janesko, R. Gomperts, B. Mennucci, H. P. Hratchian, 
 J. V. Ortiz, A. F. Izmaylov, J. L. Sonnenberg, D. Williams-Young, 
 F. Ding, F. Lipparini, F. Egidi, J. Goings, B. Peng, A. Petrone, 
 T. Henderson, D. Ranasinghe, V. G. Zakrzewski, J. Gao, N. Rega, 
 G. Zheng, W. Liang, M. Hada, M. Ehara, K. Toyota, R. Fukuda, 
 J. Hasegawa, M. Ishida, T. Nakajima, Y. Honda, O. Kitao, H. Nakai, 
 T. Vreven, K. Throssell, J. A. Montgomery, Jr., J. E. Peralta, 
 F. Ogliaro, M. J. Bearpark, J. J. Heyd, E. N. Brothers, K. N. Kudin, 
 V. N. Staroverov, T. A. Keith, R. Kobayashi, J. Normand, 
 K. Raghavachari, A. P. Rendell, J. C. Burant, S. S. Iyengar, 
 J. Tomasi, M. Cossi, J. M. Millam, M. Klene, C. Adamo, R. Cammi, 
 J. W. Ochterski, R. L. Martin, K. Morokuma, O. Farkas, 
 J. B. Foresman, and D. J. Fox, Gaussian, Inc., Wallingford CT, 2019.
 
 ******************************************
 Gaussian 16:  ES64L-G16RevC.01  3-Jul-2019
                 8-Sep-2022 
 ******************************************
 ----------------------------------------------------------------------
 #p opt freq b3lyp/6-31g(d,p) empiricaldispersion=gd3 int=(grid=ultrafi
 ne,acc2e=12) scf=(maxcyc=500,ferm,novaracc,noincfoc,intrep)
 ----------------------------------------------------------------------
 1/18=20,19=15,26=4,38=1/1,3;
 2/9=110,12=2,17=6,18=5,40=1/2;
 3/5=1,6=6,7=101,11=2,25=1,27=12,30=1,71=1,74=-5,75=-5,124=31/1,2,3;
 4//1;
 5/5=100002,7=500,17=20,22=13,38=1,87=12/2;
 6/7=2,8=2,9=2,10=2,28=1,87=12/1;
 7/87=12/1,2,3,16;
 1/18=20,19=15,26=4/3(2);
 2/9=110/2;
 99//99;
 2/9=110/2;
 3/5=1,6=6,7=101,11=2,25=1,27=12,30=1,71=1,74=-5,75=-5,124=31/1,2,3;
 4/5=5,16=3,69=1/1;
 5/5=100002,7=500,17=20,22=13,38=1,87=12/2;
 7/87=12/1,2,3,16;
 1/18=20,19=15,26=4/3(-5);
 2/9=110/2;
 6/7=2,8=2,9=2,10=2,19=2,28=1,87=12/1;
 99/9=1/99;
 Leave Link    1 at Thu Sep  8 15:01:26 2022, MaxMem=           0 cpu:              15.4 elap:               0.4
 (Enter /mnt/opt/groups/app-gaussian/g16-avx2/l101.exe)
 ---------
 peri symm
 ---------
 Symbolic Z-matrix:
 Charge =  0 Multiplicity = 1
 C                     1.07011   2.28175   0.34616 
 C                     1.99849   1.2276    0.20228 
 C                    -0.29848   2.0818    0.23493 
 C                     3.38797   1.41395   0.30926 
 C                     1.48544  -0.08448  -0.12353 
 C                    -0.83147   0.74117   0.03445 
 C                    -1.19797   3.20274   0.21807 
 C                     2.39384  -1.13462  -0.34621 
 C                     4.28495   0.3655    0.10141 
 C                     0.0849   -0.27724  -0.20388 
 C                    -2.28592   0.55943  -0.01044 
 C                    -2.51376   3.02631  -0.0531 
 C                     5.70245   0.53938   0.2084 
 C                     3.77267  -0.94719  -0.24033 
 C                    -3.08597   1.71046  -0.18665 
 C                    -2.95625  -0.72047   0.11154 
 C                     4.70663  -2.01115  -0.45556 
 C                     6.55843  -0.50593  -0.00604 
 C                    -4.34722  -0.81496  -0.2325 
 C                    -2.34867  -1.89067   0.64665 
 C                    -4.476     1.58777  -0.47776 
 C                     6.05349  -1.79966  -0.34302 
 C                    -5.00505  -2.0697   -0.17841 
 C                    -5.07453   0.36412  -0.56231 
 C                    -3.02374  -3.09181   0.7221 
 C                    -4.35545  -3.19783   0.27054 
 H                     1.444     3.29072   0.50379 
 H                     3.77087   2.40167   0.55531 
 H                    -0.78745   4.19766   0.36665 
 H                     2.00951  -2.12054  -0.59765 
 H                    -0.261    -1.2581   -0.50268 
 H                    -3.17938   3.8811   -0.13696 
 H                     6.08461   1.52406   0.46461 
 H                     7.63112  -0.35918   0.07859 
 H                     4.32028  -2.99427  -0.71155 
 H                    -5.04819   2.4945   -0.65434 
 H                    -1.35059  -1.82992   1.05831 
 H                     6.75017  -2.6159   -0.50944 
 H                    -6.12483   0.2759   -0.82625 
 H                    -6.05017  -2.11711  -0.47316 
 H                    -2.52849  -3.95731   1.15242 
 H                    -4.87384  -4.15081   0.31597 
 
 ITRead=  0  0  0  0  0  0  0  0  0  0  0  0  0  0  0  0  0  0  0  0
 ITRead=  0  0  0  0  0  0  0  0  0  0  0  0  0  0  0  0  0  0  0  0
 ITRead=  0  0
 MicOpt= -1 -1 -1 -1 -1 -1 -1 -1 -1 -1 -1 -1 -1 -1 -1 -1 -1 -1 -1 -1
 MicOpt= -1 -1 -1 -1 -1 -1 -1 -1 -1 -1 -1 -1 -1 -1 -1 -1 -1 -1 -1 -1
 MicOpt= -1 -1
 NAtoms=     42 NQM=       42 NQMF=       0 NMMI=      0 NMMIF=      0
                NMic=       0 NMicF=      0.
                    Isotopes and Nuclear Properties:
 (Nuclear quadrupole moments (NQMom) in fm**2, nuclear magnetic moments (NMagM)
  in nuclear magnetons)

  Atom         1           2           3           4           5           6           7           8           9          10
 IAtWgt=          12          12          12          12          12          12          12          12          12          12
 AtmWgt=  12.0000000  12.0000000  12.0000000  12.0000000  12.0000000  12.0000000  12.0000000  12.0000000  12.0000000  12.0000000
 NucSpn=           0           0           0           0           0           0           0           0           0           0
 AtZEff=  -0.0000000  -0.0000000  -0.0000000  -0.0000000  -0.0000000  -0.0000000  -0.0000000  -0.0000000  -0.0000000  -0.0000000
 NQMom=    0.0000000   0.0000000   0.0000000   0.0000000   0.0000000   0.0000000   0.0000000   0.0000000   0.0000000   0.0000000
 NMagM=    0.0000000   0.0000000   0.0000000   0.0000000   0.0000000   0.0000000   0.0000000   0.0000000   0.0000000   0.0000000
 AtZNuc=   6.0000000   6.0000000   6.0000000   6.0000000   6.0000000   6.0000000   6.0000000   6.0000000   6.0000000   6.0000000

  Atom        11          12          13          14          15          16          17          18          19          20
 IAtWgt=          12          12          12          12          12          12          12          12          12          12
 AtmWgt=  12.0000000  12.0000000  12.0000000  12.0000000  12.0000000  12.0000000  12.0000000  12.0000000  12.0000000  12.0000000
 NucSpn=           0           0           0           0           0           0           0           0           0           0
 AtZEff=  -0.0000000  -0.0000000  -0.0000000  -0.0000000  -0.0000000  -0.0000000  -0.0000000  -0.0000000  -0.0000000  -0.0000000
 NQMom=    0.0000000   0.0000000   0.0000000   0.0000000   0.0000000   0.0000000   0.0000000   0.0000000   0.0000000   0.0000000
 NMagM=    0.0000000   0.0000000   0.0000000   0.0000000   0.0000000   0.0000000   0.0000000   0.0000000   0.0000000   0.0000000
 AtZNuc=   6.0000000   6.0000000   6.0000000   6.0000000   6.0000000   6.0000000   6.0000000   6.0000000   6.0000000   6.0000000

  Atom        21          22          23          24          25          26          27          28          29          30
 IAtWgt=          12          12          12          12          12          12           1           1           1           1
 AtmWgt=  12.0000000  12.0000000  12.0000000  12.0000000  12.0000000  12.0000000   1.0078250   1.0078250   1.0078250   1.0078250
 NucSpn=           0           0           0           0           0           0           1           1           1           1
 AtZEff=  -0.0000000  -0.0000000  -0.0000000  -0.0000000  -0.0000000  -0.0000000  -0.0000000  -0.0000000  -0.0000000  -0.0000000
 NQMom=    0.0000000   0.0000000   0.0000000   0.0000000   0.0000000   0.0000000   0.0000000   0.0000000   0.0000000   0.0000000
 NMagM=    0.0000000   0.0000000   0.0000000   0.0000000   0.0000000   0.0000000   2.7928460   2.7928460   2.7928460   2.7928460
 AtZNuc=   6.0000000   6.0000000   6.0000000   6.0000000   6.0000000   6.0000000   1.0000000   1.0000000   1.0000000   1.0000000

  Atom        31          32          33          34          35          36          37          38          39          40
 IAtWgt=           1           1           1           1           1           1           1           1           1           1
 AtmWgt=   1.0078250   1.0078250   1.0078250   1.0078250   1.0078250   1.0078250   1.0078250   1.0078250   1.0078250   1.0078250
 NucSpn=           1           1           1           1           1           1           1           1           1           1
 AtZEff=  -0.0000000  -0.0000000  -0.0000000  -0.0000000  -0.0000000  -0.0000000  -0.0000000  -0.0000000  -0.0000000  -0.0000000
 NQMom=    0.0000000   0.0000000   0.0000000   0.0000000   0.0000000   0.0000000   0.0000000   0.0000000   0.0000000   0.0000000
 NMagM=    2.7928460   2.7928460   2.7928460   2.7928460   2.7928460   2.7928460   2.7928460   2.7928460   2.7928460   2.7928460
 AtZNuc=   1.0000000   1.0000000   1.0000000   1.0000000   1.0000000   1.0000000   1.0000000   1.0000000   1.0000000   1.0000000

  Atom        41          42
 IAtWgt=           1           1
 AtmWgt=   1.0078250   1.0078250
 NucSpn=           1           1
 AtZEff=  -0.0000000  -0.0000000
 NQMom=    0.0000000   0.0000000
 NMagM=    2.7928460   2.7928460
 AtZNuc=   1.0000000   1.0000000
 Leave Link  101 at Thu Sep  8 15:01:28 2022, MaxMem=  1342177280 cpu:              32.4 elap:               0.8
 (Enter /mnt/opt/groups/app-gaussian/g16-avx2/l103.exe)

 GradGradGradGradGradGradGradGradGradGradGradGradGradGradGradGradGradGrad
 Berny optimization.
 Initialization pass.
                           ----------------------------
                           !    Initial Parameters    !
                           ! (Angstroms and Degrees)  !
 --------------------------                            --------------------------
 ! Name  Definition              Value          Derivative Info.                !
 --------------------------------------------------------------------------------
 ! R1    R(1,2)                  1.412          estimate D2E/DX2                !
 ! R2    R(1,3)                  1.3876         estimate D2E/DX2                !
 ! R3    R(1,27)                 1.0875         estimate D2E/DX2                !
 ! R4    R(2,4)                  1.406          estimate D2E/DX2                !
 ! R5    R(2,5)                  1.446          estimate D2E/DX2                !
 ! R6    R(3,6)                  1.4566         estimate D2E/DX2                !
 ! R7    R(3,7)                  1.4373         estimate D2E/DX2                !
 ! R8    R(4,9)                  1.3954         estimate D2E/DX2                !
 ! R9    R(4,28)                 1.0875         estimate D2E/DX2                !
 ! R10   R(5,8)                  1.4063         estimate D2E/DX2                !
 ! R11   R(5,10)                 1.416          estimate D2E/DX2                !
 ! R12   R(6,10)                 1.3906         estimate D2E/DX2                !
 ! R13   R(6,11)                 1.4665         estimate D2E/DX2                !
 ! R14   R(7,12)                 1.355          estimate D2E/DX2                !
 ! R15   R(7,29)                 1.0865         estimate D2E/DX2                !
 ! R16   R(8,14)                 1.3955         estimate D2E/DX2                !
 ! R17   R(8,30)                 1.0876         estimate D2E/DX2                !
 ! R18   R(9,13)                 1.4321         estimate D2E/DX2                !
 ! R19   R(9,14)                 1.45           estimate D2E/DX2                !
 ! R20   R(10,31)                1.0821         estimate D2E/DX2                !
 ! R21   R(11,15)                1.4128         estimate D2E/DX2                !
 ! R22   R(11,16)                1.45           estimate D2E/DX2                !
 ! R23   R(12,15)                1.4411         estimate D2E/DX2                !
 ! R24   R(12,32)                1.0866         estimate D2E/DX2                !
 ! R25   R(13,18)                1.368          estimate D2E/DX2                !
 ! R26   R(13,33)                1.0869         estimate D2E/DX2                !
 ! R27   R(14,17)                1.432          estimate D2E/DX2                !
 ! R28   R(15,21)                1.4255         estimate D2E/DX2                !
 ! R29   R(16,19)                1.436          estimate D2E/DX2                !
 ! R30   R(16,20)                1.423          estimate D2E/DX2                !
 ! R31   R(17,22)                1.368          estimate D2E/DX2                !
 ! R32   R(17,35)                1.0869         estimate D2E/DX2                !
 ! R33   R(18,22)                1.4291         estimate D2E/DX2                !
 ! R34   R(18,34)                1.086          estimate D2E/DX2                !
 ! R35   R(19,23)                1.4178         estimate D2E/DX2                !
 ! R36   R(19,24)                1.4241         estimate D2E/DX2                !
 ! R37   R(20,25)                1.3799         estimate D2E/DX2                !
 ! R38   R(20,37)                1.0813         estimate D2E/DX2                !
 ! R39   R(21,24)                1.3648         estimate D2E/DX2                !
 ! R40   R(21,36)                1.0866         estimate D2E/DX2                !
 ! R41   R(22,38)                1.086          estimate D2E/DX2                !
 ! R42   R(23,26)                1.377          estimate D2E/DX2                !
 ! R43   R(23,40)                1.0869         estimate D2E/DX2                !
 ! R44   R(24,39)                1.0865         estimate D2E/DX2                !
 ! R45   R(25,26)                1.4102         estimate D2E/DX2                !
 ! R46   R(25,41)                1.0861         estimate D2E/DX2                !
 ! R47   R(26,42)                1.0858         estimate D2E/DX2                !
 ! A1    A(2,1,3)              122.1906         estimate D2E/DX2                !
 ! A2    A(2,1,27)             118.7749         estimate D2E/DX2                !
 ! A3    A(3,1,27)             118.9733         estimate D2E/DX2                !
 ! A4    A(1,2,4)              122.8918         estimate D2E/DX2                !
 ! A5    A(1,2,5)              117.8458         estimate D2E/DX2                !
 ! A6    A(4,2,5)              119.212          estimate D2E/DX2                !
 ! A7    A(1,3,6)              120.303          estimate D2E/DX2                !
 ! A8    A(1,3,7)              120.3856         estimate D2E/DX2                !
 ! A9    A(6,3,7)              119.1563         estimate D2E/DX2                !
 ! A10   A(2,4,9)              121.6254         estimate D2E/DX2                !
 ! A11   A(2,4,28)             119.0471         estimate D2E/DX2                !
 ! A12   A(9,4,28)             119.3267         estimate D2E/DX2                !
 ! A13   A(2,5,8)              118.9524         estimate D2E/DX2                !
 ! A14   A(2,5,10)             119.1583         estimate D2E/DX2                !
 ! A15   A(8,5,10)             121.8888         estimate D2E/DX2                !
 ! A16   A(3,6,10)             117.1632         estimate D2E/DX2                !
 ! A17   A(3,6,11)             118.7644         estimate D2E/DX2                !
 ! A18   A(10,6,11)            123.8892         estimate D2E/DX2                !
 ! A19   A(3,7,12)             120.5654         estimate D2E/DX2                !
 ! A20   A(3,7,29)             118.4302         estimate D2E/DX2                !
 ! A21   A(12,7,29)            120.8979         estimate D2E/DX2                !
 ! A22   A(5,8,14)             121.7309         estimate D2E/DX2                !
 ! A23   A(5,8,30)             119.0297         estimate D2E/DX2                !
 ! A24   A(14,8,30)            119.2366         estimate D2E/DX2                !
 ! A25   A(4,9,13)             122.2701         estimate D2E/DX2                !
 ! A26   A(4,9,14)             119.2245         estimate D2E/DX2                !
 ! A27   A(13,9,14)            118.5048         estimate D2E/DX2                !
 ! A28   A(5,10,6)             122.8448         estimate D2E/DX2                !
 ! A29   A(5,10,31)            117.0781         estimate D2E/DX2                !
 ! A30   A(6,10,31)            120.0334         estimate D2E/DX2                !
 ! A31   A(6,11,15)            117.6783         estimate D2E/DX2                !
 ! A32   A(6,11,16)            124.4262         estimate D2E/DX2                !
 ! A33   A(15,11,16)           117.8954         estimate D2E/DX2                !
 ! A34   A(7,12,15)            121.5354         estimate D2E/DX2                !
 ! A35   A(7,12,32)            120.5215         estimate D2E/DX2                !
 ! A36   A(15,12,32)           117.8984         estimate D2E/DX2                !
 ! A37   A(9,13,18)            120.9873         estimate D2E/DX2                !
 ! A38   A(9,13,33)            118.4009         estimate D2E/DX2                !
 ! A39   A(18,13,33)           120.6118         estimate D2E/DX2                !
 ! A40   A(8,14,9)             119.2459         estimate D2E/DX2                !
 ! A41   A(8,14,17)            122.2224         estimate D2E/DX2                !
 ! A42   A(9,14,17)            118.5316         estimate D2E/DX2                !
 ! A43   A(11,15,12)           120.4975         estimate D2E/DX2                !
 ! A44   A(11,15,21)           120.501          estimate D2E/DX2                !
 ! A45   A(12,15,21)           118.9937         estimate D2E/DX2                !
 ! A46   A(11,16,19)           119.061          estimate D2E/DX2                !
 ! A47   A(11,16,20)           124.0661         estimate D2E/DX2                !
 ! A48   A(19,16,20)           116.7165         estimate D2E/DX2                !
 ! A49   A(14,17,22)           120.9906         estimate D2E/DX2                !
 ! A50   A(14,17,35)           118.3992         estimate D2E/DX2                !
 ! A51   A(22,17,35)           120.6102         estimate D2E/DX2                !
 ! A52   A(13,18,22)           120.5064         estimate D2E/DX2                !
 ! A53   A(13,18,34)           120.1715         estimate D2E/DX2                !
 ! A54   A(22,18,34)           119.3222         estimate D2E/DX2                !
 ! A55   A(16,19,23)           119.9033         estimate D2E/DX2                !
 ! A56   A(16,19,24)           119.717          estimate D2E/DX2                !
 ! A57   A(23,19,24)           120.3065         estimate D2E/DX2                !
 ! A58   A(16,20,25)           121.8365         estimate D2E/DX2                !
 ! A59   A(16,20,37)           119.4106         estimate D2E/DX2                !
 ! A60   A(25,20,37)           118.6608         estimate D2E/DX2                !
 ! A61   A(15,21,24)           121.1622         estimate D2E/DX2                !
 ! A62   A(15,21,36)           118.3492         estimate D2E/DX2                !
 ! A63   A(24,21,36)           120.4742         estimate D2E/DX2                !
 ! A64   A(17,22,18)           120.4794         estimate D2E/DX2                !
 ! A65   A(17,22,38)           120.1859         estimate D2E/DX2                !
 ! A66   A(18,22,38)           119.3347         estimate D2E/DX2                !
 ! A67   A(19,23,26)           121.2389         estimate D2E/DX2                !
 ! A68   A(19,23,40)           118.3205         estimate D2E/DX2                !
 ! A69   A(26,23,40)           120.4158         estimate D2E/DX2                !
 ! A70   A(19,24,21)           120.2652         estimate D2E/DX2                !
 ! A71   A(19,24,39)           118.8633         estimate D2E/DX2                !
 ! A72   A(21,24,39)           120.7813         estimate D2E/DX2                !
 ! A73   A(20,25,26)           120.6588         estimate D2E/DX2                !
 ! A74   A(20,25,41)           119.4886         estimate D2E/DX2                !
 ! A75   A(26,25,41)           119.8411         estimate D2E/DX2                !
 ! A76   A(23,26,25)           119.2285         estimate D2E/DX2                !
 ! A77   A(23,26,42)           120.4948         estimate D2E/DX2                !
 ! A78   A(25,26,42)           120.2281         estimate D2E/DX2                !
 ! D1    D(3,1,2,4)            179.8627         estimate D2E/DX2                !
 ! D2    D(3,1,2,5)              2.4683         estimate D2E/DX2                !
 ! D3    D(27,1,2,4)             2.737          estimate D2E/DX2                !
 ! D4    D(27,1,2,5)          -174.6575         estimate D2E/DX2                !
 ! D5    D(2,1,3,6)              3.3852         estimate D2E/DX2                !
 ! D6    D(2,1,3,7)           -172.0505         estimate D2E/DX2                !
 ! D7    D(27,1,3,6)          -179.4946         estimate D2E/DX2                !
 ! D8    D(27,1,3,7)             5.0697         estimate D2E/DX2                !
 ! D9    D(1,2,4,9)           -176.9968         estimate D2E/DX2                !
 ! D10   D(1,2,4,28)             2.6947         estimate D2E/DX2                !
 ! D11   D(5,2,4,9)              0.3636         estimate D2E/DX2                !
 ! D12   D(5,2,4,28)          -179.9449         estimate D2E/DX2                !
 ! D13   D(1,2,5,8)            176.4637         estimate D2E/DX2                !
 ! D14   D(1,2,5,10)            -3.7971         estimate D2E/DX2                !
 ! D15   D(4,2,5,8)             -1.0297         estimate D2E/DX2                !
 ! D16   D(4,2,5,10)           178.7095         estimate D2E/DX2                !
 ! D17   D(1,3,6,10)            -7.7937         estimate D2E/DX2                !
 ! D18   D(1,3,6,11)           176.9314         estimate D2E/DX2                !
 ! D19   D(7,3,6,10)           167.6978         estimate D2E/DX2                !
 ! D20   D(7,3,6,11)            -7.5771         estimate D2E/DX2                !
 ! D21   D(1,3,7,12)           171.9033         estimate D2E/DX2                !
 ! D22   D(1,3,7,29)            -4.3784         estimate D2E/DX2                !
 ! D23   D(6,3,7,12)            -3.5844         estimate D2E/DX2                !
 ! D24   D(6,3,7,29)          -179.8661         estimate D2E/DX2                !
 ! D25   D(2,4,9,13)          -179.9218         estimate D2E/DX2                !
 ! D26   D(2,4,9,14)             0.3333         estimate D2E/DX2                !
 ! D27   D(28,4,9,13)            0.3876         estimate D2E/DX2                !
 ! D28   D(28,4,9,14)         -179.3573         estimate D2E/DX2                !
 ! D29   D(2,5,8,14)             1.0159         estimate D2E/DX2                !
 ! D30   D(2,5,8,30)          -179.6104         estimate D2E/DX2                !
 ! D31   D(10,5,8,14)         -178.7159         estimate D2E/DX2                !
 ! D32   D(10,5,8,30)            0.6579         estimate D2E/DX2                !
 ! D33   D(2,5,10,6)            -0.8429         estimate D2E/DX2                !
 ! D34   D(2,5,10,31)          176.7514         estimate D2E/DX2                !
 ! D35   D(8,5,10,6)           178.8884         estimate D2E/DX2                !
 ! D36   D(8,5,10,31)           -3.5174         estimate D2E/DX2                !
 ! D37   D(3,6,10,5)             6.535          estimate D2E/DX2                !
 ! D38   D(3,6,10,31)         -170.9908         estimate D2E/DX2                !
 ! D39   D(11,6,10,5)         -178.4555         estimate D2E/DX2                !
 ! D40   D(11,6,10,31)           4.0188         estimate D2E/DX2                !
 ! D41   D(3,6,11,15)           15.2353         estimate D2E/DX2                !
 ! D42   D(3,6,11,16)         -164.8694         estimate D2E/DX2                !
 ! D43   D(10,6,11,15)        -159.6994         estimate D2E/DX2                !
 ! D44   D(10,6,11,16)          20.1958         estimate D2E/DX2                !
 ! D45   D(3,7,12,15)            6.9499         estimate D2E/DX2                !
 ! D46   D(3,7,12,32)         -175.5336         estimate D2E/DX2                !
 ! D47   D(29,7,12,15)        -176.8609         estimate D2E/DX2                !
 ! D48   D(29,7,12,32)           0.6557         estimate D2E/DX2                !
 ! D49   D(5,8,14,9)            -0.3222         estimate D2E/DX2                !
 ! D50   D(5,8,14,17)          179.5513         estimate D2E/DX2                !
 ! D51   D(30,8,14,9)         -179.6946         estimate D2E/DX2                !
 ! D52   D(30,8,14,17)           0.1788         estimate D2E/DX2                !
 ! D53   D(4,9,13,18)         -179.7418         estimate D2E/DX2                !
 ! D54   D(4,9,13,33)            0.2514         estimate D2E/DX2                !
 ! D55   D(14,9,13,18)           0.005          estimate D2E/DX2                !
 ! D56   D(14,9,13,33)         179.9981         estimate D2E/DX2                !
 ! D57   D(4,9,14,8)            -0.365          estimate D2E/DX2                !
 ! D58   D(4,9,14,17)          179.7568         estimate D2E/DX2                !
 ! D59   D(13,9,14,8)          179.8803         estimate D2E/DX2                !
 ! D60   D(13,9,14,17)           0.0022         estimate D2E/DX2                !
 ! D61   D(6,11,15,12)         -12.2941         estimate D2E/DX2                !
 ! D62   D(6,11,15,21)         168.7308         estimate D2E/DX2                !
 ! D63   D(16,11,15,12)        167.8037         estimate D2E/DX2                !
 ! D64   D(16,11,15,21)        -11.1714         estimate D2E/DX2                !
 ! D65   D(6,11,16,19)        -166.675          estimate D2E/DX2                !
 ! D66   D(6,11,16,20)          18.0256         estimate D2E/DX2                !
 ! D67   D(15,11,16,19)         13.22           estimate D2E/DX2                !
 ! D68   D(15,11,16,20)       -162.0793         estimate D2E/DX2                !
 ! D69   D(7,12,15,11)           1.2543         estimate D2E/DX2                !
 ! D70   D(7,12,15,21)        -179.7552         estimate D2E/DX2                !
 ! D71   D(32,12,15,11)       -176.3251         estimate D2E/DX2                !
 ! D72   D(32,12,15,21)          2.6654         estimate D2E/DX2                !
 ! D73   D(9,13,18,22)           0.0032         estimate D2E/DX2                !
 ! D74   D(9,13,18,34)         179.9992         estimate D2E/DX2                !
 ! D75   D(33,13,18,22)       -179.9899         estimate D2E/DX2                !
 ! D76   D(33,13,18,34)          0.0062         estimate D2E/DX2                !
 ! D77   D(8,14,17,22)        -179.8924         estimate D2E/DX2                !
 ! D78   D(8,14,17,35)           0.1211         estimate D2E/DX2                !
 ! D79   D(9,14,17,22)          -0.0181         estimate D2E/DX2                !
 ! D80   D(9,14,17,35)         179.9955         estimate D2E/DX2                !
 ! D81   D(11,15,21,24)          1.5603         estimate D2E/DX2                !
 ! D82   D(11,15,21,36)       -177.0694         estimate D2E/DX2                !
 ! D83   D(12,15,21,24)       -177.4301         estimate D2E/DX2                !
 ! D84   D(12,15,21,36)          3.9403         estimate D2E/DX2                !
 ! D85   D(11,16,19,23)        177.1266         estimate D2E/DX2                !
 ! D86   D(11,16,19,24)         -5.976          estimate D2E/DX2                !
 ! D87   D(20,16,19,23)         -7.2321         estimate D2E/DX2                !
 ! D88   D(20,16,19,24)        169.6653         estimate D2E/DX2                !
 ! D89   D(11,16,20,25)       -178.97           estimate D2E/DX2                !
 ! D90   D(11,16,20,37)          4.5678         estimate D2E/DX2                !
 ! D91   D(19,16,20,25)          5.6297         estimate D2E/DX2                !
 ! D92   D(19,16,20,37)       -170.8325         estimate D2E/DX2                !
 ! D93   D(14,17,22,18)          0.0266         estimate D2E/DX2                !
 ! D94   D(14,17,22,38)       -179.9769         estimate D2E/DX2                !
 ! D95   D(35,17,22,18)       -179.9872         estimate D2E/DX2                !
 ! D96   D(35,17,22,38)          0.0092         estimate D2E/DX2                !
 ! D97   D(13,18,22,17)         -0.0192         estimate D2E/DX2                !
 ! D98   D(13,18,22,38)        179.9843         estimate D2E/DX2                !
 ! D99   D(34,18,22,17)        179.9847         estimate D2E/DX2                !
 ! D100  D(34,18,22,38)         -0.0117         estimate D2E/DX2                !
 ! D101  D(16,19,23,26)          3.6339         estimate D2E/DX2                !
 ! D102  D(16,19,23,40)       -178.1704         estimate D2E/DX2                !
 ! D103  D(24,19,23,26)       -173.245          estimate D2E/DX2                !
 ! D104  D(24,19,23,40)          4.9507         estimate D2E/DX2                !
 ! D105  D(16,19,24,21)         -3.7847         estimate D2E/DX2                !
 ! D106  D(16,19,24,39)        179.6395         estimate D2E/DX2                !
 ! D107  D(23,19,24,21)        173.1            estimate D2E/DX2                !
 ! D108  D(23,19,24,39)         -3.4757         estimate D2E/DX2                !
 ! D109  D(16,20,25,26)         -0.2534         estimate D2E/DX2                !
 ! D110  D(16,20,25,41)       -179.0168         estimate D2E/DX2                !
 ! D111  D(37,20,25,26)        176.2345         estimate D2E/DX2                !
 ! D112  D(37,20,25,41)         -2.529          estimate D2E/DX2                !
 ! D113  D(15,21,24,19)          6.1215         estimate D2E/DX2                !
 ! D114  D(15,21,24,39)       -177.3693         estimate D2E/DX2                !
 ! D115  D(36,21,24,19)       -175.2778         estimate D2E/DX2                !
 ! D116  D(36,21,24,39)          1.2314         estimate D2E/DX2                !
 ! D117  D(19,23,26,25)          1.9336         estimate D2E/DX2                !
 ! D118  D(19,23,26,42)        179.4059         estimate D2E/DX2                !
 ! D119  D(40,23,26,25)       -176.2245         estimate D2E/DX2                !
 ! D120  D(40,23,26,42)          1.2478         estimate D2E/DX2                !
 ! D121  D(20,25,26,23)         -3.6709         estimate D2E/DX2                !
 ! D122  D(20,25,26,42)        178.8498         estimate D2E/DX2                !
 ! D123  D(41,25,26,23)        175.0882         estimate D2E/DX2                !
 ! D124  D(41,25,26,42)         -2.391          estimate D2E/DX2                !
 --------------------------------------------------------------------------------
 Trust Radius=3.00D-01 FncErr=1.00D-07 GrdErr=1.00D-06 EigMax=2.50D+02 EigMin=1.00D-04
 Number of steps in this run=    252 maximum allowed number of steps=    252.
 GradGradGradGradGradGradGradGradGradGradGradGradGradGradGradGradGradGrad

 Leave Link  103 at Thu Sep  8 15:01:30 2022, MaxMem=  1342177280 cpu:               3.4 elap:               0.1
 (Enter /mnt/opt/groups/app-gaussian/g16-avx2/l202.exe)
                          Input orientation:                          
 ---------------------------------------------------------------------
 Center     Atomic      Atomic             Coordinates (Angstroms)
 Number     Number       Type             X           Y           Z
 ---------------------------------------------------------------------
      1          6           0        1.070112    2.281746    0.346157
      2          6           0        1.998487    1.227595    0.202282
      3          6           0       -0.298476    2.081804    0.234933
      4          6           0        3.387966    1.413945    0.309255
      5          6           0        1.485443   -0.084482   -0.123534
      6          6           0       -0.831467    0.741167    0.034454
      7          6           0       -1.197974    3.202737    0.218074
      8          6           0        2.393844   -1.134615   -0.346209
      9          6           0        4.284952    0.365498    0.101411
     10          6           0        0.084901   -0.277235   -0.203884
     11          6           0       -2.285921    0.559432   -0.010440
     12          6           0       -2.513761    3.026310   -0.053096
     13          6           0        5.702448    0.539382    0.208398
     14          6           0        3.772667   -0.947185   -0.240325
     15          6           0       -3.085971    1.710460   -0.186652
     16          6           0       -2.956249   -0.720474    0.111539
     17          6           0        4.706633   -2.011152   -0.455564
     18          6           0        6.558431   -0.505933   -0.006038
     19          6           0       -4.347217   -0.814963   -0.232499
     20          6           0       -2.348667   -1.890665    0.646650
     21          6           0       -4.476000    1.587767   -0.477756
     22          6           0        6.053494   -1.799660   -0.343023
     23          6           0       -5.005048   -2.069704   -0.178405
     24          6           0       -5.074531    0.364124   -0.562305
     25          6           0       -3.023742   -3.091814    0.722101
     26          6           0       -4.355454   -3.197833    0.270538
     27          1           0        1.443998    3.290722    0.503794
     28          1           0        3.770865    2.401669    0.555313
     29          1           0       -0.787452    4.197665    0.366646
     30          1           0        2.009514   -2.120538   -0.597649
     31          1           0       -0.261003   -1.258100   -0.502682
     32          1           0       -3.179378    3.881097   -0.136964
     33          1           0        6.084610    1.524056    0.464613
     34          1           0        7.631115   -0.359178    0.078590
     35          1           0        4.320276   -2.994266   -0.711547
     36          1           0       -5.048190    2.494504   -0.654335
     37          1           0       -1.350591   -1.829920    1.058311
     38          1           0        6.750165   -2.615899   -0.509439
     39          1           0       -6.124830    0.275904   -0.826246
     40          1           0       -6.050172   -2.117114   -0.473160
     41          1           0       -2.528488   -3.957313    1.152422
     42          1           0       -4.873837   -4.150808    0.315970
 ---------------------------------------------------------------------
                    Distance matrix (angstroms):
                    1          2          3          4          5
     1  C    0.000000
     2  C    1.412025   0.000000
     3  C    1.387581   2.450873   0.000000
     4  C    2.475255   1.405995   3.747187   0.000000
     5  C    2.447886   1.446000   2.829074   2.460119   0.000000
     6  C    2.467092   2.876355   1.456564   4.281561   2.464696
     7  C    2.451294   3.757499   1.437314   4.923305   4.257139
     8  C    3.728694   2.457069   4.234580   2.813018   1.406256
     9  C    3.750614   2.445671   4.896054   1.395358   2.844351
    10  C    2.796707   2.468055   2.429939   3.746150   1.416025
    11  C    3.788995   4.341410   2.515504   5.746772   3.827610
    12  C    3.682109   4.864255   2.425395   6.128736   5.067112
    13  C    4.951096   3.767360   6.196036   2.476259   4.275806
    14  C    4.251325   2.841352   5.096553   2.454581   2.447303
    15  C    4.228863   5.122123   2.843547   6.499670   4.911581
    16  C    5.027917   5.324717   3.864162   6.696559   4.493147
    17  C    5.682958   4.272739   6.502322   3.749016   3.768072
    18  C    6.165780   4.882787   7.332914   3.719837   5.091820
    19  C    6.266730   6.680497   5.000206   8.068121   5.879235
    20  C    5.402533   5.368310   4.489243   6.628970   4.307654
    21  C    5.649761   6.520058   4.266580   7.905160   6.201669
    22  C    6.478190   5.089667   7.466413   4.225845   4.884373
    23  C    7.491185   7.750265   6.289490   9.100347   6.787532
    24  C    6.500709   7.166433   5.137773   8.571791   6.589919
    25  C    6.765805   6.644568   5.867771   7.847439   5.485608
    26  C    7.711567   7.743490   6.658446   9.012799   6.630560
    27  H    1.087508   2.157513   2.137752   2.709086   3.433258
    28  H    2.711493   2.155088   4.094447   1.087545   3.444551
    29  H    2.668653   4.075511   2.175618   5.018616   4.872690
    30  H    4.599277   3.442384   4.866178   3.900663   2.155217
    31  H    3.875939   3.432339   3.420590   4.595002   2.138038
    32  H    4.566125   5.828074   3.416922   7.029648   6.122626
    33  H    5.072802   4.105254   6.411523   2.703359   4.907713
    34  H    7.077629   5.853174   8.298268   4.604507   6.155128
    35  H    6.286383   4.904070   6.927855   4.619909   4.104739
    36  H    6.203214   7.210722   4.849835   8.559488   7.044237
    37  H    4.824185   4.614922   4.133580   5.791172   3.533610
    38  H    7.548640   6.152840   8.503284   5.311712   5.854425
    39  H    7.560762   8.243292   6.191428   9.647683   7.651140
    40  H    8.409500   8.742094   7.156418  10.107374   7.812767
    41  H    7.247471   6.948348   6.502744   8.035283   5.721759
    42  H    8.758378   8.727484   7.732137   9.961120   7.560993
                    6          7          8          9         10
     6  C    0.000000
     7  C    2.495470   0.000000
     8  C    3.750479   5.659699   0.000000
     9  C    5.130629   6.174627   2.454993   0.000000
    10  C    1.390567   3.732830   2.467098   4.259899   0.000000
    11  C    1.466451   2.867561   4.988260   6.574686   2.521553
    12  C    2.838953   1.354974   6.440792   7.302485   4.205852
    13  C    6.539344   7.396579   3.749229   1.432123   5.691544
    14  C    4.911628   6.491476   1.395527   1.449950   3.748303
    15  C    2.463982   2.440333   6.176430   7.498160   3.742413
    16  C    2.580123   4.300519   5.385586   7.322187   3.089425
    17  C    6.203703   7.905872   2.475736   2.477196   4.942693
    18  C    7.494497   8.600365   4.225487   2.437138   6.480589
    19  C    3.853998   5.124711   6.749593   8.718906   4.464711
    20  C    3.098906   5.239324   4.903957   7.027977   3.041187
    21  C    3.776468   3.719914   7.390766   8.864742   4.935084
    22  C    7.348536   8.827378   3.719588   2.830755   6.161269
    23  C    5.036376   6.515339   7.459635   9.607945   5.396404
    24  C    4.301381   4.867690   7.620337   9.382987   5.211482
    25  C    4.468856   6.573343   5.858511   8.108962   4.294527
    26  C    5.290552   7.137207   7.084509   9.347863   5.335890
    27  H    3.449384   2.658833   4.605249   4.097544   3.883075
    28  H    4.920368   5.044284   3.900543   2.148559   4.619441
    29  H    3.472703   1.086501   6.249961   6.362793   4.594696
    30  H    4.081676   6.268225   1.087647   3.441900   2.693873
    31  H    2.147327   4.614810   2.662319   4.864844   1.082140
    32  H    3.924440   2.124191   7.500797   8.254240   5.286939
    33  H    6.973527   7.477619   4.620359   2.170931   6.299845
    34  H    8.533932   9.521529   5.311381   3.423811   7.551944
    35  H    6.407061   8.349738   2.702390   3.456901   5.057507
    36  H    4.618373   4.010842   8.285488   9.602675   5.850988
    37  H    2.815717   5.104599   4.059177   6.123305   2.462642
    38  H    8.309444   9.877181   4.604170   3.916522   7.070252
    39  H    5.383026   5.825021   8.647994  10.451418   6.265306
    40  H    5.971794   7.233426   8.501931  10.644636   6.410677
    41  H    5.119126   7.342315   5.868805   8.137216   4.712997
    42  H    6.352277   8.221689   7.896524  10.214033   6.313786
                   11         12         13         14         15
    11  C    0.000000
    12  C    2.477744   0.000000
    13  C    7.991391   8.588322   0.000000
    14  C    6.247338   7.439280   2.476951   0.000000
    15  C    1.412797   1.441084   8.874897   7.355737   0.000000
    16  C    1.449958   3.776412   8.750409   6.741922   2.452588
    17  C    7.463367   8.813177   2.817395   1.432008   8.639872
    18  C    8.908287   9.735688   1.367981   2.830208   9.897450
    19  C    2.487411   4.260179  10.150094   8.120964   2.823226
    20  C    2.537455   4.969260   8.421262   6.256805   3.769099
    21  C    2.464204   2.469843  10.255278   8.632663   1.425474
    22  C    8.673048   9.837271   2.428665   2.437095   9.791589
    23  C    3.786056   5.673762  11.027575   8.849416   4.239406
    24  C    2.849394   3.728816  10.805923   8.949643   2.430660
    25  C    3.796392   6.188090   9.465509   7.191444   4.887897
    26  C    4.298716   6.498964  10.729959   8.449423   5.090378
    27  H    4.651524   4.005483   5.078536   4.892471   4.847119
    28  H    6.355987   6.344830   2.705453   3.442073   6.931413
    29  H    3.952764   2.128003   7.451636   6.901636   3.431547
    30  H    5.096844   6.873616   4.621974   2.147824   6.388226
    31  H    2.765143   4.861401   6.268917   4.054133   4.110069
    32  H    3.442053   1.086619   9.495955   8.464864   2.173214
    33  H    8.439311   8.743956   1.086866   3.456740   9.195567
    34  H    9.959888  10.695671   2.131670   3.916003  10.918319
    35  H    7.534067   9.131536   3.904275   2.170822   8.789906
    36  H    3.433545   2.658503  10.960977   9.477560   2.164199
    37  H    2.779582   5.115776   7.488745   5.358493   4.134703
    38  H    9.590755  10.856477   3.401294   3.423817  10.750402
    39  H    3.934863   4.604597  11.875370   9.989980   3.420774
    40  H    4.641939   6.255994  12.068371   9.895004   4.849629
    41  H    4.670340   7.086923   9.426545   7.120756   5.850432
    42  H    5.384256   7.564205  11.570102   9.237678   6.148460
                   16         17         18         19         20
    16  C    0.000000
    17  C    7.791484   0.000000
    18  C    9.517825   2.428356   0.000000
    19  C    1.435995   9.135252  10.912376   0.000000
    20  C    1.422971   7.141894   9.037692   2.433976   0.000000
    21  C    2.825754   9.862731  11.241208   2.418646   4.229577
    22  C    9.085524   1.368002   1.429073  10.447805   8.460735
    23  C    2.470236   9.715812  11.670010   1.417760   2.787316
    24  C    2.473366  10.066007  11.678709   1.424080   3.738446
    25  C    2.449611   7.893885   9.951633   2.801231   1.379920
    26  C    2.849625   9.168253  11.244363   2.435402   2.424323
    27  H    5.967054   6.298811   6.389988   7.137013   6.422732
    28  H    7.429588   4.622826   4.066914   8.767589   7.475369
    29  H    5.381157   8.331291   8.730677   6.177163   6.291546
    30  H    5.207872   2.703073   4.863085   6.499684   4.538156
    31  H    2.816143   5.024611   6.878742   4.119043   2.465653
    32  H    4.613675   9.849329  10.681203   4.840037   5.883653
    33  H    9.322001   3.904259   2.137025  10.713542   9.100199
    34  H   10.593578   3.401019   1.085979  11.991036  10.112576
    35  H    7.667817   1.086882   3.420363   8.950100   6.894740
    36  H    3.911376  10.746954  12.005689   3.409088   5.311280
    37  H    2.169190   6.246169   8.089401   3.417030   1.081347
    38  H    9.909224   2.131817   2.177643  11.245975   9.200611
    39  H    3.451393  11.076490  12.733779   2.168510   4.595960
    40  H    3.444537  10.757341  12.719708   2.157214   3.873809
    41  H    3.426885   7.662907   9.789083   3.885890   2.135222
    42  H    3.935242   9.846766  12.003564   3.421404   3.405008
                   21         22         23         24         25
    21  C    0.000000
    22  C   11.061784   0.000000
    23  C    3.707640  11.063064   0.000000
    24  C    1.364804  11.338562   2.464899   0.000000
    25  C    5.044521   9.230404   2.404411   4.218879   0.000000
    26  C    4.845249  10.520340   1.377025   3.728034   1.410179
    27  H    6.237778   6.919288   8.413665   7.224456   7.793916
    28  H    8.351075   4.865035   9.876648   9.145583   8.739157
    29  H    4.596735   9.125244   7.573976   5.825636   7.633076
    30  H    7.471800   4.064674   7.027263   7.507229   5.293277
    31  H    5.085841   6.339689   4.823880   5.079884   3.534873
    32  H    2.656451  10.842481   6.224694   4.017663   7.027354
    33  H   10.602764   3.420575  11.675149  11.266163  10.214433
    34  H   12.275274   2.177529  12.754002  12.742345  11.018502
    35  H    9.920895   2.137040   9.386199   9.978149   7.483279
    36  H    1.086625  11.907315   4.589157   2.132530   6.099173
    37  H    4.879372   7.535591   3.865491   4.616054   2.122463
    38  H   11.987435   1.085952  11.772550  12.194538   9.862679
    39  H    2.135666  12.363375   2.678710   1.086543   4.832768
    40  H    4.025442  12.108528   1.086928   2.667651   3.396758
    41  H    6.099032   8.974533   3.386372   5.300702   1.086067
    42  H    5.806851  11.196818   2.143039   4.603939   2.170083
                   26         27         28         29         30
    26  C    0.000000
    27  H    8.705711   0.000000
    28  H    9.872820   2.491461   0.000000
    29  H    8.211776   2.412618   4.903004   0.000000
    30  H    6.513611   5.551101   4.988190   6.976573   0.000000
    31  H    4.596190   4.961029   5.547001   5.549617   2.430651
    32  H    7.187521   4.704755   7.139596   2.464782   7.947103
    33  H   11.459879   4.965675   2.476257   7.374484   5.569369
    34  H   12.319604   7.196040   4.769808   9.577059   5.929763
    35  H    8.733511   7.017913   5.569821   8.886802   2.473054
    36  H    5.808440   6.642570   8.902112   4.700750   8.432853
    37  H    3.394256   5.859880   6.662482   6.093218   3.757255
    38  H   11.148174   8.004388   5.931772  10.198424   4.767278
    39  H    4.049750   8.255016  10.215300   6.729844   8.483086
    40  H    2.143154   9.293100  10.859555   8.263046   8.060648
    41  H    2.166180   8.290680   8.970788   8.375698   5.199034
    42  H    1.085793   9.763539  10.850028   9.295058   7.234447
                   31         32         33         34         35
    31  H    0.000000
    32  H    5.921318   0.000000
    33  H    6.995917   9.578048   0.000000
    34  H    7.964387  11.614351   2.467238   0.000000
    35  H    4.903674  10.190465   4.991138   4.304609   0.000000
    36  H    6.084587   2.383856  11.230897  13.017122  10.858086
    37  H    1.987682   6.114643   8.178254   9.153905   6.053663
    38  H    7.141438  11.872048   4.304761   2.492918   2.467462
    39  H    6.069788   4.706189  12.340771  13.800293  10.945657
    40  H    5.852628   6.658305  12.703955  13.804796  10.410207
    41  H    3.894433   7.970373  10.232495  10.831308   7.162919
    42  H    5.506014   8.221182  12.341545  13.069301   9.323363
                   36         37         38         39         40
    36  H    0.000000
    37  H    5.941888   0.000000
    38  H   12.858398   8.288417   0.000000
    39  H    2.472022   5.547919  13.199560   0.000000
    40  H    4.722691   4.951156  12.810103   2.420078   0.000000
    41  H    7.158157   2.433536   9.521270   5.896518   4.293147
    42  H    6.718040   4.283790  11.753921   4.739770   2.478387
                   41         42
    41  H    0.000000
    42  H    2.497550   0.000000
 Stoichiometry    C26H16
 Framework group  C1[X(C26H16)]
 Deg. of freedom   120
 Full point group                 C1      NOp   1
 Largest Abelian subgroup         C1      NOp   1
 Largest concise Abelian subgroup C1      NOp   1
                         Standard orientation:                         
 ---------------------------------------------------------------------
 Center     Atomic      Atomic             Coordinates (Angstroms)
 Number     Number       Type             X           Y           Z
 ---------------------------------------------------------------------
      1          6           0        1.070112    2.281746    0.346157
      2          6           0        1.998487    1.227595    0.202282
      3          6           0       -0.298476    2.081804    0.234933
      4          6           0        3.387966    1.413945    0.309255
      5          6           0        1.485443   -0.084482   -0.123534
      6          6           0       -0.831467    0.741167    0.034454
      7          6           0       -1.197974    3.202737    0.218074
      8          6           0        2.393844   -1.134615   -0.346209
      9          6           0        4.284952    0.365498    0.101411
     10          6           0        0.084901   -0.277235   -0.203884
     11          6           0       -2.285921    0.559432   -0.010440
     12          6           0       -2.513761    3.026310   -0.053096
     13          6           0        5.702448    0.539382    0.208398
     14          6           0        3.772667   -0.947185   -0.240325
     15          6           0       -3.085971    1.710460   -0.186652
     16          6           0       -2.956249   -0.720474    0.111539
     17          6           0        4.706633   -2.011152   -0.455564
     18          6           0        6.558431   -0.505933   -0.006038
     19          6           0       -4.347217   -0.814963   -0.232499
     20          6           0       -2.348667   -1.890665    0.646650
     21          6           0       -4.476000    1.587767   -0.477756
     22          6           0        6.053494   -1.799660   -0.343023
     23          6           0       -5.005048   -2.069704   -0.178405
     24          6           0       -5.074531    0.364124   -0.562305
     25          6           0       -3.023742   -3.091814    0.722101
     26          6           0       -4.355454   -3.197833    0.270538
     27          1           0        1.443998    3.290722    0.503794
     28          1           0        3.770865    2.401669    0.555313
     29          1           0       -0.787452    4.197665    0.366646
     30          1           0        2.009514   -2.120538   -0.597649
     31          1           0       -0.261003   -1.258100   -0.502682
     32          1           0       -3.179378    3.881097   -0.136964
     33          1           0        6.084610    1.524056    0.464613
     34          1           0        7.631115   -0.359178    0.078590
     35          1           0        4.320276   -2.994266   -0.711547
     36          1           0       -5.048190    2.494504   -0.654335
     37          1           0       -1.350591   -1.829920    1.058311
     38          1           0        6.750165   -2.615899   -0.509439
     39          1           0       -6.124830    0.275904   -0.826246
     40          1           0       -6.050172   -2.117114   -0.473160
     41          1           0       -2.528488   -3.957313    1.152422
     42          1           0       -4.873837   -4.150808    0.315970
 ---------------------------------------------------------------------
 Rotational constants (GHZ):           0.4613828           0.1116762           0.0911535
 Leave Link  202 at Thu Sep  8 15:01:32 2022, MaxMem=  1342177280 cpu:               5.7 elap:               0.2
 (Enter /mnt/opt/groups/app-gaussian/g16-avx2/l301.exe)
 Standard basis: 6-31G(d,p) (6D, 7F)
 Ernie: Thresh=  0.10000D-02 Tol=  0.10000D-05 Strict=F.
 There are   470 symmetry adapted cartesian basis functions of A   symmetry.
 There are   470 symmetry adapted basis functions of A   symmetry.
   470 basis functions,   840 primitive gaussians,   470 cartesian basis functions
    86 alpha electrons       86 beta electrons
       nuclear repulsion energy      1973.1164443103 Hartrees.
 IExCor=  402 DFT=T Ex+Corr=B3LYP ExCW=0 ScaHFX=  0.200000
 ScaDFX=  0.800000  0.720000  1.000000  0.810000 ScalE2=  1.000000  1.000000
 IRadAn=      5 IRanWt=     -1 IRanGd=            0 ICorTp=0 IEmpDi=131
 NAtoms=   42 NActive=   42 NUniq=   42 SFac= 1.00D+00 NAtFMM=   60 NAOKFM=F Big=F
 Integral buffers will be    131072 words long.
 Raffenetti 2 integral format.
 Two-electron integral symmetry is turned on.
 R6Disp:  Grimme-D3 Dispersion energy=       -0.0387416190 Hartrees.
 Nuclear repulsion after empirical dispersion term =     1973.0777026914 Hartrees.
 Leave Link  301 at Thu Sep  8 15:01:34 2022, MaxMem=  1342177280 cpu:               7.6 elap:               0.2
 (Enter /mnt/opt/groups/app-gaussian/g16-avx2/l302.exe)
 NPDir=0 NMtPBC=     1 NCelOv=     1 NCel=       1 NClECP=     1 NCelD=      1
         NCelK=      1 NCelE2=     1 NClLst=     1 CellRange=     0.0.
 One-electron integrals computed using PRISM.
 One-electron integral symmetry used in STVInt
 NBasis=   470 RedAO= T EigKep=  1.65D-04  NBF=   470
 NBsUse=   470 1.00D-06 EigRej= -1.00D+00 NBFU=   470
 Precomputing XC quadrature grid using
 IXCGrd= 4 IRadAn=           5 IRanWt=          -1 IRanGd=           0 AccXCQ= 1.00D-12.
 Generated NRdTot=       0 NPtTot=           0 NUsed=           0 NTot=          32
 NSgBfM=   462   462   462   462   462 MxSgAt=    42 MxSgA2=    42.
 Leave Link  302 at Thu Sep  8 15:01:39 2022, MaxMem=  1342177280 cpu:             141.9 elap:               3.1
 (Enter /mnt/opt/groups/app-gaussian/g16-avx2/l303.exe)
 DipDrv:  MaxL=1.
 Leave Link  303 at Thu Sep  8 15:01:40 2022, MaxMem=  1342177280 cpu:               6.9 elap:               0.2
 (Enter /mnt/opt/groups/app-gaussian/g16-avx2/l401.exe)
 ExpMin= 1.61D-01 ExpMax= 3.05D+03 ExpMxC= 4.57D+02 IAcc=3 IRadAn=         5 AccDes= 0.00D+00
 Harris functional with IExCor=  402 and IRadAn=       5 diagonalized for initial guess.
 HarFok:  IExCor=  402 AccDes= 0.00D+00 IRadAn=         5 IDoV= 1 UseB2=F ITyADJ=14
 ICtDFT=  3500011 ScaDFX=  1.000000  1.000000  1.000000  1.000000
 FoFCou: FMM=F IPFlag=           0 FMFlag=      100000 FMFlg1=           0
         NFxFlg=           0 DoJE=T BraDBF=F KetDBF=T FulRan=T
         wScrn=  0.000000 ICntrl=       500 IOpCl=  0 I1Cent=   200000004 NGrid=           0
         NMat0=    1 NMatS0=      1 NMatT0=    0 NMatD0=    1 NMtDS0=    0 NMtDT0=    0
 Petite list used in FoFCou.
 Harris En= -1000.51839047447    
 JPrj=0 DoOrth=F DoCkMO=F.
 Leave Link  401 at Thu Sep  8 15:01:44 2022, MaxMem=  1342177280 cpu:             101.0 elap:               2.3
 (Enter /mnt/opt/groups/app-gaussian/g16-avx2/l502.exe)
 Two-electron integrals replicated using symmetry.
 Closed shell SCF:
 Using DIIS extrapolation, IDIIS=    10.
 NGot=  1342177280 LenX=  1341707128 LenY=  1341485758
 Requested convergence on RMS density matrix=1.00D-08 within 500 cycles.
 Requested convergence on MAX density matrix=1.00D-06.
 Requested convergence on             energy=1.00D-06.
 Level shift goal  0.100 maximum shift  0.100.
 No special actions if energy rises.
 Dynamic level shift is on during FON iterations.

 Cycle   1  Pass 1  IDiag  1:
 FoFJK:  IHMeth= 1 ICntrl=       0 DoSepK=F KAlg= 0 I1Cent=           0 FoldK=F
 IRaf= 650000000 NMat=       1 IRICut=       1 DoRegI=T DoRafI=F ISym2E= 0 IDoP0=0 IntGTp=1.
 FoFCou: FMM=F IPFlag=           0 FMFlag=      100000 FMFlg1=           0
         NFxFlg=           0 DoJE=F BraDBF=F KetDBF=F FulRan=T
         wScrn=  0.000000 ICntrl=         0 IOpCl=  0 I1Cent=           0 NGrid=           0
         NMat0=    1 NMatS0=      1 NMatT0=    0 NMatD0=    1 NMtDS0=    0 NMtDT0=    0
 Symmetry not used in FoFCou.
 E= -1000.03538750821    
 DIIS: error= 4.05D-02 at cycle   1 NSaved=   1.
 NSaved= 1 IEnMin= 1 EnMin= -1000.03538750821     IErMin= 1 ErrMin= 4.05D-02
 ErrMax= 4.05D-02  0.00D+00 EMaxC= 1.00D+00 BMatC= 4.27D-01 BMatP= 4.27D-01
 IDIUse=1 WtCom= 1.00D+00 WtEn= 0.00D+00
 Coeff-Com:  0.100D+01
 Coeff:      0.100D+01
 Gap=     0.102 Goal=     0.100 Shift=    0.000
 T= 1676. Gap= 0.098 NK=0 IS=    1 IE=  470 IFin=   87
          NO(<0.9)=   0  NV(>0.1)=   0     86.00e < EF      0.00e >EF  Err=0.0D+00
 GapD=    0.102 DampG=1.000 DampE=0.500 DampFc=0.5000 IDamp=-1.
 Damping current iteration by 5.00D-01
 RMSDP=3.82D-03 MaxDP=1.10D-01              OVMax= 1.36D-01

 Cycle   2  Pass 1  IDiag  1:
 E= -1000.27705144517     Delta-E=       -0.241663936969 Rises=F Damp=T
 DIIS: error= 6.81D-03 at cycle   2 NSaved=   2.
 NSaved= 2 IEnMin= 2 EnMin= -1000.27705144517     IErMin= 2 ErrMin= 6.81D-03
 ErrMax= 6.81D-03  0.00D+00 EMaxC= 1.00D+00 BMatC= 2.70D-02 BMatP= 4.27D-01
 IDIUse=1 WtCom= 1.00D+00 WtEn= 0.00D+00
 Coeff-Com: -0.874D-01 0.109D+01
 Coeff:     -0.874D-01 0.109D+01
 Gap=     0.105 Goal=     0.100 Shift=    0.000
 T= 1481. Gap= 0.101 NK=3 IS=   73 IE=   94 IFin=   87
          NO(<0.9)=   0  NV(>0.1)=   0     86.00e < EF      0.00e >EF  Err=1.4D-14
 GapD=    0.105 DampG=1.000 DampE=1.000 DampFc=1.0000 IDamp=-1.
 RMSDP=1.28D-03 MaxDP=5.43D-02 DE=-2.42D-01 OVMax= 8.39D-02

 Cycle   3  Pass 1  IDiag  1:
 E= -1000.49591177864     Delta-E=       -0.218860333467 Rises=F Damp=F
 DIIS: error= 4.06D-03 at cycle   3 NSaved=   3.
 NSaved= 3 IEnMin= 3 EnMin= -1000.49591177864     IErMin= 3 ErrMin= 4.06D-03
 ErrMax= 4.06D-03  0.00D+00 EMaxC= 1.00D+00 BMatC= 1.48D-02 BMatP= 2.70D-02
 IDIUse=1 WtCom= 1.00D+00 WtEn= 0.00D+00
 Coeff-Com: -0.843D-01 0.479D+00 0.606D+00
 Coeff:     -0.843D-01 0.479D+00 0.606D+00
 Gap=     0.105 Goal=     0.100 Shift=    0.000
 T= 1160. Gap= 0.102 NK=3 IS=   87 IE=   94 IFin=   86
          NO(<0.9)=   0  NV(>0.1)=   0     86.00e < EF      0.00e >EF  Err=0.0D+00
 GapD=    0.105 DampG=1.000 DampE=1.000 DampFc=1.0000 IDamp=-1.
 RMSDP=5.52D-04 MaxDP=3.41D-02 DE=-2.19D-01 OVMax= 6.72D-02

 Cycle   4  Pass 1  IDiag  1:
 E= -1000.50126823386     Delta-E=       -0.005356455219 Rises=F Damp=F
 DIIS: error= 3.83D-03 at cycle   4 NSaved=   4.
 NSaved= 4 IEnMin= 4 EnMin= -1000.50126823386     IErMin= 4 ErrMin= 3.83D-03
 ErrMax= 3.83D-03  0.00D+00 EMaxC= 1.00D+00 BMatC= 9.14D-03 BMatP= 1.48D-02
 IDIUse=1 WtCom= 1.00D+00 WtEn= 0.00D+00
 Coeff-Com: -0.445D-01 0.158D+00 0.444D+00 0.443D+00
 Coeff:     -0.445D-01 0.158D+00 0.444D+00 0.443D+00
 Gap=     0.103 Goal=     0.100 Shift=    0.000
 T=  409. Gap= 0.102 NK=3 IS=   87 IE=   94 IFin=   86
          NO(<0.9)=   0  NV(>0.1)=   0     86.00e < EF      0.00e >EF  Err=0.0D+00
 GapD=    0.103 DampG=1.000 DampE=1.000 DampFc=1.0000 IDamp=-1.
 RMSDP=2.94D-04 MaxDP=1.65D-02 DE=-5.36D-03 OVMax= 4.11D-02

 Cycle   5  Pass 1  IDiag  1:
 E= -1000.51216064234     Delta-E=       -0.010892408478 Rises=F Damp=F
 DIIS: error= 5.06D-04 at cycle   5 NSaved=   5.
 NSaved= 5 IEnMin= 5 EnMin= -1000.51216064234     IErMin= 5 ErrMin= 5.06D-04
 ErrMax= 5.06D-04  0.00D+00 EMaxC= 1.00D+00 BMatC= 3.13D-04 BMatP= 9.14D-03
 IDIUse=1 WtCom= 1.00D+00 WtEn= 0.00D+00
 Coeff-Com: -0.171D-01 0.471D-01 0.181D+00 0.233D+00 0.556D+00
 Coeff:     -0.171D-01 0.471D-01 0.181D+00 0.233D+00 0.556D+00
 Gap=     0.102 Goal=     0.100 Shift=    0.000
 RMSDP=6.45D-05 MaxDP=3.72D-03 DE=-1.09D-02 OVMax= 1.14D-02

 Cycle   6  Pass 1  IDiag  1:
 E= -1000.51242777372     Delta-E=       -0.000267131381 Rises=F Damp=F
 DIIS: error= 3.04D-04 at cycle   6 NSaved=   6.
 NSaved= 6 IEnMin= 6 EnMin= -1000.51242777372     IErMin= 6 ErrMin= 3.04D-04
 ErrMax= 3.04D-04  0.00D+00 EMaxC= 1.00D+00 BMatC= 7.59D-05 BMatP= 3.13D-04
 IDIUse=1 WtCom= 1.00D+00 WtEn= 0.00D+00
 Coeff-Com: -0.578D-02 0.117D-01 0.632D-01 0.987D-01 0.368D+00 0.464D+00
 Coeff:     -0.578D-02 0.117D-01 0.632D-01 0.987D-01 0.368D+00 0.464D+00
 Gap=     0.102 Goal=     0.100 Shift=    0.000
 RMSDP=2.67D-05 MaxDP=1.64D-03 DE=-2.67D-04 OVMax= 6.13D-03

 Cycle   7  Pass 1  IDiag  1:
 E= -1000.51250849738     Delta-E=       -0.000080723657 Rises=F Damp=F
 DIIS: error= 9.22D-05 at cycle   7 NSaved=   7.
 NSaved= 7 IEnMin= 7 EnMin= -1000.51250849738     IErMin= 7 ErrMin= 9.22D-05
 ErrMax= 9.22D-05  0.00D+00 EMaxC= 1.00D+00 BMatC= 6.55D-06 BMatP= 7.59D-05
 IDIUse=1 WtCom= 1.00D+00 WtEn= 0.00D+00
 Coeff-Com: -0.276D-02 0.476D-02 0.308D-01 0.511D-01 0.210D+00 0.306D+00
 Coeff-Com:  0.401D+00
 Coeff:     -0.276D-02 0.476D-02 0.308D-01 0.511D-01 0.210D+00 0.306D+00
 Coeff:      0.401D+00
 Gap=     0.102 Goal=     0.100 Shift=    0.000
 RMSDP=7.73D-06 MaxDP=5.00D-04 DE=-8.07D-05 OVMax= 1.89D-03

 Cycle   8  Pass 1  IDiag  1:
 E= -1000.51251586801     Delta-E=       -0.000007370638 Rises=F Damp=F
 DIIS: error= 1.88D-05 at cycle   8 NSaved=   8.
 NSaved= 8 IEnMin= 8 EnMin= -1000.51251586801     IErMin= 8 ErrMin= 1.88D-05
 ErrMax= 1.88D-05  0.00D+00 EMaxC= 1.00D+00 BMatC= 2.81D-07 BMatP= 6.55D-06
 IDIUse=1 WtCom= 1.00D+00 WtEn= 0.00D+00
 Coeff-Com: -0.559D-03 0.693D-03 0.642D-02 0.112D-01 0.522D-01 0.868D-01
 Coeff-Com:  0.203D+00 0.640D+00
 Coeff:     -0.559D-03 0.693D-03 0.642D-02 0.112D-01 0.522D-01 0.868D-01
 Coeff:      0.203D+00 0.640D+00
 Gap=     0.102 Goal=     0.100 Shift=    0.000
 RMSDP=2.07D-06 MaxDP=1.50D-04 DE=-7.37D-06 OVMax= 4.49D-04

 Cycle   9  Pass 1  IDiag  1:
 E= -1000.51251608624     Delta-E=       -0.000000218230 Rises=F Damp=F
 DIIS: error= 1.28D-05 at cycle   9 NSaved=   9.
 NSaved= 9 IEnMin= 9 EnMin= -1000.51251608624     IErMin= 9 ErrMin= 1.28D-05
 ErrMax= 1.28D-05  0.00D+00 EMaxC= 1.00D+00 BMatC= 1.03D-07 BMatP= 2.81D-07
 IDIUse=1 WtCom= 1.00D+00 WtEn= 0.00D+00
 Coeff-Com: -0.473D-04-0.100D-03 0.556D-03 0.125D-02 0.102D-01 0.224D-01
 Coeff-Com:  0.901D-01 0.440D+00 0.435D+00
 Coeff:     -0.473D-04-0.100D-03 0.556D-03 0.125D-02 0.102D-01 0.224D-01
 Coeff:      0.901D-01 0.440D+00 0.435D+00
 Gap=     0.102 Goal=     0.100 Shift=    0.000
 RMSDP=8.95D-07 MaxDP=4.38D-05 DE=-2.18D-07 OVMax= 1.48D-04

 Cycle  10  Pass 1  IDiag  1:
 E= -1000.51251620384     Delta-E=       -0.000000117593 Rises=F Damp=F
 DIIS: error= 1.57D-06 at cycle  10 NSaved=  10.
 NSaved=10 IEnMin=10 EnMin= -1000.51251620384     IErMin=10 ErrMin= 1.57D-06
 ErrMax= 1.57D-06  0.00D+00 EMaxC= 1.00D+00 BMatC= 2.54D-09 BMatP= 1.03D-07
 IDIUse=1 WtCom= 1.00D+00 WtEn= 0.00D+00
 Coeff-Com:  0.166D-04-0.818D-04-0.240D-03-0.355D-03 0.426D-03 0.255D-02
 Coeff-Com:  0.208D-01 0.133D+00 0.192D+00 0.652D+00
 Coeff:      0.166D-04-0.818D-04-0.240D-03-0.355D-03 0.426D-03 0.255D-02
 Coeff:      0.208D-01 0.133D+00 0.192D+00 0.652D+00
 Gap=     0.102 Goal=     0.100 Shift=    0.000
 RMSDP=1.96D-07 MaxDP=7.01D-06 DE=-1.18D-07 OVMax= 2.04D-05

 Cycle  11  Pass 1  IDiag  1:
 E= -1000.51251620613     Delta-E=       -0.000000002291 Rises=F Damp=F
 DIIS: error= 9.17D-07 at cycle  11 NSaved=  11.
 NSaved=11 IEnMin=11 EnMin= -1000.51251620613     IErMin=11 ErrMin= 9.17D-07
 ErrMax= 9.17D-07  0.00D+00 EMaxC= 1.00D+00 BMatC= 6.27D-10 BMatP= 2.54D-09
 IDIUse=1 WtCom= 1.00D+00 WtEn= 0.00D+00
 Coeff-Com:  0.140D-04-0.366D-04-0.207D-03-0.353D-03-0.766D-03-0.777D-03
 Coeff-Com:  0.284D-02 0.320D-01 0.692D-01 0.392D+00 0.506D+00
 Coeff:      0.140D-04-0.366D-04-0.207D-03-0.353D-03-0.766D-03-0.777D-03
 Coeff:      0.284D-02 0.320D-01 0.692D-01 0.392D+00 0.506D+00
 Gap=     0.102 Goal=     0.100 Shift=    0.000
 RMSDP=7.61D-08 MaxDP=3.39D-06 DE=-2.29D-09 OVMax= 8.72D-06

 Cycle  12  Pass 1  IDiag  1:
 E= -1000.51251620680     Delta-E=       -0.000000000674 Rises=F Damp=F
 DIIS: error= 2.33D-07 at cycle  12 NSaved=  12.
 NSaved=12 IEnMin=12 EnMin= -1000.51251620680     IErMin=12 ErrMin= 2.33D-07
 ErrMax= 2.33D-07  0.00D+00 EMaxC= 1.00D+00 BMatC= 4.99D-11 BMatP= 6.27D-10
 IDIUse=1 WtCom= 1.00D+00 WtEn= 0.00D+00
 Coeff-Com:  0.607D-05-0.127D-04-0.945D-04-0.168D-03-0.452D-03-0.626D-03
 Coeff-Com: -0.164D-03 0.655D-02 0.227D-01 0.163D+00 0.288D+00 0.522D+00
 Coeff:      0.607D-05-0.127D-04-0.945D-04-0.168D-03-0.452D-03-0.626D-03
 Coeff:     -0.164D-03 0.655D-02 0.227D-01 0.163D+00 0.288D+00 0.522D+00
 Gap=     0.102 Goal=     0.100 Shift=    0.000
 RMSDP=2.42D-08 MaxDP=1.45D-06 DE=-6.74D-10 OVMax= 3.17D-06

 Cycle  13  Pass 1  IDiag  1:
 E= -1000.51251620682     Delta-E=       -0.000000000016 Rises=F Damp=F
 DIIS: error= 1.19D-07 at cycle  13 NSaved=  13.
 NSaved=13 IEnMin=13 EnMin= -1000.51251620682     IErMin=13 ErrMin= 1.19D-07
 ErrMax= 1.19D-07  0.00D+00 EMaxC= 1.00D+00 BMatC= 8.94D-12 BMatP= 4.99D-11
 IDIUse=1 WtCom= 1.00D+00 WtEn= 0.00D+00
 Coeff-Com:  0.137D-05-0.142D-05-0.237D-04-0.456D-04-0.156D-03-0.275D-03
 Coeff-Com: -0.690D-03-0.200D-02 0.186D-02 0.342D-01 0.965D-01 0.329D+00
 Coeff-Com:  0.541D+00
 Coeff:      0.137D-05-0.142D-05-0.237D-04-0.456D-04-0.156D-03-0.275D-03
 Coeff:     -0.690D-03-0.200D-02 0.186D-02 0.342D-01 0.965D-01 0.329D+00
 Coeff:      0.541D+00
 Gap=     0.102 Goal=     0.100 Shift=    0.000
 RMSDP=9.46D-09 MaxDP=5.99D-07 DE=-1.64D-11 OVMax= 1.52D-06

 SCF Done:  E(RB3LYP) =  -1000.51251621     A.U. after   13 cycles
            NFock= 13  Conv=0.95D-08     -V/T= 2.0098
 KE= 9.907920116731D+02 PE=-6.262518980098D+03 EE= 2.298136749526D+03
 Leave Link  502 at Thu Sep  8 15:02:34 2022, MaxMem=  1342177280 cpu:            2165.9 elap:              46.8
 (Enter /mnt/opt/groups/app-gaussian/g16-avx2/l601.exe)
 Copying SCF densities to generalized density rwf, IOpCl= 0 IROHF=0.

 **********************************************************************

            Population analysis using the SCF Density.

 **********************************************************************

 Orbital symmetries:
       Occupied  (A) (A) (A) (A) (A) (A) (A) (A) (A) (A) (A) (A)
                 (A) (A) (A) (A) (A) (A) (A) (A) (A) (A) (A) (A)
                 (A) (A) (A) (A) (A) (A) (A) (A) (A) (A) (A) (A)
                 (A) (A) (A) (A) (A) (A) (A) (A) (A) (A) (A) (A)
                 (A) (A) (A) (A) (A) (A) (A) (A) (A) (A) (A) (A)
                 (A) (A) (A) (A) (A) (A) (A) (A) (A) (A) (A) (A)
                 (A) (A) (A) (A) (A) (A) (A) (A) (A) (A) (A) (A)
                 (A) (A)
       Virtual   (A) (A) (A) (A) (A) (A) (A) (A) (A) (A) (A) (A)
                 (A) (A) (A) (A) (A) (A) (A) (A) (A) (A) (A) (A)
                 (A) (A) (A) (A) (A) (A) (A) (A) (A) (A) (A) (A)
                 (A) (A) (A) (A) (A) (A) (A) (A) (A) (A) (A) (A)
                 (A) (A) (A) (A) (A) (A) (A) (A) (A) (A) (A) (A)
                 (A) (A) (A) (A) (A) (A) (A) (A) (A) (A) (A) (A)
                 (A) (A) (A) (A) (A) (A) (A) (A) (A) (A) (A) (A)
                 (A) (A) (A) (A) (A) (A) (A) (A) (A) (A) (A) (A)
                 (A) (A) (A) (A) (A) (A) (A) (A) (A) (A) (A) (A)
                 (A) (A) (A) (A) (A) (A) (A) (A) (A) (A) (A) (A)
                 (A) (A) (A) (A) (A) (A) (A) (A) (A) (A) (A) (A)
                 (A) (A) (A) (A) (A) (A) (A) (A) (A) (A) (A) (A)
                 (A) (A) (A) (A) (A) (A) (A) (A) (A) (A) (A) (A)
                 (A) (A) (A) (A) (A) (A) (A) (A) (A) (A) (A) (A)
                 (A) (A) (A) (A) (A) (A) (A) (A) (A) (A) (A) (A)
                 (A) (A) (A) (A) (A) (A) (A) (A) (A) (A) (A) (A)
                 (A) (A) (A) (A) (A) (A) (A) (A) (A) (A) (A) (A)
                 (A) (A) (A) (A) (A) (A) (A) (A) (A) (A) (A) (A)
                 (A) (A) (A) (A) (A) (A) (A) (A) (A) (A) (A) (A)
                 (A) (A) (A) (A) (A) (A) (A) (A) (A) (A) (A) (A)
                 (A) (A) (A) (A) (A) (A) (A) (A) (A) (A) (A) (A)
                 (A) (A) (A) (A) (A) (A) (A) (A) (A) (A) (A) (A)
                 (A) (A) (A) (A) (A) (A) (A) (A) (A) (A) (A) (A)
                 (A) (A) (A) (A) (A) (A) (A) (A) (A) (A) (A) (A)
                 (A) (A) (A) (A) (A) (A) (A) (A) (A) (A) (A) (A)
                 (A) (A) (A) (A) (A) (A) (A) (A) (A) (A) (A) (A)
                 (A) (A) (A) (A) (A) (A) (A) (A) (A) (A) (A) (A)
                 (A) (A) (A) (A) (A) (A) (A) (A) (A) (A) (A) (A)
                 (A) (A) (A) (A) (A) (A) (A) (A) (A) (A) (A) (A)
                 (A) (A) (A) (A) (A) (A) (A) (A) (A) (A) (A) (A)
                 (A) (A) (A) (A) (A) (A) (A) (A) (A) (A) (A) (A)
                 (A) (A) (A) (A) (A) (A) (A) (A) (A) (A) (A) (A)
 The electronic state is 1-A.
 Alpha  occ. eigenvalues --  -10.20512 -10.20461 -10.20326 -10.20023 -10.19991
 Alpha  occ. eigenvalues --  -10.19906 -10.19866 -10.19864 -10.19845 -10.19819
 Alpha  occ. eigenvalues --  -10.19185 -10.19167 -10.19150 -10.19131 -10.19121
 Alpha  occ. eigenvalues --  -10.19093 -10.19088 -10.19085 -10.19076 -10.19063
 Alpha  occ. eigenvalues --  -10.19062 -10.19048 -10.19015 -10.18979 -10.18955
 Alpha  occ. eigenvalues --  -10.18806  -0.88724  -0.87478  -0.85514  -0.83404
 Alpha  occ. eigenvalues --   -0.80897  -0.79054  -0.78003  -0.77365  -0.74830
 Alpha  occ. eigenvalues --   -0.74423  -0.72397  -0.71953  -0.69268  -0.65729
 Alpha  occ. eigenvalues --   -0.62721  -0.62096  -0.61288  -0.59834  -0.59313
 Alpha  occ. eigenvalues --   -0.58338  -0.56407  -0.53113  -0.52302  -0.50671
 Alpha  occ. eigenvalues --   -0.50186  -0.49780  -0.47764  -0.46913  -0.45791
 Alpha  occ. eigenvalues --   -0.45093  -0.44109  -0.43709  -0.43233  -0.42643
 Alpha  occ. eigenvalues --   -0.41855  -0.41239  -0.41008  -0.40448  -0.40139
 Alpha  occ. eigenvalues --   -0.39646  -0.39151  -0.38838  -0.37036  -0.36638
 Alpha  occ. eigenvalues --   -0.36313  -0.35316  -0.34434  -0.34108  -0.33061
 Alpha  occ. eigenvalues --   -0.32550  -0.31829  -0.31240  -0.30195  -0.28427
 Alpha  occ. eigenvalues --   -0.28098  -0.25464  -0.24602  -0.22240  -0.21434
 Alpha  occ. eigenvalues --   -0.17937
 Alpha virt. eigenvalues --   -0.07698  -0.03697  -0.03189  -0.00369   0.00254
 Alpha virt. eigenvalues --    0.03269   0.03910   0.04973   0.07924   0.09718
 Alpha virt. eigenvalues --    0.10042   0.10250   0.11385   0.12140   0.12241
 Alpha virt. eigenvalues --    0.13261   0.14230   0.15356   0.15728   0.15904
 Alpha virt. eigenvalues --    0.16858   0.17207   0.17789   0.18017   0.19090
 Alpha virt. eigenvalues --    0.19932   0.20467   0.21496   0.21909   0.23579
 Alpha virt. eigenvalues --    0.23680   0.25140   0.26874   0.27015   0.27718
 Alpha virt. eigenvalues --    0.29009   0.29143   0.30330   0.30812   0.31285
 Alpha virt. eigenvalues --    0.32071   0.32884   0.34017   0.34664   0.34857
 Alpha virt. eigenvalues --    0.37179   0.39169   0.42888   0.44062   0.44768
 Alpha virt. eigenvalues --    0.46517   0.47434   0.48008   0.49442   0.50247
 Alpha virt. eigenvalues --    0.50594   0.51044   0.51414   0.52483   0.53013
 Alpha virt. eigenvalues --    0.53609   0.53688   0.54163   0.54344   0.54466
 Alpha virt. eigenvalues --    0.55146   0.55510   0.55932   0.56024   0.56561
 Alpha virt. eigenvalues --    0.57095   0.57589   0.57921   0.58178   0.58723
 Alpha virt. eigenvalues --    0.58836   0.59326   0.59850   0.60223   0.60440
 Alpha virt. eigenvalues --    0.60679   0.60932   0.61104   0.61463   0.61687
 Alpha virt. eigenvalues --    0.62177   0.62282   0.62712   0.63085   0.63363
 Alpha virt. eigenvalues --    0.64120   0.64415   0.64579   0.65849   0.66881
 Alpha virt. eigenvalues --    0.67196   0.68252   0.69481   0.69971   0.72009
 Alpha virt. eigenvalues --    0.73759   0.75298   0.75921   0.78347   0.78675
 Alpha virt. eigenvalues --    0.80116   0.80655   0.80928   0.81585   0.81679
 Alpha virt. eigenvalues --    0.81863   0.82182   0.82615   0.83492   0.83799
 Alpha virt. eigenvalues --    0.84080   0.84403   0.84653   0.85106   0.85511
 Alpha virt. eigenvalues --    0.87774   0.88225   0.88642   0.89415   0.92042
 Alpha virt. eigenvalues --    0.92178   0.92979   0.94253   0.94878   0.95508
 Alpha virt. eigenvalues --    0.96068   0.97339   0.98135   0.98872   0.99513
 Alpha virt. eigenvalues --    1.00681   1.01529   1.01699   1.03167   1.03677
 Alpha virt. eigenvalues --    1.04638   1.05210   1.07726   1.08799   1.09358
 Alpha virt. eigenvalues --    1.11051   1.11548   1.13997   1.14878   1.15402
 Alpha virt. eigenvalues --    1.16302   1.16837   1.18131   1.19382   1.21959
 Alpha virt. eigenvalues --    1.23189   1.23784   1.24260   1.24376   1.25909
 Alpha virt. eigenvalues --    1.26860   1.27460   1.28302   1.29595   1.30134
 Alpha virt. eigenvalues --    1.31739   1.33176   1.34608   1.35135   1.35361
 Alpha virt. eigenvalues --    1.35500   1.36936   1.37958   1.38700   1.39115
 Alpha virt. eigenvalues --    1.39531   1.40093   1.41079   1.41274   1.42446
 Alpha virt. eigenvalues --    1.42902   1.43557   1.44159   1.45238   1.45666
 Alpha virt. eigenvalues --    1.48956   1.51241   1.51871   1.53342   1.54644
 Alpha virt. eigenvalues --    1.55234   1.56758   1.58638   1.60376   1.67432
 Alpha virt. eigenvalues --    1.71557   1.72279   1.72944   1.73195   1.74346
 Alpha virt. eigenvalues --    1.74803   1.76135   1.76673   1.78026   1.79036
 Alpha virt. eigenvalues --    1.80870   1.81268   1.81591   1.82791   1.83466
 Alpha virt. eigenvalues --    1.84051   1.84824   1.85926   1.86547   1.86776
 Alpha virt. eigenvalues --    1.87223   1.87323   1.87693   1.88388   1.89316
 Alpha virt. eigenvalues --    1.89880   1.90314   1.91453   1.92057   1.92733
 Alpha virt. eigenvalues --    1.93219   1.93511   1.93968   1.94553   1.95011
 Alpha virt. eigenvalues --    1.95585   1.98070   1.98756   1.99350   2.00109
 Alpha virt. eigenvalues --    2.00963   2.02993   2.03953   2.04988   2.06466
 Alpha virt. eigenvalues --    2.07722   2.09076   2.09348   2.10085   2.15702
 Alpha virt. eigenvalues --    2.18117   2.18657   2.18847   2.20085   2.20938
 Alpha virt. eigenvalues --    2.22452   2.23044   2.25475   2.26143   2.26788
 Alpha virt. eigenvalues --    2.28573   2.29091   2.29501   2.30175   2.30385
 Alpha virt. eigenvalues --    2.31408   2.31595   2.32148   2.33197   2.33511
 Alpha virt. eigenvalues --    2.34893   2.35855   2.36758   2.37937   2.38460
 Alpha virt. eigenvalues --    2.39142   2.39901   2.40825   2.41553   2.42238
 Alpha virt. eigenvalues --    2.42775   2.45302   2.45462   2.46066   2.46438
 Alpha virt. eigenvalues --    2.46633   2.47896   2.51205   2.51971   2.52121
 Alpha virt. eigenvalues --    2.53321   2.54232   2.54925   2.55390   2.55710
 Alpha virt. eigenvalues --    2.56866   2.57478   2.58629   2.58811   2.59883
 Alpha virt. eigenvalues --    2.60658   2.60697   2.60999   2.61618   2.62572
 Alpha virt. eigenvalues --    2.63093   2.64964   2.65330   2.66341   2.66670
 Alpha virt. eigenvalues --    2.69950   2.70248   2.70597   2.70913   2.73205
 Alpha virt. eigenvalues --    2.74059   2.74717   2.75358   2.76071   2.77655
 Alpha virt. eigenvalues --    2.78575   2.79406   2.81837   2.82699   2.83217
 Alpha virt. eigenvalues --    2.86228   2.88482   2.88892   2.91442   2.95084
 Alpha virt. eigenvalues --    2.96140   3.01066   3.03758   3.04991   3.09905
 Alpha virt. eigenvalues --    3.11635   3.12473   3.14214   3.14971   3.17174
 Alpha virt. eigenvalues --    3.17360   3.19905   3.22652   3.23707   3.24089
 Alpha virt. eigenvalues --    3.25011   3.28459   3.29784   3.30107   3.32349
 Alpha virt. eigenvalues --    3.33783   3.38293   3.41851   3.44273   3.45475
 Alpha virt. eigenvalues --    3.48106   3.48941   3.56940   3.69401   3.72070
 Alpha virt. eigenvalues --    3.77872   3.86209   3.86938   4.08486   4.09976
 Alpha virt. eigenvalues --    4.10873   4.11665   4.13019   4.14464   4.14617
 Alpha virt. eigenvalues --    4.14863   4.15336   4.17585   4.18961   4.19485
 Alpha virt. eigenvalues --    4.22896   4.29064   4.34499   4.35599   4.40958
 Alpha virt. eigenvalues --    4.42231   4.48360   4.49220   4.54568   4.58090
 Alpha virt. eigenvalues --    4.68266   4.78976   4.91329   4.99441
          Condensed to atoms (all electrons):
               1          2          3          4          5          6
     1  C    5.305792   0.378408   0.442446  -0.078178  -0.021045  -0.015068
     2  C    0.378408   4.808525   0.000105   0.392325   0.452518  -0.033075
     3  C    0.442446   0.000105   4.786733   0.007056  -0.029682   0.423758
     4  C   -0.078178   0.392325   0.007056   5.329210  -0.023326  -0.000388
     5  C   -0.021045   0.452518  -0.029682  -0.023326   4.809122  -0.004355
     6  C   -0.015068  -0.033075   0.423758  -0.000388  -0.004355   5.046402
     7  C   -0.072175   0.007413   0.410735  -0.000199  -0.000127  -0.023138
     8  C    0.015862  -0.023622  -0.000289  -0.106392   0.390438   0.007867
     9  C    0.006761   0.004761  -0.000201   0.416248  -0.031600  -0.000014
    10  C   -0.106870  -0.021523  -0.039060   0.015391   0.384563   0.428277
    11  C    0.013136  -0.000035  -0.007814  -0.000004   0.006226   0.311401
    12  C    0.007412  -0.000348  -0.004803   0.000002   0.000037  -0.055185
    13  C   -0.000208   0.007236   0.000001  -0.079586  -0.000075   0.000000
    14  C   -0.000141  -0.031807  -0.000014  -0.023514   0.003288  -0.000223
    15  C   -0.000073  -0.000013  -0.034584  -0.000000  -0.000117  -0.036071
    16  C   -0.000029  -0.000018   0.007673  -0.000000   0.000719  -0.080517
    17  C   -0.000005  -0.000072   0.000000   0.013977   0.007338   0.000001
    18  C    0.000002  -0.000324  -0.000000   0.007538   0.000024   0.000000
    19  C   -0.000001   0.000000  -0.000167   0.000000   0.000002   0.007883
    20  C    0.000009  -0.000002  -0.000075   0.000000   0.000254  -0.021924
    21  C   -0.000012   0.000000  -0.000192   0.000000  -0.000001   0.011830
    22  C    0.000000   0.000025   0.000000  -0.000527  -0.000327  -0.000000
    23  C   -0.000000  -0.000000  -0.000001   0.000000  -0.000000  -0.000085
    24  C    0.000000   0.000000   0.000048  -0.000000  -0.000000  -0.000953
    25  C   -0.000000   0.000000   0.000004   0.000000  -0.000034   0.000856
    26  C    0.000000  -0.000000  -0.000000  -0.000000   0.000000  -0.000016
    27  H    0.358036  -0.039049  -0.040239  -0.008128   0.004383   0.004085
    28  H   -0.007746  -0.037949  -0.000018   0.355819   0.004260   0.000031
    29  H   -0.008093   0.000130  -0.038577  -0.000006   0.000021   0.004083
    30  H   -0.000213   0.004362   0.000024   0.000648  -0.038703   0.000070
    31  H    0.000739   0.004318   0.003433  -0.000230  -0.031218  -0.040205
    32  H   -0.000231   0.000004   0.002701  -0.000000  -0.000001   0.000966
    33  H   -0.000003   0.000146   0.000000  -0.008633   0.000016  -0.000000
    34  H   -0.000000   0.000004  -0.000000  -0.000212  -0.000001   0.000000
    35  H    0.000000   0.000017  -0.000000  -0.000194   0.000138   0.000000
    36  H   -0.000000  -0.000000   0.000014  -0.000000  -0.000000  -0.000202
    37  H   -0.000005  -0.000036  -0.000268   0.000000   0.001049   0.001276
    38  H   -0.000000  -0.000001   0.000000   0.000011   0.000004  -0.000000
    39  H   -0.000000   0.000000  -0.000001   0.000000  -0.000000   0.000020
    40  H    0.000000  -0.000000  -0.000000  -0.000000   0.000000   0.000001
    41  H    0.000000   0.000000   0.000000  -0.000000   0.000001   0.000002
    42  H    0.000000  -0.000000   0.000000  -0.000000  -0.000000   0.000000
               7          8          9         10         11         12
     1  C   -0.072175   0.015862   0.006761  -0.106870   0.013136   0.007412
     2  C    0.007413  -0.023622   0.004761  -0.021523  -0.000035  -0.000348
     3  C    0.410735  -0.000289  -0.000201  -0.039060  -0.007814  -0.004803
     4  C   -0.000199  -0.106392   0.416248   0.015391  -0.000004   0.000002
     5  C   -0.000127   0.390438  -0.031600   0.384563   0.006226   0.000037
     6  C   -0.023138   0.007867  -0.000014   0.428277   0.311401  -0.055185
     7  C    5.039087  -0.000009   0.000001   0.014075  -0.059379   0.488909
     8  C   -0.000009   5.326885  -0.022937  -0.072635  -0.000176   0.000000
     9  C    0.000001  -0.022937   4.766198  -0.000128  -0.000000  -0.000000
    10  C    0.014075  -0.072635  -0.000128   5.349005  -0.068255  -0.001102
    11  C   -0.059379  -0.000176  -0.000000  -0.068255   5.202419  -0.020202
    12  C    0.488909   0.000000  -0.000000  -0.001102  -0.020202   5.039287
    13  C   -0.000000   0.013991   0.436661  -0.000005   0.000000   0.000000
    14  C    0.000000   0.415424   0.459733   0.006799   0.000001  -0.000000
    15  C   -0.008455   0.000000   0.000000   0.008298   0.451332   0.414015
    16  C   -0.001148   0.000008   0.000000  -0.021848   0.332566   0.011774
    17  C    0.000000  -0.079273  -0.032098  -0.000224   0.000000  -0.000000
    18  C    0.000000  -0.000530  -0.010640   0.000000   0.000000   0.000000
    19  C    0.000056   0.000000  -0.000000  -0.000053  -0.007246  -0.000191
    20  C   -0.000011  -0.000061   0.000000  -0.005281  -0.075125  -0.000062
    21  C    0.008175  -0.000000   0.000000  -0.000086  -0.017567  -0.069240
    22  C   -0.000000   0.007525  -0.035420   0.000002  -0.000000   0.000000
    23  C    0.000000   0.000000   0.000000   0.000011   0.012757  -0.000010
    24  C   -0.000449  -0.000000  -0.000000  -0.000004  -0.065079   0.008139
    25  C    0.000000  -0.000002   0.000000  -0.000218   0.007248   0.000000
    26  C    0.000000   0.000000  -0.000000  -0.000004  -0.000480   0.000000
    27  H   -0.008856  -0.000216   0.000021   0.000540  -0.000192   0.000246
    28  H   -0.000003   0.000688  -0.039042  -0.000226   0.000000   0.000000
    29  H    0.361235   0.000000   0.000000  -0.000224   0.000953  -0.035085
    30  H    0.000000   0.356383   0.004230  -0.008247   0.000003  -0.000000
    31  H   -0.000198  -0.008701   0.000028   0.351577  -0.006294   0.000022
    32  H   -0.035513  -0.000000  -0.000000   0.000018   0.004088   0.361981
    33  H    0.000000  -0.000193  -0.039852   0.000000  -0.000000   0.000000
    34  H   -0.000000   0.000011   0.002894   0.000000   0.000000   0.000000
    35  H    0.000000  -0.008648   0.004524  -0.000003   0.000000   0.000000
    36  H    0.000286   0.000000   0.000000   0.000002   0.004075  -0.008587
    37  H   -0.000000   0.000056   0.000000   0.006339  -0.006971   0.000002
    38  H    0.000000  -0.000212   0.001013  -0.000000  -0.000000  -0.000000
    39  H    0.000004  -0.000000  -0.000000  -0.000000   0.001092  -0.000203
    40  H   -0.000000  -0.000000   0.000000  -0.000000  -0.000189   0.000000
    41  H   -0.000000  -0.000000   0.000000   0.000006  -0.000225  -0.000000
    42  H    0.000000   0.000000   0.000000   0.000000   0.000012  -0.000000
              13         14         15         16         17         18
     1  C   -0.000208  -0.000141  -0.000073  -0.000029  -0.000005   0.000002
     2  C    0.007236  -0.031807  -0.000013  -0.000018  -0.000072  -0.000324
     3  C    0.000001  -0.000014  -0.034584   0.007673   0.000000  -0.000000
     4  C   -0.079586  -0.023514  -0.000000  -0.000000   0.013977   0.007538
     5  C   -0.000075   0.003288  -0.000117   0.000719   0.007338   0.000024
     6  C    0.000000  -0.000223  -0.036071  -0.080517   0.000001   0.000000
     7  C   -0.000000   0.000000  -0.008455  -0.001148   0.000000   0.000000
     8  C    0.013991   0.415424   0.000000   0.000008  -0.079273  -0.000530
     9  C    0.436661   0.459733   0.000000   0.000000  -0.032098  -0.010640
    10  C   -0.000005   0.006799   0.008298  -0.021848  -0.000224   0.000000
    11  C    0.000000   0.000001   0.451332   0.332566   0.000000   0.000000
    12  C    0.000000  -0.000000   0.414015   0.011774  -0.000000   0.000000
    13  C    4.997922  -0.031705  -0.000000  -0.000000  -0.062461   0.537755
    14  C   -0.031705   4.768111  -0.000000  -0.000000   0.436817  -0.035504
    15  C   -0.000000  -0.000000   4.806839  -0.032526   0.000000  -0.000000
    16  C   -0.000000  -0.000000  -0.032526   4.992228  -0.000000   0.000000
    17  C   -0.062461   0.436817   0.000000  -0.000000   4.998044  -0.026020
    18  C    0.537755  -0.035504  -0.000000   0.000000  -0.026020   4.865486
    19  C   -0.000000   0.000000  -0.037317   0.465459  -0.000000   0.000000
    20  C    0.000000  -0.000000   0.008774   0.457396   0.000000  -0.000000
    21  C   -0.000000   0.000000   0.440991  -0.059821  -0.000000   0.000000
    22  C   -0.026040  -0.010617   0.000000   0.000000   0.537349   0.472128
    23  C   -0.000000   0.000000  -0.000049  -0.025046   0.000000  -0.000000
    24  C    0.000000   0.000000  -0.007582  -0.024315   0.000000  -0.000000
    25  C   -0.000000  -0.000000  -0.000225  -0.015285   0.000000  -0.000000
    26  C   -0.000000   0.000000   0.000024  -0.037386  -0.000000   0.000000
    27  H   -0.000001   0.000025   0.000025   0.000002   0.000000   0.000000
    28  H   -0.008176   0.004200  -0.000000   0.000000  -0.000209   0.000120
    29  H    0.000000  -0.000000   0.002679   0.000018   0.000000   0.000000
    30  H   -0.000207  -0.039363   0.000000  -0.000002  -0.008148   0.000024
    31  H    0.000000   0.000040  -0.000083   0.001428  -0.000000  -0.000000
    32  H   -0.000000   0.000000  -0.039496  -0.000185   0.000000   0.000000
    33  H    0.364298   0.004530   0.000000   0.000000   0.000531  -0.043228
    34  H   -0.033722   0.001013  -0.000000   0.000000   0.004158   0.365634
    35  H    0.000532  -0.039856   0.000000  -0.000000   0.364272   0.004519
    36  H   -0.000000  -0.000000  -0.038545   0.001113   0.000000  -0.000000
    37  H   -0.000000  -0.000000  -0.000035  -0.039711  -0.000000  -0.000000
    38  H    0.004152   0.002884   0.000000  -0.000000  -0.033677  -0.040224
    39  H    0.000000   0.000000   0.002486   0.004103  -0.000000   0.000000
    40  H    0.000000   0.000000   0.000018   0.004485  -0.000000   0.000000
    41  H    0.000000  -0.000000   0.000002   0.002979   0.000000  -0.000000
    42  H   -0.000000   0.000000  -0.000001   0.000956  -0.000000   0.000000
              19         20         21         22         23         24
     1  C   -0.000001   0.000009  -0.000012   0.000000  -0.000000   0.000000
     2  C    0.000000  -0.000002   0.000000   0.000025  -0.000000   0.000000
     3  C   -0.000167  -0.000075  -0.000192   0.000000  -0.000001   0.000048
     4  C    0.000000   0.000000   0.000000  -0.000527   0.000000  -0.000000
     5  C    0.000002   0.000254  -0.000001  -0.000327  -0.000000  -0.000000
     6  C    0.007883  -0.021924   0.011830  -0.000000  -0.000085  -0.000953
     7  C    0.000056  -0.000011   0.008175  -0.000000   0.000000  -0.000449
     8  C    0.000000  -0.000061  -0.000000   0.007525   0.000000  -0.000000
     9  C   -0.000000   0.000000   0.000000  -0.035420   0.000000  -0.000000
    10  C   -0.000053  -0.005281  -0.000086   0.000002   0.000011  -0.000004
    11  C   -0.007246  -0.075125  -0.017567  -0.000000   0.012757  -0.065079
    12  C   -0.000191  -0.000062  -0.069240   0.000000  -0.000010   0.008139
    13  C   -0.000000   0.000000  -0.000000  -0.026040  -0.000000   0.000000
    14  C    0.000000  -0.000000   0.000000  -0.010617   0.000000   0.000000
    15  C   -0.037317   0.008774   0.440991   0.000000  -0.000049  -0.007582
    16  C    0.465459   0.457396  -0.059821   0.000000  -0.025046  -0.024315
    17  C   -0.000000   0.000000  -0.000000   0.537349   0.000000   0.000000
    18  C    0.000000  -0.000000   0.000000   0.472128  -0.000000  -0.000000
    19  C    4.747527  -0.049020  -0.003317  -0.000000   0.465084   0.429074
    20  C   -0.049020   5.046796  -0.001016  -0.000000  -0.065941   0.013737
    21  C   -0.003317  -0.001016   5.041921   0.000000   0.008127   0.463755
    22  C   -0.000000  -0.000000   0.000000   4.866234   0.000000  -0.000000
    23  C    0.465084  -0.065941   0.008127   0.000000   5.006602  -0.078383
    24  C    0.429074   0.013737   0.463755  -0.000000  -0.078383   5.065641
    25  C   -0.035278   0.517961   0.000066  -0.000000  -0.026502  -0.000456
    26  C   -0.014313  -0.026293  -0.000415  -0.000000   0.514027   0.008030
    27  H   -0.000000  -0.000000  -0.000000  -0.000000   0.000000  -0.000000
    28  H   -0.000000  -0.000000  -0.000000   0.000024  -0.000000   0.000000
    29  H   -0.000001  -0.000000  -0.000206   0.000000  -0.000000   0.000004
    30  H   -0.000000  -0.000036  -0.000000   0.000128  -0.000000   0.000000
    31  H   -0.000260   0.006240  -0.000000   0.000000  -0.000013   0.000002
    32  H    0.000009   0.000002  -0.008673  -0.000000  -0.000000   0.000285
    33  H    0.000000  -0.000000  -0.000000   0.004520  -0.000000  -0.000000
    34  H    0.000000  -0.000000  -0.000000  -0.040240   0.000000   0.000000
    35  H    0.000000  -0.000000  -0.000000  -0.043165   0.000000   0.000000
    36  H    0.002579   0.000017   0.361226  -0.000000  -0.000221  -0.036080
    37  H    0.003948   0.361365   0.000013   0.000000   0.000691  -0.000183
    38  H   -0.000000   0.000000  -0.000000   0.365662   0.000000  -0.000000
    39  H   -0.038093  -0.000230  -0.035534  -0.000000  -0.008295   0.360754
    40  H   -0.040793   0.000530   0.000296   0.000000   0.365180  -0.009301
    41  H    0.001105  -0.034595  -0.000000   0.000000   0.004320   0.000010
    42  H    0.003035   0.004386   0.000004   0.000000  -0.035199  -0.000198
              25         26         27         28         29         30
     1  C   -0.000000   0.000000   0.358036  -0.007746  -0.008093  -0.000213
     2  C    0.000000  -0.000000  -0.039049  -0.037949   0.000130   0.004362
     3  C    0.000004  -0.000000  -0.040239  -0.000018  -0.038577   0.000024
     4  C    0.000000  -0.000000  -0.008128   0.355819  -0.000006   0.000648
     5  C   -0.000034   0.000000   0.004383   0.004260   0.000021  -0.038703
     6  C    0.000856  -0.000016   0.004085   0.000031   0.004083   0.000070
     7  C    0.000000   0.000000  -0.008856  -0.000003   0.361235   0.000000
     8  C   -0.000002   0.000000  -0.000216   0.000688   0.000000   0.356383
     9  C    0.000000  -0.000000   0.000021  -0.039042   0.000000   0.004230
    10  C   -0.000218  -0.000004   0.000540  -0.000226  -0.000224  -0.008247
    11  C    0.007248  -0.000480  -0.000192   0.000000   0.000953   0.000003
    12  C    0.000000   0.000000   0.000246   0.000000  -0.035085  -0.000000
    13  C   -0.000000  -0.000000  -0.000001  -0.008176   0.000000  -0.000207
    14  C   -0.000000   0.000000   0.000025   0.004200  -0.000000  -0.039363
    15  C   -0.000225   0.000024   0.000025  -0.000000   0.002679   0.000000
    16  C   -0.015285  -0.037386   0.000002   0.000000   0.000018  -0.000002
    17  C    0.000000  -0.000000   0.000000  -0.000209   0.000000  -0.008148
    18  C   -0.000000   0.000000   0.000000   0.000120   0.000000   0.000024
    19  C   -0.035278  -0.014313  -0.000000  -0.000000  -0.000001  -0.000000
    20  C    0.517961  -0.026293  -0.000000  -0.000000  -0.000000  -0.000036
    21  C    0.000066  -0.000415  -0.000000  -0.000000  -0.000206  -0.000000
    22  C   -0.000000  -0.000000  -0.000000   0.000024   0.000000   0.000128
    23  C   -0.026502   0.514027   0.000000  -0.000000  -0.000000  -0.000000
    24  C   -0.000456   0.008030  -0.000000   0.000000   0.000004   0.000000
    25  C    4.855309   0.503408   0.000000   0.000000   0.000000  -0.000000
    26  C    0.503408   4.854491   0.000000   0.000000   0.000000   0.000000
    27  H    0.000000   0.000000   0.632636   0.006460   0.006580   0.000002
    28  H    0.000000   0.000000   0.006460   0.631982   0.000001   0.000025
    29  H    0.000000   0.000000   0.006580   0.000001   0.626322   0.000000
    30  H   -0.000000   0.000000   0.000002   0.000025   0.000000   0.631615
    31  H    0.001430  -0.000046   0.000024   0.000002   0.000002   0.006845
    32  H   -0.000000  -0.000000  -0.000016   0.000000  -0.005421  -0.000000
    33  H   -0.000000   0.000000   0.000001   0.006299  -0.000000   0.000002
    34  H   -0.000000   0.000000   0.000000  -0.000013  -0.000000  -0.000000
    35  H   -0.000000   0.000000   0.000000   0.000002  -0.000000   0.006330
    36  H   -0.000000   0.000004   0.000000  -0.000000  -0.000015   0.000000
    37  H   -0.037442   0.004326   0.000000  -0.000000   0.000000   0.000075
    38  H    0.000000  -0.000000  -0.000000  -0.000000   0.000000  -0.000013
    39  H    0.000019   0.000168  -0.000000   0.000000  -0.000000   0.000000
    40  H    0.004645  -0.043846  -0.000000  -0.000000  -0.000000  -0.000000
    41  H    0.365998  -0.040526  -0.000000  -0.000000  -0.000000   0.000000
    42  H   -0.039882   0.365730   0.000000   0.000000   0.000000   0.000000
              31         32         33         34         35         36
     1  C    0.000739  -0.000231  -0.000003  -0.000000   0.000000  -0.000000
     2  C    0.004318   0.000004   0.000146   0.000004   0.000017  -0.000000
     3  C    0.003433   0.002701   0.000000  -0.000000  -0.000000   0.000014
     4  C   -0.000230  -0.000000  -0.008633  -0.000212  -0.000194  -0.000000
     5  C   -0.031218  -0.000001   0.000016  -0.000001   0.000138  -0.000000
     6  C   -0.040205   0.000966  -0.000000   0.000000   0.000000  -0.000202
     7  C   -0.000198  -0.035513   0.000000  -0.000000   0.000000   0.000286
     8  C   -0.008701  -0.000000  -0.000193   0.000011  -0.008648   0.000000
     9  C    0.000028  -0.000000  -0.039852   0.002894   0.004524   0.000000
    10  C    0.351577   0.000018   0.000000   0.000000  -0.000003   0.000002
    11  C   -0.006294   0.004088  -0.000000   0.000000   0.000000   0.004075
    12  C    0.000022   0.361981   0.000000   0.000000   0.000000  -0.008587
    13  C    0.000000  -0.000000   0.364298  -0.033722   0.000532  -0.000000
    14  C    0.000040   0.000000   0.004530   0.001013  -0.039856  -0.000000
    15  C   -0.000083  -0.039496   0.000000  -0.000000   0.000000  -0.038545
    16  C    0.001428  -0.000185   0.000000   0.000000  -0.000000   0.001113
    17  C   -0.000000   0.000000   0.000531   0.004158   0.364272   0.000000
    18  C   -0.000000   0.000000  -0.043228   0.365634   0.004519  -0.000000
    19  C   -0.000260   0.000009   0.000000   0.000000   0.000000   0.002579
    20  C    0.006240   0.000002  -0.000000  -0.000000  -0.000000   0.000017
    21  C   -0.000000  -0.008673  -0.000000  -0.000000  -0.000000   0.361226
    22  C    0.000000  -0.000000   0.004520  -0.040240  -0.043165  -0.000000
    23  C   -0.000013  -0.000000  -0.000000   0.000000   0.000000  -0.000221
    24  C    0.000002   0.000285  -0.000000   0.000000   0.000000  -0.036080
    25  C    0.001430  -0.000000  -0.000000  -0.000000  -0.000000  -0.000000
    26  C   -0.000046  -0.000000   0.000000   0.000000   0.000000   0.000004
    27  H    0.000024  -0.000016   0.000001   0.000000   0.000000   0.000000
    28  H    0.000002   0.000000   0.006299  -0.000013   0.000002  -0.000000
    29  H    0.000002  -0.005421  -0.000000  -0.000000  -0.000000  -0.000015
    30  H    0.006845  -0.000000   0.000002  -0.000000   0.006330   0.000000
    31  H    0.611342   0.000000   0.000000  -0.000000   0.000001   0.000000
    32  H    0.000000   0.627340  -0.000000  -0.000000   0.000000   0.006448
    33  H    0.000000  -0.000000   0.633211  -0.006183   0.000019   0.000000
    34  H   -0.000000  -0.000000  -0.006183   0.625465  -0.000192   0.000000
    35  H    0.000001   0.000000   0.000019  -0.000192   0.632964  -0.000000
    36  H    0.000000   0.006448   0.000000   0.000000  -0.000000   0.627511
    37  H   -0.003729  -0.000000   0.000000   0.000000   0.000000   0.000000
    38  H    0.000000  -0.000000  -0.000191  -0.005192  -0.006170   0.000000
    39  H    0.000000  -0.000014  -0.000000   0.000000   0.000000  -0.005118
    40  H   -0.000000   0.000000   0.000000   0.000000  -0.000000  -0.000013
    41  H    0.000023   0.000000   0.000000  -0.000000  -0.000000   0.000000
    42  H    0.000000  -0.000000  -0.000000   0.000000   0.000000  -0.000000
              37         38         39         40         41         42
     1  C   -0.000005  -0.000000  -0.000000   0.000000   0.000000   0.000000
     2  C   -0.000036  -0.000001   0.000000  -0.000000   0.000000  -0.000000
     3  C   -0.000268   0.000000  -0.000001  -0.000000   0.000000   0.000000
     4  C    0.000000   0.000011   0.000000  -0.000000  -0.000000  -0.000000
     5  C    0.001049   0.000004  -0.000000   0.000000   0.000001  -0.000000
     6  C    0.001276  -0.000000   0.000020   0.000001   0.000002   0.000000
     7  C   -0.000000   0.000000   0.000004  -0.000000  -0.000000   0.000000
     8  C    0.000056  -0.000212  -0.000000  -0.000000  -0.000000   0.000000
     9  C    0.000000   0.001013  -0.000000   0.000000   0.000000   0.000000
    10  C    0.006339  -0.000000  -0.000000  -0.000000   0.000006   0.000000
    11  C   -0.006971  -0.000000   0.001092  -0.000189  -0.000225   0.000012
    12  C    0.000002  -0.000000  -0.000203   0.000000  -0.000000  -0.000000
    13  C   -0.000000   0.004152   0.000000   0.000000   0.000000  -0.000000
    14  C   -0.000000   0.002884   0.000000   0.000000  -0.000000   0.000000
    15  C   -0.000035   0.000000   0.002486   0.000018   0.000002  -0.000001
    16  C   -0.039711  -0.000000   0.004103   0.004485   0.002979   0.000956
    17  C   -0.000000  -0.033677  -0.000000  -0.000000   0.000000  -0.000000
    18  C   -0.000000  -0.040224   0.000000   0.000000  -0.000000   0.000000
    19  C    0.003948  -0.000000  -0.038093  -0.040793   0.001105   0.003035
    20  C    0.361365   0.000000  -0.000230   0.000530  -0.034595   0.004386
    21  C    0.000013  -0.000000  -0.035534   0.000296  -0.000000   0.000004
    22  C    0.000000   0.365662  -0.000000   0.000000   0.000000   0.000000
    23  C    0.000691   0.000000  -0.008295   0.365180   0.004320  -0.035199
    24  C   -0.000183  -0.000000   0.360754  -0.009301   0.000010  -0.000198
    25  C   -0.037442   0.000000   0.000019   0.004645   0.365998  -0.039882
    26  C    0.004326  -0.000000   0.000168  -0.043846  -0.040526   0.365730
    27  H    0.000000  -0.000000  -0.000000  -0.000000  -0.000000   0.000000
    28  H   -0.000000  -0.000000   0.000000  -0.000000  -0.000000   0.000000
    29  H    0.000000   0.000000  -0.000000  -0.000000  -0.000000   0.000000
    30  H    0.000075  -0.000013   0.000000  -0.000000   0.000000   0.000000
    31  H   -0.003729   0.000000   0.000000  -0.000000   0.000023   0.000000
    32  H   -0.000000  -0.000000  -0.000014   0.000000   0.000000  -0.000000
    33  H    0.000000  -0.000191  -0.000000   0.000000   0.000000  -0.000000
    34  H    0.000000  -0.005192   0.000000   0.000000  -0.000000   0.000000
    35  H    0.000000  -0.006170   0.000000  -0.000000  -0.000000   0.000000
    36  H    0.000000   0.000000  -0.005118  -0.000013   0.000000  -0.000000
    37  H    0.612138  -0.000000   0.000002   0.000019  -0.006165  -0.000196
    38  H   -0.000000   0.625413   0.000000   0.000000   0.000000  -0.000000
    39  H    0.000002   0.000000   0.626884   0.006424  -0.000000  -0.000014
    40  H    0.000019   0.000000   0.006424   0.634000  -0.000204  -0.005930
    41  H   -0.006165   0.000000  -0.000000  -0.000204   0.626477  -0.005289
    42  H   -0.000196  -0.000000  -0.000014  -0.005930  -0.005289   0.626503
 Mulliken charges:
               1
     1  C   -0.218507
     2  C    0.127575
     3  C    0.111250
     4  C   -0.208711
     5  C    0.116212
     6  C    0.062608
     7  C   -0.120316
     8  C   -0.211243
     9  C    0.108859
    10  C   -0.218907
    11  C   -0.012077
    12  C   -0.136810
    13  C   -0.120364
    14  C    0.109882
    15  C    0.099688
    16  C    0.054930
    17  C   -0.120298
    18  C   -0.096760
    19  C    0.100290
    20  C   -0.137795
    21  C   -0.140323
    22  C   -0.097262
    23  C   -0.137052
    24  C   -0.126494
    25  C   -0.101619
    26  C   -0.086884
    27  H    0.083629
    28  H    0.083468
    29  H    0.085598
    30  H    0.084168
    31  H    0.103482
    32  H    0.085708
    33  H    0.084709
    34  H    0.086575
    35  H    0.084910
    36  H    0.085507
    37  H    0.103443
    38  H    0.086542
    39  H    0.085545
    40  H    0.084677
    41  H    0.086085
    42  H    0.086082
 Sum of Mulliken charges =  -0.00000
 Mulliken charges with hydrogens summed into heavy atoms:
               1
     1  C   -0.134877
     2  C    0.127575
     3  C    0.111250
     4  C   -0.125242
     5  C    0.116212
     6  C    0.062608
     7  C   -0.034719
     8  C   -0.127075
     9  C    0.108859
    10  C   -0.115425
    11  C   -0.012077
    12  C   -0.051102
    13  C   -0.035655
    14  C    0.109882
    15  C    0.099688
    16  C    0.054930
    17  C   -0.035388
    18  C   -0.010185
    19  C    0.100290
    20  C   -0.034352
    21  C   -0.054816
    22  C   -0.010720
    23  C   -0.052375
    24  C   -0.040949
    25  C   -0.015534
    26  C   -0.000802
 Electronic spatial extent (au):  <R**2>=          11069.8416
 Charge=             -0.0000 electrons
 Dipole moment (field-independent basis, Debye):
    X=             -0.0501    Y=             -0.0173    Z=             -0.0054  Tot=              0.0533
 Quadrupole moment (field-independent basis, Debye-Ang):
   XX=           -128.0686   YY=           -129.8415   ZZ=           -154.3749
   XY=              0.0383   XZ=              2.8833   YZ=              1.1629
 Traceless Quadrupole moment (field-independent basis, Debye-Ang):
   XX=              9.3597   YY=              7.5868   ZZ=            -16.9466
   XY=              0.0383   XZ=              2.8833   YZ=              1.1629
 Octapole moment (field-independent basis, Debye-Ang**2):
  XXX=             10.2529  YYY=              2.0709  ZZZ=              0.6666  XYY=             -4.3169
  XXY=             -5.7487  XXZ=            -15.9728  XZZ=             -1.8432  YZZ=             -2.5855
  YYZ=              5.8385  XYZ=             14.7600
 Hexadecapole moment (field-independent basis, Debye-Ang**3):
 XXXX=         -10923.8478 YYYY=          -2785.6736 ZZZZ=           -278.4724 XXXY=            -16.5201
 XXXZ=            145.5010 YYYX=             10.5189 YYYZ=             -3.3973 ZZZX=              2.1901
 ZZZY=             -1.9978 XXYY=          -2286.7043 XXZZ=          -2226.8813 YYZZ=           -583.7065
 XXYZ=             39.2535 YYXZ=            -13.6443 ZZXY=              2.2796
 N-N= 1.973077702691D+03 E-N=-6.262518976207D+03  KE= 9.907920116731D+02
 No NMR shielding tensors so no spin-rotation constants.
 Leave Link  601 at Thu Sep  8 15:02:36 2022, MaxMem=  1342177280 cpu:              44.2 elap:               1.0
 (Enter /mnt/opt/groups/app-gaussian/g16-avx2/l701.exe)
 ... and contract with generalized density number  0.
 Compute integral first derivatives.
 R6Disp: Adding Grimme-D3 dispersion energy 1st derivatives to the gradient.
 Leave Link  701 at Thu Sep  8 15:02:38 2022, MaxMem=  1342177280 cpu:              58.6 elap:               1.3
 (Enter /mnt/opt/groups/app-gaussian/g16-avx2/l702.exe)
 L702 exits ... SP integral derivatives will be done elsewhere.
 Leave Link  702 at Thu Sep  8 15:02:38 2022, MaxMem=  1342177280 cpu:               2.4 elap:               0.1
 (Enter /mnt/opt/groups/app-gaussian/g16-avx2/l703.exe)
 Integral derivatives from FoFJK, PRISM(SPDF).
 Compute integral first derivatives, UseDBF=F ICtDFT=           0.
 Calling FoFJK, ICntrl=      2127 FMM=F ISym2X=0 I1Cent= 0 IOpClX= 0 NMat=1 NMatS=1 NMatT=0.
 FoFJK:  IHMeth= 1 ICntrl=    2127 DoSepK=F KAlg= 0 I1Cent=           0 FoldK=F
 IRaf=         0 NMat=       1 IRICut=       1 DoRegI=T DoRafI=F ISym2E= 0 IDoP0=0 IntGTp=1.
 FoFCou: FMM=F IPFlag=           0 FMFlag=      100000 FMFlg1=         800
         NFxFlg=           0 DoJE=F BraDBF=F KetDBF=F FulRan=T
         wScrn=  0.000000 ICntrl=      2127 IOpCl=  0 I1Cent=           0 NGrid=           0
         NMat0=    1 NMatS0=      1 NMatT0=    0 NMatD0=    1 NMtDS0=    0 NMtDT0=    0
 Symmetry not used in FoFCou.
 Leave Link  703 at Thu Sep  8 15:02:49 2022, MaxMem=  1342177280 cpu:             457.1 elap:               9.9
 (Enter /mnt/opt/groups/app-gaussian/g16-avx2/l716.exe)
 Dipole        =-1.97045736D-02-6.80703509D-03-2.12449549D-03
 ***** Axes restored to original set *****
 -------------------------------------------------------------------
 Center     Atomic                   Forces (Hartrees/Bohr)
 Number     Number              X              Y              Z
 -------------------------------------------------------------------
      1        6           0.000002743   -0.000029247   -0.000004726
      2        6           0.000001345    0.000016474    0.000001612
      3        6           0.000033229   -0.000043459   -0.000000807
      4        6          -0.000006371   -0.000030955   -0.000006698
      5        6          -0.000023012   -0.000005985   -0.000006153
      6        6          -0.000005149    0.000039489    0.000015621
      7        6          -0.000003462    0.000016230   -0.000002783
      8        6           0.000024774    0.000022735    0.000005366
      9        6          -0.000025129    0.000003573   -0.000000343
     10        6           0.000036025    0.000006729    0.000011773
     11        6          -0.000012984    0.000013304   -0.000013523
     12        6           0.000021003   -0.000032423    0.000003361
     13        6          -0.000003012    0.000006240    0.000002182
     14        6          -0.000024223    0.000011311    0.000002889
     15        6          -0.000004774    0.000012213    0.000002864
     16        6          -0.000038594   -0.000001113   -0.000029044
     17        6           0.000000664   -0.000002300   -0.000001137
     18        6          -0.000005019   -0.000020443   -0.000006907
     19        6           0.000011523   -0.000038279    0.000015666
     20        6          -0.000014427    0.000016400   -0.000007238
     21        6           0.000004386   -0.000050337   -0.000000571
     22        6           0.000001118    0.000017025    0.000005569
     23        6           0.000023700    0.000013270    0.000002938
     24        6           0.000014948    0.000037806    0.000001259
     25        6          -0.000003397   -0.000008376    0.000004580
     26        6           0.000008431   -0.000000804    0.000002467
     27        1          -0.000010851    0.000013806   -0.000001262
     28        1           0.000008278    0.000007203    0.000001810
     29        1          -0.000019688    0.000007777   -0.000002413
     30        1           0.000000286   -0.000010412   -0.000001751
     31        1          -0.000017665   -0.000011270   -0.000003133
     32        1           0.000007422    0.000013910    0.000004060
     33        1           0.000019103   -0.000004424   -0.000001376
     34        1          -0.000002428    0.000024228    0.000006681
     35        1           0.000016032   -0.000008484   -0.000001290
     36        1          -0.000008838    0.000004089    0.000000903
     37        1           0.000017902   -0.000005688    0.000009354
     38        1          -0.000015406   -0.000014773   -0.000005891
     39        1          -0.000003020    0.000009833   -0.000001490
     40        1          -0.000006128   -0.000006391    0.000001900
     41        1           0.000012126    0.000006460    0.000001983
     42        1          -0.000011463    0.000005059   -0.000006301
 -------------------------------------------------------------------
 Cartesian Forces:  Max     0.000050337 RMS     0.000015307
 Leave Link  716 at Thu Sep  8 15:02:50 2022, MaxMem=  1342177280 cpu:               3.0 elap:               0.1
 (Enter /mnt/opt/groups/app-gaussian/g16-avx2/l103.exe)

 GradGradGradGradGradGradGradGradGradGradGradGradGradGradGradGradGradGrad
 Berny optimization.
 FormGI is forming the generalized inverse of G from B-inverse, IUseBI=4.
 GSVD:  received Info=                   1 from GESDD.
 Internal  Forces:  Max     0.000034803 RMS     0.000009725
 Search for a local minimum.
 Step number   1 out of a maximum of  252
 All quantities printed in internal units (Hartrees-Bohrs-Radians)
 RMS Force = .97249D-05 SwitMx=.10000D-02 MixMth= 2
 Mixed Optimization -- En-DIIS/RFO-DIIS
 Second derivative matrix not updated -- first step.
 ITU=  0
     Eigenvalues ---    0.01485   0.01564   0.01625   0.01634   0.01672
     Eigenvalues ---    0.01694   0.01717   0.01746   0.01750   0.01766
     Eigenvalues ---    0.01777   0.01787   0.01839   0.01858   0.01875
     Eigenvalues ---    0.01934   0.01965   0.02007   0.02029   0.02038
     Eigenvalues ---    0.02061   0.02066   0.02078   0.02080   0.02084
     Eigenvalues ---    0.02090   0.02096   0.02098   0.02107   0.02109
     Eigenvalues ---    0.02110   0.02117   0.02157   0.02185   0.02186
     Eigenvalues ---    0.02256   0.02271   0.02297   0.02305   0.15964
     Eigenvalues ---    0.15969   0.15973   0.15981   0.15983   0.15987
     Eigenvalues ---    0.15988   0.15994   0.15996   0.15997   0.15999
     Eigenvalues ---    0.16000   0.16000   0.16000   0.16000   0.16000
     Eigenvalues ---    0.21991   0.22000   0.22333   0.22470   0.22497
     Eigenvalues ---    0.22678   0.23000   0.23342   0.23699   0.23957
     Eigenvalues ---    0.24133   0.24408   0.24463   0.24556   0.24587
     Eigenvalues ---    0.24725   0.24925   0.24990   0.33605   0.34877
     Eigenvalues ---    0.35086   0.35098   0.35102   0.35170   0.35175
     Eigenvalues ---    0.35177   0.35206   0.35206   0.35215   0.35220
     Eigenvalues ---    0.35251   0.35271   0.35282   0.35285   0.35303
     Eigenvalues ---    0.35737   0.35832   0.35996   0.36917   0.37552
     Eigenvalues ---    0.38444   0.38664   0.39145   0.39855   0.39872
     Eigenvalues ---    0.40184   0.40553   0.40861   0.41173   0.41493
     Eigenvalues ---    0.41833   0.42281   0.42953   0.43285   0.44053
     Eigenvalues ---    0.45658   0.45995   0.46116   0.47019   0.47577
     Eigenvalues ---    0.48880   0.49291   0.50540   0.50655   0.52342
 RFO step:  Lambda=-1.13091186D-07 EMin= 1.48468734D-02
 Linear search not attempted -- first point.
 Iteration  1 RMS(Cart)=  0.00032765 RMS(Int)=  0.00000002
 Iteration  2 RMS(Cart)=  0.00000005 RMS(Int)=  0.00000000
 ITry= 1 IFail=0 DXMaxC= 1.70D-03 DCOld= 1.00D+10 DXMaxT= 3.00D-01 DXLimC= 3.00D+00 Rises=F
 Variable       Old X    -DE/DX   Delta X   Delta X   Delta X     New X
                                 (Linear)    (Quad)   (Total)
    R1        2.66834  -0.00001   0.00000  -0.00003  -0.00003   2.66831
    R2        2.62215  -0.00002   0.00000  -0.00004  -0.00004   2.62211
    R3        2.05509   0.00001   0.00000   0.00003   0.00003   2.05512
    R4        2.65695  -0.00001   0.00000  -0.00002  -0.00002   2.65692
    R5        2.73254   0.00000   0.00000   0.00001   0.00001   2.73255
    R6        2.75251  -0.00003   0.00000  -0.00008  -0.00008   2.75242
    R7        2.71613   0.00002   0.00000   0.00005   0.00005   2.71618
    R8        2.63684  -0.00002   0.00000  -0.00005  -0.00005   2.63680
    R9        2.05516   0.00001   0.00000   0.00003   0.00003   2.05519
   R10        2.65744  -0.00000   0.00000  -0.00001  -0.00001   2.65743
   R11        2.67590  -0.00002   0.00000  -0.00005  -0.00005   2.67585
   R12        2.62779  -0.00000   0.00000  -0.00000  -0.00000   2.62779
   R13        2.77119  -0.00001   0.00000  -0.00002  -0.00002   2.77118
   R14        2.56053  -0.00001   0.00000  -0.00002  -0.00002   2.56051
   R15        2.05319  -0.00000   0.00000  -0.00000  -0.00000   2.05319
   R16        2.63716  -0.00003   0.00000  -0.00006  -0.00006   2.63710
   R17        2.05535   0.00001   0.00000   0.00003   0.00003   2.05538
   R18        2.70632   0.00001   0.00000   0.00002   0.00002   2.70634
   R19        2.74001  -0.00001   0.00000  -0.00002  -0.00002   2.73999
   R20        2.04495   0.00002   0.00000   0.00005   0.00005   2.04499
   R21        2.66980  -0.00003   0.00000  -0.00007  -0.00007   2.66973
   R22        2.74002  -0.00001   0.00000  -0.00002  -0.00002   2.74000
   R23        2.72325  -0.00000   0.00000  -0.00001  -0.00001   2.72325
   R24        2.05341   0.00001   0.00000   0.00002   0.00002   2.05343
   R25        2.58511  -0.00001   0.00000  -0.00002  -0.00002   2.58509
   R26        2.05388   0.00000   0.00000   0.00001   0.00001   2.05388
   R27        2.70610   0.00001   0.00000   0.00003   0.00003   2.70613
   R28        2.69376  -0.00000   0.00000  -0.00001  -0.00001   2.69375
   R29        2.71364  -0.00003   0.00000  -0.00009  -0.00009   2.71355
   R30        2.68903  -0.00001   0.00000  -0.00001  -0.00001   2.68901
   R31        2.58515  -0.00001   0.00000  -0.00003  -0.00003   2.58512
   R32        2.05391   0.00000   0.00000   0.00001   0.00001   2.05392
   R33        2.70056  -0.00000   0.00000  -0.00001  -0.00001   2.70055
   R34        2.05220   0.00000   0.00000   0.00000   0.00000   2.05221
   R35        2.67918  -0.00001   0.00000  -0.00003  -0.00003   2.67914
   R36        2.69112   0.00002   0.00000   0.00005   0.00005   2.69117
   R37        2.60767  -0.00001   0.00000  -0.00001  -0.00001   2.60766
   R38        2.04345   0.00002   0.00000   0.00005   0.00005   2.04350
   R39        2.57911  -0.00002   0.00000  -0.00005  -0.00005   2.57906
   R40        2.05342   0.00001   0.00000   0.00002   0.00002   2.05345
   R41        2.05215   0.00000   0.00000   0.00001   0.00001   2.05216
   R42        2.60220  -0.00000   0.00000  -0.00000  -0.00000   2.60220
   R43        2.05400   0.00001   0.00000   0.00002   0.00002   2.05401
   R44        2.05327   0.00000   0.00000   0.00001   0.00001   2.05328
   R45        2.66485   0.00000   0.00000   0.00001   0.00001   2.66486
   R46        2.05237   0.00000   0.00000   0.00000   0.00000   2.05237
   R47        2.05185   0.00000   0.00000   0.00000   0.00000   2.05185
    A1        2.13263  -0.00000   0.00000  -0.00001  -0.00001   2.13262
    A2        2.07301   0.00002   0.00000   0.00010   0.00010   2.07311
    A3        2.07648  -0.00001   0.00000  -0.00009  -0.00009   2.07638
    A4        2.14487   0.00001   0.00000   0.00003   0.00003   2.14489
    A5        2.05680  -0.00000   0.00000  -0.00001  -0.00001   2.05679
    A6        2.08064  -0.00001   0.00000  -0.00002  -0.00002   2.08063
    A7        2.09968   0.00001   0.00000   0.00003   0.00003   2.09971
    A8        2.10112   0.00001   0.00000   0.00003   0.00003   2.10116
    A9        2.07967  -0.00002   0.00000  -0.00006  -0.00006   2.07961
   A10        2.12276   0.00000   0.00000   0.00001   0.00001   2.12278
   A11        2.07776   0.00000   0.00000   0.00003   0.00003   2.07779
   A12        2.08264  -0.00001   0.00000  -0.00004  -0.00004   2.08261
   A13        2.07611  -0.00000   0.00000  -0.00001  -0.00001   2.07610
   A14        2.07970  -0.00000   0.00000  -0.00000  -0.00000   2.07970
   A15        2.12736   0.00000   0.00000   0.00001   0.00001   2.12737
   A16        2.04488   0.00000   0.00000   0.00000   0.00000   2.04489
   A17        2.07283   0.00002   0.00000   0.00008   0.00008   2.07291
   A18        2.16228  -0.00002   0.00000  -0.00009  -0.00009   2.16219
   A19        2.10426  -0.00000   0.00000  -0.00001  -0.00001   2.10425
   A20        2.06700   0.00002   0.00000   0.00014   0.00014   2.06714
   A21        2.11007  -0.00002   0.00000  -0.00013  -0.00013   2.10994
   A22        2.12460   0.00000   0.00000   0.00001   0.00001   2.12462
   A23        2.07746   0.00000   0.00000   0.00002   0.00002   2.07748
   A24        2.08107  -0.00001   0.00000  -0.00003  -0.00003   2.08104
   A25        2.13402  -0.00000   0.00000  -0.00000  -0.00000   2.13402
   A26        2.08086   0.00000   0.00000   0.00001   0.00001   2.08087
   A27        2.06830  -0.00000   0.00000  -0.00001  -0.00001   2.06829
   A28        2.14405  -0.00000   0.00000  -0.00000  -0.00000   2.14404
   A29        2.04340   0.00001   0.00000   0.00008   0.00008   2.04348
   A30        2.09498  -0.00001   0.00000  -0.00008  -0.00008   2.09490
   A31        2.05387   0.00001   0.00000   0.00005   0.00005   2.05392
   A32        2.17165  -0.00002   0.00000  -0.00009  -0.00009   2.17155
   A33        2.05766   0.00001   0.00000   0.00004   0.00004   2.05771
   A34        2.12119   0.00001   0.00000   0.00007   0.00007   2.12126
   A35        2.10350  -0.00002   0.00000  -0.00013  -0.00013   2.10336
   A36        2.05772   0.00001   0.00000   0.00006   0.00006   2.05778
   A37        2.11163   0.00000   0.00000   0.00000   0.00000   2.11163
   A38        2.06649   0.00002   0.00000   0.00012   0.00012   2.06661
   A39        2.10507  -0.00002   0.00000  -0.00013  -0.00013   2.10495
   A40        2.08123   0.00000   0.00000  -0.00000  -0.00000   2.08123
   A41        2.13318   0.00000   0.00000   0.00001   0.00001   2.13319
   A42        2.06877  -0.00000   0.00000  -0.00000  -0.00000   2.06876
   A43        2.10308  -0.00002   0.00000  -0.00006  -0.00006   2.10302
   A44        2.10314  -0.00002   0.00000  -0.00007  -0.00007   2.10307
   A45        2.07683   0.00003   0.00000   0.00013   0.00013   2.07696
   A46        2.07801   0.00002   0.00000   0.00007   0.00007   2.07807
   A47        2.16536  -0.00003   0.00000  -0.00011  -0.00011   2.16525
   A48        2.03709   0.00001   0.00000   0.00003   0.00003   2.03711
   A49        2.11168   0.00000   0.00000   0.00000   0.00000   2.11169
   A50        2.06646   0.00002   0.00000   0.00011   0.00011   2.06657
   A51        2.10504  -0.00002   0.00000  -0.00012  -0.00012   2.10493
   A52        2.10323   0.00000   0.00000   0.00000   0.00000   2.10323
   A53        2.09739  -0.00003   0.00000  -0.00016  -0.00016   2.09723
   A54        2.08256   0.00003   0.00000   0.00016   0.00016   2.08272
   A55        2.09271  -0.00000   0.00000  -0.00003  -0.00003   2.09268
   A56        2.08946  -0.00002   0.00000  -0.00008  -0.00008   2.08937
   A57        2.09974   0.00003   0.00000   0.00011   0.00011   2.09985
   A58        2.12645   0.00000   0.00000   0.00001   0.00001   2.12646
   A59        2.08411   0.00001   0.00000   0.00004   0.00004   2.08415
   A60        2.07102  -0.00001   0.00000  -0.00005  -0.00005   2.07097
   A61        2.11468   0.00001   0.00000   0.00005   0.00005   2.11473
   A62        2.06558  -0.00000   0.00000   0.00001   0.00001   2.06559
   A63        2.10267  -0.00001   0.00000  -0.00006  -0.00006   2.10262
   A64        2.10276   0.00000   0.00000   0.00000   0.00000   2.10276
   A65        2.09764  -0.00002   0.00000  -0.00014  -0.00014   2.09750
   A66        2.08278   0.00002   0.00000   0.00014   0.00014   2.08292
   A67        2.11602   0.00001   0.00000   0.00002   0.00002   2.11604
   A68        2.06508   0.00000   0.00000   0.00003   0.00003   2.06511
   A69        2.10165  -0.00001   0.00000  -0.00005  -0.00005   2.10160
   A70        2.09902   0.00000   0.00000   0.00002   0.00002   2.09904
   A71        2.07456   0.00001   0.00000   0.00006   0.00006   2.07461
   A72        2.10803  -0.00001   0.00000  -0.00008  -0.00008   2.10796
   A73        2.10589  -0.00001   0.00000  -0.00004  -0.00004   2.10585
   A74        2.08547  -0.00001   0.00000  -0.00007  -0.00007   2.08540
   A75        2.09162   0.00002   0.00000   0.00011   0.00011   2.09173
   A76        2.08093  -0.00000   0.00000  -0.00000  -0.00000   2.08093
   A77        2.10303  -0.00001   0.00000  -0.00009  -0.00009   2.10294
   A78        2.09838   0.00002   0.00000   0.00009   0.00009   2.09847
    D1        3.13920   0.00000   0.00000   0.00009   0.00009   3.13929
    D2        0.04308   0.00000   0.00000   0.00002   0.00002   0.04310
    D3        0.04777   0.00000   0.00000   0.00006   0.00006   0.04783
    D4       -3.04835   0.00000   0.00000  -0.00001  -0.00001  -3.04835
    D5        0.05908  -0.00000   0.00000  -0.00009  -0.00009   0.05900
    D6       -3.00285  -0.00000   0.00000  -0.00013  -0.00013  -3.00298
    D7       -3.13277  -0.00000   0.00000  -0.00005  -0.00005  -3.13283
    D8        0.08848  -0.00000   0.00000  -0.00010  -0.00010   0.08839
    D9       -3.08918  -0.00000   0.00000  -0.00007  -0.00007  -3.08924
   D10        0.04703  -0.00000   0.00000  -0.00004  -0.00004   0.04699
   D11        0.00635  -0.00000   0.00000   0.00000   0.00000   0.00635
   D12       -3.14063   0.00000   0.00000   0.00003   0.00003  -3.14060
   D13        3.07987   0.00000   0.00000   0.00005   0.00005   3.07992
   D14       -0.06627   0.00000   0.00000   0.00001   0.00001  -0.06626
   D15       -0.01797  -0.00000   0.00000  -0.00002  -0.00002  -0.01799
   D16        3.11907  -0.00000   0.00000  -0.00006  -0.00006   3.11901
   D17       -0.13603   0.00000   0.00000   0.00012   0.00012  -0.13590
   D18        3.08804   0.00000   0.00000   0.00015   0.00015   3.08818
   D19        2.92688   0.00000   0.00000   0.00017   0.00017   2.92705
   D20       -0.13224   0.00000   0.00000   0.00020   0.00020  -0.13205
   D21        3.00028   0.00000   0.00000   0.00011   0.00011   3.00039
   D22       -0.07642   0.00000   0.00000  -0.00002  -0.00002  -0.07644
   D23       -0.06256   0.00000   0.00000   0.00007   0.00007  -0.06249
   D24       -3.13926  -0.00000   0.00000  -0.00006  -0.00006  -3.13932
   D25       -3.14023   0.00000   0.00000   0.00002   0.00002  -3.14021
   D26        0.00582   0.00000   0.00000   0.00001   0.00001   0.00583
   D27        0.00677  -0.00000   0.00000  -0.00001  -0.00001   0.00676
   D28       -3.13038  -0.00000   0.00000  -0.00002  -0.00002  -3.13039
   D29        0.01773   0.00000   0.00000   0.00003   0.00003   0.01776
   D30       -3.13479  -0.00000   0.00000  -0.00002  -0.00002  -3.13481
   D31       -3.11918   0.00000   0.00000   0.00007   0.00007  -3.11911
   D32        0.01148   0.00000   0.00000   0.00002   0.00002   0.01151
   D33       -0.01471   0.00000   0.00000   0.00004   0.00004  -0.01467
   D34        3.08489  -0.00000   0.00000  -0.00002  -0.00002   3.08488
   D35        3.12219   0.00000   0.00000  -0.00000  -0.00000   3.12219
   D36       -0.06139  -0.00000   0.00000  -0.00006  -0.00006  -0.06145
   D37        0.11406  -0.00000   0.00000  -0.00010  -0.00010   0.11396
   D38       -2.98435  -0.00000   0.00000  -0.00005  -0.00005  -2.98440
   D39       -3.11464  -0.00000   0.00000  -0.00012  -0.00012  -3.11475
   D40        0.07014  -0.00000   0.00000  -0.00007  -0.00007   0.07008
   D41        0.26591  -0.00000   0.00000  -0.00035  -0.00035   0.26556
   D42       -2.87751  -0.00000   0.00000  -0.00014  -0.00014  -2.87765
   D43       -2.78728  -0.00000   0.00000  -0.00033  -0.00033  -2.78761
   D44        0.35248  -0.00000   0.00000  -0.00011  -0.00011   0.35237
   D45        0.12130  -0.00000   0.00000  -0.00016  -0.00016   0.12114
   D46       -3.06364  -0.00000   0.00000  -0.00015  -0.00015  -3.06379
   D47       -3.08681   0.00000   0.00000  -0.00001  -0.00001  -3.08682
   D48        0.01144   0.00000   0.00000  -0.00001  -0.00001   0.01144
   D49       -0.00562  -0.00000   0.00000  -0.00001  -0.00001  -0.00563
   D50        3.13376  -0.00000   0.00000  -0.00001  -0.00001   3.13375
   D51       -3.13626   0.00000   0.00000   0.00003   0.00003  -3.13623
   D52        0.00312   0.00000   0.00000   0.00003   0.00003   0.00316
   D53       -3.13709   0.00000   0.00000   0.00000   0.00000  -3.13708
   D54        0.00439  -0.00000   0.00000  -0.00001  -0.00001   0.00438
   D55        0.00009   0.00000   0.00000   0.00001   0.00001   0.00010
   D56        3.14156  -0.00000   0.00000   0.00000   0.00000   3.14156
   D57       -0.00637  -0.00000   0.00000  -0.00001  -0.00001  -0.00638
   D58        3.13735  -0.00000   0.00000  -0.00001  -0.00001   3.13734
   D59        3.13950  -0.00000   0.00000  -0.00002  -0.00002   3.13949
   D60        0.00004  -0.00000   0.00000  -0.00002  -0.00002   0.00002
   D61       -0.21457   0.00001   0.00000   0.00028   0.00028  -0.21429
   D62        2.94491   0.00001   0.00000   0.00028   0.00028   2.94519
   D63        2.92873   0.00000   0.00000   0.00008   0.00008   2.92881
   D64       -0.19498   0.00000   0.00000   0.00008   0.00008  -0.19489
   D65       -2.90903  -0.00000   0.00000  -0.00035  -0.00035  -2.90938
   D66        0.31461  -0.00000   0.00000  -0.00014  -0.00014   0.31447
   D67        0.23073  -0.00000   0.00000  -0.00014  -0.00014   0.23060
   D68       -2.82882   0.00000   0.00000   0.00007   0.00007  -2.82875
   D69        0.02189   0.00000   0.00000  -0.00002  -0.00002   0.02188
   D70       -3.13732  -0.00000   0.00000  -0.00002  -0.00002  -3.13734
   D71       -3.07745   0.00000   0.00000  -0.00002  -0.00002  -3.07747
   D72        0.04652   0.00000   0.00000  -0.00003  -0.00003   0.04649
   D73        0.00005   0.00000   0.00000   0.00000   0.00000   0.00006
   D74        3.14158   0.00000   0.00000   0.00002   0.00002  -3.14159
   D75       -3.14142   0.00000   0.00000   0.00002   0.00002  -3.14140
   D76        0.00011   0.00000   0.00000   0.00003   0.00003   0.00014
   D77       -3.13972   0.00000   0.00000   0.00001   0.00001  -3.13970
   D78        0.00211   0.00000   0.00000   0.00001   0.00001   0.00213
   D79       -0.00032   0.00000   0.00000   0.00001   0.00001  -0.00030
   D80        3.14151   0.00000   0.00000   0.00002   0.00002   3.14153
   D81        0.02723   0.00000   0.00000   0.00001   0.00001   0.02725
   D82       -3.09044  -0.00000   0.00000  -0.00008  -0.00008  -3.09052
   D83       -3.09674   0.00000   0.00000   0.00002   0.00002  -3.09672
   D84        0.06877  -0.00000   0.00000  -0.00007  -0.00007   0.06870
   D85        3.09144   0.00000   0.00000   0.00009   0.00009   3.09154
   D86       -0.10430   0.00000   0.00000   0.00012   0.00012  -0.10418
   D87       -0.12622  -0.00000   0.00000  -0.00011  -0.00011  -0.12633
   D88        2.96122  -0.00000   0.00000  -0.00008  -0.00008   2.96114
   D89       -3.12362  -0.00000   0.00000  -0.00008  -0.00008  -3.12370
   D90        0.07972  -0.00000   0.00000  -0.00012  -0.00012   0.07960
   D91        0.09826   0.00000   0.00000   0.00012   0.00012   0.09837
   D92       -2.98159   0.00000   0.00000   0.00008   0.00008  -2.98151
   D93        0.00047   0.00000   0.00000   0.00000   0.00000   0.00047
   D94       -3.14119   0.00000   0.00000   0.00002   0.00002  -3.14117
   D95       -3.14137   0.00000   0.00000   0.00000   0.00000  -3.14137
   D96        0.00016   0.00000   0.00000   0.00002   0.00002   0.00018
   D97       -0.00034  -0.00000   0.00000  -0.00001  -0.00001  -0.00035
   D98        3.14132  -0.00000   0.00000  -0.00003  -0.00003   3.14129
   D99        3.14133  -0.00000   0.00000  -0.00002  -0.00002   3.14130
   D100      -0.00020  -0.00000   0.00000  -0.00004  -0.00004  -0.00025
   D101       0.06342   0.00000   0.00000   0.00002   0.00002   0.06344
   D102      -3.10966  -0.00000   0.00000   0.00001   0.00001  -3.10965
   D103      -3.02370   0.00000   0.00000   0.00000   0.00000  -3.02369
   D104       0.08641   0.00000   0.00000  -0.00001  -0.00001   0.08639
   D105      -0.06606  -0.00000   0.00000  -0.00002  -0.00002  -0.06608
   D106       3.13530  -0.00000   0.00000  -0.00002  -0.00002   3.13529
   D107       3.02116  -0.00000   0.00000  -0.00000  -0.00000   3.02116
   D108      -0.06066   0.00000   0.00000   0.00001   0.00001  -0.06066
   D109      -0.00442  -0.00000   0.00000  -0.00004  -0.00004  -0.00446
   D110      -3.12443  -0.00000   0.00000  -0.00006  -0.00006  -3.12450
   D111       3.07587   0.00000   0.00000   0.00000   0.00000   3.07587
   D112      -0.04414  -0.00000   0.00000  -0.00003  -0.00003  -0.04417
   D113       0.10684  -0.00000   0.00000  -0.00004  -0.00004   0.10680
   D114      -3.09568  -0.00000   0.00000  -0.00005  -0.00005  -3.09572
   D115      -3.05918   0.00000   0.00000   0.00005   0.00005  -3.05912
   D116       0.02149   0.00000   0.00000   0.00005   0.00005   0.02154
   D117       0.03375   0.00000   0.00000   0.00006   0.00006   0.03381
   D118       3.13122   0.00000   0.00000   0.00004   0.00004   3.13126
   D119      -3.07570   0.00000   0.00000   0.00007   0.00007  -3.07562
   D120       0.02178   0.00000   0.00000   0.00005   0.00005   0.02183
   D121      -0.06407  -0.00000   0.00000  -0.00005  -0.00005  -0.06412
   D122       3.12152  -0.00000   0.00000  -0.00003  -0.00003   3.12149
   D123       3.05587  -0.00000   0.00000  -0.00003  -0.00003   3.05584
   D124      -0.04173   0.00000   0.00000  -0.00000  -0.00000  -0.04173
         Item               Value     Threshold  Converged?
 Maximum Force            0.000035     0.000450     YES
 RMS     Force            0.000010     0.000300     YES
 Maximum Displacement     0.001701     0.001800     YES
 RMS     Displacement     0.000328     0.001200     YES
 Predicted change in Energy=-5.654582D-08
 Optimization completed.
    -- Stationary point found.
                           ----------------------------
                           !   Optimized Parameters   !
                           ! (Angstroms and Degrees)  !
 --------------------------                            --------------------------
 ! Name  Definition              Value          Derivative Info.                !
 --------------------------------------------------------------------------------
 ! R1    R(1,2)                  1.412          -DE/DX =    0.0                 !
 ! R2    R(1,3)                  1.3876         -DE/DX =    0.0                 !
 ! R3    R(1,27)                 1.0875         -DE/DX =    0.0                 !
 ! R4    R(2,4)                  1.406          -DE/DX =    0.0                 !
 ! R5    R(2,5)                  1.446          -DE/DX =    0.0                 !
 ! R6    R(3,6)                  1.4566         -DE/DX =    0.0                 !
 ! R7    R(3,7)                  1.4373         -DE/DX =    0.0                 !
 ! R8    R(4,9)                  1.3954         -DE/DX =    0.0                 !
 ! R9    R(4,28)                 1.0875         -DE/DX =    0.0                 !
 ! R10   R(5,8)                  1.4063         -DE/DX =    0.0                 !
 ! R11   R(5,10)                 1.416          -DE/DX =    0.0                 !
 ! R12   R(6,10)                 1.3906         -DE/DX =    0.0                 !
 ! R13   R(6,11)                 1.4665         -DE/DX =    0.0                 !
 ! R14   R(7,12)                 1.355          -DE/DX =    0.0                 !
 ! R15   R(7,29)                 1.0865         -DE/DX =    0.0                 !
 ! R16   R(8,14)                 1.3955         -DE/DX =    0.0                 !
 ! R17   R(8,30)                 1.0876         -DE/DX =    0.0                 !
 ! R18   R(9,13)                 1.4321         -DE/DX =    0.0                 !
 ! R19   R(9,14)                 1.45           -DE/DX =    0.0                 !
 ! R20   R(10,31)                1.0821         -DE/DX =    0.0                 !
 ! R21   R(11,15)                1.4128         -DE/DX =    0.0                 !
 ! R22   R(11,16)                1.45           -DE/DX =    0.0                 !
 ! R23   R(12,15)                1.4411         -DE/DX =    0.0                 !
 ! R24   R(12,32)                1.0866         -DE/DX =    0.0                 !
 ! R25   R(13,18)                1.368          -DE/DX =    0.0                 !
 ! R26   R(13,33)                1.0869         -DE/DX =    0.0                 !
 ! R27   R(14,17)                1.432          -DE/DX =    0.0                 !
 ! R28   R(15,21)                1.4255         -DE/DX =    0.0                 !
 ! R29   R(16,19)                1.436          -DE/DX =    0.0                 !
 ! R30   R(16,20)                1.423          -DE/DX =    0.0                 !
 ! R31   R(17,22)                1.368          -DE/DX =    0.0                 !
 ! R32   R(17,35)                1.0869         -DE/DX =    0.0                 !
 ! R33   R(18,22)                1.4291         -DE/DX =    0.0                 !
 ! R34   R(18,34)                1.086          -DE/DX =    0.0                 !
 ! R35   R(19,23)                1.4178         -DE/DX =    0.0                 !
 ! R36   R(19,24)                1.4241         -DE/DX =    0.0                 !
 ! R37   R(20,25)                1.3799         -DE/DX =    0.0                 !
 ! R38   R(20,37)                1.0813         -DE/DX =    0.0                 !
 ! R39   R(21,24)                1.3648         -DE/DX =    0.0                 !
 ! R40   R(21,36)                1.0866         -DE/DX =    0.0                 !
 ! R41   R(22,38)                1.086          -DE/DX =    0.0                 !
 ! R42   R(23,26)                1.377          -DE/DX =    0.0                 !
 ! R43   R(23,40)                1.0869         -DE/DX =    0.0                 !
 ! R44   R(24,39)                1.0865         -DE/DX =    0.0                 !
 ! R45   R(25,26)                1.4102         -DE/DX =    0.0                 !
 ! R46   R(25,41)                1.0861         -DE/DX =    0.0                 !
 ! R47   R(26,42)                1.0858         -DE/DX =    0.0                 !
 ! A1    A(2,1,3)              122.1906         -DE/DX =    0.0                 !
 ! A2    A(2,1,27)             118.7749         -DE/DX =    0.0                 !
 ! A3    A(3,1,27)             118.9733         -DE/DX =    0.0                 !
 ! A4    A(1,2,4)              122.8918         -DE/DX =    0.0                 !
 ! A5    A(1,2,5)              117.8458         -DE/DX =    0.0                 !
 ! A6    A(4,2,5)              119.212          -DE/DX =    0.0                 !
 ! A7    A(1,3,6)              120.303          -DE/DX =    0.0                 !
 ! A8    A(1,3,7)              120.3856         -DE/DX =    0.0                 !
 ! A9    A(6,3,7)              119.1563         -DE/DX =    0.0                 !
 ! A10   A(2,4,9)              121.6254         -DE/DX =    0.0                 !
 ! A11   A(2,4,28)             119.0471         -DE/DX =    0.0                 !
 ! A12   A(9,4,28)             119.3267         -DE/DX =    0.0                 !
 ! A13   A(2,5,8)              118.9524         -DE/DX =    0.0                 !
 ! A14   A(2,5,10)             119.1583         -DE/DX =    0.0                 !
 ! A15   A(8,5,10)             121.8888         -DE/DX =    0.0                 !
 ! A16   A(3,6,10)             117.1632         -DE/DX =    0.0                 !
 ! A17   A(3,6,11)             118.7644         -DE/DX =    0.0                 !
 ! A18   A(10,6,11)            123.8892         -DE/DX =    0.0                 !
 ! A19   A(3,7,12)             120.5654         -DE/DX =    0.0                 !
 ! A20   A(3,7,29)             118.4302         -DE/DX =    0.0                 !
 ! A21   A(12,7,29)            120.8979         -DE/DX =    0.0                 !
 ! A22   A(5,8,14)             121.7309         -DE/DX =    0.0                 !
 ! A23   A(5,8,30)             119.0297         -DE/DX =    0.0                 !
 ! A24   A(14,8,30)            119.2366         -DE/DX =    0.0                 !
 ! A25   A(4,9,13)             122.2701         -DE/DX =    0.0                 !
 ! A26   A(4,9,14)             119.2245         -DE/DX =    0.0                 !
 ! A27   A(13,9,14)            118.5048         -DE/DX =    0.0                 !
 ! A28   A(5,10,6)             122.8448         -DE/DX =    0.0                 !
 ! A29   A(5,10,31)            117.0781         -DE/DX =    0.0                 !
 ! A30   A(6,10,31)            120.0334         -DE/DX =    0.0                 !
 ! A31   A(6,11,15)            117.6783         -DE/DX =    0.0                 !
 ! A32   A(6,11,16)            124.4262         -DE/DX =    0.0                 !
 ! A33   A(15,11,16)           117.8954         -DE/DX =    0.0                 !
 ! A34   A(7,12,15)            121.5354         -DE/DX =    0.0                 !
 ! A35   A(7,12,32)            120.5215         -DE/DX =    0.0                 !
 ! A36   A(15,12,32)           117.8984         -DE/DX =    0.0                 !
 ! A37   A(9,13,18)            120.9873         -DE/DX =    0.0                 !
 ! A38   A(9,13,33)            118.4009         -DE/DX =    0.0                 !
 ! A39   A(18,13,33)           120.6118         -DE/DX =    0.0                 !
 ! A40   A(8,14,9)             119.2459         -DE/DX =    0.0                 !
 ! A41   A(8,14,17)            122.2224         -DE/DX =    0.0                 !
 ! A42   A(9,14,17)            118.5316         -DE/DX =    0.0                 !
 ! A43   A(11,15,12)           120.4975         -DE/DX =    0.0                 !
 ! A44   A(11,15,21)           120.501          -DE/DX =    0.0                 !
 ! A45   A(12,15,21)           118.9937         -DE/DX =    0.0                 !
 ! A46   A(11,16,19)           119.061          -DE/DX =    0.0                 !
 ! A47   A(11,16,20)           124.0661         -DE/DX =    0.0                 !
 ! A48   A(19,16,20)           116.7165         -DE/DX =    0.0                 !
 ! A49   A(14,17,22)           120.9906         -DE/DX =    0.0                 !
 ! A50   A(14,17,35)           118.3992         -DE/DX =    0.0                 !
 ! A51   A(22,17,35)           120.6102         -DE/DX =    0.0                 !
 ! A52   A(13,18,22)           120.5064         -DE/DX =    0.0                 !
 ! A53   A(13,18,34)           120.1715         -DE/DX =    0.0                 !
 ! A54   A(22,18,34)           119.3222         -DE/DX =    0.0                 !
 ! A55   A(16,19,23)           119.9033         -DE/DX =    0.0                 !
 ! A56   A(16,19,24)           119.717          -DE/DX =    0.0                 !
 ! A57   A(23,19,24)           120.3065         -DE/DX =    0.0                 !
 ! A58   A(16,20,25)           121.8365         -DE/DX =    0.0                 !
 ! A59   A(16,20,37)           119.4106         -DE/DX =    0.0                 !
 ! A60   A(25,20,37)           118.6608         -DE/DX =    0.0                 !
 ! A61   A(15,21,24)           121.1622         -DE/DX =    0.0                 !
 ! A62   A(15,21,36)           118.3492         -DE/DX =    0.0                 !
 ! A63   A(24,21,36)           120.4742         -DE/DX =    0.0                 !
 ! A64   A(17,22,18)           120.4794         -DE/DX =    0.0                 !
 ! A65   A(17,22,38)           120.1859         -DE/DX =    0.0                 !
 ! A66   A(18,22,38)           119.3347         -DE/DX =    0.0                 !
 ! A67   A(19,23,26)           121.2389         -DE/DX =    0.0                 !
 ! A68   A(19,23,40)           118.3205         -DE/DX =    0.0                 !
 ! A69   A(26,23,40)           120.4158         -DE/DX =    0.0                 !
 ! A70   A(19,24,21)           120.2652         -DE/DX =    0.0                 !
 ! A71   A(19,24,39)           118.8633         -DE/DX =    0.0                 !
 ! A72   A(21,24,39)           120.7813         -DE/DX =    0.0                 !
 ! A73   A(20,25,26)           120.6588         -DE/DX =    0.0                 !
 ! A74   A(20,25,41)           119.4886         -DE/DX =    0.0                 !
 ! A75   A(26,25,41)           119.8411         -DE/DX =    0.0                 !
 ! A76   A(23,26,25)           119.2285         -DE/DX =    0.0                 !
 ! A77   A(23,26,42)           120.4948         -DE/DX =    0.0                 !
 ! A78   A(25,26,42)           120.2281         -DE/DX =    0.0                 !
 ! D1    D(3,1,2,4)            179.8627         -DE/DX =    0.0                 !
 ! D2    D(3,1,2,5)              2.4683         -DE/DX =    0.0                 !
 ! D3    D(27,1,2,4)             2.737          -DE/DX =    0.0                 !
 ! D4    D(27,1,2,5)          -174.6575         -DE/DX =    0.0                 !
 ! D5    D(2,1,3,6)              3.3852         -DE/DX =    0.0                 !
 ! D6    D(2,1,3,7)           -172.0505         -DE/DX =    0.0                 !
 ! D7    D(27,1,3,6)          -179.4946         -DE/DX =    0.0                 !
 ! D8    D(27,1,3,7)             5.0697         -DE/DX =    0.0                 !
 ! D9    D(1,2,4,9)           -176.9968         -DE/DX =    0.0                 !
 ! D10   D(1,2,4,28)             2.6947         -DE/DX =    0.0                 !
 ! D11   D(5,2,4,9)              0.3636         -DE/DX =    0.0                 !
 ! D12   D(5,2,4,28)          -179.9449         -DE/DX =    0.0                 !
 ! D13   D(1,2,5,8)            176.4637         -DE/DX =    0.0                 !
 ! D14   D(1,2,5,10)            -3.7971         -DE/DX =    0.0                 !
 ! D15   D(4,2,5,8)             -1.0297         -DE/DX =    0.0                 !
 ! D16   D(4,2,5,10)           178.7095         -DE/DX =    0.0                 !
 ! D17   D(1,3,6,10)            -7.7937         -DE/DX =    0.0                 !
 ! D18   D(1,3,6,11)           176.9314         -DE/DX =    0.0                 !
 ! D19   D(7,3,6,10)           167.6978         -DE/DX =    0.0                 !
 ! D20   D(7,3,6,11)            -7.5771         -DE/DX =    0.0                 !
 ! D21   D(1,3,7,12)           171.9033         -DE/DX =    0.0                 !
 ! D22   D(1,3,7,29)            -4.3784         -DE/DX =    0.0                 !
 ! D23   D(6,3,7,12)            -3.5844         -DE/DX =    0.0                 !
 ! D24   D(6,3,7,29)          -179.8661         -DE/DX =    0.0                 !
 ! D25   D(2,4,9,13)          -179.9218         -DE/DX =    0.0                 !
 ! D26   D(2,4,9,14)             0.3333         -DE/DX =    0.0                 !
 ! D27   D(28,4,9,13)            0.3876         -DE/DX =    0.0                 !
 ! D28   D(28,4,9,14)         -179.3573         -DE/DX =    0.0                 !
 ! D29   D(2,5,8,14)             1.0159         -DE/DX =    0.0                 !
 ! D30   D(2,5,8,30)          -179.6104         -DE/DX =    0.0                 !
 ! D31   D(10,5,8,14)         -178.7159         -DE/DX =    0.0                 !
 ! D32   D(10,5,8,30)            0.6579         -DE/DX =    0.0                 !
 ! D33   D(2,5,10,6)            -0.8429         -DE/DX =    0.0                 !
 ! D34   D(2,5,10,31)          176.7514         -DE/DX =    0.0                 !
 ! D35   D(8,5,10,6)           178.8884         -DE/DX =    0.0                 !
 ! D36   D(8,5,10,31)           -3.5174         -DE/DX =    0.0                 !
 ! D37   D(3,6,10,5)             6.535          -DE/DX =    0.0                 !
 ! D38   D(3,6,10,31)         -170.9908         -DE/DX =    0.0                 !
 ! D39   D(11,6,10,5)         -178.4555         -DE/DX =    0.0                 !
 ! D40   D(11,6,10,31)           4.0188         -DE/DX =    0.0                 !
 ! D41   D(3,6,11,15)           15.2353         -DE/DX =    0.0                 !
 ! D42   D(3,6,11,16)         -164.8694         -DE/DX =    0.0                 !
 ! D43   D(10,6,11,15)        -159.6994         -DE/DX =    0.0                 !
 ! D44   D(10,6,11,16)          20.1958         -DE/DX =    0.0                 !
 ! D45   D(3,7,12,15)            6.9499         -DE/DX =    0.0                 !
 ! D46   D(3,7,12,32)         -175.5336         -DE/DX =    0.0                 !
 ! D47   D(29,7,12,15)        -176.8609         -DE/DX =    0.0                 !
 ! D48   D(29,7,12,32)           0.6557         -DE/DX =    0.0                 !
 ! D49   D(5,8,14,9)            -0.3222         -DE/DX =    0.0                 !
 ! D50   D(5,8,14,17)          179.5513         -DE/DX =    0.0                 !
 ! D51   D(30,8,14,9)         -179.6946         -DE/DX =    0.0                 !
 ! D52   D(30,8,14,17)           0.1788         -DE/DX =    0.0                 !
 ! D53   D(4,9,13,18)         -179.7418         -DE/DX =    0.0                 !
 ! D54   D(4,9,13,33)            0.2514         -DE/DX =    0.0                 !
 ! D55   D(14,9,13,18)           0.005          -DE/DX =    0.0                 !
 ! D56   D(14,9,13,33)         179.9981         -DE/DX =    0.0                 !
 ! D57   D(4,9,14,8)            -0.365          -DE/DX =    0.0                 !
 ! D58   D(4,9,14,17)          179.7568         -DE/DX =    0.0                 !
 ! D59   D(13,9,14,8)          179.8803         -DE/DX =    0.0                 !
 ! D60   D(13,9,14,17)           0.0022         -DE/DX =    0.0                 !
 ! D61   D(6,11,15,12)         -12.2941         -DE/DX =    0.0                 !
 ! D62   D(6,11,15,21)         168.7308         -DE/DX =    0.0                 !
 ! D63   D(16,11,15,12)        167.8037         -DE/DX =    0.0                 !
 ! D64   D(16,11,15,21)        -11.1714         -DE/DX =    0.0                 !
 ! D65   D(6,11,16,19)        -166.675          -DE/DX =    0.0                 !
 ! D66   D(6,11,16,20)          18.0256         -DE/DX =    0.0                 !
 ! D67   D(15,11,16,19)         13.22           -DE/DX =    0.0                 !
 ! D68   D(15,11,16,20)       -162.0793         -DE/DX =    0.0                 !
 ! D69   D(7,12,15,11)           1.2543         -DE/DX =    0.0                 !
 ! D70   D(7,12,15,21)        -179.7552         -DE/DX =    0.0                 !
 ! D71   D(32,12,15,11)       -176.3251         -DE/DX =    0.0                 !
 ! D72   D(32,12,15,21)          2.6654         -DE/DX =    0.0                 !
 ! D73   D(9,13,18,22)           0.0032         -DE/DX =    0.0                 !
 ! D74   D(9,13,18,34)        -180.0008         -DE/DX =    0.0                 !
 ! D75   D(33,13,18,22)       -179.9899         -DE/DX =    0.0                 !
 ! D76   D(33,13,18,34)          0.0062         -DE/DX =    0.0                 !
 ! D77   D(8,14,17,22)        -179.8924         -DE/DX =    0.0                 !
 ! D78   D(8,14,17,35)           0.1211         -DE/DX =    0.0                 !
 ! D79   D(9,14,17,22)          -0.0181         -DE/DX =    0.0                 !
 ! D80   D(9,14,17,35)         179.9955         -DE/DX =    0.0                 !
 ! D81   D(11,15,21,24)          1.5603         -DE/DX =    0.0                 !
 ! D82   D(11,15,21,36)       -177.0694         -DE/DX =    0.0                 !
 ! D83   D(12,15,21,24)       -177.4301         -DE/DX =    0.0                 !
 ! D84   D(12,15,21,36)          3.9403         -DE/DX =    0.0                 !
 ! D85   D(11,16,19,23)        177.1266         -DE/DX =    0.0                 !
 ! D86   D(11,16,19,24)         -5.976          -DE/DX =    0.0                 !
 ! D87   D(20,16,19,23)         -7.2321         -DE/DX =    0.0                 !
 ! D88   D(20,16,19,24)        169.6653         -DE/DX =    0.0                 !
 ! D89   D(11,16,20,25)       -178.97           -DE/DX =    0.0                 !
 ! D90   D(11,16,20,37)          4.5678         -DE/DX =    0.0                 !
 ! D91   D(19,16,20,25)          5.6297         -DE/DX =    0.0                 !
 ! D92   D(19,16,20,37)       -170.8325         -DE/DX =    0.0                 !
 ! D93   D(14,17,22,18)          0.0266         -DE/DX =    0.0                 !
 ! D94   D(14,17,22,38)       -179.9769         -DE/DX =    0.0                 !
 ! D95   D(35,17,22,18)       -179.9872         -DE/DX =    0.0                 !
 ! D96   D(35,17,22,38)          0.0092         -DE/DX =    0.0                 !
 ! D97   D(13,18,22,17)         -0.0192         -DE/DX =    0.0                 !
 ! D98   D(13,18,22,38)        179.9843         -DE/DX =    0.0                 !
 ! D99   D(34,18,22,17)        179.9847         -DE/DX =    0.0                 !
 ! D100  D(34,18,22,38)         -0.0117         -DE/DX =    0.0                 !
 ! D101  D(16,19,23,26)          3.6339         -DE/DX =    0.0                 !
 ! D102  D(16,19,23,40)       -178.1704         -DE/DX =    0.0                 !
 ! D103  D(24,19,23,26)       -173.245          -DE/DX =    0.0                 !
 ! D104  D(24,19,23,40)          4.9507         -DE/DX =    0.0                 !
 ! D105  D(16,19,24,21)         -3.7847         -DE/DX =    0.0                 !
 ! D106  D(16,19,24,39)        179.6395         -DE/DX =    0.0                 !
 ! D107  D(23,19,24,21)        173.1            -DE/DX =    0.0                 !
 ! D108  D(23,19,24,39)         -3.4757         -DE/DX =    0.0                 !
 ! D109  D(16,20,25,26)         -0.2534         -DE/DX =    0.0                 !
 ! D110  D(16,20,25,41)       -179.0168         -DE/DX =    0.0                 !
 ! D111  D(37,20,25,26)        176.2345         -DE/DX =    0.0                 !
 ! D112  D(37,20,25,41)         -2.529          -DE/DX =    0.0                 !
 ! D113  D(15,21,24,19)          6.1215         -DE/DX =    0.0                 !
 ! D114  D(15,21,24,39)       -177.3693         -DE/DX =    0.0                 !
 ! D115  D(36,21,24,19)       -175.2778         -DE/DX =    0.0                 !
 ! D116  D(36,21,24,39)          1.2314         -DE/DX =    0.0                 !
 ! D117  D(19,23,26,25)          1.9336         -DE/DX =    0.0                 !
 ! D118  D(19,23,26,42)        179.4059         -DE/DX =    0.0                 !
 ! D119  D(40,23,26,25)       -176.2245         -DE/DX =    0.0                 !
 ! D120  D(40,23,26,42)          1.2478         -DE/DX =    0.0                 !
 ! D121  D(20,25,26,23)         -3.6709         -DE/DX =    0.0                 !
 ! D122  D(20,25,26,42)        178.8498         -DE/DX =    0.0                 !
 ! D123  D(41,25,26,23)        175.0882         -DE/DX =    0.0                 !
 ! D124  D(41,25,26,42)         -2.391          -DE/DX =    0.0                 !
 --------------------------------------------------------------------------------
 Lowest energy point so far.  Saving SCF results.
 Largest change from initial coordinates is atom   35       0.000 Angstoms.
 GradGradGradGradGradGradGradGradGradGradGradGradGradGradGradGradGradGrad

 Leave Link  103 at Thu Sep  8 15:02:54 2022, MaxMem=  1342177280 cpu:             185.3 elap:               4.3
 (Enter /mnt/opt/groups/app-gaussian/g16-avx2/l202.exe)
                          Input orientation:                          
 ---------------------------------------------------------------------
 Center     Atomic      Atomic             Coordinates (Angstroms)
 Number     Number       Type             X           Y           Z
 ---------------------------------------------------------------------
      1          6           0        1.070112    2.281746    0.346157
      2          6           0        1.998487    1.227595    0.202282
      3          6           0       -0.298476    2.081804    0.234933
      4          6           0        3.387966    1.413945    0.309255
      5          6           0        1.485443   -0.084482   -0.123534
      6          6           0       -0.831467    0.741167    0.034454
      7          6           0       -1.197974    3.202737    0.218074
      8          6           0        2.393844   -1.134615   -0.346209
      9          6           0        4.284952    0.365498    0.101411
     10          6           0        0.084901   -0.277235   -0.203884
     11          6           0       -2.285921    0.559432   -0.010440
     12          6           0       -2.513761    3.026310   -0.053096
     13          6           0        5.702448    0.539382    0.208398
     14          6           0        3.772667   -0.947185   -0.240325
     15          6           0       -3.085971    1.710460   -0.186652
     16          6           0       -2.956249   -0.720474    0.111539
     17          6           0        4.706633   -2.011152   -0.455564
     18          6           0        6.558431   -0.505933   -0.006038
     19          6           0       -4.347217   -0.814963   -0.232499
     20          6           0       -2.348667   -1.890665    0.646650
     21          6           0       -4.476000    1.587767   -0.477756
     22          6           0        6.053494   -1.799660   -0.343023
     23          6           0       -5.005048   -2.069704   -0.178405
     24          6           0       -5.074531    0.364124   -0.562305
     25          6           0       -3.023742   -3.091814    0.722101
     26          6           0       -4.355454   -3.197833    0.270538
     27          1           0        1.443998    3.290722    0.503794
     28          1           0        3.770865    2.401669    0.555313
     29          1           0       -0.787452    4.197665    0.366646
     30          1           0        2.009514   -2.120538   -0.597649
     31          1           0       -0.261003   -1.258100   -0.502682
     32          1           0       -3.179378    3.881097   -0.136964
     33          1           0        6.084610    1.524056    0.464613
     34          1           0        7.631115   -0.359178    0.078590
     35          1           0        4.320276   -2.994266   -0.711547
     36          1           0       -5.048190    2.494504   -0.654335
     37          1           0       -1.350591   -1.829920    1.058311
     38          1           0        6.750165   -2.615899   -0.509439
     39          1           0       -6.124830    0.275904   -0.826246
     40          1           0       -6.050172   -2.117114   -0.473160
     41          1           0       -2.528488   -3.957313    1.152422
     42          1           0       -4.873837   -4.150808    0.315970
 ---------------------------------------------------------------------
                    Distance matrix (angstroms):
                    1          2          3          4          5
     1  C    0.000000
     2  C    1.412025   0.000000
     3  C    1.387581   2.450873   0.000000
     4  C    2.475255   1.405995   3.747187   0.000000
     5  C    2.447886   1.446000   2.829074   2.460119   0.000000
     6  C    2.467092   2.876355   1.456564   4.281561   2.464696
     7  C    2.451294   3.757499   1.437314   4.923305   4.257139
     8  C    3.728694   2.457069   4.234580   2.813018   1.406256
     9  C    3.750614   2.445671   4.896054   1.395358   2.844351
    10  C    2.796707   2.468055   2.429939   3.746150   1.416025
    11  C    3.788995   4.341410   2.515504   5.746772   3.827610
    12  C    3.682109   4.864255   2.425395   6.128736   5.067112
    13  C    4.951096   3.767360   6.196036   2.476259   4.275806
    14  C    4.251325   2.841352   5.096553   2.454581   2.447303
    15  C    4.228863   5.122123   2.843547   6.499670   4.911581
    16  C    5.027917   5.324717   3.864162   6.696559   4.493147
    17  C    5.682958   4.272739   6.502322   3.749016   3.768072
    18  C    6.165780   4.882787   7.332914   3.719837   5.091820
    19  C    6.266730   6.680497   5.000206   8.068121   5.879235
    20  C    5.402533   5.368310   4.489243   6.628970   4.307654
    21  C    5.649761   6.520058   4.266580   7.905160   6.201669
    22  C    6.478190   5.089667   7.466413   4.225845   4.884373
    23  C    7.491185   7.750265   6.289490   9.100347   6.787532
    24  C    6.500709   7.166433   5.137773   8.571791   6.589919
    25  C    6.765805   6.644568   5.867771   7.847439   5.485608
    26  C    7.711567   7.743490   6.658446   9.012799   6.630560
    27  H    1.087508   2.157513   2.137752   2.709086   3.433258
    28  H    2.711493   2.155088   4.094447   1.087545   3.444551
    29  H    2.668653   4.075511   2.175618   5.018616   4.872690
    30  H    4.599277   3.442384   4.866178   3.900663   2.155217
    31  H    3.875939   3.432339   3.420590   4.595002   2.138038
    32  H    4.566125   5.828074   3.416922   7.029648   6.122626
    33  H    5.072802   4.105254   6.411523   2.703359   4.907713
    34  H    7.077629   5.853174   8.298268   4.604507   6.155128
    35  H    6.286383   4.904070   6.927855   4.619909   4.104739
    36  H    6.203214   7.210722   4.849835   8.559488   7.044237
    37  H    4.824185   4.614922   4.133580   5.791172   3.533610
    38  H    7.548640   6.152840   8.503284   5.311712   5.854425
    39  H    7.560762   8.243292   6.191428   9.647683   7.651140
    40  H    8.409500   8.742094   7.156418  10.107374   7.812767
    41  H    7.247471   6.948348   6.502744   8.035283   5.721759
    42  H    8.758378   8.727484   7.732137   9.961120   7.560993
                    6          7          8          9         10
     6  C    0.000000
     7  C    2.495470   0.000000
     8  C    3.750479   5.659699   0.000000
     9  C    5.130629   6.174627   2.454993   0.000000
    10  C    1.390567   3.732830   2.467098   4.259899   0.000000
    11  C    1.466451   2.867561   4.988260   6.574686   2.521553
    12  C    2.838953   1.354974   6.440792   7.302485   4.205852
    13  C    6.539344   7.396579   3.749229   1.432123   5.691544
    14  C    4.911628   6.491476   1.395527   1.449950   3.748303
    15  C    2.463982   2.440333   6.176430   7.498160   3.742413
    16  C    2.580123   4.300519   5.385586   7.322187   3.089425
    17  C    6.203703   7.905872   2.475736   2.477196   4.942693
    18  C    7.494497   8.600365   4.225487   2.437138   6.480589
    19  C    3.853998   5.124711   6.749593   8.718906   4.464711
    20  C    3.098906   5.239324   4.903957   7.027977   3.041187
    21  C    3.776468   3.719914   7.390766   8.864742   4.935084
    22  C    7.348536   8.827378   3.719588   2.830755   6.161269
    23  C    5.036376   6.515339   7.459635   9.607945   5.396404
    24  C    4.301381   4.867690   7.620337   9.382987   5.211482
    25  C    4.468856   6.573343   5.858511   8.108962   4.294527
    26  C    5.290552   7.137207   7.084509   9.347863   5.335890
    27  H    3.449384   2.658833   4.605249   4.097544   3.883075
    28  H    4.920368   5.044284   3.900543   2.148559   4.619441
    29  H    3.472703   1.086501   6.249961   6.362793   4.594696
    30  H    4.081676   6.268225   1.087647   3.441900   2.693873
    31  H    2.147327   4.614810   2.662319   4.864844   1.082140
    32  H    3.924440   2.124191   7.500797   8.254240   5.286939
    33  H    6.973527   7.477619   4.620359   2.170931   6.299845
    34  H    8.533932   9.521529   5.311381   3.423811   7.551944
    35  H    6.407061   8.349738   2.702390   3.456901   5.057507
    36  H    4.618373   4.010842   8.285488   9.602675   5.850988
    37  H    2.815717   5.104599   4.059177   6.123305   2.462642
    38  H    8.309444   9.877181   4.604170   3.916522   7.070252
    39  H    5.383026   5.825021   8.647994  10.451418   6.265306
    40  H    5.971794   7.233426   8.501931  10.644636   6.410677
    41  H    5.119126   7.342315   5.868805   8.137216   4.712997
    42  H    6.352277   8.221689   7.896524  10.214033   6.313786
                   11         12         13         14         15
    11  C    0.000000
    12  C    2.477744   0.000000
    13  C    7.991391   8.588322   0.000000
    14  C    6.247338   7.439280   2.476951   0.000000
    15  C    1.412797   1.441084   8.874897   7.355737   0.000000
    16  C    1.449958   3.776412   8.750409   6.741922   2.452588
    17  C    7.463367   8.813177   2.817395   1.432008   8.639872
    18  C    8.908287   9.735688   1.367981   2.830208   9.897450
    19  C    2.487411   4.260179  10.150094   8.120964   2.823226
    20  C    2.537455   4.969260   8.421262   6.256805   3.769099
    21  C    2.464204   2.469843  10.255278   8.632663   1.425474
    22  C    8.673048   9.837271   2.428665   2.437095   9.791589
    23  C    3.786056   5.673762  11.027575   8.849416   4.239406
    24  C    2.849394   3.728816  10.805923   8.949643   2.430660
    25  C    3.796392   6.188090   9.465509   7.191444   4.887897
    26  C    4.298716   6.498964  10.729959   8.449423   5.090378
    27  H    4.651524   4.005483   5.078536   4.892471   4.847119
    28  H    6.355987   6.344830   2.705453   3.442073   6.931413
    29  H    3.952764   2.128003   7.451636   6.901636   3.431547
    30  H    5.096844   6.873616   4.621974   2.147824   6.388226
    31  H    2.765143   4.861401   6.268917   4.054133   4.110069
    32  H    3.442053   1.086619   9.495955   8.464864   2.173214
    33  H    8.439311   8.743956   1.086866   3.456740   9.195567
    34  H    9.959888  10.695671   2.131670   3.916003  10.918319
    35  H    7.534067   9.131536   3.904275   2.170822   8.789906
    36  H    3.433545   2.658503  10.960977   9.477560   2.164199
    37  H    2.779582   5.115776   7.488745   5.358493   4.134703
    38  H    9.590755  10.856477   3.401294   3.423817  10.750402
    39  H    3.934863   4.604597  11.875370   9.989980   3.420774
    40  H    4.641939   6.255994  12.068371   9.895004   4.849629
    41  H    4.670340   7.086923   9.426545   7.120756   5.850432
    42  H    5.384256   7.564205  11.570102   9.237678   6.148460
                   16         17         18         19         20
    16  C    0.000000
    17  C    7.791484   0.000000
    18  C    9.517825   2.428356   0.000000
    19  C    1.435995   9.135252  10.912376   0.000000
    20  C    1.422971   7.141894   9.037692   2.433976   0.000000
    21  C    2.825754   9.862731  11.241208   2.418646   4.229577
    22  C    9.085524   1.368002   1.429073  10.447805   8.460735
    23  C    2.470236   9.715812  11.670010   1.417760   2.787316
    24  C    2.473366  10.066007  11.678709   1.424080   3.738446
    25  C    2.449611   7.893885   9.951633   2.801231   1.379920
    26  C    2.849625   9.168253  11.244363   2.435402   2.424323
    27  H    5.967054   6.298811   6.389988   7.137013   6.422732
    28  H    7.429588   4.622826   4.066914   8.767589   7.475369
    29  H    5.381157   8.331291   8.730677   6.177163   6.291546
    30  H    5.207872   2.703073   4.863085   6.499684   4.538156
    31  H    2.816143   5.024611   6.878742   4.119043   2.465653
    32  H    4.613675   9.849329  10.681203   4.840037   5.883653
    33  H    9.322001   3.904259   2.137025  10.713542   9.100199
    34  H   10.593578   3.401019   1.085979  11.991036  10.112576
    35  H    7.667817   1.086882   3.420363   8.950100   6.894740
    36  H    3.911376  10.746954  12.005689   3.409088   5.311280
    37  H    2.169190   6.246169   8.089401   3.417030   1.081347
    38  H    9.909224   2.131817   2.177643  11.245975   9.200611
    39  H    3.451393  11.076490  12.733779   2.168510   4.595960
    40  H    3.444537  10.757341  12.719708   2.157214   3.873809
    41  H    3.426885   7.662907   9.789083   3.885890   2.135222
    42  H    3.935242   9.846766  12.003564   3.421404   3.405008
                   21         22         23         24         25
    21  C    0.000000
    22  C   11.061784   0.000000
    23  C    3.707640  11.063064   0.000000
    24  C    1.364804  11.338562   2.464899   0.000000
    25  C    5.044521   9.230404   2.404411   4.218879   0.000000
    26  C    4.845249  10.520340   1.377025   3.728034   1.410179
    27  H    6.237778   6.919288   8.413665   7.224456   7.793916
    28  H    8.351075   4.865035   9.876648   9.145583   8.739157
    29  H    4.596735   9.125244   7.573976   5.825636   7.633076
    30  H    7.471800   4.064674   7.027263   7.507229   5.293277
    31  H    5.085841   6.339689   4.823880   5.079884   3.534873
    32  H    2.656451  10.842481   6.224694   4.017663   7.027354
    33  H   10.602764   3.420575  11.675149  11.266163  10.214433
    34  H   12.275274   2.177529  12.754002  12.742345  11.018502
    35  H    9.920895   2.137040   9.386199   9.978149   7.483279
    36  H    1.086625  11.907315   4.589157   2.132530   6.099173
    37  H    4.879372   7.535591   3.865491   4.616054   2.122463
    38  H   11.987435   1.085952  11.772550  12.194538   9.862679
    39  H    2.135666  12.363375   2.678710   1.086543   4.832768
    40  H    4.025442  12.108528   1.086928   2.667651   3.396758
    41  H    6.099032   8.974533   3.386372   5.300702   1.086067
    42  H    5.806851  11.196818   2.143039   4.603939   2.170083
                   26         27         28         29         30
    26  C    0.000000
    27  H    8.705711   0.000000
    28  H    9.872820   2.491461   0.000000
    29  H    8.211776   2.412618   4.903004   0.000000
    30  H    6.513611   5.551101   4.988190   6.976573   0.000000
    31  H    4.596190   4.961029   5.547001   5.549617   2.430651
    32  H    7.187521   4.704755   7.139596   2.464782   7.947103
    33  H   11.459879   4.965675   2.476257   7.374484   5.569369
    34  H   12.319604   7.196040   4.769808   9.577059   5.929763
    35  H    8.733511   7.017913   5.569821   8.886802   2.473054
    36  H    5.808440   6.642570   8.902112   4.700750   8.432853
    37  H    3.394256   5.859880   6.662482   6.093218   3.757255
    38  H   11.148174   8.004388   5.931772  10.198424   4.767278
    39  H    4.049750   8.255016  10.215300   6.729844   8.483086
    40  H    2.143154   9.293100  10.859555   8.263046   8.060648
    41  H    2.166180   8.290680   8.970788   8.375698   5.199034
    42  H    1.085793   9.763539  10.850028   9.295058   7.234447
                   31         32         33         34         35
    31  H    0.000000
    32  H    5.921318   0.000000
    33  H    6.995917   9.578048   0.000000
    34  H    7.964387  11.614351   2.467238   0.000000
    35  H    4.903674  10.190465   4.991138   4.304609   0.000000
    36  H    6.084587   2.383856  11.230897  13.017122  10.858086
    37  H    1.987682   6.114643   8.178254   9.153905   6.053663
    38  H    7.141438  11.872048   4.304761   2.492918   2.467462
    39  H    6.069788   4.706189  12.340771  13.800293  10.945657
    40  H    5.852628   6.658305  12.703955  13.804796  10.410207
    41  H    3.894433   7.970373  10.232495  10.831308   7.162919
    42  H    5.506014   8.221182  12.341545  13.069301   9.323363
                   36         37         38         39         40
    36  H    0.000000
    37  H    5.941888   0.000000
    38  H   12.858398   8.288417   0.000000
    39  H    2.472022   5.547919  13.199560   0.000000
    40  H    4.722691   4.951156  12.810103   2.420078   0.000000
    41  H    7.158157   2.433536   9.521270   5.896518   4.293147
    42  H    6.718040   4.283790  11.753921   4.739770   2.478387
                   41         42
    41  H    0.000000
    42  H    2.497550   0.000000
 Stoichiometry    C26H16
 Framework group  C1[X(C26H16)]
 Deg. of freedom   120
 Full point group                 C1      NOp   1
 RotChk:  IX=0 Diff= 6.88D-16
 Largest Abelian subgroup         C1      NOp   1
 Largest concise Abelian subgroup C1      NOp   1
                         Standard orientation:                         
 ---------------------------------------------------------------------
 Center     Atomic      Atomic             Coordinates (Angstroms)
 Number     Number       Type             X           Y           Z
 ---------------------------------------------------------------------
      1          6           0        1.070112    2.281746    0.346157
      2          6           0        1.998487    1.227595    0.202282
      3          6           0       -0.298476    2.081804    0.234933
      4          6           0        3.387966    1.413945    0.309255
      5          6           0        1.485443   -0.084482   -0.123534
      6          6           0       -0.831467    0.741167    0.034454
      7          6           0       -1.197974    3.202737    0.218074
      8          6           0        2.393844   -1.134615   -0.346209
      9          6           0        4.284952    0.365498    0.101411
     10          6           0        0.084901   -0.277235   -0.203884
     11          6           0       -2.285921    0.559432   -0.010440
     12          6           0       -2.513761    3.026310   -0.053096
     13          6           0        5.702448    0.539382    0.208398
     14          6           0        3.772667   -0.947185   -0.240325
     15          6           0       -3.085971    1.710460   -0.186652
     16          6           0       -2.956249   -0.720474    0.111539
     17          6           0        4.706633   -2.011152   -0.455564
     18          6           0        6.558431   -0.505933   -0.006038
     19          6           0       -4.347217   -0.814963   -0.232499
     20          6           0       -2.348667   -1.890665    0.646650
     21          6           0       -4.476000    1.587767   -0.477756
     22          6           0        6.053494   -1.799660   -0.343023
     23          6           0       -5.005048   -2.069704   -0.178405
     24          6           0       -5.074531    0.364124   -0.562305
     25          6           0       -3.023742   -3.091814    0.722101
     26          6           0       -4.355454   -3.197833    0.270538
     27          1           0        1.443998    3.290722    0.503794
     28          1           0        3.770865    2.401669    0.555313
     29          1           0       -0.787452    4.197665    0.366646
     30          1           0        2.009514   -2.120538   -0.597649
     31          1           0       -0.261003   -1.258100   -0.502682
     32          1           0       -3.179378    3.881097   -0.136964
     33          1           0        6.084610    1.524056    0.464613
     34          1           0        7.631115   -0.359178    0.078590
     35          1           0        4.320276   -2.994266   -0.711547
     36          1           0       -5.048190    2.494504   -0.654335
     37          1           0       -1.350591   -1.829920    1.058311
     38          1           0        6.750165   -2.615899   -0.509439
     39          1           0       -6.124830    0.275904   -0.826246
     40          1           0       -6.050172   -2.117114   -0.473160
     41          1           0       -2.528488   -3.957313    1.152422
     42          1           0       -4.873837   -4.150808    0.315970
 ---------------------------------------------------------------------
 Rotational constants (GHZ):           0.4613828           0.1116762           0.0911535
 Leave Link  202 at Thu Sep  8 15:02:54 2022, MaxMem=  1342177280 cpu:               3.3 elap:               0.1
 (Enter /mnt/opt/groups/app-gaussian/g16-avx2/l9999.exe)
 Unable to Open any file for archive entry.
 1\1\GINC-WN41051\FOpt\RB3LYP\6-31G(d,p)\C26H16\PWASIUK\08-Sep-2022\0\\
 #p opt freq b3lyp/6-31g(d,p) empiricaldispersion=gd3 int=(grid=ultrafi
 ne,acc2e=12) scf=(maxcyc=500,ferm,novaracc,noincfoc,intrep)\\peri symm
 \\0,1\C,1.070112,2.281746,0.346157\C,1.998487,1.227595,0.202282\C,-0.2
 98476,2.081804,0.234933\C,3.387966,1.413945,0.309255\C,1.485443,-0.084
 482,-0.123534\C,-0.831467,0.741167,0.034454\C,-1.197974,3.202737,0.218
 074\C,2.393844,-1.134615,-0.346209\C,4.284952,0.365498,0.101411\C,0.08
 4901,-0.277235,-0.203884\C,-2.285921,0.559432,-0.01044\C,-2.513761,3.0
 2631,-0.053096\C,5.702448,0.539382,0.208398\C,3.772667,-0.947185,-0.24
 0325\C,-3.085971,1.71046,-0.186652\C,-2.956249,-0.720474,0.111539\C,4.
 706633,-2.011152,-0.455564\C,6.558431,-0.505933,-0.006038\C,-4.347217,
 -0.814963,-0.232499\C,-2.348667,-1.890665,0.64665\C,-4.476,1.587767,-0
 .477756\C,6.053494,-1.79966,-0.343023\C,-5.005048,-2.069704,-0.178405\
 C,-5.074531,0.364124,-0.562305\C,-3.023742,-3.091814,0.722101\C,-4.355
 454,-3.197833,0.270538\H,1.443998,3.290722,0.503794\H,3.770865,2.40166
 9,0.555313\H,-0.787452,4.197665,0.366646\H,2.009514,-2.120538,-0.59764
 9\H,-0.261003,-1.2581,-0.502682\H,-3.179378,3.881097,-0.136964\H,6.084
 61,1.524056,0.464613\H,7.631115,-0.359178,0.07859\H,4.320276,-2.994266
 ,-0.711547\H,-5.04819,2.494504,-0.654335\H,-1.350591,-1.82992,1.058311
 \H,6.750165,-2.615899,-0.509439\H,-6.12483,0.275904,-0.826246\H,-6.050
 172,-2.117114,-0.47316\H,-2.528488,-3.957313,1.152422\H,-4.873837,-4.1
 50808,0.31597\\Version=ES64L-G16RevC.01\State=1-A\HF=-1000.5125162\RMS
 D=9.463e-09\RMSF=1.531e-05\Dipole=-0.0197046,-0.006807,-0.0021245\Quad
 rupole=6.9587303,5.6406217,-12.5993521,0.0284602,2.1436717,0.864608\PG
 =C01 [X(C26H16)]\\@
 The archive entry for this job was punched.


 PICNIC:  A SNACK IN THE GRASS.
 Leave Link 9999 at Thu Sep  8 15:02:55 2022, MaxMem=  1342177280 cpu:               3.9 elap:               0.1
 Job cpu time:       0 days  0 hours 53 minutes 58.8 seconds.
 Elapsed time:       0 days  0 hours  1 minutes 10.9 seconds.
 File lengths (MBytes):  RWF=     68 Int=      0 D2E=      0 Chk=     17 Scr=      1
 Normal termination of Gaussian 16 at Thu Sep  8 15:02:55 2022.
 (Enter /mnt/opt/groups/app-gaussian/g16-avx2/l1.exe)
 Link1:  Proceeding to internal job step number  2.
 ----------------------------------------------------------------------
 #P Geom=AllCheck Guess=TCheck SCRF=Check GenChk RB3LYP/6-31G(d,p) Freq
 ----------------------------------------------------------------------
 1/10=4,29=7,30=1,38=1,40=1/1,3;
 2/12=2,40=1/2;
 3/5=1,6=6,7=101,11=2,14=-4,25=1,27=12,30=1,70=2,71=2,74=-5,75=-5,116=1,124=31,140=1/1,2,3;
 4/5=101/1;
 5/5=100002,7=500,17=20,22=13,38=6,87=12,98=1/2;
 8/6=4,10=90,11=11,87=12/1;
 11/6=1,8=1,9=11,15=111,16=1,87=12/1,2,10;
 10/6=1,87=12/2;
 6/7=2,8=2,9=2,10=2,28=1,87=12/1;
 7/8=1,10=1,25=1,87=12/1,2,3,16;
 1/10=4,30=1/3;
 99//99;
 Leave Link    1 at Thu Sep  8 15:02:55 2022, MaxMem=  1342177280 cpu:               3.2 elap:               0.1
 (Enter /mnt/opt/groups/app-gaussian/g16-avx2/l101.exe)
 Structure from the checkpoint file:  "/scratch/9832367.torquesrv1.cis.gov.pl/Gau-56208.chk"
 ---------
 peri symm
 ---------
 Charge =  0 Multiplicity = 1
 Redundant internal coordinates found in file.  (old form).
 C,0,1.070112,2.281746,0.346157
 C,0,1.998487,1.227595,0.202282
 C,0,-0.298476,2.081804,0.234933
 C,0,3.387966,1.413945,0.309255
 C,0,1.485443,-0.084482,-0.123534
 C,0,-0.831467,0.741167,0.034454
 C,0,-1.197974,3.202737,0.218074
 C,0,2.393844,-1.134615,-0.346209
 C,0,4.284952,0.365498,0.101411
 C,0,0.084901,-0.277235,-0.203884
 C,0,-2.285921,0.559432,-0.01044
 C,0,-2.513761,3.02631,-0.053096
 C,0,5.702448,0.539382,0.208398
 C,0,3.772667,-0.947185,-0.240325
 C,0,-3.085971,1.71046,-0.186652
 C,0,-2.956249,-0.720474,0.111539
 C,0,4.706633,-2.011152,-0.455564
 C,0,6.558431,-0.505933,-0.006038
 C,0,-4.347217,-0.814963,-0.232499
 C,0,-2.348667,-1.890665,0.64665
 C,0,-4.476,1.587767,-0.477756
 C,0,6.053494,-1.79966,-0.343023
 C,0,-5.005048,-2.069704,-0.178405
 C,0,-5.074531,0.364124,-0.562305
 C,0,-3.023742,-3.091814,0.722101
 C,0,-4.355454,-3.197833,0.270538
 H,0,1.443998,3.290722,0.503794
 H,0,3.770865,2.401669,0.555313
 H,0,-0.787452,4.197665,0.366646
 H,0,2.009514,-2.120538,-0.597649
 H,0,-0.261003,-1.2581,-0.502682
 H,0,-3.179378,3.881097,-0.136964
 H,0,6.08461,1.524056,0.464613
 H,0,7.631115,-0.359178,0.07859
 H,0,4.320276,-2.994266,-0.711547
 H,0,-5.04819,2.494504,-0.654335
 H,0,-1.350591,-1.82992,1.058311
 H,0,6.750165,-2.615899,-0.509439
 H,0,-6.12483,0.275904,-0.826246
 H,0,-6.050172,-2.117114,-0.47316
 H,0,-2.528488,-3.957313,1.152422
 H,0,-4.873837,-4.150808,0.31597
 Recover connectivity data from disk.
 ITRead=  0  0  0  0  0  0  0  0  0  0  0  0  0  0  0  0  0  0  0  0
 ITRead=  0  0  0  0  0  0  0  0  0  0  0  0  0  0  0  0  0  0  0  0
 ITRead=  0  0
 MicOpt= -1 -1 -1 -1 -1 -1 -1 -1 -1 -1 -1 -1 -1 -1 -1 -1 -1 -1 -1 -1
 MicOpt= -1 -1 -1 -1 -1 -1 -1 -1 -1 -1 -1 -1 -1 -1 -1 -1 -1 -1 -1 -1
 MicOpt= -1 -1
 NAtoms=     42 NQM=       42 NQMF=       0 NMMI=      0 NMMIF=      0
                NMic=       0 NMicF=      0.
                    Isotopes and Nuclear Properties:
 (Nuclear quadrupole moments (NQMom) in fm**2, nuclear magnetic moments (NMagM)
  in nuclear magnetons)

  Atom         1           2           3           4           5           6           7           8           9          10
 IAtWgt=          12          12          12          12          12          12          12          12          12          12
 AtmWgt=  12.0000000  12.0000000  12.0000000  12.0000000  12.0000000  12.0000000  12.0000000  12.0000000  12.0000000  12.0000000
 NucSpn=           0           0           0           0           0           0           0           0           0           0
 AtZEff=   3.6000000   3.6000000   3.6000000   3.6000000   3.6000000   3.6000000   3.6000000   3.6000000   3.6000000   3.6000000
 NQMom=    0.0000000   0.0000000   0.0000000   0.0000000   0.0000000   0.0000000   0.0000000   0.0000000   0.0000000   0.0000000
 NMagM=    0.0000000   0.0000000   0.0000000   0.0000000   0.0000000   0.0000000   0.0000000   0.0000000   0.0000000   0.0000000
 AtZNuc=   6.0000000   6.0000000   6.0000000   6.0000000   6.0000000   6.0000000   6.0000000   6.0000000   6.0000000   6.0000000

  Atom        11          12          13          14          15          16          17          18          19          20
 IAtWgt=          12          12          12          12          12          12          12          12          12          12
 AtmWgt=  12.0000000  12.0000000  12.0000000  12.0000000  12.0000000  12.0000000  12.0000000  12.0000000  12.0000000  12.0000000
 NucSpn=           0           0           0           0           0           0           0           0           0           0
 AtZEff=   3.6000000   3.6000000   3.6000000   3.6000000   3.6000000   3.6000000   3.6000000   3.6000000   3.6000000   3.6000000
 NQMom=    0.0000000   0.0000000   0.0000000   0.0000000   0.0000000   0.0000000   0.0000000   0.0000000   0.0000000   0.0000000
 NMagM=    0.0000000   0.0000000   0.0000000   0.0000000   0.0000000   0.0000000   0.0000000   0.0000000   0.0000000   0.0000000
 AtZNuc=   6.0000000   6.0000000   6.0000000   6.0000000   6.0000000   6.0000000   6.0000000   6.0000000   6.0000000   6.0000000

  Atom        21          22          23          24          25          26          27          28          29          30
 IAtWgt=          12          12          12          12          12          12           1           1           1           1
 AtmWgt=  12.0000000  12.0000000  12.0000000  12.0000000  12.0000000  12.0000000   1.0078250   1.0078250   1.0078250   1.0078250
 NucSpn=           0           0           0           0           0           0           1           1           1           1
 AtZEff=   3.6000000   3.6000000   3.6000000   3.6000000   3.6000000   3.6000000   1.0000000   1.0000000   1.0000000   1.0000000
 NQMom=    0.0000000   0.0000000   0.0000000   0.0000000   0.0000000   0.0000000   0.0000000   0.0000000   0.0000000   0.0000000
 NMagM=    0.0000000   0.0000000   0.0000000   0.0000000   0.0000000   0.0000000   2.7928460   2.7928460   2.7928460   2.7928460
 AtZNuc=   6.0000000   6.0000000   6.0000000   6.0000000   6.0000000   6.0000000   1.0000000   1.0000000   1.0000000   1.0000000

  Atom        31          32          33          34          35          36          37          38          39          40
 IAtWgt=           1           1           1           1           1           1           1           1           1           1
 AtmWgt=   1.0078250   1.0078250   1.0078250   1.0078250   1.0078250   1.0078250   1.0078250   1.0078250   1.0078250   1.0078250
 NucSpn=           1           1           1           1           1           1           1           1           1           1
 AtZEff=   1.0000000   1.0000000   1.0000000   1.0000000   1.0000000   1.0000000   1.0000000   1.0000000   1.0000000   1.0000000
 NQMom=    0.0000000   0.0000000   0.0000000   0.0000000   0.0000000   0.0000000   0.0000000   0.0000000   0.0000000   0.0000000
 NMagM=    2.7928460   2.7928460   2.7928460   2.7928460   2.7928460   2.7928460   2.7928460   2.7928460   2.7928460   2.7928460
 AtZNuc=   1.0000000   1.0000000   1.0000000   1.0000000   1.0000000   1.0000000   1.0000000   1.0000000   1.0000000   1.0000000

  Atom        41          42
 IAtWgt=           1           1
 AtmWgt=   1.0078250   1.0078250
 NucSpn=           1           1
 AtZEff=   1.0000000   1.0000000
 NQMom=    0.0000000   0.0000000
 NMagM=    2.7928460   2.7928460
 AtZNuc=   1.0000000   1.0000000
 Leave Link  101 at Thu Sep  8 15:02:55 2022, MaxMem=  1342177280 cpu:              15.0 elap:               0.3
 (Enter /mnt/opt/groups/app-gaussian/g16-avx2/l103.exe)

 GradGradGradGradGradGradGradGradGradGradGradGradGradGradGradGradGradGrad
 Berny optimization.
 Initialization pass.
                           ----------------------------
                           !    Initial Parameters    !
                           ! (Angstroms and Degrees)  !
 --------------------------                            --------------------------
 ! Name  Definition              Value          Derivative Info.                !
 --------------------------------------------------------------------------------
 ! R1    R(1,2)                  1.412          calculate D2E/DX2 analytically  !
 ! R2    R(1,3)                  1.3876         calculate D2E/DX2 analytically  !
 ! R3    R(1,27)                 1.0875         calculate D2E/DX2 analytically  !
 ! R4    R(2,4)                  1.406          calculate D2E/DX2 analytically  !
 ! R5    R(2,5)                  1.446          calculate D2E/DX2 analytically  !
 ! R6    R(3,6)                  1.4566         calculate D2E/DX2 analytically  !
 ! R7    R(3,7)                  1.4373         calculate D2E/DX2 analytically  !
 ! R8    R(4,9)                  1.3954         calculate D2E/DX2 analytically  !
 ! R9    R(4,28)                 1.0875         calculate D2E/DX2 analytically  !
 ! R10   R(5,8)                  1.4063         calculate D2E/DX2 analytically  !
 ! R11   R(5,10)                 1.416          calculate D2E/DX2 analytically  !
 ! R12   R(6,10)                 1.3906         calculate D2E/DX2 analytically  !
 ! R13   R(6,11)                 1.4665         calculate D2E/DX2 analytically  !
 ! R14   R(7,12)                 1.355          calculate D2E/DX2 analytically  !
 ! R15   R(7,29)                 1.0865         calculate D2E/DX2 analytically  !
 ! R16   R(8,14)                 1.3955         calculate D2E/DX2 analytically  !
 ! R17   R(8,30)                 1.0876         calculate D2E/DX2 analytically  !
 ! R18   R(9,13)                 1.4321         calculate D2E/DX2 analytically  !
 ! R19   R(9,14)                 1.45           calculate D2E/DX2 analytically  !
 ! R20   R(10,31)                1.0821         calculate D2E/DX2 analytically  !
 ! R21   R(11,15)                1.4128         calculate D2E/DX2 analytically  !
 ! R22   R(11,16)                1.45           calculate D2E/DX2 analytically  !
 ! R23   R(12,15)                1.4411         calculate D2E/DX2 analytically  !
 ! R24   R(12,32)                1.0866         calculate D2E/DX2 analytically  !
 ! R25   R(13,18)                1.368          calculate D2E/DX2 analytically  !
 ! R26   R(13,33)                1.0869         calculate D2E/DX2 analytically  !
 ! R27   R(14,17)                1.432          calculate D2E/DX2 analytically  !
 ! R28   R(15,21)                1.4255         calculate D2E/DX2 analytically  !
 ! R29   R(16,19)                1.436          calculate D2E/DX2 analytically  !
 ! R30   R(16,20)                1.423          calculate D2E/DX2 analytically  !
 ! R31   R(17,22)                1.368          calculate D2E/DX2 analytically  !
 ! R32   R(17,35)                1.0869         calculate D2E/DX2 analytically  !
 ! R33   R(18,22)                1.4291         calculate D2E/DX2 analytically  !
 ! R34   R(18,34)                1.086          calculate D2E/DX2 analytically  !
 ! R35   R(19,23)                1.4178         calculate D2E/DX2 analytically  !
 ! R36   R(19,24)                1.4241         calculate D2E/DX2 analytically  !
 ! R37   R(20,25)                1.3799         calculate D2E/DX2 analytically  !
 ! R38   R(20,37)                1.0813         calculate D2E/DX2 analytically  !
 ! R39   R(21,24)                1.3648         calculate D2E/DX2 analytically  !
 ! R40   R(21,36)                1.0866         calculate D2E/DX2 analytically  !
 ! R41   R(22,38)                1.086          calculate D2E/DX2 analytically  !
 ! R42   R(23,26)                1.377          calculate D2E/DX2 analytically  !
 ! R43   R(23,40)                1.0869         calculate D2E/DX2 analytically  !
 ! R44   R(24,39)                1.0865         calculate D2E/DX2 analytically  !
 ! R45   R(25,26)                1.4102         calculate D2E/DX2 analytically  !
 ! R46   R(25,41)                1.0861         calculate D2E/DX2 analytically  !
 ! R47   R(26,42)                1.0858         calculate D2E/DX2 analytically  !
 ! A1    A(2,1,3)              122.1906         calculate D2E/DX2 analytically  !
 ! A2    A(2,1,27)             118.7749         calculate D2E/DX2 analytically  !
 ! A3    A(3,1,27)             118.9733         calculate D2E/DX2 analytically  !
 ! A4    A(1,2,4)              122.8918         calculate D2E/DX2 analytically  !
 ! A5    A(1,2,5)              117.8458         calculate D2E/DX2 analytically  !
 ! A6    A(4,2,5)              119.212          calculate D2E/DX2 analytically  !
 ! A7    A(1,3,6)              120.303          calculate D2E/DX2 analytically  !
 ! A8    A(1,3,7)              120.3856         calculate D2E/DX2 analytically  !
 ! A9    A(6,3,7)              119.1563         calculate D2E/DX2 analytically  !
 ! A10   A(2,4,9)              121.6254         calculate D2E/DX2 analytically  !
 ! A11   A(2,4,28)             119.0471         calculate D2E/DX2 analytically  !
 ! A12   A(9,4,28)             119.3267         calculate D2E/DX2 analytically  !
 ! A13   A(2,5,8)              118.9524         calculate D2E/DX2 analytically  !
 ! A14   A(2,5,10)             119.1583         calculate D2E/DX2 analytically  !
 ! A15   A(8,5,10)             121.8888         calculate D2E/DX2 analytically  !
 ! A16   A(3,6,10)             117.1632         calculate D2E/DX2 analytically  !
 ! A17   A(3,6,11)             118.7644         calculate D2E/DX2 analytically  !
 ! A18   A(10,6,11)            123.8892         calculate D2E/DX2 analytically  !
 ! A19   A(3,7,12)             120.5654         calculate D2E/DX2 analytically  !
 ! A20   A(3,7,29)             118.4302         calculate D2E/DX2 analytically  !
 ! A21   A(12,7,29)            120.8979         calculate D2E/DX2 analytically  !
 ! A22   A(5,8,14)             121.7309         calculate D2E/DX2 analytically  !
 ! A23   A(5,8,30)             119.0297         calculate D2E/DX2 analytically  !
 ! A24   A(14,8,30)            119.2366         calculate D2E/DX2 analytically  !
 ! A25   A(4,9,13)             122.2701         calculate D2E/DX2 analytically  !
 ! A26   A(4,9,14)             119.2245         calculate D2E/DX2 analytically  !
 ! A27   A(13,9,14)            118.5048         calculate D2E/DX2 analytically  !
 ! A28   A(5,10,6)             122.8448         calculate D2E/DX2 analytically  !
 ! A29   A(5,10,31)            117.0781         calculate D2E/DX2 analytically  !
 ! A30   A(6,10,31)            120.0334         calculate D2E/DX2 analytically  !
 ! A31   A(6,11,15)            117.6783         calculate D2E/DX2 analytically  !
 ! A32   A(6,11,16)            124.4262         calculate D2E/DX2 analytically  !
 ! A33   A(15,11,16)           117.8954         calculate D2E/DX2 analytically  !
 ! A34   A(7,12,15)            121.5354         calculate D2E/DX2 analytically  !
 ! A35   A(7,12,32)            120.5215         calculate D2E/DX2 analytically  !
 ! A36   A(15,12,32)           117.8984         calculate D2E/DX2 analytically  !
 ! A37   A(9,13,18)            120.9873         calculate D2E/DX2 analytically  !
 ! A38   A(9,13,33)            118.4009         calculate D2E/DX2 analytically  !
 ! A39   A(18,13,33)           120.6118         calculate D2E/DX2 analytically  !
 ! A40   A(8,14,9)             119.2459         calculate D2E/DX2 analytically  !
 ! A41   A(8,14,17)            122.2224         calculate D2E/DX2 analytically  !
 ! A42   A(9,14,17)            118.5316         calculate D2E/DX2 analytically  !
 ! A43   A(11,15,12)           120.4975         calculate D2E/DX2 analytically  !
 ! A44   A(11,15,21)           120.501          calculate D2E/DX2 analytically  !
 ! A45   A(12,15,21)           118.9937         calculate D2E/DX2 analytically  !
 ! A46   A(11,16,19)           119.061          calculate D2E/DX2 analytically  !
 ! A47   A(11,16,20)           124.0661         calculate D2E/DX2 analytically  !
 ! A48   A(19,16,20)           116.7165         calculate D2E/DX2 analytically  !
 ! A49   A(14,17,22)           120.9906         calculate D2E/DX2 analytically  !
 ! A50   A(14,17,35)           118.3992         calculate D2E/DX2 analytically  !
 ! A51   A(22,17,35)           120.6102         calculate D2E/DX2 analytically  !
 ! A52   A(13,18,22)           120.5064         calculate D2E/DX2 analytically  !
 ! A53   A(13,18,34)           120.1715         calculate D2E/DX2 analytically  !
 ! A54   A(22,18,34)           119.3222         calculate D2E/DX2 analytically  !
 ! A55   A(16,19,23)           119.9033         calculate D2E/DX2 analytically  !
 ! A56   A(16,19,24)           119.717          calculate D2E/DX2 analytically  !
 ! A57   A(23,19,24)           120.3065         calculate D2E/DX2 analytically  !
 ! A58   A(16,20,25)           121.8365         calculate D2E/DX2 analytically  !
 ! A59   A(16,20,37)           119.4106         calculate D2E/DX2 analytically  !
 ! A60   A(25,20,37)           118.6608         calculate D2E/DX2 analytically  !
 ! A61   A(15,21,24)           121.1622         calculate D2E/DX2 analytically  !
 ! A62   A(15,21,36)           118.3492         calculate D2E/DX2 analytically  !
 ! A63   A(24,21,36)           120.4742         calculate D2E/DX2 analytically  !
 ! A64   A(17,22,18)           120.4794         calculate D2E/DX2 analytically  !
 ! A65   A(17,22,38)           120.1859         calculate D2E/DX2 analytically  !
 ! A66   A(18,22,38)           119.3347         calculate D2E/DX2 analytically  !
 ! A67   A(19,23,26)           121.2389         calculate D2E/DX2 analytically  !
 ! A68   A(19,23,40)           118.3205         calculate D2E/DX2 analytically  !
 ! A69   A(26,23,40)           120.4158         calculate D2E/DX2 analytically  !
 ! A70   A(19,24,21)           120.2652         calculate D2E/DX2 analytically  !
 ! A71   A(19,24,39)           118.8633         calculate D2E/DX2 analytically  !
 ! A72   A(21,24,39)           120.7813         calculate D2E/DX2 analytically  !
 ! A73   A(20,25,26)           120.6588         calculate D2E/DX2 analytically  !
 ! A74   A(20,25,41)           119.4886         calculate D2E/DX2 analytically  !
 ! A75   A(26,25,41)           119.8411         calculate D2E/DX2 analytically  !
 ! A76   A(23,26,25)           119.2285         calculate D2E/DX2 analytically  !
 ! A77   A(23,26,42)           120.4948         calculate D2E/DX2 analytically  !
 ! A78   A(25,26,42)           120.2281         calculate D2E/DX2 analytically  !
 ! D1    D(3,1,2,4)            179.8627         calculate D2E/DX2 analytically  !
 ! D2    D(3,1,2,5)              2.4683         calculate D2E/DX2 analytically  !
 ! D3    D(27,1,2,4)             2.737          calculate D2E/DX2 analytically  !
 ! D4    D(27,1,2,5)          -174.6575         calculate D2E/DX2 analytically  !
 ! D5    D(2,1,3,6)              3.3852         calculate D2E/DX2 analytically  !
 ! D6    D(2,1,3,7)           -172.0505         calculate D2E/DX2 analytically  !
 ! D7    D(27,1,3,6)          -179.4946         calculate D2E/DX2 analytically  !
 ! D8    D(27,1,3,7)             5.0697         calculate D2E/DX2 analytically  !
 ! D9    D(1,2,4,9)           -176.9968         calculate D2E/DX2 analytically  !
 ! D10   D(1,2,4,28)             2.6947         calculate D2E/DX2 analytically  !
 ! D11   D(5,2,4,9)              0.3636         calculate D2E/DX2 analytically  !
 ! D12   D(5,2,4,28)          -179.9449         calculate D2E/DX2 analytically  !
 ! D13   D(1,2,5,8)            176.4637         calculate D2E/DX2 analytically  !
 ! D14   D(1,2,5,10)            -3.7971         calculate D2E/DX2 analytically  !
 ! D15   D(4,2,5,8)             -1.0297         calculate D2E/DX2 analytically  !
 ! D16   D(4,2,5,10)           178.7095         calculate D2E/DX2 analytically  !
 ! D17   D(1,3,6,10)            -7.7937         calculate D2E/DX2 analytically  !
 ! D18   D(1,3,6,11)           176.9314         calculate D2E/DX2 analytically  !
 ! D19   D(7,3,6,10)           167.6978         calculate D2E/DX2 analytically  !
 ! D20   D(7,3,6,11)            -7.5771         calculate D2E/DX2 analytically  !
 ! D21   D(1,3,7,12)           171.9033         calculate D2E/DX2 analytically  !
 ! D22   D(1,3,7,29)            -4.3784         calculate D2E/DX2 analytically  !
 ! D23   D(6,3,7,12)            -3.5844         calculate D2E/DX2 analytically  !
 ! D24   D(6,3,7,29)          -179.8661         calculate D2E/DX2 analytically  !
 ! D25   D(2,4,9,13)          -179.9218         calculate D2E/DX2 analytically  !
 ! D26   D(2,4,9,14)             0.3333         calculate D2E/DX2 analytically  !
 ! D27   D(28,4,9,13)            0.3876         calculate D2E/DX2 analytically  !
 ! D28   D(28,4,9,14)         -179.3573         calculate D2E/DX2 analytically  !
 ! D29   D(2,5,8,14)             1.0159         calculate D2E/DX2 analytically  !
 ! D30   D(2,5,8,30)          -179.6104         calculate D2E/DX2 analytically  !
 ! D31   D(10,5,8,14)         -178.7159         calculate D2E/DX2 analytically  !
 ! D32   D(10,5,8,30)            0.6579         calculate D2E/DX2 analytically  !
 ! D33   D(2,5,10,6)            -0.8429         calculate D2E/DX2 analytically  !
 ! D34   D(2,5,10,31)          176.7514         calculate D2E/DX2 analytically  !
 ! D35   D(8,5,10,6)           178.8884         calculate D2E/DX2 analytically  !
 ! D36   D(8,5,10,31)           -3.5174         calculate D2E/DX2 analytically  !
 ! D37   D(3,6,10,5)             6.535          calculate D2E/DX2 analytically  !
 ! D38   D(3,6,10,31)         -170.9908         calculate D2E/DX2 analytically  !
 ! D39   D(11,6,10,5)         -178.4555         calculate D2E/DX2 analytically  !
 ! D40   D(11,6,10,31)           4.0188         calculate D2E/DX2 analytically  !
 ! D41   D(3,6,11,15)           15.2353         calculate D2E/DX2 analytically  !
 ! D42   D(3,6,11,16)         -164.8694         calculate D2E/DX2 analytically  !
 ! D43   D(10,6,11,15)        -159.6994         calculate D2E/DX2 analytically  !
 ! D44   D(10,6,11,16)          20.1958         calculate D2E/DX2 analytically  !
 ! D45   D(3,7,12,15)            6.9499         calculate D2E/DX2 analytically  !
 ! D46   D(3,7,12,32)         -175.5336         calculate D2E/DX2 analytically  !
 ! D47   D(29,7,12,15)        -176.8609         calculate D2E/DX2 analytically  !
 ! D48   D(29,7,12,32)           0.6557         calculate D2E/DX2 analytically  !
 ! D49   D(5,8,14,9)            -0.3222         calculate D2E/DX2 analytically  !
 ! D50   D(5,8,14,17)          179.5513         calculate D2E/DX2 analytically  !
 ! D51   D(30,8,14,9)         -179.6946         calculate D2E/DX2 analytically  !
 ! D52   D(30,8,14,17)           0.1788         calculate D2E/DX2 analytically  !
 ! D53   D(4,9,13,18)         -179.7418         calculate D2E/DX2 analytically  !
 ! D54   D(4,9,13,33)            0.2514         calculate D2E/DX2 analytically  !
 ! D55   D(14,9,13,18)           0.005          calculate D2E/DX2 analytically  !
 ! D56   D(14,9,13,33)         179.9981         calculate D2E/DX2 analytically  !
 ! D57   D(4,9,14,8)            -0.365          calculate D2E/DX2 analytically  !
 ! D58   D(4,9,14,17)          179.7568         calculate D2E/DX2 analytically  !
 ! D59   D(13,9,14,8)          179.8803         calculate D2E/DX2 analytically  !
 ! D60   D(13,9,14,17)           0.0022         calculate D2E/DX2 analytically  !
 ! D61   D(6,11,15,12)         -12.2941         calculate D2E/DX2 analytically  !
 ! D62   D(6,11,15,21)         168.7308         calculate D2E/DX2 analytically  !
 ! D63   D(16,11,15,12)        167.8037         calculate D2E/DX2 analytically  !
 ! D64   D(16,11,15,21)        -11.1714         calculate D2E/DX2 analytically  !
 ! D65   D(6,11,16,19)        -166.675          calculate D2E/DX2 analytically  !
 ! D66   D(6,11,16,20)          18.0256         calculate D2E/DX2 analytically  !
 ! D67   D(15,11,16,19)         13.22           calculate D2E/DX2 analytically  !
 ! D68   D(15,11,16,20)       -162.0793         calculate D2E/DX2 analytically  !
 ! D69   D(7,12,15,11)           1.2543         calculate D2E/DX2 analytically  !
 ! D70   D(7,12,15,21)        -179.7552         calculate D2E/DX2 analytically  !
 ! D71   D(32,12,15,11)       -176.3251         calculate D2E/DX2 analytically  !
 ! D72   D(32,12,15,21)          2.6654         calculate D2E/DX2 analytically  !
 ! D73   D(9,13,18,22)           0.0032         calculate D2E/DX2 analytically  !
 ! D74   D(9,13,18,34)         179.9992         calculate D2E/DX2 analytically  !
 ! D75   D(33,13,18,22)       -179.9899         calculate D2E/DX2 analytically  !
 ! D76   D(33,13,18,34)          0.0062         calculate D2E/DX2 analytically  !
 ! D77   D(8,14,17,22)        -179.8924         calculate D2E/DX2 analytically  !
 ! D78   D(8,14,17,35)           0.1211         calculate D2E/DX2 analytically  !
 ! D79   D(9,14,17,22)          -0.0181         calculate D2E/DX2 analytically  !
 ! D80   D(9,14,17,35)         179.9955         calculate D2E/DX2 analytically  !
 ! D81   D(11,15,21,24)          1.5603         calculate D2E/DX2 analytically  !
 ! D82   D(11,15,21,36)       -177.0694         calculate D2E/DX2 analytically  !
 ! D83   D(12,15,21,24)       -177.4301         calculate D2E/DX2 analytically  !
 ! D84   D(12,15,21,36)          3.9403         calculate D2E/DX2 analytically  !
 ! D85   D(11,16,19,23)        177.1266         calculate D2E/DX2 analytically  !
 ! D86   D(11,16,19,24)         -5.976          calculate D2E/DX2 analytically  !
 ! D87   D(20,16,19,23)         -7.2321         calculate D2E/DX2 analytically  !
 ! D88   D(20,16,19,24)        169.6653         calculate D2E/DX2 analytically  !
 ! D89   D(11,16,20,25)       -178.97           calculate D2E/DX2 analytically  !
 ! D90   D(11,16,20,37)          4.5678         calculate D2E/DX2 analytically  !
 ! D91   D(19,16,20,25)          5.6297         calculate D2E/DX2 analytically  !
 ! D92   D(19,16,20,37)       -170.8325         calculate D2E/DX2 analytically  !
 ! D93   D(14,17,22,18)          0.0266         calculate D2E/DX2 analytically  !
 ! D94   D(14,17,22,38)       -179.9769         calculate D2E/DX2 analytically  !
 ! D95   D(35,17,22,18)       -179.9872         calculate D2E/DX2 analytically  !
 ! D96   D(35,17,22,38)          0.0092         calculate D2E/DX2 analytically  !
 ! D97   D(13,18,22,17)         -0.0192         calculate D2E/DX2 analytically  !
 ! D98   D(13,18,22,38)        179.9843         calculate D2E/DX2 analytically  !
 ! D99   D(34,18,22,17)        179.9847         calculate D2E/DX2 analytically  !
 ! D100  D(34,18,22,38)         -0.0117         calculate D2E/DX2 analytically  !
 ! D101  D(16,19,23,26)          3.6339         calculate D2E/DX2 analytically  !
 ! D102  D(16,19,23,40)       -178.1704         calculate D2E/DX2 analytically  !
 ! D103  D(24,19,23,26)       -173.245          calculate D2E/DX2 analytically  !
 ! D104  D(24,19,23,40)          4.9507         calculate D2E/DX2 analytically  !
 ! D105  D(16,19,24,21)         -3.7847         calculate D2E/DX2 analytically  !
 ! D106  D(16,19,24,39)        179.6395         calculate D2E/DX2 analytically  !
 ! D107  D(23,19,24,21)        173.1            calculate D2E/DX2 analytically  !
 ! D108  D(23,19,24,39)         -3.4757         calculate D2E/DX2 analytically  !
 ! D109  D(16,20,25,26)         -0.2534         calculate D2E/DX2 analytically  !
 ! D110  D(16,20,25,41)       -179.0168         calculate D2E/DX2 analytically  !
 ! D111  D(37,20,25,26)        176.2345         calculate D2E/DX2 analytically  !
 ! D112  D(37,20,25,41)         -2.529          calculate D2E/DX2 analytically  !
 ! D113  D(15,21,24,19)          6.1215         calculate D2E/DX2 analytically  !
 ! D114  D(15,21,24,39)       -177.3693         calculate D2E/DX2 analytically  !
 ! D115  D(36,21,24,19)       -175.2778         calculate D2E/DX2 analytically  !
 ! D116  D(36,21,24,39)          1.2314         calculate D2E/DX2 analytically  !
 ! D117  D(19,23,26,25)          1.9336         calculate D2E/DX2 analytically  !
 ! D118  D(19,23,26,42)        179.4059         calculate D2E/DX2 analytically  !
 ! D119  D(40,23,26,25)       -176.2245         calculate D2E/DX2 analytically  !
 ! D120  D(40,23,26,42)          1.2478         calculate D2E/DX2 analytically  !
 ! D121  D(20,25,26,23)         -3.6709         calculate D2E/DX2 analytically  !
 ! D122  D(20,25,26,42)        178.8498         calculate D2E/DX2 analytically  !
 ! D123  D(41,25,26,23)        175.0882         calculate D2E/DX2 analytically  !
 ! D124  D(41,25,26,42)         -2.391          calculate D2E/DX2 analytically  !
 --------------------------------------------------------------------------------
 Trust Radius=3.00D-01 FncErr=1.00D-07 GrdErr=1.00D-07 EigMax=2.50D+02 EigMin=1.00D-04
 Number of steps in this run=      2 maximum allowed number of steps=      2.
 GradGradGradGradGradGradGradGradGradGradGradGradGradGradGradGradGradGrad

 Leave Link  103 at Thu Sep  8 15:02:55 2022, MaxMem=  1342177280 cpu:               1.9 elap:               0.1
 (Enter /mnt/opt/groups/app-gaussian/g16-avx2/l202.exe)
                          Input orientation:                          
 ---------------------------------------------------------------------
 Center     Atomic      Atomic             Coordinates (Angstroms)
 Number     Number       Type             X           Y           Z
 ---------------------------------------------------------------------
      1          6           0        1.070112    2.281746    0.346157
      2          6           0        1.998487    1.227595    0.202282
      3          6           0       -0.298476    2.081804    0.234933
      4          6           0        3.387966    1.413945    0.309255
      5          6           0        1.485443   -0.084482   -0.123534
      6          6           0       -0.831467    0.741167    0.034454
      7          6           0       -1.197974    3.202737    0.218074
      8          6           0        2.393844   -1.134615   -0.346209
      9          6           0        4.284952    0.365498    0.101411
     10          6           0        0.084901   -0.277235   -0.203884
     11          6           0       -2.285921    0.559432   -0.010440
     12          6           0       -2.513761    3.026310   -0.053096
     13          6           0        5.702448    0.539382    0.208398
     14          6           0        3.772667   -0.947185   -0.240325
     15          6           0       -3.085971    1.710460   -0.186652
     16          6           0       -2.956249   -0.720474    0.111539
     17          6           0        4.706633   -2.011152   -0.455564
     18          6           0        6.558431   -0.505933   -0.006038
     19          6           0       -4.347217   -0.814963   -0.232499
     20          6           0       -2.348667   -1.890665    0.646650
     21          6           0       -4.476000    1.587767   -0.477756
     22          6           0        6.053494   -1.799660   -0.343023
     23          6           0       -5.005048   -2.069704   -0.178405
     24          6           0       -5.074531    0.364124   -0.562305
     25          6           0       -3.023742   -3.091814    0.722101
     26          6           0       -4.355454   -3.197833    0.270538
     27          1           0        1.443998    3.290722    0.503794
     28          1           0        3.770865    2.401669    0.555313
     29          1           0       -0.787452    4.197665    0.366646
     30          1           0        2.009514   -2.120538   -0.597649
     31          1           0       -0.261003   -1.258100   -0.502682
     32          1           0       -3.179378    3.881097   -0.136964
     33          1           0        6.084610    1.524056    0.464613
     34          1           0        7.631115   -0.359178    0.078590
     35          1           0        4.320276   -2.994266   -0.711547
     36          1           0       -5.048190    2.494504   -0.654335
     37          1           0       -1.350591   -1.829920    1.058311
     38          1           0        6.750165   -2.615899   -0.509439
     39          1           0       -6.124830    0.275904   -0.826246
     40          1           0       -6.050172   -2.117114   -0.473160
     41          1           0       -2.528488   -3.957313    1.152422
     42          1           0       -4.873837   -4.150808    0.315970
 ---------------------------------------------------------------------
                    Distance matrix (angstroms):
                    1          2          3          4          5
     1  C    0.000000
     2  C    1.412025   0.000000
     3  C    1.387581   2.450873   0.000000
     4  C    2.475255   1.405995   3.747187   0.000000
     5  C    2.447886   1.446000   2.829074   2.460119   0.000000
     6  C    2.467092   2.876355   1.456564   4.281561   2.464696
     7  C    2.451294   3.757499   1.437314   4.923305   4.257139
     8  C    3.728694   2.457069   4.234580   2.813018   1.406256
     9  C    3.750614   2.445671   4.896054   1.395358   2.844351
    10  C    2.796707   2.468055   2.429939   3.746150   1.416025
    11  C    3.788995   4.341410   2.515504   5.746772   3.827610
    12  C    3.682109   4.864255   2.425395   6.128736   5.067112
    13  C    4.951096   3.767360   6.196036   2.476259   4.275806
    14  C    4.251325   2.841352   5.096553   2.454581   2.447303
    15  C    4.228863   5.122123   2.843547   6.499670   4.911581
    16  C    5.027917   5.324717   3.864162   6.696559   4.493147
    17  C    5.682958   4.272739   6.502322   3.749016   3.768072
    18  C    6.165780   4.882787   7.332914   3.719837   5.091820
    19  C    6.266730   6.680497   5.000206   8.068121   5.879235
    20  C    5.402533   5.368310   4.489243   6.628970   4.307654
    21  C    5.649761   6.520058   4.266580   7.905160   6.201669
    22  C    6.478190   5.089667   7.466413   4.225845   4.884373
    23  C    7.491185   7.750265   6.289490   9.100347   6.787532
    24  C    6.500709   7.166433   5.137773   8.571791   6.589919
    25  C    6.765805   6.644568   5.867771   7.847439   5.485608
    26  C    7.711567   7.743490   6.658446   9.012799   6.630560
    27  H    1.087508   2.157513   2.137752   2.709086   3.433258
    28  H    2.711493   2.155088   4.094447   1.087545   3.444551
    29  H    2.668653   4.075511   2.175618   5.018616   4.872690
    30  H    4.599277   3.442384   4.866178   3.900663   2.155217
    31  H    3.875939   3.432339   3.420590   4.595002   2.138038
    32  H    4.566125   5.828074   3.416922   7.029648   6.122626
    33  H    5.072802   4.105254   6.411523   2.703359   4.907713
    34  H    7.077629   5.853174   8.298268   4.604507   6.155128
    35  H    6.286383   4.904070   6.927855   4.619909   4.104739
    36  H    6.203214   7.210722   4.849835   8.559488   7.044237
    37  H    4.824185   4.614922   4.133580   5.791172   3.533610
    38  H    7.548640   6.152840   8.503284   5.311712   5.854425
    39  H    7.560762   8.243292   6.191428   9.647683   7.651140
    40  H    8.409500   8.742094   7.156418  10.107374   7.812767
    41  H    7.247471   6.948348   6.502744   8.035283   5.721759
    42  H    8.758378   8.727484   7.732137   9.961120   7.560993
                    6          7          8          9         10
     6  C    0.000000
     7  C    2.495470   0.000000
     8  C    3.750479   5.659699   0.000000
     9  C    5.130629   6.174627   2.454993   0.000000
    10  C    1.390567   3.732830   2.467098   4.259899   0.000000
    11  C    1.466451   2.867561   4.988260   6.574686   2.521553
    12  C    2.838953   1.354974   6.440792   7.302485   4.205852
    13  C    6.539344   7.396579   3.749229   1.432123   5.691544
    14  C    4.911628   6.491476   1.395527   1.449950   3.748303
    15  C    2.463982   2.440333   6.176430   7.498160   3.742413
    16  C    2.580123   4.300519   5.385586   7.322187   3.089425
    17  C    6.203703   7.905872   2.475736   2.477196   4.942693
    18  C    7.494497   8.600365   4.225487   2.437138   6.480589
    19  C    3.853998   5.124711   6.749593   8.718906   4.464711
    20  C    3.098906   5.239324   4.903957   7.027977   3.041187
    21  C    3.776468   3.719914   7.390766   8.864742   4.935084
    22  C    7.348536   8.827378   3.719588   2.830755   6.161269
    23  C    5.036376   6.515339   7.459635   9.607945   5.396404
    24  C    4.301381   4.867690   7.620337   9.382987   5.211482
    25  C    4.468856   6.573343   5.858511   8.108962   4.294527
    26  C    5.290552   7.137207   7.084509   9.347863   5.335890
    27  H    3.449384   2.658833   4.605249   4.097544   3.883075
    28  H    4.920368   5.044284   3.900543   2.148559   4.619441
    29  H    3.472703   1.086501   6.249961   6.362793   4.594696
    30  H    4.081676   6.268225   1.087647   3.441900   2.693873
    31  H    2.147327   4.614810   2.662319   4.864844   1.082140
    32  H    3.924440   2.124191   7.500797   8.254240   5.286939
    33  H    6.973527   7.477619   4.620359   2.170931   6.299845
    34  H    8.533932   9.521529   5.311381   3.423811   7.551944
    35  H    6.407061   8.349738   2.702390   3.456901   5.057507
    36  H    4.618373   4.010842   8.285488   9.602675   5.850988
    37  H    2.815717   5.104599   4.059177   6.123305   2.462642
    38  H    8.309444   9.877181   4.604170   3.916522   7.070252
    39  H    5.383026   5.825021   8.647994  10.451418   6.265306
    40  H    5.971794   7.233426   8.501931  10.644636   6.410677
    41  H    5.119126   7.342315   5.868805   8.137216   4.712997
    42  H    6.352277   8.221689   7.896524  10.214033   6.313786
                   11         12         13         14         15
    11  C    0.000000
    12  C    2.477744   0.000000
    13  C    7.991391   8.588322   0.000000
    14  C    6.247338   7.439280   2.476951   0.000000
    15  C    1.412797   1.441084   8.874897   7.355737   0.000000
    16  C    1.449958   3.776412   8.750409   6.741922   2.452588
    17  C    7.463367   8.813177   2.817395   1.432008   8.639872
    18  C    8.908287   9.735688   1.367981   2.830208   9.897450
    19  C    2.487411   4.260179  10.150094   8.120964   2.823226
    20  C    2.537455   4.969260   8.421262   6.256805   3.769099
    21  C    2.464204   2.469843  10.255278   8.632663   1.425474
    22  C    8.673048   9.837271   2.428665   2.437095   9.791589
    23  C    3.786056   5.673762  11.027575   8.849416   4.239406
    24  C    2.849394   3.728816  10.805923   8.949643   2.430660
    25  C    3.796392   6.188090   9.465509   7.191444   4.887897
    26  C    4.298716   6.498964  10.729959   8.449423   5.090378
    27  H    4.651524   4.005483   5.078536   4.892471   4.847119
    28  H    6.355987   6.344830   2.705453   3.442073   6.931413
    29  H    3.952764   2.128003   7.451636   6.901636   3.431547
    30  H    5.096844   6.873616   4.621974   2.147824   6.388226
    31  H    2.765143   4.861401   6.268917   4.054133   4.110069
    32  H    3.442053   1.086619   9.495955   8.464864   2.173214
    33  H    8.439311   8.743956   1.086866   3.456740   9.195567
    34  H    9.959888  10.695671   2.131670   3.916003  10.918319
    35  H    7.534067   9.131536   3.904275   2.170822   8.789906
    36  H    3.433545   2.658503  10.960977   9.477560   2.164199
    37  H    2.779582   5.115776   7.488745   5.358493   4.134703
    38  H    9.590755  10.856477   3.401294   3.423817  10.750402
    39  H    3.934863   4.604597  11.875370   9.989980   3.420774
    40  H    4.641939   6.255994  12.068371   9.895004   4.849629
    41  H    4.670340   7.086923   9.426545   7.120756   5.850432
    42  H    5.384256   7.564205  11.570102   9.237678   6.148460
                   16         17         18         19         20
    16  C    0.000000
    17  C    7.791484   0.000000
    18  C    9.517825   2.428356   0.000000
    19  C    1.435995   9.135252  10.912376   0.000000
    20  C    1.422971   7.141894   9.037692   2.433976   0.000000
    21  C    2.825754   9.862731  11.241208   2.418646   4.229577
    22  C    9.085524   1.368002   1.429073  10.447805   8.460735
    23  C    2.470236   9.715812  11.670010   1.417760   2.787316
    24  C    2.473366  10.066007  11.678709   1.424080   3.738446
    25  C    2.449611   7.893885   9.951633   2.801231   1.379920
    26  C    2.849625   9.168253  11.244363   2.435402   2.424323
    27  H    5.967054   6.298811   6.389988   7.137013   6.422732
    28  H    7.429588   4.622826   4.066914   8.767589   7.475369
    29  H    5.381157   8.331291   8.730677   6.177163   6.291546
    30  H    5.207872   2.703073   4.863085   6.499684   4.538156
    31  H    2.816143   5.024611   6.878742   4.119043   2.465653
    32  H    4.613675   9.849329  10.681203   4.840037   5.883653
    33  H    9.322001   3.904259   2.137025  10.713542   9.100199
    34  H   10.593578   3.401019   1.085979  11.991036  10.112576
    35  H    7.667817   1.086882   3.420363   8.950100   6.894740
    36  H    3.911376  10.746954  12.005689   3.409088   5.311280
    37  H    2.169190   6.246169   8.089401   3.417030   1.081347
    38  H    9.909224   2.131817   2.177643  11.245975   9.200611
    39  H    3.451393  11.076490  12.733779   2.168510   4.595960
    40  H    3.444537  10.757341  12.719708   2.157214   3.873809
    41  H    3.426885   7.662907   9.789083   3.885890   2.135222
    42  H    3.935242   9.846766  12.003564   3.421404   3.405008
                   21         22         23         24         25
    21  C    0.000000
    22  C   11.061784   0.000000
    23  C    3.707640  11.063064   0.000000
    24  C    1.364804  11.338562   2.464899   0.000000
    25  C    5.044521   9.230404   2.404411   4.218879   0.000000
    26  C    4.845249  10.520340   1.377025   3.728034   1.410179
    27  H    6.237778   6.919288   8.413665   7.224456   7.793916
    28  H    8.351075   4.865035   9.876648   9.145583   8.739157
    29  H    4.596735   9.125244   7.573976   5.825636   7.633076
    30  H    7.471800   4.064674   7.027263   7.507229   5.293277
    31  H    5.085841   6.339689   4.823880   5.079884   3.534873
    32  H    2.656451  10.842481   6.224694   4.017663   7.027354
    33  H   10.602764   3.420575  11.675149  11.266163  10.214433
    34  H   12.275274   2.177529  12.754002  12.742345  11.018502
    35  H    9.920895   2.137040   9.386199   9.978149   7.483279
    36  H    1.086625  11.907315   4.589157   2.132530   6.099173
    37  H    4.879372   7.535591   3.865491   4.616054   2.122463
    38  H   11.987435   1.085952  11.772550  12.194538   9.862679
    39  H    2.135666  12.363375   2.678710   1.086543   4.832768
    40  H    4.025442  12.108528   1.086928   2.667651   3.396758
    41  H    6.099032   8.974533   3.386372   5.300702   1.086067
    42  H    5.806851  11.196818   2.143039   4.603939   2.170083
                   26         27         28         29         30
    26  C    0.000000
    27  H    8.705711   0.000000
    28  H    9.872820   2.491461   0.000000
    29  H    8.211776   2.412618   4.903004   0.000000
    30  H    6.513611   5.551101   4.988190   6.976573   0.000000
    31  H    4.596190   4.961029   5.547001   5.549617   2.430651
    32  H    7.187521   4.704755   7.139596   2.464782   7.947103
    33  H   11.459879   4.965675   2.476257   7.374484   5.569369
    34  H   12.319604   7.196040   4.769808   9.577059   5.929763
    35  H    8.733511   7.017913   5.569821   8.886802   2.473054
    36  H    5.808440   6.642570   8.902112   4.700750   8.432853
    37  H    3.394256   5.859880   6.662482   6.093218   3.757255
    38  H   11.148174   8.004388   5.931772  10.198424   4.767278
    39  H    4.049750   8.255016  10.215300   6.729844   8.483086
    40  H    2.143154   9.293100  10.859555   8.263046   8.060648
    41  H    2.166180   8.290680   8.970788   8.375698   5.199034
    42  H    1.085793   9.763539  10.850028   9.295058   7.234447
                   31         32         33         34         35
    31  H    0.000000
    32  H    5.921318   0.000000
    33  H    6.995917   9.578048   0.000000
    34  H    7.964387  11.614351   2.467238   0.000000
    35  H    4.903674  10.190465   4.991138   4.304609   0.000000
    36  H    6.084587   2.383856  11.230897  13.017122  10.858086
    37  H    1.987682   6.114643   8.178254   9.153905   6.053663
    38  H    7.141438  11.872048   4.304761   2.492918   2.467462
    39  H    6.069788   4.706189  12.340771  13.800293  10.945657
    40  H    5.852628   6.658305  12.703955  13.804796  10.410207
    41  H    3.894433   7.970373  10.232495  10.831308   7.162919
    42  H    5.506014   8.221182  12.341545  13.069301   9.323363
                   36         37         38         39         40
    36  H    0.000000
    37  H    5.941888   0.000000
    38  H   12.858398   8.288417   0.000000
    39  H    2.472022   5.547919  13.199560   0.000000
    40  H    4.722691   4.951156  12.810103   2.420078   0.000000
    41  H    7.158157   2.433536   9.521270   5.896518   4.293147
    42  H    6.718040   4.283790  11.753921   4.739770   2.478387
                   41         42
    41  H    0.000000
    42  H    2.497550   0.000000
 Stoichiometry    C26H16
 Framework group  C1[X(C26H16)]
 Deg. of freedom   120
 Full point group                 C1      NOp   1
 RotChk:  IX=0 Diff= 1.37D-15
 Largest Abelian subgroup         C1      NOp   1
 Largest concise Abelian subgroup C1      NOp   1
                         Standard orientation:                         
 ---------------------------------------------------------------------
 Center     Atomic      Atomic             Coordinates (Angstroms)
 Number     Number       Type             X           Y           Z
 ---------------------------------------------------------------------
      1          6           0        1.070112    2.281746    0.346157
      2          6           0        1.998487    1.227595    0.202282
      3          6           0       -0.298476    2.081804    0.234933
      4          6           0        3.387966    1.413945    0.309255
      5          6           0        1.485443   -0.084482   -0.123534
      6          6           0       -0.831467    0.741167    0.034454
      7          6           0       -1.197974    3.202737    0.218074
      8          6           0        2.393844   -1.134615   -0.346209
      9          6           0        4.284952    0.365498    0.101411
     10          6           0        0.084901   -0.277235   -0.203884
     11          6           0       -2.285921    0.559432   -0.010440
     12          6           0       -2.513761    3.026310   -0.053096
     13          6           0        5.702448    0.539382    0.208398
     14          6           0        3.772667   -0.947185   -0.240325
     15          6           0       -3.085971    1.710460   -0.186652
     16          6           0       -2.956249   -0.720474    0.111539
     17          6           0        4.706633   -2.011152   -0.455564
     18          6           0        6.558431   -0.505933   -0.006038
     19          6           0       -4.347217   -0.814963   -0.232499
     20          6           0       -2.348667   -1.890665    0.646650
     21          6           0       -4.476000    1.587767   -0.477756
     22          6           0        6.053494   -1.799660   -0.343023
     23          6           0       -5.005048   -2.069704   -0.178405
     24          6           0       -5.074531    0.364124   -0.562305
     25          6           0       -3.023742   -3.091814    0.722101
     26          6           0       -4.355454   -3.197833    0.270538
     27          1           0        1.443998    3.290722    0.503794
     28          1           0        3.770865    2.401669    0.555313
     29          1           0       -0.787452    4.197665    0.366646
     30          1           0        2.009514   -2.120538   -0.597649
     31          1           0       -0.261003   -1.258100   -0.502682
     32          1           0       -3.179378    3.881097   -0.136964
     33          1           0        6.084610    1.524056    0.464613
     34          1           0        7.631115   -0.359178    0.078590
     35          1           0        4.320276   -2.994266   -0.711547
     36          1           0       -5.048190    2.494504   -0.654335
     37          1           0       -1.350591   -1.829920    1.058311
     38          1           0        6.750165   -2.615899   -0.509439
     39          1           0       -6.124830    0.275904   -0.826246
     40          1           0       -6.050172   -2.117114   -0.473160
     41          1           0       -2.528488   -3.957313    1.152422
     42          1           0       -4.873837   -4.150808    0.315970
 ---------------------------------------------------------------------
 Rotational constants (GHZ):           0.4613828           0.1116762           0.0911535
 Leave Link  202 at Thu Sep  8 15:02:55 2022, MaxMem=  1342177280 cpu:               3.2 elap:               0.1
 (Enter /mnt/opt/groups/app-gaussian/g16-avx2/l301.exe)
 Standard basis: 6-31G(d,p) (6D, 7F)
 Ernie: Thresh=  0.10000D-02 Tol=  0.10000D-05 Strict=F.
 There are   470 symmetry adapted cartesian basis functions of A   symmetry.
 There are   470 symmetry adapted basis functions of A   symmetry.
   470 basis functions,   840 primitive gaussians,   470 cartesian basis functions
    86 alpha electrons       86 beta electrons
       nuclear repulsion energy      1973.1164443103 Hartrees.
 IExCor=  402 DFT=T Ex+Corr=B3LYP ExCW=0 ScaHFX=  0.200000
 ScaDFX=  0.800000  0.720000  1.000000  0.810000 ScalE2=  1.000000  1.000000
 IRadAn=      5 IRanWt=     -1 IRanGd=            0 ICorTp=0 IEmpDi=131
 NAtoms=   42 NActive=   42 NUniq=   42 SFac= 1.00D+00 NAtFMM=   60 NAOKFM=F Big=F
 Integral buffers will be    131072 words long.
 Raffenetti 2 integral format.
 Two-electron integral symmetry is turned on.
 R6Disp:  Grimme-D3 Dispersion energy=       -0.0387416190 Hartrees.
 Nuclear repulsion after empirical dispersion term =     1973.0777026914 Hartrees.
 Leave Link  301 at Thu Sep  8 15:02:55 2022, MaxMem=  1342177280 cpu:               4.5 elap:               0.1
 (Enter /mnt/opt/groups/app-gaussian/g16-avx2/l302.exe)
 NPDir=0 NMtPBC=     1 NCelOv=     1 NCel=       1 NClECP=     1 NCelD=      1
         NCelK=      1 NCelE2=     1 NClLst=     1 CellRange=     0.0.
 One-electron integrals computed using PRISM.
 One-electron integral symmetry used in STVInt
 NBasis=   470 RedAO= T EigKep=  1.65D-04  NBF=   470
 NBsUse=   470 1.00D-06 EigRej= -1.00D+00 NBFU=   470
 Precomputing XC quadrature grid using
 IXCGrd= 4 IRadAn=           5 IRanWt=          -1 IRanGd=           0 AccXCQ= 1.00D-12.
 Generated NRdTot=       0 NPtTot=           0 NUsed=           0 NTot=          32
 NSgBfM=   462   462   462   462   462 MxSgAt=    42 MxSgA2=    42.
 Leave Link  302 at Thu Sep  8 15:02:58 2022, MaxMem=  1342177280 cpu:             100.9 elap:               2.2
 (Enter /mnt/opt/groups/app-gaussian/g16-avx2/l303.exe)
 DipDrv:  MaxL=1.
 Leave Link  303 at Thu Sep  8 15:02:58 2022, MaxMem=  1342177280 cpu:               7.1 elap:               0.2
 (Enter /mnt/opt/groups/app-gaussian/g16-avx2/l401.exe)
 Initial guess from the checkpoint file:  "/scratch/9832367.torquesrv1.cis.gov.pl/Gau-56208.chk"
 B after Tr=    -0.000000    0.000000    0.000000
         Rot=    1.000000    0.000000   -0.000000    0.000000 Ang=   0.00 deg.
 Guess basis will be translated and rotated to current coordinates.
 JPrj=2 DoOrth=T DoCkMO=T.
 Leave Link  401 at Thu Sep  8 15:02:59 2022, MaxMem=  1342177280 cpu:              56.2 elap:               1.2
 (Enter /mnt/opt/groups/app-gaussian/g16-avx2/l502.exe)
 Two-electron integrals replicated using symmetry.
 Closed shell SCF:
 Using DIIS extrapolation, IDIIS=    10.
 NGot=  1342177280 LenX=  1341707128 LenY=  1341485758
 Requested convergence on RMS density matrix=1.00D-08 within 500 cycles.
 Requested convergence on MAX density matrix=1.00D-06.
 Requested convergence on             energy=1.00D-06.
 Level shift goal  0.100 maximum shift  0.100.
 No special actions if energy rises.
 Dynamic level shift is on during FON iterations.

 Cycle   1  Pass 1  IDiag  1:
 FoFJK:  IHMeth= 1 ICntrl=       0 DoSepK=F KAlg= 0 I1Cent=           0 FoldK=F
 IRaf= 650000000 NMat=       1 IRICut=       1 DoRegI=T DoRafI=F ISym2E= 0 IDoP0=0 IntGTp=1.
 FoFCou: FMM=F IPFlag=           0 FMFlag=      100000 FMFlg1=           0
         NFxFlg=           0 DoJE=F BraDBF=F KetDBF=F FulRan=T
         wScrn=  0.000000 ICntrl=         0 IOpCl=  0 I1Cent=           0 NGrid=           0
         NMat0=    1 NMatS0=      1 NMatT0=    0 NMatD0=    1 NMtDS0=    0 NMtDT0=    0
 Symmetry not used in FoFCou.
 E= -1000.51251620685    
 DIIS: error= 2.34D-08 at cycle   1 NSaved=   1.
 NSaved= 1 IEnMin= 1 EnMin= -1000.51251620685     IErMin= 1 ErrMin= 2.34D-08
 ErrMax= 2.34D-08  0.00D+00 EMaxC= 1.00D+00 BMatC= 6.39D-13 BMatP= 6.39D-13
 IDIUse=1 WtCom= 1.00D+00 WtEn= 0.00D+00
 Coeff-Com:  0.100D+01
 Coeff:      0.100D+01
 Gap=     0.102 Goal=     0.100 Shift=    0.000
 RMSDP=6.47D-09 MaxDP=2.84D-07              OVMax= 9.02D-07

 SCF Done:  E(RB3LYP) =  -1000.51251621     A.U. after    1 cycles
            NFock=  1  Conv=0.65D-08     -V/T= 2.0098
 KE= 9.907920115983D+02 PE=-6.262518976132D+03 EE= 2.298136745636D+03
 Leave Link  502 at Thu Sep  8 15:03:03 2022, MaxMem=  1342177280 cpu:             184.0 elap:               4.0
 (Enter /mnt/opt/groups/app-gaussian/g16-avx2/l801.exe)
 DoSCS=F DFT=T ScalE2(SS,OS)=  1.000000  1.000000
 Range of M.O.s used for correlation:     1   470
 NBasis=   470 NAE=    86 NBE=    86 NFC=     0 NFV=     0
 NROrb=    470 NOA=    86 NOB=    86 NVA=   384 NVB=   384
 Leave Link  801 at Thu Sep  8 15:03:04 2022, MaxMem=  1342177280 cpu:               3.0 elap:               0.1
 (Enter /mnt/opt/groups/app-gaussian/g16-avx2/l1101.exe)
 Using compressed storage, NAtomX=    42.
 Will process     43 centers per pass.
 R6Disp: Adding Grimme-D3 dispersion energy 1st derivatives to the gradient.
 Leave Link 1101 at Thu Sep  8 15:03:06 2022, MaxMem=  1342177280 cpu:              78.4 elap:               1.7
 (Enter /mnt/opt/groups/app-gaussian/g16-avx2/l1102.exe)
 Symmetrizing basis deriv contribution to polar:
 IMax=3 JMax=2 DiffMx= 0.00D+00
 Leave Link 1102 at Thu Sep  8 15:03:07 2022, MaxMem=  1342177280 cpu:               7.2 elap:               0.2
 (Enter /mnt/opt/groups/app-gaussian/g16-avx2/l1110.exe)
 Forming Gx(P) for the SCF density, NAtomX=    42.
 Integral derivatives from FoFJK, PRISM(SPDF).
 Do as many integral derivatives as possible in FoFJK.
 G2DrvN: MDV=    1342172902.
 G2DrvN: will do    43 centers at a time, making    1 passes.
 Calling FoFCou, ICntrl=  3107 FMM=F I1Cent=   0 AccDes= 1.00D-12.
 FoFJK:  IHMeth= 1 ICntrl=    3107 DoSepK=F KAlg= 0 I1Cent=           0 FoldK=F
 IRaf=         0 NMat=       1 IRICut=       1 DoRegI=T DoRafI=F ISym2E= 0 IDoP0=0 IntGTp=1.
 FoFCou: FMM=F IPFlag=           0 FMFlag=      100000 FMFlg1=           0
         NFxFlg=           0 DoJE=F BraDBF=F KetDBF=F FulRan=T
         wScrn=  0.000000 ICntrl=      3107 IOpCl=  0 I1Cent=           0 NGrid=           0
         NMat0=    1 NMatS0=      1 NMatT0=    0 NMatD0=    1 NMtDS0=    0 NMtDT0=    0
 Symmetry not used in FoFCou.
 End of G2Drv F.D. properties file   721 does not exist.
 End of G2Drv F.D. properties file   722 does not exist.
 End of G2Drv F.D. properties file   788 does not exist.
 Leave Link 1110 at Thu Sep  8 15:04:40 2022, MaxMem=  1342177280 cpu:            4292.8 elap:              92.0
 (Enter /mnt/opt/groups/app-gaussian/g16-avx2/l1002.exe)
 Minotr:  Closed shell wavefunction.
          IDoAtm=111111111111111111111111111111111111111111
          Direct CPHF calculation.
          Differentiating once with respect to electric field.
                with respect to dipole field.
          Differentiating once with respect to nuclear coordinates.
          Requested convergence is 1.0D-08 RMS, and 1.0D-07 maximum.
          Secondary convergence is 1.0D-12 RMS, and 1.0D-12 maximum.
          NewPWx=T KeepS1=F KeepF1=F KeepIn=T MapXYZ=F SortEE=F KeepMc=T.
        12776 words used for storage of precomputed grid.
 Two-electron integrals replicated using symmetry.
          MDV=    1342177280 using IRadAn=       1.
          Solving linear equations simultaneously, MaxMat=     384.
 FoF2E skips out because all densities are zero.
 CalDSu exits because no D1Ps are significant.
 FoFJK:  IHMeth= 1 ICntrl=       0 DoSepK=F KAlg= 0 I1Cent=           0 FoldK=F
 IRaf= 650000000 NMat=      96 IRICut=     240 DoRegI=T DoRafI=T ISym2E= 2 IDoP0=0 IntGTp=1.
 FoFCou: FMM=F IPFlag=           0 FMFlag=      100000 FMFlg1=           0
         NFxFlg=           0 DoJE=F BraDBF=F KetDBF=F FulRan=T
         wScrn=  0.000000 ICntrl=         0 IOpCl=  0 I1Cent=           0 NGrid=           0
         NMat0=   96 NMatS0=     96 NMatT0=    0 NMatD0=   96 NMtDS0=    0 NMtDT0=    0
 Integrals replicated using symmetry in FoFCou.
 Raff kept on since  59.20% of shell-pairs survive, threshold=   0.20 IRatSp=59.
          There are   129 degrees of freedom in the 1st order CPHF.  IDoFFX=6 NUNeed=     3.
    126 vectors produced by pass  0 Test12= 3.30D-14 1.00D-09 XBig12= 1.16D+03 1.81D+01.
 AX will form    96 AO Fock derivatives at one time.
    126 vectors produced by pass  1 Test12= 3.30D-14 1.00D-09 XBig12= 1.26D+02 1.31D+00.
    126 vectors produced by pass  2 Test12= 3.30D-14 1.00D-09 XBig12= 1.70D+00 2.56D-01.
    126 vectors produced by pass  3 Test12= 3.30D-14 1.00D-09 XBig12= 5.03D-03 5.91D-03.
    126 vectors produced by pass  4 Test12= 3.30D-14 1.00D-09 XBig12= 9.51D-06 2.00D-04.
    106 vectors produced by pass  5 Test12= 3.30D-14 1.00D-09 XBig12= 1.16D-08 1.11D-05.
     25 vectors produced by pass  6 Test12= 3.30D-14 1.00D-09 XBig12= 1.07D-11 2.33D-07.
      3 vectors produced by pass  7 Test12= 3.30D-14 1.00D-09 XBig12= 9.89D-15 6.74D-09.
 InvSVY:  IOpt=1 It=  1 EMax= 1.42D-14
 Solved reduced A of dimension   764 with   129 vectors.
 FullF1:  Do perturbations      1 to       3.
 Isotropic polarizability for W=    0.000000      331.07 Bohr**3.
 End of Minotr F.D. properties file   721 does not exist.
 End of Minotr F.D. properties file   722 does not exist.
 End of Minotr F.D. properties file   788 does not exist.
 Leave Link 1002 at Thu Sep  8 15:10:39 2022, MaxMem=  1342177280 cpu:           17143.6 elap:             358.8
 (Enter /mnt/opt/groups/app-gaussian/g16-avx2/l601.exe)
 Copying SCF densities to generalized density rwf, IOpCl= 0 IROHF=0.

 **********************************************************************

            Population analysis using the SCF Density.

 **********************************************************************

 Orbital symmetries:
       Occupied  (A) (A) (A) (A) (A) (A) (A) (A) (A) (A) (A) (A)
                 (A) (A) (A) (A) (A) (A) (A) (A) (A) (A) (A) (A)
                 (A) (A) (A) (A) (A) (A) (A) (A) (A) (A) (A) (A)
                 (A) (A) (A) (A) (A) (A) (A) (A) (A) (A) (A) (A)
                 (A) (A) (A) (A) (A) (A) (A) (A) (A) (A) (A) (A)
                 (A) (A) (A) (A) (A) (A) (A) (A) (A) (A) (A) (A)
                 (A) (A) (A) (A) (A) (A) (A) (A) (A) (A) (A) (A)
                 (A) (A)
       Virtual   (A) (A) (A) (A) (A) (A) (A) (A) (A) (A) (A) (A)
                 (A) (A) (A) (A) (A) (A) (A) (A) (A) (A) (A) (A)
                 (A) (A) (A) (A) (A) (A) (A) (A) (A) (A) (A) (A)
                 (A) (A) (A) (A) (A) (A) (A) (A) (A) (A) (A) (A)
                 (A) (A) (A) (A) (A) (A) (A) (A) (A) (A) (A) (A)
                 (A) (A) (A) (A) (A) (A) (A) (A) (A) (A) (A) (A)
                 (A) (A) (A) (A) (A) (A) (A) (A) (A) (A) (A) (A)
                 (A) (A) (A) (A) (A) (A) (A) (A) (A) (A) (A) (A)
                 (A) (A) (A) (A) (A) (A) (A) (A) (A) (A) (A) (A)
                 (A) (A) (A) (A) (A) (A) (A) (A) (A) (A) (A) (A)
                 (A) (A) (A) (A) (A) (A) (A) (A) (A) (A) (A) (A)
                 (A) (A) (A) (A) (A) (A) (A) (A) (A) (A) (A) (A)
                 (A) (A) (A) (A) (A) (A) (A) (A) (A) (A) (A) (A)
                 (A) (A) (A) (A) (A) (A) (A) (A) (A) (A) (A) (A)
                 (A) (A) (A) (A) (A) (A) (A) (A) (A) (A) (A) (A)
                 (A) (A) (A) (A) (A) (A) (A) (A) (A) (A) (A) (A)
                 (A) (A) (A) (A) (A) (A) (A) (A) (A) (A) (A) (A)
                 (A) (A) (A) (A) (A) (A) (A) (A) (A) (A) (A) (A)
                 (A) (A) (A) (A) (A) (A) (A) (A) (A) (A) (A) (A)
                 (A) (A) (A) (A) (A) (A) (A) (A) (A) (A) (A) (A)
                 (A) (A) (A) (A) (A) (A) (A) (A) (A) (A) (A) (A)
                 (A) (A) (A) (A) (A) (A) (A) (A) (A) (A) (A) (A)
                 (A) (A) (A) (A) (A) (A) (A) (A) (A) (A) (A) (A)
                 (A) (A) (A) (A) (A) (A) (A) (A) (A) (A) (A) (A)
                 (A) (A) (A) (A) (A) (A) (A) (A) (A) (A) (A) (A)
                 (A) (A) (A) (A) (A) (A) (A) (A) (A) (A) (A) (A)
                 (A) (A) (A) (A) (A) (A) (A) (A) (A) (A) (A) (A)
                 (A) (A) (A) (A) (A) (A) (A) (A) (A) (A) (A) (A)
                 (A) (A) (A) (A) (A) (A) (A) (A) (A) (A) (A) (A)
                 (A) (A) (A) (A) (A) (A) (A) (A) (A) (A) (A) (A)
                 (A) (A) (A) (A) (A) (A) (A) (A) (A) (A) (A) (A)
                 (A) (A) (A) (A) (A) (A) (A) (A) (A) (A) (A) (A)
 The electronic state is 1-A.
 Alpha  occ. eigenvalues --  -10.20512 -10.20461 -10.20326 -10.20023 -10.19991
 Alpha  occ. eigenvalues --  -10.19906 -10.19866 -10.19864 -10.19845 -10.19819
 Alpha  occ. eigenvalues --  -10.19185 -10.19167 -10.19150 -10.19131 -10.19122
 Alpha  occ. eigenvalues --  -10.19093 -10.19088 -10.19085 -10.19076 -10.19063
 Alpha  occ. eigenvalues --  -10.19062 -10.19048 -10.19015 -10.18979 -10.18955
 Alpha  occ. eigenvalues --  -10.18806  -0.88724  -0.87478  -0.85514  -0.83404
 Alpha  occ. eigenvalues --   -0.80897  -0.79054  -0.78003  -0.77365  -0.74830
 Alpha  occ. eigenvalues --   -0.74423  -0.72397  -0.71953  -0.69268  -0.65729
 Alpha  occ. eigenvalues --   -0.62721  -0.62096  -0.61288  -0.59834  -0.59313
 Alpha  occ. eigenvalues --   -0.58338  -0.56407  -0.53113  -0.52302  -0.50671
 Alpha  occ. eigenvalues --   -0.50186  -0.49780  -0.47764  -0.46913  -0.45791
 Alpha  occ. eigenvalues --   -0.45093  -0.44109  -0.43709  -0.43233  -0.42643
 Alpha  occ. eigenvalues --   -0.41855  -0.41239  -0.41008  -0.40448  -0.40139
 Alpha  occ. eigenvalues --   -0.39646  -0.39151  -0.38838  -0.37036  -0.36638
 Alpha  occ. eigenvalues --   -0.36313  -0.35316  -0.34434  -0.34108  -0.33061
 Alpha  occ. eigenvalues --   -0.32550  -0.31829  -0.31240  -0.30195  -0.28427
 Alpha  occ. eigenvalues --   -0.28098  -0.25464  -0.24602  -0.22240  -0.21434
 Alpha  occ. eigenvalues --   -0.17937
 Alpha virt. eigenvalues --   -0.07698  -0.03697  -0.03189  -0.00369   0.00254
 Alpha virt. eigenvalues --    0.03269   0.03910   0.04973   0.07924   0.09718
 Alpha virt. eigenvalues --    0.10042   0.10250   0.11385   0.12140   0.12241
 Alpha virt. eigenvalues --    0.13261   0.14230   0.15356   0.15728   0.15904
 Alpha virt. eigenvalues --    0.16858   0.17207   0.17789   0.18017   0.19090
 Alpha virt. eigenvalues --    0.19932   0.20467   0.21496   0.21909   0.23579
 Alpha virt. eigenvalues --    0.23680   0.25140   0.26874   0.27015   0.27718
 Alpha virt. eigenvalues --    0.29009   0.29143   0.30330   0.30812   0.31285
 Alpha virt. eigenvalues --    0.32071   0.32884   0.34017   0.34664   0.34857
 Alpha virt. eigenvalues --    0.37179   0.39169   0.42888   0.44062   0.44768
 Alpha virt. eigenvalues --    0.46517   0.47434   0.48008   0.49442   0.50247
 Alpha virt. eigenvalues --    0.50594   0.51044   0.51414   0.52483   0.53013
 Alpha virt. eigenvalues --    0.53609   0.53688   0.54163   0.54344   0.54466
 Alpha virt. eigenvalues --    0.55146   0.55510   0.55932   0.56024   0.56561
 Alpha virt. eigenvalues --    0.57095   0.57589   0.57921   0.58178   0.58723
 Alpha virt. eigenvalues --    0.58836   0.59326   0.59850   0.60223   0.60440
 Alpha virt. eigenvalues --    0.60679   0.60932   0.61104   0.61463   0.61687
 Alpha virt. eigenvalues --    0.62177   0.62282   0.62712   0.63085   0.63363
 Alpha virt. eigenvalues --    0.64120   0.64415   0.64579   0.65849   0.66881
 Alpha virt. eigenvalues --    0.67196   0.68252   0.69481   0.69971   0.72009
 Alpha virt. eigenvalues --    0.73759   0.75298   0.75921   0.78347   0.78675
 Alpha virt. eigenvalues --    0.80116   0.80655   0.80928   0.81585   0.81679
 Alpha virt. eigenvalues --    0.81863   0.82182   0.82615   0.83492   0.83799
 Alpha virt. eigenvalues --    0.84080   0.84403   0.84653   0.85106   0.85511
 Alpha virt. eigenvalues --    0.87774   0.88225   0.88642   0.89415   0.92042
 Alpha virt. eigenvalues --    0.92178   0.92979   0.94253   0.94878   0.95508
 Alpha virt. eigenvalues --    0.96068   0.97339   0.98135   0.98872   0.99513
 Alpha virt. eigenvalues --    1.00681   1.01529   1.01699   1.03167   1.03677
 Alpha virt. eigenvalues --    1.04638   1.05210   1.07726   1.08799   1.09358
 Alpha virt. eigenvalues --    1.11051   1.11548   1.13997   1.14878   1.15402
 Alpha virt. eigenvalues --    1.16302   1.16837   1.18131   1.19382   1.21959
 Alpha virt. eigenvalues --    1.23189   1.23784   1.24260   1.24376   1.25909
 Alpha virt. eigenvalues --    1.26860   1.27460   1.28302   1.29595   1.30134
 Alpha virt. eigenvalues --    1.31739   1.33176   1.34608   1.35135   1.35361
 Alpha virt. eigenvalues --    1.35500   1.36936   1.37958   1.38700   1.39115
 Alpha virt. eigenvalues --    1.39531   1.40093   1.41079   1.41274   1.42446
 Alpha virt. eigenvalues --    1.42902   1.43557   1.44159   1.45238   1.45666
 Alpha virt. eigenvalues --    1.48956   1.51241   1.51871   1.53342   1.54644
 Alpha virt. eigenvalues --    1.55234   1.56758   1.58638   1.60376   1.67432
 Alpha virt. eigenvalues --    1.71557   1.72279   1.72944   1.73195   1.74346
 Alpha virt. eigenvalues --    1.74803   1.76135   1.76673   1.78026   1.79036
 Alpha virt. eigenvalues --    1.80870   1.81268   1.81591   1.82791   1.83466
 Alpha virt. eigenvalues --    1.84051   1.84824   1.85926   1.86547   1.86776
 Alpha virt. eigenvalues --    1.87223   1.87323   1.87693   1.88388   1.89316
 Alpha virt. eigenvalues --    1.89880   1.90314   1.91453   1.92057   1.92733
 Alpha virt. eigenvalues --    1.93219   1.93511   1.93968   1.94553   1.95011
 Alpha virt. eigenvalues --    1.95585   1.98070   1.98756   1.99350   2.00109
 Alpha virt. eigenvalues --    2.00963   2.02993   2.03953   2.04988   2.06466
 Alpha virt. eigenvalues --    2.07722   2.09076   2.09348   2.10085   2.15702
 Alpha virt. eigenvalues --    2.18117   2.18657   2.18847   2.20085   2.20938
 Alpha virt. eigenvalues --    2.22452   2.23044   2.25475   2.26143   2.26788
 Alpha virt. eigenvalues --    2.28573   2.29091   2.29501   2.30175   2.30385
 Alpha virt. eigenvalues --    2.31408   2.31595   2.32148   2.33197   2.33511
 Alpha virt. eigenvalues --    2.34893   2.35855   2.36758   2.37937   2.38460
 Alpha virt. eigenvalues --    2.39142   2.39901   2.40825   2.41553   2.42238
 Alpha virt. eigenvalues --    2.42775   2.45302   2.45462   2.46066   2.46438
 Alpha virt. eigenvalues --    2.46633   2.47896   2.51205   2.51971   2.52121
 Alpha virt. eigenvalues --    2.53321   2.54232   2.54925   2.55390   2.55710
 Alpha virt. eigenvalues --    2.56866   2.57478   2.58629   2.58811   2.59883
 Alpha virt. eigenvalues --    2.60658   2.60697   2.60999   2.61618   2.62572
 Alpha virt. eigenvalues --    2.63093   2.64964   2.65330   2.66341   2.66670
 Alpha virt. eigenvalues --    2.69950   2.70248   2.70597   2.70913   2.73205
 Alpha virt. eigenvalues --    2.74059   2.74717   2.75358   2.76071   2.77655
 Alpha virt. eigenvalues --    2.78575   2.79406   2.81837   2.82699   2.83217
 Alpha virt. eigenvalues --    2.86228   2.88482   2.88892   2.91442   2.95084
 Alpha virt. eigenvalues --    2.96140   3.01066   3.03758   3.04991   3.09905
 Alpha virt. eigenvalues --    3.11635   3.12473   3.14214   3.14971   3.17174
 Alpha virt. eigenvalues --    3.17360   3.19905   3.22652   3.23707   3.24089
 Alpha virt. eigenvalues --    3.25011   3.28459   3.29784   3.30107   3.32349
 Alpha virt. eigenvalues --    3.33783   3.38293   3.41851   3.44273   3.45475
 Alpha virt. eigenvalues --    3.48106   3.48941   3.56940   3.69401   3.72070
 Alpha virt. eigenvalues --    3.77872   3.86209   3.86938   4.08486   4.09976
 Alpha virt. eigenvalues --    4.10873   4.11665   4.13019   4.14464   4.14617
 Alpha virt. eigenvalues --    4.14863   4.15336   4.17585   4.18961   4.19485
 Alpha virt. eigenvalues --    4.22896   4.29065   4.34499   4.35599   4.40958
 Alpha virt. eigenvalues --    4.42231   4.48360   4.49220   4.54568   4.58090
 Alpha virt. eigenvalues --    4.68266   4.78976   4.91329   4.99441
          Condensed to atoms (all electrons):
               1          2          3          4          5          6
     1  C    5.305792   0.378408   0.442446  -0.078178  -0.021045  -0.015068
     2  C    0.378408   4.808525   0.000105   0.392325   0.452518  -0.033075
     3  C    0.442446   0.000105   4.786733   0.007056  -0.029682   0.423758
     4  C   -0.078178   0.392325   0.007056   5.329210  -0.023326  -0.000388
     5  C   -0.021045   0.452518  -0.029682  -0.023326   4.809121  -0.004355
     6  C   -0.015068  -0.033075   0.423758  -0.000388  -0.004355   5.046401
     7  C   -0.072175   0.007413   0.410735  -0.000199  -0.000127  -0.023138
     8  C    0.015862  -0.023622  -0.000289  -0.106392   0.390438   0.007867
     9  C    0.006761   0.004761  -0.000201   0.416248  -0.031600  -0.000014
    10  C   -0.106870  -0.021523  -0.039060   0.015391   0.384563   0.428278
    11  C    0.013136  -0.000035  -0.007814  -0.000004   0.006226   0.311401
    12  C    0.007412  -0.000348  -0.004803   0.000002   0.000037  -0.055185
    13  C   -0.000208   0.007236   0.000001  -0.079586  -0.000075   0.000000
    14  C   -0.000141  -0.031807  -0.000014  -0.023514   0.003288  -0.000223
    15  C   -0.000073  -0.000013  -0.034584  -0.000000  -0.000117  -0.036071
    16  C   -0.000029  -0.000018   0.007673  -0.000000   0.000719  -0.080517
    17  C   -0.000005  -0.000072   0.000000   0.013977   0.007338   0.000001
    18  C    0.000002  -0.000324  -0.000000   0.007538   0.000024   0.000000
    19  C   -0.000001   0.000000  -0.000167   0.000000   0.000002   0.007883
    20  C    0.000009  -0.000002  -0.000075   0.000000   0.000254  -0.021924
    21  C   -0.000012   0.000000  -0.000192   0.000000  -0.000001   0.011830
    22  C    0.000000   0.000025   0.000000  -0.000527  -0.000327  -0.000000
    23  C   -0.000000  -0.000000  -0.000001   0.000000  -0.000000  -0.000085
    24  C    0.000000   0.000000   0.000048  -0.000000  -0.000000  -0.000953
    25  C   -0.000000   0.000000   0.000004   0.000000  -0.000034   0.000856
    26  C    0.000000  -0.000000  -0.000000  -0.000000   0.000000  -0.000016
    27  H    0.358036  -0.039049  -0.040239  -0.008128   0.004383   0.004085
    28  H   -0.007746  -0.037949  -0.000018   0.355819   0.004260   0.000031
    29  H   -0.008093   0.000130  -0.038577  -0.000006   0.000021   0.004083
    30  H   -0.000213   0.004362   0.000024   0.000648  -0.038703   0.000070
    31  H    0.000739   0.004318   0.003433  -0.000230  -0.031218  -0.040205
    32  H   -0.000231   0.000004   0.002701  -0.000000  -0.000001   0.000966
    33  H   -0.000003   0.000146   0.000000  -0.008633   0.000016  -0.000000
    34  H   -0.000000   0.000004  -0.000000  -0.000212  -0.000001   0.000000
    35  H    0.000000   0.000017  -0.000000  -0.000194   0.000138   0.000000
    36  H   -0.000000  -0.000000   0.000014  -0.000000  -0.000000  -0.000202
    37  H   -0.000005  -0.000036  -0.000268   0.000000   0.001049   0.001276
    38  H   -0.000000  -0.000001   0.000000   0.000011   0.000004  -0.000000
    39  H   -0.000000   0.000000  -0.000001   0.000000  -0.000000   0.000020
    40  H    0.000000  -0.000000  -0.000000  -0.000000   0.000000   0.000001
    41  H    0.000000   0.000000   0.000000  -0.000000   0.000001   0.000002
    42  H    0.000000  -0.000000   0.000000  -0.000000  -0.000000   0.000000
               7          8          9         10         11         12
     1  C   -0.072175   0.015862   0.006761  -0.106870   0.013136   0.007412
     2  C    0.007413  -0.023622   0.004761  -0.021523  -0.000035  -0.000348
     3  C    0.410735  -0.000289  -0.000201  -0.039060  -0.007814  -0.004803
     4  C   -0.000199  -0.106392   0.416248   0.015391  -0.000004   0.000002
     5  C   -0.000127   0.390438  -0.031600   0.384563   0.006226   0.000037
     6  C   -0.023138   0.007867  -0.000014   0.428278   0.311401  -0.055185
     7  C    5.039087  -0.000009   0.000001   0.014075  -0.059379   0.488909
     8  C   -0.000009   5.326884  -0.022936  -0.072635  -0.000176   0.000000
     9  C    0.000001  -0.022936   4.766198  -0.000128  -0.000000  -0.000000
    10  C    0.014075  -0.072635  -0.000128   5.349004  -0.068255  -0.001102
    11  C   -0.059379  -0.000176  -0.000000  -0.068255   5.202418  -0.020202
    12  C    0.488909   0.000000  -0.000000  -0.001102  -0.020202   5.039289
    13  C   -0.000000   0.013991   0.436661  -0.000005   0.000000   0.000000
    14  C    0.000000   0.415424   0.459733   0.006799   0.000001  -0.000000
    15  C   -0.008456   0.000000   0.000000   0.008298   0.451332   0.414015
    16  C   -0.001148   0.000008   0.000000  -0.021848   0.332566   0.011774
    17  C    0.000000  -0.079273  -0.032098  -0.000224   0.000000  -0.000000
    18  C    0.000000  -0.000530  -0.010640   0.000000   0.000000   0.000000
    19  C    0.000056   0.000000  -0.000000  -0.000053  -0.007246  -0.000191
    20  C   -0.000011  -0.000061   0.000000  -0.005281  -0.075125  -0.000062
    21  C    0.008175  -0.000000   0.000000  -0.000086  -0.017567  -0.069240
    22  C   -0.000000   0.007525  -0.035420   0.000002  -0.000000   0.000000
    23  C    0.000000   0.000000   0.000000   0.000011   0.012757  -0.000010
    24  C   -0.000449  -0.000000  -0.000000  -0.000004  -0.065079   0.008139
    25  C    0.000000  -0.000002   0.000000  -0.000218   0.007248   0.000000
    26  C    0.000000   0.000000  -0.000000  -0.000004  -0.000480   0.000000
    27  H   -0.008856  -0.000216   0.000021   0.000540  -0.000192   0.000246
    28  H   -0.000003   0.000688  -0.039042  -0.000226   0.000000   0.000000
    29  H    0.361235   0.000000   0.000000  -0.000224   0.000953  -0.035085
    30  H    0.000000   0.356383   0.004230  -0.008247   0.000003  -0.000000
    31  H   -0.000198  -0.008701   0.000028   0.351577  -0.006294   0.000022
    32  H   -0.035513  -0.000000  -0.000000   0.000018   0.004088   0.361981
    33  H    0.000000  -0.000193  -0.039852   0.000000  -0.000000   0.000000
    34  H   -0.000000   0.000011   0.002894   0.000000   0.000000   0.000000
    35  H    0.000000  -0.008648   0.004524  -0.000003   0.000000   0.000000
    36  H    0.000286   0.000000   0.000000   0.000002   0.004075  -0.008587
    37  H   -0.000000   0.000056   0.000000   0.006339  -0.006971   0.000002
    38  H    0.000000  -0.000212   0.001013  -0.000000  -0.000000  -0.000000
    39  H    0.000004  -0.000000  -0.000000  -0.000000   0.001092  -0.000203
    40  H   -0.000000  -0.000000   0.000000  -0.000000  -0.000189   0.000000
    41  H   -0.000000  -0.000000   0.000000   0.000006  -0.000225  -0.000000
    42  H    0.000000   0.000000   0.000000   0.000000   0.000012  -0.000000
              13         14         15         16         17         18
     1  C   -0.000208  -0.000141  -0.000073  -0.000029  -0.000005   0.000002
     2  C    0.007236  -0.031807  -0.000013  -0.000018  -0.000072  -0.000324
     3  C    0.000001  -0.000014  -0.034584   0.007673   0.000000  -0.000000
     4  C   -0.079586  -0.023514  -0.000000  -0.000000   0.013977   0.007538
     5  C   -0.000075   0.003288  -0.000117   0.000719   0.007338   0.000024
     6  C    0.000000  -0.000223  -0.036071  -0.080517   0.000001   0.000000
     7  C   -0.000000   0.000000  -0.008456  -0.001148   0.000000   0.000000
     8  C    0.013991   0.415424   0.000000   0.000008  -0.079273  -0.000530
     9  C    0.436661   0.459733   0.000000   0.000000  -0.032098  -0.010640
    10  C   -0.000005   0.006799   0.008298  -0.021848  -0.000224   0.000000
    11  C    0.000000   0.000001   0.451332   0.332566   0.000000   0.000000
    12  C    0.000000  -0.000000   0.414015   0.011774  -0.000000   0.000000
    13  C    4.997921  -0.031705  -0.000000  -0.000000  -0.062461   0.537755
    14  C   -0.031705   4.768111  -0.000000  -0.000000   0.436817  -0.035504
    15  C   -0.000000  -0.000000   4.806842  -0.032526   0.000000  -0.000000
    16  C   -0.000000  -0.000000  -0.032526   4.992227  -0.000000   0.000000
    17  C   -0.062461   0.436817   0.000000  -0.000000   4.998044  -0.026020
    18  C    0.537755  -0.035504  -0.000000   0.000000  -0.026020   4.865486
    19  C   -0.000000   0.000000  -0.037317   0.465459  -0.000000   0.000000
    20  C    0.000000  -0.000000   0.008774   0.457396   0.000000  -0.000000
    21  C   -0.000000   0.000000   0.440991  -0.059821  -0.000000   0.000000
    22  C   -0.026040  -0.010617   0.000000   0.000000   0.537349   0.472128
    23  C   -0.000000   0.000000  -0.000049  -0.025046   0.000000  -0.000000
    24  C    0.000000   0.000000  -0.007582  -0.024315   0.000000  -0.000000
    25  C   -0.000000  -0.000000  -0.000225  -0.015285   0.000000  -0.000000
    26  C   -0.000000   0.000000   0.000024  -0.037386  -0.000000   0.000000
    27  H   -0.000001   0.000025   0.000025   0.000002   0.000000   0.000000
    28  H   -0.008176   0.004200  -0.000000   0.000000  -0.000209   0.000120
    29  H    0.000000  -0.000000   0.002679   0.000018   0.000000   0.000000
    30  H   -0.000207  -0.039363   0.000000  -0.000002  -0.008148   0.000024
    31  H    0.000000   0.000040  -0.000083   0.001428  -0.000000  -0.000000
    32  H   -0.000000   0.000000  -0.039496  -0.000185   0.000000   0.000000
    33  H    0.364298   0.004530   0.000000   0.000000   0.000531  -0.043228
    34  H   -0.033722   0.001013  -0.000000   0.000000   0.004158   0.365634
    35  H    0.000532  -0.039856   0.000000  -0.000000   0.364272   0.004519
    36  H   -0.000000  -0.000000  -0.038545   0.001113   0.000000  -0.000000
    37  H   -0.000000  -0.000000  -0.000035  -0.039711  -0.000000  -0.000000
    38  H    0.004152   0.002884   0.000000  -0.000000  -0.033677  -0.040224
    39  H    0.000000   0.000000   0.002486   0.004103  -0.000000   0.000000
    40  H    0.000000   0.000000   0.000018   0.004485  -0.000000   0.000000
    41  H    0.000000  -0.000000   0.000002   0.002979   0.000000  -0.000000
    42  H   -0.000000   0.000000  -0.000001   0.000956  -0.000000   0.000000
              19         20         21         22         23         24
     1  C   -0.000001   0.000009  -0.000012   0.000000  -0.000000   0.000000
     2  C    0.000000  -0.000002   0.000000   0.000025  -0.000000   0.000000
     3  C   -0.000167  -0.000075  -0.000192   0.000000  -0.000001   0.000048
     4  C    0.000000   0.000000   0.000000  -0.000527   0.000000  -0.000000
     5  C    0.000002   0.000254  -0.000001  -0.000327  -0.000000  -0.000000
     6  C    0.007883  -0.021924   0.011830  -0.000000  -0.000085  -0.000953
     7  C    0.000056  -0.000011   0.008175  -0.000000   0.000000  -0.000449
     8  C    0.000000  -0.000061  -0.000000   0.007525   0.000000  -0.000000
     9  C   -0.000000   0.000000   0.000000  -0.035420   0.000000  -0.000000
    10  C   -0.000053  -0.005281  -0.000086   0.000002   0.000011  -0.000004
    11  C   -0.007246  -0.075125  -0.017567  -0.000000   0.012757  -0.065079
    12  C   -0.000191  -0.000062  -0.069240   0.000000  -0.000010   0.008139
    13  C   -0.000000   0.000000  -0.000000  -0.026040  -0.000000   0.000000
    14  C    0.000000  -0.000000   0.000000  -0.010617   0.000000   0.000000
    15  C   -0.037317   0.008774   0.440991   0.000000  -0.000049  -0.007582
    16  C    0.465459   0.457396  -0.059821   0.000000  -0.025046  -0.024315
    17  C   -0.000000   0.000000  -0.000000   0.537349   0.000000   0.000000
    18  C    0.000000  -0.000000   0.000000   0.472128  -0.000000  -0.000000
    19  C    4.747527  -0.049020  -0.003318  -0.000000   0.465084   0.429073
    20  C   -0.049020   5.046797  -0.001016  -0.000000  -0.065941   0.013737
    21  C   -0.003318  -0.001016   5.041923   0.000000   0.008127   0.463755
    22  C   -0.000000  -0.000000   0.000000   4.866235   0.000000  -0.000000
    23  C    0.465084  -0.065941   0.008127   0.000000   5.006602  -0.078383
    24  C    0.429073   0.013737   0.463755  -0.000000  -0.078383   5.065643
    25  C   -0.035278   0.517961   0.000066  -0.000000  -0.026502  -0.000456
    26  C   -0.014313  -0.026293  -0.000415  -0.000000   0.514027   0.008030
    27  H   -0.000000  -0.000000  -0.000000  -0.000000   0.000000  -0.000000
    28  H   -0.000000  -0.000000  -0.000000   0.000024  -0.000000   0.000000
    29  H   -0.000001  -0.000000  -0.000206   0.000000  -0.000000   0.000004
    30  H   -0.000000  -0.000036  -0.000000   0.000128  -0.000000   0.000000
    31  H   -0.000260   0.006240  -0.000000   0.000000  -0.000013   0.000002
    32  H    0.000009   0.000002  -0.008673  -0.000000  -0.000000   0.000285
    33  H    0.000000  -0.000000  -0.000000   0.004520  -0.000000  -0.000000
    34  H    0.000000  -0.000000  -0.000000  -0.040240   0.000000   0.000000
    35  H    0.000000  -0.000000  -0.000000  -0.043165   0.000000   0.000000
    36  H    0.002579   0.000017   0.361227  -0.000000  -0.000221  -0.036080
    37  H    0.003948   0.361365   0.000013   0.000000   0.000691  -0.000183
    38  H   -0.000000   0.000000  -0.000000   0.365662   0.000000  -0.000000
    39  H   -0.038093  -0.000230  -0.035534  -0.000000  -0.008295   0.360754
    40  H   -0.040793   0.000530   0.000296   0.000000   0.365180  -0.009301
    41  H    0.001105  -0.034596  -0.000000   0.000000   0.004320   0.000010
    42  H    0.003035   0.004386   0.000004   0.000000  -0.035199  -0.000198
              25         26         27         28         29         30
     1  C   -0.000000   0.000000   0.358036  -0.007746  -0.008093  -0.000213
     2  C    0.000000  -0.000000  -0.039049  -0.037949   0.000130   0.004362
     3  C    0.000004  -0.000000  -0.040239  -0.000018  -0.038577   0.000024
     4  C    0.000000  -0.000000  -0.008128   0.355819  -0.000006   0.000648
     5  C   -0.000034   0.000000   0.004383   0.004260   0.000021  -0.038703
     6  C    0.000856  -0.000016   0.004085   0.000031   0.004083   0.000070
     7  C    0.000000   0.000000  -0.008856  -0.000003   0.361235   0.000000
     8  C   -0.000002   0.000000  -0.000216   0.000688   0.000000   0.356383
     9  C    0.000000  -0.000000   0.000021  -0.039042   0.000000   0.004230
    10  C   -0.000218  -0.000004   0.000540  -0.000226  -0.000224  -0.008247
    11  C    0.007248  -0.000480  -0.000192   0.000000   0.000953   0.000003
    12  C    0.000000   0.000000   0.000246   0.000000  -0.035085  -0.000000
    13  C   -0.000000  -0.000000  -0.000001  -0.008176   0.000000  -0.000207
    14  C   -0.000000   0.000000   0.000025   0.004200  -0.000000  -0.039363
    15  C   -0.000225   0.000024   0.000025  -0.000000   0.002679   0.000000
    16  C   -0.015285  -0.037386   0.000002   0.000000   0.000018  -0.000002
    17  C    0.000000  -0.000000   0.000000  -0.000209   0.000000  -0.008148
    18  C   -0.000000   0.000000   0.000000   0.000120   0.000000   0.000024
    19  C   -0.035278  -0.014313  -0.000000  -0.000000  -0.000001  -0.000000
    20  C    0.517961  -0.026293  -0.000000  -0.000000  -0.000000  -0.000036
    21  C    0.000066  -0.000415  -0.000000  -0.000000  -0.000206  -0.000000
    22  C   -0.000000  -0.000000  -0.000000   0.000024   0.000000   0.000128
    23  C   -0.026502   0.514027   0.000000  -0.000000  -0.000000  -0.000000
    24  C   -0.000456   0.008030  -0.000000   0.000000   0.000004   0.000000
    25  C    4.855307   0.503408   0.000000   0.000000   0.000000  -0.000000
    26  C    0.503408   4.854488   0.000000   0.000000   0.000000   0.000000
    27  H    0.000000   0.000000   0.632636   0.006460   0.006580   0.000002
    28  H    0.000000   0.000000   0.006460   0.631982   0.000001   0.000025
    29  H    0.000000   0.000000   0.006580   0.000001   0.626321   0.000000
    30  H   -0.000000   0.000000   0.000002   0.000025   0.000000   0.631615
    31  H    0.001430  -0.000046   0.000024   0.000002   0.000002   0.006845
    32  H   -0.000000  -0.000000  -0.000016   0.000000  -0.005421  -0.000000
    33  H   -0.000000   0.000000   0.000001   0.006299  -0.000000   0.000002
    34  H   -0.000000   0.000000   0.000000  -0.000013  -0.000000  -0.000000
    35  H   -0.000000   0.000000   0.000000   0.000002  -0.000000   0.006330
    36  H   -0.000000   0.000004   0.000000  -0.000000  -0.000015   0.000000
    37  H   -0.037442   0.004326   0.000000  -0.000000   0.000000   0.000075
    38  H    0.000000  -0.000000  -0.000000  -0.000000   0.000000  -0.000013
    39  H    0.000019   0.000168  -0.000000   0.000000  -0.000000   0.000000
    40  H    0.004645  -0.043846  -0.000000  -0.000000  -0.000000  -0.000000
    41  H    0.365998  -0.040526  -0.000000  -0.000000  -0.000000   0.000000
    42  H   -0.039882   0.365730   0.000000   0.000000   0.000000   0.000000
              31         32         33         34         35         36
     1  C    0.000739  -0.000231  -0.000003  -0.000000   0.000000  -0.000000
     2  C    0.004318   0.000004   0.000146   0.000004   0.000017  -0.000000
     3  C    0.003433   0.002701   0.000000  -0.000000  -0.000000   0.000014
     4  C   -0.000230  -0.000000  -0.008633  -0.000212  -0.000194  -0.000000
     5  C   -0.031218  -0.000001   0.000016  -0.000001   0.000138  -0.000000
     6  C   -0.040205   0.000966  -0.000000   0.000000   0.000000  -0.000202
     7  C   -0.000198  -0.035513   0.000000  -0.000000   0.000000   0.000286
     8  C   -0.008701  -0.000000  -0.000193   0.000011  -0.008648   0.000000
     9  C    0.000028  -0.000000  -0.039852   0.002894   0.004524   0.000000
    10  C    0.351577   0.000018   0.000000   0.000000  -0.000003   0.000002
    11  C   -0.006294   0.004088  -0.000000   0.000000   0.000000   0.004075
    12  C    0.000022   0.361981   0.000000   0.000000   0.000000  -0.008587
    13  C    0.000000  -0.000000   0.364298  -0.033722   0.000532  -0.000000
    14  C    0.000040   0.000000   0.004530   0.001013  -0.039856  -0.000000
    15  C   -0.000083  -0.039496   0.000000  -0.000000   0.000000  -0.038545
    16  C    0.001428  -0.000185   0.000000   0.000000  -0.000000   0.001113
    17  C   -0.000000   0.000000   0.000531   0.004158   0.364272   0.000000
    18  C   -0.000000   0.000000  -0.043228   0.365634   0.004519  -0.000000
    19  C   -0.000260   0.000009   0.000000   0.000000   0.000000   0.002579
    20  C    0.006240   0.000002  -0.000000  -0.000000  -0.000000   0.000017
    21  C   -0.000000  -0.008673  -0.000000  -0.000000  -0.000000   0.361227
    22  C    0.000000  -0.000000   0.004520  -0.040240  -0.043165  -0.000000
    23  C   -0.000013  -0.000000  -0.000000   0.000000   0.000000  -0.000221
    24  C    0.000002   0.000285  -0.000000   0.000000   0.000000  -0.036080
    25  C    0.001430  -0.000000  -0.000000  -0.000000  -0.000000  -0.000000
    26  C   -0.000046  -0.000000   0.000000   0.000000   0.000000   0.000004
    27  H    0.000024  -0.000016   0.000001   0.000000   0.000000   0.000000
    28  H    0.000002   0.000000   0.006299  -0.000013   0.000002  -0.000000
    29  H    0.000002  -0.005421  -0.000000  -0.000000  -0.000000  -0.000015
    30  H    0.006845  -0.000000   0.000002  -0.000000   0.006330   0.000000
    31  H    0.611342   0.000000   0.000000  -0.000000   0.000001   0.000000
    32  H    0.000000   0.627340  -0.000000  -0.000000   0.000000   0.006448
    33  H    0.000000  -0.000000   0.633211  -0.006183   0.000019   0.000000
    34  H   -0.000000  -0.000000  -0.006183   0.625465  -0.000192   0.000000
    35  H    0.000001   0.000000   0.000019  -0.000192   0.632964  -0.000000
    36  H    0.000000   0.006448   0.000000   0.000000  -0.000000   0.627511
    37  H   -0.003729  -0.000000   0.000000   0.000000   0.000000   0.000000
    38  H    0.000000  -0.000000  -0.000191  -0.005192  -0.006170   0.000000
    39  H    0.000000  -0.000014  -0.000000   0.000000   0.000000  -0.005118
    40  H   -0.000000   0.000000   0.000000   0.000000  -0.000000  -0.000013
    41  H    0.000023   0.000000   0.000000  -0.000000  -0.000000   0.000000
    42  H    0.000000  -0.000000  -0.000000   0.000000   0.000000  -0.000000
              37         38         39         40         41         42
     1  C   -0.000005  -0.000000  -0.000000   0.000000   0.000000   0.000000
     2  C   -0.000036  -0.000001   0.000000  -0.000000   0.000000  -0.000000
     3  C   -0.000268   0.000000  -0.000001  -0.000000   0.000000   0.000000
     4  C    0.000000   0.000011   0.000000  -0.000000  -0.000000  -0.000000
     5  C    0.001049   0.000004  -0.000000   0.000000   0.000001  -0.000000
     6  C    0.001276  -0.000000   0.000020   0.000001   0.000002   0.000000
     7  C   -0.000000   0.000000   0.000004  -0.000000  -0.000000   0.000000
     8  C    0.000056  -0.000212  -0.000000  -0.000000  -0.000000   0.000000
     9  C    0.000000   0.001013  -0.000000   0.000000   0.000000   0.000000
    10  C    0.006339  -0.000000  -0.000000  -0.000000   0.000006   0.000000
    11  C   -0.006971  -0.000000   0.001092  -0.000189  -0.000225   0.000012
    12  C    0.000002  -0.000000  -0.000203   0.000000  -0.000000  -0.000000
    13  C   -0.000000   0.004152   0.000000   0.000000   0.000000  -0.000000
    14  C   -0.000000   0.002884   0.000000   0.000000  -0.000000   0.000000
    15  C   -0.000035   0.000000   0.002486   0.000018   0.000002  -0.000001
    16  C   -0.039711  -0.000000   0.004103   0.004485   0.002979   0.000956
    17  C   -0.000000  -0.033677  -0.000000  -0.000000   0.000000  -0.000000
    18  C   -0.000000  -0.040224   0.000000   0.000000  -0.000000   0.000000
    19  C    0.003948  -0.000000  -0.038093  -0.040793   0.001105   0.003035
    20  C    0.361365   0.000000  -0.000230   0.000530  -0.034596   0.004386
    21  C    0.000013  -0.000000  -0.035534   0.000296  -0.000000   0.000004
    22  C    0.000000   0.365662  -0.000000   0.000000   0.000000   0.000000
    23  C    0.000691   0.000000  -0.008295   0.365180   0.004320  -0.035199
    24  C   -0.000183  -0.000000   0.360754  -0.009301   0.000010  -0.000198
    25  C   -0.037442   0.000000   0.000019   0.004645   0.365998  -0.039882
    26  C    0.004326  -0.000000   0.000168  -0.043846  -0.040526   0.365730
    27  H    0.000000  -0.000000  -0.000000  -0.000000  -0.000000   0.000000
    28  H   -0.000000  -0.000000   0.000000  -0.000000  -0.000000   0.000000
    29  H    0.000000   0.000000  -0.000000  -0.000000  -0.000000   0.000000
    30  H    0.000075  -0.000013   0.000000  -0.000000   0.000000   0.000000
    31  H   -0.003729   0.000000   0.000000  -0.000000   0.000023   0.000000
    32  H   -0.000000  -0.000000  -0.000014   0.000000   0.000000  -0.000000
    33  H    0.000000  -0.000191  -0.000000   0.000000   0.000000  -0.000000
    34  H    0.000000  -0.005192   0.000000   0.000000  -0.000000   0.000000
    35  H    0.000000  -0.006170   0.000000  -0.000000  -0.000000   0.000000
    36  H    0.000000   0.000000  -0.005118  -0.000013   0.000000  -0.000000
    37  H    0.612138  -0.000000   0.000002   0.000019  -0.006165  -0.000196
    38  H   -0.000000   0.625413   0.000000   0.000000   0.000000  -0.000000
    39  H    0.000002   0.000000   0.626883   0.006424  -0.000000  -0.000014
    40  H    0.000019   0.000000   0.006424   0.634000  -0.000204  -0.005930
    41  H   -0.006165   0.000000  -0.000000  -0.000204   0.626478  -0.005289
    42  H   -0.000196  -0.000000  -0.000014  -0.005930  -0.005289   0.626504
 Mulliken charges:
               1
     1  C   -0.218507
     2  C    0.127575
     3  C    0.111250
     4  C   -0.208711
     5  C    0.116213
     6  C    0.062609
     7  C   -0.120316
     8  C   -0.211243
     9  C    0.108859
    10  C   -0.218906
    11  C   -0.012075
    12  C   -0.136811
    13  C   -0.120364
    14  C    0.109881
    15  C    0.099686
    16  C    0.054930
    17  C   -0.120298
    18  C   -0.096760
    19  C    0.100290
    20  C   -0.137796
    21  C   -0.140324
    22  C   -0.097262
    23  C   -0.137053
    24  C   -0.126495
    25  C   -0.101618
    26  C   -0.086882
    27  H    0.083629
    28  H    0.083468
    29  H    0.085598
    30  H    0.084168
    31  H    0.103482
    32  H    0.085708
    33  H    0.084709
    34  H    0.086575
    35  H    0.084910
    36  H    0.085507
    37  H    0.103443
    38  H    0.086542
    39  H    0.085546
    40  H    0.084677
    41  H    0.086085
    42  H    0.086081
 Sum of Mulliken charges =  -0.00000
 Mulliken charges with hydrogens summed into heavy atoms:
               1
     1  C   -0.134877
     2  C    0.127575
     3  C    0.111250
     4  C   -0.125243
     5  C    0.116213
     6  C    0.062609
     7  C   -0.034719
     8  C   -0.127075
     9  C    0.108859
    10  C   -0.115425
    11  C   -0.012075
    12  C   -0.051103
    13  C   -0.035655
    14  C    0.109881
    15  C    0.099686
    16  C    0.054930
    17  C   -0.035388
    18  C   -0.010185
    19  C    0.100290
    20  C   -0.034353
    21  C   -0.054817
    22  C   -0.010720
    23  C   -0.052375
    24  C   -0.040950
    25  C   -0.015533
    26  C   -0.000800
 APT charges:
               1
     1  C    0.002457
     2  C   -0.014977
     3  C   -0.021608
     4  C    0.003680
     5  C    0.006280
     6  C    0.042669
     7  C   -0.001511
     8  C   -0.015298
     9  C   -0.011333
    10  C   -0.055914
    11  C    0.047019
    12  C   -0.013391
    13  C    0.013668
    14  C   -0.008403
    15  C    0.003305
    16  C    0.000014
    17  C   -0.005149
    18  C   -0.031919
    19  C   -0.050166
    20  C   -0.074203
    21  C   -0.005299
    22  C   -0.039515
    23  C    0.025502
    24  C   -0.024750
    25  C   -0.007280
    26  C   -0.033698
    27  H    0.013581
    28  H    0.014202
    29  H    0.015369
    30  H    0.021757
    31  H    0.045548
    32  H    0.005723
    33  H    0.015341
    34  H    0.003570
    35  H    0.021709
    36  H    0.013724
    37  H    0.045445
    38  H    0.005343
    39  H    0.011529
    40  H    0.009100
    41  H    0.017340
    42  H    0.010537
 Sum of APT charges =  -0.00000
 APT charges with hydrogens summed into heavy atoms:
               1
     1  C    0.016039
     2  C   -0.014977
     3  C   -0.021608
     4  C    0.017881
     5  C    0.006280
     6  C    0.042669
     7  C    0.013858
     8  C    0.006459
     9  C   -0.011333
    10  C   -0.010365
    11  C    0.047019
    12  C   -0.007668
    13  C    0.029008
    14  C   -0.008403
    15  C    0.003305
    16  C    0.000014
    17  C    0.016559
    18  C   -0.028349
    19  C   -0.050166
    20  C   -0.028757
    21  C    0.008425
    22  C   -0.034172
    23  C    0.034602
    24  C   -0.013221
    25  C    0.010060
    26  C   -0.023161
 Electronic spatial extent (au):  <R**2>=          11069.8417
 Charge=             -0.0000 electrons
 Dipole moment (field-independent basis, Debye):
    X=             -0.0501    Y=             -0.0174    Z=             -0.0054  Tot=              0.0533
 Quadrupole moment (field-independent basis, Debye-Ang):
   XX=           -128.0687   YY=           -129.8415   ZZ=           -154.3749
   XY=              0.0385   XZ=              2.8833   YZ=              1.1629
 Traceless Quadrupole moment (field-independent basis, Debye-Ang):
   XX=              9.3596   YY=              7.5869   ZZ=            -16.9465
   XY=              0.0385   XZ=              2.8833   YZ=              1.1629
 Octapole moment (field-independent basis, Debye-Ang**2):
  XXX=             10.2533  YYY=              2.0705  ZZZ=              0.6666  XYY=             -4.3171
  XXY=             -5.7494  XXZ=            -15.9726  XZZ=             -1.8432  YZZ=             -2.5855
  YYZ=              5.8385  XYZ=             14.7600
 Hexadecapole moment (field-independent basis, Debye-Ang**3):
 XXXX=         -10923.8511 YYYY=          -2785.6729 ZZZZ=           -278.4724 XXXY=            -16.5175
 XXXZ=            145.5008 YYYX=             10.5202 YYYZ=             -3.3973 ZZZX=              2.1901
 ZZZY=             -1.9978 XXYY=          -2286.7035 XXZZ=          -2226.8813 YYZZ=           -583.7065
 XXYZ=             39.2533 YYXZ=            -13.6444 ZZXY=              2.2797
 N-N= 1.973077702691D+03 E-N=-6.262518974719D+03  KE= 9.907920115983D+02
  Exact polarizability:     566.140     -14.433     332.337      18.842       6.862      94.738
 Approx polarizability:     886.888     -45.910     644.065      48.229      21.642     164.173
 No NMR shielding tensors so no spin-rotation constants.
 Leave Link  601 at Thu Sep  8 15:10:40 2022, MaxMem=  1342177280 cpu:              46.0 elap:               1.1
 (Enter /mnt/opt/groups/app-gaussian/g16-avx2/l701.exe)
 ... and contract with generalized density number  0.
 Compute integral second derivatives.
 R6Disp: Adding Grimme-D3 dispersion energy 2nd derivatives to the Hessian.
 Leave Link  701 at Thu Sep  8 15:10:42 2022, MaxMem=  1342177280 cpu:              59.3 elap:               1.3
 (Enter /mnt/opt/groups/app-gaussian/g16-avx2/l702.exe)
 L702 exits ... SP integral derivatives will be done elsewhere.
 Leave Link  702 at Thu Sep  8 15:10:42 2022, MaxMem=  1342177280 cpu:               2.1 elap:               0.1
 (Enter /mnt/opt/groups/app-gaussian/g16-avx2/l703.exe)
 Integral derivatives from FoFJK, PRISM(SPDF).
 Compute integral second derivatives, UseDBF=F ICtDFT=           0.
 Calling FoFJK, ICntrl=    100127 FMM=F ISym2X=0 I1Cent= 0 IOpClX= 0 NMat=1 NMatS=1 NMatT=0.
 FoFJK:  IHMeth= 1 ICntrl=  100127 DoSepK=F KAlg= 0 I1Cent=           0 FoldK=F
 IRaf=         0 NMat=       1 IRICut=       1 DoRegI=T DoRafI=F ISym2E= 0 IDoP0=0 IntGTp=1.
 FoFCou: FMM=F IPFlag=           0 FMFlag=      100000 FMFlg1=         800
         NFxFlg=           0 DoJE=F BraDBF=F KetDBF=F FulRan=T
         wScrn=  0.000000 ICntrl=    100127 IOpCl=  0 I1Cent=           0 NGrid=           0
         NMat0=    1 NMatS0=      1 NMatT0=    0 NMatD0=    1 NMtDS0=    0 NMtDT0=    0
 Symmetry not used in FoFCou.
 Leave Link  703 at Thu Sep  8 15:13:08 2022, MaxMem=  1342177280 cpu:            6914.0 elap:             146.5
 (Enter /mnt/opt/groups/app-gaussian/g16-avx2/l716.exe)
 Dipole        =-1.96932007D-02-6.83169319D-03-2.11882765D-03
 Polarizability= 5.66140058D+02-1.44334512D+01 3.32336971D+02
                 1.88422885D+01 6.86236938D+00 9.47381058D+01
 Full mass-weighted force constant matrix:
 Low frequencies ---   -3.2604   -1.4007   -0.0003   -0.0002    0.0008    1.1141
 Low frequencies ---   40.3694   50.6348   73.3347
 Diagonal vibrational polarizability:
        5.4383489       3.1746692      14.6121166
 Harmonic frequencies (cm**-1), IR intensities (KM/Mole), Raman scattering
 activities (A**4/AMU), depolarization ratios for plane and unpolarized
 incident light, reduced masses (AMU), force constants (mDyne/A),
 and normal coordinates:
                      1                      2                      3
                      A                      A                      A
 Frequencies --     40.3693                50.6344                73.3347
 Red. masses --      5.2039                 4.3767                 5.2636
 Frc consts  --      0.0050                 0.0066                 0.0167
 IR Inten    --      0.2194                 0.0148                 0.1306
  Atom  AN      X      Y      Z        X      Y      Z        X      Y      Z
     1   6    -0.00   0.02  -0.10     0.01   0.03  -0.12    -0.01   0.06  -0.00
     2   6    -0.00   0.02  -0.10     0.01   0.03  -0.10    -0.02   0.05  -0.02
     3   6    -0.00   0.02  -0.09     0.01   0.01  -0.03    -0.02   0.07   0.03
     4   6    -0.01   0.00  -0.02     0.02   0.05  -0.18    -0.01   0.00  -0.03
     5   6     0.00   0.03  -0.16     0.00   0.00   0.04    -0.04   0.06  -0.03
     6   6     0.00   0.02  -0.12    -0.00   0.01   0.04    -0.02   0.08   0.04
     7   6    -0.01   0.01  -0.04     0.00   0.01   0.01    -0.04   0.06   0.05
     8   6    -0.00   0.03  -0.15    -0.01  -0.03   0.13    -0.08   0.03  -0.05
     9   6    -0.01  -0.01   0.02     0.01   0.02  -0.10    -0.05  -0.03  -0.02
    10   6     0.00   0.04  -0.18     0.00  -0.00   0.07    -0.04   0.07   0.00
    11   6    -0.00   0.01  -0.04    -0.00   0.00   0.06    -0.00   0.05   0.06
    12   6    -0.02   0.01   0.03    -0.01   0.01   0.09    -0.05   0.03   0.05
    13   6    -0.01  -0.05   0.16     0.01   0.04  -0.17    -0.04  -0.09   0.01
    14   6    -0.01   0.00  -0.05    -0.00  -0.02   0.08    -0.08  -0.01  -0.04
    15   6    -0.02   0.01   0.05    -0.01   0.01   0.10    -0.03   0.03   0.03
    16   6     0.02   0.00  -0.03    -0.00  -0.00   0.02     0.06   0.03   0.05
    17   6    -0.01  -0.01   0.01    -0.01  -0.05   0.21    -0.12  -0.05  -0.03
    18   6    -0.02  -0.06   0.22     0.00   0.01  -0.05    -0.08  -0.13   0.03
    19   6    -0.01   0.00   0.10    -0.00   0.01  -0.00     0.10  -0.05  -0.06
    20   6     0.07  -0.01  -0.12    -0.01  -0.03  -0.03     0.09   0.09   0.15
    21   6    -0.05   0.01   0.17    -0.01   0.02   0.12    -0.01  -0.04  -0.04
    22   6    -0.01  -0.04   0.15    -0.01  -0.04   0.15    -0.12  -0.11   0.01
    23   6     0.00  -0.01   0.12     0.01  -0.00  -0.10     0.18  -0.09  -0.12
    24   6    -0.05   0.00   0.19    -0.01   0.02   0.06     0.06  -0.08  -0.11
    25   6     0.09  -0.02  -0.10     0.00  -0.04  -0.12     0.16   0.05   0.10
    26   6     0.05  -0.02   0.02     0.01  -0.03  -0.17     0.21  -0.04  -0.05
    27   1    -0.00   0.02  -0.07     0.01   0.04  -0.18     0.01   0.06  -0.00
    28   1    -0.01  -0.01   0.03     0.02   0.07  -0.30     0.02  -0.02  -0.02
    29   1    -0.01   0.01  -0.04     0.01   0.01  -0.02    -0.07   0.07   0.06
    30   1     0.00   0.04  -0.19    -0.01  -0.05   0.25    -0.12   0.05  -0.06
    31   1     0.00   0.05  -0.22     0.00  -0.02   0.13    -0.06   0.08   0.00
    32   1    -0.03   0.01   0.09    -0.02   0.00   0.12    -0.06   0.03   0.06
    33   1    -0.02  -0.06   0.21     0.02   0.07  -0.32    -0.00  -0.11   0.02
    34   1    -0.02  -0.09   0.33     0.01   0.02  -0.11    -0.08  -0.18   0.06
    35   1    -0.01   0.00  -0.04    -0.02  -0.09   0.36    -0.16  -0.03  -0.04
    36   1    -0.07   0.01   0.24    -0.02   0.02   0.16    -0.05  -0.07  -0.07
    37   1     0.11  -0.02  -0.20    -0.03  -0.04   0.01     0.04   0.17   0.24
    38   1    -0.02  -0.06   0.20    -0.02  -0.07   0.25    -0.15  -0.14   0.02
    39   1    -0.07   0.00   0.29    -0.01   0.03   0.06     0.09  -0.13  -0.19
    40   1    -0.02  -0.00   0.21     0.02   0.01  -0.12     0.21  -0.17  -0.22
    41   1     0.13  -0.03  -0.17    -0.00  -0.06  -0.16     0.17   0.09   0.17
    42   1     0.06  -0.02   0.03     0.02  -0.04  -0.24     0.27  -0.08  -0.09
                      4                      5                      6
                      A                      A                      A
 Frequencies --     96.5454               119.8704               155.1411
 Red. masses --      5.0760                 4.4062                 5.0305
 Frc consts  --      0.0279                 0.0373                 0.0713
 IR Inten    --      0.4515                 0.0710                 0.5093
  Atom  AN      X      Y      Z        X      Y      Z        X      Y      Z
     1   6     0.00  -0.02   0.00     0.02  -0.00  -0.14     0.01   0.07   0.09
     2   6     0.01   0.00  -0.11     0.01  -0.01  -0.08     0.04   0.10   0.02
     3   6    -0.00  -0.04   0.08     0.01  -0.01  -0.07     0.00   0.03   0.12
     4   6     0.01   0.03  -0.15     0.00   0.00  -0.05     0.05   0.09  -0.08
     5   6     0.02  -0.00  -0.12     0.01  -0.03  -0.00     0.02   0.10   0.05
     6   6     0.01  -0.03   0.00    -0.00  -0.03   0.08     0.01   0.02   0.15
     7   6    -0.01  -0.05   0.23     0.04  -0.00  -0.13    -0.01   0.02  -0.02
     8   6     0.03   0.01  -0.13     0.03  -0.00  -0.06    -0.01   0.10  -0.06
     9   6     0.02   0.03  -0.12     0.01   0.01  -0.01     0.03   0.06  -0.11
    10   6     0.01  -0.02  -0.07    -0.00  -0.05   0.12     0.03   0.05   0.15
    11   6     0.01  -0.03  -0.01    -0.01  -0.01   0.13     0.01  -0.03   0.08
    12   6    -0.01  -0.03   0.20     0.02  -0.00  -0.03     0.02  -0.02  -0.14
    13   6     0.01   0.04  -0.03     0.00  -0.00   0.14     0.04  -0.04  -0.03
    14   6     0.03   0.02  -0.09     0.03   0.02  -0.09    -0.01   0.07  -0.11
    15   6     0.01  -0.02   0.03     0.00  -0.00   0.09     0.03  -0.04  -0.07
    16   6    -0.01  -0.02  -0.03    -0.04   0.00   0.12     0.00  -0.04   0.06
    17   6     0.05   0.01   0.04     0.06   0.06  -0.15    -0.07   0.01  -0.07
    18   6     0.02   0.02   0.12     0.02   0.02   0.15    -0.02  -0.12   0.09
    19   6    -0.00  -0.00  -0.09    -0.01   0.01   0.00    -0.01  -0.01   0.09
    20   6    -0.05  -0.01   0.04    -0.10  -0.00   0.17     0.00  -0.11  -0.08
    21   6     0.04  -0.01  -0.09     0.00   0.01   0.08     0.05  -0.03  -0.14
    22   6     0.04   0.00   0.16     0.05   0.05  -0.03    -0.07  -0.09   0.06
    23   6    -0.04   0.02  -0.01    -0.00  -0.00  -0.14    -0.06   0.01   0.12
    24   6     0.04  -0.00  -0.17     0.00   0.02   0.02     0.02  -0.02  -0.00
    25   6    -0.11   0.03   0.13    -0.10  -0.01   0.05    -0.01  -0.10  -0.14
    26   6    -0.10   0.04   0.12    -0.04  -0.01  -0.13    -0.07  -0.04  -0.01
    27   1    -0.01  -0.03   0.05     0.02   0.01  -0.22    -0.02   0.08   0.05
    28   1    -0.01   0.04  -0.16    -0.01   0.01  -0.04     0.09   0.08  -0.09
    29   1    -0.02  -0.06   0.36     0.07   0.01  -0.24    -0.04   0.04  -0.07
    30   1     0.05   0.01  -0.12     0.04  -0.01  -0.07    -0.04   0.11  -0.05
    31   1     0.00  -0.02  -0.07    -0.02  -0.08   0.23     0.06   0.04   0.16
    32   1    -0.02  -0.03   0.29     0.03  -0.00  -0.07     0.02  -0.04  -0.28
    33   1    -0.01   0.05  -0.06    -0.02  -0.02   0.26     0.10  -0.06  -0.02
    34   1     0.02   0.01   0.21     0.01   0.00   0.28    -0.02  -0.19   0.20
    35   1     0.06  -0.00   0.06     0.08   0.08  -0.27    -0.13   0.04  -0.09
    36   1     0.06   0.00  -0.11     0.02   0.02   0.08     0.08  -0.04  -0.27
    37   1    -0.05  -0.01   0.03    -0.14  -0.01   0.27     0.03  -0.18  -0.13
    38   1     0.05  -0.02   0.28     0.06   0.07  -0.07    -0.11  -0.14   0.15
    39   1     0.06   0.01  -0.25     0.01   0.03  -0.04     0.02  -0.02  -0.02
    40   1    -0.04   0.03  -0.05     0.03   0.00  -0.26    -0.09   0.07   0.20
    41   1    -0.15   0.04   0.21    -0.14  -0.02   0.08     0.01  -0.15  -0.28
    42   1    -0.14   0.07   0.20    -0.03  -0.03  -0.25    -0.09  -0.02  -0.02
                      7                      8                      9
                      A                      A                      A
 Frequencies --    169.7182               204.9315               233.4668
 Red. masses --      4.8046                 4.4243                 4.9762
 Frc consts  --      0.0815                 0.1095                 0.1598
 IR Inten    --      0.2815                 0.3400                 1.3878
  Atom  AN      X      Y      Z        X      Y      Z        X      Y      Z
     1   6    -0.02  -0.11   0.20     0.01   0.03   0.13    -0.02  -0.03   0.06
     2   6    -0.05  -0.10   0.07     0.05   0.06   0.10    -0.00  -0.02   0.04
     3   6    -0.01  -0.06   0.11     0.01   0.01  -0.00    -0.02  -0.03   0.04
     4   6    -0.06  -0.06  -0.00     0.06   0.04   0.10     0.01   0.02  -0.15
     5   6    -0.03  -0.08  -0.07     0.04   0.09  -0.02     0.00  -0.06   0.19
     6   6    -0.02  -0.04   0.02     0.01   0.01  -0.05    -0.01  -0.02  -0.01
     7   6     0.03  -0.02  -0.02    -0.00  -0.00  -0.11    -0.03  -0.03   0.04
     8   6    -0.00  -0.04  -0.15     0.03   0.11  -0.09     0.01  -0.05   0.15
     9   6    -0.03  -0.01  -0.10     0.06   0.05  -0.01     0.02   0.02  -0.14
    10   6    -0.04  -0.05  -0.06     0.05   0.05  -0.05     0.00  -0.05   0.16
    11   6    -0.02   0.03   0.03     0.01  -0.03  -0.05    -0.02   0.02  -0.16
    12   6     0.06   0.03  -0.17    -0.01  -0.03  -0.07    -0.02   0.00  -0.02
    13   6    -0.05   0.08  -0.12     0.08  -0.02  -0.09     0.01  -0.01  -0.01
    14   6    -0.00  -0.02  -0.10     0.03   0.07  -0.04     0.02   0.00  -0.08
    15   6     0.01   0.04  -0.07    -0.02  -0.04   0.02    -0.04   0.02  -0.09
    16   6    -0.03   0.05   0.09     0.00  -0.04  -0.07    -0.01   0.03  -0.17
    17   6     0.05  -0.01   0.05    -0.04  -0.00   0.04     0.03   0.02  -0.16
    18   6    -0.00   0.09   0.02     0.03  -0.08  -0.05     0.01  -0.04   0.16
    19   6    -0.02   0.04   0.09     0.00  -0.04  -0.10    -0.02  -0.00  -0.09
    20   6    -0.00   0.07   0.10    -0.06  -0.03   0.04     0.03   0.10  -0.09
    21   6     0.00   0.04  -0.02    -0.05  -0.02   0.18    -0.08   0.02   0.08
    22   6     0.04   0.04   0.16    -0.03  -0.09   0.07     0.02  -0.01  -0.00
    23   6     0.04   0.01  -0.02    -0.00  -0.04  -0.16     0.03  -0.03  -0.03
    24   6    -0.02   0.04   0.09    -0.04  -0.02   0.08    -0.08   0.01   0.08
    25   6     0.06   0.03  -0.02    -0.12   0.01   0.15     0.07   0.09   0.05
    26   6     0.10   0.00  -0.11    -0.08  -0.01   0.01     0.07   0.02   0.05
    27   1     0.00  -0.13   0.27    -0.03   0.03   0.20    -0.02  -0.03   0.05
    28   1    -0.09  -0.06   0.04     0.07   0.02   0.16     0.02   0.04  -0.23
    29   1     0.07  -0.04  -0.03    -0.02   0.02  -0.18    -0.03  -0.04   0.10
    30   1     0.02  -0.04  -0.19     0.03   0.12  -0.14     0.00  -0.07   0.23
    31   1    -0.08  -0.02  -0.12     0.08   0.03  -0.06     0.03  -0.06   0.16
    32   1     0.11   0.05  -0.31    -0.01  -0.04  -0.12    -0.00   0.02   0.01
    33   1    -0.10   0.12  -0.20     0.15  -0.03  -0.16     0.01  -0.02   0.04
    34   1    -0.01   0.13   0.04     0.04  -0.12  -0.09     0.00  -0.09   0.36
    35   1     0.11  -0.05   0.12    -0.10   0.01   0.10     0.04   0.04  -0.25
    36   1     0.01   0.04  -0.06    -0.08  -0.01   0.35    -0.12   0.02   0.25
    37   1    -0.02   0.12   0.14    -0.06  -0.03   0.05     0.01   0.17  -0.05
    38   1     0.07   0.03   0.32    -0.07  -0.14   0.16     0.03  -0.01   0.01
    39   1    -0.03   0.05   0.12    -0.06  -0.01   0.16    -0.13   0.02   0.25
    40   1     0.05  -0.03  -0.05     0.02  -0.04  -0.26     0.02  -0.09   0.01
    41   1     0.08   0.03  -0.06    -0.19   0.05   0.30     0.08   0.16   0.15
    42   1     0.15  -0.04  -0.23    -0.10  -0.00   0.04     0.10   0.01   0.13
                     10                     11                     12
                      A                      A                      A
 Frequencies --    247.1417               276.2520               311.9232
 Red. masses --      5.3245                 5.0109                 5.0551
 Frc consts  --      0.1916                 0.2253                 0.2898
 IR Inten    --      0.3932                 0.2725                 0.3297
  Atom  AN      X      Y      Z        X      Y      Z        X      Y      Z
     1   6    -0.01   0.01  -0.02     0.00   0.02   0.02     0.01   0.04   0.08
     2   6     0.06   0.06  -0.07    -0.02   0.04  -0.11     0.01   0.02  -0.10
     3   6    -0.02  -0.03   0.02     0.02  -0.02   0.10    -0.02   0.08   0.20
     4   6     0.09   0.04  -0.03    -0.04   0.07  -0.14     0.03  -0.05  -0.16
     5   6     0.05   0.05  -0.05    -0.02   0.02  -0.04     0.01   0.02  -0.09
     6   6    -0.02  -0.03  -0.06     0.05  -0.01  -0.04    -0.02   0.08   0.16
     7   6    -0.08  -0.06   0.16     0.04  -0.02   0.14    -0.06   0.07  -0.01
     8   6     0.08   0.05   0.04    -0.05  -0.01   0.08     0.00  -0.04  -0.05
     9   6     0.11   0.02   0.06    -0.07   0.02   0.02     0.01  -0.11   0.02
    10   6     0.03   0.02  -0.07     0.01   0.00  -0.09    -0.02   0.10  -0.01
    11   6    -0.06  -0.00  -0.06     0.08  -0.05  -0.08    -0.04   0.05   0.10
    12   6    -0.05  -0.03  -0.00     0.11  -0.03  -0.13    -0.04   0.04  -0.15
    13   6     0.14  -0.07   0.06    -0.09   0.01   0.10     0.00  -0.06   0.11
    14   6     0.08   0.03   0.08    -0.07   0.01   0.10     0.03  -0.13   0.07
    15   6    -0.06  -0.01  -0.14     0.13  -0.03  -0.15    -0.07   0.02   0.04
    16   6    -0.12   0.05   0.09     0.09  -0.05  -0.01    -0.02   0.01  -0.04
    17   6     0.04  -0.01   0.04    -0.09   0.02   0.03     0.13  -0.09   0.09
    18   6     0.10  -0.09  -0.05    -0.10   0.03   0.01     0.08   0.04  -0.03
    19   6    -0.14   0.02   0.12     0.08   0.00   0.03    -0.01  -0.04  -0.08
    20   6    -0.09   0.10   0.14     0.01  -0.08   0.06     0.01  -0.01  -0.10
    21   6    -0.08  -0.01  -0.12     0.10   0.01   0.03    -0.08  -0.02   0.06
    22   6     0.05  -0.07  -0.08    -0.09   0.06  -0.10     0.14   0.03  -0.09
    23   6    -0.05  -0.04   0.02     0.04   0.02  -0.09    -0.00  -0.04  -0.05
    24   6    -0.14   0.00   0.07     0.06   0.03   0.18    -0.04  -0.04  -0.02
    25   6     0.01   0.04  -0.00    -0.09  -0.04   0.09    -0.01   0.01   0.00
    26   6     0.06  -0.04  -0.13    -0.04  -0.01  -0.05    -0.03  -0.01   0.08
    27   1    -0.07   0.03   0.02     0.00   0.01   0.06     0.05   0.02   0.07
    28   1     0.08   0.05  -0.04    -0.04   0.08  -0.21     0.08  -0.05  -0.23
    29   1    -0.12  -0.07   0.33     0.02  -0.03   0.27    -0.08   0.11  -0.16
    30   1     0.09   0.05   0.05    -0.06  -0.02   0.13    -0.04  -0.01  -0.06
    31   1     0.07  -0.01  -0.04    -0.00   0.01  -0.11    -0.07   0.14  -0.07
    32   1    -0.04  -0.01   0.06     0.10  -0.04  -0.20     0.00   0.04  -0.40
    33   1     0.21  -0.10   0.08    -0.09  -0.00   0.17    -0.07  -0.05   0.20
    34   1     0.11  -0.12  -0.09    -0.10   0.02   0.02     0.08   0.11  -0.07
    35   1    -0.02   0.01   0.04    -0.10   0.03   0.01     0.20  -0.13   0.12
    36   1    -0.05  -0.01  -0.20     0.10   0.02   0.10    -0.12  -0.04   0.10
    37   1    -0.11   0.18   0.18     0.01  -0.14   0.06     0.03  -0.02  -0.14
    38   1     0.02  -0.08  -0.16    -0.08   0.09  -0.23     0.17   0.09  -0.20
    39   1    -0.15   0.01   0.11     0.01   0.05   0.36    -0.05  -0.05  -0.00
    40   1    -0.03  -0.10  -0.02     0.06   0.07  -0.17    -0.00  -0.05  -0.05
    41   1     0.05   0.05  -0.04    -0.17  -0.04   0.17     0.01   0.03   0.03
    42   1     0.16  -0.10  -0.31    -0.07   0.00  -0.12    -0.05   0.01   0.20
                     13                     14                     15
                      A                      A                      A
 Frequencies --    326.1578               343.2200               395.3787
 Red. masses --      4.9435                 4.4398                 3.6189
 Frc consts  --      0.3098                 0.3081                 0.3333
 IR Inten    --      0.9704                 0.6262                 0.6716
  Atom  AN      X      Y      Z        X      Y      Z        X      Y      Z
     1   6     0.03   0.10  -0.01     0.02   0.04  -0.17    -0.02  -0.00   0.19
     2   6    -0.01   0.01   0.06     0.01   0.02  -0.05     0.00   0.03   0.04
     3   6     0.01   0.18  -0.07     0.01  -0.01   0.00    -0.00   0.02  -0.10
     4   6     0.00  -0.10   0.07    -0.01  -0.03   0.10     0.01   0.04  -0.15
     5   6     0.01   0.01   0.06     0.01   0.01  -0.00     0.03   0.02   0.02
     6   6     0.03   0.16  -0.08     0.01  -0.03   0.15     0.03   0.00  -0.11
     7   6    -0.09   0.13   0.07    -0.01  -0.02   0.09    -0.02  -0.00  -0.10
     8   6    -0.02  -0.06   0.04    -0.01   0.04  -0.22     0.00   0.03  -0.12
     9   6    -0.03  -0.11  -0.06    -0.03  -0.05   0.11    -0.04  -0.03  -0.02
    10   6     0.00   0.11   0.01     0.02  -0.05   0.25     0.05  -0.03   0.13
    11   6     0.04   0.02  -0.08     0.02  -0.01  -0.05     0.04  -0.02  -0.11
    12   6    -0.08   0.03   0.04     0.01  -0.02   0.00    -0.05  -0.03   0.09
    13   6    -0.05  -0.01  -0.09    -0.04  -0.00   0.04    -0.06  -0.03   0.11
    14   6     0.01  -0.12  -0.08    -0.02  -0.01  -0.07    -0.01  -0.04   0.00
    15   6    -0.00  -0.01  -0.11     0.03  -0.02  -0.13     0.00  -0.03   0.01
    16   6     0.07  -0.02   0.04     0.00  -0.00  -0.11     0.03  -0.00  -0.02
    17   6     0.12  -0.06  -0.09    -0.01  -0.03   0.07     0.00  -0.06   0.11
    18   6     0.04   0.04   0.05    -0.02   0.05  -0.12    -0.03   0.03  -0.04
    19   6     0.05  -0.02   0.09    -0.01   0.00  -0.04     0.02   0.02   0.01
    20   6    -0.03  -0.08   0.07     0.01   0.03  -0.06    -0.02   0.02   0.09
    21   6    -0.00  -0.04  -0.07     0.01   0.00  -0.04    -0.00  -0.01   0.03
    22   6     0.11   0.01   0.07    -0.01   0.00   0.06     0.01   0.02  -0.07
    23   6    -0.00   0.00  -0.01     0.01  -0.01  -0.03    -0.02   0.06   0.09
    24   6     0.01  -0.05   0.10    -0.05   0.02   0.12     0.02  -0.01  -0.05
    25   6    -0.10  -0.06   0.03     0.02   0.04   0.03     0.00   0.00  -0.04
    26   6    -0.07  -0.05  -0.07     0.03   0.01   0.01     0.01   0.02  -0.06
    27   1     0.10   0.07   0.01     0.02   0.05  -0.29    -0.04  -0.03   0.40
    28   1     0.09  -0.15   0.12     0.01  -0.05   0.14     0.06   0.05  -0.29
    29   1    -0.20   0.15   0.24    -0.03  -0.03   0.19    -0.03   0.01  -0.10
    30   1    -0.11  -0.04   0.07    -0.02   0.08  -0.34    -0.04   0.07  -0.24
    31   1    -0.07   0.13   0.04     0.03  -0.07   0.33     0.07  -0.09   0.29
    32   1    -0.17  -0.03   0.19    -0.00  -0.03   0.08    -0.10  -0.05   0.23
    33   1    -0.14   0.04  -0.14    -0.07   0.01   0.02    -0.09  -0.05   0.24
    34   1     0.02   0.11   0.11    -0.02   0.11  -0.29    -0.03   0.06  -0.05
    35   1     0.22  -0.09  -0.13     0.01  -0.06   0.18     0.02  -0.10   0.22
    36   1    -0.03  -0.06  -0.09     0.01   0.02   0.03     0.00  -0.00   0.07
    37   1    -0.02  -0.17   0.07    -0.02   0.07  -0.01    -0.06   0.04   0.20
    38   1     0.16   0.03   0.15    -0.00  -0.01   0.16     0.04   0.05  -0.11
    39   1    -0.01  -0.09   0.18    -0.10   0.06   0.31     0.03  -0.03  -0.09
    40   1     0.01   0.08  -0.07     0.01  -0.04  -0.00    -0.05   0.10   0.19
    41   1    -0.15  -0.08   0.04     0.01   0.08   0.12    -0.01  -0.02  -0.06
    42   1    -0.08  -0.05  -0.18     0.04   0.00   0.05     0.02   0.01  -0.12
                     16                     17                     18
                      A                      A                      A
 Frequencies --    401.7700               421.2213               440.1393
 Red. masses --      5.6683                 5.1569                 3.5188
 Frc consts  --      0.5391                 0.5391                 0.4016
 IR Inten    --      2.9215                 0.3051                 1.8205
  Atom  AN      X      Y      Z        X      Y      Z        X      Y      Z
     1   6    -0.14  -0.04  -0.04    -0.00  -0.11   0.03     0.01  -0.00  -0.05
     2   6    -0.08  -0.03  -0.01    -0.05  -0.15   0.02    -0.01  -0.03  -0.07
     3   6    -0.14  -0.04   0.00    -0.02   0.06  -0.06     0.00   0.03   0.05
     4   6    -0.06   0.01   0.01    -0.04   0.00  -0.09    -0.02  -0.02   0.05
     5   6    -0.02  -0.06   0.01    -0.10  -0.13   0.03    -0.03  -0.03  -0.02
     6   6    -0.03  -0.04   0.01    -0.07   0.07  -0.04     0.00   0.04  -0.02
     7   6    -0.20  -0.05   0.03     0.06   0.14   0.00    -0.00   0.04   0.10
     8   6     0.07   0.00  -0.02     0.03   0.00  -0.09     0.00  -0.01   0.01
     9   6     0.04   0.05   0.03     0.09   0.09   0.02     0.02   0.02   0.04
    10   6    -0.02  -0.07   0.03    -0.13  -0.03   0.07    -0.04  -0.01   0.03
    11   6     0.02  -0.01   0.03    -0.05   0.09  -0.03     0.01   0.02  -0.07
    12   6    -0.17  -0.05  -0.07     0.02   0.18   0.06     0.03   0.04  -0.11
    13   6     0.08  -0.04   0.00     0.14  -0.01   0.07     0.04   0.01  -0.01
    14   6     0.06   0.05  -0.00     0.02   0.12   0.02     0.01   0.04  -0.01
    15   6    -0.07  -0.05  -0.04    -0.00   0.15  -0.04     0.02   0.03  -0.05
    16   6     0.16  -0.00   0.08     0.03  -0.01  -0.02     0.02  -0.01  -0.03
    17   6     0.04   0.01   0.01    -0.03   0.07   0.08    -0.01   0.03  -0.02
    18   6     0.06  -0.07  -0.03     0.08  -0.05  -0.04     0.02  -0.01  -0.02
    19   6     0.20   0.11   0.02     0.03  -0.06   0.04     0.06  -0.06  -0.15
    20   6     0.14  -0.06   0.01    -0.01  -0.09  -0.05    -0.07   0.04   0.18
    21   6    -0.06   0.03   0.02     0.01   0.03  -0.08    -0.03  -0.02   0.17
    22   6     0.05  -0.07  -0.01    -0.01  -0.02  -0.03    -0.01  -0.01   0.03
    23   6     0.10   0.22  -0.05     0.03  -0.10  -0.02    -0.06   0.01   0.15
    24   6     0.07   0.01   0.02     0.05  -0.03   0.08     0.07  -0.05  -0.11
    25   6    -0.01   0.02  -0.02    -0.05  -0.08   0.05     0.01  -0.04  -0.13
    26   6    -0.03   0.19  -0.00    -0.04  -0.12   0.02    -0.02  -0.04  -0.02
    27   1    -0.14  -0.03  -0.06     0.09  -0.15   0.09     0.05  -0.02  -0.05
    28   1    -0.12   0.03   0.01    -0.19   0.09  -0.19    -0.06  -0.02   0.11
    29   1    -0.22  -0.05   0.07     0.11   0.11   0.08    -0.02   0.03   0.18
    30   1     0.13  -0.02  -0.04     0.18  -0.03  -0.20     0.05  -0.04   0.04
    31   1    -0.03  -0.06   0.00    -0.21  -0.00   0.08    -0.09  -0.01   0.10
    32   1    -0.20  -0.07  -0.12     0.02   0.19   0.16     0.05   0.04  -0.20
    33   1     0.15  -0.06   0.00     0.21  -0.06   0.15     0.06   0.01  -0.06
    34   1     0.06  -0.08  -0.06     0.10  -0.12  -0.07     0.03  -0.02  -0.06
    35   1    -0.02   0.02   0.03    -0.10   0.08   0.17    -0.02   0.04  -0.04
    36   1    -0.07   0.03   0.07    -0.08  -0.04  -0.16    -0.13  -0.03   0.42
    37   1     0.16  -0.18  -0.02    -0.01  -0.15  -0.06    -0.15   0.07   0.37
    38   1     0.01  -0.10   0.01    -0.09  -0.08  -0.05    -0.03  -0.04   0.06
    39   1     0.07  -0.16   0.05     0.04  -0.03   0.13     0.06  -0.04  -0.07
    40   1     0.12   0.33  -0.10     0.05  -0.07  -0.09    -0.14   0.09   0.41
    41   1    -0.12  -0.06  -0.06    -0.03  -0.05   0.11     0.04  -0.07  -0.22
    42   1    -0.14   0.25   0.01    -0.05  -0.11   0.02    -0.04  -0.02   0.04
                     19                     20                     21
                      A                      A                      A
 Frequencies --    477.8181               480.4645               484.2135
 Red. masses --      3.3651                 3.2539                 4.0272
 Frc consts  --      0.4527                 0.4426                 0.5563
 IR Inten    --      5.3640                 4.8197                 0.4081
  Atom  AN      X      Y      Z        X      Y      Z        X      Y      Z
     1   6    -0.12   0.01   0.06    -0.10   0.01   0.03    -0.01   0.02  -0.05
     2   6    -0.05   0.08  -0.13    -0.05   0.05  -0.01     0.04   0.06   0.09
     3   6    -0.10  -0.02  -0.04    -0.08  -0.01  -0.02     0.00  -0.07  -0.09
     4   6    -0.05   0.00   0.11    -0.04   0.04  -0.06     0.05   0.02  -0.03
     5   6     0.03   0.06  -0.12     0.02   0.03  -0.01     0.03   0.05   0.15
     6   6    -0.02  -0.05  -0.04    -0.02  -0.04  -0.02    -0.03  -0.03  -0.15
     7   6    -0.02   0.06   0.01    -0.02   0.05   0.00     0.03  -0.06   0.13
     8   6     0.03  -0.01   0.11     0.03   0.03  -0.06    -0.02   0.05  -0.04
     9   6    -0.03   0.03  -0.11    -0.04  -0.04   0.19    -0.03  -0.04  -0.01
    10   6     0.03  -0.04   0.07     0.02  -0.03   0.03     0.03  -0.01   0.02
    11   6    -0.01  -0.02   0.01    -0.00  -0.02  -0.00    -0.06   0.03   0.00
    12   6    -0.01   0.09  -0.02    -0.01   0.07  -0.01     0.06   0.06  -0.10
    13   6    -0.03  -0.05   0.04    -0.02  -0.00  -0.13    -0.05  -0.02   0.04
    14   6     0.05   0.01  -0.12     0.02  -0.06   0.19    -0.01  -0.03  -0.06
    15   6     0.07   0.05   0.03     0.06   0.03   0.02    -0.03   0.08  -0.05
    16   6    -0.04  -0.02  -0.01    -0.03  -0.02  -0.02    -0.06   0.03   0.20
    17   6     0.05  -0.05   0.04     0.05  -0.00  -0.13     0.02  -0.04   0.01
    18   6    -0.01  -0.02  -0.04    -0.01  -0.04   0.05    -0.02   0.03  -0.04
    19   6    -0.03  -0.01  -0.01    -0.03  -0.00  -0.01    -0.00   0.00   0.02
    20   6    -0.01  -0.02  -0.03    -0.01  -0.01  -0.01     0.01  -0.06  -0.02
    21   6     0.09   0.05   0.01     0.08   0.04   0.01    -0.07   0.06   0.09
    22   6     0.06  -0.05  -0.03     0.05  -0.06   0.06     0.01   0.01   0.02
    23   6     0.01  -0.05  -0.01    -0.00  -0.04   0.01     0.05  -0.04  -0.09
    24   6     0.05   0.07   0.01     0.04   0.05   0.00     0.02   0.01  -0.08
    25   6     0.02  -0.04   0.02     0.02  -0.03   0.02     0.03  -0.08  -0.04
    26   6     0.02  -0.04   0.02     0.02  -0.03   0.01    -0.03  -0.02   0.13
    27   1    -0.18  -0.00   0.27    -0.14   0.01   0.11    -0.09   0.05  -0.06
    28   1    -0.04  -0.08   0.45    -0.01   0.08  -0.29     0.13   0.02  -0.16
    29   1     0.06   0.02   0.03     0.04   0.02   0.01     0.07  -0.11   0.37
    30   1    -0.01  -0.08   0.45     0.02   0.10  -0.29    -0.08   0.11  -0.17
    31   1     0.08  -0.11   0.26     0.05  -0.06   0.11     0.13  -0.05   0.01
    32   1    -0.04   0.06  -0.05    -0.04   0.04  -0.04     0.13   0.12  -0.08
    33   1    -0.01  -0.09   0.20     0.02   0.08  -0.49    -0.09  -0.02   0.10
    34   1    -0.02   0.01   0.04    -0.00   0.04  -0.08    -0.02   0.07  -0.05
    35   1     0.03  -0.08   0.20     0.06   0.09  -0.48     0.05  -0.08   0.09
    36   1     0.11   0.06  -0.01     0.10   0.05  -0.00    -0.13   0.04   0.16
    37   1    -0.02   0.01  -0.01    -0.02   0.02   0.00     0.09  -0.13  -0.20
    38   1     0.08  -0.05   0.05     0.07  -0.01  -0.08     0.04   0.01   0.10
    39   1     0.05   0.15  -0.01     0.04   0.13  -0.01     0.05  -0.02  -0.20
    40   1     0.01  -0.09  -0.01    -0.00  -0.07   0.01     0.10  -0.09  -0.26
    41   1     0.04  -0.01   0.05     0.03  -0.01   0.05     0.10  -0.12  -0.21
    42   1     0.02  -0.04   0.04     0.03  -0.04   0.01    -0.08   0.01   0.19
                     22                     23                     24
                      A                      A                      A
 Frequencies --    491.0670               518.4542               530.2169
 Red. masses --      3.5440                 5.6317                 4.4575
 Frc consts  --      0.5035                 0.8919                 0.7383
 IR Inten    --      0.6899                 2.3092                 4.1584
  Atom  AN      X      Y      Z        X      Y      Z        X      Y      Z
     1   6    -0.08   0.05  -0.12    -0.02   0.02  -0.02     0.03   0.01   0.03
     2   6    -0.07  -0.00   0.19     0.03   0.09   0.00    -0.02  -0.06   0.03
     3   6    -0.08   0.02   0.07    -0.02  -0.12   0.05     0.02   0.11  -0.10
     4   6    -0.05   0.03  -0.04     0.08  -0.04   0.01    -0.01  -0.05   0.01
     5   6    -0.01  -0.03   0.18    -0.10   0.14   0.01    -0.06  -0.02  -0.05
     6   6    -0.01  -0.03   0.04    -0.15  -0.04   0.04    -0.01   0.07   0.00
     7   6    -0.04   0.06   0.00     0.09  -0.10  -0.06    -0.04   0.05   0.01
     8   6     0.03   0.03  -0.04    -0.14   0.09   0.03    -0.05  -0.01  -0.03
     9   6    -0.02   0.03  -0.06     0.03  -0.09  -0.02     0.04   0.00  -0.05
    10   6     0.00   0.02  -0.14    -0.11   0.03  -0.02    -0.07   0.04   0.03
    11   6     0.03  -0.06  -0.02    -0.12  -0.02  -0.08     0.01  -0.11   0.05
    12   6    -0.01   0.01  -0.01     0.06  -0.00   0.07     0.00  -0.15  -0.00
    13   6    -0.01  -0.05   0.05     0.05  -0.05  -0.01     0.07   0.01  -0.05
    14   6     0.04   0.01  -0.07    -0.08  -0.04  -0.02    -0.04   0.01   0.06
    15   6     0.09  -0.03   0.04    -0.08   0.06  -0.01     0.07  -0.14  -0.09
    16   6    -0.03  -0.04  -0.06     0.06  -0.12  -0.12    -0.09  -0.06   0.07
    17   6     0.05  -0.04   0.06     0.04   0.03   0.00    -0.02   0.04   0.06
    18   6     0.01  -0.02  -0.04     0.14   0.02   0.01     0.07  -0.02   0.07
    19   6    -0.05  -0.01  -0.02     0.07   0.05  -0.04    -0.08   0.07  -0.12
    20   6    -0.02   0.02   0.03     0.02  -0.14   0.07    -0.02  -0.05   0.05
    21   6     0.12   0.01   0.03    -0.08   0.16  -0.06     0.05   0.09   0.02
    22   6     0.06  -0.04  -0.04     0.06   0.05   0.02    -0.00   0.04  -0.06
    23   6    -0.04  -0.02   0.05     0.07   0.07   0.11     0.05   0.00  -0.06
    24   6     0.04   0.06  -0.01     0.03   0.10  -0.01    -0.09   0.17  -0.02
    25   6     0.01   0.01   0.03     0.02  -0.15   0.09     0.12  -0.12  -0.03
    26   6     0.03  -0.02  -0.04     0.06  -0.03  -0.08     0.06   0.05   0.12
    27   1    -0.07   0.10  -0.47    -0.16   0.08  -0.11     0.10  -0.03   0.11
    28   1    -0.04   0.06  -0.19     0.15  -0.08   0.04    -0.05  -0.03   0.01
    29   1    -0.02   0.06  -0.05     0.18  -0.12  -0.19    -0.20   0.10   0.17
    30   1     0.02   0.07  -0.19    -0.23   0.12   0.07    -0.01  -0.01  -0.05
    31   1    -0.02   0.11  -0.42    -0.02   0.02  -0.09    -0.13   0.04   0.12
    32   1    -0.07  -0.05  -0.08     0.16   0.08   0.07    -0.14  -0.24   0.14
    33   1     0.01  -0.10   0.22    -0.04  -0.01  -0.01     0.05   0.01  -0.03
    34   1     0.00   0.00   0.04     0.13   0.04   0.01     0.07  -0.08   0.18
    35   1     0.02  -0.07   0.23     0.14  -0.01  -0.01     0.00   0.04   0.04
    36   1     0.17   0.04   0.04    -0.11   0.15  -0.04     0.18   0.20   0.18
    37   1    -0.03   0.09   0.03    -0.02  -0.07   0.19    -0.01   0.05   0.01
    38   1     0.06  -0.05   0.03     0.02   0.02   0.01    -0.05   0.03  -0.19
    39   1     0.04   0.16  -0.03     0.02   0.01   0.06    -0.12   0.27   0.09
    40   1    -0.06  -0.05   0.11     0.03   0.07   0.24     0.05  -0.14  -0.05
    41   1     0.01   0.02   0.06    -0.09  -0.15   0.22     0.15  -0.16  -0.15
    42   1     0.07  -0.04  -0.09    -0.03   0.02  -0.18    -0.03   0.10   0.22
                     25                     26                     27
                      A                      A                      A
 Frequencies --    536.9849               554.7074               563.3676
 Red. masses --      3.8660                 5.1882                 4.2130
 Frc consts  --      0.6568                 0.9406                 0.7878
 IR Inten    --      1.7667                 3.4134                 0.7561
  Atom  AN      X      Y      Z        X      Y      Z        X      Y      Z
     1   6     0.04  -0.00   0.04    -0.04   0.02   0.06    -0.01   0.01  -0.04
     2   6     0.00  -0.03  -0.10    -0.03   0.05  -0.02    -0.00   0.00   0.00
     3   6     0.02   0.07   0.06    -0.02  -0.03  -0.07    -0.02  -0.00  -0.04
     4   6    -0.00  -0.01  -0.06     0.01  -0.04  -0.08     0.02  -0.07   0.05
     5   6    -0.01  -0.06   0.05    -0.12   0.07   0.04    -0.07   0.03  -0.01
     6   6     0.02   0.06  -0.08    -0.06  -0.02  -0.04    -0.03   0.01  -0.08
     7   6    -0.03   0.04   0.03     0.03  -0.02  -0.03    -0.02  -0.01   0.10
     8   6    -0.01  -0.04   0.05    -0.14   0.05   0.07    -0.10   0.04  -0.07
     9   6     0.02  -0.02   0.11     0.02  -0.08   0.06     0.03  -0.04  -0.07
    10   6    -0.01   0.02   0.02    -0.10  -0.01  -0.04    -0.05  -0.02   0.10
    11   6     0.03  -0.05  -0.06    -0.00  -0.03   0.07     0.01  -0.02  -0.03
    12   6    -0.00  -0.08  -0.05     0.03  -0.04   0.04     0.03  -0.02  -0.11
    13   6     0.03  -0.01   0.11     0.07  -0.09   0.08     0.07  -0.01  -0.09
    14   6    -0.01   0.04  -0.10    -0.08   0.01  -0.08    -0.08  -0.02   0.06
    15   6    -0.00  -0.07   0.09     0.09  -0.04  -0.02     0.03  -0.03   0.08
    16   6    -0.03  -0.03  -0.01    -0.01   0.02   0.05     0.00   0.01  -0.02
    17   6    -0.02   0.05  -0.11     0.02   0.09  -0.07    -0.02   0.04   0.10
    18   6     0.02   0.04  -0.15     0.17   0.02  -0.11     0.11  -0.02   0.11
    19   6    -0.08   0.07   0.10     0.02  -0.09  -0.05    -0.04  -0.01   0.15
    20   6     0.01  -0.05  -0.07     0.04   0.11   0.03     0.06   0.03  -0.13
    21   6    -0.01   0.04   0.06     0.14  -0.12  -0.03     0.06  -0.07   0.11
    22   6    -0.04  -0.02   0.15     0.05   0.02   0.13     0.01   0.08  -0.09
    23   6     0.03   0.02   0.04    -0.10  -0.02  -0.10    -0.06   0.00   0.04
    24   6    -0.04   0.07  -0.10     0.07  -0.08   0.12     0.08  -0.05  -0.08
    25   6     0.01  -0.04   0.11     0.01   0.14  -0.13    -0.05   0.12   0.08
    26   6     0.07  -0.01  -0.05    -0.06   0.09   0.06     0.02   0.01  -0.09
    27   1     0.10  -0.04   0.13    -0.11   0.03   0.17    -0.03   0.01   0.02
    28   1    -0.04   0.01  -0.08     0.04  -0.03  -0.13     0.03  -0.08   0.10
    29   1    -0.11   0.08  -0.07     0.04  -0.04   0.03    -0.04  -0.01   0.18
    30   1     0.03  -0.07   0.10    -0.19   0.06   0.12    -0.12   0.06  -0.11
    31   1    -0.06   0.04   0.03    -0.06  -0.02  -0.02    -0.02  -0.05   0.18
    32   1    -0.03  -0.11  -0.21    -0.02  -0.07   0.13     0.02  -0.04  -0.24
    33   1     0.03   0.00   0.06     0.00  -0.06   0.06     0.01   0.01  -0.07
    34   1     0.04   0.06  -0.40     0.17   0.07  -0.28     0.11  -0.09   0.26
    35   1    -0.03   0.05  -0.07     0.10   0.06  -0.05     0.05   0.02   0.08
    36   1     0.10   0.10  -0.02     0.12  -0.13  -0.04     0.08  -0.07   0.00
    37   1     0.04  -0.03  -0.15     0.02   0.10   0.07     0.07  -0.00  -0.17
    38   1    -0.07  -0.09   0.38    -0.04  -0.09   0.28    -0.05   0.06  -0.27
    39   1     0.02   0.09  -0.34     0.04   0.00   0.25     0.15  -0.03  -0.36
    40   1     0.06  -0.07  -0.07    -0.10   0.03  -0.07    -0.03   0.00  -0.08
    41   1    -0.01  -0.02   0.17     0.02   0.11  -0.21    -0.08   0.16   0.18
    42   1     0.08  -0.03  -0.22     0.01   0.06   0.25     0.14  -0.06  -0.24
                     28                     29                     30
                      A                      A                      A
 Frequencies --    593.6022               602.9110               636.2821
 Red. masses --      4.1446                 6.0741                 6.9394
 Frc consts  --      0.8605                 1.3009                 1.6553
 IR Inten    --      2.9607                 7.4045                 7.8754
  Atom  AN      X      Y      Z        X      Y      Z        X      Y      Z
     1   6     0.00  -0.05  -0.01     0.07   0.13   0.02    -0.02  -0.10  -0.01
     2   6     0.06  -0.02   0.05    -0.12   0.03   0.01     0.01  -0.04  -0.02
     3   6    -0.02   0.00  -0.14     0.14   0.04  -0.09    -0.03   0.03  -0.05
     4   6     0.08  -0.02  -0.02    -0.17   0.10   0.02     0.00  -0.02  -0.01
     5   6     0.04  -0.01   0.04    -0.09  -0.01   0.01     0.00   0.03  -0.00
     6   6    -0.00   0.00  -0.12     0.01   0.07  -0.09    -0.17   0.07   0.01
     7   6    -0.08  -0.01   0.12     0.14  -0.07   0.09     0.12   0.10   0.02
     8   6     0.01  -0.02  -0.00     0.03   0.06   0.01     0.11   0.07   0.02
     9   6     0.05  -0.03  -0.01    -0.14   0.10   0.01     0.06   0.04   0.01
    10   6     0.04  -0.00  -0.03    -0.10  -0.03   0.02    -0.06   0.15   0.05
    11   6    -0.02   0.02   0.25    -0.01   0.03   0.13    -0.16  -0.11  -0.00
    12   6    -0.04   0.03  -0.13     0.17  -0.13  -0.05     0.14  -0.03   0.01
    13   6     0.03   0.06   0.03    -0.13  -0.13  -0.04     0.00   0.14   0.04
    14   6    -0.01  -0.03  -0.02     0.05   0.07   0.02     0.13  -0.03  -0.00
    15   6    -0.03   0.01   0.16    -0.06  -0.05   0.08    -0.02  -0.03  -0.05
    16   6     0.03  -0.05  -0.13     0.03  -0.01  -0.06    -0.02  -0.19   0.03
    17   6    -0.06  -0.04  -0.02     0.15   0.05   0.03     0.01  -0.19  -0.05
    18   6    -0.02   0.04  -0.01    -0.02  -0.09  -0.02    -0.16   0.03  -0.00
    19   6     0.03  -0.01  -0.13     0.01   0.01  -0.04    -0.07  -0.09  -0.00
    20   6    -0.01  -0.01   0.00     0.00  -0.00  -0.04     0.26  -0.06   0.05
    21   6     0.02   0.01  -0.10    -0.10  -0.03  -0.05    -0.03   0.01   0.02
    22   6    -0.08   0.05   0.02     0.20  -0.15  -0.03    -0.03  -0.05  -0.01
    23   6    -0.00   0.02   0.04     0.02   0.03   0.03    -0.23   0.03  -0.04
    24   6    -0.03   0.03   0.10    -0.10  -0.04   0.01     0.04  -0.04  -0.02
    25   6     0.01  -0.02   0.02    -0.01   0.01   0.02     0.05   0.09   0.04
    26   6     0.03  -0.01  -0.05     0.02   0.01  -0.04     0.04   0.19  -0.07
    27   1    -0.02  -0.06   0.16     0.11   0.09   0.14    -0.02  -0.11   0.05
    28   1     0.12  -0.02  -0.11    -0.24   0.14  -0.03    -0.03  -0.01   0.00
    29   1    -0.09  -0.02   0.25     0.05  -0.05   0.16     0.09   0.10   0.10
    30   1    -0.00   0.00  -0.08     0.06   0.05  -0.04     0.12   0.06   0.03
    31   1     0.07  -0.07   0.16    -0.15  -0.05   0.15    -0.05   0.16   0.03
    32   1    -0.02   0.03  -0.31     0.26  -0.06  -0.11     0.10  -0.06   0.09
    33   1    -0.01   0.06   0.07    -0.02  -0.18  -0.03     0.07   0.12   0.03
    34   1    -0.01  -0.04  -0.01    -0.06   0.14   0.05    -0.15  -0.03  -0.02
    35   1    -0.03  -0.06   0.02     0.04   0.09   0.05    -0.04  -0.17  -0.05
    36   1     0.08   0.01  -0.30    -0.05  -0.03  -0.17    -0.10  -0.03   0.07
    37   1    -0.12   0.11   0.25    -0.05   0.02   0.09     0.26  -0.02   0.03
    38   1    -0.06   0.06   0.06     0.19  -0.17  -0.03     0.14   0.08   0.03
    39   1    -0.06   0.05   0.20    -0.09  -0.11   0.01     0.04  -0.04  -0.00
    40   1    -0.08   0.06   0.33    -0.01   0.06   0.14    -0.24  -0.05   0.00
    41   1    -0.08   0.04   0.24    -0.06   0.04   0.15    -0.19  -0.05   0.03
    42   1    -0.04   0.04   0.09    -0.02   0.04   0.00     0.19   0.12  -0.04
                     31                     32                     33
                      A                      A                      A
 Frequencies --    642.3593               653.4196               700.6565
 Red. masses --      6.8414                 3.7130                 6.2689
 Frc consts  --      1.6632                 0.9340                 1.8132
 IR Inten    --      2.5152                 5.8613                 0.4272
  Atom  AN      X      Y      Z        X      Y      Z        X      Y      Z
     1   6    -0.03  -0.20  -0.03     0.00   0.00  -0.05    -0.06  -0.22  -0.05
     2   6     0.16  -0.04   0.02     0.01   0.01  -0.08     0.07  -0.05  -0.00
     3   6    -0.06  -0.01  -0.03    -0.02   0.00   0.17    -0.07  -0.05  -0.04
     4   6     0.11   0.25   0.05     0.00  -0.00   0.05     0.06   0.10   0.03
     5   6     0.14  -0.06  -0.02     0.01  -0.03   0.08    -0.02   0.04  -0.00
     6   6    -0.04   0.02   0.03    -0.01   0.04  -0.18    -0.16   0.14   0.00
     7   6    -0.01   0.07   0.01     0.02   0.03   0.03     0.01  -0.10   0.00
     8   6    -0.10  -0.25  -0.05    -0.00  -0.01  -0.05    -0.01  -0.00   0.00
     9   6    -0.14   0.05   0.00    -0.00   0.00   0.01     0.01   0.07   0.01
    10   6     0.11   0.15   0.01     0.01   0.00   0.06    -0.08   0.26   0.05
    11   6    -0.05  -0.04   0.02    -0.00  -0.03  -0.16    -0.03   0.02  -0.03
    12   6    -0.01   0.05  -0.01     0.02  -0.01   0.02     0.05  -0.20  -0.01
    13   6    -0.13  -0.21  -0.05     0.00   0.00  -0.04    -0.01   0.06   0.02
    14   6    -0.15   0.05   0.01    -0.01   0.00  -0.01     0.03  -0.03  -0.00
    15   6    -0.01   0.01  -0.03    -0.04  -0.01   0.20     0.02  -0.08   0.03
    16   6    -0.01  -0.08   0.01     0.01  -0.05  -0.03    -0.00   0.11  -0.04
    17   6     0.04   0.24   0.05    -0.00   0.00   0.04     0.05  -0.11  -0.03
    18   6     0.07  -0.05  -0.02     0.00  -0.01   0.04    -0.08   0.01  -0.01
    19   6    -0.03  -0.03  -0.03    -0.01  -0.01   0.03     0.10   0.04   0.06
    20   6     0.10  -0.03   0.03     0.01   0.01   0.12    -0.19   0.11  -0.05
    21   6    -0.01   0.01   0.00     0.01  -0.00  -0.09     0.08   0.01   0.02
    22   6     0.09   0.00   0.01     0.00   0.01  -0.04     0.04  -0.06  -0.01
    23   6    -0.09   0.01  -0.00    -0.00  -0.01  -0.11     0.18  -0.01   0.04
    24   6     0.01  -0.00  -0.01    -0.03   0.01   0.10     0.13   0.02   0.04
    25   6     0.02   0.02   0.03     0.05  -0.03  -0.10    -0.06   0.03  -0.06
    26   6     0.02   0.07  -0.04    -0.03   0.06   0.10    -0.05  -0.13   0.05
    27   1    -0.04  -0.20   0.00     0.01   0.00  -0.08    -0.12  -0.21   0.01
    28   1     0.13   0.25   0.03    -0.00  -0.02   0.11     0.02   0.12   0.02
    29   1     0.01   0.05   0.07     0.08   0.07  -0.42    -0.06  -0.07  -0.03
    30   1    -0.09  -0.26  -0.05     0.00   0.01  -0.12    -0.03   0.00  -0.01
    31   1     0.11   0.15   0.01     0.01  -0.01   0.11    -0.14   0.28   0.09
    32   1    -0.05   0.03   0.03     0.10   0.00  -0.42     0.03  -0.22  -0.03
    33   1    -0.15  -0.20  -0.04     0.00   0.01  -0.06     0.06   0.03   0.02
    34   1     0.04   0.15   0.02     0.00  -0.02   0.08    -0.09   0.03   0.00
    35   1     0.04   0.24   0.05    -0.00  -0.00   0.07     0.04  -0.11  -0.03
    36   1    -0.05   0.00   0.05     0.09  -0.01  -0.39     0.13   0.02  -0.05
    37   1     0.11  -0.01   0.00    -0.01   0.04   0.17    -0.19   0.08  -0.08
    38   1    -0.08  -0.13  -0.01    -0.01   0.01  -0.08     0.15   0.03   0.02
    39   1    -0.00   0.01   0.03     0.00  -0.01  -0.04     0.15  -0.00  -0.03
    40   1    -0.10  -0.02   0.04     0.01  -0.02  -0.14     0.20   0.11  -0.06
    41   1    -0.08  -0.04   0.03     0.04  -0.09  -0.21     0.18   0.16  -0.08
    42   1     0.07   0.04  -0.04    -0.06   0.08   0.21    -0.10  -0.11  -0.01
                     34                     35                     36
                      A                      A                      A
 Frequencies --    714.6475               732.6372               755.7379
 Red. masses --      5.6794                 4.0279                 1.2841
 Frc consts  --      1.7090                 1.2738                 0.4321
 IR Inten    --      1.7990                 0.8989                26.1463
  Atom  AN      X      Y      Z        X      Y      Z        X      Y      Z
     1   6     0.14   0.10   0.04    -0.01  -0.01   0.03    -0.00   0.00  -0.01
     2   6     0.03   0.00  -0.03     0.02   0.06  -0.24    -0.01  -0.00  -0.00
     3   6     0.10   0.01   0.00    -0.01  -0.01   0.07    -0.00  -0.00   0.01
     4   6     0.02   0.02   0.01     0.01   0.01   0.04    -0.01  -0.02   0.02
     5   6    -0.03  -0.05   0.01    -0.01  -0.06   0.24     0.01   0.01  -0.04
     6   6     0.02   0.03   0.01    -0.01   0.03  -0.10     0.00   0.00  -0.01
     7   6    -0.14  -0.19  -0.04     0.00  -0.01  -0.05     0.00  -0.00   0.01
     8   6     0.02  -0.03  -0.01    -0.00  -0.00  -0.04     0.00  -0.01   0.03
     9   6    -0.01   0.02   0.01    -0.00  -0.02   0.10    -0.00  -0.01   0.03
    10   6    -0.05  -0.04   0.00    -0.01   0.01  -0.03     0.01   0.01   0.00
    11   6    -0.04   0.04  -0.00    -0.01   0.02   0.11    -0.00  -0.00  -0.00
    12   6    -0.14  -0.09  -0.03    -0.01  -0.02   0.07     0.00  -0.01   0.02
    13   6    -0.04  -0.00  -0.01     0.01   0.02  -0.06     0.01   0.01  -0.06
    14   6     0.02   0.02  -0.00     0.00   0.02  -0.10    -0.00  -0.01   0.06
    15   6    -0.07   0.04  -0.01     0.03  -0.01  -0.08    -0.00  -0.00  -0.01
    16   6     0.04  -0.03  -0.00    -0.04   0.04   0.12     0.00   0.00   0.01
    17   6     0.02   0.02   0.01    -0.00  -0.02   0.06     0.00   0.02  -0.07
    18   6    -0.04  -0.01   0.00    -0.01  -0.02   0.08     0.01   0.01  -0.06
    19   6    -0.01  -0.09   0.03     0.03  -0.01  -0.13     0.00  -0.00  -0.00
    20   6     0.12   0.02   0.03     0.00  -0.01  -0.07     0.01   0.00  -0.01
    21   6     0.01   0.27   0.00     0.03  -0.01  -0.04    -0.00   0.01  -0.01
    22   6     0.02  -0.02  -0.01     0.00   0.02  -0.08    -0.00   0.01  -0.04
    23   6    -0.17  -0.16  -0.04    -0.01   0.01   0.07    -0.01  -0.01   0.01
    24   6     0.25   0.15   0.05     0.00   0.00  -0.02     0.01   0.00  -0.01
    25   6    -0.00   0.09  -0.04    -0.03   0.02   0.08    -0.00   0.01   0.00
    26   6    -0.05  -0.11   0.01     0.03  -0.03  -0.06    -0.00  -0.01  -0.00
    27   1     0.18   0.08   0.06    -0.04  -0.03   0.27    -0.01  -0.01   0.07
    28   1     0.01   0.02   0.04     0.00  -0.02   0.17    -0.00   0.04  -0.22
    29   1    -0.29  -0.13  -0.00     0.03   0.01  -0.23     0.01   0.01  -0.09
    30   1     0.08  -0.05  -0.01     0.00   0.04  -0.21     0.01   0.05  -0.20
    31   1    -0.09  -0.00  -0.07    -0.01   0.05  -0.16     0.02  -0.02   0.11
    32   1    -0.09  -0.06   0.03    -0.00  -0.02  -0.02     0.02  -0.00  -0.06
    33   1    -0.01  -0.01  -0.03     0.02   0.05  -0.21    -0.02  -0.10   0.41
    34   1    -0.05   0.04   0.00    -0.01  -0.02   0.07    -0.02  -0.13   0.50
    35   1    -0.02   0.03   0.01    -0.01  -0.07   0.24    -0.02  -0.08   0.35
    36   1     0.01   0.24  -0.10    -0.05   0.01   0.34    -0.02   0.01   0.06
    37   1     0.07  -0.03   0.14     0.07  -0.07  -0.23     0.01  -0.01  -0.01
    38   1     0.03  -0.01  -0.02     0.01   0.01  -0.03    -0.03  -0.13   0.51
    39   1     0.28   0.19  -0.10    -0.10   0.06   0.37    -0.01   0.00   0.05
    40   1    -0.19  -0.14   0.01    -0.03   0.02   0.15     0.00  -0.01  -0.02
    41   1    -0.03   0.11   0.05     0.01   0.02   0.02     0.01   0.01  -0.01
    42   1     0.12  -0.20   0.19     0.04  -0.04  -0.11     0.02  -0.02  -0.02
                     37                     38                     39
                      A                      A                      A
 Frequencies --    758.0631               765.7044               768.6900
 Red. masses --      3.0401                 1.3438                 5.2493
 Frc consts  --      1.0293                 0.4642                 1.8275
 IR Inten    --      1.7449                27.1369                 1.7525
  Atom  AN      X      Y      Z        X      Y      Z        X      Y      Z
     1   6     0.02   0.00   0.05    -0.02  -0.00  -0.00     0.06   0.12   0.02
     2   6     0.04   0.04  -0.11    -0.00   0.00  -0.00     0.06   0.09  -0.00
     3   6     0.02   0.01  -0.11    -0.01  -0.00   0.06     0.03   0.01   0.03
     4   6     0.04   0.04   0.02    -0.00   0.01   0.00     0.11   0.25   0.09
     5   6    -0.03  -0.03   0.09     0.01  -0.00  -0.00    -0.10  -0.08  -0.01
     6   6    -0.01  -0.04   0.16    -0.00   0.00  -0.04    -0.02  -0.02  -0.04
     7   6    -0.01   0.01  -0.01     0.02   0.02  -0.03    -0.02   0.00  -0.01
     8   6    -0.02  -0.01   0.01    -0.00  -0.01  -0.00    -0.12  -0.17  -0.07
     9   6    -0.00  -0.02   0.13     0.00  -0.00   0.01     0.03   0.15  -0.10
    10   6    -0.04  -0.02  -0.07     0.00   0.00  -0.01    -0.14  -0.15  -0.00
    11   6     0.00  -0.01  -0.03    -0.00  -0.01   0.01    -0.01   0.00  -0.01
    12   6    -0.01   0.05  -0.07     0.01  -0.01   0.01    -0.03   0.04   0.01
    13   6    -0.00   0.03  -0.06     0.01   0.00  -0.00     0.09   0.11   0.06
    14   6     0.00   0.02  -0.10    -0.00  -0.01  -0.00    -0.06  -0.13   0.11
    15   6     0.01   0.01   0.01     0.01  -0.01  -0.05     0.03   0.01  -0.01
    16   6     0.02  -0.04  -0.13    -0.01   0.02   0.06    -0.03  -0.00   0.01
    17   6     0.01  -0.03   0.01    -0.00  -0.00  -0.00     0.04  -0.16  -0.08
    18   6    -0.02  -0.01   0.05     0.01   0.00   0.00    -0.02   0.03  -0.07
    19   6    -0.03   0.03   0.11    -0.01   0.01   0.03    -0.02   0.01  -0.01
    20   6    -0.03   0.00   0.05     0.02  -0.01  -0.05    -0.01  -0.02  -0.02
    21   6    -0.00  -0.04   0.07    -0.01  -0.00   0.04     0.06  -0.07   0.00
    22   6     0.02   0.01  -0.08    -0.00   0.01  -0.00     0.03  -0.05   0.05
    23   6     0.03   0.02  -0.05     0.03  -0.01  -0.05     0.00   0.04   0.00
    24   6    -0.02  -0.02   0.01    -0.01  -0.00   0.02    -0.01  -0.02  -0.01
    25   6     0.03  -0.04  -0.05     0.01  -0.01  -0.04     0.02  -0.03   0.02
    26   6    -0.01   0.05   0.04     0.01  -0.02  -0.06     0.03   0.06  -0.00
    27   1    -0.01  -0.02   0.28    -0.01   0.02  -0.12     0.01   0.15   0.01
    28   1     0.05   0.06  -0.07     0.00   0.01   0.01     0.08   0.23   0.25
    29   1    -0.03  -0.03   0.34    -0.00   0.02   0.04    -0.01   0.01  -0.05
    30   1    -0.01  -0.00  -0.04    -0.01  -0.00  -0.02    -0.14  -0.13  -0.25
    31   1    -0.07   0.04  -0.27    -0.00  -0.02   0.08    -0.20  -0.12  -0.06
    32   1    -0.07   0.04   0.24    -0.03  -0.03   0.16    -0.04   0.04  -0.04
    33   1     0.01   0.03  -0.10     0.01   0.00   0.01     0.19   0.01   0.29
    34   1    -0.03  -0.03   0.17     0.01  -0.01   0.02    -0.01  -0.08   0.03
    35   1    -0.00  -0.11   0.34     0.00  -0.01   0.02     0.13  -0.16  -0.25
    36   1     0.07  -0.06  -0.27     0.04  -0.00  -0.14     0.03  -0.07   0.11
    37   1    -0.07   0.08   0.15    -0.11   0.08   0.25    -0.02   0.01  -0.01
    38   1     0.03  -0.03   0.16    -0.01  -0.00   0.02     0.17   0.06   0.06
    39   1     0.07  -0.04  -0.34     0.06  -0.03  -0.26    -0.04   0.04   0.09
    40   1     0.04   0.00  -0.10    -0.10   0.08   0.40     0.02  -0.01  -0.03
    41   1    -0.01  -0.04   0.01    -0.18   0.14   0.46    -0.01  -0.05   0.02
    42   1    -0.06   0.08   0.06    -0.18   0.11   0.50    -0.00   0.07  -0.05
                     40                     41                     42
                      A                      A                      A
 Frequencies --    773.5578               775.9925               803.5230
 Red. masses --      5.0949                 3.2484                 1.6933
 Frc consts  --      1.7963                 1.1525                 0.6441
 IR Inten    --      0.5659                 0.8611                 7.8765
  Atom  AN      X      Y      Z        X      Y      Z        X      Y      Z
     1   6     0.13  -0.12  -0.01     0.06   0.00  -0.02     0.00  -0.01   0.03
     2   6     0.15  -0.07  -0.07     0.05  -0.04   0.16    -0.01  -0.01  -0.01
     3   6     0.05  -0.01   0.05     0.02   0.00   0.07     0.00  -0.02   0.06
     4   6     0.12  -0.08   0.01     0.07   0.06  -0.02    -0.02  -0.00  -0.01
     5   6    -0.07   0.04   0.05    -0.05   0.03  -0.17     0.00   0.01  -0.02
     6   6    -0.05  -0.02  -0.04    -0.02  -0.01  -0.08     0.00   0.03  -0.04
     7   6    -0.09   0.03  -0.02    -0.03   0.01   0.01     0.00  -0.05  -0.08
     8   6     0.06   0.23   0.04    -0.02   0.01   0.04    -0.01  -0.00  -0.01
     9   6    -0.00  -0.05  -0.12    -0.00  -0.03   0.18    -0.00   0.01   0.02
    10   6    -0.11  -0.07  -0.01    -0.08  -0.07   0.03     0.01   0.03   0.05
    11   6    -0.03  -0.01  -0.01    -0.02  -0.00  -0.01     0.02   0.02  -0.04
    12   6    -0.12   0.08  -0.01    -0.05   0.02   0.02    -0.00   0.02  -0.07
    13   6    -0.18  -0.08  -0.01    -0.02   0.02  -0.03     0.01   0.01  -0.01
    14   6     0.06   0.07   0.14     0.01   0.04  -0.18    -0.00  -0.01   0.01
    15   6     0.04   0.01  -0.01     0.01   0.00   0.00     0.00   0.01   0.06
    16   6    -0.05  -0.01  -0.00    -0.03   0.01   0.04    -0.01   0.01   0.05
    17   6     0.04   0.10  -0.00     0.02  -0.03   0.03     0.00  -0.00  -0.01
    18   6    -0.13   0.01  -0.06    -0.05  -0.02   0.07     0.00   0.00  -0.01
    19   6    -0.02   0.02   0.00    -0.00   0.00  -0.02     0.01  -0.02  -0.12
    20   6    -0.04  -0.02  -0.03    -0.01  -0.01  -0.03    -0.00  -0.01   0.01
    21   6     0.10  -0.09   0.03     0.05  -0.04  -0.02     0.02  -0.02   0.02
    22   6     0.06  -0.05   0.04     0.03  -0.00  -0.08     0.00  -0.00  -0.01
    23   6     0.03   0.05  -0.01     0.00   0.02   0.01    -0.01   0.01   0.02
    24   6     0.03  -0.02   0.01     0.02  -0.01  -0.01    -0.03   0.01   0.07
    25   6     0.03  -0.05   0.01     0.01  -0.01   0.02    -0.02  -0.00   0.06
    26   6     0.04   0.07  -0.01     0.02   0.03  -0.01     0.02   0.01  -0.02
    27   1     0.20  -0.14  -0.02     0.09   0.02  -0.22     0.02   0.03  -0.29
    28   1     0.18  -0.15   0.20     0.10   0.15  -0.42    -0.05  -0.01   0.07
    29   1    -0.11   0.03   0.02    -0.04   0.03  -0.13    -0.07  -0.10   0.45
    30   1     0.15   0.25  -0.16    -0.02  -0.10   0.44    -0.02  -0.02   0.05
    31   1    -0.06  -0.08  -0.03    -0.06  -0.12   0.17    -0.00   0.07  -0.07
    32   1    -0.19   0.04   0.02    -0.05   0.01  -0.13    -0.08   0.02   0.45
    33   1    -0.24  -0.12   0.18     0.01   0.07  -0.27     0.02  -0.00   0.04
    34   1    -0.17   0.20   0.10    -0.05   0.04   0.00     0.00  -0.03   0.07
    35   1    -0.06   0.18  -0.12     0.00  -0.09   0.29     0.00  -0.02   0.04
    36   1     0.08  -0.09   0.05     0.00  -0.03   0.15     0.13  -0.03  -0.37
    37   1    -0.07   0.06   0.01    -0.02   0.00  -0.02     0.11  -0.09  -0.25
    38   1     0.08  -0.03   0.03     0.07   0.00   0.05     0.00  -0.02   0.08
    39   1     0.02   0.06   0.02    -0.03   0.04   0.16     0.03   0.03  -0.19
    40   1     0.02   0.02   0.03     0.01  -0.00  -0.01    -0.04   0.01   0.12
    41   1    -0.02  -0.04   0.09     0.00  -0.02   0.02     0.08  -0.10  -0.23
    42   1    -0.06   0.12   0.01     0.01   0.03  -0.05     0.05  -0.01  -0.13
                     43                     44                     45
                      A                      A                      A
 Frequencies --    805.8506               814.2579               832.3355
 Red. masses --      2.7201                 4.5571                 5.2816
 Frc consts  --      1.0408                 1.7802                 2.1558
 IR Inten    --      1.4397                 6.5325                 1.1647
  Atom  AN      X      Y      Z        X      Y      Z        X      Y      Z
     1   6    -0.02   0.02   0.02    -0.01   0.08   0.03     0.04   0.19   0.03
     2   6     0.00   0.01  -0.01     0.05   0.06   0.00    -0.06   0.04   0.01
     3   6    -0.02   0.00   0.14    -0.03   0.09  -0.03     0.04  -0.01  -0.03
     4   6     0.00  -0.00  -0.00     0.08   0.01   0.00    -0.07  -0.08  -0.02
     5   6     0.02  -0.01   0.01     0.03  -0.05  -0.01     0.08  -0.06  -0.01
     6   6    -0.02   0.00  -0.15    -0.08  -0.12   0.04    -0.08   0.03   0.02
     7   6     0.03   0.05  -0.09     0.05   0.24   0.03    -0.01  -0.16  -0.00
     8   6     0.02  -0.02  -0.00     0.06  -0.03  -0.01     0.09  -0.14  -0.03
     9   6     0.00  -0.01  -0.00     0.01  -0.05  -0.01    -0.00  -0.02  -0.01
    10   6     0.01  -0.02  -0.01    -0.03  -0.17  -0.03     0.04   0.13   0.01
    11   6    -0.05  -0.00   0.19    -0.11  -0.10  -0.06    -0.14  -0.02  -0.06
    12   6     0.03  -0.03  -0.01     0.10  -0.11  -0.01    -0.01   0.02  -0.00
    13   6    -0.00  -0.01  -0.00    -0.04  -0.04  -0.02     0.01  -0.01   0.00
    14   6     0.01  -0.00   0.00     0.03   0.01   0.01     0.04   0.02   0.00
    15   6     0.00  -0.02  -0.09    -0.06  -0.07   0.04    -0.03   0.06   0.02
    16   6     0.02  -0.05  -0.15    -0.07  -0.01   0.07    -0.18  -0.03   0.00
    17   6    -0.01   0.01   0.00    -0.02   0.05   0.01    -0.03   0.07   0.02
    18   6     0.01  -0.00   0.00    -0.01   0.00  -0.00     0.01  -0.02  -0.00
    19   6    -0.00   0.01   0.09     0.11  -0.03  -0.07    -0.01  -0.02   0.03
    20   6    -0.03   0.02   0.00    -0.07   0.06  -0.05    -0.16  -0.02  -0.07
    21   6    -0.03   0.02   0.03    -0.09   0.09  -0.02     0.09  -0.07  -0.00
    22   6    -0.02   0.02  -0.00    -0.04   0.04   0.01    -0.05   0.02   0.01
    23   6     0.00   0.01   0.02     0.08   0.02   0.04     0.02   0.09  -0.02
    24   6     0.05  -0.01  -0.03     0.11  -0.01   0.08     0.21  -0.08   0.04
    25   6     0.02   0.00  -0.04    -0.05   0.09   0.02     0.07  -0.11   0.04
    26   6    -0.02   0.02   0.07    -0.00  -0.04  -0.02     0.09   0.17  -0.02
    27   1    -0.01   0.08  -0.35    -0.03   0.10  -0.01     0.01   0.19   0.07
    28   1     0.02  -0.03   0.08     0.21  -0.04   0.03    -0.04  -0.08  -0.07
    29   1    -0.06   0.03   0.26    -0.11   0.30   0.11     0.01  -0.17  -0.03
    30   1     0.03  -0.01  -0.08     0.14  -0.08   0.02     0.19  -0.18  -0.06
    31   1     0.04  -0.12   0.27     0.04  -0.15  -0.20    -0.00   0.13   0.08
    32   1    -0.08  -0.07   0.41    -0.06  -0.23   0.01     0.11   0.10  -0.03
    33   1    -0.02   0.00  -0.03    -0.10  -0.03   0.01     0.00  -0.01   0.00
    34   1     0.01  -0.01  -0.01    -0.02   0.01   0.03     0.02  -0.06  -0.03
    35   1    -0.01   0.01   0.03    -0.04   0.05   0.02    -0.07   0.10   0.00
    36   1    -0.07   0.01   0.07    -0.10   0.04  -0.28    -0.13  -0.20   0.10
    37   1    -0.12   0.12   0.20     0.01   0.02  -0.26    -0.18   0.24  -0.07
    38   1    -0.03  -0.00   0.02    -0.06   0.01   0.03    -0.12  -0.02  -0.04
    39   1     0.04  -0.06   0.02     0.16  -0.20  -0.07     0.17  -0.05   0.23
    40   1     0.12  -0.05  -0.41     0.05   0.13   0.14     0.02   0.04   0.03
    41   1     0.05   0.01  -0.06     0.14   0.10  -0.18     0.01  -0.08   0.18
    42   1     0.09  -0.05  -0.27     0.01  -0.04  -0.05    -0.10   0.27   0.01
                     46                     47                     48
                      A                      A                      A
 Frequencies --    845.9911               854.4921               868.0820
 Red. masses --      1.6207                 1.3590                 1.5836
 Frc consts  --      0.6834                 0.5847                 0.7031
 IR Inten    --     37.2710                 3.8393                 0.5022
  Atom  AN      X      Y      Z        X      Y      Z        X      Y      Z
     1   6    -0.01  -0.01   0.06    -0.01   0.00  -0.00    -0.02   0.01   0.07
     2   6     0.00   0.01  -0.01     0.00   0.01  -0.02     0.00   0.02   0.01
     3   6    -0.00   0.01  -0.02    -0.01  -0.00   0.01    -0.01  -0.00  -0.05
     4   6     0.01   0.01  -0.04     0.00  -0.01   0.04     0.02   0.01  -0.08
     5   6     0.00  -0.00   0.00     0.00  -0.01   0.02     0.00  -0.02   0.01
     6   6    -0.01  -0.01   0.02    -0.00   0.00  -0.01    -0.01   0.02  -0.04
     7   6     0.01   0.01  -0.02     0.01   0.00  -0.02    -0.00  -0.02   0.04
     8   6     0.00   0.00  -0.01     0.01   0.01  -0.04     0.03   0.00  -0.08
     9   6     0.00  -0.01   0.01    -0.00  -0.02   0.05     0.00  -0.02   0.05
    10   6    -0.00  -0.00   0.01    -0.00  -0.00   0.01    -0.02  -0.01   0.05
    11   6     0.01  -0.01  -0.06     0.00   0.00   0.00     0.00   0.02   0.05
    12   6     0.02  -0.00  -0.06     0.01  -0.00  -0.02    -0.00  -0.01   0.05
    13   6    -0.00  -0.00   0.01     0.00   0.01  -0.07    -0.01  -0.00  -0.02
    14   6     0.00  -0.01   0.02     0.01   0.01  -0.04     0.01  -0.00   0.04
    15   6    -0.02  -0.00   0.13    -0.00  -0.00   0.03     0.02   0.00  -0.06
    16   6     0.00   0.01   0.03     0.01   0.00  -0.00     0.02  -0.01  -0.04
    17   6     0.00   0.01  -0.02    -0.00  -0.01   0.07    -0.00   0.02  -0.01
    18   6    -0.00  -0.00   0.01     0.00   0.01  -0.06    -0.00   0.01  -0.02
    19   6    -0.00   0.01   0.04    -0.00   0.01   0.01    -0.01   0.01   0.03
    20   6     0.03  -0.00  -0.01     0.01   0.00   0.01    -0.01   0.01   0.03
    21   6     0.02   0.00  -0.09     0.01  -0.00  -0.02     0.00  -0.01   0.02
    22   6    -0.00   0.01  -0.02    -0.01  -0.01   0.06    -0.01   0.01  -0.02
    23   6     0.01  -0.01   0.00     0.00  -0.00  -0.00     0.01  -0.01  -0.03
    24   6    -0.00   0.00  -0.07    -0.00   0.00  -0.02    -0.01   0.00  -0.00
    25   6     0.00   0.01  -0.05     0.00   0.00  -0.01    -0.00  -0.00   0.01
    26   6    -0.02  -0.03  -0.01    -0.01  -0.01  -0.00     0.01  -0.00  -0.01
    27   1     0.01   0.05  -0.33    -0.02  -0.00   0.07    -0.03   0.08  -0.36
    28   1    -0.00  -0.06   0.27     0.03   0.07  -0.31     0.03  -0.12   0.45
    29   1    -0.06  -0.02   0.34    -0.02  -0.01   0.12     0.05  -0.01  -0.19
    30   1     0.01  -0.00   0.01     0.00  -0.09   0.34     0.04  -0.14   0.45
    31   1    -0.01   0.03  -0.09    -0.01   0.04  -0.12    -0.05   0.11  -0.31
    32   1    -0.02  -0.02   0.13    -0.02  -0.01   0.11     0.07   0.02  -0.24
    33   1    -0.00   0.02  -0.09    -0.03  -0.11   0.46    -0.02  -0.02   0.04
    34   1    -0.00   0.00  -0.00    -0.02  -0.08   0.32    -0.02  -0.05   0.20
    35   1    -0.01  -0.03   0.13     0.02   0.12  -0.45    -0.01   0.02  -0.00
    36   1    -0.08   0.04   0.42    -0.01   0.01   0.10     0.02  -0.01  -0.00
    37   1    -0.03   0.02   0.13     0.00   0.00   0.02     0.06  -0.04  -0.12
    38   1    -0.01  -0.03   0.14     0.01   0.08  -0.31    -0.02  -0.04   0.16
    39   1    -0.15   0.05   0.50    -0.04   0.02   0.12     0.02   0.01  -0.12
    40   1     0.03  -0.01  -0.08     0.01  -0.00  -0.02    -0.04   0.02   0.14
    41   1    -0.09   0.09   0.22    -0.03   0.02   0.06     0.03  -0.04  -0.10
    42   1    -0.04  -0.01   0.12    -0.01  -0.00   0.04    -0.03   0.02   0.08
                     49                     50                     51
                      A                      A                      A
 Frequencies --    879.5111               885.0725               895.8741
 Red. masses --      2.9588                 1.6263                 1.5091
 Frc consts  --      1.3485                 0.7506                 0.7136
 IR Inten    --      0.9211                 3.4589                10.8627
  Atom  AN      X      Y      Z        X      Y      Z        X      Y      Z
     1   6     0.08  -0.11   0.04     0.01  -0.00  -0.04     0.01  -0.01  -0.08
     2   6    -0.02  -0.08  -0.04    -0.00  -0.01  -0.00    -0.01  -0.01   0.01
     3   6     0.06   0.03  -0.02     0.00   0.00   0.04     0.00   0.00   0.04
     4   6    -0.10   0.04  -0.04    -0.01  -0.00   0.04    -0.02   0.00   0.02
     5   6     0.01   0.08   0.05     0.00   0.01  -0.01     0.01   0.01   0.03
     6   6     0.06  -0.06   0.01     0.00  -0.00  -0.03     0.01   0.00  -0.02
     7   6    -0.02   0.06   0.02     0.00   0.01  -0.02     0.00   0.01  -0.02
     8   6    -0.11   0.09   0.00    -0.01   0.01   0.00    -0.00   0.05  -0.11
     9   6    -0.03   0.06   0.06    -0.00   0.02  -0.03    -0.01   0.02  -0.04
    10   6     0.11  -0.01  -0.04     0.01  -0.02   0.04     0.02  -0.01   0.03
    11   6    -0.01  -0.04   0.00    -0.01  -0.00   0.04     0.00  -0.00   0.01
    12   6    -0.04   0.00   0.01    -0.00   0.00  -0.02     0.00  -0.01  -0.02
    13   6     0.05   0.04  -0.02     0.00  -0.00   0.02     0.00  -0.01   0.04
    14   6    -0.08  -0.03  -0.02    -0.01  -0.01   0.01    -0.01  -0.03   0.07
    15   6    -0.04   0.00  -0.00    -0.01  -0.00   0.01    -0.01  -0.00   0.00
    16   6    -0.07  -0.02   0.00     0.01  -0.03  -0.07    -0.02   0.00   0.02
    17   6     0.01  -0.08   0.00     0.00  -0.00  -0.02    -0.00  -0.00  -0.05
    18   6     0.05   0.01  -0.02     0.01  -0.00   0.02     0.02   0.00   0.01
    19   6     0.01  -0.03   0.01    -0.02   0.01   0.09     0.01  -0.01  -0.02
    20   6    -0.08   0.01  -0.03    -0.04   0.03   0.06    -0.01  -0.00  -0.02
    21   6    -0.05   0.05  -0.02    -0.00   0.01  -0.03    -0.01   0.01   0.00
    22   6     0.04  -0.04   0.00     0.00  -0.00  -0.01    -0.00   0.01  -0.03
    23   6    -0.02   0.02  -0.01     0.03  -0.02  -0.09    -0.02   0.01   0.03
    24   6     0.12  -0.02   0.03     0.03  -0.01  -0.04     0.02  -0.00   0.01
    25   6     0.03  -0.02   0.02    -0.02   0.02   0.05     0.02  -0.02  -0.03
    26   6     0.03   0.05  -0.01     0.03  -0.00  -0.04    -0.00   0.01   0.01
    27   1     0.29  -0.14  -0.29     0.02  -0.04   0.20     0.01  -0.09   0.45
    28   1    -0.32   0.05   0.27    -0.02   0.06  -0.21    -0.04   0.04  -0.11
    29   1    -0.08   0.09  -0.02    -0.03   0.01   0.11    -0.02   0.02   0.02
    30   1    -0.32   0.15   0.10    -0.03   0.02  -0.00    -0.06  -0.11   0.60
    31   1     0.28  -0.12   0.12     0.05   0.03  -0.16     0.02   0.08  -0.29
    32   1    -0.05  -0.02  -0.12    -0.03  -0.01   0.11    -0.03  -0.02   0.13
    33   1     0.09  -0.01   0.12     0.01   0.02  -0.08     0.01   0.04  -0.17
    34   1     0.05  -0.04   0.16     0.01   0.03  -0.11     0.02   0.02  -0.08
    35   1     0.08  -0.07  -0.13     0.00  -0.03   0.08     0.01  -0.05   0.13
    36   1    -0.17  -0.02  -0.02    -0.09   0.01   0.24    -0.01  -0.01  -0.06
    37   1    -0.08   0.13  -0.06     0.14  -0.10  -0.39    -0.05   0.08   0.09
    38   1     0.07  -0.01  -0.04     0.00  -0.01   0.03    -0.01  -0.06   0.25
    39   1     0.12  -0.12   0.04    -0.02  -0.01   0.16     0.02  -0.02   0.02
    40   1    -0.02   0.00   0.02    -0.13   0.08   0.47     0.05  -0.04  -0.20
    41   1     0.05  -0.01   0.02     0.13  -0.09  -0.33    -0.07   0.05   0.22
    42   1     0.00   0.07  -0.00    -0.09   0.08   0.32     0.01  -0.00  -0.08
                     52                     53                     54
                      A                      A                      A
 Frequencies --    914.6785               922.9380               934.0751
 Red. masses --      1.6316                 4.4076                 1.6273
 Frc consts  --      0.8043                 2.2120                 0.8366
 IR Inten    --     28.6368                 3.9164                20.4452
  Atom  AN      X      Y      Z        X      Y      Z        X      Y      Z
     1   6     0.01   0.02  -0.12    -0.02  -0.07   0.00     0.01   0.00  -0.00
     2   6    -0.01  -0.01   0.09    -0.02  -0.01  -0.01    -0.00  -0.00  -0.00
     3   6    -0.01  -0.01   0.05     0.01   0.02  -0.01     0.01   0.00   0.01
     4   6     0.01   0.03  -0.13    -0.01   0.17   0.04     0.00   0.04   0.01
     5   6    -0.00   0.00  -0.02    -0.00  -0.02  -0.05    -0.01  -0.03   0.06
     6   6    -0.00   0.00   0.00     0.03   0.06  -0.01    -0.01   0.00   0.05
     7   6     0.00  -0.00  -0.01    -0.00  -0.02   0.00    -0.00  -0.01  -0.00
     8   6     0.01  -0.01   0.04     0.14   0.10   0.10     0.04   0.03  -0.07
     9   6    -0.01  -0.02   0.07    -0.08  -0.00   0.00    -0.02   0.00  -0.01
    10   6    -0.00  -0.00  -0.00    -0.05  -0.06   0.06    -0.03   0.03  -0.12
    11   6    -0.00  -0.00  -0.00     0.03   0.07   0.00    -0.01  -0.00  -0.03
    12   6     0.01   0.00  -0.03     0.01  -0.05   0.00    -0.00   0.01  -0.01
    13   6    -0.00   0.00  -0.03    -0.06  -0.18  -0.06    -0.02  -0.05   0.00
    14   6     0.00   0.01  -0.03     0.07  -0.04  -0.03     0.02  -0.01   0.03
    15   6    -0.00  -0.00   0.01    -0.01   0.01   0.00     0.00   0.00   0.01
    16   6     0.00  -0.00   0.00    -0.00   0.04  -0.00     0.01   0.00   0.01
    17   6    -0.00  -0.01   0.03    -0.08  -0.17  -0.04    -0.02  -0.04  -0.01
    18   6     0.00   0.01  -0.03     0.21   0.04   0.02     0.05   0.01  -0.00
    19   6    -0.00   0.00   0.01    -0.01  -0.01  -0.00    -0.01   0.00   0.01
    20   6     0.00   0.00   0.00    -0.04  -0.01  -0.00     0.03  -0.01  -0.03
    21   6     0.00  -0.00  -0.00     0.00  -0.00   0.00     0.02  -0.01  -0.01
    22   6    -0.00   0.00   0.00    -0.14   0.17   0.05    -0.03   0.05  -0.01
    23   6     0.00  -0.00  -0.00    -0.07  -0.00  -0.01     0.02  -0.01  -0.04
    24   6     0.00  -0.00  -0.01     0.04  -0.01   0.01    -0.01   0.00  -0.01
    25   6    -0.00   0.00   0.00     0.04  -0.07   0.01    -0.03   0.02   0.05
    26   6     0.00  -0.00  -0.00     0.03   0.04  -0.00    -0.00  -0.00   0.01
    27   1    -0.03  -0.07   0.58     0.02  -0.08  -0.10     0.01   0.00   0.01
    28   1    -0.02  -0.15   0.66    -0.04   0.19   0.00    -0.00   0.04   0.02
    29   1    -0.00  -0.00   0.00    -0.06   0.01  -0.03    -0.01  -0.01   0.02
    30   1     0.02   0.03  -0.16     0.21   0.16  -0.27     0.07  -0.09   0.37
    31   1    -0.01  -0.02   0.06    -0.18   0.11  -0.38    -0.03  -0.21   0.71
    32   1    -0.03  -0.01   0.19     0.03  -0.04  -0.01    -0.00   0.01   0.03
    33   1    -0.01  -0.01   0.04    -0.24  -0.13   0.01    -0.06  -0.01  -0.08
    34   1    -0.01  -0.05   0.21     0.22   0.01  -0.02     0.04  -0.01   0.05
    35   1     0.00   0.03  -0.11     0.09  -0.24  -0.04     0.02  -0.04  -0.06
    36   1    -0.00   0.00   0.01    -0.03  -0.03  -0.02     0.02   0.00   0.07
    37   1     0.01  -0.01  -0.01    -0.02   0.03  -0.04    -0.04  -0.02   0.15
    38   1    -0.00   0.01  -0.03    -0.16   0.17  -0.07    -0.04   0.01   0.14
    39   1    -0.01   0.01   0.05     0.03   0.01   0.02    -0.02   0.03  -0.00
    40   1    -0.01   0.00   0.03    -0.04  -0.07  -0.07    -0.06   0.04   0.23
    41   1     0.01  -0.01  -0.03    -0.03  -0.04   0.15     0.10  -0.08  -0.30
    42   1    -0.00   0.00   0.02     0.01   0.05  -0.01     0.03  -0.02  -0.05
                     55                     56                     57
                      A                      A                      A
 Frequencies --    952.6476               960.9701               964.8393
 Red. masses --      4.6707                 1.2985                 1.3377
 Frc consts  --      2.4974                 0.7065                 0.7337
 IR Inten    --      1.5445                 0.3568                 3.5979
  Atom  AN      X      Y      Z        X      Y      Z        X      Y      Z
     1   6     0.15   0.06   0.02     0.01   0.01  -0.01     0.00   0.00  -0.01
     2   6    -0.01  -0.05  -0.01    -0.00  -0.00   0.00    -0.00  -0.00   0.01
     3   6     0.09  -0.02   0.00     0.00  -0.00   0.01     0.00   0.00   0.00
     4   6    -0.10   0.03  -0.00    -0.01   0.00  -0.00     0.00   0.01  -0.02
     5   6     0.04   0.01  -0.01     0.00   0.00  -0.01    -0.00  -0.00   0.01
     6   6    -0.14  -0.07  -0.04    -0.01  -0.00  -0.01    -0.00  -0.00   0.00
     7   6    -0.02  -0.02  -0.00     0.01   0.00  -0.05    -0.00  -0.00   0.01
     8   6     0.04  -0.00   0.01     0.00  -0.00   0.01     0.00   0.01  -0.03
     9   6    -0.05   0.04   0.01    -0.00   0.00   0.00    -0.00  -0.00   0.02
    10   6     0.03   0.06   0.04     0.00   0.00   0.02     0.00   0.00  -0.01
    11   6    -0.17  -0.14   0.01    -0.01  -0.02   0.00    -0.00  -0.00  -0.00
    12   6    -0.08   0.13   0.01    -0.01   0.01   0.04     0.00   0.00  -0.01
    13   6    -0.01  -0.05  -0.01     0.00  -0.00  -0.00     0.00   0.02  -0.09
    14   6     0.02  -0.02  -0.01     0.00  -0.00  -0.00    -0.00  -0.01   0.02
    15   6     0.03  -0.01  -0.03    -0.00  -0.00   0.01    -0.00   0.00   0.00
    16   6    -0.03  -0.12  -0.01    -0.00  -0.00   0.00    -0.00   0.00   0.00
    17   6    -0.03  -0.06  -0.02    -0.00  -0.00  -0.00     0.00   0.02  -0.09
    18   6     0.09   0.01   0.01     0.01  -0.00   0.00    -0.00  -0.02   0.07
    19   6     0.02   0.04  -0.02     0.00   0.00  -0.01    -0.00   0.00   0.00
    20   6     0.10   0.03   0.07     0.01  -0.00  -0.02     0.01  -0.00  -0.01
    21   6     0.08  -0.05   0.06     0.03  -0.01  -0.09     0.00  -0.00   0.00
    22   6    -0.04   0.05   0.01    -0.00   0.00   0.00    -0.00  -0.02   0.07
    23   6     0.18   0.03   0.09     0.02  -0.00  -0.02     0.00  -0.00  -0.01
    24   6    -0.09   0.03  -0.03    -0.03   0.00   0.08     0.00  -0.00  -0.01
    25   6    -0.09   0.15  -0.09    -0.00   0.01  -0.01    -0.00   0.00   0.01
    26   6    -0.06  -0.12  -0.02    -0.02   0.00   0.05    -0.00  -0.00   0.01
    27   1     0.31   0.00   0.03     0.02  -0.01   0.07     0.00  -0.00   0.03
    28   1    -0.26   0.09   0.02    -0.02  -0.00   0.02    -0.01  -0.03   0.11
    29   1     0.04  -0.04  -0.02    -0.04  -0.03   0.32     0.01   0.00  -0.05
    30   1     0.01   0.02  -0.03    -0.00   0.01  -0.02    -0.00  -0.03   0.12
    31   1     0.19   0.05  -0.14     0.00   0.04  -0.12     0.00  -0.01   0.04
    32   1    -0.07   0.13  -0.11     0.04   0.03  -0.26    -0.01  -0.00   0.05
    33   1    -0.03  -0.04   0.00    -0.00  -0.01   0.02    -0.02  -0.12   0.51
    34   1     0.10  -0.02  -0.01     0.01   0.00  -0.01     0.02   0.10  -0.42
    35   1     0.03  -0.09  -0.01    -0.00  -0.01   0.02    -0.02  -0.13   0.51
    36   1     0.22   0.00  -0.14    -0.12   0.03   0.55     0.01  -0.00  -0.03
    37   1     0.17  -0.10  -0.09    -0.04   0.06   0.11    -0.02   0.01   0.05
    38   1    -0.07   0.03  -0.02    -0.00   0.01  -0.03     0.02   0.10  -0.42
    39   1    -0.11   0.14   0.02     0.13  -0.05  -0.54    -0.01   0.01   0.04
    40   1     0.26   0.12  -0.20    -0.04   0.05   0.19    -0.01   0.01   0.05
    41   1    -0.10   0.19   0.01    -0.01   0.02   0.03     0.01  -0.01  -0.03
    42   1    -0.14  -0.06   0.16     0.08  -0.07  -0.29     0.01  -0.01  -0.03
                     58                     59                     60
                      A                      A                      A
 Frequencies --    973.5018               979.6568               992.3860
 Red. masses --      1.3402                 1.3294                 1.2813
 Frc consts  --      0.7483                 0.7517                 0.7434
 IR Inten    --      0.2590                 0.4782                 0.0011
  Atom  AN      X      Y      Z        X      Y      Z        X      Y      Z
     1   6    -0.01   0.00  -0.01    -0.00  -0.00   0.02    -0.00  -0.00   0.00
     2   6    -0.00   0.00   0.01     0.00  -0.00  -0.01     0.00   0.00  -0.00
     3   6    -0.01  -0.00   0.01     0.00   0.00  -0.01     0.00   0.00  -0.00
     4   6     0.01   0.00  -0.01    -0.00   0.00   0.00    -0.00  -0.00   0.01
     5   6    -0.01  -0.01   0.01    -0.00  -0.00   0.01    -0.00  -0.00   0.00
     6   6     0.01   0.01   0.01    -0.00  -0.00  -0.00     0.00  -0.00   0.00
     7   6     0.01   0.00  -0.06    -0.02  -0.01   0.08    -0.00  -0.00   0.00
     8   6     0.00   0.00  -0.01     0.00   0.00  -0.00     0.00   0.00  -0.01
     9   6     0.00  -0.00   0.00     0.00   0.00  -0.00     0.00   0.00  -0.00
    10   6    -0.01   0.00  -0.03    -0.00   0.00  -0.01     0.00   0.00  -0.00
    11   6     0.02   0.01  -0.00    -0.00  -0.00   0.01    -0.00   0.00  -0.00
    12   6    -0.01  -0.01   0.06     0.02   0.01  -0.09     0.00   0.00  -0.00
    13   6    -0.00  -0.00  -0.01    -0.00  -0.00  -0.00    -0.00  -0.02   0.06
    14   6     0.00   0.00   0.01     0.00  -0.00   0.00    -0.00  -0.00   0.00
    15   6     0.00  -0.00  -0.00    -0.01  -0.00   0.02    -0.00   0.00   0.00
    16   6     0.01   0.00  -0.02     0.00  -0.00  -0.01     0.00   0.00  -0.00
    17   6     0.00   0.00  -0.01    -0.00  -0.00   0.00     0.00   0.02  -0.06
    18   6    -0.00  -0.00   0.01     0.00  -0.00   0.00     0.00   0.02  -0.09
    19   6     0.00  -0.01  -0.01     0.00  -0.00  -0.01     0.00   0.00   0.00
    20   6    -0.03   0.01   0.04    -0.01   0.00   0.02     0.00  -0.00  -0.00
    21   6    -0.01   0.01  -0.01     0.02  -0.00  -0.07     0.00  -0.00  -0.00
    22   6    -0.00   0.00   0.01    -0.00   0.00  -0.00    -0.00  -0.02   0.09
    23   6    -0.04   0.01   0.07    -0.01   0.01   0.04    -0.00   0.00   0.00
    24   6    -0.00   0.00   0.03    -0.02   0.00   0.06    -0.00   0.00   0.00
    25   6     0.00  -0.00   0.00     0.00   0.00  -0.01    -0.00   0.00   0.00
    26   6     0.04  -0.00  -0.08     0.01  -0.00  -0.03     0.00  -0.00  -0.00
    27   1    -0.03  -0.00   0.05     0.00   0.01  -0.08    -0.00   0.00  -0.01
    28   1     0.03  -0.01   0.03    -0.00   0.01  -0.01     0.00   0.01  -0.03
    29   1    -0.05  -0.04   0.37     0.07   0.04  -0.49     0.00   0.00  -0.01
    30   1     0.02  -0.02   0.06     0.00  -0.01   0.02    -0.00  -0.01   0.03
    31   1    -0.01  -0.06   0.22     0.01  -0.03   0.08    -0.00  -0.00   0.01
    32   1     0.07   0.01  -0.34    -0.09  -0.02   0.52    -0.00  -0.00   0.01
    33   1    -0.01  -0.01   0.05    -0.00  -0.00   0.01     0.02   0.10  -0.42
    34   1    -0.00   0.01  -0.04     0.00   0.00  -0.01    -0.02  -0.13   0.54
    35   1    -0.00  -0.01   0.04     0.00  -0.00  -0.00    -0.02  -0.10   0.41
    36   1    -0.03   0.01   0.06    -0.08   0.02   0.39    -0.00   0.00   0.00
    37   1     0.09  -0.12  -0.25     0.06  -0.07  -0.15    -0.00   0.00   0.01
    38   1     0.00   0.01  -0.03     0.00   0.00   0.01     0.02   0.13  -0.53
    39   1     0.04  -0.03  -0.14     0.09  -0.04  -0.37     0.00  -0.00  -0.00
    40   1     0.12  -0.12  -0.46     0.06  -0.05  -0.21     0.00  -0.00  -0.01
    41   1     0.00  -0.01  -0.01    -0.01   0.02   0.03     0.00  -0.00  -0.01
    42   1    -0.13   0.12   0.50    -0.05   0.04   0.19    -0.00   0.00   0.01
                     61                     62                     63
                      A                      A                      A
 Frequencies --   1002.2462              1027.9003              1034.8804
 Red. masses --      1.2603                 3.7896                 2.3688
 Frc consts  --      0.7459                 2.3591                 1.4947
 IR Inten    --      0.8827                 0.1644                 2.4843
  Atom  AN      X      Y      Z        X      Y      Z        X      Y      Z
     1   6     0.00  -0.00  -0.00     0.02  -0.01  -0.00    -0.00  -0.00  -0.00
     2   6    -0.00   0.00  -0.00     0.00  -0.01  -0.00    -0.01  -0.01  -0.00
     3   6     0.00   0.00  -0.00     0.01   0.03   0.00     0.01   0.00   0.00
     4   6    -0.01  -0.00   0.00    -0.04  -0.02  -0.01    -0.02   0.00  -0.00
     5   6     0.01   0.01  -0.01     0.06   0.04   0.01     0.00   0.02   0.00
     6   6     0.00  -0.00  -0.01    -0.11  -0.07   0.02     0.00  -0.01  -0.00
     7   6    -0.00   0.00   0.00    -0.01   0.06  -0.00    -0.00  -0.00  -0.00
     8   6    -0.00  -0.00   0.01    -0.00  -0.02  -0.01    -0.02   0.01   0.00
     9   6    -0.00   0.00  -0.00    -0.02   0.01   0.00     0.05   0.02   0.01
    10   6     0.01  -0.01   0.03     0.05  -0.05  -0.02    -0.00   0.00   0.00
    11   6    -0.01  -0.00  -0.00    -0.14   0.21  -0.02    -0.00   0.00   0.00
    12   6     0.00  -0.00  -0.00     0.05  -0.18   0.01     0.00  -0.00   0.00
    13   6     0.00   0.00   0.00     0.01   0.02   0.01     0.03  -0.10  -0.02
    14   6    -0.00  -0.00  -0.00    -0.01  -0.01  -0.00     0.02  -0.05  -0.01
    15   6    -0.00   0.00   0.00    -0.05   0.08  -0.01    -0.00   0.00  -0.00
    16   6    -0.01   0.00   0.00     0.04   0.14  -0.06     0.00   0.01  -0.00
    17   6    -0.00   0.00   0.00    -0.00   0.02   0.00     0.09   0.05   0.02
    18   6     0.00   0.00   0.00     0.01  -0.00   0.00    -0.17  -0.13  -0.04
    19   6     0.00   0.01   0.01    -0.02   0.03  -0.01    -0.00   0.00  -0.00
    20   6     0.05  -0.01  -0.08     0.11   0.01   0.06     0.00   0.00   0.00
    21   6     0.01  -0.00  -0.01     0.13  -0.11   0.03     0.00  -0.00   0.00
    22   6     0.00  -0.00  -0.00     0.00  -0.02  -0.00    -0.04   0.21   0.05
    23   6    -0.01   0.01   0.02    -0.04   0.01  -0.02    -0.00   0.00  -0.00
    24   6    -0.00  -0.00   0.01    -0.02   0.01   0.00     0.00  -0.00   0.00
    25   6    -0.02   0.01   0.09     0.07  -0.12   0.05     0.00  -0.00   0.00
    26   6    -0.01  -0.03  -0.05    -0.08  -0.05  -0.02    -0.00  -0.00  -0.00
    27   1     0.01  -0.01   0.01     0.09  -0.03   0.02     0.01  -0.01   0.01
    28   1    -0.01   0.00  -0.01    -0.08  -0.00  -0.00    -0.11   0.04   0.01
    29   1    -0.00   0.00  -0.02    -0.38   0.22   0.00    -0.01   0.00   0.00
    30   1    -0.02   0.02  -0.04    -0.09   0.01   0.00    -0.11   0.05   0.01
    31   1    -0.02   0.08  -0.25     0.34  -0.18   0.01     0.02  -0.00  -0.01
    32   1    -0.00  -0.00   0.01    -0.02  -0.24  -0.04     0.01   0.00  -0.01
    33   1     0.00   0.00   0.00     0.01   0.03   0.01     0.42  -0.25  -0.04
    34   1     0.00   0.00  -0.00     0.02  -0.02  -0.00    -0.14  -0.39  -0.10
    35   1    -0.00   0.01  -0.01    -0.02   0.02   0.01     0.48  -0.09  -0.00
    36   1    -0.01  -0.00   0.05     0.13  -0.11   0.06     0.00  -0.00  -0.00
    37   1    -0.22   0.27   0.55     0.18  -0.02  -0.08     0.00   0.01   0.00
    38   1    -0.00  -0.01   0.01    -0.04  -0.05  -0.01     0.16   0.38   0.10
    39   1     0.01  -0.00  -0.03    -0.02   0.33  -0.08    -0.00   0.00   0.00
    40   1     0.05   0.01  -0.19    -0.05   0.13  -0.03    -0.00   0.01  -0.00
    41   1     0.20  -0.16  -0.51     0.01  -0.15   0.09     0.01  -0.00  -0.00
    42   1    -0.15   0.07   0.28    -0.26   0.03  -0.08    -0.01   0.00  -0.00
                     64                     65                     66
                      A                      A                      A
 Frequencies --   1074.5704              1129.5730              1158.6099
 Red. masses --      2.1972                 2.9892                 1.9418
 Frc consts  --      1.4948                 2.2471                 1.5358
 IR Inten    --      4.5885                 0.4376                 1.5861
  Atom  AN      X      Y      Z        X      Y      Z        X      Y      Z
     1   6     0.00   0.02   0.00    -0.08  -0.05  -0.01    -0.01   0.05   0.01
     2   6     0.00  -0.00   0.00    -0.03  -0.00  -0.00     0.01  -0.04  -0.00
     3   6     0.00  -0.01  -0.00    -0.03   0.09   0.01    -0.02  -0.01  -0.00
     4   6     0.01   0.00   0.00     0.05   0.02   0.01     0.03  -0.05  -0.01
     5   6    -0.03  -0.02  -0.00    -0.01  -0.03  -0.01    -0.03  -0.02  -0.01
     6   6     0.02   0.01  -0.00     0.16   0.09   0.02    -0.01  -0.03  -0.00
     7   6     0.01  -0.01   0.00    -0.02  -0.07  -0.01    -0.00   0.01   0.00
     8   6     0.00   0.00  -0.00    -0.02   0.04   0.01    -0.05  -0.03  -0.01
     9   6     0.01   0.00   0.00     0.01  -0.02  -0.00     0.10   0.06   0.02
    10   6    -0.02   0.02   0.00     0.02  -0.06  -0.02     0.05   0.03   0.01
    11   6     0.03  -0.07   0.01    -0.02   0.00   0.00     0.01   0.01   0.00
    12   6    -0.02   0.06  -0.00     0.04  -0.04   0.01     0.01  -0.01   0.00
    13   6    -0.01  -0.01  -0.00     0.01   0.00   0.00    -0.02  -0.12  -0.03
    14   6     0.00   0.01   0.00    -0.02   0.00  -0.00    -0.04   0.11   0.02
    15   6     0.02  -0.05   0.00    -0.02   0.06  -0.00     0.01   0.01   0.00
    16   6    -0.03  -0.00  -0.00    -0.16  -0.08  -0.03    -0.00   0.02  -0.00
    17   6    -0.00  -0.01  -0.00     0.00   0.00   0.00    -0.07  -0.10  -0.03
    18   6     0.00   0.00   0.00    -0.02   0.00   0.00    -0.01   0.05   0.01
    19   6     0.04   0.04   0.00    -0.10  -0.04  -0.02    -0.01  -0.00  -0.00
    20   6     0.05   0.08   0.01     0.13   0.03   0.04     0.01   0.00   0.00
    21   6    -0.04   0.01  -0.01     0.00  -0.02  -0.00    -0.01   0.00  -0.00
    22   6     0.00   0.00   0.00     0.01  -0.01  -0.00     0.04   0.03   0.01
    23   6    -0.09   0.06  -0.04     0.16   0.02   0.04     0.01  -0.01   0.00
    24   6     0.00  -0.01   0.00     0.07   0.00   0.02     0.00  -0.00   0.00
    25   6     0.15  -0.07   0.07    -0.03   0.03  -0.02    -0.01  -0.01  -0.00
    26   6    -0.14  -0.12  -0.03    -0.06  -0.02  -0.01     0.00   0.01  -0.00
    27   1    -0.02   0.03  -0.01    -0.07  -0.05  -0.02    -0.09   0.09   0.01
    28   1     0.01   0.00   0.00     0.16  -0.02   0.00    -0.14   0.01  -0.00
    29   1     0.15  -0.07   0.01    -0.14  -0.02  -0.01    -0.01   0.01  -0.00
    30   1     0.05  -0.02   0.00    -0.06   0.06   0.02     0.12  -0.09  -0.02
    31   1    -0.04   0.01   0.11    -0.17  -0.01   0.07     0.15   0.01  -0.02
    32   1    -0.03   0.06  -0.00     0.27   0.14   0.05    -0.02  -0.04  -0.00
    33   1    -0.02  -0.01  -0.00     0.01  -0.00   0.00     0.18  -0.21  -0.04
    34   1    -0.00   0.02   0.01    -0.02   0.03   0.01    -0.10   0.57   0.13
    35   1    -0.01  -0.01  -0.00     0.01   0.00   0.00    -0.25  -0.04  -0.02
    36   1    -0.01   0.03  -0.02    -0.29  -0.22  -0.04    -0.03  -0.01  -0.01
    37   1     0.14   0.39  -0.25     0.18   0.20  -0.11     0.00   0.03   0.01
    38   1     0.02   0.02   0.00     0.04   0.02   0.01     0.44   0.34   0.10
    39   1     0.01  -0.17   0.03     0.06   0.25  -0.02     0.00  -0.01   0.00
    40   1    -0.10   0.46  -0.09     0.16   0.02   0.05     0.01  -0.06   0.01
    41   1     0.42   0.12   0.18    -0.24  -0.10  -0.03    -0.08  -0.06  -0.02
    42   1    -0.33  -0.03  -0.10    -0.41   0.16  -0.19    -0.03   0.02  -0.02
                     67                     68                     69
                      A                      A                      A
 Frequencies --   1169.9577              1180.7472              1193.1052
 Red. masses --      1.6457                 1.4814                 1.2238
 Frc consts  --      1.3272                 1.2168                 1.0264
 IR Inten    --      1.5775                 3.2657                 1.3574
  Atom  AN      X      Y      Z        X      Y      Z        X      Y      Z
     1   6     0.05  -0.02   0.00    -0.03  -0.01  -0.00     0.01   0.00   0.00
     2   6    -0.08   0.03  -0.00    -0.02  -0.01  -0.00     0.02   0.01   0.00
     3   6    -0.05   0.01  -0.00    -0.02   0.08   0.00     0.02  -0.05  -0.00
     4   6     0.04  -0.02  -0.00     0.02   0.00   0.00    -0.02  -0.00  -0.00
     5   6    -0.08   0.03   0.00     0.02  -0.01  -0.00     0.00  -0.01  -0.00
     6   6    -0.05   0.02   0.01     0.01   0.02   0.01     0.02   0.00  -0.00
     7   6     0.02  -0.01   0.00    -0.02  -0.05  -0.01     0.03   0.04   0.01
     8   6     0.05  -0.02  -0.00    -0.01   0.01   0.00    -0.01  -0.00  -0.00
     9   6    -0.07   0.03   0.00     0.01  -0.00   0.00     0.00  -0.01  -0.00
    10   6     0.04  -0.01  -0.00     0.02  -0.03  -0.01    -0.01   0.01   0.00
    11   6     0.04   0.03  -0.00    -0.03  -0.02  -0.01     0.01   0.02  -0.00
    12   6    -0.02  -0.02  -0.01     0.04  -0.00   0.01    -0.03  -0.01  -0.01
    13   6     0.03  -0.01  -0.00     0.00  -0.01  -0.00    -0.01   0.00   0.00
    14   6    -0.07   0.01  -0.00    -0.01   0.00   0.00     0.02   0.01   0.00
    15   6     0.05   0.03   0.01    -0.03   0.03  -0.01    -0.00  -0.01   0.00
    16   6    -0.01  -0.03   0.01     0.02  -0.07   0.02    -0.01  -0.01   0.00
    17   6     0.04  -0.01  -0.00    -0.01  -0.00  -0.00    -0.01  -0.00  -0.00
    18   6    -0.01   0.03   0.01    -0.01   0.01   0.00     0.01  -0.02  -0.00
    19   6     0.01  -0.04   0.01     0.03   0.01   0.01    -0.02  -0.00  -0.00
    20   6     0.00   0.02  -0.01    -0.06  -0.03  -0.01     0.00   0.00   0.00
    21   6    -0.03  -0.00  -0.01     0.02  -0.05   0.01    -0.03  -0.04  -0.01
    22   6    -0.04  -0.02  -0.01     0.01  -0.00   0.00     0.01   0.01   0.00
    23   6     0.00   0.02  -0.00    -0.04   0.05  -0.03     0.00   0.04  -0.01
    24   6    -0.01   0.02  -0.00    -0.02   0.02  -0.01     0.03   0.04   0.01
    25   6    -0.02  -0.02  -0.00     0.01   0.02  -0.00    -0.01  -0.01  -0.00
    26   6     0.02  -0.01   0.01     0.03  -0.03   0.02     0.02  -0.03   0.01
    27   1     0.31  -0.11  -0.02     0.07  -0.05  -0.00    -0.13   0.06   0.00
    28   1     0.35  -0.13  -0.02     0.06  -0.01  -0.00    -0.10   0.03   0.00
    29   1     0.17  -0.07   0.01    -0.25   0.05  -0.04     0.25  -0.05   0.03
    30   1     0.35  -0.13  -0.02    -0.07   0.04   0.01    -0.04   0.01   0.00
    31   1     0.26  -0.08  -0.02     0.02  -0.03  -0.03    -0.10   0.04   0.02
    32   1    -0.16  -0.14  -0.01     0.38   0.27   0.08    -0.33  -0.25  -0.07
    33   1     0.29  -0.10  -0.01     0.06  -0.03  -0.01    -0.13   0.05   0.01
    34   1    -0.04   0.17   0.04    -0.02   0.10   0.02     0.03  -0.17  -0.04
    35   1     0.31  -0.11  -0.01    -0.05   0.01   0.00    -0.13   0.04   0.00
    36   1    -0.13  -0.06  -0.01     0.01  -0.06   0.00    -0.37  -0.27  -0.06
    37   1     0.00   0.16  -0.02    -0.07  -0.09   0.03     0.01   0.02  -0.01
    38   1    -0.18  -0.13  -0.04     0.06   0.04   0.01     0.13   0.10   0.03
    39   1    -0.02   0.09  -0.02    -0.03   0.22  -0.03     0.01   0.44  -0.04
    40   1     0.01   0.15  -0.03    -0.04   0.44  -0.10     0.01   0.29  -0.06
    41   1    -0.13  -0.08  -0.01     0.22   0.17   0.04    -0.09  -0.05  -0.01
    42   1     0.11  -0.06   0.05     0.42  -0.24   0.20     0.24  -0.14   0.11
                     70                     71                     72
                      A                      A                      A
 Frequencies --   1199.3390              1205.8926              1220.6998
 Red. masses --      1.2584                 1.2024                 1.2841
 Frc consts  --      1.0664                 1.0302                 1.1274
 IR Inten    --      2.2022                 0.0486                 0.6038
  Atom  AN      X      Y      Z        X      Y      Z        X      Y      Z
     1   6     0.00  -0.00   0.00    -0.01   0.02   0.00     0.00   0.02   0.00
     2   6    -0.01   0.01   0.00     0.03  -0.02  -0.00     0.04  -0.03  -0.00
     3   6     0.00  -0.01  -0.00     0.02  -0.02  -0.00     0.01  -0.02  -0.00
     4   6     0.00  -0.01  -0.00    -0.01  -0.00  -0.00     0.01  -0.01  -0.00
     5   6     0.01   0.00   0.00     0.02  -0.00   0.00    -0.06   0.01  -0.00
     6   6     0.02   0.01  -0.00     0.02  -0.00  -0.00    -0.02  -0.03  -0.01
     7   6     0.02   0.02   0.01    -0.01   0.01   0.00    -0.02   0.00  -0.00
     8   6     0.01   0.00   0.00    -0.00   0.00   0.00    -0.01  -0.00   0.00
     9   6     0.00   0.02   0.00     0.06   0.02   0.01     0.04   0.00   0.00
    10   6     0.00  -0.00   0.00    -0.02   0.00  -0.00     0.02   0.04   0.01
    11   6    -0.01  -0.04   0.00    -0.00   0.02  -0.00     0.05  -0.02   0.01
    12   6    -0.01   0.01  -0.00     0.00   0.00   0.00     0.02  -0.01   0.00
    13   6     0.01  -0.01  -0.00    -0.02  -0.01  -0.00    -0.03   0.01   0.00
    14   6    -0.01  -0.01  -0.00     0.03  -0.05  -0.01    -0.04   0.04   0.01
    15   6    -0.07  -0.02  -0.01     0.01  -0.01   0.00     0.03   0.04   0.01
    16   6     0.04   0.02   0.00    -0.02  -0.00  -0.01     0.02  -0.02   0.01
    17   6     0.00   0.00   0.00     0.01   0.02   0.01     0.03  -0.02  -0.00
    18   6    -0.01   0.02   0.00    -0.02   0.02   0.00     0.00  -0.02  -0.00
    19   6    -0.04   0.04  -0.02     0.01  -0.01   0.00    -0.01  -0.00  -0.00
    20   6    -0.02  -0.04   0.00     0.01   0.01   0.00    -0.01  -0.00  -0.00
    21   6     0.01  -0.04   0.00    -0.01   0.01  -0.00    -0.02   0.00  -0.00
    22   6    -0.02  -0.01  -0.00    -0.03  -0.01  -0.00    -0.01  -0.02  -0.00
    23   6    -0.01  -0.01  -0.00     0.00   0.01  -0.00     0.00   0.01  -0.00
    24   6     0.04   0.01   0.01    -0.00  -0.00  -0.00    -0.00   0.00  -0.00
    25   6     0.03   0.04   0.00    -0.01  -0.01  -0.00    -0.00   0.01  -0.00
    26   6    -0.02   0.01  -0.01     0.01  -0.01   0.01     0.00   0.00   0.00
    27   1     0.01  -0.00  -0.00    -0.23   0.10   0.01    -0.26   0.12   0.01
    28   1     0.04  -0.02  -0.00    -0.28   0.10   0.01    -0.27   0.09   0.01
    29   1     0.15  -0.03   0.03    -0.05   0.03  -0.01    -0.35   0.15  -0.05
    30   1    -0.02   0.01   0.00    -0.19   0.07   0.01     0.36  -0.14  -0.02
    31   1    -0.09   0.04  -0.02    -0.12   0.03   0.03     0.19  -0.01  -0.03
    32   1    -0.05  -0.02  -0.01    -0.04  -0.03  -0.01     0.13   0.08   0.03
    33   1     0.21  -0.09  -0.01     0.16  -0.08  -0.01    -0.35   0.13   0.02
    34   1    -0.05   0.28   0.06    -0.09   0.47   0.11     0.02  -0.17  -0.04
    35   1     0.13  -0.05  -0.01     0.25  -0.07  -0.01     0.37  -0.15  -0.02
    36   1    -0.20  -0.18  -0.05     0.02   0.03   0.01    -0.22  -0.13  -0.05
    37   1    -0.04  -0.37   0.13     0.03   0.12  -0.06    -0.02  -0.02   0.03
    38   1    -0.17  -0.13  -0.04    -0.42  -0.32  -0.10    -0.09  -0.08  -0.02
    39   1     0.03   0.30  -0.02    -0.00  -0.05   0.00    -0.01   0.10  -0.01
    40   1    -0.01  -0.23   0.05     0.01   0.16  -0.03     0.00  -0.04   0.01
    41   1     0.43   0.30   0.06    -0.20  -0.14  -0.03     0.11   0.08   0.02
    42   1    -0.24   0.12  -0.10     0.15  -0.09   0.07    -0.07   0.04  -0.03
                     73                     74                     75
                      A                      A                      A
 Frequencies --   1236.0430              1238.1321              1243.7662
 Red. masses --      2.3832                 1.6634                 1.9375
 Frc consts  --      2.1452                 1.5024                 1.7660
 IR Inten    --      2.3408                 0.5598                 0.2097
  Atom  AN      X      Y      Z        X      Y      Z        X      Y      Z
     1   6     0.01   0.02   0.00    -0.02   0.06   0.01     0.01   0.01   0.00
     2   6    -0.01  -0.01  -0.00    -0.02  -0.05  -0.01    -0.02  -0.01  -0.00
     3   6    -0.06   0.05   0.00    -0.10   0.09   0.00    -0.02   0.02   0.00
     4   6     0.01   0.02   0.01     0.05   0.03   0.01     0.00   0.01   0.00
     5   6     0.03   0.01   0.00    -0.01  -0.02  -0.00     0.00  -0.00   0.00
     6   6    -0.09  -0.03  -0.00    -0.03  -0.01   0.00    -0.04  -0.06  -0.02
     7   6    -0.01  -0.06  -0.01     0.02  -0.03  -0.00    -0.01  -0.03  -0.01
     8   6     0.01  -0.02  -0.00    -0.02   0.01   0.00     0.01  -0.00  -0.00
     9   6     0.05  -0.00   0.00     0.11  -0.00   0.00    -0.01  -0.00  -0.00
    10   6    -0.03   0.00  -0.00     0.02  -0.01  -0.00    -0.02   0.03   0.01
    11   6     0.08   0.03  -0.00    -0.00  -0.02   0.00     0.05  -0.08   0.01
    12   6     0.01  -0.04   0.00    -0.00  -0.00  -0.00     0.02  -0.01   0.00
    13   6    -0.02  -0.01  -0.00    -0.04  -0.01  -0.00     0.00   0.00   0.00
    14   6     0.08  -0.07  -0.01     0.00  -0.00  -0.00     0.03  -0.02  -0.00
    15   6     0.16   0.11   0.03    -0.06  -0.05  -0.01     0.07   0.05   0.02
    16   6     0.04  -0.08   0.03     0.03   0.05  -0.00    -0.04   0.08  -0.03
    17   6    -0.02   0.04   0.01     0.01   0.01   0.00    -0.00   0.01   0.00
    18   6    -0.01  -0.00  -0.00    -0.02  -0.02  -0.00     0.00   0.00   0.00
    19   6     0.00  -0.12   0.02     0.01   0.03  -0.00    -0.04   0.19  -0.04
    20   6    -0.02   0.03  -0.02     0.00   0.02  -0.00     0.04  -0.03   0.03
    21   6    -0.06   0.04  -0.02     0.01  -0.02   0.00    -0.01  -0.01   0.00
    22   6     0.00   0.02   0.00    -0.00  -0.01  -0.00    -0.00   0.01   0.00
    23   6     0.01   0.01   0.00    -0.01  -0.02   0.00    -0.02  -0.00  -0.01
    24   6    -0.07   0.01  -0.02     0.02   0.01   0.01     0.04  -0.02   0.02
    25   6    -0.01   0.01  -0.00    -0.01  -0.02   0.00     0.01   0.00   0.00
    26   6     0.01   0.03  -0.00    -0.00  -0.00   0.00    -0.02  -0.05   0.00
    27   1     0.28  -0.08   0.01     0.39  -0.08   0.01     0.22  -0.06   0.00
    28   1    -0.16   0.09   0.01    -0.22   0.14   0.02     0.11  -0.02  -0.00
    29   1    -0.10  -0.03  -0.03     0.51  -0.25   0.06    -0.20   0.05  -0.03
    30   1    -0.41   0.13   0.02    -0.07   0.03   0.01    -0.09   0.03   0.01
    31   1     0.04  -0.03   0.00     0.19  -0.06  -0.03    -0.06   0.05   0.01
    32   1    -0.12  -0.16  -0.02     0.11   0.09   0.03     0.06   0.01   0.02
    33   1    -0.05  -0.01  -0.00    -0.42   0.13   0.01     0.07  -0.02  -0.00
    34   1    -0.02   0.09   0.02    -0.02  -0.02  -0.01    -0.00   0.02   0.00
    35   1    -0.31   0.15   0.02     0.16  -0.05  -0.00    -0.10   0.05   0.01
    36   1    -0.29  -0.10  -0.05     0.04  -0.01   0.00    -0.50  -0.35  -0.12
    37   1    -0.04  -0.01   0.02     0.01   0.09  -0.02     0.05  -0.11   0.04
    38   1    -0.05  -0.02  -0.01    -0.08  -0.07  -0.02    -0.02  -0.01  -0.00
    39   1    -0.08   0.08  -0.03     0.02   0.16  -0.01     0.07  -0.40   0.05
    40   1     0.01  -0.00  -0.00    -0.01  -0.11   0.02    -0.04  -0.19   0.04
    41   1     0.27   0.20   0.06    -0.15  -0.12  -0.03    -0.15  -0.11  -0.04
    42   1    -0.31   0.20  -0.15     0.03  -0.02   0.01     0.26  -0.20   0.14
                     76                     77                     78
                      A                      A                      A
 Frequencies --   1250.5327              1287.8400              1302.8446
 Red. masses --      1.6461                 1.8668                 1.7683
 Frc consts  --      1.5167                 1.8242                 1.7685
 IR Inten    --      6.5634                 2.3724                 0.3529
  Atom  AN      X      Y      Z        X      Y      Z        X      Y      Z
     1   6     0.02  -0.02  -0.00    -0.00  -0.07  -0.01    -0.01   0.04   0.01
     2   6     0.02   0.02   0.01     0.03   0.06   0.01    -0.02  -0.06  -0.01
     3   6     0.03  -0.01   0.00     0.03   0.05   0.01     0.01  -0.01  -0.00
     4   6    -0.03  -0.00  -0.00    -0.02  -0.01  -0.00     0.02   0.01   0.00
     5   6    -0.01   0.04   0.01    -0.04   0.09   0.02     0.02  -0.09  -0.02
     6   6    -0.06  -0.02  -0.00    -0.00   0.12   0.03     0.01   0.02   0.01
     7   6    -0.00   0.02   0.00     0.02  -0.02   0.00     0.01  -0.01   0.00
     8   6     0.01  -0.03  -0.01     0.02  -0.05  -0.01    -0.00   0.06   0.01
     9   6    -0.04  -0.00  -0.00     0.02  -0.02  -0.00    -0.02   0.01   0.00
    10   6    -0.05   0.01   0.00    -0.02  -0.08  -0.02     0.04  -0.00  -0.00
    11   6     0.08  -0.06   0.01     0.00   0.04  -0.01    -0.06   0.01  -0.01
    12   6    -0.01   0.04  -0.00    -0.02  -0.01  -0.00     0.01  -0.01   0.00
    13   6     0.01   0.00   0.00     0.00  -0.01  -0.00     0.00   0.01   0.00
    14   6     0.04  -0.03  -0.01     0.02  -0.06  -0.01    -0.03   0.03   0.01
    15   6    -0.06  -0.08  -0.01    -0.01   0.00  -0.00     0.00   0.05  -0.00
    16   6     0.09   0.02   0.03    -0.02  -0.08   0.02     0.08  -0.10   0.05
    17   6    -0.01   0.01   0.00    -0.01   0.03   0.01     0.00  -0.01  -0.00
    18   6     0.01   0.01   0.00    -0.01   0.00   0.00     0.00   0.00   0.00
    19   6     0.01  -0.01   0.00    -0.01   0.08  -0.01     0.07   0.07   0.01
    20   6    -0.01   0.06  -0.02     0.00  -0.03   0.01    -0.03   0.01  -0.01
    21   6    -0.02  -0.02  -0.00     0.02  -0.03   0.01     0.03  -0.04   0.01
    22   6    -0.00   0.01   0.00     0.00   0.01   0.00     0.00  -0.01  -0.00
    23   6    -0.01  -0.02   0.00    -0.00   0.02  -0.01    -0.03   0.00  -0.01
    24   6     0.02   0.02   0.00     0.02   0.02   0.01    -0.03   0.03  -0.01
    25   6    -0.02  -0.04   0.00    -0.02   0.02  -0.01    -0.03  -0.01  -0.01
    26   6     0.00   0.00   0.00    -0.02  -0.02  -0.00    -0.02  -0.01  -0.01
    27   1    -0.04  -0.00  -0.00    -0.23   0.01  -0.01    -0.22   0.11   0.01
    28   1     0.04  -0.03  -0.00    -0.40   0.13   0.01     0.24  -0.07  -0.01
    29   1    -0.19   0.11  -0.03     0.18  -0.09   0.02    -0.03   0.01  -0.01
    30   1    -0.02  -0.03  -0.01     0.21  -0.13  -0.03    -0.25   0.16   0.03
    31   1     0.14  -0.06   0.01     0.47  -0.24  -0.07    -0.03   0.01   0.04
    32   1     0.33   0.32   0.08    -0.08  -0.06  -0.02    -0.16  -0.15  -0.04
    33   1     0.22  -0.08  -0.01     0.04  -0.02  -0.00     0.00   0.01   0.00
    34   1     0.00   0.04   0.01    -0.02   0.05   0.01     0.01  -0.04  -0.01
    35   1    -0.22   0.09   0.01    -0.26   0.12   0.02     0.13  -0.06  -0.01
    36   1    -0.12  -0.09  -0.03     0.00  -0.05   0.00    -0.07  -0.10  -0.01
    37   1     0.01   0.37  -0.12     0.00   0.15  -0.02    -0.00   0.55  -0.19
    38   1    -0.01   0.01   0.00     0.01   0.02   0.01     0.02  -0.00   0.00
    39   1    -0.00   0.46  -0.03     0.04  -0.26   0.03    -0.03  -0.02  -0.01
    40   1    -0.00  -0.19   0.03    -0.01  -0.25   0.05    -0.04  -0.52   0.09
    41   1    -0.24  -0.18  -0.03     0.14   0.12   0.01     0.06   0.06   0.01
    42   1    -0.10   0.05  -0.04     0.09  -0.08   0.05     0.05  -0.05   0.03
                     79                     80                     81
                      A                      A                      A
 Frequencies --   1313.7854              1324.8114              1334.8153
 Red. masses --      2.7181                 2.0611                 1.9728
 Frc consts  --      2.7642                 2.1314                 2.0710
 IR Inten    --      8.6178                 1.2117                 0.9100
  Atom  AN      X      Y      Z        X      Y      Z        X      Y      Z
     1   6     0.00  -0.09  -0.02     0.01   0.01   0.00    -0.00  -0.02  -0.00
     2   6    -0.02   0.14   0.03    -0.12  -0.05  -0.02    -0.11   0.08   0.01
     3   6     0.03  -0.02   0.00     0.05  -0.07  -0.00     0.02  -0.11  -0.01
     4   6    -0.06  -0.10  -0.03     0.05   0.04   0.01     0.02   0.07   0.02
     5   6     0.05   0.10   0.03    -0.15  -0.04  -0.02    -0.06   0.03   0.00
     6   6     0.01   0.02   0.01     0.02   0.02   0.00     0.08  -0.04  -0.01
     7   6     0.00   0.01   0.00     0.02   0.04   0.01     0.01   0.04   0.00
     8   6    -0.04  -0.13  -0.03    -0.01  -0.02  -0.01     0.00   0.00   0.00
     9   6     0.08   0.14   0.04     0.06   0.05   0.01     0.09  -0.08  -0.01
    10   6    -0.05  -0.05  -0.02     0.06   0.06   0.02     0.04   0.04   0.01
    11   6     0.01   0.02  -0.00     0.02   0.01   0.00    -0.04   0.01  -0.00
    12   6    -0.01   0.01  -0.00    -0.01   0.01  -0.00     0.01   0.01   0.00
    13   6    -0.05  -0.05  -0.01    -0.04  -0.02  -0.01     0.03  -0.01  -0.00
    14   6     0.08   0.13   0.03     0.11  -0.04  -0.01    -0.01  -0.08  -0.02
    15   6    -0.01  -0.01  -0.00    -0.04  -0.02  -0.01    -0.03   0.02  -0.01
    16   6    -0.00  -0.05   0.01    -0.03   0.00  -0.01     0.02  -0.03   0.01
    17   6     0.01  -0.05  -0.01     0.03   0.01   0.00    -0.02   0.04   0.01
    18   6     0.02  -0.03  -0.01    -0.01  -0.00  -0.00    -0.04  -0.01  -0.01
    19   6     0.00   0.02  -0.00    -0.03   0.00  -0.01     0.04   0.02   0.01
    20   6     0.00   0.00   0.00     0.01  -0.02   0.01    -0.01  -0.00  -0.00
    21   6     0.00  -0.01   0.00     0.00  -0.00   0.00     0.01  -0.02   0.00
    22   6    -0.04   0.01   0.00    -0.01   0.03   0.01     0.01   0.00   0.00
    23   6    -0.00   0.01  -0.00     0.01   0.00   0.00    -0.01  -0.00  -0.00
    24   6     0.01   0.01   0.00     0.02  -0.01   0.01    -0.01   0.00  -0.00
    25   6    -0.01   0.00  -0.01     0.00   0.01  -0.00    -0.01   0.00  -0.00
    26   6    -0.01  -0.01  -0.00     0.00  -0.00   0.00    -0.01   0.00  -0.01
    27   1     0.27  -0.20  -0.02    -0.18   0.08  -0.01     0.47  -0.20  -0.01
    28   1     0.26  -0.23  -0.04     0.43  -0.09  -0.00    -0.16   0.15   0.03
    29   1    -0.10   0.05  -0.01    -0.14   0.11  -0.01    -0.28   0.16  -0.03
    30   1    -0.36  -0.02  -0.02    -0.35   0.09   0.01     0.35  -0.13  -0.02
    31   1    -0.23  -0.01   0.04     0.54  -0.09  -0.07    -0.34   0.17   0.07
    32   1     0.01   0.02   0.00    -0.04  -0.00  -0.01    -0.09  -0.07  -0.02
    33   1    -0.47   0.11   0.01    -0.20   0.04  -0.00    -0.17   0.06   0.01
    34   1     0.01   0.02   0.00    -0.00  -0.05  -0.01    -0.07   0.20   0.04
    35   1     0.32  -0.17  -0.03    -0.23   0.11   0.02    -0.12   0.09   0.02
    36   1     0.01  -0.01   0.00     0.11   0.07   0.02     0.08   0.03   0.01
    37   1     0.02   0.13  -0.06    -0.01  -0.12   0.08     0.01   0.21  -0.09
    38   1    -0.05  -0.00  -0.00    -0.17  -0.09  -0.03     0.04   0.03   0.01
    39   1     0.01  -0.06   0.01     0.03  -0.01   0.01    -0.01   0.07  -0.01
    40   1    -0.00  -0.11   0.02     0.02   0.11  -0.02    -0.01  -0.14   0.03
    41   1     0.03   0.03   0.01     0.04   0.03   0.00     0.01   0.02   0.00
    42   1     0.02  -0.02   0.01     0.02  -0.01   0.01     0.04  -0.02   0.02
                     82                     83                     84
                      A                      A                      A
 Frequencies --   1368.2235              1382.5611              1389.7823
 Red. masses --      3.2550                 2.8176                 3.2826
 Frc consts  --      3.5901                 3.1732                 3.7356
 IR Inten    --      0.5768                 0.5117                 9.6205
  Atom  AN      X      Y      Z        X      Y      Z        X      Y      Z
     1   6     0.07   0.08   0.02     0.01   0.02   0.00     0.11   0.01   0.01
     2   6     0.04  -0.03  -0.00     0.10  -0.01   0.00    -0.09  -0.00  -0.00
     3   6    -0.12  -0.12  -0.02    -0.09   0.01  -0.01    -0.07  -0.09  -0.01
     4   6     0.05  -0.04  -0.01     0.02  -0.06  -0.01     0.12  -0.05  -0.01
     5   6    -0.01  -0.01  -0.00    -0.10   0.05   0.01    -0.01   0.04   0.01
     6   6    -0.06  -0.05  -0.00     0.10  -0.06  -0.01    -0.05   0.15   0.02
     7   6    -0.01   0.09   0.01    -0.03   0.02  -0.01     0.01   0.02   0.00
     8   6     0.04   0.01   0.00    -0.06  -0.03  -0.01     0.17  -0.03   0.00
     9   6    -0.06   0.04   0.01    -0.04   0.07   0.01    -0.04   0.08   0.02
    10   6     0.04   0.02  -0.00     0.02   0.03   0.01     0.06  -0.09  -0.02
    11   6     0.14   0.16  -0.00    -0.02  -0.01   0.00    -0.00  -0.05   0.00
    12   6    -0.01  -0.06  -0.01     0.02  -0.05   0.00     0.00   0.02  -0.00
    13   6    -0.01  -0.01  -0.00    -0.09  -0.00  -0.00     0.05  -0.05  -0.01
    14   6    -0.03  -0.00  -0.00     0.08   0.02   0.01    -0.12  -0.05  -0.02
    15   6    -0.07  -0.03  -0.02    -0.01   0.07  -0.00     0.04  -0.03   0.01
    16   6    -0.03  -0.13   0.02    -0.08   0.01  -0.02    -0.08   0.05  -0.03
    17   6     0.03  -0.01  -0.00     0.07  -0.06  -0.01     0.03   0.04   0.01
    18   6     0.01   0.03   0.01     0.02   0.04   0.01    -0.02   0.04   0.01
    19   6    -0.14   0.02  -0.03     0.15   0.02   0.03     0.13   0.02   0.03
    20   6     0.04   0.01   0.01    -0.02  -0.10   0.02    -0.01  -0.04   0.01
    21   6    -0.02  -0.05  -0.00     0.00  -0.01   0.00    -0.02  -0.01  -0.00
    22   6    -0.01  -0.00  -0.00     0.01   0.05   0.01    -0.05  -0.05  -0.01
    23   6     0.02   0.11  -0.02     0.00  -0.08   0.02    -0.02  -0.09   0.01
    24   6     0.08   0.02   0.02    -0.04  -0.01  -0.01    -0.03   0.02  -0.01
    25   6    -0.07  -0.02  -0.02     0.05   0.05   0.01     0.06   0.04   0.02
    26   6     0.03  -0.06   0.02    -0.07   0.06  -0.04    -0.04   0.04  -0.02
    27   1     0.18   0.05   0.01     0.10   0.00   0.00    -0.19   0.12  -0.02
    28   1    -0.26   0.07   0.00    -0.14  -0.01  -0.01    -0.36   0.13   0.01
    29   1     0.09   0.05   0.02     0.13  -0.06   0.02    -0.18   0.10  -0.02
    30   1    -0.18   0.10   0.02     0.10  -0.11  -0.02    -0.43   0.21   0.04
    31   1    -0.32   0.13   0.08    -0.15   0.10   0.03    -0.20  -0.01   0.02
    32   1     0.32   0.21   0.08     0.07  -0.02   0.02     0.09   0.09   0.03
    33   1     0.11  -0.05  -0.01     0.29  -0.15  -0.02    -0.25   0.06   0.00
    34   1     0.04  -0.18  -0.04     0.09  -0.39  -0.09    -0.01  -0.02  -0.01
    35   1    -0.09   0.04   0.01    -0.33   0.09   0.01    -0.00   0.06   0.01
    36   1     0.25   0.11   0.06     0.05   0.03   0.00    -0.08  -0.04  -0.02
    37   1     0.05   0.09  -0.01     0.00   0.19  -0.08    -0.01  -0.12   0.02
    38   1    -0.02  -0.01  -0.00    -0.34  -0.23  -0.07     0.24   0.19   0.06
    39   1     0.11  -0.27   0.05    -0.06   0.28  -0.05    -0.03   0.19  -0.03
    40   1     0.02  -0.12   0.01     0.00  -0.09   0.04    -0.02   0.00   0.01
    41   1     0.23   0.19   0.05     0.01   0.02  -0.02    -0.13  -0.10  -0.03
    42   1     0.07  -0.08   0.04     0.09  -0.02   0.04    -0.04   0.04  -0.02
                     85                     86                     87
                      A                      A                      A
 Frequencies --   1399.2190              1417.4420              1432.8679
 Red. masses --      4.5750                 3.7705                 6.3139
 Frc consts  --      5.2773                 4.4633                 7.6376
 IR Inten    --      2.1924                 3.3730                 0.4982
  Atom  AN      X      Y      Z        X      Y      Z        X      Y      Z
     1   6     0.05  -0.02   0.00     0.04  -0.04  -0.01    -0.17   0.07   0.00
     2   6    -0.00   0.03   0.01     0.00   0.04   0.01    -0.14  -0.30  -0.07
     3   6    -0.07   0.00  -0.00     0.01   0.07   0.01     0.15   0.13   0.02
     4   6     0.08  -0.07  -0.01    -0.03   0.01   0.00     0.17  -0.01   0.00
     5   6    -0.09   0.05   0.01    -0.00  -0.03  -0.01     0.11   0.33   0.08
     6   6     0.08   0.07   0.01    -0.10  -0.05  -0.01     0.06  -0.18  -0.03
     7   6     0.00  -0.02  -0.00     0.08  -0.01   0.01     0.04  -0.06   0.00
     8   6     0.02  -0.04  -0.01     0.03   0.00   0.00     0.11  -0.10  -0.02
     9   6    -0.01   0.08   0.02    -0.02  -0.02  -0.01    -0.02   0.11   0.03
    10   6     0.08  -0.05  -0.01    -0.00   0.02   0.00    -0.17   0.04   0.01
    11   6    -0.13  -0.20   0.01     0.21  -0.11   0.03     0.02   0.04   0.00
    12   6     0.03  -0.02   0.00    -0.05  -0.07  -0.02     0.01   0.05   0.01
    13   6    -0.05  -0.03  -0.01     0.05   0.00   0.00    -0.00  -0.05  -0.01
    14   6    -0.01  -0.01  -0.00    -0.00  -0.00  -0.00    -0.10  -0.06  -0.02
    15   6    -0.06   0.14  -0.01    -0.17   0.22  -0.04    -0.03  -0.01  -0.00
    16   6     0.25   0.04   0.06    -0.00  -0.00   0.00    -0.00  -0.01  -0.00
    17   6     0.07  -0.03  -0.00    -0.03   0.03   0.01     0.05   0.01   0.01
    18   6     0.00   0.05   0.01    -0.00  -0.03  -0.01    -0.01   0.06   0.02
    19   6    -0.18  -0.02  -0.04    -0.08   0.03  -0.03    -0.03  -0.01  -0.01
    20   6    -0.03   0.14  -0.05    -0.02  -0.12   0.02     0.02  -0.01   0.01
    21   6     0.11   0.07   0.02     0.06   0.04   0.01    -0.03  -0.01  -0.01
    22   6    -0.01   0.02   0.00    -0.03  -0.03  -0.01    -0.03  -0.03  -0.01
    23   6    -0.01   0.07  -0.01     0.06  -0.06   0.03     0.02   0.04  -0.00
    24   6    -0.02  -0.08  -0.00     0.00  -0.13   0.01     0.03  -0.03   0.01
    25   6    -0.04  -0.07   0.00     0.03   0.07  -0.00    -0.03  -0.02  -0.01
    26   6     0.08  -0.06   0.04    -0.06   0.05  -0.03    -0.02  -0.00  -0.00
    27   1    -0.09   0.04  -0.01    -0.21   0.05  -0.00    -0.18   0.06   0.03
    28   1    -0.27   0.06  -0.00     0.01  -0.00   0.00     0.15  -0.00   0.00
    29   1    -0.06   0.00  -0.00     0.06   0.01   0.01    -0.03  -0.02  -0.02
    30   1    -0.07  -0.01  -0.00    -0.13   0.07   0.01     0.18  -0.13  -0.02
    31   1    -0.26   0.06   0.02    -0.09   0.03   0.05    -0.26   0.08   0.02
    32   1    -0.16  -0.16  -0.03    -0.21  -0.19  -0.03    -0.27  -0.17  -0.07
    33   1     0.06  -0.08  -0.02    -0.12   0.07   0.01    -0.10  -0.01  -0.01
    34   1     0.05  -0.30  -0.07    -0.04   0.20   0.05     0.03  -0.20  -0.05
    35   1    -0.28   0.10   0.01     0.16  -0.04  -0.00    -0.16   0.09   0.01
    36   1    -0.03  -0.02  -0.03     0.32   0.22   0.04     0.16   0.12   0.04
    37   1    -0.03  -0.05  -0.01     0.01   0.37  -0.14     0.03   0.13  -0.05
    38   1    -0.17  -0.11  -0.03     0.17   0.13   0.04     0.05   0.04   0.01
    39   1    -0.02  -0.28   0.03    -0.02   0.20  -0.02     0.02   0.12  -0.00
    40   1    -0.00   0.23  -0.08     0.07   0.26  -0.02     0.02  -0.12   0.03
    41   1    -0.17  -0.15  -0.01     0.04   0.07  -0.02     0.12   0.08   0.03
    42   1    -0.13   0.05  -0.06     0.11  -0.03   0.04     0.12  -0.07   0.06
                     88                     89                     90
                      A                      A                      A
 Frequencies --   1441.2317              1458.3546              1462.6791
 Red. masses --      4.5679                 2.2442                 2.7889
 Frc consts  --      5.5903                 2.8122                 3.5155
 IR Inten    --      3.2192                 3.9049                 4.3984
  Atom  AN      X      Y      Z        X      Y      Z        X      Y      Z
     1   6    -0.06   0.01  -0.00    -0.06   0.06   0.01     0.01  -0.07  -0.01
     2   6    -0.02   0.01   0.00     0.02  -0.00   0.00    -0.07   0.09   0.01
     3   6     0.03  -0.01  -0.00    -0.04  -0.08  -0.01     0.04   0.13   0.02
     4   6     0.05   0.07   0.02     0.02  -0.03  -0.01     0.02  -0.01  -0.00
     5   6    -0.01   0.00   0.00     0.08  -0.04  -0.01     0.01  -0.07  -0.02
     6   6     0.03   0.00   0.00    -0.02   0.12   0.02    -0.12  -0.04  -0.01
     7   6     0.02  -0.02   0.00     0.03  -0.05   0.00     0.12  -0.08   0.02
     8   6    -0.03  -0.07  -0.02     0.00   0.03   0.01    -0.03   0.03   0.01
     9   6    -0.10  -0.26  -0.07     0.04   0.02   0.01     0.08  -0.01   0.00
    10   6    -0.04   0.02   0.01    -0.05  -0.04  -0.01     0.10  -0.02  -0.01
    11   6    -0.01   0.00  -0.00     0.03  -0.01   0.00     0.06  -0.00   0.01
    12   6     0.02   0.04   0.01     0.07   0.09   0.02    -0.05   0.05  -0.01
    13   6     0.16  -0.08  -0.01    -0.09   0.02   0.00    -0.05  -0.02  -0.01
    14   6     0.09   0.27   0.07    -0.06  -0.00  -0.00    -0.06   0.03   0.00
    15   6    -0.01  -0.02  -0.00    -0.01  -0.05  -0.00    -0.01   0.00  -0.01
    16   6     0.00   0.01  -0.00     0.01   0.04  -0.01    -0.06  -0.03  -0.01
    17   6     0.18  -0.07  -0.01    -0.05  -0.02  -0.01     0.04  -0.05  -0.01
    18   6    -0.08   0.16   0.04     0.02   0.02   0.01    -0.03   0.05   0.01
    19   6    -0.02  -0.00  -0.00    -0.06   0.00  -0.02     0.05   0.03   0.01
    20   6     0.00  -0.01   0.00     0.01  -0.06   0.02     0.02   0.08  -0.02
    21   6    -0.01   0.00  -0.00    -0.03   0.03  -0.01    -0.08  -0.08  -0.01
    22   6    -0.15  -0.06  -0.02     0.07   0.01   0.01     0.06   0.04   0.01
    23   6     0.01   0.01   0.00     0.04  -0.00   0.01    -0.04   0.05  -0.02
    24   6     0.01  -0.01   0.00     0.03  -0.07   0.01     0.04   0.03   0.01
    25   6    -0.01  -0.00  -0.00    -0.01   0.00  -0.00     0.02  -0.01   0.01
    26   6    -0.00   0.00  -0.00    -0.04   0.03  -0.02     0.02  -0.05   0.02
    27   1     0.24  -0.10   0.00     0.39  -0.11   0.00    -0.21   0.00  -0.01
    28   1    -0.43   0.25   0.04    -0.09   0.01  -0.00    -0.08   0.04   0.00
    29   1    -0.16   0.05  -0.02    -0.41   0.14  -0.05    -0.22   0.08  -0.04
    30   1    -0.46   0.08   0.00     0.02   0.03   0.01     0.06   0.00   0.00
    31   1     0.22  -0.07  -0.03     0.26  -0.15  -0.04    -0.29   0.10   0.03
    32   1    -0.15  -0.09  -0.04    -0.32  -0.21  -0.08    -0.22  -0.08  -0.04
    33   1     0.05  -0.05  -0.01     0.24  -0.10  -0.01     0.10  -0.09  -0.02
    34   1    -0.05  -0.07  -0.02     0.06  -0.24  -0.06     0.02  -0.27  -0.06
    35   1    -0.01   0.02   0.00     0.03  -0.05  -0.01    -0.22   0.04  -0.00
    36   1     0.03   0.03   0.01     0.07   0.10   0.01     0.27   0.15   0.07
    37   1     0.00   0.03  -0.00     0.02   0.17  -0.04    -0.00  -0.33   0.10
    38   1    -0.09   0.00  -0.00    -0.06  -0.11  -0.03    -0.25  -0.21  -0.06
    39   1     0.01   0.05  -0.00     0.01   0.18  -0.01     0.05   0.13  -0.00
    40   1     0.01   0.00   0.00     0.04   0.04   0.01    -0.04  -0.21   0.03
    41   1     0.03   0.02   0.00     0.12   0.09   0.01    -0.13  -0.11  -0.01
    42   1     0.03  -0.02   0.01     0.14  -0.06   0.06    -0.07  -0.01  -0.02
                     91                     92                     93
                      A                      A                      A
 Frequencies --   1465.2703              1488.8804              1509.5509
 Red. masses --      2.2301                 2.4542                 2.2953
 Frc consts  --      2.8210                 3.2053                 3.0817
 IR Inten    --      0.5336                 0.3275                 0.8050
  Atom  AN      X      Y      Z        X      Y      Z        X      Y      Z
     1   6    -0.05   0.03   0.00    -0.02   0.04   0.00     0.02   0.04   0.01
     2   6    -0.02  -0.03  -0.01     0.11  -0.03  -0.00     0.07  -0.06  -0.01
     3   6     0.03  -0.04  -0.00    -0.09   0.01  -0.01    -0.07  -0.02  -0.01
     4   6     0.02   0.01   0.00    -0.00  -0.02  -0.01    -0.06  -0.00  -0.00
     5   6     0.06   0.01   0.00    -0.08   0.02   0.00     0.06   0.01   0.00
     6   6    -0.02   0.00   0.00     0.08  -0.02  -0.00    -0.02   0.05   0.01
     7   6     0.02   0.02   0.01     0.04  -0.05   0.00     0.00  -0.03  -0.00
     8   6    -0.01   0.01   0.00     0.01  -0.02  -0.00    -0.05   0.03   0.01
     9   6     0.03  -0.01  -0.00    -0.09   0.03   0.00    -0.06   0.04   0.01
    10   6    -0.03   0.00  -0.00    -0.02   0.02   0.01     0.00  -0.04  -0.01
    11   6     0.05   0.05  -0.00     0.00  -0.01   0.00     0.01   0.01  -0.00
    12   6    -0.01  -0.00  -0.00     0.06   0.05   0.01     0.04   0.03   0.01
    13   6    -0.03  -0.00  -0.00     0.00   0.04   0.01     0.15  -0.02   0.00
    14   6    -0.03   0.02   0.00     0.09  -0.03  -0.00    -0.05   0.00  -0.00
    15   6    -0.09  -0.00  -0.02    -0.03   0.04  -0.01    -0.00  -0.02  -0.00
    16   6     0.01  -0.11   0.03    -0.03  -0.07   0.01     0.00  -0.01   0.00
    17   6    -0.00  -0.02  -0.00    -0.05   0.06   0.01     0.12  -0.07  -0.01
    18   6    -0.00   0.03   0.01     0.05  -0.05  -0.01    -0.06  -0.11  -0.03
    19   6     0.02   0.07  -0.01     0.04   0.07   0.00    -0.02   0.03  -0.01
    20   6    -0.07  -0.02  -0.02    -0.02   0.08  -0.03    -0.01  -0.01   0.00
    21   6     0.08  -0.03   0.02    -0.06  -0.07  -0.01    -0.02  -0.01  -0.00
    22   6     0.03   0.01   0.00    -0.06  -0.04  -0.01     0.01   0.11   0.03
    23   6    -0.04  -0.13   0.01    -0.04   0.04  -0.02    -0.00  -0.01   0.00
    24   6    -0.02   0.09  -0.01     0.03  -0.01   0.01     0.02  -0.02   0.01
    25   6     0.07   0.11  -0.00     0.05   0.02   0.01     0.01   0.02  -0.00
    26   6     0.07  -0.02   0.03     0.03  -0.07   0.03     0.01  -0.01   0.00
    27   1     0.14  -0.04   0.01     0.15  -0.02   0.01     0.01   0.05   0.01
    28   1     0.00   0.01   0.00    -0.05  -0.02  -0.01     0.18  -0.10  -0.01
    29   1    -0.02   0.04   0.00    -0.26   0.06  -0.04    -0.12   0.02  -0.02
    30   1     0.04  -0.01  -0.00    -0.08   0.01  -0.00     0.20  -0.06  -0.01
    31   1     0.04  -0.03  -0.01     0.13  -0.02  -0.03    -0.06  -0.02   0.00
    32   1    -0.03  -0.02  -0.01    -0.26  -0.21  -0.06    -0.10  -0.09  -0.03
    33   1     0.09  -0.05  -0.01     0.03   0.04   0.01    -0.45   0.21   0.03
    34   1     0.02  -0.13  -0.03     0.02   0.19   0.05    -0.15   0.36   0.08
    35   1    -0.03  -0.01  -0.00     0.25  -0.05  -0.00    -0.45   0.14   0.01
    36   1    -0.16  -0.20  -0.04     0.28   0.16   0.06     0.05   0.04   0.01
    37   1    -0.08  -0.01  -0.01    -0.05  -0.32   0.10    -0.01   0.02  -0.01
    38   1    -0.06  -0.07  -0.02     0.26   0.21   0.06    -0.30  -0.12  -0.04
    39   1     0.01  -0.33   0.03     0.04   0.19  -0.01     0.01   0.06  -0.00
    40   1    -0.05   0.45  -0.10    -0.05  -0.13   0.01    -0.00   0.05  -0.01
    41   1    -0.33  -0.15  -0.09    -0.25  -0.18  -0.04    -0.04  -0.01  -0.01
    42   1    -0.42   0.24  -0.20    -0.17   0.02  -0.06    -0.04   0.02  -0.02
                     94                     95                     96
                      A                      A                      A
 Frequencies --   1527.8965              1554.0252              1571.7136
 Red. masses --      3.1168                 3.3407                 4.1641
 Frc consts  --      4.2869                 4.7534                 6.0606
 IR Inten    --      1.7950                 5.7711                 0.7666
  Atom  AN      X      Y      Z        X      Y      Z        X      Y      Z
     1   6    -0.01   0.02   0.00     0.06  -0.03  -0.00    -0.13  -0.03  -0.01
     2   6    -0.05  -0.03  -0.01    -0.04   0.01   0.00     0.03   0.15   0.03
     3   6     0.06  -0.13  -0.01     0.00   0.02   0.00     0.12   0.03   0.01
     4   6    -0.02   0.03   0.01    -0.02   0.02   0.00     0.12  -0.11  -0.02
     5   6     0.11   0.01   0.01    -0.00   0.01   0.00    -0.05  -0.14  -0.04
     6   6     0.02   0.08   0.01    -0.01  -0.01  -0.00     0.10  -0.10  -0.02
     7   6    -0.11   0.10  -0.01    -0.09   0.00  -0.01     0.00   0.02   0.00
     8   6     0.01   0.00   0.00    -0.01  -0.00  -0.00     0.17   0.01   0.01
     9   6     0.06  -0.04  -0.01     0.04  -0.02  -0.00    -0.10   0.08   0.01
    10   6    -0.10   0.00  -0.00     0.02  -0.01  -0.00    -0.12   0.12   0.03
    11   6     0.03  -0.06   0.00    -0.08   0.02  -0.01    -0.03  -0.03   0.00
    12   6    -0.02  -0.11  -0.01     0.03  -0.01   0.01    -0.05  -0.03  -0.01
    13   6    -0.00  -0.01  -0.00    -0.01  -0.01  -0.00     0.04   0.04   0.01
    14   6    -0.06   0.03   0.00     0.01  -0.00  -0.00    -0.15   0.02  -0.00
    15   6     0.05   0.15   0.01     0.16   0.00   0.03     0.02   0.04   0.00
    16   6    -0.02  -0.08   0.02     0.04   0.03   0.00    -0.02   0.03  -0.01
    17   6    -0.00  -0.03  -0.01    -0.01   0.01   0.00    -0.01  -0.06  -0.01
    18   6    -0.03   0.03   0.01    -0.00   0.04   0.01    -0.01  -0.11  -0.03
    19   6     0.02   0.04  -0.00    -0.05   0.18  -0.04     0.03   0.02   0.01
    20   6    -0.03   0.09  -0.04     0.01  -0.12   0.04     0.02  -0.01   0.01
    21   6    -0.04   0.02  -0.01    -0.16  -0.04  -0.04    -0.02  -0.03  -0.00
    22   6     0.05   0.02   0.01    -0.01  -0.02  -0.01     0.09   0.09   0.03
    23   6    -0.01   0.09  -0.02    -0.06  -0.08  -0.00    -0.03  -0.01  -0.01
    24   6    -0.00  -0.12   0.01     0.08  -0.12   0.03     0.01   0.02   0.00
    25   6     0.10   0.03   0.03    -0.08   0.05  -0.04    -0.07  -0.02  -0.02
    26   6    -0.05  -0.06  -0.00     0.16  -0.05   0.06     0.07  -0.02   0.03
    27   1     0.07  -0.01   0.00    -0.14   0.04  -0.00     0.23  -0.17  -0.01
    28   1     0.09  -0.00   0.00     0.05  -0.00   0.00    -0.37   0.07  -0.00
    29   1     0.30  -0.08   0.05     0.12  -0.09   0.01     0.08  -0.00   0.01
    30   1     0.02   0.00   0.00     0.03  -0.02  -0.00    -0.34   0.20   0.04
    31   1     0.22  -0.11  -0.04    -0.08   0.02   0.02     0.41  -0.05  -0.03
    32   1     0.25   0.09   0.06     0.09   0.02   0.02     0.06   0.06   0.01
    33   1     0.02  -0.03  -0.01     0.04  -0.04  -0.01    -0.11   0.10   0.02
    34   1    -0.01  -0.10  -0.03     0.02  -0.08  -0.02    -0.05   0.14   0.03
    35   1    -0.06  -0.01  -0.01     0.04  -0.00   0.00    -0.15  -0.01  -0.01
    36   1     0.16   0.17   0.03     0.27   0.26   0.06     0.06   0.03   0.01
    37   1    -0.07  -0.36   0.11     0.03   0.35  -0.11     0.03   0.07  -0.00
    38   1    -0.11  -0.11  -0.03     0.03   0.01   0.00    -0.16  -0.11  -0.03
    39   1    -0.03   0.32  -0.03     0.07   0.34  -0.01     0.01   0.00   0.00
    40   1    -0.01  -0.28   0.05    -0.07   0.32  -0.08    -0.03   0.05  -0.02
    41   1    -0.26  -0.23  -0.04     0.02   0.14  -0.03     0.07   0.08   0.01
    42   1     0.02  -0.11   0.03    -0.33   0.21  -0.16    -0.09   0.07  -0.05
                     97                     98                     99
                      A                      A                      A
 Frequencies --   1591.3017              1597.8504              1626.9078
 Red. masses --      6.6476                 6.1659                 5.5061
 Frc consts  --      9.9179                 9.2750                 8.5865
 IR Inten    --      3.5360                 1.4679                 0.3135
  Atom  AN      X      Y      Z        X      Y      Z        X      Y      Z
     1   6    -0.02  -0.06  -0.01    -0.07   0.01  -0.00     0.22  -0.06   0.00
     2   6     0.01   0.11   0.02     0.14   0.09   0.03     0.03   0.03   0.01
     3   6     0.07   0.11   0.02     0.03   0.00   0.00    -0.20   0.06  -0.01
     4   6     0.04  -0.05  -0.01    -0.14  -0.04  -0.02    -0.19   0.09   0.01
     5   6    -0.09  -0.09  -0.02     0.06  -0.16  -0.04    -0.04   0.05   0.01
     6   6    -0.04  -0.13  -0.02     0.04  -0.03  -0.01     0.13  -0.11  -0.02
     7   6    -0.10  -0.04  -0.02     0.00   0.00   0.00    -0.07  -0.04  -0.02
     8   6     0.05   0.02   0.01    -0.06   0.12   0.03     0.20  -0.07  -0.01
     9   6    -0.03   0.07   0.01     0.09   0.19   0.05     0.12  -0.08  -0.01
    10   6     0.07   0.04   0.01    -0.10   0.06   0.01    -0.13   0.08   0.02
    11   6    -0.07   0.21  -0.03     0.01  -0.02   0.00    -0.00   0.02   0.00
    12   6     0.09   0.07   0.02    -0.00  -0.01  -0.00     0.15   0.06   0.03
    13   6     0.01  -0.02  -0.00     0.09  -0.19  -0.04     0.08  -0.08  -0.02
    14   6    -0.04  -0.04  -0.01    -0.07  -0.20  -0.05    -0.14   0.03   0.00
    15   6     0.10  -0.18   0.02    -0.02   0.03  -0.00    -0.07  -0.02  -0.01
    16   6     0.16  -0.13   0.07    -0.03   0.01  -0.01     0.00  -0.01   0.00
    17   6     0.03   0.01   0.00     0.18   0.08   0.03    -0.13  -0.01  -0.01
    18   6     0.00   0.01   0.00    -0.05   0.28   0.06    -0.10   0.11   0.02
    19   6    -0.19   0.03  -0.05     0.03  -0.01   0.01    -0.00  -0.03   0.00
    20   6    -0.14  -0.05  -0.04     0.02   0.01   0.00    -0.00   0.01  -0.00
    21   6    -0.01   0.10  -0.01     0.01  -0.01   0.00     0.01  -0.03   0.00
    22   6    -0.03  -0.01  -0.00    -0.21  -0.17  -0.05     0.17   0.03   0.01
    23   6     0.10   0.01   0.03    -0.01   0.01  -0.01     0.01  -0.00   0.00
    24   6     0.02  -0.13   0.02    -0.01   0.02  -0.00     0.00   0.06  -0.00
    25   6     0.27   0.15   0.06    -0.03  -0.02  -0.01     0.01  -0.00   0.00
    26   6    -0.21   0.02  -0.08     0.03  -0.01   0.01    -0.02   0.01  -0.01
[truncated: 194,382 more chars]
