# Supplementary material for: HOMA Index Establishes Similarity to a Reference Molecule
Source: J Chem Inf Model. 2023 Dec 6;63(24):7744–54. doi: 10.1021/acs.jcim.3c01551 (PMC10751799; doi:10.1021/acs.jcim.3c01551)
Supplement: Supplementary file 7 — ci3c01551_si_007.zip [file ci3c01551_si_007.zip › ad-Fig4-hexacene-Gaussian16-output/6-0012.log]

 Set GAUSS_PDEF to "48".
 Set GAUSS_MDEF to "10240MB".
 Entering Gaussian System, Link 0=g16
 Initial command:
 /mnt/opt/groups/app-gaussian/g16-avx2/l1.exe "/scratch/9832368.torquesrv1.cis.gov.pl/Gau-100411.inp" -scrdir="/scratch/9832368.torquesrv1.cis.gov.pl/"
 Default is to use a total of  48 processors:
                               48 via shared-memory
                                1 via Linda
 Entering Link 1 = /mnt/opt/groups/app-gaussian/g16-avx2/l1.exe PID=    100413.
  
 Copyright (c) 1988-2019, Gaussian, Inc.  All Rights Reserved.
  
 This is part of the Gaussian(R) 16 program.  It is based on
 the Gaussian(R) 09 system (copyright 2009, Gaussian, Inc.),
 the Gaussian(R) 03 system (copyright 2003, Gaussian, Inc.),
 the Gaussian(R) 98 system (copyright 1998, Gaussian, Inc.),
 the Gaussian(R) 94 system (copyright 1995, Gaussian, Inc.),
 the Gaussian 92(TM) system (copyright 1992, Gaussian, Inc.),
 the Gaussian 90(TM) system (copyright 1990, Gaussian, Inc.),
 the Gaussian 88(TM) system (copyright 1988, Gaussian, Inc.),
 the Gaussian 86(TM) system (copyright 1986, Carnegie Mellon
 University), and the Gaussian 82(TM) system (copyright 1983,
 Carnegie Mellon University). Gaussian is a federally registered
 trademark of Gaussian, Inc.
  
 This software contains proprietary and confidential information,
 including trade secrets, belonging to Gaussian, Inc.
  
 This software is provided under written license and may be
 used, copied, transmitted, or stored only in accord with that
 written license.
  
 The following legend is applicable only to US Government
 contracts under FAR:
  
                    RESTRICTED RIGHTS LEGEND
  
 Use, reproduction and disclosure by the US Government is
 subject to restrictions as set forth in subparagraphs (a)
 and (c) of the Commercial Computer Software - Restricted
 Rights clause in FAR 52.227-19.
  
 Gaussian, Inc.
 340 Quinnipiac St., Bldg. 40, Wallingford CT 06492
  
  
 ---------------------------------------------------------------
 Warning -- This program may not be used in any manner that
 competes with the business of Gaussian, Inc. or will provide
 assistance to any competitor of Gaussian, Inc.  The licensee
 of this program is prohibited from giving any competitor of
 Gaussian, Inc. access to this program.  By using this program,
 the user acknowledges that Gaussian, Inc. is engaged in the
 business of creating and licensing software in the field of
 computational chemistry and represents and warrants to the
 licensee that it is not a competitor of Gaussian, Inc. and that
 it will not use this program in any manner prohibited above.
 ---------------------------------------------------------------
  

 Cite this work as:
 Gaussian 16, Revision C.01,
 M. J. Frisch, G. W. Trucks, H. B. Schlegel, G. E. Scuseria, 
 M. A. Robb, J. R. Cheeseman, G. Scalmani, V. Barone, 
 G. A. Petersson, H. Nakatsuji, X. Li, M. Caricato, A. V. Marenich, 
 J. Bloino, B. G. Janesko, R. Gomperts, B. Mennucci, H. P. Hratchian, 
 J. V. Ortiz, A. F. Izmaylov, J. L. Sonnenberg, D. Williams-Young, 
 F. Ding, F. Lipparini, F. Egidi, J. Goings, B. Peng, A. Petrone, 
 T. Henderson, D. Ranasinghe, V. G. Zakrzewski, J. Gao, N. Rega, 
 G. Zheng, W. Liang, M. Hada, M. Ehara, K. Toyota, R. Fukuda, 
 J. Hasegawa, M. Ishida, T. Nakajima, Y. Honda, O. Kitao, H. Nakai, 
 T. Vreven, K. Throssell, J. A. Montgomery, Jr., J. E. Peralta, 
 F. Ogliaro, M. J. Bearpark, J. J. Heyd, E. N. Brothers, K. N. Kudin, 
 V. N. Staroverov, T. A. Keith, R. Kobayashi, J. Normand, 
 K. Raghavachari, A. P. Rendell, J. C. Burant, S. S. Iyengar, 
 J. Tomasi, M. Cossi, J. M. Millam, M. Klene, C. Adamo, R. Cammi, 
 J. W. Ochterski, R. L. Martin, K. Morokuma, O. Farkas, 
 J. B. Foresman, and D. J. Fox, Gaussian, Inc., Wallingford CT, 2019.
 
 ******************************************
 Gaussian 16:  ES64L-G16RevC.01  3-Jul-2019
                 8-Sep-2022 
 ******************************************
 ----------------------------------------------------------------------
 #p opt freq b3lyp/6-31g(d,p) empiricaldispersion=gd3 int=(grid=ultrafi
 ne,acc2e=12) scf=(maxcyc=500,ferm,novaracc,noincfoc,intrep)
 ----------------------------------------------------------------------
 1/18=20,19=15,26=4,38=1/1,3;
 2/9=110,12=2,17=6,18=5,40=1/2;
 3/5=1,6=6,7=101,11=2,25=1,27=12,30=1,71=1,74=-5,75=-5,124=31/1,2,3;
 4//1;
 5/5=100002,7=500,17=20,22=13,38=1,87=12/2;
 6/7=2,8=2,9=2,10=2,28=1,87=12/1;
 7/87=12/1,2,3,16;
 1/18=20,19=15,26=4/3(2);
 2/9=110/2;
 99//99;
 2/9=110/2;
 3/5=1,6=6,7=101,11=2,25=1,27=12,30=1,71=1,74=-5,75=-5,124=31/1,2,3;
 4/5=5,16=3,69=1/1;
 5/5=100002,7=500,17=20,22=13,38=1,87=12/2;
 7/87=12/1,2,3,16;
 1/18=20,19=15,26=4/3(-5);
 2/9=110/2;
 6/7=2,8=2,9=2,10=2,19=2,28=1,87=12/1;
 99/9=1/99;
 Leave Link    1 at Thu Sep  8 15:01:26 2022, MaxMem=           0 cpu:              17.4 elap:               0.4
 (Enter /mnt/opt/groups/app-gaussian/g16-avx2/l101.exe)
 ---------
 peri symm
 ---------
 Symbolic Z-matrix:
 Charge =  0 Multiplicity = 1
 C                     3.63946   0.14491   0.06676 
 C                     4.21179  -1.12711  -0.22716 
 C                     4.51048   1.20246   0.40736 
 C                     2.18794   0.29806   0.00958 
 C                     5.61402  -1.28689  -0.18447 
 C                     3.35614  -2.23644  -0.55878 
 C                     5.88326   1.02316   0.44456 
 C                     1.53337   1.51868   0.17965 
 C                     1.37467  -0.84523  -0.28908 
 C                     6.44333  -0.23012   0.14366 
 C                     2.00562  -2.1038   -0.58414 
 C                     0.13723   1.64254   0.13078 
 C                    -0.01983  -0.72967  -0.30366 
 C                    -0.47206   2.93787   0.15812 
 C                    -0.68879   0.47379  -0.03112 
 C                    -2.14044   0.62108  -0.01258 
 C                    -1.80993   3.07286  -0.03869 
 C                    -3.07856  -0.4789    0.12819 
 C                    -2.66848   1.9283   -0.14281 
 C                    -2.72898  -1.76353   0.62696 
 C                    -4.46646  -0.25146  -0.15487 
 C                    -4.06427   2.12497  -0.37166 
 C                    -5.38767  -1.32527  -0.08121 
 C                    -4.92345   1.06929  -0.44061 
 C                    -3.65401  -2.78442   0.72184 
 C                    -4.99171  -2.57954   0.32962 
 H                     4.10536   2.1769    0.65681 
 H                     6.03453  -2.26271  -0.41337 
 H                     6.52787   1.85546   0.71111 
 H                     3.82019  -3.19332  -0.78243 
 H                     2.10703   2.42974   0.31436 
 H                     7.52002  -0.36769   0.17344 
 H                     1.37152  -2.95266  -0.82585 
 H                    -0.5868   -1.60611  -0.5889 
 H                     0.16357   3.81058   0.28041 
 H                    -2.26332   4.05897  -0.09079 
 H                    -4.42462   3.14007  -0.51464 
 H                    -1.72736  -1.93649   0.99587 
 H                    -5.97716   1.22298  -0.65668 
 H                    -6.42796  -1.1308   -0.32899 
 H                    -3.34881  -3.74693   1.12174 
 H                    -5.71005  -3.39148   0.39043 
 
 ITRead=  0  0  0  0  0  0  0  0  0  0  0  0  0  0  0  0  0  0  0  0
 ITRead=  0  0  0  0  0  0  0  0  0  0  0  0  0  0  0  0  0  0  0  0
 ITRead=  0  0
 MicOpt= -1 -1 -1 -1 -1 -1 -1 -1 -1 -1 -1 -1 -1 -1 -1 -1 -1 -1 -1 -1
 MicOpt= -1 -1 -1 -1 -1 -1 -1 -1 -1 -1 -1 -1 -1 -1 -1 -1 -1 -1 -1 -1
 MicOpt= -1 -1
 NAtoms=     42 NQM=       42 NQMF=       0 NMMI=      0 NMMIF=      0
                NMic=       0 NMicF=      0.
                    Isotopes and Nuclear Properties:
 (Nuclear quadrupole moments (NQMom) in fm**2, nuclear magnetic moments (NMagM)
  in nuclear magnetons)

  Atom         1           2           3           4           5           6           7           8           9          10
 IAtWgt=          12          12          12          12          12          12          12          12          12          12
 AtmWgt=  12.0000000  12.0000000  12.0000000  12.0000000  12.0000000  12.0000000  12.0000000  12.0000000  12.0000000  12.0000000
 NucSpn=           0           0           0           0           0           0           0           0           0           0
 AtZEff=  -0.0000000  -0.0000000  -0.0000000  -0.0000000  -0.0000000  -0.0000000  -0.0000000  -0.0000000  -0.0000000  -0.0000000
 NQMom=    0.0000000   0.0000000   0.0000000   0.0000000   0.0000000   0.0000000   0.0000000   0.0000000   0.0000000   0.0000000
 NMagM=    0.0000000   0.0000000   0.0000000   0.0000000   0.0000000   0.0000000   0.0000000   0.0000000   0.0000000   0.0000000
 AtZNuc=   6.0000000   6.0000000   6.0000000   6.0000000   6.0000000   6.0000000   6.0000000   6.0000000   6.0000000   6.0000000

  Atom        11          12          13          14          15          16          17          18          19          20
 IAtWgt=          12          12          12          12          12          12          12          12          12          12
 AtmWgt=  12.0000000  12.0000000  12.0000000  12.0000000  12.0000000  12.0000000  12.0000000  12.0000000  12.0000000  12.0000000
 NucSpn=           0           0           0           0           0           0           0           0           0           0
 AtZEff=  -0.0000000  -0.0000000  -0.0000000  -0.0000000  -0.0000000  -0.0000000  -0.0000000  -0.0000000  -0.0000000  -0.0000000
 NQMom=    0.0000000   0.0000000   0.0000000   0.0000000   0.0000000   0.0000000   0.0000000   0.0000000   0.0000000   0.0000000
 NMagM=    0.0000000   0.0000000   0.0000000   0.0000000   0.0000000   0.0000000   0.0000000   0.0000000   0.0000000   0.0000000
 AtZNuc=   6.0000000   6.0000000   6.0000000   6.0000000   6.0000000   6.0000000   6.0000000   6.0000000   6.0000000   6.0000000

  Atom        21          22          23          24          25          26          27          28          29          30
 IAtWgt=          12          12          12          12          12          12           1           1           1           1
 AtmWgt=  12.0000000  12.0000000  12.0000000  12.0000000  12.0000000  12.0000000   1.0078250   1.0078250   1.0078250   1.0078250
 NucSpn=           0           0           0           0           0           0           1           1           1           1
 AtZEff=  -0.0000000  -0.0000000  -0.0000000  -0.0000000  -0.0000000  -0.0000000  -0.0000000  -0.0000000  -0.0000000  -0.0000000
 NQMom=    0.0000000   0.0000000   0.0000000   0.0000000   0.0000000   0.0000000   0.0000000   0.0000000   0.0000000   0.0000000
 NMagM=    0.0000000   0.0000000   0.0000000   0.0000000   0.0000000   0.0000000   2.7928460   2.7928460   2.7928460   2.7928460
 AtZNuc=   6.0000000   6.0000000   6.0000000   6.0000000   6.0000000   6.0000000   1.0000000   1.0000000   1.0000000   1.0000000

  Atom        31          32          33          34          35          36          37          38          39          40
 IAtWgt=           1           1           1           1           1           1           1           1           1           1
 AtmWgt=   1.0078250   1.0078250   1.0078250   1.0078250   1.0078250   1.0078250   1.0078250   1.0078250   1.0078250   1.0078250
 NucSpn=           1           1           1           1           1           1           1           1           1           1
 AtZEff=  -0.0000000  -0.0000000  -0.0000000  -0.0000000  -0.0000000  -0.0000000  -0.0000000  -0.0000000  -0.0000000  -0.0000000
 NQMom=    0.0000000   0.0000000   0.0000000   0.0000000   0.0000000   0.0000000   0.0000000   0.0000000   0.0000000   0.0000000
 NMagM=    2.7928460   2.7928460   2.7928460   2.7928460   2.7928460   2.7928460   2.7928460   2.7928460   2.7928460   2.7928460
 AtZNuc=   1.0000000   1.0000000   1.0000000   1.0000000   1.0000000   1.0000000   1.0000000   1.0000000   1.0000000   1.0000000

  Atom        41          42
 IAtWgt=           1           1
 AtmWgt=   1.0078250   1.0078250
 NucSpn=           1           1
 AtZEff=  -0.0000000  -0.0000000
 NQMom=    0.0000000   0.0000000
 NMagM=    2.7928460   2.7928460
 AtZNuc=   1.0000000   1.0000000
 Leave Link  101 at Thu Sep  8 15:01:28 2022, MaxMem=  1342177280 cpu:              34.2 elap:               0.8
 (Enter /mnt/opt/groups/app-gaussian/g16-avx2/l103.exe)

 GradGradGradGradGradGradGradGradGradGradGradGradGradGradGradGradGradGrad
 Berny optimization.
 Initialization pass.
                           ----------------------------
                           !    Initial Parameters    !
                           ! (Angstroms and Degrees)  !
 --------------------------                            --------------------------
 ! Name  Definition              Value          Derivative Info.                !
 --------------------------------------------------------------------------------
 ! R1    R(1,2)                  1.4255         estimate D2E/DX2                !
 ! R2    R(1,3)                  1.4118         estimate D2E/DX2                !
 ! R3    R(1,4)                  1.4607         estimate D2E/DX2                !
 ! R4    R(2,5)                  1.4119         estimate D2E/DX2                !
 ! R5    R(2,6)                  1.4397         estimate D2E/DX2                !
 ! R6    R(3,7)                  1.3849         estimate D2E/DX2                !
 ! R7    R(3,27)                 1.0844         estimate D2E/DX2                !
 ! R8    R(4,8)                  1.3955         estimate D2E/DX2                !
 ! R9    R(4,9)                  1.4345         estimate D2E/DX2                !
 ! R10   R(5,10)                 1.3828         estimate D2E/DX2                !
 ! R11   R(5,28)                 1.0869         estimate D2E/DX2                !
 ! R12   R(6,11)                 1.3573         estimate D2E/DX2                !
 ! R13   R(6,30)                 1.0867         estimate D2E/DX2                !
 ! R14   R(7,10)                 1.4053         estimate D2E/DX2                !
 ! R15   R(7,29)                 1.086          estimate D2E/DX2                !
 ! R16   R(8,12)                 1.4025         estimate D2E/DX2                !
 ! R17   R(8,31)                 1.085          estimate D2E/DX2                !
 ! R18   R(9,11)                 1.4385         estimate D2E/DX2                !
 ! R19   R(9,13)                 1.3994         estimate D2E/DX2                !
 ! R20   R(10,32)                1.0858         estimate D2E/DX2                !
 ! R21   R(11,33)                1.0868         estimate D2E/DX2                !
 ! R22   R(12,14)                1.4317         estimate D2E/DX2                !
 ! R23   R(12,15)                1.4403         estimate D2E/DX2                !
 ! R24   R(13,15)                1.4036         estimate D2E/DX2                !
 ! R25   R(13,34)                1.0821         estimate D2E/DX2                !
 ! R26   R(14,17)                1.359          estimate D2E/DX2                !
 ! R27   R(14,35)                1.0866         estimate D2E/DX2                !
 ! R28   R(15,16)                1.4592         estimate D2E/DX2                !
 ! R29   R(16,18)                1.4525         estimate D2E/DX2                !
 ! R30   R(16,19)                1.4159         estimate D2E/DX2                !
 ! R31   R(17,19)                1.4346         estimate D2E/DX2                !
 ! R32   R(17,36)                1.0866         estimate D2E/DX2                !
 ! R33   R(18,20)                1.4217         estimate D2E/DX2                !
 ! R34   R(18,21)                1.4346         estimate D2E/DX2                !
 ! R35   R(19,22)                1.428          estimate D2E/DX2                !
 ! R36   R(20,25)                1.3809         estimate D2E/DX2                !
 ! R37   R(20,38)                1.0813         estimate D2E/DX2                !
 ! R38   R(21,23)                1.4167         estimate D2E/DX2                !
 ! R39   R(21,24)                1.4265         estimate D2E/DX2                !
 ! R40   R(22,24)                1.3629         estimate D2E/DX2                !
 ! R41   R(22,37)                1.0866         estimate D2E/DX2                !
 ! R42   R(23,26)                1.378          estimate D2E/DX2                !
 ! R43   R(23,40)                1.0869         estimate D2E/DX2                !
 ! R44   R(24,39)                1.0866         estimate D2E/DX2                !
 ! R45   R(25,26)                1.409          estimate D2E/DX2                !
 ! R46   R(25,41)                1.0861         estimate D2E/DX2                !
 ! R47   R(26,42)                1.0858         estimate D2E/DX2                !
 ! A1    A(2,1,3)              118.0661         estimate D2E/DX2                !
 ! A2    A(2,1,4)              118.9773         estimate D2E/DX2                !
 ! A3    A(3,1,4)              122.956          estimate D2E/DX2                !
 ! A4    A(1,2,5)              119.5694         estimate D2E/DX2                !
 ! A5    A(1,2,6)              119.7659         estimate D2E/DX2                !
 ! A6    A(5,2,6)              120.6642         estimate D2E/DX2                !
 ! A7    A(1,3,7)              121.4025         estimate D2E/DX2                !
 ! A8    A(1,3,27)             119.8782         estimate D2E/DX2                !
 ! A9    A(7,3,27)             118.7162         estimate D2E/DX2                !
 ! A10   A(1,4,8)              123.5773         estimate D2E/DX2                !
 ! A11   A(1,4,9)              119.2071         estimate D2E/DX2                !
 ! A12   A(8,4,9)              117.1676         estimate D2E/DX2                !
 ! A13   A(2,5,10)             121.084          estimate D2E/DX2                !
 ! A14   A(2,5,28)             118.6487         estimate D2E/DX2                !
 ! A15   A(10,5,28)            120.2672         estimate D2E/DX2                !
 ! A16   A(2,6,11)             121.3579         estimate D2E/DX2                !
 ! A17   A(2,6,30)             118.1697         estimate D2E/DX2                !
 ! A18   A(11,6,30)            120.4705         estimate D2E/DX2                !
 ! A19   A(3,7,10)             120.3144         estimate D2E/DX2                !
 ! A20   A(3,7,29)             119.7187         estimate D2E/DX2                !
 ! A21   A(10,7,29)            119.9666         estimate D2E/DX2                !
 ! A22   A(4,8,12)             122.6805         estimate D2E/DX2                !
 ! A23   A(4,8,31)             120.106          estimate D2E/DX2                !
 ! A24   A(12,8,31)            117.161          estimate D2E/DX2                !
 ! A25   A(4,9,11)             119.4308         estimate D2E/DX2                !
 ! A26   A(4,9,13)             120.0879         estimate D2E/DX2                !
 ! A27   A(11,9,13)            120.4789         estimate D2E/DX2                !
 ! A28   A(5,10,7)             119.5595         estimate D2E/DX2                !
 ! A29   A(5,10,32)            120.2884         estimate D2E/DX2                !
 ! A30   A(7,10,32)            120.1515         estimate D2E/DX2                !
 ! A31   A(6,11,9)             121.2063         estimate D2E/DX2                !
 ! A32   A(6,11,33)            120.5576         estimate D2E/DX2                !
 ! A33   A(9,11,33)            118.2357         estimate D2E/DX2                !
 ! A34   A(8,12,14)            120.1903         estimate D2E/DX2                !
 ! A35   A(8,12,15)            120.2097         estimate D2E/DX2                !
 ! A36   A(14,12,15)           119.4873         estimate D2E/DX2                !
 ! A37   A(9,13,15)            122.938          estimate D2E/DX2                !
 ! A38   A(9,13,34)            117.2577         estimate D2E/DX2                !
 ! A39   A(15,13,34)           119.7297         estimate D2E/DX2                !
 ! A40   A(12,14,17)           120.4012         estimate D2E/DX2                !
 ! A41   A(12,14,35)           118.6768         estimate D2E/DX2                !
 ! A42   A(17,14,35)           120.8251         estimate D2E/DX2                !
 ! A43   A(12,15,13)           116.3747         estimate D2E/DX2                !
 ! A44   A(12,15,16)           119.1566         estimate D2E/DX2                !
 ! A45   A(13,15,16)           124.2731         estimate D2E/DX2                !
 ! A46   A(15,16,18)           124.5623         estimate D2E/DX2                !
 ! A47   A(15,16,19)           117.5834         estimate D2E/DX2                !
 ! A48   A(18,16,19)           117.8543         estimate D2E/DX2                !
 ! A49   A(14,17,19)           121.3614         estimate D2E/DX2                !
 ! A50   A(14,17,36)           120.5217         estimate D2E/DX2                !
 ! A51   A(19,17,36)           118.0904         estimate D2E/DX2                !
 ! A52   A(16,18,20)           124.0188         estimate D2E/DX2                !
 ! A53   A(16,18,21)           119.0545         estimate D2E/DX2                !
 ! A54   A(20,18,21)           116.7662         estimate D2E/DX2                !
 ! A55   A(16,19,17)           120.4479         estimate D2E/DX2                !
 ! A56   A(16,19,22)           120.426          estimate D2E/DX2                !
 ! A57   A(17,19,22)           119.1251         estimate D2E/DX2                !
 ! A58   A(18,20,25)           121.8305         estimate D2E/DX2                !
 ! A59   A(18,20,38)           119.4708         estimate D2E/DX2                !
 ! A60   A(25,20,38)           118.6072         estimate D2E/DX2                !
 ! A61   A(18,21,23)           119.91           estimate D2E/DX2                !
 ! A62   A(18,21,24)           119.7516         estimate D2E/DX2                !
 ! A63   A(23,21,24)           120.2565         estimate D2E/DX2                !
 ! A64   A(19,22,24)           121.173          estimate D2E/DX2                !
 ! A65   A(19,22,37)           118.2864         estimate D2E/DX2                !
 ! A66   A(24,22,37)           120.524          estimate D2E/DX2                !
 ! A67   A(21,23,26)           121.2361         estimate D2E/DX2                !
 ! A68   A(21,23,40)           118.351          estimate D2E/DX2                !
 ! A69   A(26,23,40)           120.388          estimate D2E/DX2                !
 ! A70   A(21,24,22)           120.337          estimate D2E/DX2                !
 ! A71   A(21,24,39)           118.7812         estimate D2E/DX2                !
 ! A72   A(22,24,39)           120.7882         estimate D2E/DX2                !
 ! A73   A(20,25,26)           120.6208         estimate D2E/DX2                !
 ! A74   A(20,25,41)           119.4891         estimate D2E/DX2                !
 ! A75   A(26,25,41)           119.8786         estimate D2E/DX2                !
 ! A76   A(23,26,25)           119.2201         estimate D2E/DX2                !
 ! A77   A(23,26,42)           120.4803         estimate D2E/DX2                !
 ! A78   A(25,26,42)           120.251          estimate D2E/DX2                !
 ! D1    D(3,1,2,5)             -0.6962         estimate D2E/DX2                !
 ! D2    D(3,1,2,6)            179.0489         estimate D2E/DX2                !
 ! D3    D(4,1,2,5)            179.5739         estimate D2E/DX2                !
 ! D4    D(4,1,2,6)             -0.6811         estimate D2E/DX2                !
 ! D5    D(2,1,3,7)              0.6409         estimate D2E/DX2                !
 ! D6    D(2,1,3,27)          -178.7117         estimate D2E/DX2                !
 ! D7    D(4,1,3,7)           -179.6406         estimate D2E/DX2                !
 ! D8    D(4,1,3,27)             1.0067         estimate D2E/DX2                !
 ! D9    D(2,1,4,8)           -175.0015         estimate D2E/DX2                !
 ! D10   D(2,1,4,9)              2.4036         estimate D2E/DX2                !
 ! D11   D(3,1,4,8)              5.2825         estimate D2E/DX2                !
 ! D12   D(3,1,4,9)           -177.3124         estimate D2E/DX2                !
 ! D13   D(1,2,5,10)             0.2749         estimate D2E/DX2                !
 ! D14   D(1,2,5,28)          -179.8653         estimate D2E/DX2                !
 ! D15   D(6,2,5,10)          -179.4678         estimate D2E/DX2                !
 ! D16   D(6,2,5,28)             0.392          estimate D2E/DX2                !
 ! D17   D(1,2,6,11)            -0.7536         estimate D2E/DX2                !
 ! D18   D(1,2,6,30)           179.7451         estimate D2E/DX2                !
 ! D19   D(5,2,6,11)           178.9887         estimate D2E/DX2                !
 ! D20   D(5,2,6,30)            -0.5127         estimate D2E/DX2                !
 ! D21   D(1,3,7,10)            -0.1502         estimate D2E/DX2                !
 ! D22   D(1,3,7,29)          -179.9392         estimate D2E/DX2                !
 ! D23   D(27,3,7,10)          179.2097         estimate D2E/DX2                !
 ! D24   D(27,3,7,29)           -0.5792         estimate D2E/DX2                !
 ! D25   D(1,4,8,12)          -179.5169         estimate D2E/DX2                !
 ! D26   D(1,4,8,31)             3.1939         estimate D2E/DX2                !
 ! D27   D(9,4,8,12)             3.0289         estimate D2E/DX2                !
 ! D28   D(9,4,8,31)          -174.2604         estimate D2E/DX2                !
 ! D29   D(1,4,9,11)            -2.737          estimate D2E/DX2                !
 ! D30   D(1,4,9,13)           177.8208         estimate D2E/DX2                !
 ! D31   D(8,4,9,11)           174.8331         estimate D2E/DX2                !
 ! D32   D(8,4,9,13)            -4.6091         estimate D2E/DX2                !
 ! D33   D(2,5,10,7)             0.2273         estimate D2E/DX2                !
 ! D34   D(2,5,10,32)          179.9453         estimate D2E/DX2                !
 ! D35   D(28,5,10,7)         -179.6302         estimate D2E/DX2                !
 ! D36   D(28,5,10,32)           0.0878         estimate D2E/DX2                !
 ! D37   D(2,6,11,9)             0.4283         estimate D2E/DX2                !
 ! D38   D(2,6,11,33)         -179.3416         estimate D2E/DX2                !
 ! D39   D(30,6,11,9)          179.9184         estimate D2E/DX2                !
 ! D40   D(30,6,11,33)           0.1484         estimate D2E/DX2                !
 ! D41   D(3,7,10,5)            -0.294          estimate D2E/DX2                !
 ! D42   D(3,7,10,32)          179.9875         estimate D2E/DX2                !
 ! D43   D(29,7,10,5)          179.4944         estimate D2E/DX2                !
 ! D44   D(29,7,10,32)          -0.224          estimate D2E/DX2                !
 ! D45   D(4,8,12,14)         -172.8013         estimate D2E/DX2                !
 ! D46   D(4,8,12,15)            3.3208         estimate D2E/DX2                !
 ! D47   D(31,8,12,14)           4.563          estimate D2E/DX2                !
 ! D48   D(31,8,12,15)        -179.3148         estimate D2E/DX2                !
 ! D49   D(4,9,11,6)             1.3457         estimate D2E/DX2                !
 ! D50   D(4,9,11,33)         -178.8791         estimate D2E/DX2                !
 ! D51   D(13,9,11,6)         -179.2143         estimate D2E/DX2                !
 ! D52   D(13,9,11,33)           0.5609         estimate D2E/DX2                !
 ! D53   D(4,9,13,15)           -0.2072         estimate D2E/DX2                !
 ! D54   D(4,9,13,34)          176.6398         estimate D2E/DX2                !
 ! D55   D(11,9,13,15)        -179.6434         estimate D2E/DX2                !
 ! D56   D(11,9,13,34)          -2.7965         estimate D2E/DX2                !
 ! D57   D(8,12,14,17)         172.6284         estimate D2E/DX2                !
 ! D58   D(8,12,14,35)          -3.821          estimate D2E/DX2                !
 ! D59   D(15,12,14,17)         -3.5218         estimate D2E/DX2                !
 ! D60   D(15,12,14,35)       -179.9711         estimate D2E/DX2                !
 ! D61   D(8,12,15,13)          -7.8745         estimate D2E/DX2                !
 ! D62   D(8,12,15,16)         176.9898         estimate D2E/DX2                !
 ! D63   D(14,12,15,13)        168.2749         estimate D2E/DX2                !
 ! D64   D(14,12,15,16)         -6.8608         estimate D2E/DX2                !
 ! D65   D(9,13,15,12)           6.3939         estimate D2E/DX2                !
 ! D66   D(9,13,15,16)        -178.7473         estimate D2E/DX2                !
 ! D67   D(34,13,15,12)       -170.3782         estimate D2E/DX2                !
 ! D68   D(34,13,15,16)          4.4805         estimate D2E/DX2                !
 ! D69   D(12,14,17,19)          6.4031         estimate D2E/DX2                !
 ! D70   D(12,14,17,36)       -175.5067         estimate D2E/DX2                !
 ! D71   D(35,14,17,19)       -177.2246         estimate D2E/DX2                !
 ! D72   D(35,14,17,36)          0.8656         estimate D2E/DX2                !
 ! D73   D(12,15,16,18)       -165.9396         estimate D2E/DX2                !
 ! D74   D(12,15,16,19)         14.1454         estimate D2E/DX2                !
 ! D75   D(13,15,16,18)         19.3353         estimate D2E/DX2                !
 ! D76   D(13,15,16,19)       -160.5797         estimate D2E/DX2                !
 ! D77   D(15,16,18,20)         18.1152         estimate D2E/DX2                !
 ! D78   D(15,16,18,21)       -166.6441         estimate D2E/DX2                !
 ! D79   D(19,16,18,20)       -161.9701         estimate D2E/DX2                !
 ! D80   D(19,16,18,21)         13.2707         estimate D2E/DX2                !
 ! D81   D(15,16,19,17)        -11.5731         estimate D2E/DX2                !
 ! D82   D(15,16,19,22)        168.8002         estimate D2E/DX2                !
 ! D83   D(18,16,19,17)        168.5061         estimate D2E/DX2                !
 ! D84   D(18,16,19,22)        -11.1206         estimate D2E/DX2                !
 ! D85   D(14,17,19,16)          1.3919         estimate D2E/DX2                !
 ! D86   D(14,17,19,22)       -178.9766         estimate D2E/DX2                !
 ! D87   D(36,17,19,16)       -176.7433         estimate D2E/DX2                !
 ! D88   D(36,17,19,22)          2.8882         estimate D2E/DX2                !
 ! D89   D(16,18,20,25)       -178.948          estimate D2E/DX2                !
 ! D90   D(16,18,20,38)          4.5787         estimate D2E/DX2                !
 ! D91   D(21,18,20,25)          5.7114         estimate D2E/DX2                !
 ! D92   D(21,18,20,38)       -170.7619         estimate D2E/DX2                !
 ! D93   D(16,18,21,23)        177.1958         estimate D2E/DX2                !
 ! D94   D(16,18,21,24)         -6.0872         estimate D2E/DX2                !
 ! D95   D(20,18,21,23)         -7.2216         estimate D2E/DX2                !
 ! D96   D(20,18,21,24)        169.4954         estimate D2E/DX2                !
 ! D97   D(16,19,22,24)          1.4673         estimate D2E/DX2                !
 ! D98   D(16,19,22,37)       -177.0582         estimate D2E/DX2                !
 ! D99   D(17,19,22,24)       -178.1643         estimate D2E/DX2                !
 ! D100  D(17,19,22,37)          3.3102         estimate D2E/DX2                !
 ! D101  D(18,20,25,26)         -0.3779         estimate D2E/DX2                !
 ! D102  D(18,20,25,41)       -179.1381         estimate D2E/DX2                !
 ! D103  D(38,20,25,26)        176.1248         estimate D2E/DX2                !
 ! D104  D(38,20,25,41)         -2.6354         estimate D2E/DX2                !
 ! D105  D(18,21,23,26)          3.5722         estimate D2E/DX2                !
 ! D106  D(18,21,23,40)       -178.2375         estimate D2E/DX2                !
 ! D107  D(24,21,23,26)       -173.128          estimate D2E/DX2                !
 ! D108  D(24,21,23,40)          5.0623         estimate D2E/DX2                !
 ! D109  D(18,21,24,22)         -3.7302         estimate D2E/DX2                !
 ! D110  D(18,21,24,39)        179.7596         estimate D2E/DX2                !
 ! D111  D(23,21,24,22)        172.9753         estimate D2E/DX2                !
 ! D112  D(23,21,24,39)         -3.5349         estimate D2E/DX2                !
 ! D113  D(19,22,24,21)          6.1643         estimate D2E/DX2                !
 ! D114  D(19,22,24,39)       -177.3962         estimate D2E/DX2                !
 ! D115  D(37,22,24,21)       -175.343          estimate D2E/DX2                !
 ! D116  D(37,22,24,39)          1.0965         estimate D2E/DX2                !
 ! D117  D(21,23,26,25)          1.9523         estimate D2E/DX2                !
 ! D118  D(21,23,26,42)        179.4247         estimate D2E/DX2                !
 ! D119  D(40,23,26,25)       -176.2015         estimate D2E/DX2                !
 ! D120  D(40,23,26,42)          1.2709         estimate D2E/DX2                !
 ! D121  D(20,25,26,23)         -3.5942         estimate D2E/DX2                !
 ! D122  D(20,25,26,42)        178.9275         estimate D2E/DX2                !
 ! D123  D(41,25,26,23)        175.1612         estimate D2E/DX2                !
 ! D124  D(41,25,26,42)         -2.3171         estimate D2E/DX2                !
 --------------------------------------------------------------------------------
 Trust Radius=3.00D-01 FncErr=1.00D-07 GrdErr=1.00D-06 EigMax=2.50D+02 EigMin=1.00D-04
 Number of steps in this run=    252 maximum allowed number of steps=    252.
 GradGradGradGradGradGradGradGradGradGradGradGradGradGradGradGradGradGrad

 Leave Link  103 at Thu Sep  8 15:01:30 2022, MaxMem=  1342177280 cpu:               3.5 elap:               0.1
 (Enter /mnt/opt/groups/app-gaussian/g16-avx2/l202.exe)
                          Input orientation:                          
 ---------------------------------------------------------------------
 Center     Atomic      Atomic             Coordinates (Angstroms)
 Number     Number       Type             X           Y           Z
 ---------------------------------------------------------------------
      1          6           0        3.639463    0.144910    0.066758
      2          6           0        4.211787   -1.127113   -0.227155
      3          6           0        4.510475    1.202459    0.407361
      4          6           0        2.187936    0.298058    0.009584
      5          6           0        5.614015   -1.286888   -0.184472
      6          6           0        3.356144   -2.236435   -0.558784
      7          6           0        5.883264    1.023155    0.444561
      8          6           0        1.533372    1.518677    0.179651
      9          6           0        1.374674   -0.845231   -0.289078
     10          6           0        6.443332   -0.230116    0.143656
     11          6           0        2.005621   -2.103802   -0.584137
     12          6           0        0.137228    1.642537    0.130784
     13          6           0       -0.019828   -0.729673   -0.303656
     14          6           0       -0.472061    2.937868    0.158118
     15          6           0       -0.688794    0.473794   -0.031122
     16          6           0       -2.140435    0.621075   -0.012583
     17          6           0       -1.809932    3.072861   -0.038687
     18          6           0       -3.078558   -0.478901    0.128191
     19          6           0       -2.668483    1.928302   -0.142809
     20          6           0       -2.728984   -1.763531    0.626956
     21          6           0       -4.466462   -0.251456   -0.154870
     22          6           0       -4.064271    2.124966   -0.371658
     23          6           0       -5.387675   -1.325270   -0.081207
     24          6           0       -4.923453    1.069294   -0.440611
     25          6           0       -3.654005   -2.784417    0.721840
     26          6           0       -4.991705   -2.579544    0.329617
     27          1           0        4.105361    2.176902    0.656808
     28          1           0        6.034529   -2.262708   -0.413374
     29          1           0        6.527874    1.855462    0.711106
     30          1           0        3.820191   -3.193320   -0.782425
     31          1           0        2.107032    2.429738    0.314356
     32          1           0        7.520017   -0.367688    0.173439
     33          1           0        1.371519   -2.952663   -0.825845
     34          1           0       -0.586796   -1.606105   -0.588900
     35          1           0        0.163571    3.810584    0.280410
     36          1           0       -2.263322    4.058970   -0.090792
     37          1           0       -4.424624    3.140075   -0.514638
     38          1           0       -1.727364   -1.936489    0.995873
     39          1           0       -5.977164    1.222979   -0.656684
     40          1           0       -6.427963   -1.130799   -0.328988
     41          1           0       -3.348807   -3.746934    1.121740
     42          1           0       -5.710050   -3.391479    0.390428
 ---------------------------------------------------------------------
                    Distance matrix (angstroms):
                    1          2          3          4          5
     1  C    0.000000
     2  C    1.425476   0.000000
     3  C    1.411766   2.432844   0.000000
     4  C    1.460703   2.486590   2.523956   0.000000
     5  C    2.451942   1.411947   2.786560   3.779911   0.000000
     6  C    2.478382   1.439687   3.753919   2.848053   2.477848
     7  C    2.438994   2.805119   1.384949   3.790834   2.409248
     8  C    2.517062   3.786767   3.002497   1.395452   4.965423
     9  C    2.497252   2.851754   3.809371   1.434470   4.263568
    10  C    2.829883   2.433495   2.420278   4.290144   1.382824
    11  C    2.854787   2.438960   4.264824   2.480862   3.721235
    12  C    3.809545   4.939748   4.404027   2.455141   6.219012
    13  C    3.780544   4.250927   4.976176   2.455315   5.662586
    14  C    4.971277   6.213770   5.281991   3.750499   7.416620
    15  C    4.341838   5.159169   5.268360   2.882380   6.545909
    16  C    5.800021   6.591883   6.689467   4.340464   7.987576
    17  C    6.187077   7.344141   6.606429   4.866704   8.610671
    18  C    6.747201   7.327727   7.778067   5.324818   8.735641
    19  C    6.558551   7.528665   7.236503   5.125010   8.884760
    20  C    6.671813   7.022025   7.826563   5.367253   8.395906
    21  C    8.118636   8.722615   9.111277   6.679074  10.133559
    22  C    7.966200   8.893258   8.659339   6.524801  10.263772
    23  C    9.147270   9.602616  10.227487   7.748117  11.002242
    24  C    8.627598   9.397999   9.472897   7.167240  10.800714
    25  C    7.887000   8.094315   9.091359   6.643586   9.431871
    26  C    9.054767   9.334014  10.227464   7.741464  10.696567
    27  H    2.166613   3.421876   1.084380   2.761426   3.870611
    28  H    3.429795   2.155607   3.873465   4.640333   1.086947
    29  H    3.418200   3.891060   2.142095   4.663979   3.392869
    30  H    3.449283   2.175059   4.605970   3.934623   2.685114
    31  H    2.762261   4.168263   2.700260   2.154876   5.134303
    32  H    3.915717   3.417834   3.402561   5.375979   2.146130
    33  H    3.941481   3.429021   5.351531   3.454224   4.602710
    34  H    4.621386   4.835979   5.904468   3.418063   6.222180
    35  H    5.056149   6.405195   5.070898   4.063156   7.477144
    36  H    7.084318   8.297053   7.368320   5.828227   9.520473
    37  H    8.621980   9.637382   9.189148   7.216496  10.976397
    38  H    5.830807   6.117549   7.007851   4.614709   7.463983
    39  H    9.703871  10.465283  10.541498   8.244286  11.869197
    40  H   10.155644  10.640238  11.208734   8.740136  12.043857
    41  H    8.068169   8.114528   9.315318   6.946537   9.385638
    42  H   10.001210  10.195666  11.205520   8.725589  11.532314
                    6          7          8          9         10
     6  C    0.000000
     7  C    4.244757   0.000000
     8  C    4.238944   4.386032   0.000000
     9  C    2.436065   4.935228   2.415151   0.000000
    10  C    3.748262   1.405314   5.212224   5.124151   0.000000
    11  C    1.357257   5.086472   3.732123   1.438456   4.871721
    12  C    5.087568   5.787834   1.402479   2.810079   6.578293
    13  C    3.705753   6.203123   2.775084   1.399358   6.497852
    14  C    6.476304   6.643669   2.456894   4.233468   7.606510
    15  C    4.897478   6.612111   2.464595   2.462574   7.168909
    16  C    6.219010   8.046763   3.786753   3.818703   8.627282
    17  C    7.426134   7.976220   3.693351   5.055280   8.891528
    18  C    6.705688   9.092333   5.026218   4.487715   9.525152
    19  C    7.335816   8.619552   4.234071   4.905201   9.368351
    20  C    6.217588   9.053712   5.398208   4.303766   9.312160
    21  C    8.080622  10.445132   6.264446   5.872772  10.913898
    22  C    8.609262  10.041596   5.657308   6.197662  10.780616
    23  C    8.804128  11.524999   7.487120   6.782552  11.883714
    24  C    8.915915  10.843007   6.502097   6.584434  11.455725
    25  C    7.147200  10.272974   6.761617   5.483613  10.431441
    26  C    8.401998  11.456771   7.706785   6.627323  11.675379
    27  H    4.638592   2.130052   2.697418   4.181464   3.394579
    28  H    2.682458   3.399387   5.908550   4.872262   2.146819
    29  H    5.330677   1.085957   5.033976   5.903353   2.163049
    30  H    1.086731   4.851848   5.325227   3.425999   4.064366
    31  H    4.908750   4.031793   1.085018   3.409678   5.089937
    32  H    4.622359   2.164928   6.276809   6.181198   1.085847
    33  H    2.126744   6.146292   4.585859   2.174718   5.837421
    34  H    3.993119   7.059938   3.853576   2.125132   7.200881
    35  H    6.889355   6.364872   2.671955   4.844347   7.468692
    36  H    8.451600   8.710318   4.576146   6.109461   9.708607
    37  H    9.457757  10.566644   6.213589   7.040270  11.397544
    38  H    5.324376   8.184442   4.820455   3.530522   8.390367
    39  H    9.954284  11.913120   7.562741   7.646054  12.530792
    40  H    9.849060  12.522149   8.406027   7.807963  12.911424
    41  H    7.075460  10.413619   7.242228   5.720276  10.450390
    42  H    9.188634  12.405517   8.753355   7.558996  12.560247
                   11         12         13         14         15
    11  C    0.000000
    12  C    4.247006   0.000000
    13  C    2.463604   2.416772   0.000000
    14  C    5.666417   1.431734   3.724058   0.000000
    15  C    3.769575   1.440308   1.403611   2.480816   0.000000
    16  C    4.994137   2.500337   2.531051   2.860094   1.459211
    17  C    6.453976   2.421978   4.211169   1.358990   2.830575
    18  C    5.384848   3.852504   3.099227   4.297561   2.577592
    19  C    6.188690   2.833466   3.755806   2.435991   2.459113
    20  C    4.898879   4.479136   3.045394   5.236092   3.098559
    21  C    6.745614   4.986258   4.474749   5.121034   3.848646
    22  C    7.400758   4.258847   4.950869   3.720947   3.773086
    23  C    7.451166   6.275139   5.405368   6.511135   5.031761
    24  C    7.622415   5.124997   5.224995   4.864662   4.295886
    25  C    5.848092   5.858389   4.298937   6.571689   4.469381
    26  C    7.072754   6.646161   5.342529   7.134313   5.288483
    27  H    4.926792   4.038357   5.136911   4.666964   5.133980
    28  H    4.035655   7.094026   6.246397   8.349150   7.268950
    29  H    6.148512   6.420472   7.112318   7.104681   7.385134
    30  H    2.125801   6.146843   4.587431   7.543177   5.860301
    31  H    4.622830   2.129205   3.858413   2.633311   3.429536
    32  H    5.830658   7.651692   7.563591   8.648714   8.254363
    33  H    1.086772   4.853295   2.673988   6.250226   4.076406
    34  H    2.639763   3.405265   1.082104   4.606397   2.155806
    35  H    6.254642   2.173364   4.581343   1.086562   3.457997
    36  H    7.513123   3.413339   5.292417   2.127779   3.916144
    37  H    8.297658   4.844552   5.867000   4.014504   4.615113
    38  H    4.057044   4.127288   2.461881   5.102644   2.818299
    39  H    8.648560   6.179152   6.279119   5.823307   5.377682
    40  H    8.493361   7.141745   6.420727   7.229391   5.966700
    41  H    5.854895   6.494677   4.713568   7.341036   5.120479
    42  H    7.882859   7.720064   6.320252   8.218949   6.350673
                   16         17         18         19         20
    16  C    0.000000
    17  C    2.474099   0.000000
    18  C    1.452529   3.775218   0.000000
    19  C    1.415852   1.434561   2.456874   0.000000
    20  C    2.538059   4.967738   1.421704   3.771714   0.000000
    21  C    2.488364   4.256963   1.434619   2.825636   2.432376
    22  C    2.468151   2.468080   2.828710   1.428031   4.230914
    23  C    3.786494   5.669710   2.468240   4.240699   2.786073
    24  C    2.851192   3.724223   2.474688   2.431352   3.739023
    25  C    3.798374   6.187626   2.449278   4.891686   1.380896
    26  C    4.300093   6.496846   2.848404   5.093253   2.423674
    27  H    6.471372   6.023051   7.677331   6.825405   7.888991
    28  H    8.677953   9.494433   9.301807   9.663342   8.839153
    29  H    8.785614   8.459507   9.903160   9.236204   9.939498
    30  H    7.118380   8.456740   7.469272   8.291141   6.849989
    31  H    4.628080   3.985079   5.948545   4.823482   6.408453
    32  H    9.712702   9.946372  10.599255  10.448785  10.353554
    33  H    5.076103   6.859168   5.180045   6.372752   4.509855
    34  H    2.776016   4.867393   2.827311   4.126070   2.468210
    35  H    3.945536   2.130909   5.379057   3.426752   6.289493
    36  H    3.440979   1.086595   4.615716   2.169472   5.885025
    37  H    3.437287   2.658507   3.914347   2.165798   5.312606
    38  H    2.780062   5.115733   2.168677   4.137501   1.081322
    39  H    3.936705   4.601066   3.451716   3.421830   4.595394
    40  H    4.642421   6.251499   3.442746   4.850407   3.872548
    41  H    4.671868   7.086913   3.426400   5.854078   2.136090
    42  H    5.385644   7.561928   3.934035   6.151060   3.404837
                   21         22         23         24         25
    21  C    0.000000
    22  C    2.419945   0.000000
    23  C    1.416734   3.706736   0.000000
    24  C    1.426488   1.362862   2.465484   0.000000
    25  C    2.800821   5.046395   2.404081   4.220649   0.000000
    26  C    2.435283   4.846064   1.377959   3.729870   1.408990
    27  H    8.946055   8.234278  10.145324   9.162456   9.210140
    28  H   10.694988  11.010867  11.465421  11.453399   9.768755
    29  H   11.227842  10.650753  12.358201  11.535918  11.189247
    30  H    8.815725   9.519330   9.421577   9.733346   7.635026
    31  H    7.114759   6.216790   8.392091   7.200590   7.780938
    32  H   11.991538  11.861964  12.945668  12.541209  11.445527
    33  H    6.467515   7.452276   6.992110   7.480055   5.261134
    34  H    4.132223   5.104989   4.835810   5.097680   3.537546
    35  H    6.174694   4.597950   7.571268   5.823432   7.633006
    36  H    4.841250   2.657569   6.225087   4.017068   7.030385
    37  H    3.410816   1.086620   4.588533   2.131301   6.101011
    38  H    3.415582   4.881259   3.864139   4.616622   2.122739
    39  H    2.169792   2.134006   2.678105   1.086560   4.832869
    40  H    2.156629   4.023539   1.086928   2.667662   3.396106
    41  H    3.885518   6.100929   3.386520   5.302500   1.086050
    42  H    3.421053   5.806938   2.143732   4.605199   2.169258
                   26         27         28         29         30
    26  C    0.000000
    27  H   10.270708   0.000000
    28  H   11.055779   4.957531   0.000000
    29  H   12.349717   2.444349   4.297344   0.000000
    30  H    8.902970   5.567046   2.430130   5.920505   0.000000
    31  H    8.688222   2.043164   6.162294   4.475606   5.979684
    32  H   12.706687   4.285844   2.478331   2.493157   4.752535
    33  H    6.478034   5.998716   4.731790   7.215835   2.460853
    34  H    4.603746   6.154614   6.656116   8.018166   4.688095
    35  H    8.210544   4.283492   8.475515   6.671758   7.972149
    36  H    7.189623   6.682904  10.436570   9.098550   9.491217
    37  H    5.809336   8.663754  11.772604  11.095490  10.400028
    38  H    3.393131   7.145322   7.895529   9.088946   5.959642
    39  H    4.050074  10.212372  12.509596  12.595510  10.747450
    40  H    2.143702  11.084385  12.514074  13.336164  10.463473
    41  H    2.165496   9.532713   9.623227  11.362407   7.438203
    42  H    1.085797  11.288052  11.826046  13.319159   9.604184
                   31         32         33         34         35
    31  H    0.000000
    32  H    6.094740   0.000000
    33  H    5.550791   6.744234   0.000000
    34  H    4.935647   8.236216   2.388380   0.000000
    35  H    2.384309   8.460892   6.958768   5.537081   0.000000
    36  H    4.681724  10.741454   7.931921   5.928906   2.467650
    37  H    6.622261  12.468051   8.415080   6.104151   4.704595
    38  H    5.850726   9.415497   3.735551   1.980291   6.092321
    39  H    8.231246  13.615918   8.453860   6.088052   6.729225
    40  H    9.270246  13.977872   8.024835   5.866234   8.260566
    41  H    8.280660  11.421467   5.167730   3.890777   8.376199
    42  H    9.746749  13.572954   7.198646   5.513109   9.294151
                   36         37         38         39         40
    36  H    0.000000
    37  H    2.386470   0.000000
    38  H    6.116667   5.943766   0.000000
    39  H    4.706984   2.470995   5.547430   0.000000
    40  H    6.658429   4.721038   4.949750   2.418858   0.000000
    41  H    7.973747   7.160029   2.433646   5.896701   4.293015
    42  H    8.223180   6.718085   4.283147   4.739305   2.478635
                   41         42
    41  H    0.000000
    42  H    2.497325   0.000000
 Stoichiometry    C26H16
 Framework group  C1[X(C26H16)]
 Deg. of freedom   120
 Full point group                 C1      NOp   1
 Largest Abelian subgroup         C1      NOp   1
 Largest concise Abelian subgroup C1      NOp   1
                         Standard orientation:                         
 ---------------------------------------------------------------------
 Center     Atomic      Atomic             Coordinates (Angstroms)
 Number     Number       Type             X           Y           Z
 ---------------------------------------------------------------------
      1          6           0        3.639463    0.144910    0.066758
      2          6           0        4.211787   -1.127113   -0.227155
      3          6           0        4.510475    1.202459    0.407361
      4          6           0        2.187936    0.298058    0.009584
      5          6           0        5.614015   -1.286888   -0.184472
      6          6           0        3.356144   -2.236435   -0.558784
      7          6           0        5.883264    1.023155    0.444561
      8          6           0        1.533372    1.518677    0.179651
      9          6           0        1.374674   -0.845231   -0.289078
     10          6           0        6.443332   -0.230116    0.143656
     11          6           0        2.005621   -2.103802   -0.584137
     12          6           0        0.137228    1.642537    0.130784
     13          6           0       -0.019828   -0.729673   -0.303656
     14          6           0       -0.472061    2.937868    0.158118
     15          6           0       -0.688794    0.473794   -0.031122
     16          6           0       -2.140435    0.621075   -0.012583
     17          6           0       -1.809932    3.072861   -0.038687
     18          6           0       -3.078558   -0.478901    0.128191
     19          6           0       -2.668483    1.928302   -0.142809
     20          6           0       -2.728984   -1.763531    0.626956
     21          6           0       -4.466462   -0.251456   -0.154870
     22          6           0       -4.064271    2.124966   -0.371658
     23          6           0       -5.387675   -1.325270   -0.081207
     24          6           0       -4.923453    1.069294   -0.440611
     25          6           0       -3.654005   -2.784417    0.721840
     26          6           0       -4.991705   -2.579544    0.329617
     27          1           0        4.105361    2.176902    0.656808
     28          1           0        6.034529   -2.262708   -0.413374
     29          1           0        6.527874    1.855462    0.711106
     30          1           0        3.820191   -3.193320   -0.782425
     31          1           0        2.107032    2.429738    0.314356
     32          1           0        7.520017   -0.367688    0.173439
     33          1           0        1.371519   -2.952663   -0.825845
     34          1           0       -0.586796   -1.606105   -0.588900
     35          1           0        0.163571    3.810584    0.280410
     36          1           0       -2.263322    4.058970   -0.090792
     37          1           0       -4.424624    3.140075   -0.514638
     38          1           0       -1.727364   -1.936489    0.995873
     39          1           0       -5.977164    1.222979   -0.656684
     40          1           0       -6.427963   -1.130799   -0.328988
     41          1           0       -3.348807   -3.746934    1.121740
     42          1           0       -5.710050   -3.391479    0.390428
 ---------------------------------------------------------------------
 Rotational constants (GHZ):           0.5151001           0.1125162           0.0937095
 Leave Link  202 at Thu Sep  8 15:01:32 2022, MaxMem=  1342177280 cpu:               6.0 elap:               0.2
 (Enter /mnt/opt/groups/app-gaussian/g16-avx2/l301.exe)
 Standard basis: 6-31G(d,p) (6D, 7F)
 Ernie: Thresh=  0.10000D-02 Tol=  0.10000D-05 Strict=F.
 There are   470 symmetry adapted cartesian basis functions of A   symmetry.
 There are   470 symmetry adapted basis functions of A   symmetry.
   470 basis functions,   840 primitive gaussians,   470 cartesian basis functions
    86 alpha electrons       86 beta electrons
       nuclear repulsion energy      1986.4962081702 Hartrees.
 IExCor=  402 DFT=T Ex+Corr=B3LYP ExCW=0 ScaHFX=  0.200000
 ScaDFX=  0.800000  0.720000  1.000000  0.810000 ScalE2=  1.000000  1.000000
 IRadAn=      5 IRanWt=     -1 IRanGd=            0 ICorTp=0 IEmpDi=131
 NAtoms=   42 NActive=   42 NUniq=   42 SFac= 1.00D+00 NAtFMM=   60 NAOKFM=F Big=F
 Integral buffers will be    131072 words long.
 Raffenetti 2 integral format.
 Two-electron integral symmetry is turned on.
 R6Disp:  Grimme-D3 Dispersion energy=       -0.0391724231 Hartrees.
 Nuclear repulsion after empirical dispersion term =     1986.4570357471 Hartrees.
 Leave Link  301 at Thu Sep  8 15:01:34 2022, MaxMem=  1342177280 cpu:               8.1 elap:               0.2
 (Enter /mnt/opt/groups/app-gaussian/g16-avx2/l302.exe)
 NPDir=0 NMtPBC=     1 NCelOv=     1 NCel=       1 NClECP=     1 NCelD=      1
         NCelK=      1 NCelE2=     1 NClLst=     1 CellRange=     0.0.
 One-electron integrals computed using PRISM.
 One-electron integral symmetry used in STVInt
 NBasis=   470 RedAO= T EigKep=  1.57D-04  NBF=   470
 NBsUse=   470 1.00D-06 EigRej= -1.00D+00 NBFU=   470
 Precomputing XC quadrature grid using
 IXCGrd= 4 IRadAn=           5 IRanWt=          -1 IRanGd=           0 AccXCQ= 1.00D-12.
 Generated NRdTot=       0 NPtTot=           0 NUsed=           0 NTot=          32
 NSgBfM=   462   462   462   462   462 MxSgAt=    42 MxSgA2=    42.
 Leave Link  302 at Thu Sep  8 15:01:39 2022, MaxMem=  1342177280 cpu:             148.1 elap:               3.3
 (Enter /mnt/opt/groups/app-gaussian/g16-avx2/l303.exe)
 DipDrv:  MaxL=1.
 Leave Link  303 at Thu Sep  8 15:01:40 2022, MaxMem=  1342177280 cpu:               7.2 elap:               0.2
 (Enter /mnt/opt/groups/app-gaussian/g16-avx2/l401.exe)
 ExpMin= 1.61D-01 ExpMax= 3.05D+03 ExpMxC= 4.57D+02 IAcc=3 IRadAn=         5 AccDes= 0.00D+00
 Harris functional with IExCor=  402 and IRadAn=       5 diagonalized for initial guess.
 HarFok:  IExCor=  402 AccDes= 0.00D+00 IRadAn=         5 IDoV= 1 UseB2=F ITyADJ=14
 ICtDFT=  3500011 ScaDFX=  1.000000  1.000000  1.000000  1.000000
 FoFCou: FMM=F IPFlag=           0 FMFlag=      100000 FMFlg1=           0
         NFxFlg=           0 DoJE=T BraDBF=F KetDBF=T FulRan=T
         wScrn=  0.000000 ICntrl=       500 IOpCl=  0 I1Cent=   200000004 NGrid=           0
         NMat0=    1 NMatS0=      1 NMatT0=    0 NMatD0=    1 NMtDS0=    0 NMtDT0=    0
 Petite list used in FoFCou.
 Harris En= -1000.52939356090    
 JPrj=0 DoOrth=F DoCkMO=F.
 Leave Link  401 at Thu Sep  8 15:01:44 2022, MaxMem=  1342177280 cpu:             106.9 elap:               2.4
 (Enter /mnt/opt/groups/app-gaussian/g16-avx2/l502.exe)
 Two-electron integrals replicated using symmetry.
 Closed shell SCF:
 Using DIIS extrapolation, IDIIS=    10.
 NGot=  1342177280 LenX=  1341707128 LenY=  1341485758
 Requested convergence on RMS density matrix=1.00D-08 within 500 cycles.
 Requested convergence on MAX density matrix=1.00D-06.
 Requested convergence on             energy=1.00D-06.
 Level shift goal  0.100 maximum shift  0.100.
 No special actions if energy rises.
 Dynamic level shift is on during FON iterations.

 Cycle   1  Pass 1  IDiag  1:
 FoFJK:  IHMeth= 1 ICntrl=       0 DoSepK=F KAlg= 0 I1Cent=           0 FoldK=F
 IRaf= 650000000 NMat=       1 IRICut=       1 DoRegI=T DoRafI=F ISym2E= 0 IDoP0=0 IntGTp=1.
 FoFCou: FMM=F IPFlag=           0 FMFlag=      100000 FMFlg1=           0
         NFxFlg=           0 DoJE=F BraDBF=F KetDBF=F FulRan=T
         wScrn=  0.000000 ICntrl=         0 IOpCl=  0 I1Cent=           0 NGrid=           0
         NMat0=    1 NMatS0=      1 NMatT0=    0 NMatD0=    1 NMtDS0=    0 NMtDT0=    0
 Symmetry not used in FoFCou.
 E= -1000.04519626973    
 DIIS: error= 4.10D-02 at cycle   1 NSaved=   1.
 NSaved= 1 IEnMin= 1 EnMin= -1000.04519626973     IErMin= 1 ErrMin= 4.10D-02
 ErrMax= 4.10D-02  0.00D+00 EMaxC= 1.00D+00 BMatC= 4.30D-01 BMatP= 4.30D-01
 IDIUse=1 WtCom= 1.00D+00 WtEn= 0.00D+00
 Coeff-Com:  0.100D+01
 Coeff:      0.100D+01
 Gap=     0.132 Goal=     0.100 Shift=    0.000
 T= 1684. Gap= 0.127 NK=0 IS=    1 IE=  470 IFin=   87
          NO(<0.9)=   0  NV(>0.1)=   0     86.00e < EF      0.00e >EF  Err=4.3D-14
 GapD=    0.132 DampG=1.000 DampE=0.500 DampFc=0.5000 IDamp=-1.
 Damping current iteration by 5.00D-01
 RMSDP=3.93D-03 MaxDP=1.10D-01              OVMax= 1.24D-01

 Cycle   2  Pass 1  IDiag  1:
 E= -1000.28769361101     Delta-E=       -0.242497341280 Rises=F Damp=T
 DIIS: error= 6.38D-03 at cycle   2 NSaved=   2.
 NSaved= 2 IEnMin= 2 EnMin= -1000.28769361101     IErMin= 2 ErrMin= 6.38D-03
 ErrMax= 6.38D-03  0.00D+00 EMaxC= 1.00D+00 BMatC= 2.69D-02 BMatP= 4.30D-01
 IDIUse=1 WtCom= 1.00D+00 WtEn= 0.00D+00
 Coeff-Com: -0.825D-01 0.108D+01
 Coeff:     -0.825D-01 0.108D+01
 Gap=     0.135 Goal=     0.100 Shift=    0.000
 T= 1486. Gap= 0.132 NK=3 IS=   87 IE=   94 IFin=   86
          NO(<0.9)=   0  NV(>0.1)=   0     86.00e < EF      0.00e >EF  Err=0.0D+00
 GapD=    0.135 DampG=1.000 DampE=1.000 DampFc=1.0000 IDamp=-1.
 RMSDP=1.28D-03 MaxDP=5.19D-02 DE=-2.42D-01 OVMax= 8.06D-02

 Cycle   3  Pass 1  IDiag  1:
 E= -1000.51088264918     Delta-E=       -0.223189038172 Rises=F Damp=F
 DIIS: error= 3.88D-03 at cycle   3 NSaved=   3.
 NSaved= 3 IEnMin= 3 EnMin= -1000.51088264918     IErMin= 3 ErrMin= 3.88D-03
 ErrMax= 3.88D-03  0.00D+00 EMaxC= 1.00D+00 BMatC= 1.28D-02 BMatP= 2.69D-02
 IDIUse=1 WtCom= 1.00D+00 WtEn= 0.00D+00
 Coeff-Com: -0.810D-01 0.449D+00 0.632D+00
 Coeff:     -0.810D-01 0.449D+00 0.632D+00
 Gap=     0.134 Goal=     0.100 Shift=    0.000
 T= 1159. Gap= 0.132 NK=3 IS=   87 IE=   94 IFin=   86
          NO(<0.9)=   0  NV(>0.1)=   0     86.00e < EF      0.00e >EF  Err=0.0D+00
 GapD=    0.134 DampG=1.000 DampE=1.000 DampFc=1.0000 IDamp=-1.
 RMSDP=4.98D-04 MaxDP=3.24D-02 DE=-2.23D-01 OVMax= 6.38D-02

 Cycle   4  Pass 1  IDiag  1:
 E= -1000.51533867972     Delta-E=       -0.004456030540 Rises=F Damp=F
 DIIS: error= 3.60D-03 at cycle   4 NSaved=   4.
 NSaved= 4 IEnMin= 4 EnMin= -1000.51533867972     IErMin= 4 ErrMin= 3.60D-03
 ErrMax= 3.60D-03  0.00D+00 EMaxC= 1.00D+00 BMatC= 7.78D-03 BMatP= 1.28D-02
 IDIUse=1 WtCom= 1.00D+00 WtEn= 0.00D+00
 Coeff-Com: -0.432D-01 0.154D+00 0.450D+00 0.440D+00
 Coeff:     -0.432D-01 0.154D+00 0.450D+00 0.440D+00
 Gap=     0.133 Goal=     0.100 Shift=    0.000
 T=  374. Gap= 0.132 NK=3 IS=   87 IE=   94 IFin=   86
          NO(<0.9)=   0  NV(>0.1)=   0     86.00e < EF      0.00e >EF  Err=0.0D+00
 GapD=    0.133 DampG=1.000 DampE=1.000 DampFc=1.0000 IDamp=-1.
 RMSDP=2.76D-04 MaxDP=1.64D-02 DE=-4.46D-03 OVMax= 4.01D-02

 Cycle   5  Pass 1  IDiag  1:
 E= -1000.52446459173     Delta-E=       -0.009125912007 Rises=F Damp=F
 DIIS: error= 6.29D-04 at cycle   5 NSaved=   5.
 NSaved= 5 IEnMin= 5 EnMin= -1000.52446459173     IErMin= 5 ErrMin= 6.29D-04
 ErrMax= 6.29D-04  0.00D+00 EMaxC= 1.00D+00 BMatC= 3.07D-04 BMatP= 7.78D-03
 IDIUse=1 WtCom= 1.00D+00 WtEn= 0.00D+00
 Coeff-Com: -0.163D-01 0.447D-01 0.180D+00 0.236D+00 0.556D+00
 Coeff:     -0.163D-01 0.447D-01 0.180D+00 0.236D+00 0.556D+00
 Gap=     0.132 Goal=     0.100 Shift=    0.000
 RMSDP=6.33D-05 MaxDP=2.76D-03 DE=-9.13D-03 OVMax= 1.01D-02

 Cycle   6  Pass 1  IDiag  1:
 E= -1000.52473268758     Delta-E=       -0.000268095854 Rises=F Damp=F
 DIIS: error= 3.62D-04 at cycle   6 NSaved=   6.
 NSaved= 6 IEnMin= 6 EnMin= -1000.52473268758     IErMin= 6 ErrMin= 3.62D-04
 ErrMax= 3.62D-04  0.00D+00 EMaxC= 1.00D+00 BMatC= 7.23D-05 BMatP= 3.07D-04
 IDIUse=1 WtCom= 1.00D+00 WtEn= 0.00D+00
 Coeff-Com: -0.566D-02 0.115D-01 0.636D-01 0.103D+00 0.369D+00 0.458D+00
 Coeff:     -0.566D-02 0.115D-01 0.636D-01 0.103D+00 0.369D+00 0.458D+00
 Gap=     0.132 Goal=     0.100 Shift=    0.000
 RMSDP=2.58D-05 MaxDP=1.20D-03 DE=-2.68D-04 OVMax= 3.97D-03

 Cycle   7  Pass 1  IDiag  1:
 E= -1000.52481161546     Delta-E=       -0.000078927879 Rises=F Damp=F
 DIIS: error= 7.05D-05 at cycle   7 NSaved=   7.
 NSaved= 7 IEnMin= 7 EnMin= -1000.52481161546     IErMin= 7 ErrMin= 7.05D-05
 ErrMax= 7.05D-05  0.00D+00 EMaxC= 1.00D+00 BMatC= 4.11D-06 BMatP= 7.23D-05
 IDIUse=1 WtCom= 1.00D+00 WtEn= 0.00D+00
 Coeff-Com: -0.255D-02 0.442D-02 0.293D-01 0.504D-01 0.197D+00 0.281D+00
 Coeff-Com:  0.441D+00
 Coeff:     -0.255D-02 0.442D-02 0.293D-01 0.504D-01 0.197D+00 0.281D+00
 Coeff:      0.441D+00
 Gap=     0.132 Goal=     0.100 Shift=    0.000
 RMSDP=5.71D-06 MaxDP=2.70D-04 DE=-7.89D-05 OVMax= 7.59D-04

 Cycle   8  Pass 1  IDiag  1:
 E= -1000.52481590795     Delta-E=       -0.000004292487 Rises=F Damp=F
 DIIS: error= 1.48D-05 at cycle   8 NSaved=   8.
 NSaved= 8 IEnMin= 8 EnMin= -1000.52481590795     IErMin= 8 ErrMin= 1.48D-05
 ErrMax= 1.48D-05  0.00D+00 EMaxC= 1.00D+00 BMatC= 1.74D-07 BMatP= 4.11D-06
 IDIUse=1 WtCom= 1.00D+00 WtEn= 0.00D+00
 Coeff-Com: -0.398D-03 0.436D-03 0.463D-02 0.870D-02 0.396D-01 0.654D-01
 Coeff-Com:  0.203D+00 0.678D+00
 Coeff:     -0.398D-03 0.436D-03 0.463D-02 0.870D-02 0.396D-01 0.654D-01
 Coeff:      0.203D+00 0.678D+00
 Gap=     0.132 Goal=     0.100 Shift=    0.000
 RMSDP=1.51D-06 MaxDP=5.83D-05 DE=-4.29D-06 OVMax= 1.67D-04

 Cycle   9  Pass 1  IDiag  1:
 E= -1000.52481604955     Delta-E=       -0.000000141595 Rises=F Damp=F
 DIIS: error= 7.94D-06 at cycle   9 NSaved=   9.
 NSaved= 9 IEnMin= 9 EnMin= -1000.52481604955     IErMin= 9 ErrMin= 7.94D-06
 ErrMax= 7.94D-06  0.00D+00 EMaxC= 1.00D+00 BMatC= 4.76D-08 BMatP= 1.74D-07
 IDIUse=1 WtCom= 1.00D+00 WtEn= 0.00D+00
 Coeff-Com: -0.561D-04-0.588D-04 0.611D-03 0.143D-02 0.958D-02 0.194D-01
 Coeff-Com:  0.934D-01 0.431D+00 0.445D+00
 Coeff:     -0.561D-04-0.588D-04 0.611D-03 0.143D-02 0.958D-02 0.194D-01
 Coeff:      0.934D-01 0.431D+00 0.445D+00
 Gap=     0.132 Goal=     0.100 Shift=    0.000
 RMSDP=6.38D-07 MaxDP=2.54D-05 DE=-1.42D-07 OVMax= 7.45D-05

 Cycle  10  Pass 1  IDiag  1:
 E= -1000.52481610108     Delta-E=       -0.000000051536 Rises=F Damp=F
 DIIS: error= 1.53D-06 at cycle  10 NSaved=  10.
 NSaved=10 IEnMin=10 EnMin= -1000.52481610108     IErMin=10 ErrMin= 1.53D-06
 ErrMax= 1.53D-06  0.00D+00 EMaxC= 1.00D+00 BMatC= 2.41D-09 BMatP= 4.76D-08
 IDIUse=1 WtCom= 1.00D+00 WtEn= 0.00D+00
 Coeff-Com:  0.134D-04-0.654D-04-0.225D-03-0.342D-03 0.161D-03 0.171D-02
 Coeff-Com:  0.181D-01 0.118D+00 0.221D+00 0.642D+00
 Coeff:      0.134D-04-0.654D-04-0.225D-03-0.342D-03 0.161D-03 0.171D-02
 Coeff:      0.181D-01 0.118D+00 0.221D+00 0.642D+00
 Gap=     0.132 Goal=     0.100 Shift=    0.000
 RMSDP=1.81D-07 MaxDP=6.84D-06 DE=-5.15D-08 OVMax= 2.16D-05

 Cycle  11  Pass 1  IDiag  1:
 E= -1000.52481610322     Delta-E=       -0.000000002135 Rises=F Damp=F
 DIIS: error= 9.46D-07 at cycle  11 NSaved=  11.
 NSaved=11 IEnMin=11 EnMin= -1000.52481610322     IErMin=11 ErrMin= 9.46D-07
 ErrMax= 9.46D-07  0.00D+00 EMaxC= 1.00D+00 BMatC= 6.52D-10 BMatP= 2.41D-09
 IDIUse=1 WtCom= 1.00D+00 WtEn= 0.00D+00
 Coeff-Com:  0.130D-04-0.356D-04-0.202D-03-0.360D-03-0.746D-03-0.627D-03
 Coeff-Com:  0.303D-02 0.364D-01 0.105D+00 0.425D+00 0.433D+00
 Coeff:      0.130D-04-0.356D-04-0.202D-03-0.360D-03-0.746D-03-0.627D-03
 Coeff:      0.303D-02 0.364D-01 0.105D+00 0.425D+00 0.433D+00
 Gap=     0.132 Goal=     0.100 Shift=    0.000
 RMSDP=7.58D-08 MaxDP=4.02D-06 DE=-2.14D-09 OVMax= 8.95D-06

 Cycle  12  Pass 1  IDiag  1:
 E= -1000.52481610396     Delta-E=       -0.000000000743 Rises=F Damp=F
 DIIS: error= 1.52D-07 at cycle  12 NSaved=  12.
 NSaved=12 IEnMin=12 EnMin= -1000.52481610396     IErMin=12 ErrMin= 1.52D-07
 ErrMax= 1.52D-07  0.00D+00 EMaxC= 1.00D+00 BMatC= 2.15D-11 BMatP= 6.52D-10
 IDIUse=1 WtCom= 1.00D+00 WtEn= 0.00D+00
 Coeff-Com:  0.452D-05-0.921D-05-0.738D-04-0.138D-03-0.363D-03-0.467D-03
 Coeff-Com: -0.573D-03 0.429D-02 0.269D-01 0.138D+00 0.209D+00 0.624D+00
 Coeff:      0.452D-05-0.921D-05-0.738D-04-0.138D-03-0.363D-03-0.467D-03
 Coeff:     -0.573D-03 0.429D-02 0.269D-01 0.138D+00 0.209D+00 0.624D+00
 Gap=     0.132 Goal=     0.100 Shift=    0.000
 RMSDP=1.67D-08 MaxDP=7.35D-07 DE=-7.43D-10 OVMax= 1.94D-06

 Cycle  13  Pass 1  IDiag  1:
 E= -1000.52481610397     Delta-E=       -0.000000000012 Rises=F Damp=F
 DIIS: error= 5.06D-08 at cycle  13 NSaved=  13.
 NSaved=13 IEnMin=13 EnMin= -1000.52481610397     IErMin=13 ErrMin= 5.06D-08
 ErrMax= 5.06D-08  0.00D+00 EMaxC= 1.00D+00 BMatC= 3.93D-12 BMatP= 2.15D-11
 IDIUse=1 WtCom= 1.00D+00 WtEn= 0.00D+00
 Coeff-Com:  0.140D-05-0.183D-05-0.239D-04-0.472D-04-0.146D-03-0.232D-03
 Coeff-Com: -0.727D-03-0.158D-02 0.515D-02 0.399D-01 0.811D-01 0.363D+00
 Coeff-Com:  0.513D+00
 Coeff:      0.140D-05-0.183D-05-0.239D-04-0.472D-04-0.146D-03-0.232D-03
 Coeff:     -0.727D-03-0.158D-02 0.515D-02 0.399D-01 0.811D-01 0.363D+00
 Coeff:      0.513D+00
 Gap=     0.132 Goal=     0.100 Shift=    0.000
 RMSDP=6.19D-09 MaxDP=2.51D-07 DE=-1.18D-11 OVMax= 6.75D-07

 SCF Done:  E(RB3LYP) =  -1000.52481610     A.U. after   13 cycles
            NFock= 13  Conv=0.62D-08     -V/T= 2.0098
 KE= 9.907987961639D+02 PE=-6.289299587266D+03 EE= 2.311518939251D+03
 Leave Link  502 at Thu Sep  8 15:02:31 2022, MaxMem=  1342177280 cpu:            2053.5 elap:              43.7
 (Enter /mnt/opt/groups/app-gaussian/g16-avx2/l601.exe)
 Copying SCF densities to generalized density rwf, IOpCl= 0 IROHF=0.

 **********************************************************************

            Population analysis using the SCF Density.

 **********************************************************************

 Orbital symmetries:
       Occupied  (A) (A) (A) (A) (A) (A) (A) (A) (A) (A) (A) (A)
                 (A) (A) (A) (A) (A) (A) (A) (A) (A) (A) (A) (A)
                 (A) (A) (A) (A) (A) (A) (A) (A) (A) (A) (A) (A)
                 (A) (A) (A) (A) (A) (A) (A) (A) (A) (A) (A) (A)
                 (A) (A) (A) (A) (A) (A) (A) (A) (A) (A) (A) (A)
                 (A) (A) (A) (A) (A) (A) (A) (A) (A) (A) (A) (A)
                 (A) (A) (A) (A) (A) (A) (A) (A) (A) (A) (A) (A)
                 (A) (A)
       Virtual   (A) (A) (A) (A) (A) (A) (A) (A) (A) (A) (A) (A)
                 (A) (A) (A) (A) (A) (A) (A) (A) (A) (A) (A) (A)
                 (A) (A) (A) (A) (A) (A) (A) (A) (A) (A) (A) (A)
                 (A) (A) (A) (A) (A) (A) (A) (A) (A) (A) (A) (A)
                 (A) (A) (A) (A) (A) (A) (A) (A) (A) (A) (A) (A)
                 (A) (A) (A) (A) (A) (A) (A) (A) (A) (A) (A) (A)
                 (A) (A) (A) (A) (A) (A) (A) (A) (A) (A) (A) (A)
                 (A) (A) (A) (A) (A) (A) (A) (A) (A) (A) (A) (A)
                 (A) (A) (A) (A) (A) (A) (A) (A) (A) (A) (A) (A)
                 (A) (A) (A) (A) (A) (A) (A) (A) (A) (A) (A) (A)
                 (A) (A) (A) (A) (A) (A) (A) (A) (A) (A) (A) (A)
                 (A) (A) (A) (A) (A) (A) (A) (A) (A) (A) (A) (A)
                 (A) (A) (A) (A) (A) (A) (A) (A) (A) (A) (A) (A)
                 (A) (A) (A) (A) (A) (A) (A) (A) (A) (A) (A) (A)
                 (A) (A) (A) (A) (A) (A) (A) (A) (A) (A) (A) (A)
                 (A) (A) (A) (A) (A) (A) (A) (A) (A) (A) (A) (A)
                 (A) (A) (A) (A) (A) (A) (A) (A) (A) (A) (A) (A)
                 (A) (A) (A) (A) (A) (A) (A) (A) (A) (A) (A) (A)
                 (A) (A) (A) (A) (A) (A) (A) (A) (A) (A) (A) (A)
                 (A) (A) (A) (A) (A) (A) (A) (A) (A) (A) (A) (A)
                 (A) (A) (A) (A) (A) (A) (A) (A) (A) (A) (A) (A)
                 (A) (A) (A) (A) (A) (A) (A) (A) (A) (A) (A) (A)
                 (A) (A) (A) (A) (A) (A) (A) (A) (A) (A) (A) (A)
                 (A) (A) (A) (A) (A) (A) (A) (A) (A) (A) (A) (A)
                 (A) (A) (A) (A) (A) (A) (A) (A) (A) (A) (A) (A)
                 (A) (A) (A) (A) (A) (A) (A) (A) (A) (A) (A) (A)
                 (A) (A) (A) (A) (A) (A) (A) (A) (A) (A) (A) (A)
                 (A) (A) (A) (A) (A) (A) (A) (A) (A) (A) (A) (A)
                 (A) (A) (A) (A) (A) (A) (A) (A) (A) (A) (A) (A)
                 (A) (A) (A) (A) (A) (A) (A) (A) (A) (A) (A) (A)
                 (A) (A) (A) (A) (A) (A) (A) (A) (A) (A) (A) (A)
                 (A) (A) (A) (A) (A) (A) (A) (A) (A) (A) (A) (A)
 The electronic state is 1-A.
 Alpha  occ. eigenvalues --  -10.20502 -10.20338 -10.20314 -10.20083 -10.20050
 Alpha  occ. eigenvalues --  -10.19978 -10.19933 -10.19847 -10.19812 -10.19809
 Alpha  occ. eigenvalues --  -10.19148 -10.19121 -10.19115 -10.19112 -10.19078
 Alpha  occ. eigenvalues --  -10.19075 -10.19066 -10.19044 -10.19044 -10.19043
 Alpha  occ. eigenvalues --  -10.19037 -10.19018 -10.19008 -10.18983 -10.18862
 Alpha  occ. eigenvalues --  -10.18821  -0.88791  -0.87489  -0.85464  -0.83348
 Alpha  occ. eigenvalues --   -0.81127  -0.78933  -0.78610  -0.76397  -0.75383
 Alpha  occ. eigenvalues --   -0.73444  -0.73043  -0.71243  -0.70381  -0.64740
 Alpha  occ. eigenvalues --   -0.63365  -0.61562  -0.61420  -0.61193  -0.58895
 Alpha  occ. eigenvalues --   -0.58091  -0.55793  -0.53075  -0.52152  -0.51512
 Alpha  occ. eigenvalues --   -0.50355  -0.48859  -0.48578  -0.46963  -0.46068
 Alpha  occ. eigenvalues --   -0.45072  -0.43994  -0.43309  -0.42784  -0.42377
 Alpha  occ. eigenvalues --   -0.42185  -0.41843  -0.41114  -0.40538  -0.40215
 Alpha  occ. eigenvalues --   -0.39505  -0.39061  -0.37804  -0.37487  -0.36816
 Alpha  occ. eigenvalues --   -0.36105  -0.35672  -0.34391  -0.33922  -0.33289
 Alpha  occ. eigenvalues --   -0.32335  -0.31862  -0.31531  -0.29676  -0.29139
 Alpha  occ. eigenvalues --   -0.27203  -0.25925  -0.23443  -0.23169  -0.20820
 Alpha  occ. eigenvalues --   -0.19366
 Alpha virt. eigenvalues --   -0.06122  -0.04418  -0.02166  -0.01892   0.00713
 Alpha virt. eigenvalues --    0.02059   0.04600   0.05380   0.08360   0.09494
 Alpha virt. eigenvalues --    0.09764   0.10078   0.11064   0.11916   0.12252
 Alpha virt. eigenvalues --    0.13558   0.14289   0.15540   0.15591   0.16243
 Alpha virt. eigenvalues --    0.16737   0.17376   0.18105   0.18935   0.19112
 Alpha virt. eigenvalues --    0.19873   0.20888   0.21914   0.23424   0.23717
 Alpha virt. eigenvalues --    0.24692   0.25085   0.26383   0.27169   0.28656
 Alpha virt. eigenvalues --    0.28891   0.29538   0.29884   0.30424   0.31831
 Alpha virt. eigenvalues --    0.31989   0.32944   0.33115   0.33908   0.35741
 Alpha virt. eigenvalues --    0.38584   0.39693   0.41714   0.44481   0.45058
 Alpha virt. eigenvalues --    0.47000   0.48041   0.48377   0.49326   0.50270
 Alpha virt. eigenvalues --    0.51034   0.51198   0.51678   0.52462   0.53090
 Alpha virt. eigenvalues --    0.53645   0.54013   0.54418   0.54566   0.54917
 Alpha virt. eigenvalues --    0.55370   0.55680   0.56379   0.56521   0.56920
 Alpha virt. eigenvalues --    0.57283   0.57672   0.58191   0.58634   0.58873
 Alpha virt. eigenvalues --    0.59204   0.59393   0.59880   0.60271   0.60349
 Alpha virt. eigenvalues --    0.60700   0.61140   0.61187   0.61548   0.61833
 Alpha virt. eigenvalues --    0.62172   0.62214   0.62397   0.62904   0.63588
 Alpha virt. eigenvalues --    0.64231   0.64589   0.65439   0.65502   0.67113
 Alpha virt. eigenvalues --    0.67411   0.68239   0.69159   0.70084   0.72243
 Alpha virt. eigenvalues --    0.73870   0.74715   0.76048   0.78018   0.78983
 Alpha virt. eigenvalues --    0.80147   0.80361   0.81143   0.81263   0.81979
 Alpha virt. eigenvalues --    0.81988   0.82225   0.82548   0.83350   0.83726
 Alpha virt. eigenvalues --    0.84244   0.84414   0.84992   0.87401   0.87612
 Alpha virt. eigenvalues --    0.88237   0.88540   0.89554   0.89804   0.92065
 Alpha virt. eigenvalues --    0.92877   0.93772   0.93959   0.94876   0.95658
 Alpha virt. eigenvalues --    0.96667   0.97412   0.98261   0.98665   0.99615
 Alpha virt. eigenvalues --    1.00895   1.01733   1.02701   1.03575   1.03778
 Alpha virt. eigenvalues --    1.04604   1.06398   1.07931   1.09217   1.10190
 Alpha virt. eigenvalues --    1.11687   1.12654   1.13929   1.14509   1.15906
 Alpha virt. eigenvalues --    1.16120   1.17792   1.18564   1.20984   1.21534
 Alpha virt. eigenvalues --    1.23543   1.23771   1.24289   1.25334   1.25964
 Alpha virt. eigenvalues --    1.26723   1.27106   1.27600   1.29259   1.31063
 Alpha virt. eigenvalues --    1.31402   1.33620   1.34067   1.34842   1.35289
 Alpha virt. eigenvalues --    1.36027   1.36719   1.38369   1.38769   1.39229
 Alpha virt. eigenvalues --    1.39518   1.40714   1.41368   1.41890   1.43009
 Alpha virt. eigenvalues --    1.43145   1.43771   1.45219   1.45797   1.47912
 Alpha virt. eigenvalues --    1.49180   1.49908   1.51231   1.53248   1.54865
 Alpha virt. eigenvalues --    1.55240   1.57593   1.59912   1.64210   1.67773
 Alpha virt. eigenvalues --    1.71507   1.72302   1.72858   1.73436   1.74489
 Alpha virt. eigenvalues --    1.75633   1.75936   1.77008   1.77412   1.78656
 Alpha virt. eigenvalues --    1.79865   1.81011   1.81782   1.82551   1.83926
 Alpha virt. eigenvalues --    1.84352   1.85526   1.86434   1.86861   1.86939
 Alpha virt. eigenvalues --    1.87527   1.88138   1.88639   1.88922   1.89828
 Alpha virt. eigenvalues --    1.90044   1.90305   1.91161   1.91798   1.92891
 Alpha virt. eigenvalues --    1.93589   1.94175   1.94348   1.94797   1.95688
 Alpha virt. eigenvalues --    1.97469   1.98323   1.99282   1.99917   2.00975
 Alpha virt. eigenvalues --    2.01021   2.02549   2.03738   2.05066   2.05902
 Alpha virt. eigenvalues --    2.08415   2.08607   2.09538   2.12833   2.17031
 Alpha virt. eigenvalues --    2.17521   2.18476   2.19256   2.20427   2.21550
 Alpha virt. eigenvalues --    2.23003   2.24226   2.25351   2.25691   2.26600
 Alpha virt. eigenvalues --    2.27215   2.28410   2.29236   2.29436   2.29832
 Alpha virt. eigenvalues --    2.31116   2.32133   2.32738   2.32872   2.34993
 Alpha virt. eigenvalues --    2.36046   2.36837   2.37439   2.38482   2.38558
 Alpha virt. eigenvalues --    2.39527   2.39815   2.40407   2.41884   2.42103
 Alpha virt. eigenvalues --    2.42890   2.44410   2.44913   2.45728   2.46221
 Alpha virt. eigenvalues --    2.46858   2.47925   2.50345   2.51688   2.52596
 Alpha virt. eigenvalues --    2.53576   2.54510   2.54641   2.55508   2.56366
 Alpha virt. eigenvalues --    2.56936   2.57243   2.58583   2.59191   2.59325
 Alpha virt. eigenvalues --    2.60244   2.60671   2.61688   2.61995   2.62429
 Alpha virt. eigenvalues --    2.62861   2.64056   2.64745   2.66912   2.67370
 Alpha virt. eigenvalues --    2.67996   2.69330   2.70842   2.71560   2.72336
 Alpha virt. eigenvalues --    2.73178   2.74443   2.75274   2.75972   2.76239
 Alpha virt. eigenvalues --    2.77620   2.79658   2.80804   2.83036   2.83352
 Alpha virt. eigenvalues --    2.85708   2.89143   2.90144   2.90460   2.96129
 Alpha virt. eigenvalues --    2.99513   3.01418   3.03613   3.05837   3.12002
 Alpha virt. eigenvalues --    3.13014   3.14656   3.14902   3.16565   3.16811
 Alpha virt. eigenvalues --    3.18125   3.20646   3.22960   3.24090   3.24382
 Alpha virt. eigenvalues --    3.25757   3.26715   3.30029   3.30362   3.32851
 Alpha virt. eigenvalues --    3.33821   3.34340   3.39166   3.42246   3.45653
 Alpha virt. eigenvalues --    3.48236   3.49145   3.61771   3.69607   3.73008
 Alpha virt. eigenvalues --    3.76773   3.86756   3.88169   4.08563   4.09035
 Alpha virt. eigenvalues --    4.11397   4.12581   4.13175   4.13863   4.14594
 Alpha virt. eigenvalues --    4.14875   4.15439   4.18354   4.18846   4.19688
 Alpha virt. eigenvalues --    4.21827   4.31471   4.33406   4.37501   4.37942
 Alpha virt. eigenvalues --    4.43982   4.46268   4.51787   4.53083   4.59858
 Alpha virt. eigenvalues --    4.67977   4.78237   4.91278   4.99729
          Condensed to atoms (all electrons):
               1          2          3          4          5          6
     1  C    4.984406   0.458559   0.478170   0.275086  -0.024967  -0.011670
     2  C    0.458559   4.781181  -0.066599  -0.000344   0.474472   0.396283
     3  C    0.478170  -0.066599   5.042126  -0.085114  -0.066182   0.014072
     4  C    0.275086  -0.000344  -0.085114   5.048948   0.013563  -0.068830
     5  C   -0.024967   0.474472  -0.066182   0.013563   5.017681  -0.082464
     6  C   -0.011670   0.396283   0.014072  -0.068830  -0.082464   5.081012
     7  C   -0.007155  -0.036299   0.511548   0.008366  -0.023890  -0.000541
     8  C   -0.083708   0.011275  -0.023564   0.402436  -0.000094  -0.001655
     9  C   -0.002053  -0.045091   0.010814   0.430734  -0.000430   0.003804
    10  C   -0.040548  -0.013834  -0.025730  -0.000510   0.503774   0.007927
    11  C   -0.068389   0.003689  -0.001511  -0.010891   0.008801   0.470269
    12  C    0.007181  -0.000177   0.000659   0.001692   0.000000   0.000055
    13  C    0.014882  -0.000586  -0.000045  -0.013385  -0.000013   0.008524
    14  C   -0.000202  -0.000000   0.000016   0.008825  -0.000000   0.000000
    15  C   -0.000318   0.000025  -0.000040  -0.037557   0.000000  -0.000396
    16  C    0.000001  -0.000000  -0.000000  -0.000139   0.000000   0.000001
    17  C    0.000002  -0.000000  -0.000000  -0.000387   0.000000  -0.000000
    18  C   -0.000000  -0.000000   0.000000  -0.000021   0.000000  -0.000000
    19  C   -0.000000   0.000000   0.000000  -0.000011   0.000000  -0.000000
    20  C    0.000000   0.000000  -0.000000  -0.000003   0.000000  -0.000000
    21  C    0.000000  -0.000000   0.000000   0.000000  -0.000000   0.000000
    22  C    0.000000  -0.000000   0.000000   0.000000  -0.000000   0.000000
    23  C    0.000000   0.000000  -0.000000   0.000000  -0.000000   0.000000
    24  C    0.000000  -0.000000  -0.000000   0.000000  -0.000000   0.000000
    25  C    0.000000  -0.000000   0.000000   0.000000  -0.000000  -0.000000
    26  C   -0.000000  -0.000000  -0.000000  -0.000000  -0.000000   0.000000
    27  H   -0.029602   0.004904   0.358259  -0.014771   0.000643  -0.000193
    28  H    0.004358  -0.039803   0.000636  -0.000189   0.363901  -0.008798
    29  H    0.002725   0.001199  -0.034014  -0.000240   0.004198   0.000010
    30  H    0.003960  -0.037891  -0.000226   0.001128  -0.008217   0.360344
    31  H   -0.012622  -0.000213   0.003702  -0.031113  -0.000002   0.000023
    32  H    0.001132   0.002714   0.004127   0.000015  -0.034774  -0.000194
    33  H    0.001092   0.002493   0.000018   0.004099  -0.000213  -0.035243
    34  H   -0.000224   0.000029   0.000002   0.003954  -0.000000   0.000221
    35  H   -0.000002   0.000000  -0.000001   0.000120  -0.000000   0.000000
    36  H   -0.000000  -0.000000   0.000000   0.000004  -0.000000   0.000000
    37  H   -0.000000   0.000000   0.000000  -0.000000   0.000000  -0.000000
    38  H   -0.000000   0.000000  -0.000000  -0.000043   0.000000  -0.000002
    39  H    0.000000  -0.000000  -0.000000   0.000000  -0.000000   0.000000
    40  H   -0.000000   0.000000  -0.000000  -0.000000  -0.000000   0.000000
    41  H   -0.000000   0.000000   0.000000   0.000000   0.000000  -0.000000
    42  H   -0.000000  -0.000000   0.000000  -0.000000  -0.000000   0.000000
               7          8          9         10         11         12
     1  C   -0.007155  -0.083708  -0.002053  -0.040548  -0.068389   0.007181
     2  C   -0.036299   0.011275  -0.045091  -0.013834   0.003689  -0.000177
     3  C    0.511548  -0.023564   0.010814  -0.025730  -0.001511   0.000659
     4  C    0.008366   0.402436   0.430734  -0.000510  -0.010891   0.001692
     5  C   -0.023890  -0.000094  -0.000430   0.503774   0.008801   0.000000
     6  C   -0.000541  -0.001655   0.003804   0.007927   0.470269   0.000055
     7  C    4.848678   0.000353  -0.000232   0.512446   0.000071  -0.000011
     8  C    0.000353   5.356800  -0.058422  -0.000014   0.015908   0.420615
     9  C   -0.000232  -0.058422   4.818210   0.000036   0.398524  -0.026761
    10  C    0.512446  -0.000014   0.000036   4.853026  -0.000411   0.000000
    11  C    0.000071   0.015908   0.398524  -0.000411   5.065551  -0.000335
    12  C   -0.000011   0.420615  -0.026761   0.000000  -0.000335   4.777345
    13  C    0.000000  -0.112563   0.419698   0.000000  -0.076370  -0.035324
    14  C    0.000000  -0.070490  -0.000083  -0.000000  -0.000010   0.416449
    15  C    0.000000  -0.010489  -0.006770   0.000000   0.008474   0.442843
    16  C    0.000000   0.013297   0.006034   0.000000  -0.000164  -0.008140
    17  C    0.000000   0.007411   0.000038   0.000000   0.000000  -0.003051
    18  C    0.000000  -0.000039   0.000743   0.000000   0.000010   0.008024
    19  C   -0.000000  -0.000050  -0.000106  -0.000000  -0.000000  -0.036285
    20  C    0.000000   0.000011   0.000247  -0.000000  -0.000064  -0.000085
    21  C   -0.000000  -0.000001   0.000003   0.000000   0.000000  -0.000175
    22  C   -0.000000  -0.000012  -0.000001  -0.000000  -0.000000  -0.000235
    23  C    0.000000  -0.000000  -0.000000   0.000000   0.000000  -0.000001
    24  C    0.000000   0.000000  -0.000000   0.000000  -0.000000   0.000055
    25  C   -0.000000  -0.000000  -0.000034  -0.000000  -0.000001   0.000005
    26  C    0.000000   0.000000   0.000000   0.000000   0.000000  -0.000000
    27  H   -0.044581   0.004343  -0.000214   0.004531   0.000016   0.000439
    28  H    0.004618   0.000002   0.000014  -0.043632   0.000277  -0.000000
    29  H    0.365162   0.000010   0.000002  -0.040043  -0.000000   0.000000
    30  H    0.000020   0.000020   0.002367   0.000162  -0.034643  -0.000001
    31  H    0.000142   0.350977   0.004369  -0.000001  -0.000217  -0.039943
    32  H   -0.039397  -0.000000  -0.000000   0.365790   0.000004  -0.000000
    33  H   -0.000000  -0.000233  -0.037407   0.000003   0.359956   0.000024
    34  H   -0.000000   0.000836  -0.031640  -0.000000  -0.008870   0.003461
    35  H   -0.000000  -0.008751   0.000028   0.000000   0.000000  -0.037426
    36  H   -0.000000  -0.000225  -0.000001   0.000000  -0.000000   0.002585
    37  H    0.000000  -0.000000  -0.000000  -0.000000   0.000000   0.000015
    38  H   -0.000000  -0.000001   0.001293  -0.000000   0.000075  -0.000300
    39  H   -0.000000  -0.000000  -0.000000   0.000000  -0.000000  -0.000001
    40  H    0.000000   0.000000   0.000000   0.000000  -0.000000  -0.000000
    41  H    0.000000   0.000000   0.000001  -0.000000  -0.000000   0.000000
    42  H   -0.000000   0.000000  -0.000000   0.000000   0.000000   0.000000
              13         14         15         16         17         18
     1  C    0.014882  -0.000202  -0.000318   0.000001   0.000002  -0.000000
     2  C   -0.000586  -0.000000   0.000025  -0.000000  -0.000000  -0.000000
     3  C   -0.000045   0.000016  -0.000040  -0.000000  -0.000000   0.000000
     4  C   -0.013385   0.008825  -0.037557  -0.000139  -0.000387  -0.000021
     5  C   -0.000013  -0.000000   0.000000   0.000000   0.000000   0.000000
     6  C    0.008524   0.000000  -0.000396   0.000001  -0.000000  -0.000000
     7  C    0.000000   0.000000   0.000000   0.000000   0.000000   0.000000
     8  C   -0.112563  -0.070490  -0.010489   0.013297   0.007411  -0.000039
     9  C    0.419698  -0.000083  -0.006770   0.006034   0.000038   0.000743
    10  C    0.000000  -0.000000   0.000000   0.000000   0.000000   0.000000
    11  C   -0.076370  -0.000010   0.008474  -0.000164   0.000000   0.000010
    12  C   -0.035324   0.416449   0.442843  -0.008140  -0.003051   0.008024
    13  C    5.366127   0.014808   0.390769  -0.069720  -0.001174  -0.021891
    14  C    0.014808   5.053022  -0.025956  -0.061853   0.477771  -0.001166
    15  C    0.390769  -0.025956   5.057466   0.318115  -0.059004  -0.080875
    16  C   -0.069720  -0.061853   0.318115   5.209173  -0.018366   0.324832
    17  C   -0.001174   0.477771  -0.059004  -0.018366   5.044215   0.012171
    18  C   -0.021891  -0.001166  -0.080875   0.324832   0.012171   4.996411
    19  C    0.008562  -0.007438  -0.035260   0.447415   0.423849  -0.034132
    20  C   -0.005344  -0.000013  -0.022418  -0.074290  -0.000064   0.459615
    21  C   -0.000048   0.000059   0.007988  -0.006336  -0.000231   0.466741
    22  C   -0.000077   0.008301   0.012214  -0.016837  -0.070832  -0.060092
    23  C    0.000011   0.000000  -0.000089   0.012709  -0.000010  -0.025027
    24  C   -0.000008  -0.000457  -0.000999  -0.064587   0.008225  -0.024188
    25  C   -0.000252   0.000000   0.000846   0.007270   0.000000  -0.014791
    26  C   -0.000004   0.000000  -0.000015  -0.000475   0.000000  -0.037623
    27  H    0.000001  -0.000004  -0.000000  -0.000000  -0.000000  -0.000000
    28  H   -0.000000   0.000000  -0.000000  -0.000000  -0.000000  -0.000000
    29  H   -0.000000  -0.000000  -0.000000  -0.000000  -0.000000  -0.000000
    30  H   -0.000226  -0.000000   0.000004  -0.000000   0.000000   0.000000
    31  H    0.000625  -0.009456   0.004244  -0.000218   0.000225   0.000002
    32  H   -0.000000  -0.000000   0.000000   0.000000   0.000000   0.000000
    33  H   -0.008227   0.000000   0.000177  -0.000000   0.000000  -0.000000
    34  H    0.351238  -0.000204  -0.040263  -0.006097   0.000020   0.001434
    35  H   -0.000237   0.359658   0.004246   0.001025  -0.035214   0.000019
    36  H    0.000018  -0.035460   0.001030   0.004033   0.361708  -0.000191
    37  H    0.000002   0.000277  -0.000203   0.004080  -0.008578   0.001094
    38  H    0.006193  -0.000001   0.000853  -0.006777   0.000002  -0.039611
    39  H   -0.000000   0.000004   0.000020   0.001085  -0.000207   0.004105
    40  H   -0.000000  -0.000000   0.000001  -0.000188   0.000000   0.004493
    41  H    0.000005  -0.000000   0.000001  -0.000224  -0.000000   0.002982
    42  H    0.000000   0.000000   0.000000   0.000012  -0.000000   0.000955
              19         20         21         22         23         24
     1  C   -0.000000   0.000000   0.000000   0.000000   0.000000   0.000000
     2  C    0.000000   0.000000  -0.000000  -0.000000   0.000000  -0.000000
     3  C    0.000000  -0.000000   0.000000   0.000000  -0.000000  -0.000000
     4  C   -0.000011  -0.000003   0.000000   0.000000   0.000000   0.000000
     5  C    0.000000   0.000000  -0.000000  -0.000000  -0.000000  -0.000000
     6  C   -0.000000  -0.000000   0.000000   0.000000   0.000000   0.000000
     7  C   -0.000000   0.000000  -0.000000  -0.000000   0.000000   0.000000
     8  C   -0.000050   0.000011  -0.000001  -0.000012  -0.000000   0.000000
     9  C   -0.000106   0.000247   0.000003  -0.000001  -0.000000  -0.000000
    10  C   -0.000000  -0.000000   0.000000  -0.000000   0.000000   0.000000
    11  C   -0.000000  -0.000064   0.000000  -0.000000   0.000000  -0.000000
    12  C   -0.036285  -0.000085  -0.000175  -0.000235  -0.000001   0.000055
    13  C    0.008562  -0.005344  -0.000048  -0.000077   0.000011  -0.000008
    14  C   -0.007438  -0.000013   0.000059   0.008301   0.000000  -0.000457
    15  C   -0.035260  -0.022418   0.007988   0.012214  -0.000089  -0.000999
    16  C    0.447415  -0.074290  -0.006336  -0.016837   0.012709  -0.064587
    17  C    0.423849  -0.000064  -0.000231  -0.070832  -0.000010   0.008225
    18  C   -0.034132   0.459615   0.466741  -0.060092  -0.025027  -0.024188
    19  C    4.801942   0.008757  -0.036985   0.436542  -0.000029  -0.007209
    20  C    0.008757   5.046040  -0.049507  -0.001026  -0.065963   0.013624
    21  C   -0.036985  -0.049507   4.749005  -0.003016   0.466667   0.425196
    22  C    0.436542  -0.001026  -0.003016   5.042510   0.008116   0.466827
    23  C   -0.000029  -0.065963   0.466667   0.008116   5.007022  -0.077969
    24  C   -0.007209   0.013624   0.425196   0.466827  -0.077969   5.064369
    25  C   -0.000222   0.516995  -0.035552   0.000068  -0.026492  -0.000455
    26  C    0.000022  -0.026363  -0.014361  -0.000413   0.512710   0.008001
    27  H    0.000000   0.000000  -0.000000   0.000000   0.000000  -0.000000
    28  H    0.000000   0.000000  -0.000000   0.000000   0.000000  -0.000000
    29  H    0.000000  -0.000000   0.000000   0.000000   0.000000  -0.000000
    30  H   -0.000000   0.000000  -0.000000  -0.000000  -0.000000   0.000000
    31  H    0.000030  -0.000000  -0.000000   0.000000   0.000000  -0.000000
    32  H   -0.000000   0.000000  -0.000000  -0.000000   0.000000   0.000000
    33  H    0.000000  -0.000041  -0.000000  -0.000000  -0.000000   0.000000
    34  H   -0.000092   0.006091  -0.000256   0.000000  -0.000012   0.000001
    35  H    0.002557  -0.000000  -0.000001  -0.000206  -0.000000   0.000004
    36  H   -0.039011   0.000002   0.000011  -0.008642  -0.000000   0.000283
    37  H   -0.038638   0.000017   0.002611   0.361322  -0.000221  -0.036110
    38  H   -0.000029   0.361411   0.003918   0.000012   0.000698  -0.000184
    39  H    0.002484  -0.000228  -0.038223  -0.035434  -0.008299   0.360817
    40  H    0.000018   0.000534  -0.040739   0.000298   0.365110  -0.009293
    41  H    0.000002  -0.034535   0.001107  -0.000000   0.004317   0.000009
    42  H   -0.000001   0.004401   0.003043   0.000004  -0.035277  -0.000197
              25         26         27         28         29         30
     1  C    0.000000  -0.000000  -0.029602   0.004358   0.002725   0.003960
     2  C   -0.000000  -0.000000   0.004904  -0.039803   0.001199  -0.037891
     3  C    0.000000  -0.000000   0.358259   0.000636  -0.034014  -0.000226
     4  C    0.000000  -0.000000  -0.014771  -0.000189  -0.000240   0.001128
     5  C   -0.000000  -0.000000   0.000643   0.363901   0.004198  -0.008217
     6  C   -0.000000   0.000000  -0.000193  -0.008798   0.000010   0.360344
     7  C   -0.000000   0.000000  -0.044581   0.004618   0.365162   0.000020
     8  C   -0.000000   0.000000   0.004343   0.000002   0.000010   0.000020
     9  C   -0.000034   0.000000  -0.000214   0.000014   0.000002   0.002367
    10  C   -0.000000   0.000000   0.004531  -0.043632  -0.040043   0.000162
    11  C   -0.000001   0.000000   0.000016   0.000277  -0.000000  -0.034643
    12  C    0.000005  -0.000000   0.000439  -0.000000   0.000000  -0.000001
    13  C   -0.000252  -0.000004   0.000001  -0.000000  -0.000000  -0.000226
    14  C    0.000000   0.000000  -0.000004   0.000000  -0.000000  -0.000000
    15  C    0.000846  -0.000015  -0.000000  -0.000000  -0.000000   0.000004
    16  C    0.007270  -0.000475  -0.000000  -0.000000  -0.000000  -0.000000
    17  C    0.000000   0.000000  -0.000000  -0.000000  -0.000000   0.000000
    18  C   -0.014791  -0.037623  -0.000000  -0.000000  -0.000000   0.000000
    19  C   -0.000222   0.000022   0.000000   0.000000   0.000000  -0.000000
    20  C    0.516995  -0.026363   0.000000   0.000000  -0.000000   0.000000
    21  C   -0.035552  -0.014361  -0.000000  -0.000000   0.000000  -0.000000
    22  C    0.000068  -0.000413   0.000000   0.000000   0.000000  -0.000000
    23  C   -0.026492   0.512710   0.000000   0.000000   0.000000  -0.000000
    24  C   -0.000455   0.008001  -0.000000  -0.000000  -0.000000   0.000000
    25  C    4.853798   0.505858   0.000000   0.000000   0.000000   0.000000
    26  C    0.505858   4.853132  -0.000000  -0.000000  -0.000000   0.000000
    27  H    0.000000  -0.000000   0.633344   0.000019  -0.005918   0.000002
    28  H    0.000000  -0.000000   0.000019   0.633571  -0.000201   0.006448
    29  H    0.000000  -0.000000  -0.005918  -0.000201   0.626607   0.000000
    30  H    0.000000   0.000000   0.000002   0.006448   0.000000   0.627307
    31  H    0.000000   0.000000   0.003590   0.000000   0.000002   0.000000
    32  H    0.000000   0.000000  -0.000207  -0.005762  -0.005327  -0.000012
    33  H   -0.000001   0.000000   0.000000  -0.000014   0.000000  -0.005404
    34  H    0.001442  -0.000045   0.000000   0.000000   0.000000  -0.000018
    35  H    0.000000   0.000000   0.000003   0.000000   0.000000  -0.000000
    36  H   -0.000000  -0.000000   0.000000   0.000000  -0.000000   0.000000
    37  H   -0.000000   0.000004   0.000000   0.000000   0.000000   0.000000
    38  H   -0.037597   0.004335  -0.000000  -0.000000  -0.000000  -0.000000
    39  H    0.000018   0.000168   0.000000  -0.000000   0.000000  -0.000000
    40  H    0.004647  -0.043858  -0.000000   0.000000   0.000000  -0.000000
    41  H    0.365933  -0.040463  -0.000000   0.000000   0.000000  -0.000000
    42  H   -0.039881   0.365749   0.000000   0.000000   0.000000   0.000000
              31         32         33         34         35         36
     1  C   -0.012622   0.001132   0.001092  -0.000224  -0.000002  -0.000000
     2  C   -0.000213   0.002714   0.002493   0.000029   0.000000  -0.000000
     3  C    0.003702   0.004127   0.000018   0.000002  -0.000001   0.000000
     4  C   -0.031113   0.000015   0.004099   0.003954   0.000120   0.000004
     5  C   -0.000002  -0.034774  -0.000213  -0.000000  -0.000000  -0.000000
     6  C    0.000023  -0.000194  -0.035243   0.000221   0.000000   0.000000
     7  C    0.000142  -0.039397  -0.000000  -0.000000  -0.000000  -0.000000
     8  C    0.350977  -0.000000  -0.000233   0.000836  -0.008751  -0.000225
     9  C    0.004369  -0.000000  -0.037407  -0.031640   0.000028  -0.000001
    10  C   -0.000001   0.365790   0.000003  -0.000000   0.000000   0.000000
    11  C   -0.000217   0.000004   0.359956  -0.008870   0.000000  -0.000000
    12  C   -0.039943  -0.000000   0.000024   0.003461  -0.037426   0.002585
    13  C    0.000625  -0.000000  -0.008227   0.351238  -0.000237   0.000018
    14  C   -0.009456  -0.000000   0.000000  -0.000204   0.359658  -0.035460
    15  C    0.004244   0.000000   0.000177  -0.040263   0.004246   0.001030
    16  C   -0.000218   0.000000  -0.000000  -0.006097   0.001025   0.004033
    17  C    0.000225   0.000000   0.000000   0.000020  -0.035214   0.361708
    18  C    0.000002   0.000000  -0.000000   0.001434   0.000019  -0.000191
    19  C    0.000030  -0.000000   0.000000  -0.000092   0.002557  -0.039011
    20  C   -0.000000   0.000000  -0.000041   0.006091  -0.000000   0.000002
    21  C   -0.000000  -0.000000  -0.000000  -0.000256  -0.000001   0.000011
    22  C    0.000000  -0.000000  -0.000000   0.000000  -0.000206  -0.008642
    23  C    0.000000   0.000000  -0.000000  -0.000012  -0.000000  -0.000000
    24  C   -0.000000   0.000000   0.000000   0.000001   0.000004   0.000283
    25  C    0.000000   0.000000  -0.000001   0.001442   0.000000  -0.000000
    26  C    0.000000   0.000000   0.000000  -0.000045   0.000000  -0.000000
    27  H    0.003590  -0.000207   0.000000   0.000000   0.000003   0.000000
    28  H    0.000000  -0.005762  -0.000014   0.000000   0.000000   0.000000
    29  H    0.000002  -0.005327   0.000000   0.000000   0.000000  -0.000000
    30  H    0.000000  -0.000012  -0.005404  -0.000018  -0.000000   0.000000
    31  H    0.633170  -0.000000   0.000002   0.000026   0.007267  -0.000017
    32  H   -0.000000   0.625815  -0.000000  -0.000000   0.000000   0.000000
    33  H    0.000002  -0.000000   0.626437   0.006989   0.000000  -0.000000
    34  H    0.000026  -0.000000   0.006989   0.612206   0.000002   0.000000
    35  H    0.007267   0.000000   0.000000   0.000002   0.627461  -0.005265
    36  H   -0.000017   0.000000  -0.000000   0.000000  -0.005265   0.627148
    37  H    0.000000  -0.000000   0.000000  -0.000000  -0.000015   0.006464
    38  H    0.000000  -0.000000   0.000085  -0.003757   0.000000  -0.000000
    39  H   -0.000000   0.000000   0.000000   0.000000  -0.000000  -0.000014
    40  H   -0.000000   0.000000  -0.000000  -0.000000  -0.000000   0.000000
    41  H   -0.000000  -0.000000   0.000000   0.000023  -0.000000   0.000000
    42  H    0.000000   0.000000   0.000000   0.000000   0.000000  -0.000000
              37         38         39         40         41         42
     1  C   -0.000000  -0.000000   0.000000  -0.000000  -0.000000  -0.000000
     2  C    0.000000   0.000000  -0.000000   0.000000   0.000000  -0.000000
     3  C    0.000000  -0.000000  -0.000000  -0.000000   0.000000   0.000000
     4  C   -0.000000  -0.000043   0.000000  -0.000000   0.000000  -0.000000
     5  C    0.000000   0.000000  -0.000000  -0.000000   0.000000  -0.000000
     6  C   -0.000000  -0.000002   0.000000   0.000000  -0.000000   0.000000
     7  C    0.000000  -0.000000  -0.000000   0.000000   0.000000  -0.000000
     8  C   -0.000000  -0.000001  -0.000000   0.000000   0.000000   0.000000
     9  C   -0.000000   0.001293  -0.000000   0.000000   0.000001  -0.000000
    10  C   -0.000000  -0.000000   0.000000   0.000000  -0.000000   0.000000
    11  C    0.000000   0.000075  -0.000000  -0.000000  -0.000000   0.000000
    12  C    0.000015  -0.000300  -0.000001  -0.000000   0.000000   0.000000
    13  C    0.000002   0.006193  -0.000000  -0.000000   0.000005   0.000000
    14  C    0.000277  -0.000001   0.000004  -0.000000  -0.000000   0.000000
    15  C   -0.000203   0.000853   0.000020   0.000001   0.000001   0.000000
    16  C    0.004080  -0.006777   0.001085  -0.000188  -0.000224   0.000012
    17  C   -0.008578   0.000002  -0.000207   0.000000  -0.000000  -0.000000
    18  C    0.001094  -0.039611   0.004105   0.004493   0.002982   0.000955
    19  C   -0.038638  -0.000029   0.002484   0.000018   0.000002  -0.000001
    20  C    0.000017   0.361411  -0.000228   0.000534  -0.034535   0.004401
    21  C    0.002611   0.003918  -0.038223  -0.040739   0.001107   0.003043
    22  C    0.361322   0.000012  -0.035434   0.000298  -0.000000   0.000004
    23  C   -0.000221   0.000698  -0.008299   0.365110   0.004317  -0.035277
    24  C   -0.036110  -0.000184   0.360817  -0.009293   0.000009  -0.000197
    25  C   -0.000000  -0.037597   0.000018   0.004647   0.365933  -0.039881
    26  C    0.000004   0.004335   0.000168  -0.043858  -0.040463   0.365749
    27  H    0.000000  -0.000000   0.000000  -0.000000  -0.000000   0.000000
    28  H    0.000000  -0.000000  -0.000000   0.000000   0.000000   0.000000
    29  H    0.000000  -0.000000   0.000000   0.000000   0.000000   0.000000
    30  H    0.000000  -0.000000  -0.000000  -0.000000  -0.000000   0.000000
    31  H    0.000000   0.000000  -0.000000  -0.000000  -0.000000   0.000000
    32  H   -0.000000  -0.000000   0.000000   0.000000  -0.000000   0.000000
    33  H    0.000000   0.000085   0.000000  -0.000000   0.000000   0.000000
    34  H   -0.000000  -0.003757   0.000000  -0.000000   0.000023   0.000000
    35  H   -0.000015   0.000000  -0.000000  -0.000000  -0.000000   0.000000
    36  H    0.006464  -0.000000  -0.000014   0.000000   0.000000  -0.000000
    37  H    0.627549   0.000000  -0.005163  -0.000013   0.000000  -0.000000
    38  H    0.000000   0.612379   0.000002   0.000019  -0.006161  -0.000197
    39  H   -0.005163   0.000002   0.627059   0.006429  -0.000000  -0.000013
    40  H   -0.000013   0.000019   0.006429   0.633990  -0.000205  -0.005917
    41  H    0.000000  -0.006161  -0.000000  -0.000205   0.626344  -0.005305
    42  H   -0.000000  -0.000197  -0.000013  -0.005917  -0.005305   0.626491
 Mulliken charges:
               1
     1  C    0.049906
     2  C    0.104013
     3  C   -0.121123
     4  C    0.064580
     5  C   -0.145788
     6  C   -0.132559
     7  C   -0.099299
     8  C   -0.213985
     9  C    0.112286
    10  C   -0.082972
    11  C   -0.129748
    12  C    0.106803
    13  C   -0.235969
    14  C   -0.126397
    15  C    0.071337
    16  C   -0.014670
    17  C   -0.138519
    18  C    0.056018
    19  C    0.103317
    20  C   -0.137800
    21  C    0.099081
    22  C   -0.139390
    23  C   -0.137971
    24  C   -0.125755
    25  C   -0.101603
    26  C   -0.086359
    27  H    0.085395
    28  H    0.084553
    29  H    0.085830
    30  H    0.084875
    31  H    0.085404
    32  H    0.086077
    33  H    0.085408
    34  H    0.103503
    35  H    0.084728
    36  H    0.085540
    37  H    0.085508
    38  H    0.103382
    39  H    0.085391
    40  H    0.084672
    41  H    0.086167
    42  H    0.086132
 Sum of Mulliken charges =  -0.00000
 Mulliken charges with hydrogens summed into heavy atoms:
               1
     1  C    0.049906
     2  C    0.104013
     3  C   -0.035727
     4  C    0.064580
     5  C   -0.061235
     6  C   -0.047685
     7  C   -0.013469
     8  C   -0.128581
     9  C    0.112286
    10  C    0.003105
    11  C   -0.044340
    12  C    0.106803
    13  C   -0.132466
    14  C   -0.041669
    15  C    0.071337
    16  C   -0.014670
    17  C   -0.052979
    18  C    0.056018
    19  C    0.103317
    20  C   -0.034418
    21  C    0.099081
    22  C   -0.053882
    23  C   -0.053299
    24  C   -0.040363
    25  C   -0.015436
    26  C   -0.000227
 Electronic spatial extent (au):  <R**2>=          10790.3231
 Charge=              0.0000 electrons
 Dipole moment (field-independent basis, Debye):
    X=             -0.0236    Y=              0.0559    Z=              0.0261  Tot=              0.0661
 Quadrupole moment (field-independent basis, Debye-Ang):
   XX=           -127.5897   YY=           -129.9653   ZZ=           -154.4520
   XY=              0.2198   XZ=              2.1828   YZ=              0.9871
 Traceless Quadrupole moment (field-independent basis, Debye-Ang):
   XX=              9.7460   YY=              7.3704   ZZ=            -17.1163
   XY=              0.2198   XZ=              2.1828   YZ=              0.9871
 Octapole moment (field-independent basis, Debye-Ang**2):
  XXX=              6.6144  YYY=              3.7128  ZZZ=              0.5674  XYY=             -2.6003
  XXY=             -4.0698  XXZ=             -7.2540  XZZ=             -0.5187  YZZ=             -2.7338
  YYZ=              3.0647  XYZ=             18.7984
 Hexadecapole moment (field-independent basis, Debye-Ang**3):
 XXXX=         -10814.2432 YYYY=          -2514.5998 ZZZZ=           -283.0441 XXXY=             12.0522
 XXXZ=            127.0662 YYYX=             -0.2098 YYYZ=             -3.6219 ZZZX=              0.5459
 ZZZY=             -0.8670 XXYY=          -2229.7866 XXZZ=          -2211.3611 YYZZ=           -528.1502
 XXYZ=             22.8535 YYXZ=            -15.9671 ZZXY=              5.1313
 N-N= 1.986457035747D+03 E-N=-6.289299575920D+03  KE= 9.907987961639D+02
 No NMR shielding tensors so no spin-rotation constants.
 Leave Link  601 at Thu Sep  8 15:02:32 2022, MaxMem=  1342177280 cpu:              42.4 elap:               1.0
 (Enter /mnt/opt/groups/app-gaussian/g16-avx2/l701.exe)
 ... and contract with generalized density number  0.
 Compute integral first derivatives.
 R6Disp: Adding Grimme-D3 dispersion energy 1st derivatives to the gradient.
 Leave Link  701 at Thu Sep  8 15:02:34 2022, MaxMem=  1342177280 cpu:              56.2 elap:               1.2
 (Enter /mnt/opt/groups/app-gaussian/g16-avx2/l702.exe)
 L702 exits ... SP integral derivatives will be done elsewhere.
 Leave Link  702 at Thu Sep  8 15:02:35 2022, MaxMem=  1342177280 cpu:               2.0 elap:               0.1
 (Enter /mnt/opt/groups/app-gaussian/g16-avx2/l703.exe)
 Integral derivatives from FoFJK, PRISM(SPDF).
 Compute integral first derivatives, UseDBF=F ICtDFT=           0.
 Calling FoFJK, ICntrl=      2127 FMM=F ISym2X=0 I1Cent= 0 IOpClX= 0 NMat=1 NMatS=1 NMatT=0.
 FoFJK:  IHMeth= 1 ICntrl=    2127 DoSepK=F KAlg= 0 I1Cent=           0 FoldK=F
 IRaf=         0 NMat=       1 IRICut=       1 DoRegI=T DoRafI=F ISym2E= 0 IDoP0=0 IntGTp=1.
 FoFCou: FMM=F IPFlag=           0 FMFlag=      100000 FMFlg1=         800
         NFxFlg=           0 DoJE=F BraDBF=F KetDBF=F FulRan=T
         wScrn=  0.000000 ICntrl=      2127 IOpCl=  0 I1Cent=           0 NGrid=           0
         NMat0=    1 NMatS0=      1 NMatT0=    0 NMatD0=    1 NMtDS0=    0 NMtDT0=    0
 Symmetry not used in FoFCou.
 Leave Link  703 at Thu Sep  8 15:02:46 2022, MaxMem=  1342177280 cpu:             469.5 elap:               9.9
 (Enter /mnt/opt/groups/app-gaussian/g16-avx2/l716.exe)
 Dipole        =-9.30219724D-03 2.20008133D-02 1.02743789D-02
 ***** Axes restored to original set *****
 -------------------------------------------------------------------
 Center     Atomic                   Forces (Hartrees/Bohr)
 Number     Number              X              Y              Z
 -------------------------------------------------------------------
      1        6           0.000009919   -0.000008170    0.000004413
      2        6           0.000010010    0.000028933    0.000004396
      3        6          -0.000002192   -0.000023798   -0.000008706
      4        6          -0.000009074   -0.000004708   -0.000002022
      5        6          -0.000005578    0.000018469    0.000004698
      6        6          -0.000018881   -0.000001883   -0.000001271
      7        6          -0.000018461    0.000015048    0.000002410
      8        6          -0.000004206   -0.000046702   -0.000003997
      9        6          -0.000016869    0.000023521    0.000002368
     10        6           0.000005725   -0.000015939   -0.000002067
     11        6           0.000013745   -0.000012624   -0.000002583
     12        6           0.000044501   -0.000011001    0.000004623
     13        6           0.000009791    0.000033729    0.000017424
     14        6          -0.000012147    0.000004367   -0.000006592
     15        6           0.000002994    0.000001061    0.000004657
     16        6          -0.000020634    0.000017092   -0.000008183
     17        6           0.000021691   -0.000023124    0.000006489
     18        6          -0.000019896    0.000016322   -0.000027047
     19        6          -0.000013853    0.000007896    0.000000471
     20        6          -0.000012525   -0.000000289   -0.000000499
     21        6          -0.000006213   -0.000024864    0.000012153
     22        6           0.000016725   -0.000028658    0.000000814
     23        6           0.000022246   -0.000000391    0.000002102
     24        6           0.000012222    0.000005114    0.000003059
     25        6           0.000004570   -0.000002611    0.000003802
     26        6           0.000001460   -0.000001341    0.000000471
     27        1          -0.000020161    0.000020713    0.000003463
     28        1           0.000000816   -0.000007125   -0.000001953
     29        1          -0.000006641    0.000005411    0.000001899
     30        1          -0.000013026   -0.000010156   -0.000004089
     31        1           0.000023301    0.000022683   -0.000000249
     32        1           0.000000461   -0.000007107   -0.000003533
     33        1           0.000012596   -0.000013460   -0.000004005
     34        1          -0.000002580   -0.000017954   -0.000005950
     35        1          -0.000011770    0.000013396    0.000000380
     36        1           0.000009062    0.000009654    0.000001387
     37        1          -0.000013140    0.000002915    0.000000579
     38        1           0.000012665   -0.000006499    0.000005358
     39        1          -0.000000059    0.000015243   -0.000002047
     40        1          -0.000007659   -0.000002334    0.000001816
     41        1           0.000011576    0.000001942    0.000001769
     42        1          -0.000010510    0.000007226   -0.000006209
 -------------------------------------------------------------------
 Cartesian Forces:  Max     0.000046702 RMS     0.000013145
 Leave Link  716 at Thu Sep  8 15:02:46 2022, MaxMem=  1342177280 cpu:               2.5 elap:               0.1
 (Enter /mnt/opt/groups/app-gaussian/g16-avx2/l103.exe)

 GradGradGradGradGradGradGradGradGradGradGradGradGradGradGradGradGradGrad
 Berny optimization.
 FormGI is forming the generalized inverse of G from B-inverse, IUseBI=4.
 GSVD:  received Info=                   1 from GESDD.
 Internal  Forces:  Max     0.000048415 RMS     0.000011332
 Search for a local minimum.
 Step number   1 out of a maximum of  252
 All quantities printed in internal units (Hartrees-Bohrs-Radians)
 RMS Force = .11332D-04 SwitMx=.10000D-02 MixMth= 2
 Mixed Optimization -- En-DIIS/RFO-DIIS
 Second derivative matrix not updated -- first step.
 ITU=  0
     Eigenvalues ---    0.01525   0.01545   0.01590   0.01632   0.01645
     Eigenvalues ---    0.01688   0.01691   0.01699   0.01741   0.01761
     Eigenvalues ---    0.01773   0.01779   0.01783   0.01811   0.01864
     Eigenvalues ---    0.02012   0.02036   0.02038   0.02043   0.02052
     Eigenvalues ---    0.02066   0.02070   0.02072   0.02081   0.02094
     Eigenvalues ---    0.02094   0.02107   0.02109   0.02114   0.02118
     Eigenvalues ---    0.02152   0.02158   0.02171   0.02184   0.02222
     Eigenvalues ---    0.02252   0.02275   0.02275   0.02287   0.15968
     Eigenvalues ---    0.15969   0.15972   0.15978   0.15983   0.15984
     Eigenvalues ---    0.15993   0.15994   0.15995   0.15997   0.15999
     Eigenvalues ---    0.15999   0.16000   0.16000   0.16000   0.16000
     Eigenvalues ---    0.21992   0.22000   0.22332   0.22378   0.22499
     Eigenvalues ---    0.22672   0.22690   0.23154   0.23784   0.24117
     Eigenvalues ---    0.24355   0.24426   0.24496   0.24584   0.24646
     Eigenvalues ---    0.24732   0.24934   0.24968   0.34764   0.35168
     Eigenvalues ---    0.35170   0.35188   0.35193   0.35206   0.35209
     Eigenvalues ---    0.35213   0.35213   0.35273   0.35284   0.35297
     Eigenvalues ---    0.35303   0.35395   0.35470   0.35624   0.35741
     Eigenvalues ---    0.35760   0.35835   0.35938   0.36447   0.37179
     Eigenvalues ---    0.38570   0.39141   0.39662   0.39712   0.40004
     Eigenvalues ---    0.40074   0.40248   0.40857   0.40959   0.41429
     Eigenvalues ---    0.41957   0.42022   0.42973   0.43464   0.44205
     Eigenvalues ---    0.44514   0.45500   0.45922   0.46933   0.47442
     Eigenvalues ---    0.47986   0.48722   0.50885   0.51599   0.51971
 RFO step:  Lambda=-1.30759825D-07 EMin= 1.52494969D-02
 Linear search not attempted -- first point.
 Iteration  1 RMS(Cart)=  0.00031860 RMS(Int)=  0.00000002
 Iteration  2 RMS(Cart)=  0.00000005 RMS(Int)=  0.00000000
 ITry= 1 IFail=0 DXMaxC= 1.35D-03 DCOld= 1.00D+10 DXMaxT= 3.00D-01 DXLimC= 3.00D+00 Rises=F
 Variable       Old X    -DE/DX   Delta X   Delta X   Delta X     New X
                                 (Linear)    (Quad)   (Total)
    R1        2.69376  -0.00003   0.00000  -0.00008  -0.00008   2.69368
    R2        2.66785  -0.00003   0.00000  -0.00008  -0.00008   2.66777
    R3        2.76033  -0.00005   0.00000  -0.00014  -0.00014   2.76019
    R4        2.66819  -0.00001   0.00000  -0.00002  -0.00002   2.66817
    R5        2.72061   0.00003   0.00000   0.00007   0.00007   2.72068
    R6        2.61717  -0.00002   0.00000  -0.00003  -0.00003   2.61714
    R7        2.04918   0.00003   0.00000   0.00008   0.00008   2.04926
    R8        2.63702  -0.00004   0.00000  -0.00009  -0.00009   2.63693
    R9        2.71076  -0.00002   0.00000  -0.00006  -0.00006   2.71069
   R10        2.61316   0.00000   0.00000   0.00001   0.00001   2.61316
   R11        2.05403   0.00001   0.00000   0.00002   0.00002   2.05405
   R12        2.56484  -0.00001   0.00000  -0.00002  -0.00002   2.56483
   R13        2.05362   0.00000   0.00000   0.00001   0.00001   2.05364
   R14        2.65566   0.00003   0.00000   0.00006   0.00006   2.65572
   R15        2.05216   0.00000   0.00000   0.00000   0.00000   2.05216
   R16        2.65030  -0.00002   0.00000  -0.00005  -0.00005   2.65025
   R17        2.05039   0.00003   0.00000   0.00009   0.00009   2.05047
   R18        2.71829   0.00003   0.00000   0.00007   0.00007   2.71836
   R19        2.64440  -0.00001   0.00000  -0.00003  -0.00003   2.64437
   R20        2.05195   0.00000   0.00000   0.00000   0.00000   2.05196
   R21        2.05370   0.00000   0.00000   0.00001   0.00001   2.05371
   R22        2.70559   0.00001   0.00000   0.00003   0.00003   2.70562
   R23        2.72179   0.00000   0.00000   0.00002   0.00002   2.72180
   R24        2.65244  -0.00000   0.00000  -0.00001  -0.00001   2.65243
   R25        2.04488   0.00002   0.00000   0.00005   0.00005   2.04493
   R26        2.56812  -0.00001   0.00000  -0.00003  -0.00003   2.56809
   R27        2.05330   0.00000   0.00000   0.00001   0.00001   2.05332
   R28        2.75751   0.00000   0.00000   0.00001   0.00001   2.75752
   R29        2.74488  -0.00001   0.00000  -0.00001  -0.00001   2.74487
   R30        2.67557  -0.00002   0.00000  -0.00005  -0.00005   2.67552
   R31        2.71093   0.00001   0.00000   0.00002   0.00002   2.71094
   R32        2.05337   0.00000   0.00000   0.00001   0.00001   2.05338
   R33        2.68663   0.00001   0.00000   0.00002   0.00002   2.68665
   R34        2.71104  -0.00002   0.00000  -0.00005  -0.00005   2.71099
   R35        2.69859  -0.00001   0.00000  -0.00002  -0.00002   2.69856
   R36        2.60952  -0.00001   0.00000  -0.00001  -0.00001   2.60950
   R37        2.04340   0.00001   0.00000   0.00004   0.00004   2.04344
   R38        2.67724  -0.00001   0.00000  -0.00002  -0.00002   2.67722
   R39        2.69567   0.00001   0.00000   0.00003   0.00003   2.69570
   R40        2.57544  -0.00001   0.00000  -0.00001  -0.00001   2.57542
   R41        2.05341   0.00001   0.00000   0.00002   0.00002   2.05343
   R42        2.60397  -0.00000   0.00000  -0.00000  -0.00000   2.60396
   R43        2.05400   0.00001   0.00000   0.00002   0.00002   2.05402
   R44        2.05330   0.00000   0.00000   0.00001   0.00001   2.05331
   R45        2.66261   0.00001   0.00000   0.00002   0.00002   2.66263
   R46        2.05234   0.00000   0.00000   0.00001   0.00001   2.05234
   R47        2.05186   0.00000   0.00000   0.00000   0.00000   2.05186
    A1        2.06064   0.00003   0.00000   0.00011   0.00011   2.06075
    A2        2.07655   0.00001   0.00000   0.00004   0.00004   2.07658
    A3        2.14599  -0.00004   0.00000  -0.00014  -0.00014   2.14584
    A4        2.08688  -0.00001   0.00000  -0.00005  -0.00005   2.08683
    A5        2.09031  -0.00001   0.00000  -0.00005  -0.00005   2.09026
    A6        2.10599   0.00002   0.00000   0.00010   0.00010   2.10609
    A7        2.11887  -0.00001   0.00000  -0.00004  -0.00004   2.11884
    A8        2.09227  -0.00001   0.00000  -0.00005  -0.00005   2.09222
    A9        2.07199   0.00001   0.00000   0.00009   0.00009   2.07208
   A10        2.15683  -0.00005   0.00000  -0.00017  -0.00017   2.15667
   A11        2.08056   0.00002   0.00000   0.00007   0.00007   2.08063
   A12        2.04496   0.00003   0.00000   0.00009   0.00009   2.04505
   A13        2.11331  -0.00000   0.00000   0.00000   0.00000   2.11332
   A14        2.07081  -0.00000   0.00000  -0.00001  -0.00001   2.07080
   A15        2.09906   0.00000   0.00000   0.00001   0.00001   2.09907
   A16        2.11810   0.00000   0.00000   0.00001   0.00001   2.11811
   A17        2.06245   0.00002   0.00000   0.00010   0.00010   2.06255
   A18        2.10261  -0.00002   0.00000  -0.00011  -0.00011   2.10249
   A19        2.09988  -0.00001   0.00000  -0.00002  -0.00002   2.09986
   A20        2.08948  -0.00001   0.00000  -0.00004  -0.00004   2.08944
   A21        2.09381   0.00001   0.00000   0.00007   0.00007   2.09388
   A22        2.14118  -0.00000   0.00000  -0.00003  -0.00003   2.14115
   A23        2.09625  -0.00001   0.00000  -0.00004  -0.00004   2.09621
   A24        2.04484   0.00001   0.00000   0.00007   0.00007   2.04491
   A25        2.08446  -0.00001   0.00000  -0.00006  -0.00006   2.08440
   A26        2.09593  -0.00001   0.00000  -0.00006  -0.00006   2.09587
   A27        2.10275   0.00003   0.00000   0.00012   0.00012   2.10287
   A28        2.08671  -0.00000   0.00000   0.00000   0.00000   2.08671
   A29        2.09943  -0.00001   0.00000  -0.00005  -0.00005   2.09938
   A30        2.09704   0.00001   0.00000   0.00005   0.00005   2.09709
   A31        2.11545  -0.00001   0.00000  -0.00002  -0.00002   2.11543
   A32        2.10413  -0.00002   0.00000  -0.00011  -0.00011   2.10402
   A33        2.06360   0.00002   0.00000   0.00013   0.00013   2.06373
   A34        2.09772   0.00002   0.00000   0.00007   0.00007   2.09779
   A35        2.09806  -0.00000   0.00000  -0.00001  -0.00001   2.09804
   A36        2.08545  -0.00002   0.00000  -0.00006  -0.00006   2.08539
   A37        2.14567  -0.00000   0.00000   0.00001   0.00001   2.14568
   A38        2.04653  -0.00001   0.00000  -0.00005  -0.00005   2.04648
   A39        2.08968   0.00001   0.00000   0.00005   0.00005   2.08972
   A40        2.10140   0.00000   0.00000   0.00001   0.00001   2.10140
   A41        2.07130   0.00002   0.00000   0.00011   0.00011   2.07141
   A42        2.10880  -0.00002   0.00000  -0.00011  -0.00011   2.10868
   A43        2.03112  -0.00000   0.00000   0.00001   0.00001   2.03113
   A44        2.07968   0.00001   0.00000   0.00005   0.00005   2.07973
   A45        2.16897  -0.00001   0.00000  -0.00005  -0.00005   2.16892
   A46        2.17402  -0.00002   0.00000  -0.00009  -0.00009   2.17394
   A47        2.05222   0.00001   0.00000   0.00004   0.00004   2.05225
   A48        2.05694   0.00001   0.00000   0.00005   0.00005   2.05699
   A49        2.11816   0.00001   0.00000   0.00007   0.00007   2.11822
   A50        2.10350  -0.00002   0.00000  -0.00011  -0.00011   2.10339
   A51        2.06107   0.00001   0.00000   0.00005   0.00005   2.06111
   A52        2.16454  -0.00002   0.00000  -0.00007  -0.00007   2.16446
   A53        2.07789   0.00001   0.00000   0.00006   0.00006   2.07795
   A54        2.03796   0.00000   0.00000   0.00000   0.00000   2.03796
   A55        2.10221  -0.00001   0.00000  -0.00004  -0.00004   2.10217
   A56        2.10183  -0.00002   0.00000  -0.00007  -0.00007   2.10176
   A57        2.07913   0.00003   0.00000   0.00011   0.00011   2.07924
   A58        2.12634   0.00000   0.00000   0.00002   0.00002   2.12636
   A59        2.08516   0.00000   0.00000   0.00002   0.00002   2.08518
   A60        2.07009  -0.00001   0.00000  -0.00003  -0.00003   2.07005
   A61        2.09282  -0.00000   0.00000  -0.00002  -0.00002   2.09281
   A62        2.09006  -0.00002   0.00000  -0.00008  -0.00008   2.08998
   A63        2.09887   0.00002   0.00000   0.00009   0.00009   2.09897
   A64        2.11487   0.00001   0.00000   0.00005   0.00005   2.11491
   A65        2.06449   0.00001   0.00000   0.00005   0.00005   2.06454
   A66        2.10354  -0.00002   0.00000  -0.00009  -0.00009   2.10345
   A67        2.11597   0.00001   0.00000   0.00002   0.00002   2.11599
   A68        2.06561   0.00000   0.00000   0.00002   0.00002   2.06563
   A69        2.10117  -0.00001   0.00000  -0.00004  -0.00004   2.10113
   A70        2.10028   0.00001   0.00000   0.00002   0.00002   2.10030
   A71        2.07312   0.00001   0.00000   0.00009   0.00009   2.07321
   A72        2.10815  -0.00002   0.00000  -0.00011  -0.00011   2.10804
   A73        2.10523  -0.00001   0.00000  -0.00003  -0.00003   2.10519
   A74        2.08548  -0.00001   0.00000  -0.00006  -0.00006   2.08542
   A75        2.09228   0.00002   0.00000   0.00009   0.00009   2.09237
   A76        2.08078  -0.00000   0.00000  -0.00000  -0.00000   2.08078
   A77        2.10278  -0.00001   0.00000  -0.00009  -0.00009   2.10269
   A78        2.09878   0.00002   0.00000   0.00009   0.00009   2.09887
    D1       -0.01215   0.00000   0.00000   0.00005   0.00005  -0.01210
    D2        3.12499   0.00000   0.00000   0.00004   0.00004   3.12503
    D3        3.13416   0.00000   0.00000  -0.00000  -0.00000   3.13415
    D4       -0.01189  -0.00000   0.00000  -0.00002  -0.00002  -0.01191
    D5        0.01119  -0.00000   0.00000  -0.00006  -0.00006   0.01113
    D6       -3.11911  -0.00000   0.00000  -0.00006  -0.00006  -3.11916
    D7       -3.13532  -0.00000   0.00000   0.00000   0.00000  -3.13532
    D8        0.01757  -0.00000   0.00000   0.00001   0.00001   0.01758
    D9       -3.05435   0.00000   0.00000   0.00004   0.00004  -3.05431
   D10        0.04195   0.00000   0.00000   0.00006   0.00006   0.04201
   D11        0.09220  -0.00000   0.00000  -0.00002  -0.00002   0.09217
   D12       -3.09468   0.00000   0.00000  -0.00001  -0.00001  -3.09469
   D13        0.00480  -0.00000   0.00000  -0.00002  -0.00002   0.00478
   D14       -3.13924  -0.00000   0.00000  -0.00001  -0.00001  -3.13925
   D15       -3.13230  -0.00000   0.00000   0.00000   0.00000  -3.13230
   D16        0.00684   0.00000   0.00000   0.00000   0.00000   0.00685
   D17       -0.01315  -0.00000   0.00000  -0.00001  -0.00001  -0.01316
   D18        3.13714  -0.00000   0.00000  -0.00001  -0.00001   3.13713
   D19        3.12394  -0.00000   0.00000  -0.00003  -0.00003   3.12391
   D20       -0.00895  -0.00000   0.00000  -0.00003  -0.00003  -0.00898
   D21       -0.00262   0.00000   0.00000   0.00003   0.00003  -0.00259
   D22       -3.14053   0.00000   0.00000   0.00003   0.00003  -3.14050
   D23        3.12780   0.00000   0.00000   0.00002   0.00002   3.12782
   D24       -0.01011   0.00000   0.00000   0.00002   0.00002  -0.01009
   D25       -3.13316   0.00000   0.00000   0.00009   0.00009  -3.13307
   D26        0.05574   0.00000   0.00000   0.00009   0.00009   0.05583
   D27        0.05286   0.00000   0.00000   0.00007   0.00007   0.05294
   D28       -3.04142   0.00000   0.00000   0.00007   0.00007  -3.04134
   D29       -0.04777  -0.00000   0.00000  -0.00005  -0.00005  -0.04782
   D30        3.10356  -0.00000   0.00000  -0.00007  -0.00007   3.10349
   D31        3.05141  -0.00000   0.00000  -0.00004  -0.00004   3.05137
   D32       -0.08044  -0.00000   0.00000  -0.00006  -0.00006  -0.08050
   D33        0.00397  -0.00000   0.00000  -0.00001  -0.00001   0.00395
   D34        3.14064   0.00000   0.00000   0.00003   0.00003   3.14067
   D35       -3.13514  -0.00000   0.00000  -0.00002  -0.00002  -3.13516
   D36        0.00153   0.00000   0.00000   0.00002   0.00002   0.00156
   D37        0.00748  -0.00000   0.00000   0.00001   0.00001   0.00749
   D38       -3.13010  -0.00000   0.00000  -0.00001  -0.00001  -3.13011
   D39        3.14017   0.00000   0.00000   0.00001   0.00001   3.14018
   D40        0.00259  -0.00000   0.00000  -0.00000  -0.00000   0.00259
   D41       -0.00513   0.00000   0.00000   0.00001   0.00001  -0.00512
   D42        3.14138  -0.00000   0.00000  -0.00003  -0.00003   3.14134
   D43        3.13277   0.00000   0.00000   0.00001   0.00001   3.13278
   D44       -0.00391  -0.00000   0.00000  -0.00003  -0.00003  -0.00394
   D45       -3.01595  -0.00000   0.00000  -0.00009  -0.00009  -3.01605
   D46        0.05796  -0.00000   0.00000  -0.00007  -0.00007   0.05789
   D47        0.07964  -0.00000   0.00000  -0.00010  -0.00010   0.07954
   D48       -3.12963  -0.00000   0.00000  -0.00008  -0.00008  -3.12971
   D49        0.02349  -0.00000   0.00000   0.00002   0.00002   0.02351
   D50       -3.12203   0.00000   0.00000   0.00004   0.00004  -3.12199
   D51       -3.12788  -0.00000   0.00000   0.00003   0.00003  -3.12785
   D52        0.00979   0.00000   0.00000   0.00005   0.00005   0.00984
   D53       -0.00362   0.00000   0.00000   0.00005   0.00005  -0.00357
   D54        3.08295   0.00000   0.00000   0.00001   0.00001   3.08295
   D55       -3.13537   0.00000   0.00000   0.00003   0.00003  -3.13534
   D56       -0.04881  -0.00000   0.00000  -0.00001  -0.00001  -0.04882
   D57        3.01293   0.00000   0.00000   0.00017   0.00017   3.01310
   D58       -0.06669   0.00000   0.00000   0.00002   0.00002  -0.06667
   D59       -0.06147   0.00000   0.00000   0.00015   0.00015  -0.06132
   D60       -3.14109   0.00000   0.00000  -0.00001  -0.00001  -3.14109
   D61       -0.13744   0.00000   0.00000   0.00006   0.00006  -0.13738
   D62        3.08905   0.00000   0.00000   0.00002   0.00002   3.08907
   D63        2.93695   0.00000   0.00000   0.00008   0.00008   2.93704
   D64       -0.11974   0.00000   0.00000   0.00004   0.00004  -0.11970
   D65        0.11160  -0.00000   0.00000  -0.00005  -0.00005   0.11155
   D66       -3.11973   0.00000   0.00000   0.00000   0.00000  -3.11973
   D67       -2.97366  -0.00000   0.00000  -0.00000  -0.00000  -2.97367
   D68        0.07820   0.00000   0.00000   0.00005   0.00005   0.07825
   D69        0.11175  -0.00000   0.00000  -0.00013  -0.00013   0.11162
   D70       -3.06317  -0.00000   0.00000  -0.00013  -0.00013  -3.06329
   D71       -3.09315   0.00000   0.00000   0.00003   0.00003  -3.09312
   D72        0.01511   0.00000   0.00000   0.00004   0.00004   0.01515
   D73       -2.89619   0.00000   0.00000  -0.00001  -0.00001  -2.89621
   D74        0.24688  -0.00000   0.00000  -0.00022  -0.00022   0.24666
   D75        0.33746  -0.00000   0.00000  -0.00007  -0.00007   0.33740
   D76       -2.80265  -0.00000   0.00000  -0.00028  -0.00028  -2.80292
   D77        0.31617  -0.00000   0.00000  -0.00017  -0.00017   0.31600
   D78       -2.90849  -0.00001   0.00000  -0.00039  -0.00039  -2.90888
   D79       -2.82691   0.00000   0.00000   0.00004   0.00004  -2.82687
   D80        0.23162  -0.00000   0.00000  -0.00018  -0.00018   0.23144
   D81       -0.20199   0.00001   0.00000   0.00025   0.00025  -0.20174
   D82        2.94612   0.00001   0.00000   0.00028   0.00028   2.94640
   D83        2.94099   0.00000   0.00000   0.00006   0.00006   2.94104
   D84       -0.19409   0.00000   0.00000   0.00008   0.00008  -0.19401
   D85        0.02429  -0.00000   0.00000  -0.00007  -0.00007   0.02422
   D86       -3.12373  -0.00000   0.00000  -0.00010  -0.00010  -3.12383
   D87       -3.08475  -0.00000   0.00000  -0.00008  -0.00008  -3.08483
   D88        0.05041  -0.00000   0.00000  -0.00010  -0.00010   0.05031
   D89       -3.12323  -0.00000   0.00000  -0.00012  -0.00012  -3.12335
   D90        0.07991  -0.00000   0.00000  -0.00015  -0.00015   0.07976
   D91        0.09968   0.00000   0.00000   0.00010   0.00010   0.09978
   D92       -2.98036   0.00000   0.00000   0.00007   0.00007  -2.98029
   D93        3.09265   0.00000   0.00000   0.00013   0.00013   3.09278
   D94       -0.10624   0.00000   0.00000   0.00017   0.00017  -0.10607
   D95       -0.12604  -0.00000   0.00000  -0.00009  -0.00009  -0.12613
   D96        2.95825   0.00000   0.00000  -0.00004  -0.00004   2.95821
   D97        0.02561   0.00000   0.00000   0.00005   0.00005   0.02566
   D98       -3.09025  -0.00000   0.00000  -0.00007  -0.00007  -3.09032
   D99       -3.10955   0.00000   0.00000   0.00008   0.00008  -3.10947
   D100       0.05777  -0.00000   0.00000  -0.00004  -0.00004   0.05773
   D101      -0.00660  -0.00000   0.00000  -0.00004  -0.00004  -0.00664
   D102      -3.12655  -0.00000   0.00000  -0.00005  -0.00005  -3.12660
   D103       3.07396   0.00000   0.00000  -0.00000  -0.00000   3.07395
   D104      -0.04600   0.00000   0.00000  -0.00001  -0.00001  -0.04601
   D105       0.06235   0.00000   0.00000   0.00002   0.00002   0.06236
   D106      -3.11083  -0.00000   0.00000  -0.00001  -0.00001  -3.11084
   D107      -3.02165   0.00000   0.00000  -0.00002  -0.00002  -3.02168
   D108       0.08835  -0.00000   0.00000  -0.00005  -0.00005   0.08830
   D109      -0.06510  -0.00000   0.00000  -0.00004  -0.00004  -0.06514
   D110       3.13740  -0.00000   0.00000  -0.00004  -0.00004   3.13735
   D111       3.01899   0.00000   0.00000   0.00001   0.00001   3.01899
   D112      -0.06170   0.00000   0.00000  -0.00000  -0.00000  -0.06170
   D113       0.10759  -0.00000   0.00000  -0.00008  -0.00008   0.10751
   D114      -3.09615  -0.00000   0.00000  -0.00006  -0.00006  -3.09621
   D115      -3.06031   0.00000   0.00000   0.00005   0.00005  -3.06026
   D116       0.01914   0.00000   0.00000   0.00006   0.00006   0.01920
   D117       0.03407   0.00000   0.00000   0.00005   0.00005   0.03412
   D118       3.13155   0.00000   0.00000   0.00003   0.00003   3.13159
   D119      -3.07530   0.00000   0.00000   0.00007   0.00007  -3.07522
   D120       0.02218   0.00000   0.00000   0.00006   0.00006   0.02224
   D121      -0.06273  -0.00000   0.00000  -0.00003  -0.00003  -0.06276
   D122       3.12287   0.00000   0.00000  -0.00002  -0.00002   3.12286
   D123       3.05714  -0.00000   0.00000  -0.00003  -0.00003   3.05711
   D124      -0.04044   0.00000   0.00000  -0.00001  -0.00001  -0.04045
         Item               Value     Threshold  Converged?
 Maximum Force            0.000048     0.000450     YES
 RMS     Force            0.000011     0.000300     YES
 Maximum Displacement     0.001352     0.001800     YES
 RMS     Displacement     0.000319     0.001200     YES
 Predicted change in Energy=-6.538006D-08
 Optimization completed.
    -- Stationary point found.
                           ----------------------------
                           !   Optimized Parameters   !
                           ! (Angstroms and Degrees)  !
 --------------------------                            --------------------------
 ! Name  Definition              Value          Derivative Info.                !
 --------------------------------------------------------------------------------
 ! R1    R(1,2)                  1.4255         -DE/DX =    0.0                 !
 ! R2    R(1,3)                  1.4118         -DE/DX =    0.0                 !
 ! R3    R(1,4)                  1.4607         -DE/DX =    0.0                 !
 ! R4    R(2,5)                  1.4119         -DE/DX =    0.0                 !
 ! R5    R(2,6)                  1.4397         -DE/DX =    0.0                 !
 ! R6    R(3,7)                  1.3849         -DE/DX =    0.0                 !
 ! R7    R(3,27)                 1.0844         -DE/DX =    0.0                 !
 ! R8    R(4,8)                  1.3955         -DE/DX =    0.0                 !
 ! R9    R(4,9)                  1.4345         -DE/DX =    0.0                 !
 ! R10   R(5,10)                 1.3828         -DE/DX =    0.0                 !
 ! R11   R(5,28)                 1.0869         -DE/DX =    0.0                 !
 ! R12   R(6,11)                 1.3573         -DE/DX =    0.0                 !
 ! R13   R(6,30)                 1.0867         -DE/DX =    0.0                 !
 ! R14   R(7,10)                 1.4053         -DE/DX =    0.0                 !
 ! R15   R(7,29)                 1.086          -DE/DX =    0.0                 !
 ! R16   R(8,12)                 1.4025         -DE/DX =    0.0                 !
 ! R17   R(8,31)                 1.085          -DE/DX =    0.0                 !
 ! R18   R(9,11)                 1.4385         -DE/DX =    0.0                 !
 ! R19   R(9,13)                 1.3994         -DE/DX =    0.0                 !
 ! R20   R(10,32)                1.0858         -DE/DX =    0.0                 !
 ! R21   R(11,33)                1.0868         -DE/DX =    0.0                 !
 ! R22   R(12,14)                1.4317         -DE/DX =    0.0                 !
 ! R23   R(12,15)                1.4403         -DE/DX =    0.0                 !
 ! R24   R(13,15)                1.4036         -DE/DX =    0.0                 !
 ! R25   R(13,34)                1.0821         -DE/DX =    0.0                 !
 ! R26   R(14,17)                1.359          -DE/DX =    0.0                 !
 ! R27   R(14,35)                1.0866         -DE/DX =    0.0                 !
 ! R28   R(15,16)                1.4592         -DE/DX =    0.0                 !
 ! R29   R(16,18)                1.4525         -DE/DX =    0.0                 !
 ! R30   R(16,19)                1.4159         -DE/DX =    0.0                 !
 ! R31   R(17,19)                1.4346         -DE/DX =    0.0                 !
 ! R32   R(17,36)                1.0866         -DE/DX =    0.0                 !
 ! R33   R(18,20)                1.4217         -DE/DX =    0.0                 !
 ! R34   R(18,21)                1.4346         -DE/DX =    0.0                 !
 ! R35   R(19,22)                1.428          -DE/DX =    0.0                 !
 ! R36   R(20,25)                1.3809         -DE/DX =    0.0                 !
 ! R37   R(20,38)                1.0813         -DE/DX =    0.0                 !
 ! R38   R(21,23)                1.4167         -DE/DX =    0.0                 !
 ! R39   R(21,24)                1.4265         -DE/DX =    0.0                 !
 ! R40   R(22,24)                1.3629         -DE/DX =    0.0                 !
 ! R41   R(22,37)                1.0866         -DE/DX =    0.0                 !
 ! R42   R(23,26)                1.378          -DE/DX =    0.0                 !
 ! R43   R(23,40)                1.0869         -DE/DX =    0.0                 !
 ! R44   R(24,39)                1.0866         -DE/DX =    0.0                 !
 ! R45   R(25,26)                1.409          -DE/DX =    0.0                 !
 ! R46   R(25,41)                1.0861         -DE/DX =    0.0                 !
 ! R47   R(26,42)                1.0858         -DE/DX =    0.0                 !
 ! A1    A(2,1,3)              118.0661         -DE/DX =    0.0                 !
 ! A2    A(2,1,4)              118.9773         -DE/DX =    0.0                 !
 ! A3    A(3,1,4)              122.956          -DE/DX =    0.0                 !
 ! A4    A(1,2,5)              119.5694         -DE/DX =    0.0                 !
 ! A5    A(1,2,6)              119.7659         -DE/DX =    0.0                 !
 ! A6    A(5,2,6)              120.6642         -DE/DX =    0.0                 !
 ! A7    A(1,3,7)              121.4025         -DE/DX =    0.0                 !
 ! A8    A(1,3,27)             119.8782         -DE/DX =    0.0                 !
 ! A9    A(7,3,27)             118.7162         -DE/DX =    0.0                 !
 ! A10   A(1,4,8)              123.5773         -DE/DX =    0.0                 !
 ! A11   A(1,4,9)              119.2071         -DE/DX =    0.0                 !
 ! A12   A(8,4,9)              117.1676         -DE/DX =    0.0                 !
 ! A13   A(2,5,10)             121.084          -DE/DX =    0.0                 !
 ! A14   A(2,5,28)             118.6487         -DE/DX =    0.0                 !
 ! A15   A(10,5,28)            120.2672         -DE/DX =    0.0                 !
 ! A16   A(2,6,11)             121.3579         -DE/DX =    0.0                 !
 ! A17   A(2,6,30)             118.1697         -DE/DX =    0.0                 !
 ! A18   A(11,6,30)            120.4705         -DE/DX =    0.0                 !
 ! A19   A(3,7,10)             120.3144         -DE/DX =    0.0                 !
 ! A20   A(3,7,29)             119.7187         -DE/DX =    0.0                 !
 ! A21   A(10,7,29)            119.9666         -DE/DX =    0.0                 !
 ! A22   A(4,8,12)             122.6805         -DE/DX =    0.0                 !
 ! A23   A(4,8,31)             120.106          -DE/DX =    0.0                 !
 ! A24   A(12,8,31)            117.161          -DE/DX =    0.0                 !
 ! A25   A(4,9,11)             119.4308         -DE/DX =    0.0                 !
 ! A26   A(4,9,13)             120.0879         -DE/DX =    0.0                 !
 ! A27   A(11,9,13)            120.4789         -DE/DX =    0.0                 !
 ! A28   A(5,10,7)             119.5595         -DE/DX =    0.0                 !
 ! A29   A(5,10,32)            120.2884         -DE/DX =    0.0                 !
 ! A30   A(7,10,32)            120.1515         -DE/DX =    0.0                 !
 ! A31   A(6,11,9)             121.2063         -DE/DX =    0.0                 !
 ! A32   A(6,11,33)            120.5576         -DE/DX =    0.0                 !
 ! A33   A(9,11,33)            118.2357         -DE/DX =    0.0                 !
 ! A34   A(8,12,14)            120.1903         -DE/DX =    0.0                 !
 ! A35   A(8,12,15)            120.2097         -DE/DX =    0.0                 !
 ! A36   A(14,12,15)           119.4873         -DE/DX =    0.0                 !
 ! A37   A(9,13,15)            122.938          -DE/DX =    0.0                 !
 ! A38   A(9,13,34)            117.2577         -DE/DX =    0.0                 !
 ! A39   A(15,13,34)           119.7297         -DE/DX =    0.0                 !
 ! A40   A(12,14,17)           120.4012         -DE/DX =    0.0                 !
 ! A41   A(12,14,35)           118.6768         -DE/DX =    0.0                 !
 ! A42   A(17,14,35)           120.8251         -DE/DX =    0.0                 !
 ! A43   A(12,15,13)           116.3747         -DE/DX =    0.0                 !
 ! A44   A(12,15,16)           119.1566         -DE/DX =    0.0                 !
 ! A45   A(13,15,16)           124.2731         -DE/DX =    0.0                 !
 ! A46   A(15,16,18)           124.5623         -DE/DX =    0.0                 !
 ! A47   A(15,16,19)           117.5834         -DE/DX =    0.0                 !
 ! A48   A(18,16,19)           117.8543         -DE/DX =    0.0                 !
 ! A49   A(14,17,19)           121.3614         -DE/DX =    0.0                 !
 ! A50   A(14,17,36)           120.5217         -DE/DX =    0.0                 !
 ! A51   A(19,17,36)           118.0904         -DE/DX =    0.0                 !
 ! A52   A(16,18,20)           124.0188         -DE/DX =    0.0                 !
 ! A53   A(16,18,21)           119.0545         -DE/DX =    0.0                 !
 ! A54   A(20,18,21)           116.7662         -DE/DX =    0.0                 !
 ! A55   A(16,19,17)           120.4479         -DE/DX =    0.0                 !
 ! A56   A(16,19,22)           120.426          -DE/DX =    0.0                 !
 ! A57   A(17,19,22)           119.1251         -DE/DX =    0.0                 !
 ! A58   A(18,20,25)           121.8305         -DE/DX =    0.0                 !
 ! A59   A(18,20,38)           119.4708         -DE/DX =    0.0                 !
 ! A60   A(25,20,38)           118.6072         -DE/DX =    0.0                 !
 ! A61   A(18,21,23)           119.91           -DE/DX =    0.0                 !
 ! A62   A(18,21,24)           119.7516         -DE/DX =    0.0                 !
 ! A63   A(23,21,24)           120.2565         -DE/DX =    0.0                 !
 ! A64   A(19,22,24)           121.173          -DE/DX =    0.0                 !
 ! A65   A(19,22,37)           118.2864         -DE/DX =    0.0                 !
 ! A66   A(24,22,37)           120.524          -DE/DX =    0.0                 !
 ! A67   A(21,23,26)           121.2361         -DE/DX =    0.0                 !
 ! A68   A(21,23,40)           118.351          -DE/DX =    0.0                 !
 ! A69   A(26,23,40)           120.388          -DE/DX =    0.0                 !
 ! A70   A(21,24,22)           120.337          -DE/DX =    0.0                 !
 ! A71   A(21,24,39)           118.7812         -DE/DX =    0.0                 !
 ! A72   A(22,24,39)           120.7882         -DE/DX =    0.0                 !
 ! A73   A(20,25,26)           120.6208         -DE/DX =    0.0                 !
 ! A74   A(20,25,41)           119.4891         -DE/DX =    0.0                 !
 ! A75   A(26,25,41)           119.8786         -DE/DX =    0.0                 !
 ! A76   A(23,26,25)           119.2201         -DE/DX =    0.0                 !
 ! A77   A(23,26,42)           120.4803         -DE/DX =    0.0                 !
 ! A78   A(25,26,42)           120.251          -DE/DX =    0.0                 !
 ! D1    D(3,1,2,5)             -0.6962         -DE/DX =    0.0                 !
 ! D2    D(3,1,2,6)            179.0489         -DE/DX =    0.0                 !
 ! D3    D(4,1,2,5)            179.5739         -DE/DX =    0.0                 !
 ! D4    D(4,1,2,6)             -0.6811         -DE/DX =    0.0                 !
 ! D5    D(2,1,3,7)              0.6409         -DE/DX =    0.0                 !
 ! D6    D(2,1,3,27)          -178.7117         -DE/DX =    0.0                 !
 ! D7    D(4,1,3,7)           -179.6406         -DE/DX =    0.0                 !
 ! D8    D(4,1,3,27)             1.0067         -DE/DX =    0.0                 !
 ! D9    D(2,1,4,8)           -175.0015         -DE/DX =    0.0                 !
 ! D10   D(2,1,4,9)              2.4036         -DE/DX =    0.0                 !
 ! D11   D(3,1,4,8)              5.2825         -DE/DX =    0.0                 !
 ! D12   D(3,1,4,9)           -177.3124         -DE/DX =    0.0                 !
 ! D13   D(1,2,5,10)             0.2749         -DE/DX =    0.0                 !
 ! D14   D(1,2,5,28)          -179.8653         -DE/DX =    0.0                 !
 ! D15   D(6,2,5,10)          -179.4678         -DE/DX =    0.0                 !
 ! D16   D(6,2,5,28)             0.392          -DE/DX =    0.0                 !
 ! D17   D(1,2,6,11)            -0.7536         -DE/DX =    0.0                 !
 ! D18   D(1,2,6,30)           179.7451         -DE/DX =    0.0                 !
 ! D19   D(5,2,6,11)           178.9887         -DE/DX =    0.0                 !
 ! D20   D(5,2,6,30)            -0.5127         -DE/DX =    0.0                 !
 ! D21   D(1,3,7,10)            -0.1502         -DE/DX =    0.0                 !
 ! D22   D(1,3,7,29)          -179.9392         -DE/DX =    0.0                 !
 ! D23   D(27,3,7,10)          179.2097         -DE/DX =    0.0                 !
 ! D24   D(27,3,7,29)           -0.5792         -DE/DX =    0.0                 !
 ! D25   D(1,4,8,12)          -179.5169         -DE/DX =    0.0                 !
 ! D26   D(1,4,8,31)             3.1939         -DE/DX =    0.0                 !
 ! D27   D(9,4,8,12)             3.0289         -DE/DX =    0.0                 !
 ! D28   D(9,4,8,31)          -174.2604         -DE/DX =    0.0                 !
 ! D29   D(1,4,9,11)            -2.737          -DE/DX =    0.0                 !
 ! D30   D(1,4,9,13)           177.8208         -DE/DX =    0.0                 !
 ! D31   D(8,4,9,11)           174.8331         -DE/DX =    0.0                 !
 ! D32   D(8,4,9,13)            -4.6091         -DE/DX =    0.0                 !
 ! D33   D(2,5,10,7)             0.2273         -DE/DX =    0.0                 !
 ! D34   D(2,5,10,32)          179.9453         -DE/DX =    0.0                 !
 ! D35   D(28,5,10,7)         -179.6302         -DE/DX =    0.0                 !
 ! D36   D(28,5,10,32)           0.0878         -DE/DX =    0.0                 !
 ! D37   D(2,6,11,9)             0.4283         -DE/DX =    0.0                 !
 ! D38   D(2,6,11,33)         -179.3416         -DE/DX =    0.0                 !
 ! D39   D(30,6,11,9)          179.9184         -DE/DX =    0.0                 !
 ! D40   D(30,6,11,33)           0.1484         -DE/DX =    0.0                 !
 ! D41   D(3,7,10,5)            -0.294          -DE/DX =    0.0                 !
 ! D42   D(3,7,10,32)          179.9875         -DE/DX =    0.0                 !
 ! D43   D(29,7,10,5)          179.4944         -DE/DX =    0.0                 !
 ! D44   D(29,7,10,32)          -0.224          -DE/DX =    0.0                 !
 ! D45   D(4,8,12,14)         -172.8013         -DE/DX =    0.0                 !
 ! D46   D(4,8,12,15)            3.3208         -DE/DX =    0.0                 !
 ! D47   D(31,8,12,14)           4.563          -DE/DX =    0.0                 !
 ! D48   D(31,8,12,15)        -179.3148         -DE/DX =    0.0                 !
 ! D49   D(4,9,11,6)             1.3457         -DE/DX =    0.0                 !
 ! D50   D(4,9,11,33)         -178.8791         -DE/DX =    0.0                 !
 ! D51   D(13,9,11,6)         -179.2143         -DE/DX =    0.0                 !
 ! D52   D(13,9,11,33)           0.5609         -DE/DX =    0.0                 !
 ! D53   D(4,9,13,15)           -0.2072         -DE/DX =    0.0                 !
 ! D54   D(4,9,13,34)          176.6398         -DE/DX =    0.0                 !
 ! D55   D(11,9,13,15)        -179.6434         -DE/DX =    0.0                 !
 ! D56   D(11,9,13,34)          -2.7965         -DE/DX =    0.0                 !
 ! D57   D(8,12,14,17)         172.6284         -DE/DX =    0.0                 !
 ! D58   D(8,12,14,35)          -3.821          -DE/DX =    0.0                 !
 ! D59   D(15,12,14,17)         -3.5218         -DE/DX =    0.0                 !
 ! D60   D(15,12,14,35)       -179.9711         -DE/DX =    0.0                 !
 ! D61   D(8,12,15,13)          -7.8745         -DE/DX =    0.0                 !
 ! D62   D(8,12,15,16)         176.9898         -DE/DX =    0.0                 !
 ! D63   D(14,12,15,13)        168.2749         -DE/DX =    0.0                 !
 ! D64   D(14,12,15,16)         -6.8608         -DE/DX =    0.0                 !
 ! D65   D(9,13,15,12)           6.3939         -DE/DX =    0.0                 !
 ! D66   D(9,13,15,16)        -178.7473         -DE/DX =    0.0                 !
 ! D67   D(34,13,15,12)       -170.3782         -DE/DX =    0.0                 !
 ! D68   D(34,13,15,16)          4.4805         -DE/DX =    0.0                 !
 ! D69   D(12,14,17,19)          6.4031         -DE/DX =    0.0                 !
 ! D70   D(12,14,17,36)       -175.5067         -DE/DX =    0.0                 !
 ! D71   D(35,14,17,19)       -177.2246         -DE/DX =    0.0                 !
 ! D72   D(35,14,17,36)          0.8656         -DE/DX =    0.0                 !
 ! D73   D(12,15,16,18)       -165.9396         -DE/DX =    0.0                 !
 ! D74   D(12,15,16,19)         14.1454         -DE/DX =    0.0                 !
 ! D75   D(13,15,16,18)         19.3353         -DE/DX =    0.0                 !
 ! D76   D(13,15,16,19)       -160.5797         -DE/DX =    0.0                 !
 ! D77   D(15,16,18,20)         18.1152         -DE/DX =    0.0                 !
 ! D78   D(15,16,18,21)       -166.6441         -DE/DX =    0.0                 !
 ! D79   D(19,16,18,20)       -161.9701         -DE/DX =    0.0                 !
 ! D80   D(19,16,18,21)         13.2707         -DE/DX =    0.0                 !
 ! D81   D(15,16,19,17)        -11.5731         -DE/DX =    0.0                 !
 ! D82   D(15,16,19,22)        168.8002         -DE/DX =    0.0                 !
 ! D83   D(18,16,19,17)        168.5061         -DE/DX =    0.0                 !
 ! D84   D(18,16,19,22)        -11.1206         -DE/DX =    0.0                 !
 ! D85   D(14,17,19,16)          1.3919         -DE/DX =    0.0                 !
 ! D86   D(14,17,19,22)       -178.9766         -DE/DX =    0.0                 !
 ! D87   D(36,17,19,16)       -176.7433         -DE/DX =    0.0                 !
 ! D88   D(36,17,19,22)          2.8882         -DE/DX =    0.0                 !
 ! D89   D(16,18,20,25)       -178.948          -DE/DX =    0.0                 !
 ! D90   D(16,18,20,38)          4.5787         -DE/DX =    0.0                 !
 ! D91   D(21,18,20,25)          5.7114         -DE/DX =    0.0                 !
 ! D92   D(21,18,20,38)       -170.7619         -DE/DX =    0.0                 !
 ! D93   D(16,18,21,23)        177.1958         -DE/DX =    0.0                 !
 ! D94   D(16,18,21,24)         -6.0872         -DE/DX =    0.0                 !
 ! D95   D(20,18,21,23)         -7.2216         -DE/DX =    0.0                 !
 ! D96   D(20,18,21,24)        169.4954         -DE/DX =    0.0                 !
 ! D97   D(16,19,22,24)          1.4673         -DE/DX =    0.0                 !
 ! D98   D(16,19,22,37)       -177.0582         -DE/DX =    0.0                 !
 ! D99   D(17,19,22,24)       -178.1643         -DE/DX =    0.0                 !
 ! D100  D(17,19,22,37)          3.3102         -DE/DX =    0.0                 !
 ! D101  D(18,20,25,26)         -0.3779         -DE/DX =    0.0                 !
 ! D102  D(18,20,25,41)       -179.1381         -DE/DX =    0.0                 !
 ! D103  D(38,20,25,26)        176.1248         -DE/DX =    0.0                 !
 ! D104  D(38,20,25,41)         -2.6354         -DE/DX =    0.0                 !
 ! D105  D(18,21,23,26)          3.5722         -DE/DX =    0.0                 !
 ! D106  D(18,21,23,40)       -178.2375         -DE/DX =    0.0                 !
 ! D107  D(24,21,23,26)       -173.128          -DE/DX =    0.0                 !
 ! D108  D(24,21,23,40)          5.0623         -DE/DX =    0.0                 !
 ! D109  D(18,21,24,22)         -3.7302         -DE/DX =    0.0                 !
 ! D110  D(18,21,24,39)        179.7596         -DE/DX =    0.0                 !
 ! D111  D(23,21,24,22)        172.9753         -DE/DX =    0.0                 !
 ! D112  D(23,21,24,39)         -3.5349         -DE/DX =    0.0                 !
 ! D113  D(19,22,24,21)          6.1643         -DE/DX =    0.0                 !
 ! D114  D(19,22,24,39)       -177.3962         -DE/DX =    0.0                 !
 ! D115  D(37,22,24,21)       -175.343          -DE/DX =    0.0                 !
 ! D116  D(37,22,24,39)          1.0965         -DE/DX =    0.0                 !
 ! D117  D(21,23,26,25)          1.9523         -DE/DX =    0.0                 !
 ! D118  D(21,23,26,42)        179.4247         -DE/DX =    0.0                 !
 ! D119  D(40,23,26,25)       -176.2015         -DE/DX =    0.0                 !
 ! D120  D(40,23,26,42)          1.2709         -DE/DX =    0.0                 !
 ! D121  D(20,25,26,23)         -3.5942         -DE/DX =    0.0                 !
 ! D122  D(20,25,26,42)        178.9275         -DE/DX =    0.0                 !
 ! D123  D(41,25,26,23)        175.1612         -DE/DX =    0.0                 !
 ! D124  D(41,25,26,42)         -2.3171         -DE/DX =    0.0                 !
 --------------------------------------------------------------------------------
 Lowest energy point so far.  Saving SCF results.
 Largest change from initial coordinates is atom   25       0.000 Angstoms.
 GradGradGradGradGradGradGradGradGradGradGradGradGradGradGradGradGradGrad

 Leave Link  103 at Thu Sep  8 15:02:50 2022, MaxMem=  1342177280 cpu:             165.0 elap:               3.8
 (Enter /mnt/opt/groups/app-gaussian/g16-avx2/l202.exe)
                          Input orientation:                          
 ---------------------------------------------------------------------
 Center     Atomic      Atomic             Coordinates (Angstroms)
 Number     Number       Type             X           Y           Z
 ---------------------------------------------------------------------
      1          6           0        3.639463    0.144910    0.066758
      2          6           0        4.211787   -1.127113   -0.227155
      3          6           0        4.510475    1.202459    0.407361
      4          6           0        2.187936    0.298058    0.009584
      5          6           0        5.614015   -1.286888   -0.184472
      6          6           0        3.356144   -2.236435   -0.558784
      7          6           0        5.883264    1.023155    0.444561
      8          6           0        1.533372    1.518677    0.179651
      9          6           0        1.374674   -0.845231   -0.289078
     10          6           0        6.443332   -0.230116    0.143656
     11          6           0        2.005621   -2.103802   -0.584137
     12          6           0        0.137228    1.642537    0.130784
     13          6           0       -0.019828   -0.729673   -0.303656
     14          6           0       -0.472061    2.937868    0.158118
     15          6           0       -0.688794    0.473794   -0.031122
     16          6           0       -2.140435    0.621075   -0.012583
     17          6           0       -1.809932    3.072861   -0.038687
     18          6           0       -3.078558   -0.478901    0.128191
     19          6           0       -2.668483    1.928302   -0.142809
     20          6           0       -2.728984   -1.763531    0.626956
     21          6           0       -4.466462   -0.251456   -0.154870
     22          6           0       -4.064271    2.124966   -0.371658
     23          6           0       -5.387675   -1.325270   -0.081207
     24          6           0       -4.923453    1.069294   -0.440611
     25          6           0       -3.654005   -2.784417    0.721840
     26          6           0       -4.991705   -2.579544    0.329617
     27          1           0        4.105361    2.176902    0.656808
     28          1           0        6.034529   -2.262708   -0.413374
     29          1           0        6.527874    1.855462    0.711106
     30          1           0        3.820191   -3.193320   -0.782425
     31          1           0        2.107032    2.429738    0.314356
     32          1           0        7.520017   -0.367688    0.173439
     33          1           0        1.371519   -2.952663   -0.825845
     34          1           0       -0.586796   -1.606105   -0.588900
     35          1           0        0.163571    3.810584    0.280410
     36          1           0       -2.263322    4.058970   -0.090792
     37          1           0       -4.424624    3.140075   -0.514638
     38          1           0       -1.727364   -1.936489    0.995873
     39          1           0       -5.977164    1.222979   -0.656684
     40          1           0       -6.427963   -1.130799   -0.328988
     41          1           0       -3.348807   -3.746934    1.121740
     42          1           0       -5.710050   -3.391479    0.390428
 ---------------------------------------------------------------------
                    Distance matrix (angstroms):
                    1          2          3          4          5
     1  C    0.000000
     2  C    1.425476   0.000000
     3  C    1.411766   2.432844   0.000000
     4  C    1.460703   2.486590   2.523956   0.000000
     5  C    2.451942   1.411947   2.786560   3.779911   0.000000
     6  C    2.478382   1.439687   3.753919   2.848053   2.477848
     7  C    2.438994   2.805119   1.384949   3.790834   2.409248
     8  C    2.517062   3.786767   3.002497   1.395452   4.965423
     9  C    2.497252   2.851754   3.809371   1.434470   4.263568
    10  C    2.829883   2.433495   2.420278   4.290144   1.382824
    11  C    2.854787   2.438960   4.264824   2.480862   3.721235
    12  C    3.809545   4.939748   4.404027   2.455141   6.219012
    13  C    3.780544   4.250927   4.976176   2.455315   5.662586
    14  C    4.971277   6.213770   5.281991   3.750499   7.416620
    15  C    4.341838   5.159169   5.268360   2.882380   6.545909
    16  C    5.800021   6.591883   6.689467   4.340464   7.987576
    17  C    6.187077   7.344141   6.606429   4.866704   8.610671
    18  C    6.747201   7.327727   7.778067   5.324818   8.735641
    19  C    6.558551   7.528665   7.236503   5.125010   8.884760
    20  C    6.671813   7.022025   7.826563   5.367253   8.395906
    21  C    8.118636   8.722615   9.111277   6.679074  10.133559
    22  C    7.966200   8.893258   8.659339   6.524801  10.263772
    23  C    9.147270   9.602616  10.227487   7.748117  11.002242
    24  C    8.627598   9.397999   9.472897   7.167240  10.800714
    25  C    7.887000   8.094315   9.091359   6.643586   9.431871
    26  C    9.054767   9.334014  10.227464   7.741464  10.696567
    27  H    2.166613   3.421876   1.084380   2.761426   3.870611
    28  H    3.429795   2.155607   3.873465   4.640333   1.086947
    29  H    3.418200   3.891060   2.142095   4.663979   3.392869
    30  H    3.449283   2.175059   4.605970   3.934623   2.685114
    31  H    2.762261   4.168263   2.700260   2.154876   5.134303
    32  H    3.915717   3.417834   3.402561   5.375979   2.146130
    33  H    3.941481   3.429021   5.351531   3.454224   4.602710
    34  H    4.621386   4.835979   5.904468   3.418063   6.222180
    35  H    5.056149   6.405195   5.070898   4.063156   7.477144
    36  H    7.084318   8.297053   7.368320   5.828227   9.520473
    37  H    8.621980   9.637382   9.189148   7.216496  10.976397
    38  H    5.830807   6.117549   7.007851   4.614709   7.463983
    39  H    9.703871  10.465283  10.541498   8.244286  11.869197
    40  H   10.155644  10.640238  11.208734   8.740136  12.043857
    41  H    8.068169   8.114528   9.315318   6.946537   9.385638
    42  H   10.001210  10.195666  11.205520   8.725589  11.532314
                    6          7          8          9         10
     6  C    0.000000
     7  C    4.244757   0.000000
     8  C    4.238944   4.386032   0.000000
     9  C    2.436065   4.935228   2.415151   0.000000
    10  C    3.748262   1.405314   5.212224   5.124151   0.000000
    11  C    1.357257   5.086472   3.732123   1.438456   4.871721
    12  C    5.087568   5.787834   1.402479   2.810079   6.578293
    13  C    3.705753   6.203123   2.775084   1.399358   6.497852
    14  C    6.476304   6.643669   2.456894   4.233468   7.606510
    15  C    4.897478   6.612111   2.464595   2.462574   7.168909
    16  C    6.219010   8.046763   3.786753   3.818703   8.627282
    17  C    7.426134   7.976220   3.693351   5.055280   8.891528
    18  C    6.705688   9.092333   5.026218   4.487715   9.525152
    19  C    7.335816   8.619552   4.234071   4.905201   9.368351
    20  C    6.217588   9.053712   5.398208   4.303766   9.312160
    21  C    8.080622  10.445132   6.264446   5.872772  10.913898
    22  C    8.609262  10.041596   5.657308   6.197662  10.780616
    23  C    8.804128  11.524999   7.487120   6.782552  11.883714
    24  C    8.915915  10.843007   6.502097   6.584434  11.455725
    25  C    7.147200  10.272974   6.761617   5.483613  10.431441
    26  C    8.401998  11.456771   7.706785   6.627323  11.675379
    27  H    4.638592   2.130052   2.697418   4.181464   3.394579
    28  H    2.682458   3.399387   5.908550   4.872262   2.146819
    29  H    5.330677   1.085957   5.033976   5.903353   2.163049
    30  H    1.086731   4.851848   5.325227   3.425999   4.064366
    31  H    4.908750   4.031793   1.085018   3.409678   5.089937
    32  H    4.622359   2.164928   6.276809   6.181198   1.085847
    33  H    2.126744   6.146292   4.585859   2.174718   5.837421
    34  H    3.993119   7.059938   3.853576   2.125132   7.200881
    35  H    6.889355   6.364872   2.671955   4.844347   7.468692
    36  H    8.451600   8.710318   4.576146   6.109461   9.708607
    37  H    9.457757  10.566644   6.213589   7.040270  11.397544
    38  H    5.324376   8.184442   4.820455   3.530522   8.390367
    39  H    9.954284  11.913120   7.562741   7.646054  12.530792
    40  H    9.849060  12.522149   8.406027   7.807963  12.911424
    41  H    7.075460  10.413619   7.242228   5.720276  10.450390
    42  H    9.188634  12.405517   8.753355   7.558996  12.560247
                   11         12         13         14         15
    11  C    0.000000
    12  C    4.247006   0.000000
    13  C    2.463604   2.416772   0.000000
    14  C    5.666417   1.431734   3.724058   0.000000
    15  C    3.769575   1.440308   1.403611   2.480816   0.000000
    16  C    4.994137   2.500337   2.531051   2.860094   1.459211
    17  C    6.453976   2.421978   4.211169   1.358990   2.830575
    18  C    5.384848   3.852504   3.099227   4.297561   2.577592
    19  C    6.188690   2.833466   3.755806   2.435991   2.459113
    20  C    4.898879   4.479136   3.045394   5.236092   3.098559
    21  C    6.745614   4.986258   4.474749   5.121034   3.848646
    22  C    7.400758   4.258847   4.950869   3.720947   3.773086
    23  C    7.451166   6.275139   5.405368   6.511135   5.031761
    24  C    7.622415   5.124997   5.224995   4.864662   4.295886
    25  C    5.848092   5.858389   4.298937   6.571689   4.469381
    26  C    7.072754   6.646161   5.342529   7.134313   5.288483
    27  H    4.926792   4.038357   5.136911   4.666964   5.133980
    28  H    4.035655   7.094026   6.246397   8.349150   7.268950
    29  H    6.148512   6.420472   7.112318   7.104681   7.385134
    30  H    2.125801   6.146843   4.587431   7.543177   5.860301
    31  H    4.622830   2.129205   3.858413   2.633311   3.429536
    32  H    5.830658   7.651692   7.563591   8.648714   8.254363
    33  H    1.086772   4.853295   2.673988   6.250226   4.076406
    34  H    2.639763   3.405265   1.082104   4.606397   2.155806
    35  H    6.254642   2.173364   4.581343   1.086562   3.457997
    36  H    7.513123   3.413339   5.292417   2.127779   3.916144
    37  H    8.297658   4.844552   5.867000   4.014504   4.615113
    38  H    4.057044   4.127288   2.461881   5.102644   2.818299
    39  H    8.648560   6.179152   6.279119   5.823307   5.377682
    40  H    8.493361   7.141745   6.420727   7.229391   5.966700
    41  H    5.854895   6.494677   4.713568   7.341036   5.120479
    42  H    7.882859   7.720064   6.320252   8.218949   6.350673
                   16         17         18         19         20
    16  C    0.000000
    17  C    2.474099   0.000000
    18  C    1.452529   3.775218   0.000000
    19  C    1.415852   1.434561   2.456874   0.000000
    20  C    2.538059   4.967738   1.421704   3.771714   0.000000
    21  C    2.488364   4.256963   1.434619   2.825636   2.432376
    22  C    2.468151   2.468080   2.828710   1.428031   4.230914
    23  C    3.786494   5.669710   2.468240   4.240699   2.786073
    24  C    2.851192   3.724223   2.474688   2.431352   3.739023
    25  C    3.798374   6.187626   2.449278   4.891686   1.380896
    26  C    4.300093   6.496846   2.848404   5.093253   2.423674
    27  H    6.471372   6.023051   7.677331   6.825405   7.888991
    28  H    8.677953   9.494433   9.301807   9.663342   8.839153
    29  H    8.785614   8.459507   9.903160   9.236204   9.939498
    30  H    7.118380   8.456740   7.469272   8.291141   6.849989
    31  H    4.628080   3.985079   5.948545   4.823482   6.408453
    32  H    9.712702   9.946372  10.599255  10.448785  10.353554
    33  H    5.076103   6.859168   5.180045   6.372752   4.509855
    34  H    2.776016   4.867393   2.827311   4.126070   2.468210
    35  H    3.945536   2.130909   5.379057   3.426752   6.289493
    36  H    3.440979   1.086595   4.615716   2.169472   5.885025
    37  H    3.437287   2.658507   3.914347   2.165798   5.312606
    38  H    2.780062   5.115733   2.168677   4.137501   1.081322
    39  H    3.936705   4.601066   3.451716   3.421830   4.595394
    40  H    4.642421   6.251499   3.442746   4.850407   3.872548
    41  H    4.671868   7.086913   3.426400   5.854078   2.136090
    42  H    5.385644   7.561928   3.934035   6.151060   3.404837
                   21         22         23         24         25
    21  C    0.000000
    22  C    2.419945   0.000000
    23  C    1.416734   3.706736   0.000000
    24  C    1.426488   1.362862   2.465484   0.000000
    25  C    2.800821   5.046395   2.404081   4.220649   0.000000
    26  C    2.435283   4.846064   1.377959   3.729870   1.408990
    27  H    8.946055   8.234278  10.145324   9.162456   9.210140
    28  H   10.694988  11.010867  11.465421  11.453399   9.768755
    29  H   11.227842  10.650753  12.358201  11.535918  11.189247
    30  H    8.815725   9.519330   9.421577   9.733346   7.635026
    31  H    7.114759   6.216790   8.392091   7.200590   7.780938
    32  H   11.991538  11.861964  12.945668  12.541209  11.445527
    33  H    6.467515   7.452276   6.992110   7.480055   5.261134
    34  H    4.132223   5.104989   4.835810   5.097680   3.537546
    35  H    6.174694   4.597950   7.571268   5.823432   7.633006
    36  H    4.841250   2.657569   6.225087   4.017068   7.030385
    37  H    3.410816   1.086620   4.588533   2.131301   6.101011
    38  H    3.415582   4.881259   3.864139   4.616622   2.122739
    39  H    2.169792   2.134006   2.678105   1.086560   4.832869
    40  H    2.156629   4.023539   1.086928   2.667662   3.396106
    41  H    3.885518   6.100929   3.386520   5.302500   1.086050
    42  H    3.421053   5.806938   2.143732   4.605199   2.169258
                   26         27         28         29         30
    26  C    0.000000
    27  H   10.270708   0.000000
    28  H   11.055779   4.957531   0.000000
    29  H   12.349717   2.444349   4.297344   0.000000
    30  H    8.902970   5.567046   2.430130   5.920505   0.000000
    31  H    8.688222   2.043164   6.162294   4.475606   5.979684
    32  H   12.706687   4.285844   2.478331   2.493157   4.752535
    33  H    6.478034   5.998716   4.731790   7.215835   2.460853
    34  H    4.603746   6.154614   6.656116   8.018166   4.688095
    35  H    8.210544   4.283492   8.475515   6.671758   7.972149
    36  H    7.189623   6.682904  10.436570   9.098550   9.491217
    37  H    5.809336   8.663754  11.772604  11.095490  10.400028
    38  H    3.393131   7.145322   7.895529   9.088946   5.959642
    39  H    4.050074  10.212372  12.509596  12.595510  10.747450
    40  H    2.143702  11.084385  12.514074  13.336164  10.463473
    41  H    2.165496   9.532713   9.623227  11.362407   7.438203
    42  H    1.085797  11.288052  11.826046  13.319159   9.604184
                   31         32         33         34         35
    31  H    0.000000
    32  H    6.094740   0.000000
    33  H    5.550791   6.744234   0.000000
    34  H    4.935647   8.236216   2.388380   0.000000
    35  H    2.384309   8.460892   6.958768   5.537081   0.000000
    36  H    4.681724  10.741454   7.931921   5.928906   2.467650
    37  H    6.622261  12.468051   8.415080   6.104151   4.704595
    38  H    5.850726   9.415497   3.735551   1.980291   6.092321
    39  H    8.231246  13.615918   8.453860   6.088052   6.729225
    40  H    9.270246  13.977872   8.024835   5.866234   8.260566
    41  H    8.280660  11.421467   5.167730   3.890777   8.376199
    42  H    9.746749  13.572954   7.198646   5.513109   9.294151
                   36         37         38         39         40
    36  H    0.000000
    37  H    2.386470   0.000000
    38  H    6.116667   5.943766   0.000000
    39  H    4.706984   2.470995   5.547430   0.000000
    40  H    6.658429   4.721038   4.949750   2.418858   0.000000
    41  H    7.973747   7.160029   2.433646   5.896701   4.293015
    42  H    8.223180   6.718085   4.283147   4.739305   2.478635
                   41         42
    41  H    0.000000
    42  H    2.497325   0.000000
 Stoichiometry    C26H16
 Framework group  C1[X(C26H16)]
 Deg. of freedom   120
 Full point group                 C1      NOp   1
 RotChk:  IX=0 Diff= 6.76D-16
 Largest Abelian subgroup         C1      NOp   1
 Largest concise Abelian subgroup C1      NOp   1
                         Standard orientation:                         
 ---------------------------------------------------------------------
 Center     Atomic      Atomic             Coordinates (Angstroms)
 Number     Number       Type             X           Y           Z
 ---------------------------------------------------------------------
      1          6           0        3.639463    0.144910    0.066758
      2          6           0        4.211787   -1.127113   -0.227155
      3          6           0        4.510475    1.202459    0.407361
      4          6           0        2.187936    0.298058    0.009584
      5          6           0        5.614015   -1.286888   -0.184472
      6          6           0        3.356144   -2.236435   -0.558784
      7          6           0        5.883264    1.023155    0.444561
      8          6           0        1.533372    1.518677    0.179651
      9          6           0        1.374674   -0.845231   -0.289078
     10          6           0        6.443332   -0.230116    0.143656
     11          6           0        2.005621   -2.103802   -0.584137
     12          6           0        0.137228    1.642537    0.130784
     13          6           0       -0.019828   -0.729673   -0.303656
     14          6           0       -0.472061    2.937868    0.158118
     15          6           0       -0.688794    0.473794   -0.031122
     16          6           0       -2.140435    0.621075   -0.012583
     17          6           0       -1.809932    3.072861   -0.038687
     18          6           0       -3.078558   -0.478901    0.128191
     19          6           0       -2.668483    1.928302   -0.142809
     20          6           0       -2.728984   -1.763531    0.626956
     21          6           0       -4.466462   -0.251456   -0.154870
     22          6           0       -4.064271    2.124966   -0.371658
     23          6           0       -5.387675   -1.325270   -0.081207
     24          6           0       -4.923453    1.069294   -0.440611
     25          6           0       -3.654005   -2.784417    0.721840
     26          6           0       -4.991705   -2.579544    0.329617
     27          1           0        4.105361    2.176902    0.656808
     28          1           0        6.034529   -2.262708   -0.413374
     29          1           0        6.527874    1.855462    0.711106
     30          1           0        3.820191   -3.193320   -0.782425
     31          1           0        2.107032    2.429738    0.314356
     32          1           0        7.520017   -0.367688    0.173439
     33          1           0        1.371519   -2.952663   -0.825845
     34          1           0       -0.586796   -1.606105   -0.588900
     35          1           0        0.163571    3.810584    0.280410
     36          1           0       -2.263322    4.058970   -0.090792
     37          1           0       -4.424624    3.140075   -0.514638
     38          1           0       -1.727364   -1.936489    0.995873
     39          1           0       -5.977164    1.222979   -0.656684
     40          1           0       -6.427963   -1.130799   -0.328988
     41          1           0       -3.348807   -3.746934    1.121740
     42          1           0       -5.710050   -3.391479    0.390428
 ---------------------------------------------------------------------
 Rotational constants (GHZ):           0.5151001           0.1125162           0.0937095
 Leave Link  202 at Thu Sep  8 15:02:50 2022, MaxMem=  1342177280 cpu:               3.3 elap:               0.1
 (Enter /mnt/opt/groups/app-gaussian/g16-avx2/l9999.exe)
 Unable to Open any file for archive entry.
 1\1\GINC-WN41052\FOpt\RB3LYP\6-31G(d,p)\C26H16\PWASIUK\08-Sep-2022\0\\
 #p opt freq b3lyp/6-31g(d,p) empiricaldispersion=gd3 int=(grid=ultrafi
 ne,acc2e=12) scf=(maxcyc=500,ferm,novaracc,noincfoc,intrep)\\peri symm
 \\0,1\C,3.639463,0.14491,0.066758\C,4.211787,-1.127113,-0.227155\C,4.5
 10475,1.202459,0.407361\C,2.187936,0.298058,0.009584\C,5.614015,-1.286
 888,-0.184472\C,3.356144,-2.236435,-0.558784\C,5.883264,1.023155,0.444
 561\C,1.533372,1.518677,0.179651\C,1.374674,-0.845231,-0.289078\C,6.44
 3332,-0.230116,0.143656\C,2.005621,-2.103802,-0.584137\C,0.137228,1.64
 2537,0.130784\C,-0.019828,-0.729673,-0.303656\C,-0.472061,2.937868,0.1
 58118\C,-0.688794,0.473794,-0.031122\C,-2.140435,0.621075,-0.012583\C,
 -1.809932,3.072861,-0.038687\C,-3.078558,-0.478901,0.128191\C,-2.66848
 3,1.928302,-0.142809\C,-2.728984,-1.763531,0.626956\C,-4.466462,-0.251
 456,-0.15487\C,-4.064271,2.124966,-0.371658\C,-5.387675,-1.32527,-0.08
 1207\C,-4.923453,1.069294,-0.440611\C,-3.654005,-2.784417,0.72184\C,-4
 .991705,-2.579544,0.329617\H,4.105361,2.176902,0.656808\H,6.034529,-2.
 262708,-0.413374\H,6.527874,1.855462,0.711106\H,3.820191,-3.19332,-0.7
 82425\H,2.107032,2.429738,0.314356\H,7.520017,-0.367688,0.173439\H,1.3
 71519,-2.952663,-0.825845\H,-0.586796,-1.606105,-0.5889\H,0.163571,3.8
 10584,0.28041\H,-2.263322,4.05897,-0.090792\H,-4.424624,3.140075,-0.51
 4638\H,-1.727364,-1.936489,0.995873\H,-5.977164,1.222979,-0.656684\H,-
 6.427963,-1.130799,-0.328988\H,-3.348807,-3.746934,1.12174\H,-5.71005,
 -3.391479,0.390428\\Version=ES64L-G16RevC.01\State=1-A\HF=-1000.524816
 1\RMSD=6.186e-09\RMSF=1.314e-05\Dipole=-0.0093022,0.0220008,0.0102744\
 Quadrupole=7.2459081,5.4796767,-12.7255848,0.1634177,1.6228675,0.73390
 6\PG=C01 [X(C26H16)]\\@
 The archive entry for this job was punched.


 THE UNDERLYING PHYSICAL LAWS NECESSARY FOR THE 
 MATHEMATICAL THEORY OF A LARGE PART OF PHYSICS AND THE
 WHOLE OF CHEMISTRY ARE THUS COMPLETELY KNOWN, AND THE
 DIFFICULTY IS ONLY THAT THE EXACT APPLICATION OF THESE
 LAWS LEADS TO EQUATIONS MUCH TOO COMPLICATED 
 TO BE SOLUBLE.

                                        -- P. A. M. DIRAC, 1929
 Leave Link 9999 at Thu Sep  8 15:02:51 2022, MaxMem=  1342177280 cpu:               4.1 elap:               0.1
 Job cpu time:       0 days  0 hours 52 minutes 11.0 seconds.
 Elapsed time:       0 days  0 hours  1 minutes  7.6 seconds.
 File lengths (MBytes):  RWF=     68 Int=      0 D2E=      0 Chk=     17 Scr=      1
 Normal termination of Gaussian 16 at Thu Sep  8 15:02:51 2022.
 (Enter /mnt/opt/groups/app-gaussian/g16-avx2/l1.exe)
 Link1:  Proceeding to internal job step number  2.
 ----------------------------------------------------------------------
 #P Geom=AllCheck Guess=TCheck SCRF=Check GenChk RB3LYP/6-31G(d,p) Freq
 ----------------------------------------------------------------------
 1/10=4,29=7,30=1,38=1,40=1/1,3;
 2/12=2,40=1/2;
 3/5=1,6=6,7=101,11=2,14=-4,25=1,27=12,30=1,70=2,71=2,74=-5,75=-5,116=1,124=31,140=1/1,2,3;
 4/5=101/1;
 5/5=100002,7=500,17=20,22=13,38=6,87=12,98=1/2;
 8/6=4,10=90,11=11,87=12/1;
 11/6=1,8=1,9=11,15=111,16=1,87=12/1,2,10;
 10/6=1,87=12/2;
 6/7=2,8=2,9=2,10=2,28=1,87=12/1;
 7/8=1,10=1,25=1,87=12/1,2,3,16;
 1/10=4,30=1/3;
 99//99;
 Leave Link    1 at Thu Sep  8 15:02:51 2022, MaxMem=  1342177280 cpu:               1.8 elap:               0.0
 (Enter /mnt/opt/groups/app-gaussian/g16-avx2/l101.exe)
 Structure from the checkpoint file:  "/scratch/9832368.torquesrv1.cis.gov.pl/Gau-100413.chk"
 ---------
 peri symm
 ---------
 Charge =  0 Multiplicity = 1
 Redundant internal coordinates found in file.  (old form).
 C,0,3.639463,0.14491,0.066758
 C,0,4.211787,-1.127113,-0.227155
 C,0,4.510475,1.202459,0.407361
 C,0,2.187936,0.298058,0.009584
 C,0,5.614015,-1.286888,-0.184472
 C,0,3.356144,-2.236435,-0.558784
 C,0,5.883264,1.023155,0.444561
 C,0,1.533372,1.518677,0.179651
 C,0,1.374674,-0.845231,-0.289078
 C,0,6.443332,-0.230116,0.143656
 C,0,2.005621,-2.103802,-0.584137
 C,0,0.137228,1.642537,0.130784
 C,0,-0.019828,-0.729673,-0.303656
 C,0,-0.472061,2.937868,0.158118
 C,0,-0.688794,0.473794,-0.031122
 C,0,-2.140435,0.621075,-0.012583
 C,0,-1.809932,3.072861,-0.038687
 C,0,-3.078558,-0.478901,0.128191
 C,0,-2.668483,1.928302,-0.142809
 C,0,-2.728984,-1.763531,0.626956
 C,0,-4.466462,-0.251456,-0.15487
 C,0,-4.064271,2.124966,-0.371658
 C,0,-5.387675,-1.32527,-0.081207
 C,0,-4.923453,1.069294,-0.440611
 C,0,-3.654005,-2.784417,0.72184
 C,0,-4.991705,-2.579544,0.329617
 H,0,4.105361,2.176902,0.656808
 H,0,6.034529,-2.262708,-0.413374
 H,0,6.527874,1.855462,0.711106
 H,0,3.820191,-3.19332,-0.782425
 H,0,2.107032,2.429738,0.314356
 H,0,7.520017,-0.367688,0.173439
 H,0,1.371519,-2.952663,-0.825845
 H,0,-0.586796,-1.606105,-0.5889
 H,0,0.163571,3.810584,0.28041
 H,0,-2.263322,4.05897,-0.090792
 H,0,-4.424624,3.140075,-0.514638
 H,0,-1.727364,-1.936489,0.995873
 H,0,-5.977164,1.222979,-0.656684
 H,0,-6.427963,-1.130799,-0.328988
 H,0,-3.348807,-3.746934,1.12174
 H,0,-5.71005,-3.391479,0.390428
 Recover connectivity data from disk.
 ITRead=  0  0  0  0  0  0  0  0  0  0  0  0  0  0  0  0  0  0  0  0
 ITRead=  0  0  0  0  0  0  0  0  0  0  0  0  0  0  0  0  0  0  0  0
 ITRead=  0  0
 MicOpt= -1 -1 -1 -1 -1 -1 -1 -1 -1 -1 -1 -1 -1 -1 -1 -1 -1 -1 -1 -1
 MicOpt= -1 -1 -1 -1 -1 -1 -1 -1 -1 -1 -1 -1 -1 -1 -1 -1 -1 -1 -1 -1
 MicOpt= -1 -1
 NAtoms=     42 NQM=       42 NQMF=       0 NMMI=      0 NMMIF=      0
                NMic=       0 NMicF=      0.
                    Isotopes and Nuclear Properties:
 (Nuclear quadrupole moments (NQMom) in fm**2, nuclear magnetic moments (NMagM)
  in nuclear magnetons)

  Atom         1           2           3           4           5           6           7           8           9          10
 IAtWgt=          12          12          12          12          12          12          12          12          12          12
 AtmWgt=  12.0000000  12.0000000  12.0000000  12.0000000  12.0000000  12.0000000  12.0000000  12.0000000  12.0000000  12.0000000
 NucSpn=           0           0           0           0           0           0           0           0           0           0
 AtZEff=   3.6000000   3.6000000   3.6000000   3.6000000   3.6000000   3.6000000   3.6000000   3.6000000   3.6000000   3.6000000
 NQMom=    0.0000000   0.0000000   0.0000000   0.0000000   0.0000000   0.0000000   0.0000000   0.0000000   0.0000000   0.0000000
 NMagM=    0.0000000   0.0000000   0.0000000   0.0000000   0.0000000   0.0000000   0.0000000   0.0000000   0.0000000   0.0000000
 AtZNuc=   6.0000000   6.0000000   6.0000000   6.0000000   6.0000000   6.0000000   6.0000000   6.0000000   6.0000000   6.0000000

  Atom        11          12          13          14          15          16          17          18          19          20
 IAtWgt=          12          12          12          12          12          12          12          12          12          12
 AtmWgt=  12.0000000  12.0000000  12.0000000  12.0000000  12.0000000  12.0000000  12.0000000  12.0000000  12.0000000  12.0000000
 NucSpn=           0           0           0           0           0           0           0           0           0           0
 AtZEff=   3.6000000   3.6000000   3.6000000   3.6000000   3.6000000   3.6000000   3.6000000   3.6000000   3.6000000   3.6000000
 NQMom=    0.0000000   0.0000000   0.0000000   0.0000000   0.0000000   0.0000000   0.0000000   0.0000000   0.0000000   0.0000000
 NMagM=    0.0000000   0.0000000   0.0000000   0.0000000   0.0000000   0.0000000   0.0000000   0.0000000   0.0000000   0.0000000
 AtZNuc=   6.0000000   6.0000000   6.0000000   6.0000000   6.0000000   6.0000000   6.0000000   6.0000000   6.0000000   6.0000000

  Atom        21          22          23          24          25          26          27          28          29          30
 IAtWgt=          12          12          12          12          12          12           1           1           1           1
 AtmWgt=  12.0000000  12.0000000  12.0000000  12.0000000  12.0000000  12.0000000   1.0078250   1.0078250   1.0078250   1.0078250
 NucSpn=           0           0           0           0           0           0           1           1           1           1
 AtZEff=   3.6000000   3.6000000   3.6000000   3.6000000   3.6000000   3.6000000   1.0000000   1.0000000   1.0000000   1.0000000
 NQMom=    0.0000000   0.0000000   0.0000000   0.0000000   0.0000000   0.0000000   0.0000000   0.0000000   0.0000000   0.0000000
 NMagM=    0.0000000   0.0000000   0.0000000   0.0000000   0.0000000   0.0000000   2.7928460   2.7928460   2.7928460   2.7928460
 AtZNuc=   6.0000000   6.0000000   6.0000000   6.0000000   6.0000000   6.0000000   1.0000000   1.0000000   1.0000000   1.0000000

  Atom        31          32          33          34          35          36          37          38          39          40
 IAtWgt=           1           1           1           1           1           1           1           1           1           1
 AtmWgt=   1.0078250   1.0078250   1.0078250   1.0078250   1.0078250   1.0078250   1.0078250   1.0078250   1.0078250   1.0078250
 NucSpn=           1           1           1           1           1           1           1           1           1           1
 AtZEff=   1.0000000   1.0000000   1.0000000   1.0000000   1.0000000   1.0000000   1.0000000   1.0000000   1.0000000   1.0000000
 NQMom=    0.0000000   0.0000000   0.0000000   0.0000000   0.0000000   0.0000000   0.0000000   0.0000000   0.0000000   0.0000000
 NMagM=    2.7928460   2.7928460   2.7928460   2.7928460   2.7928460   2.7928460   2.7928460   2.7928460   2.7928460   2.7928460
 AtZNuc=   1.0000000   1.0000000   1.0000000   1.0000000   1.0000000   1.0000000   1.0000000   1.0000000   1.0000000   1.0000000

  Atom        41          42
 IAtWgt=           1           1
 AtmWgt=   1.0078250   1.0078250
 NucSpn=           1           1
 AtZEff=   1.0000000   1.0000000
 NQMom=    0.0000000   0.0000000
 NMagM=    2.7928460   2.7928460
 AtZNuc=   1.0000000   1.0000000
 Leave Link  101 at Thu Sep  8 15:02:51 2022, MaxMem=  1342177280 cpu:              15.6 elap:               0.4
 (Enter /mnt/opt/groups/app-gaussian/g16-avx2/l103.exe)

 GradGradGradGradGradGradGradGradGradGradGradGradGradGradGradGradGradGrad
 Berny optimization.
 Initialization pass.
                           ----------------------------
                           !    Initial Parameters    !
                           ! (Angstroms and Degrees)  !
 --------------------------                            --------------------------
 ! Name  Definition              Value          Derivative Info.                !
 --------------------------------------------------------------------------------
 ! R1    R(1,2)                  1.4255         calculate D2E/DX2 analytically  !
 ! R2    R(1,3)                  1.4118         calculate D2E/DX2 analytically  !
 ! R3    R(1,4)                  1.4607         calculate D2E/DX2 analytically  !
 ! R4    R(2,5)                  1.4119         calculate D2E/DX2 analytically  !
 ! R5    R(2,6)                  1.4397         calculate D2E/DX2 analytically  !
 ! R6    R(3,7)                  1.3849         calculate D2E/DX2 analytically  !
 ! R7    R(3,27)                 1.0844         calculate D2E/DX2 analytically  !
 ! R8    R(4,8)                  1.3955         calculate D2E/DX2 analytically  !
 ! R9    R(4,9)                  1.4345         calculate D2E/DX2 analytically  !
 ! R10   R(5,10)                 1.3828         calculate D2E/DX2 analytically  !
 ! R11   R(5,28)                 1.0869         calculate D2E/DX2 analytically  !
 ! R12   R(6,11)                 1.3573         calculate D2E/DX2 analytically  !
 ! R13   R(6,30)                 1.0867         calculate D2E/DX2 analytically  !
 ! R14   R(7,10)                 1.4053         calculate D2E/DX2 analytically  !
 ! R15   R(7,29)                 1.086          calculate D2E/DX2 analytically  !
 ! R16   R(8,12)                 1.4025         calculate D2E/DX2 analytically  !
 ! R17   R(8,31)                 1.085          calculate D2E/DX2 analytically  !
 ! R18   R(9,11)                 1.4385         calculate D2E/DX2 analytically  !
 ! R19   R(9,13)                 1.3994         calculate D2E/DX2 analytically  !
 ! R20   R(10,32)                1.0858         calculate D2E/DX2 analytically  !
 ! R21   R(11,33)                1.0868         calculate D2E/DX2 analytically  !
 ! R22   R(12,14)                1.4317         calculate D2E/DX2 analytically  !
 ! R23   R(12,15)                1.4403         calculate D2E/DX2 analytically  !
 ! R24   R(13,15)                1.4036         calculate D2E/DX2 analytically  !
 ! R25   R(13,34)                1.0821         calculate D2E/DX2 analytically  !
 ! R26   R(14,17)                1.359          calculate D2E/DX2 analytically  !
 ! R27   R(14,35)                1.0866         calculate D2E/DX2 analytically  !
 ! R28   R(15,16)                1.4592         calculate D2E/DX2 analytically  !
 ! R29   R(16,18)                1.4525         calculate D2E/DX2 analytically  !
 ! R30   R(16,19)                1.4159         calculate D2E/DX2 analytically  !
 ! R31   R(17,19)                1.4346         calculate D2E/DX2 analytically  !
 ! R32   R(17,36)                1.0866         calculate D2E/DX2 analytically  !
 ! R33   R(18,20)                1.4217         calculate D2E/DX2 analytically  !
 ! R34   R(18,21)                1.4346         calculate D2E/DX2 analytically  !
 ! R35   R(19,22)                1.428          calculate D2E/DX2 analytically  !
 ! R36   R(20,25)                1.3809         calculate D2E/DX2 analytically  !
 ! R37   R(20,38)                1.0813         calculate D2E/DX2 analytically  !
 ! R38   R(21,23)                1.4167         calculate D2E/DX2 analytically  !
 ! R39   R(21,24)                1.4265         calculate D2E/DX2 analytically  !
 ! R40   R(22,24)                1.3629         calculate D2E/DX2 analytically  !
 ! R41   R(22,37)                1.0866         calculate D2E/DX2 analytically  !
 ! R42   R(23,26)                1.378          calculate D2E/DX2 analytically  !
 ! R43   R(23,40)                1.0869         calculate D2E/DX2 analytically  !
 ! R44   R(24,39)                1.0866         calculate D2E/DX2 analytically  !
 ! R45   R(25,26)                1.409          calculate D2E/DX2 analytically  !
 ! R46   R(25,41)                1.0861         calculate D2E/DX2 analytically  !
 ! R47   R(26,42)                1.0858         calculate D2E/DX2 analytically  !
 ! A1    A(2,1,3)              118.0661         calculate D2E/DX2 analytically  !
 ! A2    A(2,1,4)              118.9773         calculate D2E/DX2 analytically  !
 ! A3    A(3,1,4)              122.956          calculate D2E/DX2 analytically  !
 ! A4    A(1,2,5)              119.5694         calculate D2E/DX2 analytically  !
 ! A5    A(1,2,6)              119.7659         calculate D2E/DX2 analytically  !
 ! A6    A(5,2,6)              120.6642         calculate D2E/DX2 analytically  !
 ! A7    A(1,3,7)              121.4025         calculate D2E/DX2 analytically  !
 ! A8    A(1,3,27)             119.8782         calculate D2E/DX2 analytically  !
 ! A9    A(7,3,27)             118.7162         calculate D2E/DX2 analytically  !
 ! A10   A(1,4,8)              123.5773         calculate D2E/DX2 analytically  !
 ! A11   A(1,4,9)              119.2071         calculate D2E/DX2 analytically  !
 ! A12   A(8,4,9)              117.1676         calculate D2E/DX2 analytically  !
 ! A13   A(2,5,10)             121.084          calculate D2E/DX2 analytically  !
 ! A14   A(2,5,28)             118.6487         calculate D2E/DX2 analytically  !
 ! A15   A(10,5,28)            120.2672         calculate D2E/DX2 analytically  !
 ! A16   A(2,6,11)             121.3579         calculate D2E/DX2 analytically  !
 ! A17   A(2,6,30)             118.1697         calculate D2E/DX2 analytically  !
 ! A18   A(11,6,30)            120.4705         calculate D2E/DX2 analytically  !
 ! A19   A(3,7,10)             120.3144         calculate D2E/DX2 analytically  !
 ! A20   A(3,7,29)             119.7187         calculate D2E/DX2 analytically  !
 ! A21   A(10,7,29)            119.9666         calculate D2E/DX2 analytically  !
 ! A22   A(4,8,12)             122.6805         calculate D2E/DX2 analytically  !
 ! A23   A(4,8,31)             120.106          calculate D2E/DX2 analytically  !
 ! A24   A(12,8,31)            117.161          calculate D2E/DX2 analytically  !
 ! A25   A(4,9,11)             119.4308         calculate D2E/DX2 analytically  !
 ! A26   A(4,9,13)             120.0879         calculate D2E/DX2 analytically  !
 ! A27   A(11,9,13)            120.4789         calculate D2E/DX2 analytically  !
 ! A28   A(5,10,7)             119.5595         calculate D2E/DX2 analytically  !
 ! A29   A(5,10,32)            120.2884         calculate D2E/DX2 analytically  !
 ! A30   A(7,10,32)            120.1515         calculate D2E/DX2 analytically  !
 ! A31   A(6,11,9)             121.2063         calculate D2E/DX2 analytically  !
 ! A32   A(6,11,33)            120.5576         calculate D2E/DX2 analytically  !
 ! A33   A(9,11,33)            118.2357         calculate D2E/DX2 analytically  !
 ! A34   A(8,12,14)            120.1903         calculate D2E/DX2 analytically  !
 ! A35   A(8,12,15)            120.2097         calculate D2E/DX2 analytically  !
 ! A36   A(14,12,15)           119.4873         calculate D2E/DX2 analytically  !
 ! A37   A(9,13,15)            122.938          calculate D2E/DX2 analytically  !
 ! A38   A(9,13,34)            117.2577         calculate D2E/DX2 analytically  !
 ! A39   A(15,13,34)           119.7297         calculate D2E/DX2 analytically  !
 ! A40   A(12,14,17)           120.4012         calculate D2E/DX2 analytically  !
 ! A41   A(12,14,35)           118.6768         calculate D2E/DX2 analytically  !
 ! A42   A(17,14,35)           120.8251         calculate D2E/DX2 analytically  !
 ! A43   A(12,15,13)           116.3747         calculate D2E/DX2 analytically  !
 ! A44   A(12,15,16)           119.1566         calculate D2E/DX2 analytically  !
 ! A45   A(13,15,16)           124.2731         calculate D2E/DX2 analytically  !
 ! A46   A(15,16,18)           124.5623         calculate D2E/DX2 analytically  !
 ! A47   A(15,16,19)           117.5834         calculate D2E/DX2 analytically  !
 ! A48   A(18,16,19)           117.8543         calculate D2E/DX2 analytically  !
 ! A49   A(14,17,19)           121.3614         calculate D2E/DX2 analytically  !
 ! A50   A(14,17,36)           120.5217         calculate D2E/DX2 analytically  !
 ! A51   A(19,17,36)           118.0904         calculate D2E/DX2 analytically  !
 ! A52   A(16,18,20)           124.0188         calculate D2E/DX2 analytically  !
 ! A53   A(16,18,21)           119.0545         calculate D2E/DX2 analytically  !
 ! A54   A(20,18,21)           116.7662         calculate D2E/DX2 analytically  !
 ! A55   A(16,19,17)           120.4479         calculate D2E/DX2 analytically  !
 ! A56   A(16,19,22)           120.426          calculate D2E/DX2 analytically  !
 ! A57   A(17,19,22)           119.1251         calculate D2E/DX2 analytically  !
 ! A58   A(18,20,25)           121.8305         calculate D2E/DX2 analytically  !
 ! A59   A(18,20,38)           119.4708         calculate D2E/DX2 analytically  !
 ! A60   A(25,20,38)           118.6072         calculate D2E/DX2 analytically  !
 ! A61   A(18,21,23)           119.91           calculate D2E/DX2 analytically  !
 ! A62   A(18,21,24)           119.7516         calculate D2E/DX2 analytically  !
 ! A63   A(23,21,24)           120.2565         calculate D2E/DX2 analytically  !
 ! A64   A(19,22,24)           121.173          calculate D2E/DX2 analytically  !
 ! A65   A(19,22,37)           118.2864         calculate D2E/DX2 analytically  !
 ! A66   A(24,22,37)           120.524          calculate D2E/DX2 analytically  !
 ! A67   A(21,23,26)           121.2361         calculate D2E/DX2 analytically  !
 ! A68   A(21,23,40)           118.351          calculate D2E/DX2 analytically  !
 ! A69   A(26,23,40)           120.388          calculate D2E/DX2 analytically  !
 ! A70   A(21,24,22)           120.337          calculate D2E/DX2 analytically  !
 ! A71   A(21,24,39)           118.7812         calculate D2E/DX2 analytically  !
 ! A72   A(22,24,39)           120.7882         calculate D2E/DX2 analytically  !
 ! A73   A(20,25,26)           120.6208         calculate D2E/DX2 analytically  !
 ! A74   A(20,25,41)           119.4891         calculate D2E/DX2 analytically  !
 ! A75   A(26,25,41)           119.8786         calculate D2E/DX2 analytically  !
 ! A76   A(23,26,25)           119.2201         calculate D2E/DX2 analytically  !
 ! A77   A(23,26,42)           120.4803         calculate D2E/DX2 analytically  !
 ! A78   A(25,26,42)           120.251          calculate D2E/DX2 analytically  !
 ! D1    D(3,1,2,5)             -0.6962         calculate D2E/DX2 analytically  !
 ! D2    D(3,1,2,6)            179.0489         calculate D2E/DX2 analytically  !
 ! D3    D(4,1,2,5)            179.5739         calculate D2E/DX2 analytically  !
 ! D4    D(4,1,2,6)             -0.6811         calculate D2E/DX2 analytically  !
 ! D5    D(2,1,3,7)              0.6409         calculate D2E/DX2 analytically  !
 ! D6    D(2,1,3,27)          -178.7117         calculate D2E/DX2 analytically  !
 ! D7    D(4,1,3,7)           -179.6406         calculate D2E/DX2 analytically  !
 ! D8    D(4,1,3,27)             1.0067         calculate D2E/DX2 analytically  !
 ! D9    D(2,1,4,8)           -175.0015         calculate D2E/DX2 analytically  !
 ! D10   D(2,1,4,9)              2.4036         calculate D2E/DX2 analytically  !
 ! D11   D(3,1,4,8)              5.2825         calculate D2E/DX2 analytically  !
 ! D12   D(3,1,4,9)           -177.3124         calculate D2E/DX2 analytically  !
 ! D13   D(1,2,5,10)             0.2749         calculate D2E/DX2 analytically  !
 ! D14   D(1,2,5,28)          -179.8653         calculate D2E/DX2 analytically  !
 ! D15   D(6,2,5,10)          -179.4678         calculate D2E/DX2 analytically  !
 ! D16   D(6,2,5,28)             0.392          calculate D2E/DX2 analytically  !
 ! D17   D(1,2,6,11)            -0.7536         calculate D2E/DX2 analytically  !
 ! D18   D(1,2,6,30)           179.7451         calculate D2E/DX2 analytically  !
 ! D19   D(5,2,6,11)           178.9887         calculate D2E/DX2 analytically  !
 ! D20   D(5,2,6,30)            -0.5127         calculate D2E/DX2 analytically  !
 ! D21   D(1,3,7,10)            -0.1502         calculate D2E/DX2 analytically  !
 ! D22   D(1,3,7,29)          -179.9392         calculate D2E/DX2 analytically  !
 ! D23   D(27,3,7,10)          179.2097         calculate D2E/DX2 analytically  !
 ! D24   D(27,3,7,29)           -0.5792         calculate D2E/DX2 analytically  !
 ! D25   D(1,4,8,12)          -179.5169         calculate D2E/DX2 analytically  !
 ! D26   D(1,4,8,31)             3.1939         calculate D2E/DX2 analytically  !
 ! D27   D(9,4,8,12)             3.0289         calculate D2E/DX2 analytically  !
 ! D28   D(9,4,8,31)          -174.2604         calculate D2E/DX2 analytically  !
 ! D29   D(1,4,9,11)            -2.737          calculate D2E/DX2 analytically  !
 ! D30   D(1,4,9,13)           177.8208         calculate D2E/DX2 analytically  !
 ! D31   D(8,4,9,11)           174.8331         calculate D2E/DX2 analytically  !
 ! D32   D(8,4,9,13)            -4.6091         calculate D2E/DX2 analytically  !
 ! D33   D(2,5,10,7)             0.2273         calculate D2E/DX2 analytically  !
 ! D34   D(2,5,10,32)          179.9453         calculate D2E/DX2 analytically  !
 ! D35   D(28,5,10,7)         -179.6302         calculate D2E/DX2 analytically  !
 ! D36   D(28,5,10,32)           0.0878         calculate D2E/DX2 analytically  !
 ! D37   D(2,6,11,9)             0.4283         calculate D2E/DX2 analytically  !
 ! D38   D(2,6,11,33)         -179.3416         calculate D2E/DX2 analytically  !
 ! D39   D(30,6,11,9)          179.9184         calculate D2E/DX2 analytically  !
 ! D40   D(30,6,11,33)           0.1484         calculate D2E/DX2 analytically  !
 ! D41   D(3,7,10,5)            -0.294          calculate D2E/DX2 analytically  !
 ! D42   D(3,7,10,32)          179.9875         calculate D2E/DX2 analytically  !
 ! D43   D(29,7,10,5)          179.4944         calculate D2E/DX2 analytically  !
 ! D44   D(29,7,10,32)          -0.224          calculate D2E/DX2 analytically  !
 ! D45   D(4,8,12,14)         -172.8013         calculate D2E/DX2 analytically  !
 ! D46   D(4,8,12,15)            3.3208         calculate D2E/DX2 analytically  !
 ! D47   D(31,8,12,14)           4.563          calculate D2E/DX2 analytically  !
 ! D48   D(31,8,12,15)        -179.3148         calculate D2E/DX2 analytically  !
 ! D49   D(4,9,11,6)             1.3457         calculate D2E/DX2 analytically  !
 ! D50   D(4,9,11,33)         -178.8791         calculate D2E/DX2 analytically  !
 ! D51   D(13,9,11,6)         -179.2143         calculate D2E/DX2 analytically  !
 ! D52   D(13,9,11,33)           0.5609         calculate D2E/DX2 analytically  !
 ! D53   D(4,9,13,15)           -0.2072         calculate D2E/DX2 analytically  !
 ! D54   D(4,9,13,34)          176.6398         calculate D2E/DX2 analytically  !
 ! D55   D(11,9,13,15)        -179.6434         calculate D2E/DX2 analytically  !
 ! D56   D(11,9,13,34)          -2.7965         calculate D2E/DX2 analytically  !
 ! D57   D(8,12,14,17)         172.6284         calculate D2E/DX2 analytically  !
 ! D58   D(8,12,14,35)          -3.821          calculate D2E/DX2 analytically  !
 ! D59   D(15,12,14,17)         -3.5218         calculate D2E/DX2 analytically  !
 ! D60   D(15,12,14,35)       -179.9711         calculate D2E/DX2 analytically  !
 ! D61   D(8,12,15,13)          -7.8745         calculate D2E/DX2 analytically  !
 ! D62   D(8,12,15,16)         176.9898         calculate D2E/DX2 analytically  !
 ! D63   D(14,12,15,13)        168.2749         calculate D2E/DX2 analytically  !
 ! D64   D(14,12,15,16)         -6.8608         calculate D2E/DX2 analytically  !
 ! D65   D(9,13,15,12)           6.3939         calculate D2E/DX2 analytically  !
 ! D66   D(9,13,15,16)        -178.7473         calculate D2E/DX2 analytically  !
 ! D67   D(34,13,15,12)       -170.3782         calculate D2E/DX2 analytically  !
 ! D68   D(34,13,15,16)          4.4805         calculate D2E/DX2 analytically  !
 ! D69   D(12,14,17,19)          6.4031         calculate D2E/DX2 analytically  !
 ! D70   D(12,14,17,36)       -175.5067         calculate D2E/DX2 analytically  !
 ! D71   D(35,14,17,19)       -177.2246         calculate D2E/DX2 analytically  !
 ! D72   D(35,14,17,36)          0.8656         calculate D2E/DX2 analytically  !
 ! D73   D(12,15,16,18)       -165.9396         calculate D2E/DX2 analytically  !
 ! D74   D(12,15,16,19)         14.1454         calculate D2E/DX2 analytically  !
 ! D75   D(13,15,16,18)         19.3353         calculate D2E/DX2 analytically  !
 ! D76   D(13,15,16,19)       -160.5797         calculate D2E/DX2 analytically  !
 ! D77   D(15,16,18,20)         18.1152         calculate D2E/DX2 analytically  !
 ! D78   D(15,16,18,21)       -166.6441         calculate D2E/DX2 analytically  !
 ! D79   D(19,16,18,20)       -161.9701         calculate D2E/DX2 analytically  !
 ! D80   D(19,16,18,21)         13.2707         calculate D2E/DX2 analytically  !
 ! D81   D(15,16,19,17)        -11.5731         calculate D2E/DX2 analytically  !
 ! D82   D(15,16,19,22)        168.8002         calculate D2E/DX2 analytically  !
 ! D83   D(18,16,19,17)        168.5061         calculate D2E/DX2 analytically  !
 ! D84   D(18,16,19,22)        -11.1206         calculate D2E/DX2 analytically  !
 ! D85   D(14,17,19,16)          1.3919         calculate D2E/DX2 analytically  !
 ! D86   D(14,17,19,22)       -178.9766         calculate D2E/DX2 analytically  !
 ! D87   D(36,17,19,16)       -176.7433         calculate D2E/DX2 analytically  !
 ! D88   D(36,17,19,22)          2.8882         calculate D2E/DX2 analytically  !
 ! D89   D(16,18,20,25)       -178.948          calculate D2E/DX2 analytically  !
 ! D90   D(16,18,20,38)          4.5787         calculate D2E/DX2 analytically  !
 ! D91   D(21,18,20,25)          5.7114         calculate D2E/DX2 analytically  !
 ! D92   D(21,18,20,38)       -170.7619         calculate D2E/DX2 analytically  !
 ! D93   D(16,18,21,23)        177.1958         calculate D2E/DX2 analytically  !
 ! D94   D(16,18,21,24)         -6.0872         calculate D2E/DX2 analytically  !
 ! D95   D(20,18,21,23)         -7.2216         calculate D2E/DX2 analytically  !
 ! D96   D(20,18,21,24)        169.4954         calculate D2E/DX2 analytically  !
 ! D97   D(16,19,22,24)          1.4673         calculate D2E/DX2 analytically  !
 ! D98   D(16,19,22,37)       -177.0582         calculate D2E/DX2 analytically  !
 ! D99   D(17,19,22,24)       -178.1643         calculate D2E/DX2 analytically  !
 ! D100  D(17,19,22,37)          3.3102         calculate D2E/DX2 analytically  !
 ! D101  D(18,20,25,26)         -0.3779         calculate D2E/DX2 analytically  !
 ! D102  D(18,20,25,41)       -179.1381         calculate D2E/DX2 analytically  !
 ! D103  D(38,20,25,26)        176.1248         calculate D2E/DX2 analytically  !
 ! D104  D(38,20,25,41)         -2.6354         calculate D2E/DX2 analytically  !
 ! D105  D(18,21,23,26)          3.5722         calculate D2E/DX2 analytically  !
 ! D106  D(18,21,23,40)       -178.2375         calculate D2E/DX2 analytically  !
 ! D107  D(24,21,23,26)       -173.128          calculate D2E/DX2 analytically  !
 ! D108  D(24,21,23,40)          5.0623         calculate D2E/DX2 analytically  !
 ! D109  D(18,21,24,22)         -3.7302         calculate D2E/DX2 analytically  !
 ! D110  D(18,21,24,39)        179.7596         calculate D2E/DX2 analytically  !
 ! D111  D(23,21,24,22)        172.9753         calculate D2E/DX2 analytically  !
 ! D112  D(23,21,24,39)         -3.5349         calculate D2E/DX2 analytically  !
 ! D113  D(19,22,24,21)          6.1643         calculate D2E/DX2 analytically  !
 ! D114  D(19,22,24,39)       -177.3962         calculate D2E/DX2 analytically  !
 ! D115  D(37,22,24,21)       -175.343          calculate D2E/DX2 analytically  !
 ! D116  D(37,22,24,39)          1.0965         calculate D2E/DX2 analytically  !
 ! D117  D(21,23,26,25)          1.9523         calculate D2E/DX2 analytically  !
 ! D118  D(21,23,26,42)        179.4247         calculate D2E/DX2 analytically  !
 ! D119  D(40,23,26,25)       -176.2015         calculate D2E/DX2 analytically  !
 ! D120  D(40,23,26,42)          1.2709         calculate D2E/DX2 analytically  !
 ! D121  D(20,25,26,23)         -3.5942         calculate D2E/DX2 analytically  !
 ! D122  D(20,25,26,42)        178.9275         calculate D2E/DX2 analytically  !
 ! D123  D(41,25,26,23)        175.1612         calculate D2E/DX2 analytically  !
 ! D124  D(41,25,26,42)         -2.3171         calculate D2E/DX2 analytically  !
 --------------------------------------------------------------------------------
 Trust Radius=3.00D-01 FncErr=1.00D-07 GrdErr=1.00D-07 EigMax=2.50D+02 EigMin=1.00D-04
 Number of steps in this run=      2 maximum allowed number of steps=      2.
 GradGradGradGradGradGradGradGradGradGradGradGradGradGradGradGradGradGrad

 Leave Link  103 at Thu Sep  8 15:02:51 2022, MaxMem=  1342177280 cpu:               1.8 elap:               0.1
 (Enter /mnt/opt/groups/app-gaussian/g16-avx2/l202.exe)
                          Input orientation:                          
 ---------------------------------------------------------------------
 Center     Atomic      Atomic             Coordinates (Angstroms)
 Number     Number       Type             X           Y           Z
 ---------------------------------------------------------------------
      1          6           0        3.639463    0.144910    0.066758
      2          6           0        4.211787   -1.127113   -0.227155
      3          6           0        4.510475    1.202459    0.407361
      4          6           0        2.187936    0.298058    0.009584
      5          6           0        5.614015   -1.286888   -0.184472
      6          6           0        3.356144   -2.236435   -0.558784
      7          6           0        5.883264    1.023155    0.444561
      8          6           0        1.533372    1.518677    0.179651
      9          6           0        1.374674   -0.845231   -0.289078
     10          6           0        6.443332   -0.230116    0.143656
     11          6           0        2.005621   -2.103802   -0.584137
     12          6           0        0.137228    1.642537    0.130784
     13          6           0       -0.019828   -0.729673   -0.303656
     14          6           0       -0.472061    2.937868    0.158118
     15          6           0       -0.688794    0.473794   -0.031122
     16          6           0       -2.140435    0.621075   -0.012583
     17          6           0       -1.809932    3.072861   -0.038687
     18          6           0       -3.078558   -0.478901    0.128191
     19          6           0       -2.668483    1.928302   -0.142809
     20          6           0       -2.728984   -1.763531    0.626956
     21          6           0       -4.466462   -0.251456   -0.154870
     22          6           0       -4.064271    2.124966   -0.371658
     23          6           0       -5.387675   -1.325270   -0.081207
     24          6           0       -4.923453    1.069294   -0.440611
     25          6           0       -3.654005   -2.784417    0.721840
     26          6           0       -4.991705   -2.579544    0.329617
     27          1           0        4.105361    2.176902    0.656808
     28          1           0        6.034529   -2.262708   -0.413374
     29          1           0        6.527874    1.855462    0.711106
     30          1           0        3.820191   -3.193320   -0.782425
     31          1           0        2.107032    2.429738    0.314356
     32          1           0        7.520017   -0.367688    0.173439
     33          1           0        1.371519   -2.952663   -0.825845
     34          1           0       -0.586796   -1.606105   -0.588900
     35          1           0        0.163571    3.810584    0.280410
     36          1           0       -2.263322    4.058970   -0.090792
     37          1           0       -4.424624    3.140075   -0.514638
     38          1           0       -1.727364   -1.936489    0.995873
     39          1           0       -5.977164    1.222979   -0.656684
     40          1           0       -6.427963   -1.130799   -0.328988
     41          1           0       -3.348807   -3.746934    1.121740
     42          1           0       -5.710050   -3.391479    0.390428
 ---------------------------------------------------------------------
                    Distance matrix (angstroms):
                    1          2          3          4          5
     1  C    0.000000
     2  C    1.425476   0.000000
     3  C    1.411766   2.432844   0.000000
     4  C    1.460703   2.486590   2.523956   0.000000
     5  C    2.451942   1.411947   2.786560   3.779911   0.000000
     6  C    2.478382   1.439687   3.753919   2.848053   2.477848
     7  C    2.438994   2.805119   1.384949   3.790834   2.409248
     8  C    2.517062   3.786767   3.002497   1.395452   4.965423
     9  C    2.497252   2.851754   3.809371   1.434470   4.263568
    10  C    2.829883   2.433495   2.420278   4.290144   1.382824
    11  C    2.854787   2.438960   4.264824   2.480862   3.721235
    12  C    3.809545   4.939748   4.404027   2.455141   6.219012
    13  C    3.780544   4.250927   4.976176   2.455315   5.662586
    14  C    4.971277   6.213770   5.281991   3.750499   7.416620
    15  C    4.341838   5.159169   5.268360   2.882380   6.545909
    16  C    5.800021   6.591883   6.689467   4.340464   7.987576
    17  C    6.187077   7.344141   6.606429   4.866704   8.610671
    18  C    6.747201   7.327727   7.778067   5.324818   8.735641
    19  C    6.558551   7.528665   7.236503   5.125010   8.884760
    20  C    6.671813   7.022025   7.826563   5.367253   8.395906
    21  C    8.118636   8.722615   9.111277   6.679074  10.133559
    22  C    7.966200   8.893258   8.659339   6.524801  10.263772
    23  C    9.147270   9.602616  10.227487   7.748117  11.002242
    24  C    8.627598   9.397999   9.472897   7.167240  10.800714
    25  C    7.887000   8.094315   9.091359   6.643586   9.431871
    26  C    9.054767   9.334014  10.227464   7.741464  10.696567
    27  H    2.166613   3.421876   1.084380   2.761426   3.870611
    28  H    3.429795   2.155607   3.873465   4.640333   1.086947
    29  H    3.418200   3.891060   2.142095   4.663979   3.392869
    30  H    3.449283   2.175059   4.605970   3.934623   2.685114
    31  H    2.762261   4.168263   2.700260   2.154876   5.134303
    32  H    3.915717   3.417834   3.402561   5.375979   2.146130
    33  H    3.941481   3.429021   5.351531   3.454224   4.602710
    34  H    4.621386   4.835979   5.904468   3.418063   6.222180
    35  H    5.056149   6.405195   5.070898   4.063156   7.477144
    36  H    7.084318   8.297053   7.368320   5.828227   9.520473
    37  H    8.621980   9.637382   9.189148   7.216496  10.976397
    38  H    5.830807   6.117549   7.007851   4.614709   7.463983
    39  H    9.703871  10.465283  10.541498   8.244286  11.869197
    40  H   10.155644  10.640238  11.208734   8.740136  12.043857
    41  H    8.068169   8.114528   9.315318   6.946537   9.385638
    42  H   10.001210  10.195666  11.205520   8.725589  11.532314
                    6          7          8          9         10
     6  C    0.000000
     7  C    4.244757   0.000000
     8  C    4.238944   4.386032   0.000000
     9  C    2.436065   4.935228   2.415151   0.000000
    10  C    3.748262   1.405314   5.212224   5.124151   0.000000
    11  C    1.357257   5.086472   3.732123   1.438456   4.871721
    12  C    5.087568   5.787834   1.402479   2.810079   6.578293
    13  C    3.705753   6.203123   2.775084   1.399358   6.497852
    14  C    6.476304   6.643669   2.456894   4.233468   7.606510
    15  C    4.897478   6.612111   2.464595   2.462574   7.168909
    16  C    6.219010   8.046763   3.786753   3.818703   8.627282
    17  C    7.426134   7.976220   3.693351   5.055280   8.891528
    18  C    6.705688   9.092333   5.026218   4.487715   9.525152
    19  C    7.335816   8.619552   4.234071   4.905201   9.368351
    20  C    6.217588   9.053712   5.398208   4.303766   9.312160
    21  C    8.080622  10.445132   6.264446   5.872772  10.913898
    22  C    8.609262  10.041596   5.657308   6.197662  10.780616
    23  C    8.804128  11.524999   7.487120   6.782552  11.883714
    24  C    8.915915  10.843007   6.502097   6.584434  11.455725
    25  C    7.147200  10.272974   6.761617   5.483613  10.431441
    26  C    8.401998  11.456771   7.706785   6.627323  11.675379
    27  H    4.638592   2.130052   2.697418   4.181464   3.394579
    28  H    2.682458   3.399387   5.908550   4.872262   2.146819
    29  H    5.330677   1.085957   5.033976   5.903353   2.163049
    30  H    1.086731   4.851848   5.325227   3.425999   4.064366
    31  H    4.908750   4.031793   1.085018   3.409678   5.089937
    32  H    4.622359   2.164928   6.276809   6.181198   1.085847
    33  H    2.126744   6.146292   4.585859   2.174718   5.837421
    34  H    3.993119   7.059938   3.853576   2.125132   7.200881
    35  H    6.889355   6.364872   2.671955   4.844347   7.468692
    36  H    8.451600   8.710318   4.576146   6.109461   9.708607
    37  H    9.457757  10.566644   6.213589   7.040270  11.397544
    38  H    5.324376   8.184442   4.820455   3.530522   8.390367
    39  H    9.954284  11.913120   7.562741   7.646054  12.530792
    40  H    9.849060  12.522149   8.406027   7.807963  12.911424
    41  H    7.075460  10.413619   7.242228   5.720276  10.450390
    42  H    9.188634  12.405517   8.753355   7.558996  12.560247
                   11         12         13         14         15
    11  C    0.000000
    12  C    4.247006   0.000000
    13  C    2.463604   2.416772   0.000000
    14  C    5.666417   1.431734   3.724058   0.000000
    15  C    3.769575   1.440308   1.403611   2.480816   0.000000
    16  C    4.994137   2.500337   2.531051   2.860094   1.459211
    17  C    6.453976   2.421978   4.211169   1.358990   2.830575
    18  C    5.384848   3.852504   3.099227   4.297561   2.577592
    19  C    6.188690   2.833466   3.755806   2.435991   2.459113
    20  C    4.898879   4.479136   3.045394   5.236092   3.098559
    21  C    6.745614   4.986258   4.474749   5.121034   3.848646
    22  C    7.400758   4.258847   4.950869   3.720947   3.773086
    23  C    7.451166   6.275139   5.405368   6.511135   5.031761
    24  C    7.622415   5.124997   5.224995   4.864662   4.295886
    25  C    5.848092   5.858389   4.298937   6.571689   4.469381
    26  C    7.072754   6.646161   5.342529   7.134313   5.288483
    27  H    4.926792   4.038357   5.136911   4.666964   5.133980
    28  H    4.035655   7.094026   6.246397   8.349150   7.268950
    29  H    6.148512   6.420472   7.112318   7.104681   7.385134
    30  H    2.125801   6.146843   4.587431   7.543177   5.860301
    31  H    4.622830   2.129205   3.858413   2.633311   3.429536
    32  H    5.830658   7.651692   7.563591   8.648714   8.254363
    33  H    1.086772   4.853295   2.673988   6.250226   4.076406
    34  H    2.639763   3.405265   1.082104   4.606397   2.155806
    35  H    6.254642   2.173364   4.581343   1.086562   3.457997
    36  H    7.513123   3.413339   5.292417   2.127779   3.916144
    37  H    8.297658   4.844552   5.867000   4.014504   4.615113
    38  H    4.057044   4.127288   2.461881   5.102644   2.818299
    39  H    8.648560   6.179152   6.279119   5.823307   5.377682
    40  H    8.493361   7.141745   6.420727   7.229391   5.966700
    41  H    5.854895   6.494677   4.713568   7.341036   5.120479
    42  H    7.882859   7.720064   6.320252   8.218949   6.350673
                   16         17         18         19         20
    16  C    0.000000
    17  C    2.474099   0.000000
    18  C    1.452529   3.775218   0.000000
    19  C    1.415852   1.434561   2.456874   0.000000
    20  C    2.538059   4.967738   1.421704   3.771714   0.000000
    21  C    2.488364   4.256963   1.434619   2.825636   2.432376
    22  C    2.468151   2.468080   2.828710   1.428031   4.230914
    23  C    3.786494   5.669710   2.468240   4.240699   2.786073
    24  C    2.851192   3.724223   2.474688   2.431352   3.739023
    25  C    3.798374   6.187626   2.449278   4.891686   1.380896
    26  C    4.300093   6.496846   2.848404   5.093253   2.423674
    27  H    6.471372   6.023051   7.677331   6.825405   7.888991
    28  H    8.677953   9.494433   9.301807   9.663342   8.839153
    29  H    8.785614   8.459507   9.903160   9.236204   9.939498
    30  H    7.118380   8.456740   7.469272   8.291141   6.849989
    31  H    4.628080   3.985079   5.948545   4.823482   6.408453
    32  H    9.712702   9.946372  10.599255  10.448785  10.353554
    33  H    5.076103   6.859168   5.180045   6.372752   4.509855
    34  H    2.776016   4.867393   2.827311   4.126070   2.468210
    35  H    3.945536   2.130909   5.379057   3.426752   6.289493
    36  H    3.440979   1.086595   4.615716   2.169472   5.885025
    37  H    3.437287   2.658507   3.914347   2.165798   5.312606
    38  H    2.780062   5.115733   2.168677   4.137501   1.081322
    39  H    3.936705   4.601066   3.451716   3.421830   4.595394
    40  H    4.642421   6.251499   3.442746   4.850407   3.872548
    41  H    4.671868   7.086913   3.426400   5.854078   2.136090
    42  H    5.385644   7.561928   3.934035   6.151060   3.404837
                   21         22         23         24         25
    21  C    0.000000
    22  C    2.419945   0.000000
    23  C    1.416734   3.706736   0.000000
    24  C    1.426488   1.362862   2.465484   0.000000
    25  C    2.800821   5.046395   2.404081   4.220649   0.000000
    26  C    2.435283   4.846064   1.377959   3.729870   1.408990
    27  H    8.946055   8.234278  10.145324   9.162456   9.210140
    28  H   10.694988  11.010867  11.465421  11.453399   9.768755
    29  H   11.227842  10.650753  12.358201  11.535918  11.189247
    30  H    8.815725   9.519330   9.421577   9.733346   7.635026
    31  H    7.114759   6.216790   8.392091   7.200590   7.780938
    32  H   11.991538  11.861964  12.945668  12.541209  11.445527
    33  H    6.467515   7.452276   6.992110   7.480055   5.261134
    34  H    4.132223   5.104989   4.835810   5.097680   3.537546
    35  H    6.174694   4.597950   7.571268   5.823432   7.633006
    36  H    4.841250   2.657569   6.225087   4.017068   7.030385
    37  H    3.410816   1.086620   4.588533   2.131301   6.101011
    38  H    3.415582   4.881259   3.864139   4.616622   2.122739
    39  H    2.169792   2.134006   2.678105   1.086560   4.832869
    40  H    2.156629   4.023539   1.086928   2.667662   3.396106
    41  H    3.885518   6.100929   3.386520   5.302500   1.086050
    42  H    3.421053   5.806938   2.143732   4.605199   2.169258
                   26         27         28         29         30
    26  C    0.000000
    27  H   10.270708   0.000000
    28  H   11.055779   4.957531   0.000000
    29  H   12.349717   2.444349   4.297344   0.000000
    30  H    8.902970   5.567046   2.430130   5.920505   0.000000
    31  H    8.688222   2.043164   6.162294   4.475606   5.979684
    32  H   12.706687   4.285844   2.478331   2.493157   4.752535
    33  H    6.478034   5.998716   4.731790   7.215835   2.460853
    34  H    4.603746   6.154614   6.656116   8.018166   4.688095
    35  H    8.210544   4.283492   8.475515   6.671758   7.972149
    36  H    7.189623   6.682904  10.436570   9.098550   9.491217
    37  H    5.809336   8.663754  11.772604  11.095490  10.400028
    38  H    3.393131   7.145322   7.895529   9.088946   5.959642
    39  H    4.050074  10.212372  12.509596  12.595510  10.747450
    40  H    2.143702  11.084385  12.514074  13.336164  10.463473
    41  H    2.165496   9.532713   9.623227  11.362407   7.438203
    42  H    1.085797  11.288052  11.826046  13.319159   9.604184
                   31         32         33         34         35
    31  H    0.000000
    32  H    6.094740   0.000000
    33  H    5.550791   6.744234   0.000000
    34  H    4.935647   8.236216   2.388380   0.000000
    35  H    2.384309   8.460892   6.958768   5.537081   0.000000
    36  H    4.681724  10.741454   7.931921   5.928906   2.467650
    37  H    6.622261  12.468051   8.415080   6.104151   4.704595
    38  H    5.850726   9.415497   3.735551   1.980291   6.092321
    39  H    8.231246  13.615918   8.453860   6.088052   6.729225
    40  H    9.270246  13.977872   8.024835   5.866234   8.260566
    41  H    8.280660  11.421467   5.167730   3.890777   8.376199
    42  H    9.746749  13.572954   7.198646   5.513109   9.294151
                   36         37         38         39         40
    36  H    0.000000
    37  H    2.386470   0.000000
    38  H    6.116667   5.943766   0.000000
    39  H    4.706984   2.470995   5.547430   0.000000
    40  H    6.658429   4.721038   4.949750   2.418858   0.000000
    41  H    7.973747   7.160029   2.433646   5.896701   4.293015
    42  H    8.223180   6.718085   4.283147   4.739305   2.478635
                   41         42
    41  H    0.000000
    42  H    2.497325   0.000000
 Stoichiometry    C26H16
 Framework group  C1[X(C26H16)]
 Deg. of freedom   120
 Full point group                 C1      NOp   1
 RotChk:  IX=0 Diff= 5.09D-16
 Largest Abelian subgroup         C1      NOp   1
 Largest concise Abelian subgroup C1      NOp   1
                         Standard orientation:                         
 ---------------------------------------------------------------------
 Center     Atomic      Atomic             Coordinates (Angstroms)
 Number     Number       Type             X           Y           Z
 ---------------------------------------------------------------------
      1          6           0        3.639463    0.144910    0.066758
      2          6           0        4.211787   -1.127113   -0.227155
      3          6           0        4.510475    1.202459    0.407361
      4          6           0        2.187936    0.298058    0.009584
      5          6           0        5.614015   -1.286888   -0.184472
      6          6           0        3.356144   -2.236435   -0.558784
      7          6           0        5.883264    1.023155    0.444561
      8          6           0        1.533372    1.518677    0.179651
      9          6           0        1.374674   -0.845231   -0.289078
     10          6           0        6.443332   -0.230116    0.143656
     11          6           0        2.005621   -2.103802   -0.584137
     12          6           0        0.137228    1.642537    0.130784
     13          6           0       -0.019828   -0.729673   -0.303656
     14          6           0       -0.472061    2.937868    0.158118
     15          6           0       -0.688794    0.473794   -0.031122
     16          6           0       -2.140435    0.621075   -0.012583
     17          6           0       -1.809932    3.072861   -0.038687
     18          6           0       -3.078558   -0.478901    0.128191
     19          6           0       -2.668483    1.928302   -0.142809
     20          6           0       -2.728984   -1.763531    0.626956
     21          6           0       -4.466462   -0.251456   -0.154870
     22          6           0       -4.064271    2.124966   -0.371658
     23          6           0       -5.387675   -1.325270   -0.081207
     24          6           0       -4.923453    1.069294   -0.440611
     25          6           0       -3.654005   -2.784417    0.721840
     26          6           0       -4.991705   -2.579544    0.329617
     27          1           0        4.105361    2.176902    0.656808
     28          1           0        6.034529   -2.262708   -0.413374
     29          1           0        6.527874    1.855462    0.711106
     30          1           0        3.820191   -3.193320   -0.782425
     31          1           0        2.107032    2.429738    0.314356
     32          1           0        7.520017   -0.367688    0.173439
     33          1           0        1.371519   -2.952663   -0.825845
     34          1           0       -0.586796   -1.606105   -0.588900
     35          1           0        0.163571    3.810584    0.280410
     36          1           0       -2.263322    4.058970   -0.090792
     37          1           0       -4.424624    3.140075   -0.514638
     38          1           0       -1.727364   -1.936489    0.995873
     39          1           0       -5.977164    1.222979   -0.656684
     40          1           0       -6.427963   -1.130799   -0.328988
     41          1           0       -3.348807   -3.746934    1.121740
     42          1           0       -5.710050   -3.391479    0.390428
 ---------------------------------------------------------------------
 Rotational constants (GHZ):           0.5151001           0.1125162           0.0937095
 Leave Link  202 at Thu Sep  8 15:02:52 2022, MaxMem=  1342177280 cpu:               3.4 elap:               0.1
 (Enter /mnt/opt/groups/app-gaussian/g16-avx2/l301.exe)
 Standard basis: 6-31G(d,p) (6D, 7F)
 Ernie: Thresh=  0.10000D-02 Tol=  0.10000D-05 Strict=F.
 There are   470 symmetry adapted cartesian basis functions of A   symmetry.
 There are   470 symmetry adapted basis functions of A   symmetry.
   470 basis functions,   840 primitive gaussians,   470 cartesian basis functions
    86 alpha electrons       86 beta electrons
       nuclear repulsion energy      1986.4962081702 Hartrees.
 IExCor=  402 DFT=T Ex+Corr=B3LYP ExCW=0 ScaHFX=  0.200000
 ScaDFX=  0.800000  0.720000  1.000000  0.810000 ScalE2=  1.000000  1.000000
 IRadAn=      5 IRanWt=     -1 IRanGd=            0 ICorTp=0 IEmpDi=131
 NAtoms=   42 NActive=   42 NUniq=   42 SFac= 1.00D+00 NAtFMM=   60 NAOKFM=F Big=F
 Integral buffers will be    131072 words long.
 Raffenetti 2 integral format.
 Two-electron integral symmetry is turned on.
 R6Disp:  Grimme-D3 Dispersion energy=       -0.0391724231 Hartrees.
 Nuclear repulsion after empirical dispersion term =     1986.4570357471 Hartrees.
 Leave Link  301 at Thu Sep  8 15:02:52 2022, MaxMem=  1342177280 cpu:               4.6 elap:               0.1
 (Enter /mnt/opt/groups/app-gaussian/g16-avx2/l302.exe)
 NPDir=0 NMtPBC=     1 NCelOv=     1 NCel=       1 NClECP=     1 NCelD=      1
         NCelK=      1 NCelE2=     1 NClLst=     1 CellRange=     0.0.
 One-electron integrals computed using PRISM.
 One-electron integral symmetry used in STVInt
 NBasis=   470 RedAO= T EigKep=  1.57D-04  NBF=   470
 NBsUse=   470 1.00D-06 EigRej= -1.00D+00 NBFU=   470
 Precomputing XC quadrature grid using
 IXCGrd= 4 IRadAn=           5 IRanWt=          -1 IRanGd=           0 AccXCQ= 1.00D-12.
 Generated NRdTot=       0 NPtTot=           0 NUsed=           0 NTot=          32
 NSgBfM=   462   462   462   462   462 MxSgAt=    42 MxSgA2=    42.
 Leave Link  302 at Thu Sep  8 15:02:54 2022, MaxMem=  1342177280 cpu:             107.0 elap:               2.3
 (Enter /mnt/opt/groups/app-gaussian/g16-avx2/l303.exe)
 DipDrv:  MaxL=1.
 Leave Link  303 at Thu Sep  8 15:02:54 2022, MaxMem=  1342177280 cpu:               7.4 elap:               0.2
 (Enter /mnt/opt/groups/app-gaussian/g16-avx2/l401.exe)
 Initial guess from the checkpoint file:  "/scratch/9832368.torquesrv1.cis.gov.pl/Gau-100413.chk"
 B after Tr=    -0.000000   -0.000000   -0.000000
         Rot=    1.000000    0.000000    0.000000    0.000000 Ang=   0.00 deg.
 Guess basis will be translated and rotated to current coordinates.
 JPrj=2 DoOrth=T DoCkMO=T.
 Leave Link  401 at Thu Sep  8 15:02:56 2022, MaxMem=  1342177280 cpu:              66.1 elap:               1.5
 (Enter /mnt/opt/groups/app-gaussian/g16-avx2/l502.exe)
 Two-electron integrals replicated using symmetry.
 Closed shell SCF:
 Using DIIS extrapolation, IDIIS=    10.
 NGot=  1342177280 LenX=  1341707128 LenY=  1341485758
 Requested convergence on RMS density matrix=1.00D-08 within 500 cycles.
 Requested convergence on MAX density matrix=1.00D-06.
 Requested convergence on             energy=1.00D-06.
 Level shift goal  0.100 maximum shift  0.100.
 No special actions if energy rises.
 Dynamic level shift is on during FON iterations.

 Cycle   1  Pass 1  IDiag  1:
 FoFJK:  IHMeth= 1 ICntrl=       0 DoSepK=F KAlg= 0 I1Cent=           0 FoldK=F
 IRaf= 650000000 NMat=       1 IRICut=       1 DoRegI=T DoRafI=F ISym2E= 0 IDoP0=0 IntGTp=1.
 FoFCou: FMM=F IPFlag=           0 FMFlag=      100000 FMFlg1=           0
         NFxFlg=           0 DoJE=F BraDBF=F KetDBF=F FulRan=T
         wScrn=  0.000000 ICntrl=         0 IOpCl=  0 I1Cent=           0 NGrid=           0
         NMat0=    1 NMatS0=      1 NMatT0=    0 NMatD0=    1 NMtDS0=    0 NMtDT0=    0
 Symmetry not used in FoFCou.
 E= -1000.52481610400    
 DIIS: error= 1.61D-08 at cycle   1 NSaved=   1.
 NSaved= 1 IEnMin= 1 EnMin= -1000.52481610400     IErMin= 1 ErrMin= 1.61D-08
 ErrMax= 1.61D-08  0.00D+00 EMaxC= 1.00D+00 BMatC= 3.49D-13 BMatP= 3.49D-13
 IDIUse=1 WtCom= 1.00D+00 WtEn= 0.00D+00
 Coeff-Com:  0.100D+01
 Coeff:      0.100D+01
 Gap=     0.132 Goal=     0.100 Shift=    0.000
 RMSDP=4.36D-09 MaxDP=1.63D-07              OVMax= 4.80D-07

 SCF Done:  E(RB3LYP) =  -1000.52481610     A.U. after    1 cycles
            NFock=  1  Conv=0.44D-08     -V/T= 2.0098
 KE= 9.907987967114D+02 PE=-6.289299576468D+03 EE= 2.311518927905D+03
 Leave Link  502 at Thu Sep  8 15:03:00 2022, MaxMem=  1342177280 cpu:             183.0 elap:               4.0
 (Enter /mnt/opt/groups/app-gaussian/g16-avx2/l801.exe)
 DoSCS=F DFT=T ScalE2(SS,OS)=  1.000000  1.000000
 Range of M.O.s used for correlation:     1   470
 NBasis=   470 NAE=    86 NBE=    86 NFC=     0 NFV=     0
 NROrb=    470 NOA=    86 NOB=    86 NVA=   384 NVB=   384
 Leave Link  801 at Thu Sep  8 15:03:00 2022, MaxMem=  1342177280 cpu:               2.5 elap:               0.1
 (Enter /mnt/opt/groups/app-gaussian/g16-avx2/l1101.exe)
 Using compressed storage, NAtomX=    42.
 Will process     43 centers per pass.
 R6Disp: Adding Grimme-D3 dispersion energy 1st derivatives to the gradient.
 Leave Link 1101 at Thu Sep  8 15:03:03 2022, MaxMem=  1342177280 cpu:              73.8 elap:               1.6
 (Enter /mnt/opt/groups/app-gaussian/g16-avx2/l1102.exe)
 Symmetrizing basis deriv contribution to polar:
 IMax=3 JMax=2 DiffMx= 0.00D+00
 Leave Link 1102 at Thu Sep  8 15:03:04 2022, MaxMem=  1342177280 cpu:               7.1 elap:               0.2
 (Enter /mnt/opt/groups/app-gaussian/g16-avx2/l1110.exe)
 Forming Gx(P) for the SCF density, NAtomX=    42.
 Integral derivatives from FoFJK, PRISM(SPDF).
 Do as many integral derivatives as possible in FoFJK.
 G2DrvN: MDV=    1342172902.
 G2DrvN: will do    43 centers at a time, making    1 passes.
 Calling FoFCou, ICntrl=  3107 FMM=F I1Cent=   0 AccDes= 1.00D-12.
 FoFJK:  IHMeth= 1 ICntrl=    3107 DoSepK=F KAlg= 0 I1Cent=           0 FoldK=F
 IRaf=         0 NMat=       1 IRICut=       1 DoRegI=T DoRafI=F ISym2E= 0 IDoP0=0 IntGTp=1.
 FoFCou: FMM=F IPFlag=           0 FMFlag=      100000 FMFlg1=           0
         NFxFlg=           0 DoJE=F BraDBF=F KetDBF=F FulRan=T
         wScrn=  0.000000 ICntrl=      3107 IOpCl=  0 I1Cent=           0 NGrid=           0
         NMat0=    1 NMatS0=      1 NMatT0=    0 NMatD0=    1 NMtDS0=    0 NMtDT0=    0
 Symmetry not used in FoFCou.
 End of G2Drv F.D. properties file   721 does not exist.
 End of G2Drv F.D. properties file   722 does not exist.
 End of G2Drv F.D. properties file   788 does not exist.
 Leave Link 1110 at Thu Sep  8 15:04:37 2022, MaxMem=  1342177280 cpu:            4350.7 elap:              93.3
 (Enter /mnt/opt/groups/app-gaussian/g16-avx2/l1002.exe)
 Minotr:  Closed shell wavefunction.
          IDoAtm=111111111111111111111111111111111111111111
          Direct CPHF calculation.
          Differentiating once with respect to electric field.
                with respect to dipole field.
          Differentiating once with respect to nuclear coordinates.
          Requested convergence is 1.0D-08 RMS, and 1.0D-07 maximum.
          Secondary convergence is 1.0D-12 RMS, and 1.0D-12 maximum.
          NewPWx=T KeepS1=F KeepF1=F KeepIn=T MapXYZ=F SortEE=F KeepMc=T.
        12776 words used for storage of precomputed grid.
 Two-electron integrals replicated using symmetry.
          MDV=    1342177280 using IRadAn=       1.
          Solving linear equations simultaneously, MaxMat=     384.
 FoF2E skips out because all densities are zero.
 CalDSu exits because no D1Ps are significant.
 FoFJK:  IHMeth= 1 ICntrl=       0 DoSepK=F KAlg= 0 I1Cent=           0 FoldK=F
 IRaf= 650000000 NMat=      96 IRICut=     240 DoRegI=T DoRafI=T ISym2E= 2 IDoP0=0 IntGTp=1.
 FoFCou: FMM=F IPFlag=           0 FMFlag=      100000 FMFlg1=           0
         NFxFlg=           0 DoJE=F BraDBF=F KetDBF=F FulRan=T
         wScrn=  0.000000 ICntrl=         0 IOpCl=  0 I1Cent=           0 NGrid=           0
         NMat0=   96 NMatS0=     96 NMatT0=    0 NMatD0=   96 NMtDS0=    0 NMtDT0=    0
 Integrals replicated using symmetry in FoFCou.
 Raff kept on since  60.02% of shell-pairs survive, threshold=   0.20 IRatSp=60.
          There are   129 degrees of freedom in the 1st order CPHF.  IDoFFX=6 NUNeed=     3.
    126 vectors produced by pass  0 Test12= 3.30D-14 1.00D-09 XBig12= 1.01D+03 1.87D+01.
 AX will form    96 AO Fock derivatives at one time.
    126 vectors produced by pass  1 Test12= 3.30D-14 1.00D-09 XBig12= 1.02D+02 1.04D+00.
    126 vectors produced by pass  2 Test12= 3.30D-14 1.00D-09 XBig12= 1.28D+00 1.18D-01.
    126 vectors produced by pass  3 Test12= 3.30D-14 1.00D-09 XBig12= 4.44D-03 6.06D-03.
    126 vectors produced by pass  4 Test12= 3.30D-14 1.00D-09 XBig12= 9.65D-06 3.17D-04.
    101 vectors produced by pass  5 Test12= 3.30D-14 1.00D-09 XBig12= 9.80D-09 8.14D-06.
     25 vectors produced by pass  6 Test12= 3.30D-14 1.00D-09 XBig12= 8.88D-12 1.93D-07.
      3 vectors produced by pass  7 Test12= 3.30D-14 1.00D-09 XBig12= 8.66D-15 6.29D-09.
 InvSVY:  IOpt=1 It=  1 EMax= 7.11D-15
 Solved reduced A of dimension   759 with   129 vectors.
 FullF1:  Do perturbations      1 to       3.
 Isotropic polarizability for W=    0.000000      317.56 Bohr**3.
 End of Minotr F.D. properties file   721 does not exist.
 End of Minotr F.D. properties file   722 does not exist.
 End of Minotr F.D. properties file   788 does not exist.
 Leave Link 1002 at Thu Sep  8 15:10:33 2022, MaxMem=  1342177280 cpu:           16323.2 elap:             355.0
 (Enter /mnt/opt/groups/app-gaussian/g16-avx2/l601.exe)
 Copying SCF densities to generalized density rwf, IOpCl= 0 IROHF=0.

 **********************************************************************

            Population analysis using the SCF Density.

 **********************************************************************

 Orbital symmetries:
       Occupied  (A) (A) (A) (A) (A) (A) (A) (A) (A) (A) (A) (A)
                 (A) (A) (A) (A) (A) (A) (A) (A) (A) (A) (A) (A)
                 (A) (A) (A) (A) (A) (A) (A) (A) (A) (A) (A) (A)
                 (A) (A) (A) (A) (A) (A) (A) (A) (A) (A) (A) (A)
                 (A) (A) (A) (A) (A) (A) (A) (A) (A) (A) (A) (A)
                 (A) (A) (A) (A) (A) (A) (A) (A) (A) (A) (A) (A)
                 (A) (A) (A) (A) (A) (A) (A) (A) (A) (A) (A) (A)
                 (A) (A)
       Virtual   (A) (A) (A) (A) (A) (A) (A) (A) (A) (A) (A) (A)
                 (A) (A) (A) (A) (A) (A) (A) (A) (A) (A) (A) (A)
                 (A) (A) (A) (A) (A) (A) (A) (A) (A) (A) (A) (A)
                 (A) (A) (A) (A) (A) (A) (A) (A) (A) (A) (A) (A)
                 (A) (A) (A) (A) (A) (A) (A) (A) (A) (A) (A) (A)
                 (A) (A) (A) (A) (A) (A) (A) (A) (A) (A) (A) (A)
                 (A) (A) (A) (A) (A) (A) (A) (A) (A) (A) (A) (A)
                 (A) (A) (A) (A) (A) (A) (A) (A) (A) (A) (A) (A)
                 (A) (A) (A) (A) (A) (A) (A) (A) (A) (A) (A) (A)
                 (A) (A) (A) (A) (A) (A) (A) (A) (A) (A) (A) (A)
                 (A) (A) (A) (A) (A) (A) (A) (A) (A) (A) (A) (A)
                 (A) (A) (A) (A) (A) (A) (A) (A) (A) (A) (A) (A)
                 (A) (A) (A) (A) (A) (A) (A) (A) (A) (A) (A) (A)
                 (A) (A) (A) (A) (A) (A) (A) (A) (A) (A) (A) (A)
                 (A) (A) (A) (A) (A) (A) (A) (A) (A) (A) (A) (A)
                 (A) (A) (A) (A) (A) (A) (A) (A) (A) (A) (A) (A)
                 (A) (A) (A) (A) (A) (A) (A) (A) (A) (A) (A) (A)
                 (A) (A) (A) (A) (A) (A) (A) (A) (A) (A) (A) (A)
                 (A) (A) (A) (A) (A) (A) (A) (A) (A) (A) (A) (A)
                 (A) (A) (A) (A) (A) (A) (A) (A) (A) (A) (A) (A)
                 (A) (A) (A) (A) (A) (A) (A) (A) (A) (A) (A) (A)
                 (A) (A) (A) (A) (A) (A) (A) (A) (A) (A) (A) (A)
                 (A) (A) (A) (A) (A) (A) (A) (A) (A) (A) (A) (A)
                 (A) (A) (A) (A) (A) (A) (A) (A) (A) (A) (A) (A)
                 (A) (A) (A) (A) (A) (A) (A) (A) (A) (A) (A) (A)
                 (A) (A) (A) (A) (A) (A) (A) (A) (A) (A) (A) (A)
                 (A) (A) (A) (A) (A) (A) (A) (A) (A) (A) (A) (A)
                 (A) (A) (A) (A) (A) (A) (A) (A) (A) (A) (A) (A)
                 (A) (A) (A) (A) (A) (A) (A) (A) (A) (A) (A) (A)
                 (A) (A) (A) (A) (A) (A) (A) (A) (A) (A) (A) (A)
                 (A) (A) (A) (A) (A) (A) (A) (A) (A) (A) (A) (A)
                 (A) (A) (A) (A) (A) (A) (A) (A) (A) (A) (A) (A)
 The electronic state is 1-A.
 Alpha  occ. eigenvalues --  -10.20502 -10.20338 -10.20314 -10.20083 -10.20050
 Alpha  occ. eigenvalues --  -10.19978 -10.19933 -10.19847 -10.19812 -10.19809
 Alpha  occ. eigenvalues --  -10.19148 -10.19121 -10.19115 -10.19112 -10.19078
 Alpha  occ. eigenvalues --  -10.19075 -10.19066 -10.19044 -10.19044 -10.19043
 Alpha  occ. eigenvalues --  -10.19037 -10.19018 -10.19008 -10.18983 -10.18862
 Alpha  occ. eigenvalues --  -10.18821  -0.88791  -0.87489  -0.85464  -0.83348
 Alpha  occ. eigenvalues --   -0.81127  -0.78933  -0.78610  -0.76397  -0.75383
 Alpha  occ. eigenvalues --   -0.73444  -0.73043  -0.71243  -0.70381  -0.64740
 Alpha  occ. eigenvalues --   -0.63365  -0.61562  -0.61420  -0.61193  -0.58895
 Alpha  occ. eigenvalues --   -0.58091  -0.55793  -0.53075  -0.52152  -0.51512
 Alpha  occ. eigenvalues --   -0.50355  -0.48859  -0.48578  -0.46963  -0.46068
 Alpha  occ. eigenvalues --   -0.45072  -0.43994  -0.43309  -0.42784  -0.42377
 Alpha  occ. eigenvalues --   -0.42185  -0.41843  -0.41114  -0.40538  -0.40215
 Alpha  occ. eigenvalues --   -0.39505  -0.39061  -0.37804  -0.37487  -0.36816
 Alpha  occ. eigenvalues --   -0.36105  -0.35672  -0.34391  -0.33922  -0.33289
 Alpha  occ. eigenvalues --   -0.32335  -0.31862  -0.31531  -0.29676  -0.29139
 Alpha  occ. eigenvalues --   -0.27203  -0.25925  -0.23443  -0.23169  -0.20820
 Alpha  occ. eigenvalues --   -0.19366
 Alpha virt. eigenvalues --   -0.06122  -0.04418  -0.02166  -0.01892   0.00713
 Alpha virt. eigenvalues --    0.02059   0.04600   0.05380   0.08360   0.09494
 Alpha virt. eigenvalues --    0.09764   0.10078   0.11064   0.11916   0.12252
 Alpha virt. eigenvalues --    0.13558   0.14289   0.15540   0.15591   0.16243
 Alpha virt. eigenvalues --    0.16737   0.17376   0.18105   0.18935   0.19112
 Alpha virt. eigenvalues --    0.19873   0.20888   0.21914   0.23424   0.23717
 Alpha virt. eigenvalues --    0.24692   0.25085   0.26383   0.27169   0.28656
 Alpha virt. eigenvalues --    0.28891   0.29538   0.29884   0.30424   0.31831
 Alpha virt. eigenvalues --    0.31989   0.32944   0.33115   0.33908   0.35741
 Alpha virt. eigenvalues --    0.38584   0.39693   0.41714   0.44481   0.45058
 Alpha virt. eigenvalues --    0.47000   0.48041   0.48377   0.49326   0.50270
 Alpha virt. eigenvalues --    0.51034   0.51198   0.51678   0.52462   0.53090
 Alpha virt. eigenvalues --    0.53645   0.54013   0.54418   0.54566   0.54917
 Alpha virt. eigenvalues --    0.55370   0.55680   0.56379   0.56521   0.56920
 Alpha virt. eigenvalues --    0.57283   0.57672   0.58191   0.58634   0.58873
 Alpha virt. eigenvalues --    0.59204   0.59393   0.59880   0.60271   0.60349
 Alpha virt. eigenvalues --    0.60700   0.61140   0.61187   0.61548   0.61833
 Alpha virt. eigenvalues --    0.62172   0.62214   0.62397   0.62904   0.63588
 Alpha virt. eigenvalues --    0.64231   0.64589   0.65439   0.65502   0.67113
 Alpha virt. eigenvalues --    0.67411   0.68239   0.69159   0.70084   0.72243
 Alpha virt. eigenvalues --    0.73870   0.74715   0.76048   0.78018   0.78983
 Alpha virt. eigenvalues --    0.80147   0.80361   0.81143   0.81263   0.81979
 Alpha virt. eigenvalues --    0.81988   0.82225   0.82548   0.83350   0.83726
 Alpha virt. eigenvalues --    0.84244   0.84414   0.84992   0.87401   0.87612
 Alpha virt. eigenvalues --    0.88237   0.88540   0.89554   0.89804   0.92065
 Alpha virt. eigenvalues --    0.92877   0.93772   0.93959   0.94876   0.95658
 Alpha virt. eigenvalues --    0.96667   0.97412   0.98261   0.98665   0.99615
 Alpha virt. eigenvalues --    1.00895   1.01733   1.02701   1.03575   1.03778
 Alpha virt. eigenvalues --    1.04604   1.06398   1.07931   1.09217   1.10190
 Alpha virt. eigenvalues --    1.11687   1.12654   1.13929   1.14509   1.15906
 Alpha virt. eigenvalues --    1.16120   1.17792   1.18564   1.20984   1.21534
 Alpha virt. eigenvalues --    1.23543   1.23771   1.24289   1.25334   1.25964
 Alpha virt. eigenvalues --    1.26723   1.27106   1.27600   1.29259   1.31063
 Alpha virt. eigenvalues --    1.31402   1.33620   1.34067   1.34842   1.35289
 Alpha virt. eigenvalues --    1.36027   1.36719   1.38369   1.38769   1.39229
 Alpha virt. eigenvalues --    1.39518   1.40714   1.41368   1.41890   1.43009
 Alpha virt. eigenvalues --    1.43145   1.43771   1.45219   1.45797   1.47912
 Alpha virt. eigenvalues --    1.49180   1.49908   1.51231   1.53248   1.54865
 Alpha virt. eigenvalues --    1.55240   1.57593   1.59912   1.64210   1.67773
 Alpha virt. eigenvalues --    1.71507   1.72302   1.72858   1.73436   1.74489
 Alpha virt. eigenvalues --    1.75633   1.75936   1.77008   1.77412   1.78656
 Alpha virt. eigenvalues --    1.79865   1.81011   1.81782   1.82551   1.83926
 Alpha virt. eigenvalues --    1.84352   1.85526   1.86434   1.86861   1.86939
 Alpha virt. eigenvalues --    1.87527   1.88138   1.88639   1.88922   1.89828
 Alpha virt. eigenvalues --    1.90044   1.90305   1.91161   1.91798   1.92891
 Alpha virt. eigenvalues --    1.93589   1.94175   1.94348   1.94797   1.95688
 Alpha virt. eigenvalues --    1.97469   1.98323   1.99282   1.99917   2.00975
 Alpha virt. eigenvalues --    2.01021   2.02549   2.03738   2.05066   2.05902
 Alpha virt. eigenvalues --    2.08415   2.08607   2.09538   2.12833   2.17031
 Alpha virt. eigenvalues --    2.17521   2.18476   2.19256   2.20427   2.21550
 Alpha virt. eigenvalues --    2.23003   2.24226   2.25351   2.25691   2.26600
 Alpha virt. eigenvalues --    2.27215   2.28410   2.29236   2.29436   2.29832
 Alpha virt. eigenvalues --    2.31116   2.32133   2.32738   2.32872   2.34993
 Alpha virt. eigenvalues --    2.36046   2.36837   2.37439   2.38482   2.38558
 Alpha virt. eigenvalues --    2.39527   2.39815   2.40407   2.41884   2.42103
 Alpha virt. eigenvalues --    2.42890   2.44410   2.44913   2.45728   2.46221
 Alpha virt. eigenvalues --    2.46858   2.47925   2.50345   2.51688   2.52596
 Alpha virt. eigenvalues --    2.53576   2.54510   2.54641   2.55508   2.56366
 Alpha virt. eigenvalues --    2.56936   2.57243   2.58583   2.59191   2.59325
 Alpha virt. eigenvalues --    2.60243   2.60671   2.61688   2.61995   2.62429
 Alpha virt. eigenvalues --    2.62861   2.64056   2.64745   2.66912   2.67370
 Alpha virt. eigenvalues --    2.67996   2.69330   2.70842   2.71560   2.72336
 Alpha virt. eigenvalues --    2.73178   2.74443   2.75274   2.75972   2.76239
 Alpha virt. eigenvalues --    2.77620   2.79658   2.80804   2.83036   2.83352
 Alpha virt. eigenvalues --    2.85708   2.89143   2.90144   2.90460   2.96129
 Alpha virt. eigenvalues --    2.99513   3.01418   3.03613   3.05837   3.12002
 Alpha virt. eigenvalues --    3.13014   3.14656   3.14902   3.16565   3.16811
 Alpha virt. eigenvalues --    3.18125   3.20646   3.22960   3.24090   3.24382
 Alpha virt. eigenvalues --    3.25757   3.26715   3.30029   3.30362   3.32851
 Alpha virt. eigenvalues --    3.33821   3.34340   3.39166   3.42246   3.45653
 Alpha virt. eigenvalues --    3.48236   3.49145   3.61771   3.69607   3.73008
 Alpha virt. eigenvalues --    3.76773   3.86756   3.88169   4.08563   4.09035
 Alpha virt. eigenvalues --    4.11397   4.12581   4.13175   4.13863   4.14594
 Alpha virt. eigenvalues --    4.14875   4.15439   4.18354   4.18846   4.19688
 Alpha virt. eigenvalues --    4.21827   4.31471   4.33406   4.37501   4.37942
 Alpha virt. eigenvalues --    4.43982   4.46268   4.51787   4.53083   4.59858
 Alpha virt. eigenvalues --    4.67977   4.78237   4.91278   4.99729
          Condensed to atoms (all electrons):
               1          2          3          4          5          6
     1  C    4.984406   0.458559   0.478170   0.275086  -0.024967  -0.011670
     2  C    0.458559   4.781183  -0.066600  -0.000344   0.474472   0.396283
     3  C    0.478170  -0.066600   5.042125  -0.085114  -0.066182   0.014072
     4  C    0.275086  -0.000344  -0.085114   5.048948   0.013563  -0.068830
     5  C   -0.024967   0.474472  -0.066182   0.013563   5.017681  -0.082464
     6  C   -0.011670   0.396283   0.014072  -0.068830  -0.082464   5.081013
     7  C   -0.007155  -0.036299   0.511548   0.008366  -0.023890  -0.000541
     8  C   -0.083708   0.011275  -0.023564   0.402437  -0.000094  -0.001655
     9  C   -0.002053  -0.045091   0.010814   0.430734  -0.000430   0.003804
    10  C   -0.040548  -0.013834  -0.025730  -0.000510   0.503775   0.007927
    11  C   -0.068389   0.003689  -0.001511  -0.010891   0.008801   0.470269
    12  C    0.007181  -0.000177   0.000659   0.001692   0.000000   0.000055
    13  C    0.014882  -0.000586  -0.000045  -0.013385  -0.000013   0.008524
    14  C   -0.000202  -0.000000   0.000016   0.008825  -0.000000   0.000000
    15  C   -0.000318   0.000025  -0.000040  -0.037557   0.000000  -0.000396
    16  C    0.000001  -0.000000  -0.000000  -0.000139   0.000000   0.000001
    17  C    0.000002  -0.000000  -0.000000  -0.000387   0.000000  -0.000000
    18  C   -0.000000  -0.000000   0.000000  -0.000021   0.000000  -0.000000
    19  C   -0.000000   0.000000   0.000000  -0.000011   0.000000  -0.000000
    20  C    0.000000   0.000000  -0.000000  -0.000003   0.000000  -0.000000
    21  C    0.000000  -0.000000   0.000000   0.000000  -0.000000   0.000000
    22  C    0.000000  -0.000000   0.000000   0.000000  -0.000000   0.000000
    23  C    0.000000   0.000000  -0.000000   0.000000  -0.000000   0.000000
    24  C    0.000000  -0.000000  -0.000000   0.000000  -0.000000   0.000000
    25  C    0.000000  -0.000000   0.000000   0.000000  -0.000000  -0.000000
    26  C   -0.000000  -0.000000  -0.000000  -0.000000  -0.000000   0.000000
    27  H   -0.029602   0.004904   0.358259  -0.014771   0.000643  -0.000193
    28  H    0.004358  -0.039803   0.000636  -0.000189   0.363901  -0.008798
    29  H    0.002725   0.001199  -0.034014  -0.000240   0.004198   0.000010
    30  H    0.003960  -0.037891  -0.000226   0.001128  -0.008217   0.360344
    31  H   -0.012622  -0.000213   0.003702  -0.031113  -0.000002   0.000023
    32  H    0.001132   0.002714   0.004127   0.000015  -0.034774  -0.000194
    33  H    0.001092   0.002493   0.000018   0.004099  -0.000213  -0.035243
    34  H   -0.000224   0.000029   0.000002   0.003954  -0.000000   0.000221
    35  H   -0.000002   0.000000  -0.000001   0.000120  -0.000000   0.000000
    36  H   -0.000000  -0.000000   0.000000   0.000004  -0.000000   0.000000
    37  H   -0.000000   0.000000   0.000000  -0.000000   0.000000  -0.000000
    38  H   -0.000000   0.000000  -0.000000  -0.000043   0.000000  -0.000002
    39  H    0.000000  -0.000000  -0.000000   0.000000  -0.000000   0.000000
    40  H   -0.000000   0.000000  -0.000000  -0.000000  -0.000000   0.000000
    41  H   -0.000000   0.000000   0.000000   0.000000   0.000000  -0.000000
    42  H   -0.000000  -0.000000   0.000000  -0.000000  -0.000000   0.000000
               7          8          9         10         11         12
     1  C   -0.007155  -0.083708  -0.002053  -0.040548  -0.068389   0.007181
     2  C   -0.036299   0.011275  -0.045091  -0.013834   0.003689  -0.000177
     3  C    0.511548  -0.023564   0.010814  -0.025730  -0.001511   0.000659
     4  C    0.008366   0.402437   0.430734  -0.000510  -0.010891   0.001692
     5  C   -0.023890  -0.000094  -0.000430   0.503775   0.008801   0.000000
     6  C   -0.000541  -0.001655   0.003804   0.007927   0.470269   0.000055
     7  C    4.848677   0.000353  -0.000232   0.512446   0.000071  -0.000011
     8  C    0.000353   5.356798  -0.058422  -0.000014   0.015908   0.420615
     9  C   -0.000232  -0.058422   4.818211   0.000036   0.398524  -0.026761
    10  C    0.512446  -0.000014   0.000036   4.853025  -0.000411   0.000000
    11  C    0.000071   0.015908   0.398524  -0.000411   5.065551  -0.000335
    12  C   -0.000011   0.420615  -0.026761   0.000000  -0.000335   4.777345
    13  C    0.000000  -0.112563   0.419698   0.000000  -0.076370  -0.035324
    14  C    0.000000  -0.070490  -0.000083  -0.000000  -0.000010   0.416449
    15  C    0.000000  -0.010489  -0.006770   0.000000   0.008474   0.442843
    16  C    0.000000   0.013297   0.006034   0.000000  -0.000164  -0.008140
    17  C    0.000000   0.007411   0.000038   0.000000   0.000000  -0.003051
    18  C    0.000000  -0.000039   0.000743   0.000000   0.000010   0.008024
    19  C   -0.000000  -0.000050  -0.000106  -0.000000  -0.000000  -0.036285
    20  C    0.000000   0.000011   0.000247  -0.000000  -0.000064  -0.000085
    21  C   -0.000000  -0.000001   0.000003   0.000000   0.000000  -0.000175
    22  C   -0.000000  -0.000012  -0.000001  -0.000000  -0.000000  -0.000235
    23  C    0.000000  -0.000000  -0.000000   0.000000   0.000000  -0.000001
    24  C    0.000000   0.000000  -0.000000   0.000000  -0.000000   0.000055
    25  C   -0.000000  -0.000000  -0.000034  -0.000000  -0.000001   0.000005
    26  C    0.000000   0.000000   0.000000   0.000000   0.000000  -0.000000
    27  H   -0.044581   0.004343  -0.000214   0.004531   0.000016   0.000439
    28  H    0.004618   0.000002   0.000014  -0.043632   0.000277  -0.000000
    29  H    0.365162   0.000010   0.000002  -0.040043  -0.000000   0.000000
    30  H    0.000020   0.000020   0.002367   0.000162  -0.034643  -0.000001
    31  H    0.000142   0.350977   0.004369  -0.000001  -0.000217  -0.039943
    32  H   -0.039397  -0.000000  -0.000000   0.365790   0.000004  -0.000000
    33  H   -0.000000  -0.000233  -0.037407   0.000003   0.359956   0.000024
    34  H   -0.000000   0.000836  -0.031640  -0.000000  -0.008870   0.003461
    35  H   -0.000000  -0.008751   0.000028   0.000000   0.000000  -0.037426
    36  H   -0.000000  -0.000225  -0.000001   0.000000  -0.000000   0.002585
    37  H    0.000000  -0.000000  -0.000000  -0.000000   0.000000   0.000015
    38  H   -0.000000  -0.000001   0.001293  -0.000000   0.000075  -0.000300
    39  H   -0.000000  -0.000000  -0.000000   0.000000  -0.000000  -0.000001
    40  H    0.000000   0.000000   0.000000   0.000000  -0.000000  -0.000000
    41  H    0.000000   0.000000   0.000001  -0.000000  -0.000000   0.000000
    42  H   -0.000000   0.000000  -0.000000   0.000000   0.000000   0.000000
              13         14         15         16         17         18
     1  C    0.014882  -0.000202  -0.000318   0.000001   0.000002  -0.000000
     2  C   -0.000586  -0.000000   0.000025  -0.000000  -0.000000  -0.000000
     3  C   -0.000045   0.000016  -0.000040  -0.000000  -0.000000   0.000000
     4  C   -0.013385   0.008825  -0.037557  -0.000139  -0.000387  -0.000021
     5  C   -0.000013  -0.000000   0.000000   0.000000   0.000000   0.000000
     6  C    0.008524   0.000000  -0.000396   0.000001  -0.000000  -0.000000
     7  C    0.000000   0.000000   0.000000   0.000000   0.000000   0.000000
     8  C   -0.112563  -0.070490  -0.010489   0.013297   0.007411  -0.000039
     9  C    0.419698  -0.000083  -0.006770   0.006034   0.000038   0.000743
    10  C    0.000000  -0.000000   0.000000   0.000000   0.000000   0.000000
    11  C   -0.076370  -0.000010   0.008474  -0.000164   0.000000   0.000010
    12  C   -0.035324   0.416449   0.442843  -0.008140  -0.003051   0.008024
    13  C    5.366128   0.014808   0.390769  -0.069720  -0.001174  -0.021891
    14  C    0.014808   5.053023  -0.025956  -0.061853   0.477771  -0.001166
    15  C    0.390769  -0.025956   5.057465   0.318115  -0.059004  -0.080875
    16  C   -0.069720  -0.061853   0.318115   5.209172  -0.018366   0.324832
    17  C   -0.001174   0.477771  -0.059004  -0.018366   5.044215   0.012171
    18  C   -0.021891  -0.001166  -0.080875   0.324832   0.012171   4.996412
    19  C    0.008562  -0.007438  -0.035260   0.447415   0.423849  -0.034132
    20  C   -0.005344  -0.000013  -0.022418  -0.074290  -0.000064   0.459615
    21  C   -0.000048   0.000059   0.007988  -0.006336  -0.000231   0.466741
    22  C   -0.000077   0.008301   0.012214  -0.016837  -0.070832  -0.060092
    23  C    0.000011   0.000000  -0.000089   0.012709  -0.000010  -0.025027
    24  C   -0.000008  -0.000457  -0.000999  -0.064587   0.008225  -0.024188
    25  C   -0.000252   0.000000   0.000846   0.007270   0.000000  -0.014791
    26  C   -0.000004   0.000000  -0.000015  -0.000475   0.000000  -0.037623
    27  H    0.000001  -0.000004  -0.000000  -0.000000  -0.000000  -0.000000
    28  H   -0.000000   0.000000  -0.000000  -0.000000  -0.000000  -0.000000
    29  H   -0.000000  -0.000000  -0.000000  -0.000000  -0.000000  -0.000000
    30  H   -0.000226  -0.000000   0.000004  -0.000000   0.000000   0.000000
    31  H    0.000625  -0.009456   0.004244  -0.000218   0.000225   0.000002
    32  H   -0.000000  -0.000000   0.000000   0.000000   0.000000   0.000000
    33  H   -0.008227   0.000000   0.000177  -0.000000   0.000000  -0.000000
    34  H    0.351238  -0.000204  -0.040263  -0.006097   0.000020   0.001434
    35  H   -0.000237   0.359658   0.004246   0.001025  -0.035214   0.000019
    36  H    0.000018  -0.035460   0.001030   0.004033   0.361708  -0.000191
    37  H    0.000002   0.000277  -0.000203   0.004080  -0.008578   0.001094
    38  H    0.006193  -0.000001   0.000853  -0.006777   0.000002  -0.039611
    39  H   -0.000000   0.000004   0.000020   0.001085  -0.000207   0.004105
    40  H   -0.000000  -0.000000   0.000001  -0.000188   0.000000   0.004493
    41  H    0.000005  -0.000000   0.000001  -0.000224  -0.000000   0.002982
    42  H    0.000000   0.000000   0.000000   0.000012  -0.000000   0.000955
              19         20         21         22         23         24
     1  C   -0.000000   0.000000   0.000000   0.000000   0.000000   0.000000
     2  C    0.000000   0.000000  -0.000000  -0.000000   0.000000  -0.000000
     3  C    0.000000  -0.000000   0.000000   0.000000  -0.000000  -0.000000
     4  C   -0.000011  -0.000003   0.000000   0.000000   0.000000   0.000000
     5  C    0.000000   0.000000  -0.000000  -0.000000  -0.000000  -0.000000
     6  C   -0.000000  -0.000000   0.000000   0.000000   0.000000   0.000000
     7  C   -0.000000   0.000000  -0.000000  -0.000000   0.000000   0.000000
     8  C   -0.000050   0.000011  -0.000001  -0.000012  -0.000000   0.000000
     9  C   -0.000106   0.000247   0.000003  -0.000001  -0.000000  -0.000000
    10  C   -0.000000  -0.000000   0.000000  -0.000000   0.000000   0.000000
    11  C   -0.000000  -0.000064   0.000000  -0.000000   0.000000  -0.000000
    12  C   -0.036285  -0.000085  -0.000175  -0.000235  -0.000001   0.000055
    13  C    0.008562  -0.005344  -0.000048  -0.000077   0.000011  -0.000008
    14  C   -0.007438  -0.000013   0.000059   0.008301   0.000000  -0.000457
    15  C   -0.035260  -0.022418   0.007988   0.012214  -0.000089  -0.000999
    16  C    0.447415  -0.074290  -0.006336  -0.016837   0.012709  -0.064587
    17  C    0.423849  -0.000064  -0.000231  -0.070832  -0.000010   0.008225
    18  C   -0.034132   0.459615   0.466741  -0.060092  -0.025027  -0.024188
    19  C    4.801941   0.008757  -0.036985   0.436542  -0.000029  -0.007209
    20  C    0.008757   5.046040  -0.049507  -0.001026  -0.065963   0.013624
    21  C   -0.036985  -0.049507   4.749007  -0.003016   0.466667   0.425195
    22  C    0.436542  -0.001026  -0.003016   5.042509   0.008116   0.466827
    23  C   -0.000029  -0.065963   0.466667   0.008116   5.007023  -0.077969
    24  C   -0.007209   0.013624   0.425195   0.466827  -0.077969   5.064371
    25  C   -0.000222   0.516995  -0.035552   0.000068  -0.026492  -0.000455
    26  C    0.000022  -0.026363  -0.014361  -0.000413   0.512710   0.008001
    27  H    0.000000   0.000000  -0.000000   0.000000   0.000000  -0.000000
    28  H    0.000000   0.000000  -0.000000   0.000000   0.000000  -0.000000
    29  H    0.000000  -0.000000   0.000000   0.000000   0.000000  -0.000000
    30  H   -0.000000   0.000000  -0.000000  -0.000000  -0.000000   0.000000
    31  H    0.000030  -0.000000  -0.000000   0.000000   0.000000  -0.000000
    32  H   -0.000000   0.000000  -0.000000  -0.000000   0.000000   0.000000
    33  H    0.000000  -0.000041  -0.000000  -0.000000  -0.000000   0.000000
    34  H   -0.000092   0.006091  -0.000256   0.000000  -0.000012   0.000001
    35  H    0.002557  -0.000000  -0.000001  -0.000206  -0.000000   0.000004
    36  H   -0.039011   0.000002   0.000011  -0.008642  -0.000000   0.000283
    37  H   -0.038638   0.000017   0.002611   0.361322  -0.000221  -0.036110
    38  H   -0.000029   0.361411   0.003918   0.000012   0.000698  -0.000184
    39  H    0.002484  -0.000228  -0.038223  -0.035434  -0.008299   0.360817
    40  H    0.000018   0.000534  -0.040739   0.000298   0.365110  -0.009293
    41  H    0.000002  -0.034535   0.001107  -0.000000   0.004317   0.000009
    42  H   -0.000001   0.004401   0.003043   0.000004  -0.035277  -0.000197
              25         26         27         28         29         30
     1  C    0.000000  -0.000000  -0.029602   0.004358   0.002725   0.003960
     2  C   -0.000000  -0.000000   0.004904  -0.039803   0.001199  -0.037891
     3  C    0.000000  -0.000000   0.358259   0.000636  -0.034014  -0.000226
     4  C    0.000000  -0.000000  -0.014771  -0.000189  -0.000240   0.001128
     5  C   -0.000000  -0.000000   0.000643   0.363901   0.004198  -0.008217
     6  C   -0.000000   0.000000  -0.000193  -0.008798   0.000010   0.360344
     7  C   -0.000000   0.000000  -0.044581   0.004618   0.365162   0.000020
     8  C   -0.000000   0.000000   0.004343   0.000002   0.000010   0.000020
     9  C   -0.000034   0.000000  -0.000214   0.000014   0.000002   0.002367
    10  C   -0.000000   0.000000   0.004531  -0.043632  -0.040043   0.000162
    11  C   -0.000001   0.000000   0.000016   0.000277  -0.000000  -0.034643
    12  C    0.000005  -0.000000   0.000439  -0.000000   0.000000  -0.000001
    13  C   -0.000252  -0.000004   0.000001  -0.000000  -0.000000  -0.000226
    14  C    0.000000   0.000000  -0.000004   0.000000  -0.000000  -0.000000
    15  C    0.000846  -0.000015  -0.000000  -0.000000  -0.000000   0.000004
    16  C    0.007270  -0.000475  -0.000000  -0.000000  -0.000000  -0.000000
    17  C    0.000000   0.000000  -0.000000  -0.000000  -0.000000   0.000000
    18  C   -0.014791  -0.037623  -0.000000  -0.000000  -0.000000   0.000000
    19  C   -0.000222   0.000022   0.000000   0.000000   0.000000  -0.000000
    20  C    0.516995  -0.026363   0.000000   0.000000  -0.000000   0.000000
    21  C   -0.035552  -0.014361  -0.000000  -0.000000   0.000000  -0.000000
    22  C    0.000068  -0.000413   0.000000   0.000000   0.000000  -0.000000
    23  C   -0.026492   0.512710   0.000000   0.000000   0.000000  -0.000000
    24  C   -0.000455   0.008001  -0.000000  -0.000000  -0.000000   0.000000
    25  C    4.853797   0.505858   0.000000   0.000000   0.000000   0.000000
    26  C    0.505858   4.853131  -0.000000  -0.000000  -0.000000   0.000000
    27  H    0.000000  -0.000000   0.633344   0.000019  -0.005918   0.000002
    28  H    0.000000  -0.000000   0.000019   0.633571  -0.000201   0.006448
    29  H    0.000000  -0.000000  -0.005918  -0.000201   0.626607   0.000000
    30  H    0.000000   0.000000   0.000002   0.006448   0.000000   0.627307
    31  H    0.000000   0.000000   0.003590   0.000000   0.000002   0.000000
    32  H    0.000000   0.000000  -0.000207  -0.005762  -0.005327  -0.000012
    33  H   -0.000001   0.000000   0.000000  -0.000014   0.000000  -0.005404
    34  H    0.001442  -0.000045   0.000000   0.000000   0.000000  -0.000018
    35  H    0.000000   0.000000   0.000003   0.000000   0.000000  -0.000000
    36  H   -0.000000  -0.000000   0.000000   0.000000  -0.000000   0.000000
    37  H   -0.000000   0.000004   0.000000   0.000000   0.000000   0.000000
    38  H   -0.037597   0.004335  -0.000000  -0.000000  -0.000000  -0.000000
    39  H    0.000018   0.000168   0.000000  -0.000000   0.000000  -0.000000
    40  H    0.004647  -0.043858  -0.000000   0.000000   0.000000  -0.000000
    41  H    0.365933  -0.040463  -0.000000   0.000000   0.000000  -0.000000
    42  H   -0.039881   0.365749   0.000000   0.000000   0.000000   0.000000
              31         32         33         34         35         36
     1  C   -0.012622   0.001132   0.001092  -0.000224  -0.000002  -0.000000
     2  C   -0.000213   0.002714   0.002493   0.000029   0.000000  -0.000000
     3  C    0.003702   0.004127   0.000018   0.000002  -0.000001   0.000000
     4  C   -0.031113   0.000015   0.004099   0.003954   0.000120   0.000004
     5  C   -0.000002  -0.034774  -0.000213  -0.000000  -0.000000  -0.000000
     6  C    0.000023  -0.000194  -0.035243   0.000221   0.000000   0.000000
     7  C    0.000142  -0.039397  -0.000000  -0.000000  -0.000000  -0.000000
     8  C    0.350977  -0.000000  -0.000233   0.000836  -0.008751  -0.000225
     9  C    0.004369  -0.000000  -0.037407  -0.031640   0.000028  -0.000001
    10  C   -0.000001   0.365790   0.000003  -0.000000   0.000000   0.000000
    11  C   -0.000217   0.000004   0.359956  -0.008870   0.000000  -0.000000
    12  C   -0.039943  -0.000000   0.000024   0.003461  -0.037426   0.002585
    13  C    0.000625  -0.000000  -0.008227   0.351238  -0.000237   0.000018
    14  C   -0.009456  -0.000000   0.000000  -0.000204   0.359658  -0.035460
    15  C    0.004244   0.000000   0.000177  -0.040263   0.004246   0.001030
    16  C   -0.000218   0.000000  -0.000000  -0.006097   0.001025   0.004033
    17  C    0.000225   0.000000   0.000000   0.000020  -0.035214   0.361708
    18  C    0.000002   0.000000  -0.000000   0.001434   0.000019  -0.000191
    19  C    0.000030  -0.000000   0.000000  -0.000092   0.002557  -0.039011
    20  C   -0.000000   0.000000  -0.000041   0.006091  -0.000000   0.000002
    21  C   -0.000000  -0.000000  -0.000000  -0.000256  -0.000001   0.000011
    22  C    0.000000  -0.000000  -0.000000   0.000000  -0.000206  -0.008642
    23  C    0.000000   0.000000  -0.000000  -0.000012  -0.000000  -0.000000
    24  C   -0.000000   0.000000   0.000000   0.000001   0.000004   0.000283
    25  C    0.000000   0.000000  -0.000001   0.001442   0.000000  -0.000000
    26  C    0.000000   0.000000   0.000000  -0.000045   0.000000  -0.000000
    27  H    0.003590  -0.000207   0.000000   0.000000   0.000003   0.000000
    28  H    0.000000  -0.005762  -0.000014   0.000000   0.000000   0.000000
    29  H    0.000002  -0.005327   0.000000   0.000000   0.000000  -0.000000
    30  H    0.000000  -0.000012  -0.005404  -0.000018  -0.000000   0.000000
    31  H    0.633170  -0.000000   0.000002   0.000026   0.007267  -0.000017
    32  H   -0.000000   0.625815  -0.000000  -0.000000   0.000000   0.000000
    33  H    0.000002  -0.000000   0.626436   0.006989   0.000000  -0.000000
    34  H    0.000026  -0.000000   0.006989   0.612206   0.000002   0.000000
    35  H    0.007267   0.000000   0.000000   0.000002   0.627461  -0.005265
    36  H   -0.000017   0.000000  -0.000000   0.000000  -0.005265   0.627149
    37  H    0.000000  -0.000000   0.000000  -0.000000  -0.000015   0.006464
    38  H    0.000000  -0.000000   0.000085  -0.003757   0.000000  -0.000000
    39  H   -0.000000   0.000000   0.000000   0.000000  -0.000000  -0.000014
    40  H   -0.000000   0.000000  -0.000000  -0.000000  -0.000000   0.000000
    41  H   -0.000000  -0.000000   0.000000   0.000023  -0.000000   0.000000
    42  H    0.000000   0.000000   0.000000   0.000000   0.000000  -0.000000
              37         38         39         40         41         42
     1  C   -0.000000  -0.000000   0.000000  -0.000000  -0.000000  -0.000000
     2  C    0.000000   0.000000  -0.000000   0.000000   0.000000  -0.000000
     3  C    0.000000  -0.000000  -0.000000  -0.000000   0.000000   0.000000
     4  C   -0.000000  -0.000043   0.000000  -0.000000   0.000000  -0.000000
     5  C    0.000000   0.000000  -0.000000  -0.000000   0.000000  -0.000000
     6  C   -0.000000  -0.000002   0.000000   0.000000  -0.000000   0.000000
     7  C    0.000000  -0.000000  -0.000000   0.000000   0.000000  -0.000000
     8  C   -0.000000  -0.000001  -0.000000   0.000000   0.000000   0.000000
     9  C   -0.000000   0.001293  -0.000000   0.000000   0.000001  -0.000000
    10  C   -0.000000  -0.000000   0.000000   0.000000  -0.000000   0.000000
    11  C    0.000000   0.000075  -0.000000  -0.000000  -0.000000   0.000000
    12  C    0.000015  -0.000300  -0.000001  -0.000000   0.000000   0.000000
    13  C    0.000002   0.006193  -0.000000  -0.000000   0.000005   0.000000
    14  C    0.000277  -0.000001   0.000004  -0.000000  -0.000000   0.000000
    15  C   -0.000203   0.000853   0.000020   0.000001   0.000001   0.000000
    16  C    0.004080  -0.006777   0.001085  -0.000188  -0.000224   0.000012
    17  C   -0.008578   0.000002  -0.000207   0.000000  -0.000000  -0.000000
    18  C    0.001094  -0.039611   0.004105   0.004493   0.002982   0.000955
    19  C   -0.038638  -0.000029   0.002484   0.000018   0.000002  -0.000001
    20  C    0.000017   0.361411  -0.000228   0.000534  -0.034535   0.004401
    21  C    0.002611   0.003918  -0.038223  -0.040739   0.001107   0.003043
    22  C    0.361322   0.000012  -0.035434   0.000298  -0.000000   0.000004
    23  C   -0.000221   0.000698  -0.008299   0.365110   0.004317  -0.035277
    24  C   -0.036110  -0.000184   0.360817  -0.009293   0.000009  -0.000197
    25  C   -0.000000  -0.037597   0.000018   0.004647   0.365933  -0.039881
    26  C    0.000004   0.004335   0.000168  -0.043858  -0.040463   0.365749
    27  H    0.000000  -0.000000   0.000000  -0.000000  -0.000000   0.000000
    28  H    0.000000  -0.000000  -0.000000   0.000000   0.000000   0.000000
    29  H    0.000000  -0.000000   0.000000   0.000000   0.000000   0.000000
    30  H    0.000000  -0.000000  -0.000000  -0.000000  -0.000000   0.000000
    31  H    0.000000   0.000000  -0.000000  -0.000000  -0.000000   0.000000
    32  H   -0.000000  -0.000000   0.000000   0.000000  -0.000000   0.000000
    33  H    0.000000   0.000085   0.000000  -0.000000   0.000000   0.000000
    34  H   -0.000000  -0.003757   0.000000  -0.000000   0.000023   0.000000
    35  H   -0.000015   0.000000  -0.000000  -0.000000  -0.000000   0.000000
    36  H    0.006464  -0.000000  -0.000014   0.000000   0.000000  -0.000000
    37  H    0.627549   0.000000  -0.005163  -0.000013   0.000000  -0.000000
    38  H    0.000000   0.612379   0.000002   0.000019  -0.006161  -0.000197
    39  H   -0.005163   0.000002   0.627059   0.006429  -0.000000  -0.000013
    40  H   -0.000013   0.000019   0.006429   0.633990  -0.000205  -0.005917
    41  H    0.000000  -0.006161  -0.000000  -0.000205   0.626344  -0.005305
    42  H   -0.000000  -0.000197  -0.000013  -0.005917  -0.005305   0.626491
 Mulliken charges:
               1
     1  C    0.049905
     2  C    0.104012
     3  C   -0.121122
     4  C    0.064580
     5  C   -0.145789
     6  C   -0.132560
     7  C   -0.099298
     8  C   -0.213984
     9  C    0.112286
    10  C   -0.082971
    11  C   -0.129748
    12  C    0.106803
    13  C   -0.235970
    14  C   -0.126397
    15  C    0.071337
    16  C   -0.014670
    17  C   -0.138519
    18  C    0.056017
    19  C    0.103318
    20  C   -0.137800
    21  C    0.099080
    22  C   -0.139389
    23  C   -0.137972
    24  C   -0.125756
    25  C   -0.101602
    26  C   -0.086358
    27  H    0.085395
    28  H    0.084553
    29  H    0.085830
    30  H    0.084875
    31  H    0.085404
    32  H    0.086077
    33  H    0.085408
    34  H    0.103503
    35  H    0.084728
    36  H    0.085540
    37  H    0.085508
    38  H    0.103382
    39  H    0.085392
    40  H    0.084672
    41  H    0.086167
    42  H    0.086132
 Sum of Mulliken charges =  -0.00000
 Mulliken charges with hydrogens summed into heavy atoms:
               1
     1  C    0.049905
     2  C    0.104012
     3  C   -0.035727
     4  C    0.064580
     5  C   -0.061235
     6  C   -0.047685
     7  C   -0.013468
     8  C   -0.128580
     9  C    0.112286
    10  C    0.003105
    11  C   -0.044340
    12  C    0.106803
    13  C   -0.132467
    14  C   -0.041669
    15  C    0.071337
    16  C   -0.014670
    17  C   -0.052979
    18  C    0.056017
    19  C    0.103318
    20  C   -0.034418
    21  C    0.099080
    22  C   -0.053881
    23  C   -0.053299
    24  C   -0.040364
    25  C   -0.015435
    26  C   -0.000226
 APT charges:
               1
     1  C    0.065635
     2  C   -0.004546
     3  C   -0.078317
     4  C    0.034007
     5  C   -0.004015
     6  C   -0.016646
     7  C   -0.027068
     8  C   -0.045180
     9  C    0.017938
    10  C   -0.032235
    11  C   -0.020552
    12  C   -0.016800
    13  C   -0.071959
    14  C   -0.018652
    15  C    0.039696
    16  C    0.048655
    17  C   -0.023302
    18  C    0.013167
    19  C    0.002652
    20  C   -0.075164
    21  C   -0.039336
    22  C   -0.001440
    23  C    0.018464
    24  C   -0.025419
    25  C   -0.013468
    26  C   -0.031215
    27  H    0.038323
    28  H    0.014402
    29  H    0.008334
    30  H    0.006763
    31  H    0.026465
    32  H    0.007006
    33  H    0.020973
    34  H    0.046948
    35  H    0.018545
    36  H    0.008879
    37  H    0.014035
    38  H    0.047525
    39  H    0.010850
    40  H    0.009736
    41  H    0.016632
    42  H    0.009684
 Sum of APT charges =  -0.00000
 APT charges with hydrogens summed into heavy atoms:
               1
     1  C    0.065635
     2  C   -0.004546
     3  C   -0.039993
     4  C    0.034007
     5  C    0.010387
     6  C   -0.009883
     7  C   -0.018734
     8  C   -0.018715
     9  C    0.017938
    10  C   -0.025229
    11  C    0.000421
    12  C   -0.016800
    13  C   -0.025011
    14  C   -0.000107
    15  C    0.039696
    16  C    0.048655
    17  C   -0.014423
    18  C    0.013167
    19  C    0.002652
    20  C   -0.027639
    21  C   -0.039336
    22  C    0.012594
    23  C    0.028200
    24  C   -0.014568
    25  C    0.003164
    26  C   -0.021531
 Electronic spatial extent (au):  <R**2>=          10790.3231
 Charge=             -0.0000 electrons
 Dipole moment (field-independent basis, Debye):
    X=             -0.0236    Y=              0.0559    Z=              0.0261  Tot=              0.0661
 Quadrupole moment (field-independent basis, Debye-Ang):
   XX=           -127.5897   YY=           -129.9653   ZZ=           -154.4520
   XY=              0.2199   XZ=              2.1828   YZ=              0.9871
 Traceless Quadrupole moment (field-independent basis, Debye-Ang):
   XX=              9.7460   YY=              7.3704   ZZ=            -17.1164
   XY=              0.2199   XZ=              2.1828   YZ=              0.9871
 Octapole moment (field-independent basis, Debye-Ang**2):
  XXX=              6.6156  YYY=              3.7128  ZZZ=              0.5674  XYY=             -2.6006
  XXY=             -4.0696  XXZ=             -7.2538  XZZ=             -0.5187  YZZ=             -2.7338
  YYZ=              3.0647  XYZ=             18.7985
 Hexadecapole moment (field-independent basis, Debye-Ang**3):
 XXXX=         -10814.2404 YYYY=          -2514.5994 ZZZZ=           -283.0441 XXXY=             12.0540
 XXXZ=            127.0666 YYYX=             -0.2095 YYYZ=             -3.6220 ZZZX=              0.5459
 ZZZY=             -0.8670 XXYY=          -2229.7858 XXZZ=          -2211.3610 YYZZ=           -528.1502
 XXYZ=             22.8534 YYXZ=            -15.9672 ZZXY=              5.1313
 N-N= 1.986457035747D+03 E-N=-6.289299584329D+03  KE= 9.907987967114D+02
  Exact polarizability:     542.611       0.963     316.505      16.155       4.574      93.578
 Approx polarizability:     822.267     -11.484     611.886      38.373      13.120     160.068
 No NMR shielding tensors so no spin-rotation constants.
 Leave Link  601 at Thu Sep  8 15:10:34 2022, MaxMem=  1342177280 cpu:              44.6 elap:               1.0
 (Enter /mnt/opt/groups/app-gaussian/g16-avx2/l701.exe)
 ... and contract with generalized density number  0.
 Compute integral second derivatives.
 R6Disp: Adding Grimme-D3 dispersion energy 2nd derivatives to the Hessian.
 Leave Link  701 at Thu Sep  8 15:10:36 2022, MaxMem=  1342177280 cpu:              65.2 elap:               1.4
 (Enter /mnt/opt/groups/app-gaussian/g16-avx2/l702.exe)
 L702 exits ... SP integral derivatives will be done elsewhere.
 Leave Link  702 at Thu Sep  8 15:10:36 2022, MaxMem=  1342177280 cpu:               2.1 elap:               0.1
 (Enter /mnt/opt/groups/app-gaussian/g16-avx2/l703.exe)
 Integral derivatives from FoFJK, PRISM(SPDF).
 Compute integral second derivatives, UseDBF=F ICtDFT=           0.
 Calling FoFJK, ICntrl=    100127 FMM=F ISym2X=0 I1Cent= 0 IOpClX= 0 NMat=1 NMatS=1 NMatT=0.
 FoFJK:  IHMeth= 1 ICntrl=  100127 DoSepK=F KAlg= 0 I1Cent=           0 FoldK=F
 IRaf=         0 NMat=       1 IRICut=       1 DoRegI=T DoRafI=F ISym2E= 0 IDoP0=0 IntGTp=1.
 FoFCou: FMM=F IPFlag=           0 FMFlag=      100000 FMFlg1=         800
         NFxFlg=           0 DoJE=F BraDBF=F KetDBF=F FulRan=T
         wScrn=  0.000000 ICntrl=    100127 IOpCl=  0 I1Cent=           0 NGrid=           0
         NMat0=    1 NMatS0=      1 NMatT0=    0 NMatD0=    1 NMtDS0=    0 NMtDT0=    0
 Symmetry not used in FoFCou.
 Leave Link  703 at Thu Sep  8 15:13:05 2022, MaxMem=  1342177280 cpu:            7043.3 elap:             149.6
 (Enter /mnt/opt/groups/app-gaussian/g16-avx2/l716.exe)
 Dipole        =-9.29643512D-03 2.20092938D-02 1.02792507D-02
 Polarizability= 5.42610954D+02 9.62676034D-01 3.16504889D+02
                 1.61550696D+01 4.57352455D+00 9.35775772D+01
 Full mass-weighted force constant matrix:
 Low frequencies ---   -2.6391    0.0003    0.0007    0.0008    1.2317    2.2139
 Low frequencies ---   33.7387   52.9684   78.2199
 Diagonal vibrational polarizability:
        6.0505030       2.4982559      14.1265540
 Harmonic frequencies (cm**-1), IR intensities (KM/Mole), Raman scattering
 activities (A**4/AMU), depolarization ratios for plane and unpolarized
 incident light, reduced masses (AMU), force constants (mDyne/A),
 and normal coordinates:
                      1                      2                      3
                      A                      A                      A
 Frequencies --     33.7381                52.9678                78.2199
 Red. masses --      5.3382                 4.5354                 5.0630
 Frc consts  --      0.0036                 0.0075                 0.0183
 IR Inten    --      0.0966                 0.0715                 0.1491
  Atom  AN      X      Y      Z        X      Y      Z        X      Y      Z
     1   6    -0.01  -0.01   0.01     0.01   0.01  -0.05    -0.03  -0.00  -0.05
     2   6    -0.01   0.00  -0.03    -0.00  -0.03   0.11    -0.08  -0.04  -0.00
     3   6    -0.03  -0.04   0.15     0.01   0.04  -0.16     0.01  -0.03  -0.07
     4   6    -0.01   0.01  -0.08     0.01   0.02  -0.09    -0.03   0.05  -0.05
     5   6    -0.01  -0.02   0.07    -0.01  -0.05   0.19    -0.09  -0.10   0.05
     6   6     0.00   0.03  -0.15    -0.00  -0.04   0.17    -0.10  -0.01  -0.01
     7   6    -0.03  -0.06   0.25     0.01   0.03  -0.09     0.00  -0.10  -0.02
     8   6    -0.00   0.01  -0.08     0.01   0.02  -0.12    -0.00   0.07  -0.04
     9   6    -0.00   0.02  -0.15     0.01   0.01  -0.04    -0.05   0.06  -0.03
    10   6    -0.02  -0.05   0.21    -0.00  -0.02   0.09    -0.05  -0.14   0.05
    11   6     0.00   0.04  -0.19     0.00  -0.02   0.08    -0.10   0.04  -0.03
    12   6    -0.00   0.02  -0.10     0.00   0.02  -0.09    -0.01   0.08   0.01
    13   6    -0.00   0.03  -0.16     0.01   0.01  -0.06    -0.04   0.08   0.00
    14   6    -0.01   0.01  -0.10     0.00   0.01  -0.05    -0.03   0.07   0.04
    15   6     0.00   0.02  -0.11     0.00   0.01  -0.07    -0.01   0.08   0.04
    16   6     0.00   0.01  -0.06    -0.00   0.00  -0.01    -0.00   0.06   0.07
    17   6    -0.01   0.01  -0.07    -0.01   0.01   0.04    -0.05   0.05   0.06
    18   6     0.02   0.00  -0.00     0.00  -0.00  -0.02     0.05   0.03   0.06
    19   6    -0.01   0.00  -0.04    -0.01   0.01   0.07    -0.03   0.04   0.05
    20   6     0.06   0.00  -0.02     0.02  -0.04  -0.12     0.09   0.07   0.15
    21   6    -0.00  -0.01   0.09    -0.01   0.01   0.07     0.07  -0.05  -0.06
    22   6    -0.03  -0.01   0.04    -0.03   0.02   0.18    -0.03  -0.02  -0.01
    23   6     0.01  -0.01   0.17    -0.01   0.01   0.03     0.14  -0.12  -0.14
    24   6    -0.02  -0.01   0.10    -0.03   0.03   0.18     0.03  -0.07  -0.09
    25   6     0.07   0.00   0.05     0.03  -0.05  -0.16     0.15   0.01   0.09
    26   6     0.04  -0.00   0.15     0.01  -0.03  -0.10     0.19  -0.09  -0.08
    27   1    -0.03  -0.06   0.19     0.02   0.08  -0.31     0.05  -0.00  -0.13
    28   1    -0.01  -0.01   0.04    -0.01  -0.08   0.32    -0.13  -0.13   0.10
    29   1    -0.04  -0.09   0.36     0.01   0.05  -0.18     0.03  -0.12  -0.04
    30   1     0.01   0.04  -0.18    -0.01  -0.07   0.28    -0.13  -0.03   0.01
    31   1    -0.00   0.01  -0.05     0.00   0.03  -0.14     0.01   0.06  -0.04
    32   1    -0.03  -0.07   0.29    -0.01  -0.04   0.16    -0.06  -0.19   0.10
    33   1     0.01   0.06  -0.27    -0.00  -0.03   0.12    -0.13   0.06  -0.03
    34   1    -0.00   0.04  -0.19     0.01   0.00  -0.04    -0.07   0.09   0.02
    35   1    -0.01   0.02  -0.11     0.01   0.01  -0.08    -0.05   0.08   0.04
    36   1    -0.02   0.01  -0.06    -0.02   0.01   0.09    -0.06   0.05   0.08
    37   1    -0.04  -0.01   0.05    -0.03   0.03   0.26    -0.08  -0.04  -0.02
    38   1     0.09   0.01  -0.10     0.03  -0.07  -0.16     0.07   0.16   0.25
    39   1    -0.04  -0.02   0.17    -0.05   0.04   0.26     0.03  -0.12  -0.16
    40   1    -0.01  -0.01   0.24    -0.02   0.03   0.09     0.15  -0.20  -0.25
    41   1     0.10   0.01   0.03     0.05  -0.08  -0.25     0.17   0.05   0.15
    42   1     0.05  -0.00   0.21     0.02  -0.03  -0.13     0.24  -0.14  -0.14
                      4                      5                      6
                      A                      A                      A
 Frequencies --     97.1975               115.4846               151.9882
 Red. masses --      4.3577                 4.9443                 4.7809
 Frc consts  --      0.0243                 0.0389                 0.0651
 IR Inten    --      0.2430                 0.0444                 0.5674
  Atom  AN      X      Y      Z        X      Y      Z        X      Y      Z
     1   6     0.01   0.02  -0.06    -0.02  -0.03   0.13    -0.05  -0.06   0.05
     2   6     0.01  -0.01   0.04    -0.05  -0.03   0.09    -0.00  -0.03   0.03
     3   6     0.01   0.05  -0.16     0.01  -0.04   0.07    -0.12  -0.02   0.11
     4   6     0.01   0.00  -0.05    -0.02   0.00   0.15    -0.04  -0.08  -0.04
     5   6     0.01  -0.02   0.15    -0.05  -0.04  -0.06     0.01   0.08  -0.06
     6   6     0.02  -0.00   0.01    -0.06  -0.03   0.11     0.02  -0.07   0.11
     7   6     0.01   0.04  -0.09     0.02  -0.04  -0.10    -0.11   0.07   0.04
     8   6    -0.01  -0.02   0.07    -0.02   0.01   0.18    -0.01  -0.06  -0.11
     9   6     0.02   0.01  -0.11    -0.02   0.03   0.03    -0.03  -0.09  -0.05
    10   6     0.00  -0.00   0.10    -0.01  -0.03  -0.17    -0.04   0.13  -0.09
    11   6     0.03   0.01  -0.10    -0.05   0.01   0.06     0.01  -0.10   0.07
    12   6    -0.01  -0.03   0.09    -0.01   0.04   0.06     0.01  -0.04  -0.11
    13   6     0.01   0.00  -0.12    -0.01   0.07  -0.12    -0.02  -0.05  -0.14
    14   6    -0.02  -0.04   0.23    -0.03   0.03   0.05     0.03  -0.03   0.04
    15   6     0.00  -0.02  -0.04    -0.01   0.05  -0.08     0.00  -0.02  -0.14
    16   6     0.00  -0.02  -0.06    -0.00   0.03  -0.13     0.02   0.02  -0.07
    17   6    -0.01  -0.02   0.16    -0.02   0.03  -0.05     0.02   0.01   0.15
    18   6    -0.00  -0.02  -0.07     0.04   0.01  -0.10     0.02   0.03  -0.06
    19   6     0.01  -0.02  -0.01    -0.02   0.03  -0.10     0.01   0.03   0.07
    20   6    -0.01  -0.00  -0.03     0.11   0.01  -0.16     0.04   0.08   0.05
    21   6    -0.00  -0.01  -0.07     0.01  -0.01   0.03     0.03   0.01  -0.09
    22   6     0.02  -0.02  -0.10    -0.03  -0.00  -0.06     0.01   0.04   0.12
    23   6    -0.03   0.03   0.05     0.03  -0.02   0.14     0.06  -0.01  -0.10
    24   6     0.02  -0.01  -0.13    -0.02  -0.02   0.04     0.02   0.03  -0.01
    25   6    -0.04   0.04   0.10     0.14  -0.01  -0.08     0.04   0.08   0.12
    26   6    -0.06   0.05   0.16     0.10  -0.02   0.08     0.06   0.03   0.02
    27   1     0.02   0.09  -0.30     0.04  -0.04   0.10    -0.18  -0.07   0.20
    28   1     0.01  -0.05   0.26    -0.07  -0.04  -0.11     0.08   0.12  -0.12
    29   1     0.00   0.07  -0.17     0.05  -0.03  -0.18    -0.16   0.10   0.08
    30   1     0.03  -0.01   0.06    -0.08  -0.04   0.13     0.04  -0.08   0.18
    31   1    -0.02  -0.03   0.18    -0.01  -0.01   0.28     0.01  -0.08  -0.12
    32   1     0.00  -0.02   0.18    -0.00  -0.02  -0.31    -0.03   0.21  -0.18
    33   1     0.04   0.02  -0.15    -0.08   0.04   0.03     0.04  -0.14   0.13
    34   1     0.01   0.01  -0.16    -0.00   0.10  -0.24    -0.05  -0.03  -0.15
    35   1    -0.03  -0.05   0.36    -0.05   0.03   0.13     0.06  -0.06   0.09
    36   1    -0.01  -0.02   0.24    -0.02   0.03  -0.05     0.03   0.02   0.30
    37   1     0.03  -0.01  -0.11    -0.06  -0.01  -0.05    -0.01   0.05   0.23
    38   1     0.01  -0.01  -0.07     0.14   0.02  -0.24     0.03   0.13   0.10
    39   1     0.03  -0.01  -0.18    -0.04  -0.04   0.11     0.02   0.03  -0.01
    40   1    -0.03   0.04   0.07     0.00  -0.04   0.26     0.06  -0.05  -0.16
    41   1    -0.05   0.06   0.16     0.21  -0.01  -0.13     0.03   0.13   0.24
    42   1    -0.08   0.09   0.27     0.11  -0.03   0.16     0.07   0.02   0.04
                      7                      8                      9
                      A                      A                      A
 Frequencies --    166.1360               194.6470               229.3351
 Red. masses --      4.6295                 4.5407                 4.7214
 Frc consts  --      0.0753                 0.1014                 0.1463
 IR Inten    --      0.7668                 0.0240                 2.0323
  Atom  AN      X      Y      Z        X      Y      Z        X      Y      Z
     1   6     0.05   0.05  -0.04     0.06   0.01   0.12    -0.02  -0.03   0.14
     2   6     0.02   0.03  -0.06     0.04  -0.00   0.10    -0.03  -0.04   0.17
     3   6     0.11  -0.03   0.08     0.12  -0.01   0.04    -0.03  -0.03   0.13
     4   6     0.05   0.10  -0.07     0.04   0.03   0.09    -0.00   0.02  -0.01
     5   6     0.01  -0.03  -0.12     0.04  -0.05   0.05    -0.03  -0.02   0.08
     6   6    -0.01   0.02   0.07     0.04   0.04  -0.01    -0.03  -0.01   0.05
     7   6     0.10  -0.11   0.10     0.12  -0.03  -0.09    -0.02   0.03  -0.08
     8   6     0.02   0.10  -0.17    -0.00   0.01   0.10     0.03   0.05  -0.12
     9   6     0.03   0.07   0.06     0.04   0.05  -0.04    -0.01   0.05  -0.11
    10   6     0.06  -0.10  -0.04     0.09  -0.05  -0.06    -0.02   0.04  -0.14
    11   6    -0.01   0.03   0.17     0.04   0.07  -0.11    -0.02   0.05  -0.15
    12   6     0.00   0.07  -0.08    -0.01   0.00  -0.03     0.03   0.05  -0.07
    13   6     0.04   0.05   0.04     0.03   0.02  -0.08    -0.00   0.05  -0.07
    14   6    -0.06   0.04   0.04    -0.03  -0.00  -0.11     0.03   0.05  -0.07
    15   6     0.01   0.05  -0.03    -0.01   0.00  -0.07     0.02   0.03   0.04
    16   6    -0.01  -0.02  -0.04    -0.02  -0.02  -0.05     0.03  -0.02   0.16
    17   6    -0.08  -0.01   0.16    -0.04  -0.02  -0.06     0.01   0.00   0.06
    18   6    -0.00  -0.05  -0.10    -0.04  -0.02  -0.05     0.03  -0.04   0.12
    19   6    -0.04  -0.02   0.05    -0.05  -0.02   0.03     0.03  -0.02   0.12
    20   6    -0.02  -0.06  -0.10    -0.07   0.02   0.07    -0.02  -0.10   0.02
    21   6    -0.01  -0.05  -0.08    -0.03  -0.03  -0.09     0.05  -0.02   0.04
    22   6    -0.04  -0.04   0.01    -0.08  -0.01   0.18     0.07  -0.03  -0.07
    23   6    -0.04  -0.01   0.02    -0.03  -0.05  -0.17    -0.01   0.04   0.05
    24   6    -0.02  -0.05  -0.09    -0.07  -0.01   0.08     0.09  -0.04  -0.13
    25   6    -0.06  -0.02   0.02    -0.10   0.05   0.16    -0.07  -0.08  -0.06
    26   6    -0.08   0.01   0.11    -0.06  -0.00  -0.01    -0.08   0.01   0.01
    27   1     0.14  -0.04   0.17     0.16   0.02   0.02    -0.03  -0.04   0.20
    28   1    -0.04  -0.04  -0.18    -0.01  -0.06   0.05    -0.03  -0.01   0.08
    29   1     0.13  -0.17   0.22     0.16  -0.02  -0.19    -0.00   0.06  -0.19
    30   1    -0.04  -0.01   0.12     0.03   0.05  -0.06    -0.04  -0.01   0.05
    31   1     0.01   0.12  -0.25    -0.02   0.02   0.19     0.04   0.04  -0.17
    32   1     0.05  -0.14  -0.05     0.09  -0.06  -0.15    -0.01   0.09  -0.33
    33   1    -0.04   0.01   0.31     0.05   0.11  -0.24    -0.03   0.10  -0.29
    34   1     0.06   0.02   0.09     0.05   0.01  -0.08    -0.03   0.07  -0.07
    35   1    -0.09   0.06   0.07    -0.04   0.01  -0.16     0.03   0.06  -0.16
    36   1    -0.13  -0.02   0.29    -0.04  -0.02  -0.07    -0.02  -0.01   0.06
    37   1    -0.05  -0.04   0.04    -0.10   0.01   0.35     0.09  -0.05  -0.21
    38   1    -0.01  -0.09  -0.15    -0.08   0.04   0.11    -0.02  -0.19  -0.03
    39   1    -0.01  -0.06  -0.11    -0.08   0.01   0.16     0.12  -0.06  -0.30
    40   1    -0.05   0.02   0.07    -0.00  -0.07  -0.27    -0.00   0.10   0.05
    41   1    -0.06  -0.00   0.05    -0.14   0.10   0.31    -0.10  -0.13  -0.16
    42   1    -0.11   0.05   0.23    -0.06  -0.01  -0.00    -0.12   0.04  -0.00
                     10                     11                     12
                      A                      A                      A
 Frequencies --    241.5199               269.3520               309.9744
 Red. masses --      5.0690                 4.5648                 4.1806
 Frc consts  --      0.1742                 0.1951                 0.2367
 IR Inten    --      0.1402                 1.1895                 0.2999
  Atom  AN      X      Y      Z        X      Y      Z        X      Y      Z
     1   6     0.06   0.01  -0.02    -0.03   0.05  -0.10     0.03  -0.01  -0.07
     2   6     0.07   0.00   0.02    -0.06   0.03  -0.06     0.05  -0.00  -0.04
     3   6     0.08  -0.02   0.06    -0.03   0.03  -0.03     0.02  -0.01  -0.06
     4   6     0.03   0.02  -0.10    -0.01   0.05  -0.07     0.00  -0.03  -0.01
     5   6     0.08   0.00  -0.05    -0.06   0.03  -0.10     0.07   0.02  -0.08
     6   6     0.06  -0.02   0.14    -0.06  -0.02   0.15     0.04  -0.04   0.11
     7   6     0.09  -0.04   0.06    -0.05  -0.02   0.09     0.02  -0.01   0.07
     8   6    -0.01  -0.01  -0.04     0.02   0.04   0.12    -0.02  -0.06   0.14
     9   6     0.03   0.02  -0.14    -0.00   0.07  -0.13    -0.01  -0.00  -0.10
    10   6     0.09  -0.01  -0.06    -0.06  -0.00   0.01     0.05   0.01   0.03
    11   6     0.06  -0.00   0.02    -0.05   0.01   0.07     0.03  -0.02   0.01
    12   6    -0.03  -0.03   0.01     0.03   0.03   0.11    -0.02  -0.04   0.07
    13   6     0.01   0.00  -0.15     0.01   0.07  -0.15    -0.02   0.01  -0.09
    14   6    -0.06  -0.04   0.14     0.04   0.03   0.03     0.01  -0.01  -0.16
    15   6    -0.03  -0.03  -0.06     0.05   0.03  -0.01    -0.04  -0.02   0.07
    16   6    -0.06   0.01   0.01     0.06  -0.05   0.01    -0.05   0.05   0.16
    17   6    -0.04  -0.02   0.01     0.06  -0.02  -0.14    -0.01   0.03  -0.04
    18   6    -0.09   0.07   0.17     0.07  -0.08   0.03    -0.06   0.04   0.03
    19   6    -0.05   0.00  -0.09     0.08  -0.05  -0.04    -0.07   0.05   0.20
    20   6    -0.06   0.08   0.17    -0.02  -0.12   0.04     0.02   0.04  -0.07
    21   6    -0.10   0.05   0.17     0.09  -0.04   0.01    -0.04   0.00  -0.07
    22   6    -0.04   0.01  -0.16     0.08  -0.03   0.05    -0.06   0.02   0.08
    23   6    -0.05  -0.01   0.04     0.02   0.01  -0.08    -0.02  -0.01   0.02
    24   6    -0.09   0.03   0.03     0.09  -0.02   0.09    -0.02  -0.01  -0.17
    25   6     0.01   0.01  -0.03    -0.12  -0.04   0.07     0.06   0.01  -0.06
    26   6     0.03  -0.05  -0.15    -0.09   0.01  -0.02     0.02   0.02   0.09
    27   1     0.10  -0.03   0.11    -0.03   0.03  -0.02     0.02   0.00  -0.10
    28   1     0.06   0.00  -0.08    -0.06   0.04  -0.14     0.08   0.04  -0.11
    29   1     0.09  -0.06   0.11    -0.04  -0.06   0.21    -0.00  -0.02   0.15
    30   1     0.05  -0.06   0.29    -0.07  -0.08   0.37     0.02  -0.08   0.27
    31   1    -0.04   0.00   0.02     0.02   0.02   0.22    -0.03  -0.07   0.23
    32   1     0.10  -0.00  -0.12    -0.07  -0.02   0.04     0.05   0.01   0.08
    33   1     0.08  -0.04   0.09    -0.08  -0.01   0.22     0.05  -0.06   0.08
    34   1     0.01  -0.02  -0.12    -0.02   0.09  -0.16    -0.02   0.02  -0.13
    35   1    -0.07  -0.05   0.28     0.02   0.04   0.03     0.06  -0.01  -0.42
    36   1    -0.02  -0.01   0.04     0.04  -0.04  -0.29     0.05   0.05  -0.22
    37   1    -0.00  -0.00  -0.31     0.07  -0.02   0.09    -0.06   0.01   0.04
    38   1    -0.06   0.14   0.20    -0.02  -0.21   0.01     0.04   0.07  -0.11
    39   1    -0.08   0.02  -0.00     0.07  -0.02   0.17     0.02  -0.02  -0.38
    40   1    -0.05  -0.05  -0.01     0.06   0.08  -0.17    -0.04  -0.05   0.07
    41   1     0.03  -0.02  -0.12    -0.20  -0.05   0.12     0.12  -0.00  -0.13
    42   1     0.10  -0.12  -0.36    -0.14   0.05  -0.04     0.03   0.02   0.20
                     13                     14                     15
                      A                      A                      A
 Frequencies --    335.9349               359.7352               406.2925
 Red. masses --      5.1230                 5.4956                 3.6474
 Frc consts  --      0.3406                 0.4190                 0.3547
 IR Inten    --      0.2461                 1.3178                 0.7668
  Atom  AN      X      Y      Z        X      Y      Z        X      Y      Z
     1   6     0.02  -0.05  -0.07    -0.03   0.19   0.02     0.00  -0.01  -0.02
     2   6     0.03  -0.08   0.07    -0.12   0.16   0.07    -0.03  -0.05   0.08
     3   6    -0.04  -0.07   0.09     0.08   0.12   0.06    -0.03   0.02  -0.09
     4   6     0.03   0.02  -0.19    -0.02   0.06  -0.06     0.03   0.03  -0.01
     5   6     0.05  -0.02   0.07    -0.17   0.00  -0.00    -0.02   0.02  -0.10
     6   6     0.01  -0.07   0.08    -0.06   0.13   0.08    -0.03  -0.06   0.12
     7   6    -0.03   0.01   0.02     0.08  -0.05   0.02    -0.05  -0.01   0.10
     8   6     0.03   0.03  -0.12    -0.08  -0.02  -0.06     0.04   0.01   0.11
     9   6     0.02   0.03  -0.10    -0.01   0.02  -0.04     0.04   0.05  -0.05
    10   6     0.01   0.07  -0.10    -0.05  -0.09  -0.07    -0.05   0.02  -0.01
    11   6     0.01   0.01  -0.11    -0.04   0.05  -0.04    -0.01   0.05  -0.14
    12   6     0.01   0.00   0.18    -0.07  -0.18   0.00     0.05   0.03  -0.09
    13   6     0.01   0.02   0.15    -0.01  -0.14   0.03     0.05  -0.01   0.18
    14   6    -0.02  -0.00   0.11     0.04  -0.17  -0.01     0.06   0.02  -0.08
    15   6     0.00  -0.00   0.25    -0.05  -0.18   0.04     0.04   0.01  -0.02
    16   6    -0.02   0.02   0.04    -0.01  -0.07   0.01     0.03  -0.02  -0.10
    17   6     0.01  -0.00  -0.12     0.07  -0.08  -0.01     0.02  -0.01   0.11
    18   6    -0.03   0.02  -0.11    -0.03   0.00  -0.03    -0.03   0.00  -0.09
    19   6    -0.02   0.01  -0.08     0.06  -0.05   0.03     0.04  -0.02  -0.01
    20   6     0.01   0.04  -0.12     0.05   0.04  -0.02    -0.05   0.06   0.06
    21   6    -0.04  -0.01  -0.09    -0.01   0.05  -0.04    -0.06  -0.02  -0.02
    22   6    -0.04   0.00   0.01     0.09   0.03   0.04     0.03  -0.03  -0.01
    23   6    -0.01  -0.05  -0.06     0.03   0.03   0.01    -0.06  -0.03   0.09
    24   6    -0.08   0.02   0.09     0.04   0.07  -0.02    -0.02   0.00  -0.00
    25   6     0.04   0.04   0.03     0.09   0.03  -0.01     0.01   0.00  -0.01
    26   6     0.02  -0.00   0.07     0.08   0.05   0.02     0.01  -0.06  -0.05
    27   1    -0.09  -0.12   0.22     0.19   0.16   0.10    -0.04   0.05  -0.22
    28   1     0.09  -0.01   0.12    -0.30  -0.05  -0.03     0.01   0.07  -0.24
    29   1    -0.07   0.03   0.05     0.19  -0.14   0.03    -0.05  -0.03   0.19
    30   1    -0.02  -0.11   0.18     0.03   0.16   0.14    -0.05  -0.09   0.20
    31   1     0.04   0.04  -0.27    -0.15   0.03  -0.07     0.03  -0.01   0.31
    32   1     0.03   0.14  -0.23    -0.06  -0.20  -0.15    -0.05   0.04  -0.06
    33   1     0.00   0.03  -0.13    -0.01   0.03  -0.05    -0.05   0.11  -0.26
    34   1     0.00   0.02   0.16     0.07  -0.20   0.05     0.06  -0.08   0.37
    35   1    -0.03   0.02   0.08     0.12  -0.23  -0.06     0.05   0.03  -0.09
    36   1     0.05   0.00  -0.28     0.12  -0.07  -0.05    -0.01  -0.02   0.27
    37   1    -0.05   0.01   0.10     0.15   0.06   0.07     0.04  -0.02   0.01
    38   1     0.02   0.08  -0.12     0.05   0.11   0.01    -0.09   0.13   0.18
    39   1    -0.11   0.05   0.26     0.05   0.13  -0.02    -0.02   0.06   0.02
    40   1    -0.02  -0.10  -0.05     0.01  -0.01   0.05    -0.09  -0.04   0.20
    41   1     0.07   0.09   0.11     0.09   0.03  -0.00     0.04   0.02   0.02
    42   1     0.03   0.00   0.19     0.09   0.05   0.05     0.05  -0.10  -0.09
                     16                     17                     18
                      A                      A                      A
 Frequencies --    406.7357               425.2757               446.6535
 Red. masses --      5.2936                 3.4949                 5.0319
 Frc consts  --      0.5160                 0.3724                 0.5915
 IR Inten    --      1.4754                 2.1829                 1.5016
  Atom  AN      X      Y      Z        X      Y      Z        X      Y      Z
     1   6     0.03   0.01   0.03     0.00   0.01  -0.08    -0.01   0.06  -0.02
     2   6    -0.02   0.02  -0.04    -0.01   0.00  -0.11     0.02   0.07   0.06
     3   6     0.01   0.03   0.03    -0.04  -0.04   0.14     0.07   0.01   0.01
     4   6     0.04  -0.02   0.03     0.03   0.06  -0.08    -0.08  -0.08  -0.08
     5   6    -0.02   0.01   0.02    -0.03  -0.05   0.14     0.03   0.03   0.03
     6   6    -0.06   0.06  -0.05    -0.00  -0.01  -0.08     0.03   0.07   0.04
     7   6     0.01   0.05  -0.04    -0.03   0.03  -0.08     0.09  -0.03   0.03
     8   6     0.09  -0.01  -0.05     0.03   0.04   0.08    -0.07  -0.10  -0.01
     9   6    -0.03   0.03   0.04     0.05   0.04  -0.03    -0.11  -0.11  -0.03
    10   6    -0.02   0.01   0.03    -0.04   0.02  -0.05     0.10  -0.01  -0.04
    11   6    -0.07   0.03   0.08    -0.00  -0.00   0.09     0.00  -0.06  -0.06
    12   6     0.10  -0.02   0.02     0.03   0.01   0.04    -0.06   0.03  -0.02
    13   6    -0.03   0.07  -0.12     0.05   0.01   0.00    -0.13  -0.05   0.10
    14   6     0.21   0.01   0.02    -0.00  -0.01   0.00     0.05   0.09   0.09
    15   6    -0.01   0.03  -0.00     0.04  -0.00  -0.05    -0.07   0.05  -0.05
    16   6    -0.04   0.03   0.02     0.03  -0.03  -0.07    -0.03   0.10  -0.07
    17   6     0.21   0.04   0.02     0.00  -0.05  -0.04     0.07   0.19  -0.06
    18   6    -0.15   0.03  -0.04    -0.01   0.00  -0.02     0.05  -0.02  -0.01
    19   6     0.10   0.07   0.03     0.01  -0.05   0.02     0.03   0.16  -0.07
    20   6    -0.10   0.04  -0.05    -0.04   0.07   0.14    -0.05  -0.05   0.09
    21   6    -0.19  -0.07  -0.00    -0.01  -0.02  -0.08     0.08  -0.09  -0.09
    22   6     0.08  -0.01  -0.03    -0.01  -0.03   0.12    -0.02   0.04   0.08
    23   6    -0.12  -0.21  -0.01    -0.05   0.04   0.13    -0.00  -0.04   0.08
    24   6    -0.02   0.02   0.01     0.01  -0.02  -0.11     0.10  -0.07  -0.03
    25   6    -0.00  -0.05   0.05     0.02  -0.00  -0.09    -0.04  -0.10  -0.07
    26   6    -0.02  -0.19   0.04     0.00  -0.00  -0.05    -0.07  -0.08   0.02
    27   1     0.00   0.02   0.06    -0.07  -0.11   0.35     0.14   0.04   0.03
    28   1    -0.02   0.00   0.07    -0.02  -0.10   0.36    -0.03   0.00   0.01
    29   1     0.03   0.05  -0.08    -0.03   0.04  -0.12     0.08  -0.04   0.07
    30   1    -0.08   0.06  -0.10    -0.02  -0.03  -0.03     0.09   0.09   0.05
    31   1     0.10   0.00  -0.17     0.01   0.04   0.16    -0.01  -0.15   0.09
    32   1    -0.03  -0.02   0.07    -0.04   0.03  -0.04     0.10  -0.03  -0.10
    33   1    -0.08   0.02   0.14    -0.05  -0.02   0.26     0.12  -0.13  -0.13
    34   1    -0.03   0.10  -0.21     0.05  -0.03   0.11    -0.20  -0.04   0.21
    35   1     0.27  -0.03  -0.01    -0.03   0.01  -0.03     0.12   0.02   0.22
    36   1     0.27   0.07  -0.01    -0.01  -0.05  -0.10     0.10   0.20  -0.06
    37   1     0.07  -0.03  -0.11    -0.01  -0.01   0.27    -0.19   0.01   0.24
    38   1    -0.07   0.12  -0.10    -0.07   0.14   0.27    -0.10  -0.07   0.24
    39   1     0.00   0.17  -0.02     0.02  -0.00  -0.15     0.08  -0.09   0.03
    40   1    -0.14  -0.32  -0.03    -0.09   0.08   0.32    -0.02   0.06   0.22
    41   1     0.12   0.01   0.09     0.03  -0.02  -0.15    -0.02  -0.11  -0.11
    42   1     0.05  -0.26   0.05     0.02  -0.02  -0.05    -0.11  -0.04   0.08
                     19                     20                     21
                      A                      A                      A
 Frequencies --    449.6028               474.8338               492.6979
 Red. masses --      3.3495                 5.4566                 3.9300
 Frc consts  --      0.3989                 0.7249                 0.5621
 IR Inten    --      1.2045                 4.0944                 0.3396
  Atom  AN      X      Y      Z        X      Y      Z        X      Y      Z
     1   6    -0.01   0.04  -0.10     0.08  -0.09  -0.07    -0.01  -0.02   0.00
     2   6     0.00   0.05  -0.09     0.08  -0.11  -0.03    -0.00  -0.05   0.04
     3   6    -0.00  -0.03   0.11     0.03  -0.08  -0.00    -0.06  -0.01  -0.02
     4   6    -0.02   0.01  -0.08     0.05   0.03  -0.01     0.03   0.08  -0.02
     5   6    -0.01  -0.03   0.11     0.15   0.02   0.04    -0.02  -0.04  -0.01
     6   6     0.03   0.01  -0.01    -0.18   0.03   0.01     0.05  -0.03  -0.02
     7   6     0.01  -0.00  -0.05     0.05   0.08   0.03    -0.08  -0.04   0.02
     8   6    -0.05  -0.04   0.15     0.02  -0.02   0.03    -0.03   0.05   0.03
     9   6     0.00  -0.01  -0.09    -0.12   0.16   0.03     0.09   0.06   0.04
    10   6     0.01  -0.00  -0.05     0.10   0.11   0.01    -0.06  -0.01  -0.03
    11   6     0.02  -0.03   0.02    -0.18   0.20   0.02     0.07   0.05   0.01
    12   6    -0.03   0.01  -0.07    -0.00  -0.13  -0.06    -0.03  -0.02  -0.11
    13   6    -0.00  -0.04   0.09    -0.13   0.01   0.04     0.09  -0.04   0.07
    14   6     0.01   0.04  -0.10     0.05  -0.16  -0.02    -0.01  -0.01   0.12
    15   6    -0.02  -0.00  -0.03    -0.12  -0.02  -0.05    -0.01  -0.03  -0.16
    16   6    -0.01   0.02   0.00    -0.08  -0.00  -0.04    -0.02   0.01   0.03
    17   6    -0.02   0.07   0.11     0.06  -0.08   0.03     0.04   0.05  -0.11
    18   6     0.01  -0.00  -0.01     0.03  -0.06   0.02    -0.07   0.05   0.20
    19   6     0.00   0.05   0.03    -0.05   0.02  -0.04     0.02   0.04  -0.03
    20   6     0.02  -0.05  -0.11     0.04  -0.08   0.02    -0.01  -0.03  -0.05
    21   6    -0.01   0.02   0.10     0.07   0.02  -0.00    -0.04   0.02   0.02
    22   6     0.02   0.02  -0.12    -0.04   0.08  -0.01     0.00   0.05   0.09
    23   6     0.03  -0.04  -0.07     0.07   0.04  -0.00     0.02  -0.07  -0.11
    24   6     0.00   0.02   0.08     0.03   0.03  -0.01     0.01   0.04  -0.08
    25   6    -0.02  -0.00   0.08     0.01  -0.06   0.01     0.03  -0.07  -0.04
    26   6     0.00  -0.03   0.01     0.03   0.04   0.01    -0.01  -0.01   0.14
    27   1     0.00  -0.07   0.31    -0.07  -0.13   0.03    -0.08  -0.00  -0.09
    28   1    -0.05  -0.09   0.31     0.26   0.05   0.10    -0.00  -0.03  -0.06
    29   1     0.01  -0.01  -0.05    -0.04   0.13   0.07    -0.07  -0.04   0.02
    30   1     0.05  -0.01   0.13    -0.40  -0.08  -0.01     0.03  -0.02  -0.10
    31   1    -0.05  -0.07   0.39    -0.09   0.04   0.09    -0.10   0.07   0.22
    32   1     0.01  -0.01  -0.05     0.11   0.16   0.00    -0.05   0.04  -0.08
    33   1     0.04  -0.09   0.18    -0.24   0.24   0.03     0.01   0.11  -0.03
    34   1     0.01  -0.08   0.22    -0.03  -0.06   0.07     0.17  -0.15   0.23
    35   1     0.06   0.02  -0.16     0.08  -0.19   0.02     0.01  -0.06   0.35
    36   1    -0.03   0.06   0.20     0.14  -0.04   0.11     0.05   0.06  -0.10
    37   1     0.04   0.00  -0.30    -0.06   0.08   0.03    -0.00   0.06   0.15
    38   1     0.03  -0.09  -0.18     0.03  -0.10   0.03     0.04  -0.09  -0.23
    39   1     0.01   0.01   0.05     0.02  -0.05   0.00     0.04   0.06  -0.21
    40   1     0.06  -0.07  -0.22     0.07   0.05  -0.01     0.05  -0.16  -0.29
    41   1    -0.02   0.03   0.17    -0.05  -0.08   0.00     0.10  -0.12  -0.20
    42   1     0.00  -0.03  -0.04    -0.03   0.08  -0.00    -0.04   0.01   0.21
                     22                     23                     24
                      A                      A                      A
 Frequencies --    500.2382               530.1066               534.6859
 Red. masses --      5.7352                 3.7814                 4.7710
 Frc consts  --      0.8456                 0.6261                 0.8036
 IR Inten    --      1.9484                 5.3939                 1.4286
  Atom  AN      X      Y      Z        X      Y      Z        X      Y      Z
     1   6    -0.08  -0.07  -0.00    -0.00   0.04  -0.15     0.04   0.04  -0.10
     2   6     0.10  -0.03   0.01     0.01  -0.00   0.08    -0.07  -0.04   0.05
     3   6    -0.09  -0.12  -0.05    -0.05   0.02  -0.06     0.11   0.03  -0.04
     4   6    -0.11   0.08   0.03     0.01   0.02   0.03     0.00  -0.04  -0.02
     5   6     0.13  -0.05  -0.02    -0.01  -0.07   0.07    -0.04   0.06   0.09
     6   6     0.10   0.04   0.01     0.05   0.03   0.01    -0.08  -0.09  -0.05
     7   6    -0.08  -0.10  -0.03    -0.08  -0.07   0.10     0.12   0.07   0.13
     8   6    -0.17   0.09  -0.03     0.02   0.02  -0.01    -0.01  -0.03   0.01
     9   6    -0.03   0.07   0.03     0.02  -0.00   0.16    -0.01  -0.10   0.09
    10   6     0.09  -0.03   0.00    -0.04   0.00  -0.15     0.04   0.09  -0.09
    11   6     0.10   0.13   0.04     0.06   0.07  -0.01    -0.09  -0.14  -0.04
    12   6    -0.17   0.03   0.04     0.01  -0.07   0.10    -0.01   0.09   0.04
    13   6    -0.04  -0.02  -0.05     0.02  -0.02  -0.05     0.01   0.04   0.00
    14   6    -0.06   0.10  -0.02     0.04  -0.06  -0.01    -0.05   0.09   0.03
    15   6    -0.07  -0.06   0.03    -0.00  -0.02  -0.04     0.02   0.06  -0.06
    16   6    -0.02  -0.09  -0.01     0.00   0.06  -0.08     0.00  -0.09  -0.05
    17   6    -0.03   0.07  -0.00     0.04   0.04   0.00    -0.05  -0.05  -0.05
    18   6    -0.06  -0.08  -0.13     0.05   0.02  -0.03    -0.06  -0.04  -0.00
    19   6     0.13  -0.04   0.06    -0.05   0.08   0.08     0.02  -0.09   0.05
    20   6    -0.02  -0.02   0.02     0.02  -0.00  -0.04    -0.03  -0.07  -0.03
    21   6    -0.05   0.03  -0.03     0.03  -0.03   0.12    -0.07   0.11   0.05
    22   6     0.22   0.04   0.00    -0.07  -0.02   0.01     0.05   0.08   0.06
    23   6    -0.02  -0.02   0.07    -0.02   0.01   0.05     0.04  -0.00   0.03
    24   6     0.12   0.12   0.01     0.01  -0.09  -0.04    -0.01   0.15  -0.10
    25   6     0.03  -0.06   0.07    -0.06   0.07   0.06     0.03  -0.10   0.10
    26   6     0.07  -0.05  -0.06    -0.03  -0.02  -0.09     0.08  -0.03  -0.02
    27   1    -0.07  -0.11  -0.07    -0.05  -0.01   0.05     0.08   0.01   0.01
    28   1     0.10  -0.06  -0.05    -0.04  -0.09   0.13     0.00   0.07   0.13
    29   1    -0.17  -0.04  -0.03    -0.08  -0.14   0.32     0.12   0.02   0.28
    30   1     0.01   0.00  -0.03     0.04   0.07  -0.15    -0.02  -0.03  -0.19
    31   1    -0.21   0.13  -0.12    -0.01   0.06  -0.21     0.06  -0.07  -0.02
    32   1     0.10   0.09   0.03    -0.02   0.08  -0.26     0.03   0.01  -0.24
    33   1     0.12   0.12   0.02     0.07   0.12  -0.23    -0.11  -0.08  -0.18
    34   1    -0.00  -0.02  -0.10     0.07   0.01  -0.22    -0.05   0.10  -0.05
    35   1     0.02   0.06  -0.11     0.10  -0.09  -0.15    -0.13   0.15  -0.00
    36   1    -0.14   0.01  -0.10     0.15   0.09  -0.11    -0.15  -0.11  -0.16
    37   1     0.30   0.07  -0.02    -0.15  -0.06  -0.10     0.20   0.13   0.04
    38   1    -0.03   0.10   0.11     0.03  -0.08  -0.09     0.02  -0.01  -0.12
    39   1     0.14   0.28   0.02     0.04  -0.19  -0.21     0.03   0.21  -0.27
    40   1    -0.06  -0.07   0.18     0.01   0.07  -0.02     0.04  -0.13  -0.04
    41   1     0.01  -0.02   0.19    -0.07   0.09   0.13     0.02  -0.09   0.12
    42   1     0.07  -0.06  -0.11     0.01  -0.08  -0.23     0.05  -0.02  -0.16
                     25                     26                     27
                      A                      A                      A
 Frequencies --    544.3896               548.6047               562.0306
 Red. masses --      6.1713                 3.6429                 4.0779
 Frc consts  --      1.0776                 0.6460                 0.7589
 IR Inten    --      0.2052                 2.3251                 0.6242
  Atom  AN      X      Y      Z        X      Y      Z        X      Y      Z
     1   6     0.00  -0.02  -0.05     0.03  -0.05   0.17    -0.05  -0.01   0.06
     2   6    -0.01  -0.05   0.04    -0.04  -0.07   0.07     0.05   0.04   0.17
     3   6     0.07  -0.04  -0.04     0.04   0.01   0.01    -0.06   0.01  -0.06
     4   6    -0.04   0.01  -0.03     0.05   0.07  -0.14    -0.04  -0.03  -0.18
     5   6     0.04   0.05   0.07    -0.03   0.04  -0.06     0.05  -0.04   0.03
     6   6    -0.09  -0.02  -0.05    -0.03  -0.07  -0.11     0.04   0.19  -0.10
     7   6     0.09   0.03   0.08     0.05   0.06  -0.01    -0.08  -0.10   0.06
     8   6    -0.08  -0.00   0.03    -0.04   0.01  -0.02     0.08  -0.02   0.06
     9   6    -0.06  -0.01   0.04     0.06   0.04  -0.10    -0.09  -0.02  -0.06
    10   6     0.10   0.07  -0.05    -0.03   0.01   0.08     0.04  -0.03  -0.07
    11   6    -0.10  -0.00   0.02    -0.03  -0.05   0.08     0.01   0.01   0.14
    12   6    -0.07   0.02  -0.07    -0.05  -0.05   0.04     0.10   0.05  -0.02
    13   6    -0.04  -0.04   0.00     0.05  -0.03   0.04    -0.09   0.03   0.01
    14   6    -0.05   0.05   0.04    -0.02  -0.03   0.05     0.04  -0.00   0.01
    15   6    -0.00  -0.03  -0.08    -0.02  -0.04  -0.03     0.03   0.08  -0.03
    16   6     0.06  -0.03   0.07    -0.01   0.04  -0.00     0.01  -0.02   0.05
    17   6    -0.02   0.03  -0.04     0.00   0.08  -0.06     0.02  -0.13  -0.01
    18   6    -0.00   0.08   0.05     0.04  -0.01  -0.10    -0.00  -0.01  -0.02
    19   6     0.13  -0.08   0.05    -0.02   0.08   0.10    -0.03  -0.08   0.03
    20   6     0.08   0.17  -0.06     0.01  -0.02  -0.07     0.00  -0.00  -0.02
    21   6    -0.04  -0.11   0.05     0.02  -0.01   0.08    -0.01   0.03  -0.01
    22   6     0.17  -0.25   0.03    -0.02   0.01   0.01    -0.03  -0.02  -0.02
    23   6    -0.16  -0.01  -0.08    -0.00   0.01   0.08     0.02   0.02  -0.01
    24   6     0.09  -0.17   0.08     0.04  -0.04  -0.03    -0.07   0.02   0.01
    25   6     0.01   0.25  -0.10    -0.04   0.04   0.09     0.02  -0.00   0.00
    26   6    -0.06   0.08   0.02     0.00  -0.04  -0.11     0.03   0.03   0.00
    27   1     0.04  -0.04  -0.06     0.01   0.07  -0.27     0.04   0.11  -0.31
    28   1     0.08   0.06   0.07     0.04   0.12  -0.27    -0.02  -0.02  -0.18
    29   1     0.03   0.06   0.16     0.07   0.11  -0.23    -0.09  -0.07   0.00
    30   1    -0.15  -0.02  -0.17    -0.03  -0.05  -0.20     0.06   0.25  -0.32
    31   1    -0.09  -0.02   0.16    -0.10   0.02   0.19     0.14  -0.10   0.35
    32   1     0.10   0.06  -0.16    -0.03  -0.02  -0.00     0.06   0.11  -0.27
    33   1    -0.13   0.03  -0.03    -0.11  -0.04   0.22     0.13  -0.09   0.18
    34   1    -0.03  -0.06   0.04     0.11  -0.11   0.20    -0.16   0.03   0.17
    35   1    -0.03   0.03   0.12     0.05  -0.07  -0.04    -0.05   0.07  -0.02
    36   1    -0.13  -0.03  -0.08     0.08   0.11  -0.26     0.01  -0.14  -0.05
    37   1     0.15  -0.27  -0.07    -0.06  -0.02  -0.12     0.05   0.00  -0.07
    38   1     0.06   0.11  -0.07    -0.02  -0.02  -0.00    -0.01   0.03   0.02
    39   1     0.12  -0.04   0.04     0.06  -0.09  -0.17    -0.07   0.01   0.01
    40   1    -0.13   0.05  -0.14     0.00   0.05   0.10     0.01  -0.00   0.01
    41   1     0.05   0.25  -0.14    -0.07   0.10   0.26     0.00   0.00   0.03
    42   1     0.09  -0.04   0.14     0.03  -0.07  -0.23     0.01   0.04   0.03
                     28                     29                     30
                      A                      A                      A
 Frequencies --    569.6273               599.6872               635.3205
 Red. masses --      3.9028                 4.0358                 6.9453
 Frc consts  --      0.7461                 0.8551                 1.6517
 IR Inten    --      0.6136                 4.7658                 3.7932
  Atom  AN      X      Y      Z        X      Y      Z        X      Y      Z
     1   6    -0.03  -0.00   0.02     0.02   0.02  -0.06     0.12   0.04   0.02
     2   6     0.04   0.07  -0.08     0.01   0.01  -0.06     0.07  -0.03  -0.01
     3   6    -0.03  -0.03   0.06    -0.01   0.02   0.01    -0.02   0.17   0.03
     4   6    -0.04  -0.06   0.02     0.02  -0.02   0.09     0.11  -0.08  -0.00
     5   6     0.05   0.01  -0.07    -0.01  -0.02   0.01     0.03  -0.15  -0.02
     6   6    -0.01   0.07   0.13     0.00  -0.01   0.06     0.03   0.01  -0.01
     7   6    -0.02  -0.02  -0.12    -0.01   0.00  -0.00    -0.06   0.02   0.02
     8   6     0.04  -0.01  -0.03     0.03  -0.01  -0.00    -0.08  -0.17  -0.02
     9   6    -0.08  -0.02  -0.02     0.01  -0.01   0.06     0.07   0.01  -0.02
    10   6     0.04  -0.04   0.09    -0.03  -0.00  -0.02    -0.14  -0.03  -0.03
    11   6    -0.01   0.05  -0.09     0.01   0.02  -0.05     0.02  -0.03   0.01
    12   6     0.05   0.04  -0.02     0.03   0.01  -0.17    -0.07   0.02  -0.06
    13   6    -0.07  -0.01   0.11     0.00  -0.01   0.00     0.05   0.19   0.04
    14   6     0.01   0.01   0.08    -0.02  -0.03   0.14     0.07   0.10   0.01
    15   6     0.02   0.05  -0.04     0.00   0.03  -0.14    -0.15   0.08   0.04
    16   6     0.03  -0.03  -0.08     0.00   0.03   0.25    -0.18  -0.07   0.01
    17   6     0.02  -0.07  -0.09     0.01  -0.02  -0.14     0.06   0.00  -0.00
    18   6    -0.01   0.02   0.02     0.02  -0.04  -0.13    -0.06  -0.17   0.03
    19   6     0.01  -0.06   0.03    -0.04   0.00   0.16    -0.01  -0.01  -0.06
    20   6     0.03  -0.00  -0.12    -0.01  -0.00  -0.02     0.23  -0.12   0.04
    21   6    -0.04   0.03   0.16     0.02  -0.01  -0.12    -0.08  -0.07  -0.01
    22   6    -0.01  -0.04   0.13    -0.02   0.00  -0.09     0.01   0.02   0.03
    23   6    -0.02   0.01   0.03     0.01   0.03   0.05    -0.22   0.07  -0.02
    24   6    -0.00  -0.03  -0.13    -0.05   0.02   0.08     0.07  -0.03  -0.02
    25   6    -0.02   0.07   0.09    -0.00  -0.01   0.03     0.07   0.07   0.05
    26   6     0.02  -0.00  -0.07     0.03  -0.01  -0.06     0.08   0.16  -0.08
    27   1     0.01  -0.04   0.17    -0.02  -0.02   0.14    -0.07   0.16   0.00
    28   1    -0.00  -0.03  -0.01    -0.01  -0.05   0.14     0.08  -0.13  -0.01
    29   1    -0.04   0.02  -0.18    -0.00  -0.04   0.09     0.09  -0.10   0.00
    30   1    -0.02   0.02   0.31    -0.00  -0.02   0.09     0.03   0.00   0.01
    31   1     0.11  -0.05  -0.07     0.02  -0.02   0.11    -0.11  -0.16   0.04
    32   1     0.04  -0.05   0.28    -0.03  -0.01   0.06    -0.12   0.07  -0.03
    33   1     0.07  -0.00  -0.09     0.01   0.05  -0.15     0.02  -0.04   0.05
    34   1    -0.10   0.02   0.13     0.02  -0.07   0.16     0.08   0.18   0.01
    35   1    -0.06   0.05   0.17    -0.06  -0.03   0.33     0.07   0.08   0.13
    36   1    -0.01  -0.09  -0.13     0.05  -0.01  -0.31    -0.01  -0.02   0.10
    37   1     0.04  -0.04   0.09     0.04  -0.01  -0.30    -0.07   0.00   0.11
    38   1     0.06  -0.06  -0.23    -0.08   0.12   0.23     0.25  -0.07   0.01
    39   1     0.06  -0.04  -0.41    -0.06   0.02   0.14     0.07  -0.01   0.01
    40   1     0.01  -0.03  -0.14    -0.04   0.08   0.32    -0.25   0.00   0.04
    41   1    -0.01   0.09   0.13    -0.07   0.07   0.26    -0.19  -0.01   0.06
    42   1     0.09  -0.08  -0.26    -0.02   0.04   0.06     0.20   0.05  -0.07
                     31                     32                     33
                      A                      A                      A
 Frequencies --    652.5472               657.1122               704.3225
 Red. masses --      3.8446                 6.1858                 3.4424
 Frc consts  --      0.9645                 1.5737                 1.0061
 IR Inten    --      4.6875                17.8149                 1.0678
  Atom  AN      X      Y      Z        X      Y      Z        X      Y      Z
     1   6    -0.01   0.00  -0.02     0.18   0.04   0.02    -0.02  -0.03   0.12
     2   6    -0.01  -0.00   0.03     0.14  -0.04   0.01     0.00   0.03  -0.12
     3   6    -0.00  -0.03   0.06    -0.04   0.24   0.07     0.00   0.01  -0.11
     4   6    -0.00   0.02  -0.10     0.12  -0.10  -0.04    -0.01  -0.05   0.19
     5   6    -0.01   0.03  -0.07     0.14  -0.23  -0.07    -0.01  -0.02   0.10
     6   6     0.01  -0.03   0.06    -0.10   0.11   0.03     0.00   0.02  -0.06
     7   6     0.01   0.02  -0.07    -0.09   0.04  -0.01    -0.01  -0.03   0.11
     8   6     0.00   0.01  -0.02    -0.01  -0.14  -0.03    -0.01  -0.01  -0.08
     9   6    -0.00  -0.03   0.09    -0.01  -0.02   0.01     0.02   0.05  -0.18
    10   6     0.00  -0.02   0.08    -0.13  -0.04  -0.00     0.02   0.03  -0.11
    11   6     0.01  -0.00  -0.05    -0.11   0.03  -0.00     0.00   0.01  -0.01
    12   6    -0.00   0.01   0.16    -0.04  -0.01   0.06    -0.01   0.00   0.01
    13   6    -0.00   0.01   0.05     0.00  -0.01  -0.01     0.01   0.01   0.07
    14   6     0.04   0.03   0.02    -0.15   0.01  -0.01     0.01   0.01   0.05
    15   6    -0.02   0.05  -0.18     0.03  -0.01  -0.03    -0.01   0.01   0.00
    16   6    -0.03  -0.03  -0.14     0.08   0.02  -0.05    -0.01  -0.01  -0.12
    17   6     0.03  -0.03   0.02    -0.15   0.06  -0.01     0.02  -0.01  -0.03
    18   6    -0.01  -0.06  -0.02     0.02   0.10  -0.03     0.01  -0.02  -0.06
    19   6    -0.04  -0.00   0.19     0.04  -0.02   0.06    -0.02   0.00   0.10
    20   6     0.04  -0.01   0.12    -0.14   0.09  -0.01    -0.01   0.02   0.05
    21   6    -0.02  -0.01   0.02     0.05   0.04   0.02     0.00   0.01   0.07
    22   6    -0.00   0.00  -0.09     0.09  -0.03  -0.00    -0.01   0.00   0.00
    23   6    -0.04   0.00  -0.11     0.13  -0.05  -0.00     0.02  -0.01  -0.05
    24   6    -0.02   0.01   0.10     0.05   0.03   0.03    -0.01  -0.00   0.03
    25   6     0.04  -0.03  -0.10    -0.03  -0.03  -0.05     0.01  -0.02  -0.06
    26   6    -0.00   0.08   0.09    -0.05  -0.09   0.07    -0.01   0.02   0.06
    27   1     0.00  -0.04   0.10    -0.08   0.22   0.07     0.01   0.05  -0.21
    28   1    -0.01   0.04  -0.12     0.23  -0.19  -0.07    -0.02  -0.05   0.21
    29   1     0.01   0.04  -0.13     0.11  -0.10  -0.05    -0.02  -0.04   0.16
    30   1     0.03   0.01  -0.06    -0.18   0.08  -0.01    -0.02  -0.10   0.37
    31   1     0.02   0.01  -0.07    -0.01  -0.13  -0.05    -0.00   0.00  -0.21
    32   1    -0.00  -0.05   0.14    -0.11   0.17   0.06     0.02   0.04  -0.16
    33   1     0.02   0.05  -0.25    -0.06   0.01  -0.04    -0.02  -0.11   0.47
    34   1    -0.00  -0.01   0.12    -0.00  -0.01   0.02     0.01  -0.02   0.17
    35   1     0.08   0.06  -0.37    -0.15   0.03  -0.12     0.02   0.01  -0.03
    36   1     0.09  -0.02  -0.38    -0.20   0.02  -0.13     0.04  -0.01  -0.18
    37   1     0.05  -0.02  -0.38     0.16  -0.02  -0.08     0.03  -0.02  -0.23
    38   1     0.03   0.03   0.17    -0.14   0.07  -0.01    -0.03   0.04   0.11
    39   1    -0.00  -0.02  -0.04     0.07   0.08  -0.02     0.03  -0.05  -0.18
    40   1    -0.04  -0.02  -0.12     0.15  -0.01  -0.07     0.04  -0.01  -0.12
    41   1    -0.02  -0.09  -0.19     0.15   0.01  -0.09     0.02  -0.03  -0.08
    42   1    -0.00   0.09   0.20    -0.11  -0.04   0.05    -0.03   0.03   0.07
                     34                     35                     36
                      A                      A                      A
 Frequencies --    716.5273               720.5274               745.2769
 Red. masses --      5.6152                 6.3492                 5.6899
 Frc consts  --      1.6986                 1.9421                 1.8620
 IR Inten    --      1.5720                 3.7224                 2.9775
  Atom  AN      X      Y      Z        X      Y      Z        X      Y      Z
     1   6     0.00  -0.01   0.00    -0.02   0.00  -0.03    -0.05  -0.04  -0.02
     2   6    -0.01   0.01  -0.00    -0.03   0.01   0.02    -0.04   0.11   0.03
     3   6     0.00  -0.00  -0.01     0.00  -0.06   0.01    -0.06  -0.17  -0.05
     4   6     0.01   0.00  -0.00     0.00  -0.01  -0.03     0.08  -0.11  -0.01
     5   6    -0.03   0.01   0.01    -0.07   0.06  -0.00    -0.02   0.13   0.03
     6   6     0.04  -0.00  -0.00     0.09  -0.07   0.00    -0.14   0.21   0.05
     7   6    -0.00   0.00   0.01     0.02  -0.01  -0.02    -0.07  -0.10  -0.04
     8   6     0.15   0.08   0.03    -0.16  -0.14  -0.03    -0.02  -0.21  -0.04
     9   6    -0.04  -0.03  -0.01     0.05   0.03   0.04     0.15   0.01   0.00
    10   6    -0.02  -0.00  -0.01     0.00  -0.01   0.02     0.15   0.01   0.01
    11   6     0.03  -0.03  -0.01     0.09  -0.01   0.01    -0.13   0.02   0.01
    12   6     0.10  -0.01  -0.01    -0.10  -0.02  -0.05    -0.01  -0.05   0.02
    13   6    -0.06  -0.01   0.01     0.05   0.32   0.04     0.26   0.10   0.01
    14   6    -0.17  -0.16  -0.03     0.05  -0.09   0.00    -0.09  -0.04   0.00
    15   6     0.02   0.04   0.02    -0.14   0.17   0.02     0.09  -0.01  -0.02
    16   6    -0.03   0.05  -0.01    -0.09   0.01   0.01     0.06   0.01   0.01
    17   6    -0.14  -0.09  -0.03     0.07  -0.24   0.00    -0.08   0.10   0.00
    18   6     0.04  -0.03  -0.01     0.01   0.08  -0.03     0.02  -0.01   0.03
    19   6    -0.07   0.05   0.00    -0.03  -0.08   0.01    -0.01   0.04   0.02
    20   6     0.11   0.01   0.02    -0.14   0.15  -0.04     0.05  -0.03   0.04
    21   6    -0.02  -0.09   0.04     0.12  -0.01   0.03    -0.02  -0.01  -0.06
    22   6     0.07   0.26   0.01     0.04   0.03   0.01     0.01   0.04  -0.03
    23   6    -0.19  -0.12  -0.04     0.16  -0.04   0.04    -0.08  -0.02   0.01
    24   6     0.28   0.09   0.04     0.13  -0.03   0.03    -0.00   0.04  -0.00
    25   6     0.01   0.09  -0.05    -0.05   0.07  -0.04    -0.00   0.00   0.03
    26   6    -0.08  -0.11   0.02    -0.07  -0.11   0.03    -0.01  -0.02  -0.01
    27   1     0.02   0.00  -0.01    -0.02  -0.07   0.01    -0.04  -0.18  -0.00
    28   1    -0.03   0.01   0.00    -0.10   0.05  -0.01    -0.16   0.07   0.03
    29   1     0.01  -0.00   0.01    -0.01   0.02  -0.03    -0.28   0.04   0.04
    30   1     0.08   0.01   0.03     0.15  -0.02  -0.08    -0.11   0.24   0.01
    31   1     0.17   0.07   0.03    -0.22  -0.12   0.07     0.04  -0.25  -0.02
    32   1    -0.02  -0.02  -0.02    -0.01  -0.08   0.00     0.15   0.00   0.06
    33   1     0.07  -0.07   0.02     0.07   0.03  -0.10    -0.14   0.05  -0.03
    34   1    -0.10   0.02  -0.04     0.02   0.33   0.08     0.33   0.04   0.08
    35   1    -0.31  -0.07   0.04    -0.01  -0.06  -0.02    -0.03  -0.06  -0.09
    36   1    -0.08  -0.06   0.04     0.07  -0.25   0.01    -0.04   0.11  -0.11
    37   1     0.06   0.24  -0.13     0.04   0.02  -0.04    -0.00   0.06   0.06
    38   1     0.06  -0.03   0.15    -0.13   0.11  -0.09     0.09  -0.09  -0.10
    39   1     0.32   0.10  -0.14     0.13  -0.09   0.01    -0.02   0.08   0.12
    40   1    -0.20  -0.09   0.01     0.20   0.09  -0.04    -0.08  -0.05   0.01
    41   1     0.01   0.13   0.05     0.19   0.13  -0.07    -0.01  -0.06  -0.09
    42   1     0.07  -0.24   0.19    -0.11  -0.08  -0.03     0.05  -0.08  -0.07
                     37                     38                     39
                      A                      A                      A
 Frequencies --    754.7137               760.1123               766.0213
 Red. masses --      2.6369                 1.3808                 1.3599
 Frc consts  --      0.8849                 0.4700                 0.4701
 IR Inten    --      1.1831                33.4651                13.9773
  Atom  AN      X      Y      Z        X      Y      Z        X      Y      Z
     1   6     0.00   0.01  -0.06    -0.01  -0.01   0.04    -0.00   0.00  -0.01
     2   6    -0.01  -0.01   0.07    -0.00  -0.02   0.06    -0.00   0.01  -0.01
     3   6    -0.00  -0.02   0.01     0.00   0.03  -0.06    -0.00  -0.01   0.01
     4   6     0.01  -0.00  -0.03    -0.01  -0.00   0.02     0.00  -0.01   0.01
     5   6    -0.01   0.02  -0.03     0.01   0.01  -0.05    -0.00   0.00   0.02
     6   6    -0.01   0.02   0.01    -0.00  -0.01  -0.00    -0.01   0.01  -0.00
     7   6    -0.00   0.01  -0.04     0.00   0.01  -0.05    -0.00  -0.01   0.01
     8   6    -0.00  -0.03   0.04    -0.00   0.01  -0.00    -0.01  -0.02  -0.00
     9   6     0.01   0.00   0.01     0.00   0.02  -0.08     0.01   0.00   0.00
    10   6     0.00  -0.00   0.02     0.01   0.01  -0.05     0.01  -0.00   0.02
    11   6    -0.01   0.00   0.04    -0.01  -0.02   0.05    -0.01   0.01  -0.01
    12   6     0.00   0.00  -0.12    -0.00   0.00   0.04    -0.01  -0.00   0.06
    13   6     0.02   0.02  -0.06    -0.00  -0.00   0.01     0.02   0.01  -0.00
    14   6     0.00   0.01  -0.00     0.01   0.00  -0.01     0.01   0.01  -0.03
    15   6     0.01  -0.04   0.17    -0.00   0.00  -0.03     0.00   0.00  -0.05
    16   6     0.01  -0.01  -0.04    -0.01  -0.00   0.01    -0.00  -0.00   0.01
    17   6     0.01   0.05  -0.08     0.00  -0.01   0.02     0.00  -0.01   0.01
    18   6     0.02  -0.05  -0.14    -0.00   0.01   0.03    -0.01   0.02   0.07
    19   6     0.00   0.01   0.02     0.00  -0.00  -0.02     0.01  -0.01  -0.05
    20   6    -0.01   0.01   0.06     0.01  -0.00  -0.02     0.01  -0.02  -0.05
    21   6    -0.02   0.03   0.13     0.00  -0.00   0.00    -0.00   0.01   0.01
    22   6    -0.03  -0.01   0.07     0.00   0.00   0.00    -0.00  -0.00   0.03
    23   6     0.02  -0.00  -0.07     0.00  -0.00  -0.00     0.02  -0.01  -0.05
    24   6    -0.03  -0.01   0.02     0.01  -0.00  -0.00    -0.01   0.00   0.02
    25   6     0.02  -0.05  -0.07     0.00   0.01  -0.00     0.00  -0.01  -0.04
    26   6    -0.01   0.04   0.05     0.00  -0.01  -0.01     0.01  -0.02  -0.06
    27   1    -0.02  -0.07   0.16    -0.02  -0.10   0.39     0.00   0.02  -0.08
    28   1    -0.02   0.01  -0.01    -0.01  -0.09   0.31     0.00   0.03  -0.11
    29   1    -0.03  -0.02   0.09    -0.03  -0.14   0.51    -0.00   0.04  -0.13
    30   1    -0.00   0.07  -0.20     0.01   0.06  -0.26    -0.01  -0.01   0.07
    31   1    -0.01  -0.03   0.08     0.00   0.02  -0.08    -0.00  -0.00  -0.15
    32   1    -0.00  -0.04   0.12    -0.02  -0.12   0.49     0.02   0.04  -0.14
    33   1    -0.00   0.05  -0.12    -0.00   0.02  -0.11    -0.01  -0.00   0.04
    34   1     0.01   0.04  -0.13    -0.00  -0.05   0.18     0.01  -0.02   0.08
    35   1    -0.02  -0.03   0.40     0.01   0.01  -0.06    -0.00   0.01   0.04
    36   1    -0.04   0.05   0.28     0.00  -0.01  -0.01    -0.03  -0.01   0.15
    37   1     0.04  -0.04  -0.37    -0.01   0.01   0.03     0.03  -0.01  -0.13
    38   1    -0.05   0.10   0.23    -0.02   0.02   0.06    -0.07   0.09   0.24
    39   1     0.06  -0.07  -0.46     0.00  -0.00   0.00     0.03  -0.02  -0.23
    40   1     0.02  -0.00  -0.08    -0.01   0.02   0.07    -0.07   0.09   0.41
    41   1    -0.04  -0.01   0.06    -0.02   0.04   0.10    -0.12   0.16   0.46
    42   1    -0.05   0.08   0.15    -0.02   0.02   0.09    -0.13   0.13   0.49
                     40                     41                     42
                      A                      A                      A
 Frequencies --    774.0100               793.0412               805.3559
 Red. masses --      5.7680                 2.2171                 2.0891
 Frc consts  --      2.0360                 0.8215                 0.7983
 IR Inten    --      0.5073                 3.6765                 3.8158
  Atom  AN      X      Y      Z        X      Y      Z        X      Y      Z
     1   6     0.07  -0.13  -0.03    -0.01  -0.05   0.15     0.00   0.01  -0.05
     2   6    -0.05  -0.03   0.01     0.01   0.04  -0.14     0.00  -0.00  -0.01
     3   6     0.09  -0.15  -0.05     0.00  -0.01  -0.01    -0.00  -0.01   0.02
     4   6     0.08  -0.13  -0.03     0.01   0.02  -0.12    -0.00  -0.02   0.06
     5   6    -0.21   0.07   0.00    -0.01   0.00  -0.00     0.00  -0.00   0.01
     6   6     0.12   0.08   0.02    -0.00  -0.01   0.07    -0.01   0.00   0.02
     7   6     0.11   0.11   0.03    -0.00  -0.01   0.05     0.00   0.00   0.01
     8   6     0.09  -0.17  -0.02     0.00  -0.00  -0.04    -0.01  -0.01  -0.03
     9   6    -0.06   0.06  -0.02    -0.01  -0.03   0.12     0.01   0.01  -0.02
    10   6    -0.22   0.02  -0.01    -0.01   0.02  -0.08    -0.00  -0.00   0.02
    11   6     0.17   0.25   0.07     0.01   0.02  -0.02    -0.01   0.01   0.03
    12   6     0.05  -0.01   0.05    -0.00   0.00  -0.04    -0.01   0.01   0.01
    13   6    -0.10  -0.04   0.01     0.00   0.01  -0.04     0.01  -0.02  -0.04
    14   6    -0.07   0.05  -0.01    -0.00   0.00   0.04     0.01   0.03   0.04
    15   6    -0.03   0.00  -0.04     0.01  -0.01   0.07     0.01  -0.01  -0.04
    16   6    -0.02   0.00  -0.00     0.01  -0.00  -0.02     0.00  -0.01   0.11
    17   6    -0.09   0.09  -0.00    -0.01   0.01   0.03     0.00  -0.02   0.06
    18   6    -0.04   0.00   0.00     0.00   0.01   0.01     0.03  -0.03  -0.11
    19   6     0.02  -0.00  -0.01     0.01   0.00  -0.02    -0.00  -0.01  -0.09
    20   6    -0.03  -0.01  -0.02     0.01  -0.01   0.00     0.01   0.00  -0.00
    21   6    -0.01   0.01  -0.00    -0.01   0.01   0.03    -0.02   0.03   0.15
    22   6     0.06  -0.07   0.01    -0.00  -0.00   0.00    -0.02   0.03  -0.01
    23   6     0.02   0.03   0.00     0.00  -0.01  -0.02    -0.01  -0.02  -0.01
    24   6     0.02  -0.01  -0.00    -0.01   0.00  -0.01     0.01  -0.01  -0.09
    25   6     0.01  -0.04   0.02     0.00  -0.01  -0.02     0.02  -0.00  -0.08
    26   6     0.03   0.04  -0.00    -0.00  -0.01  -0.02    -0.03   0.00   0.05
    27   1    -0.10  -0.25  -0.01     0.02   0.07  -0.30    -0.00   0.00  -0.03
    28   1    -0.16   0.09   0.01    -0.03  -0.11   0.46     0.01   0.02  -0.09
    29   1     0.12   0.08   0.09    -0.00  -0.01   0.05     0.01   0.04  -0.12
    30   1     0.03   0.05   0.02    -0.00   0.01  -0.03    -0.01   0.03  -0.13
    31   1     0.17  -0.21  -0.10    -0.03  -0.06   0.50    -0.00  -0.02   0.04
    32   1    -0.26  -0.28  -0.05    -0.03  -0.06   0.21     0.01   0.03  -0.13
    33   1     0.26   0.19   0.10     0.02   0.07  -0.22    -0.01   0.05  -0.14
    34   1    -0.06  -0.08   0.04    -0.01   0.04  -0.14     0.02  -0.11   0.25
    35   1    -0.10   0.07  -0.01     0.04   0.01  -0.24     0.05   0.06  -0.32
    36   1    -0.16   0.06  -0.01     0.03   0.01  -0.20     0.03  -0.02  -0.27
    37   1     0.05  -0.07   0.07    -0.00   0.00   0.06    -0.10   0.06   0.43
    38   1    -0.03   0.04  -0.00    -0.01   0.02   0.07    -0.09   0.13   0.36
    39   1     0.02   0.06   0.06    -0.01   0.00  -0.03    -0.05  -0.01   0.21
    40   1     0.02  -0.01  -0.02    -0.02   0.02   0.11     0.05  -0.07  -0.30
    41   1    -0.00  -0.04   0.02    -0.05   0.05   0.15    -0.05   0.09   0.21
    42   1     0.00   0.07  -0.04    -0.05   0.05   0.18    -0.00  -0.03   0.01
                     43                     44                     45
                      A                      A                      A
 Frequencies --    808.8351               817.2859               828.1289
 Red. masses --      2.6145                 4.0020                 1.6477
 Frc consts  --      1.0078                 1.5750                 0.6658
 IR Inten    --      1.3133                 5.8471                31.7539
  Atom  AN      X      Y      Z        X      Y      Z        X      Y      Z
     1   6    -0.01  -0.02   0.09     0.00  -0.03   0.03    -0.00  -0.01   0.04
     2   6     0.00   0.03  -0.08     0.01  -0.02  -0.03    -0.00  -0.02   0.07
     3   6    -0.01   0.01  -0.01     0.02  -0.01  -0.00     0.00   0.01  -0.04
     4   6     0.02   0.02  -0.06    -0.03  -0.02  -0.04     0.01   0.02  -0.07
     5   6     0.00   0.01   0.01    -0.01  -0.02  -0.01     0.00   0.00  -0.00
     6   6    -0.00  -0.01   0.03    -0.02   0.02   0.02     0.00   0.02  -0.09
     7   6    -0.02  -0.03   0.03     0.04   0.04   0.03     0.00   0.01  -0.04
     8   6     0.02   0.02   0.01    -0.11  -0.07  -0.01    -0.01  -0.01   0.02
     9   6     0.01  -0.01   0.03     0.01   0.01   0.01     0.00  -0.02   0.11
    10   6     0.03   0.01  -0.04    -0.04   0.01  -0.02     0.00   0.00  -0.01
    11   6    -0.01  -0.03  -0.02     0.01   0.10   0.02     0.00   0.03  -0.10
    12   6     0.01  -0.03   0.15    -0.05   0.06   0.07    -0.01  -0.00  -0.00
    13   6     0.00   0.03   0.01     0.02  -0.12  -0.02     0.01   0.00   0.00
    14   6    -0.01  -0.05  -0.12     0.10   0.18  -0.03     0.00  -0.00  -0.00
    15   6    -0.02   0.04  -0.13     0.05  -0.06  -0.04     0.00   0.01  -0.03
    16   6    -0.03   0.03   0.14     0.06  -0.04   0.07     0.01   0.00   0.05
    17   6    -0.01   0.03  -0.04     0.06  -0.09  -0.02     0.00  -0.00   0.01
    18   6    -0.02  -0.03  -0.10     0.11  -0.02  -0.02     0.02  -0.01  -0.04
    19   6     0.02   0.01  -0.06    -0.03  -0.07  -0.02     0.00  -0.00  -0.02
    20   6    -0.04   0.01   0.00     0.09   0.02   0.04     0.00   0.00   0.02
    21   6    -0.01   0.01   0.03     0.04  -0.02  -0.05    -0.01   0.01   0.04
    22   6     0.02  -0.04   0.05    -0.11   0.15   0.01    -0.00   0.00  -0.00
    23   6    -0.00   0.03   0.01    -0.02  -0.07   0.03    -0.00  -0.01  -0.01
    24   6     0.03  -0.03   0.01    -0.08   0.08   0.02    -0.01   0.00  -0.03
    25   6     0.02  -0.04   0.01    -0.04   0.13  -0.02     0.00  -0.00  -0.02
    26   6     0.02   0.06   0.04    -0.10  -0.11   0.03    -0.01  -0.00   0.01
    27   1     0.02   0.06  -0.18    -0.02  -0.00  -0.09    -0.02  -0.06   0.22
    28   1    -0.02  -0.05   0.19     0.03  -0.03   0.10     0.01   0.03  -0.11
    29   1    -0.03   0.01  -0.06     0.06   0.03  -0.00    -0.02  -0.08   0.29
    30   1     0.03   0.01  -0.02    -0.11  -0.01  -0.04    -0.03  -0.15   0.57
    31   1     0.02   0.06  -0.23    -0.06  -0.09  -0.12    -0.02  -0.01   0.02
    32   1     0.02   0.00   0.06    -0.05  -0.04   0.04    -0.00  -0.03   0.13
    33   1    -0.01  -0.00  -0.14    -0.01   0.13  -0.02    -0.03  -0.13   0.56
    34   1     0.01  -0.02   0.18     0.07  -0.15  -0.02     0.00   0.07  -0.21
    35   1    -0.07  -0.08   0.38     0.02   0.21   0.22     0.01  -0.01  -0.02
    36   1    -0.07   0.03   0.55    -0.11  -0.15   0.27     0.01  -0.00  -0.01
    37   1     0.01  -0.06  -0.11     0.04   0.17  -0.29    -0.01   0.01   0.11
    38   1    -0.05   0.09   0.06     0.09  -0.18  -0.06    -0.01   0.03   0.07
    39   1     0.05  -0.01  -0.09    -0.05  -0.07  -0.26    -0.02   0.01   0.05
    40   1     0.05  -0.05  -0.25     0.01  -0.01  -0.06     0.01  -0.01  -0.05
    41   1     0.03  -0.08  -0.10     0.08   0.06  -0.28    -0.02   0.03   0.07
    42   1     0.06   0.01  -0.25     0.06  -0.27  -0.13    -0.01  -0.00   0.04
                     46                     47                     48
                      A                      A                      A
 Frequencies --    842.0456               848.8698               880.9202
 Red. masses --      4.6158                 1.7494                 1.6843
 Frc consts  --      1.9283                 0.7427                 0.7701
 IR Inten    --      2.4376                29.0076                 3.4970
  Atom  AN      X      Y      Z        X      Y      Z        X      Y      Z
     1   6     0.02  -0.02   0.01    -0.00  -0.01   0.03    -0.01  -0.02   0.10
     2   6    -0.01   0.03   0.01    -0.00   0.01  -0.02     0.01   0.03  -0.10
     3   6    -0.01  -0.03  -0.02    -0.00  -0.00  -0.00     0.01   0.04  -0.11
     4   6     0.07  -0.00  -0.01     0.01   0.01  -0.04    -0.00   0.01  -0.06
     5   6    -0.00   0.03   0.01    -0.00   0.00  -0.00    -0.01  -0.03   0.10
     6   6    -0.06   0.08   0.01    -0.01   0.00   0.01    -0.00  -0.02   0.04
     7   6    -0.04  -0.02  -0.01    -0.00  -0.00   0.01     0.00   0.01  -0.03
     8   6     0.10   0.04   0.02    -0.00  -0.01   0.05    -0.00  -0.01   0.02
     9   6     0.06  -0.03   0.03     0.01  -0.00   0.01    -0.00  -0.00   0.02
    10   6     0.03   0.00   0.00     0.00   0.00  -0.01    -0.00  -0.02   0.05
    11   6    -0.05  -0.03  -0.03    -0.00  -0.00   0.00     0.00   0.00   0.02
    12   6     0.04   0.07  -0.01     0.00   0.01  -0.01    -0.00  -0.00  -0.01
    13   6     0.04  -0.14  -0.06     0.01  -0.01  -0.01    -0.00   0.01  -0.03
    14   6     0.05   0.19   0.03     0.02   0.03  -0.04    -0.00  -0.00   0.01
    15   6    -0.07  -0.12   0.02    -0.01  -0.02   0.03     0.00  -0.00   0.02
    16   6    -0.17  -0.08   0.01    -0.01  -0.02  -0.07     0.00  -0.00  -0.02
    17   6     0.00  -0.05   0.02     0.02  -0.01  -0.08    -0.00   0.00   0.00
    18   6    -0.16  -0.02   0.01    -0.01   0.01   0.04     0.00   0.01   0.02
    19   6    -0.07  -0.01  -0.03    -0.03  -0.00   0.15     0.00  -0.00   0.00
    20   6    -0.14   0.08  -0.06     0.02  -0.00  -0.02     0.01  -0.01  -0.02
    21   6     0.06  -0.05  -0.00     0.01   0.01   0.03     0.00  -0.00  -0.02
    22   6    -0.06   0.09  -0.00     0.01   0.01  -0.10     0.00  -0.00   0.01
    23   6     0.07   0.04   0.01     0.01  -0.01   0.01    -0.00   0.00   0.02
    24   6     0.21  -0.10   0.07     0.01  -0.00  -0.07    -0.01   0.00   0.01
    25   6     0.02   0.01   0.02     0.00   0.01  -0.04     0.00  -0.00  -0.01
    26   6     0.06   0.06  -0.01    -0.02  -0.02  -0.01    -0.01  -0.00   0.01
    27   1    -0.01  -0.05   0.02    -0.00   0.01  -0.06    -0.04  -0.15   0.53
    28   1    -0.03   0.02  -0.03    -0.01  -0.02   0.07     0.03   0.13  -0.49
    29   1    -0.09   0.00   0.03    -0.00   0.01  -0.04    -0.01  -0.07   0.25
    30   1    -0.02   0.07   0.12    -0.00   0.02  -0.03    -0.00   0.01  -0.05
    31   1     0.15   0.01   0.04     0.02   0.03  -0.27     0.01  -0.00  -0.06
    32   1     0.03   0.03   0.00     0.00  -0.01   0.03     0.03   0.11  -0.42
    33   1    -0.05  -0.06   0.06    -0.00   0.01  -0.04     0.01   0.07  -0.23
    34   1     0.20  -0.25  -0.04     0.02  -0.01  -0.04    -0.01  -0.03   0.14
    35   1    -0.06   0.30  -0.07    -0.06   0.02   0.45     0.01  -0.01  -0.02
    36   1    -0.13  -0.12  -0.11    -0.05  -0.02   0.23     0.01   0.00  -0.03
    37   1    -0.25   0.00  -0.15    -0.08   0.05   0.41     0.02  -0.00  -0.06
    38   1    -0.09   0.25  -0.14    -0.03   0.04   0.13    -0.02   0.02   0.09
    39   1     0.20  -0.31  -0.02    -0.10   0.05   0.53     0.00   0.00  -0.04
    40   1     0.08   0.08   0.03     0.04  -0.01  -0.10     0.02  -0.02  -0.10
    41   1     0.12   0.02  -0.03    -0.05   0.11   0.23    -0.02   0.02   0.05
    42   1    -0.00   0.11  -0.05    -0.04   0.00   0.10     0.01  -0.03  -0.08
                     49                     50                     51
                      A                      A                      A
 Frequencies --    884.3080               890.1691               895.4547
 Red. masses --      1.6128                 1.5911                 4.0738
 Frc consts  --      0.7431                 0.7428                 1.9246
 IR Inten    --      3.2812                24.7922                 4.4029
  Atom  AN      X      Y      Z        X      Y      Z        X      Y      Z
     1   6    -0.00  -0.01   0.03     0.01  -0.00  -0.02     0.06  -0.10  -0.01
     2   6     0.00   0.01  -0.03     0.01   0.00  -0.01     0.05   0.03   0.01
     3   6     0.00   0.01  -0.03     0.01  -0.02  -0.01     0.06  -0.19  -0.05
     4   6     0.00   0.01  -0.03    -0.00  -0.00   0.06     0.01   0.08   0.02
     5   6    -0.00  -0.00   0.01     0.00  -0.02   0.03     0.02  -0.10  -0.03
     6   6    -0.00  -0.00   0.02    -0.00   0.02   0.01    -0.03   0.25   0.07
     7   6     0.00  -0.00   0.01     0.00   0.02  -0.03     0.06   0.11   0.04
     8   6    -0.00  -0.01   0.06     0.01   0.04  -0.15    -0.04   0.14   0.05
     9   6     0.00   0.00  -0.02    -0.00  -0.00  -0.01     0.01  -0.08  -0.01
    10   6    -0.00  -0.00   0.01    -0.02  -0.00   0.02    -0.17   0.03  -0.00
    11   6    -0.00  -0.01   0.01    -0.01  -0.02   0.00    -0.05  -0.18  -0.05
    12   6     0.00   0.00  -0.02    -0.01  -0.01   0.09    -0.06  -0.00  -0.03
    13   6    -0.00  -0.01   0.04     0.00  -0.01   0.02     0.03   0.04   0.01
    14   6     0.00  -0.00   0.01     0.01   0.01  -0.04     0.02  -0.04   0.01
    15   6    -0.01   0.00  -0.03    -0.00   0.00  -0.01    -0.02   0.01  -0.00
    16   6     0.00   0.00   0.05    -0.01  -0.00   0.01    -0.01  -0.00   0.00
    17   6    -0.00   0.00   0.01     0.01  -0.00  -0.05     0.04  -0.01   0.02
    18   6     0.01  -0.03  -0.08     0.00  -0.01  -0.02     0.01  -0.00   0.00
    19   6     0.00   0.00  -0.01    -0.01  -0.00   0.03     0.02   0.00  -0.01
    20   6    -0.03   0.03   0.07    -0.01   0.01   0.02     0.02  -0.01   0.00
    21   6    -0.02   0.01   0.09    -0.00   0.01   0.04     0.01   0.00  -0.01
    22   6     0.00   0.00  -0.02     0.00   0.00  -0.02     0.00  -0.01   0.01
    23   6     0.02  -0.02  -0.10     0.01  -0.01  -0.03     0.01  -0.00   0.02
    24   6     0.01  -0.00  -0.04     0.01  -0.00  -0.03    -0.04   0.01  -0.00
    25   6    -0.02   0.02   0.05    -0.01   0.01   0.01    -0.01   0.02  -0.02
    26   6     0.02  -0.01  -0.04     0.01  -0.01  -0.02    -0.02  -0.01   0.01
    27   1    -0.01  -0.03   0.08    -0.01  -0.05   0.10    -0.19  -0.29  -0.09
    28   1     0.00   0.01  -0.04     0.02   0.04  -0.18     0.11  -0.07   0.01
    29   1     0.00   0.01  -0.02    -0.01  -0.03   0.16     0.03   0.14   0.01
    30   1     0.01   0.03  -0.10     0.01   0.03  -0.00     0.19   0.35   0.09
    31   1     0.02   0.04  -0.33    -0.05  -0.07   0.79    -0.17   0.26  -0.16
    32   1     0.00   0.02  -0.08    -0.01   0.03  -0.08    -0.18  -0.01  -0.01
    33   1     0.01   0.01  -0.08     0.02  -0.03  -0.03     0.21  -0.37  -0.09
    34   1     0.02   0.04  -0.16     0.01   0.01  -0.05    -0.02   0.07   0.02
    35   1     0.00  -0.00   0.00    -0.02  -0.00   0.15     0.08  -0.08  -0.03
    36   1     0.02   0.01  -0.11    -0.05  -0.01   0.32     0.08   0.01  -0.05
    37   1    -0.05   0.02   0.21    -0.02   0.01   0.11     0.03  -0.01  -0.04
    38   1     0.11  -0.15  -0.39     0.04  -0.05  -0.13     0.00  -0.01   0.06
    39   1    -0.01   0.00   0.06    -0.03   0.01   0.14    -0.03   0.01  -0.05
    40   1    -0.09   0.11   0.49    -0.02   0.04   0.15     0.03  -0.00  -0.06
    41   1     0.09  -0.11  -0.36     0.02  -0.02  -0.09    -0.02   0.03   0.04
    42   1    -0.05   0.08   0.31    -0.02   0.03   0.13    -0.00  -0.03  -0.04
                     52                     53                     54
                      A                      A                      A
 Frequencies --    925.5407               927.8895               949.0512
 Red. masses --      3.5517                 1.6794                 1.3525
 Frc consts  --      1.7926                 0.8519                 0.7177
 IR Inten    --      7.4574                12.3416                 4.3012
  Atom  AN      X      Y      Z        X      Y      Z        X      Y      Z
     1   6    -0.06  -0.00  -0.01     0.01   0.00  -0.01    -0.00  -0.00   0.01
     2   6     0.02  -0.03   0.00    -0.00   0.00   0.01    -0.00  -0.01   0.03
     3   6     0.03  -0.01   0.01    -0.01  -0.00   0.02     0.01   0.03  -0.09
     4   6    -0.13  -0.01  -0.02     0.03  -0.00   0.01    -0.00   0.00  -0.00
     5   6     0.03  -0.08  -0.02    -0.01   0.02   0.00     0.01   0.02  -0.09
     6   6    -0.01   0.03  -0.02     0.01   0.00  -0.04     0.00   0.00  -0.00
     7   6     0.07   0.08   0.02    -0.02  -0.02  -0.01    -0.00  -0.02   0.08
     8   6    -0.11  -0.03  -0.00     0.04   0.02   0.01     0.00   0.00  -0.02
     9   6    -0.01  -0.04   0.04    -0.01  -0.01   0.06    -0.00  -0.00   0.01
    10   6    -0.05   0.01  -0.01     0.01   0.00  -0.01    -0.00  -0.02   0.06
    11   6     0.01   0.06   0.01    -0.00  -0.02  -0.02     0.00   0.01  -0.02
    12   6    -0.01   0.03   0.00     0.01  -0.01   0.00    -0.00  -0.00   0.01
    13   6     0.06   0.03  -0.10    -0.02   0.04  -0.12     0.00   0.00  -0.01
    14   6     0.00  -0.05  -0.01    -0.01   0.01  -0.00    -0.00  -0.00   0.00
    15   6     0.15   0.02   0.05    -0.05  -0.02   0.04     0.00  -0.00   0.00
    16   6     0.12   0.05  -0.03    -0.05  -0.02  -0.03    -0.00  -0.00  -0.00
    17   6     0.03  -0.08  -0.02    -0.01   0.04  -0.00     0.00   0.00  -0.01
    18   6    -0.00   0.05   0.01     0.01  -0.02   0.00    -0.00   0.00   0.00
    19   6    -0.03   0.03   0.03     0.01  -0.01   0.01    -0.00  -0.00   0.00
    20   6    -0.10   0.00  -0.05     0.05  -0.02  -0.02     0.00  -0.00  -0.01
    21   6    -0.03  -0.03   0.03     0.00   0.02   0.01    -0.00   0.00   0.00
    22   6    -0.05   0.06  -0.04     0.03  -0.03  -0.00     0.00   0.00   0.00
    23   6    -0.12   0.02  -0.07     0.06  -0.02  -0.03     0.00  -0.00  -0.01
    24   6     0.10  -0.06   0.02    -0.04   0.02  -0.01     0.00  -0.00  -0.00
    25   6     0.04  -0.11   0.08    -0.03   0.07   0.03    -0.00   0.00   0.01
    26   6     0.09   0.09  -0.01    -0.03  -0.03   0.01    -0.00   0.00   0.00
    27   1     0.00   0.01  -0.06     0.01   0.03  -0.08    -0.04  -0.14   0.51
    28   1     0.10  -0.05  -0.03    -0.02   0.02  -0.01    -0.03  -0.14   0.52
    29   1     0.12   0.03   0.06    -0.03  -0.02   0.02     0.03   0.13  -0.46
    30   1    -0.12  -0.07   0.17     0.03  -0.06   0.25    -0.00   0.00  -0.02
    31   1    -0.04  -0.07  -0.05     0.03   0.03  -0.01     0.00  -0.02   0.11
    32   1    -0.05  -0.03   0.05     0.00  -0.02   0.08     0.02   0.08  -0.33
    33   1     0.01   0.07  -0.00     0.01  -0.03  -0.04    -0.00  -0.04   0.15
    34   1    -0.03  -0.12   0.61     0.01  -0.25   0.75     0.00  -0.02   0.07
    35   1    -0.03  -0.04   0.04     0.01  -0.00   0.03     0.01  -0.00  -0.03
    36   1     0.10  -0.04   0.09    -0.03   0.03  -0.00    -0.01   0.00   0.06
    37   1    -0.21   0.02   0.06     0.07   0.00   0.06     0.00  -0.00  -0.01
    38   1    -0.10   0.11   0.00    -0.01  -0.06   0.12    -0.01   0.01   0.03
    39   1     0.08  -0.14   0.09    -0.03   0.06  -0.02    -0.00   0.00   0.02
    40   1    -0.20  -0.04   0.19     0.01   0.08   0.23    -0.00   0.01   0.03
    41   1     0.07  -0.19  -0.14     0.07  -0.05  -0.34     0.01  -0.01  -0.03
    42   1     0.09   0.09  -0.01    -0.00  -0.05  -0.02     0.00  -0.00  -0.01
                     55                     56                     57
                      A                      A                      A
 Frequencies --    961.1392               970.8950               976.5886
 Red. masses --      1.2810                 1.3280                 1.3025
 Frc consts  --      0.6972                 0.7376                 0.7319
 IR Inten    --      0.4318                 0.1318                 0.1146
  Atom  AN      X      Y      Z        X      Y      Z        X      Y      Z
     1   6     0.00   0.00  -0.00    -0.01   0.00  -0.00    -0.00   0.00  -0.00
     2   6     0.00   0.00  -0.00     0.00  -0.00   0.01     0.00   0.00  -0.01
     3   6    -0.00  -0.00  -0.00     0.00   0.00  -0.01    -0.00  -0.01   0.02
     4   6     0.00   0.00   0.00    -0.02  -0.00   0.00    -0.00  -0.00   0.00
     5   6    -0.00   0.00  -0.00     0.00  -0.01  -0.01     0.00   0.00  -0.01
     6   6    -0.00  -0.00   0.01     0.00   0.00  -0.03    -0.00  -0.02   0.08
     7   6    -0.00  -0.00  -0.00     0.01   0.00   0.01     0.00   0.01  -0.04
     8   6    -0.00   0.00  -0.01     0.01   0.00  -0.01     0.00  -0.00  -0.00
     9   6     0.00   0.00  -0.00    -0.01  -0.00   0.01    -0.00  -0.00   0.01
    10   6    -0.00  -0.00   0.01    -0.00   0.00  -0.00    -0.00  -0.01   0.04
    11   6     0.00   0.00  -0.01     0.00  -0.00   0.02     0.00   0.02  -0.08
    12   6    -0.00  -0.00   0.01     0.00  -0.00   0.01     0.00   0.00   0.00
    13   6    -0.00  -0.00   0.01     0.00   0.01  -0.02     0.00   0.01  -0.02
    14   6     0.01   0.00  -0.06     0.01  -0.00  -0.07     0.01  -0.00  -0.04
    15   6    -0.00   0.00  -0.00     0.00  -0.00   0.01     0.00  -0.00   0.01
    16   6     0.00  -0.01   0.00     0.00  -0.01   0.00     0.00  -0.00  -0.01
    17   6    -0.01  -0.00   0.05    -0.01   0.01   0.07    -0.01  -0.00   0.05
    18   6     0.00   0.01   0.01    -0.00  -0.01  -0.02    -0.00   0.00   0.00
    19   6    -0.00  -0.00   0.01     0.00  -0.00  -0.01     0.00   0.00  -0.01
    20   6     0.00  -0.01  -0.03    -0.02   0.01   0.04     0.01  -0.01  -0.02
    21   6     0.00   0.00  -0.01     0.00  -0.01  -0.01    -0.00   0.00   0.01
    22   6     0.01  -0.00  -0.08    -0.00   0.01   0.00    -0.01   0.00   0.04
    23   6     0.00  -0.01  -0.03    -0.01   0.01   0.08     0.00  -0.00  -0.01
    24   6    -0.02   0.01   0.08    -0.00   0.00   0.02     0.01  -0.00  -0.04
    25   6     0.00  -0.01   0.00     0.00   0.01  -0.01    -0.01   0.00   0.02
    26   6    -0.02   0.01   0.05     0.03  -0.02  -0.07    -0.00  -0.00  -0.00
    27   1    -0.00  -0.01   0.01     0.00  -0.01   0.05     0.01   0.04  -0.14
    28   1    -0.00  -0.00   0.02     0.01  -0.01   0.02    -0.00  -0.02   0.09
    29   1    -0.00  -0.00   0.01     0.02   0.02  -0.05    -0.01  -0.07   0.25
    30   1     0.01   0.02  -0.06    -0.02  -0.05   0.16     0.02   0.12  -0.48
    31   1    -0.01  -0.01   0.07     0.02  -0.01   0.06     0.00  -0.00   0.01
    32   1     0.00   0.01  -0.03    -0.00  -0.01   0.01     0.01   0.06  -0.23
    33   1    -0.00  -0.01   0.05     0.01   0.03  -0.13    -0.02  -0.13   0.50
    34   1    -0.01   0.04  -0.10     0.01  -0.05   0.16    -0.00  -0.02   0.08
    35   1    -0.04  -0.02   0.37    -0.04  -0.04   0.42    -0.03  -0.02   0.26
    36   1     0.04   0.00  -0.32     0.06   0.02  -0.41     0.04   0.00  -0.28
    37   1    -0.09   0.04   0.50    -0.01   0.00   0.00     0.04  -0.02  -0.26
    38   1    -0.04   0.08   0.14     0.06  -0.13  -0.27    -0.03   0.04   0.10
    39   1     0.09  -0.07  -0.50     0.02  -0.02  -0.09    -0.04   0.03   0.24
    40   1    -0.04   0.06   0.22     0.09  -0.12  -0.43    -0.01   0.01   0.03
    41   1     0.01   0.00   0.02    -0.01   0.03   0.03     0.02  -0.03  -0.10
    42   1     0.06  -0.08  -0.31    -0.08   0.12   0.46    -0.00   0.00   0.02
                     58                     59                     60
                      A                      A                      A
 Frequencies --    979.3528               988.5060               999.5808
 Red. masses --      1.3317                 1.2905                 1.6835
 Frc consts  --      0.7525                 0.7430                 0.9911
 IR Inten    --      0.2854                 0.0176                 0.2370
  Atom  AN      X      Y      Z        X      Y      Z        X      Y      Z
     1   6    -0.01  -0.00   0.00    -0.00   0.00  -0.01     0.06  -0.01   0.01
     2   6     0.00   0.00  -0.01     0.00   0.00  -0.01     0.00   0.00   0.00
     3   6     0.00  -0.00   0.02     0.00   0.01  -0.04    -0.01  -0.01  -0.00
     4   6    -0.01  -0.00  -0.00    -0.00  -0.00  -0.00     0.07   0.03   0.01
     5   6     0.00  -0.00  -0.01    -0.00  -0.02   0.06    -0.02   0.04   0.01
     6   6    -0.00  -0.01   0.04    -0.00  -0.01   0.05     0.00   0.00  -0.01
     7   6     0.01   0.01  -0.03    -0.00  -0.02   0.07    -0.03  -0.04  -0.01
     8   6     0.00   0.00   0.01     0.00   0.00  -0.01    -0.03  -0.01  -0.00
     9   6    -0.00  -0.00   0.01    -0.00  -0.00   0.01     0.00   0.02  -0.01
    10   6    -0.00  -0.01   0.02     0.01   0.02  -0.09     0.01   0.00   0.00
    11   6     0.00   0.01  -0.05     0.00   0.01  -0.05    -0.01  -0.03   0.01
    12   6     0.01  -0.00  -0.01     0.00  -0.00   0.00    -0.03   0.00  -0.00
    13   6     0.00   0.01  -0.02     0.00   0.00  -0.01    -0.04  -0.04   0.01
    14   6    -0.01  -0.01   0.05    -0.00  -0.00  -0.00     0.01   0.03   0.00
    15   6    -0.00  -0.00   0.00     0.00  -0.00   0.00    -0.01   0.00   0.00
    16   6    -0.01  -0.01   0.01    -0.00  -0.00  -0.00     0.03   0.06  -0.01
    17   6     0.01   0.01  -0.06    -0.00   0.00   0.00     0.01  -0.06  -0.00
    18   6    -0.00  -0.01  -0.01    -0.00  -0.00   0.00     0.03   0.05  -0.00
    19   6    -0.00  -0.00   0.01     0.00  -0.00   0.00    -0.00   0.01   0.01
    20   6    -0.01   0.01   0.02     0.00  -0.00  -0.01     0.03  -0.03  -0.07
    21   6     0.00  -0.00  -0.01     0.00  -0.00  -0.00    -0.00   0.00   0.01
    22   6     0.01  -0.00  -0.06     0.00   0.00  -0.00     0.01  -0.02  -0.01
    23   6    -0.00   0.01   0.05     0.00   0.00   0.01    -0.05   0.02   0.02
    24   6    -0.01   0.01   0.06    -0.00   0.00   0.00    -0.00  -0.00   0.01
    25   6    -0.00   0.01  -0.00    -0.00   0.00   0.01    -0.01  -0.04   0.11
    26   6     0.02  -0.01  -0.04     0.00  -0.00  -0.01     0.00  -0.01  -0.06
    27   1     0.01   0.03  -0.11    -0.02  -0.07   0.25    -0.04  -0.02  -0.00
    28   1     0.00  -0.02   0.06     0.02   0.10  -0.40    -0.04   0.03   0.02
    29   1    -0.00  -0.04   0.17     0.03   0.13  -0.46    -0.06  -0.03  -0.00
    30   1     0.01   0.07  -0.27     0.01   0.08  -0.30     0.05   0.01   0.05
    31   1     0.01   0.01  -0.06     0.01  -0.01   0.05    -0.12   0.05   0.00
    32   1     0.01   0.04  -0.15    -0.03  -0.15   0.54     0.01   0.02  -0.01
    33   1    -0.01  -0.08   0.30    -0.01  -0.07   0.29     0.01  -0.01  -0.08
    34   1     0.01  -0.05   0.15     0.00  -0.01   0.05    -0.06   0.04  -0.19
    35   1     0.04   0.01  -0.32     0.00  -0.00   0.01    -0.05   0.07   0.00
    36   1    -0.04   0.01   0.34     0.00   0.00  -0.00    -0.04  -0.08   0.00
    37   1    -0.06   0.03   0.38    -0.00   0.00   0.01     0.00  -0.01   0.07
    38   1     0.04  -0.08  -0.15    -0.01   0.01   0.04    -0.12   0.25   0.50
    39   1     0.07  -0.05  -0.38     0.00  -0.00  -0.01     0.02   0.02  -0.05
    40   1     0.06  -0.07  -0.26     0.01  -0.01  -0.04    -0.01  -0.03  -0.23
    41   1    -0.00   0.01  -0.00     0.01  -0.02  -0.06     0.13  -0.25  -0.49
    42   1    -0.05   0.07   0.26    -0.01   0.02   0.06    -0.12   0.12   0.34
                     61                     62                     63
                      A                      A                      A
 Frequencies --   1005.8907              1039.1970              1072.4538
 Red. masses --      2.5194                 3.7048                 2.1741
 Frc consts  --      1.5019                 2.3573                 1.4733
 IR Inten    --      1.1837                 0.4834                 5.4120
  Atom  AN      X      Y      Z        X      Y      Z        X      Y      Z
     1   6    -0.11   0.01  -0.00    -0.12   0.01  -0.01     0.01  -0.04  -0.01
     2   6    -0.00  -0.01  -0.00    -0.02   0.01   0.00    -0.04   0.00  -0.00
     3   6     0.01   0.01   0.01    -0.00  -0.00   0.00    -0.10   0.06   0.01
     4   6    -0.12  -0.04  -0.02    -0.10  -0.04  -0.01     0.05   0.00   0.01
     5   6     0.04  -0.07  -0.02     0.04  -0.10  -0.02    -0.04  -0.08  -0.02
     6   6    -0.00   0.00  -0.01    -0.02   0.01   0.00     0.01   0.01   0.00
     7   6     0.06   0.07   0.02     0.06   0.10   0.03     0.03   0.16   0.04
     8   6     0.03   0.01   0.00     0.03  -0.00  -0.00    -0.00   0.00  -0.00
     9   6     0.01  -0.02  -0.02     0.07  -0.02  -0.00     0.01   0.01   0.00
    10   6    -0.01  -0.00   0.00     0.01  -0.01  -0.00     0.17  -0.09  -0.02
    11   6     0.01   0.04   0.03     0.00   0.02   0.01     0.01  -0.01  -0.00
    12   6     0.04  -0.00  -0.00     0.04   0.03   0.00     0.00  -0.01  -0.00
    13   6     0.07   0.05   0.06     0.09  -0.05  -0.01    -0.02  -0.00  -0.00
    14   6    -0.02  -0.05   0.00    -0.01   0.03  -0.00     0.00   0.01   0.00
    15   6     0.04  -0.00  -0.03    -0.09  -0.04   0.01    -0.00   0.00   0.00
    16   6    -0.05  -0.12   0.01    -0.14   0.18  -0.01     0.01   0.01  -0.00
    17   6    -0.01   0.10  -0.00     0.01  -0.13   0.01    -0.00  -0.01   0.00
    18   6    -0.08  -0.08   0.02     0.00   0.09  -0.05     0.02  -0.00   0.00
    19   6     0.01  -0.02  -0.00    -0.04   0.08  -0.01    -0.00   0.00   0.00
    20   6     0.03  -0.01  -0.07     0.13  -0.01   0.05    -0.03  -0.02  -0.01
    21   6     0.00   0.00   0.00    -0.02   0.04  -0.01    -0.01  -0.01   0.00
    22   6    -0.02   0.03  -0.01     0.10  -0.13   0.02     0.00   0.00  -0.00
    23   6     0.08  -0.00   0.03     0.02   0.03  -0.00     0.01  -0.02   0.01
    24   6     0.00  -0.00   0.00    -0.01   0.01   0.00    -0.00   0.00  -0.00
    25   6    -0.04   0.09   0.04     0.04  -0.09   0.04    -0.04   0.03  -0.02
    26   6    -0.02  -0.03  -0.02    -0.11  -0.05  -0.02     0.05   0.03   0.01
    27   1     0.06   0.04  -0.01     0.01   0.01  -0.01    -0.48  -0.08  -0.07
    28   1     0.06  -0.07   0.00     0.02  -0.11  -0.03    -0.42  -0.24  -0.09
    29   1     0.08   0.05   0.04     0.02   0.13   0.04    -0.18   0.33   0.08
    30   1    -0.10  -0.05   0.04    -0.08  -0.01  -0.00     0.06   0.03   0.01
    31   1     0.19  -0.09   0.01     0.21  -0.12   0.02    -0.13   0.08   0.03
    32   1    -0.01  -0.02  -0.02     0.02  -0.03  -0.00     0.15  -0.35  -0.09
    33   1    -0.03   0.10  -0.07    -0.07   0.08   0.01     0.04  -0.02  -0.01
    34   1     0.02   0.19  -0.29     0.33  -0.20  -0.05    -0.04   0.01  -0.02
    35   1     0.10  -0.13  -0.05    -0.28   0.23   0.01    -0.02   0.03   0.00
    36   1     0.06   0.14   0.03    -0.01  -0.14  -0.03    -0.02  -0.01  -0.01
    37   1    -0.04   0.02   0.01     0.08  -0.14   0.04     0.01   0.01   0.00
    38   1    -0.11   0.31   0.47     0.19   0.04  -0.06    -0.08  -0.11   0.07
    39   1    -0.01  -0.08  -0.00     0.06   0.31  -0.07    -0.00   0.01   0.00
    40   1     0.12   0.03  -0.10     0.05   0.19  -0.03    -0.02  -0.14   0.02
    41   1     0.11  -0.05  -0.42    -0.00  -0.11   0.05    -0.10   0.00  -0.04
    42   1    -0.07   0.04   0.17    -0.30   0.10  -0.09     0.12  -0.03   0.03
                     64                     65                     66
                      A                      A                      A
 Frequencies --   1076.8584              1127.2386              1148.6676
 Red. masses --      2.2347                 2.6320                 2.2829
 Frc consts  --      1.5268                 1.9704                 1.7747
 IR Inten    --      2.1687                 0.2243                 1.1957
  Atom  AN      X      Y      Z        X      Y      Z        X      Y      Z
     1   6    -0.02   0.02   0.00     0.08  -0.08  -0.02     0.04   0.08   0.02
     2   6     0.01   0.00   0.00     0.04  -0.09  -0.02    -0.03   0.07   0.02
     3   6     0.03  -0.03  -0.01    -0.06   0.09   0.02     0.05  -0.09  -0.02
     4   6    -0.02   0.00  -0.00    -0.01  -0.02   0.00     0.05   0.05   0.01
     5   6     0.02   0.00   0.00    -0.05   0.12   0.03    -0.00  -0.09  -0.02
     6   6    -0.01   0.00  -0.00    -0.04   0.06   0.01     0.02  -0.06  -0.01
     7   6    -0.00  -0.03  -0.01    -0.00  -0.05  -0.01    -0.03   0.02   0.00
     8   6    -0.01  -0.01  -0.00    -0.07   0.05   0.01    -0.05  -0.07  -0.01
     9   6     0.03  -0.00  -0.00    -0.01  -0.08  -0.02    -0.01   0.03   0.01
    10   6    -0.05   0.03   0.01     0.02  -0.03  -0.01     0.01   0.04   0.01
    11   6    -0.00   0.01   0.00     0.02   0.04   0.01    -0.01  -0.01  -0.00
    12   6     0.00   0.02   0.00    -0.02   0.06   0.00     0.01   0.03   0.01
    13   6     0.03  -0.03  -0.00     0.03  -0.03  -0.01    -0.06  -0.05  -0.02
    14   6    -0.01   0.00  -0.00    -0.02  -0.04  -0.01    -0.01  -0.02  -0.00
    15   6    -0.01  -0.00   0.01     0.11   0.03   0.01     0.10   0.05   0.01
    16   6    -0.03   0.09  -0.01    -0.02   0.01   0.00     0.03  -0.01   0.00
    17   6     0.01  -0.07   0.00     0.04  -0.04   0.01     0.00  -0.01   0.00
    18   6     0.02  -0.00  -0.00    -0.11  -0.02  -0.02    -0.10  -0.03  -0.01
    19   6    -0.01   0.06  -0.00    -0.01   0.04  -0.00     0.01   0.01   0.00
    20   6    -0.05  -0.06  -0.01     0.09  -0.00   0.03     0.08   0.01   0.02
    21   6    -0.05  -0.02   0.00    -0.07  -0.00  -0.01    -0.07  -0.01  -0.01
    22   6     0.04  -0.03   0.01     0.00  -0.02   0.00    -0.02   0.00  -0.00
    23   6     0.08  -0.07   0.04     0.10  -0.01   0.02     0.09  -0.01   0.02
    24   6     0.00   0.01  -0.00     0.04  -0.01   0.01     0.04  -0.01   0.01
    25   6    -0.13   0.10  -0.06    -0.02   0.02  -0.01    -0.01   0.02  -0.01
    26   6     0.15   0.08   0.02    -0.04  -0.00  -0.01    -0.04  -0.00  -0.01
    27   1     0.14   0.01   0.02    -0.21   0.04  -0.00     0.05  -0.10  -0.01
    28   1     0.12   0.05   0.02     0.05   0.17   0.05    -0.23  -0.19  -0.06
    29   1     0.04  -0.07  -0.02     0.21  -0.20  -0.04    -0.31   0.22   0.04
    30   1    -0.04  -0.01  -0.00    -0.30  -0.05  -0.03     0.21   0.02   0.01
    31   1     0.06  -0.06  -0.00    -0.19   0.12   0.01    -0.08  -0.05  -0.03
    32   1    -0.04   0.12   0.03    -0.02  -0.34  -0.09     0.05   0.41   0.11
    33   1    -0.05   0.04  -0.00     0.24  -0.11  -0.02    -0.20   0.12   0.03
    34   1     0.05  -0.02  -0.11    -0.11   0.05   0.06    -0.21   0.02   0.08
    35   1    -0.15   0.10  -0.01    -0.12   0.01  -0.00    -0.05  -0.00  -0.00
    36   1     0.03  -0.06   0.00     0.25   0.06   0.03     0.10   0.04   0.01
    37   1     0.00  -0.04   0.02    -0.20  -0.09  -0.02    -0.24  -0.08  -0.03
    38   1    -0.19  -0.33   0.24     0.14   0.10  -0.07     0.14   0.13  -0.09
    39   1     0.04   0.20  -0.03     0.07   0.14  -0.01     0.07   0.10  -0.00
    40   1     0.01  -0.45   0.08     0.11  -0.02   0.03     0.09  -0.05   0.03
    41   1    -0.44  -0.03  -0.15    -0.17  -0.03  -0.02    -0.16  -0.03  -0.01
    42   1     0.29  -0.03   0.07    -0.24   0.17  -0.11    -0.27   0.19  -0.12
                     67                     68                     69
                      A                      A                      A
 Frequencies --   1179.7674              1184.6112              1190.5609
 Red. masses --      1.4951                 1.4101                 1.2976
 Frc consts  --      1.2261                 1.1659                 1.0836
 IR Inten    --      0.8022                 0.6046                 0.5896
  Atom  AN      X      Y      Z        X      Y      Z        X      Y      Z
     1   6     0.04   0.02   0.01    -0.02  -0.01  -0.00    -0.01  -0.01  -0.00
     2   6    -0.00  -0.01  -0.00    -0.02   0.00  -0.00     0.02   0.03   0.01
     3   6     0.02  -0.01  -0.00     0.01   0.00   0.00    -0.03   0.00  -0.00
     4   6     0.01   0.01   0.00     0.03  -0.02  -0.00    -0.01   0.01   0.00
     5   6    -0.03  -0.02  -0.01     0.04   0.01   0.01     0.03   0.03   0.01
     6   6    -0.03   0.00  -0.00     0.03   0.01   0.00     0.03  -0.01  -0.00
     7   6    -0.01  -0.01  -0.00    -0.01   0.01   0.00     0.02   0.00   0.00
     8   6    -0.03  -0.00  -0.00    -0.05  -0.00  -0.00    -0.00  -0.03  -0.00
     9   6     0.01  -0.04  -0.01     0.05   0.00   0.00    -0.01   0.05   0.01
    10   6     0.02   0.02   0.01    -0.02  -0.03  -0.01    -0.02  -0.03  -0.01
    11   6     0.03   0.02   0.01    -0.03   0.00  -0.00    -0.04  -0.03  -0.01
    12   6    -0.01   0.06   0.00     0.04   0.01   0.00     0.01   0.00   0.00
    13   6     0.01  -0.04  -0.01    -0.04  -0.01  -0.00    -0.01  -0.01  -0.00
    14   6    -0.02  -0.04  -0.01    -0.03   0.00  -0.01     0.01  -0.00   0.00
    15   6     0.01   0.03   0.01     0.05  -0.02  -0.00     0.01   0.00   0.00
    16   6    -0.03  -0.00  -0.01    -0.05  -0.03   0.00     0.03   0.01  -0.00
    17   6     0.03  -0.01   0.00     0.04   0.02   0.01    -0.01  -0.01  -0.00
    18   6    -0.00  -0.07   0.02     0.02   0.01  -0.00    -0.02  -0.04   0.01
    19   6    -0.02   0.04  -0.01    -0.06  -0.01  -0.01     0.02   0.02   0.00
    20   6    -0.06  -0.02  -0.01    -0.03  -0.03   0.01     0.00   0.01  -0.00
    21   6     0.03  -0.00   0.01     0.01   0.04  -0.01    -0.01  -0.02   0.00
    22   6     0.01  -0.05   0.00     0.04  -0.01   0.01    -0.03  -0.02  -0.00
    23   6    -0.02   0.06  -0.02    -0.01  -0.01   0.00     0.01   0.04  -0.01
    24   6    -0.02   0.03  -0.00    -0.00  -0.02   0.00     0.01   0.03   0.00
    25   6     0.01   0.02  -0.00     0.03   0.02   0.00    -0.02  -0.00  -0.01
    26   6     0.02  -0.04   0.01    -0.02   0.01  -0.01     0.02  -0.03   0.01
    27   1     0.02  -0.01  -0.00     0.01   0.00   0.01    -0.16  -0.04  -0.02
    28   1    -0.19  -0.08  -0.03     0.25   0.10   0.04     0.23   0.10   0.04
    29   1    -0.10   0.05   0.01    -0.04   0.03   0.00     0.14  -0.08  -0.01
    30   1    -0.22  -0.08  -0.03     0.29   0.12   0.05     0.38   0.13   0.05
    31   1     0.01  -0.02  -0.01    -0.14   0.05   0.01     0.01  -0.04  -0.00
    32   1     0.04   0.21   0.06    -0.04  -0.22  -0.06    -0.06  -0.30  -0.08
    33   1     0.12  -0.04  -0.01    -0.29   0.19   0.04    -0.31   0.15   0.03
    34   1    -0.02  -0.02  -0.01    -0.18   0.08   0.00     0.04  -0.04  -0.00
    35   1    -0.18   0.07  -0.02    -0.27   0.18  -0.02     0.03  -0.02  -0.00
    36   1     0.35   0.14   0.05     0.40   0.19   0.04    -0.10  -0.05  -0.01
    37   1    -0.02  -0.06   0.00     0.20   0.04   0.01    -0.30  -0.12  -0.03
    38   1    -0.08  -0.05   0.02    -0.07  -0.21   0.05     0.03   0.11  -0.03
    39   1     0.02   0.23  -0.03    -0.01  -0.10   0.02     0.06   0.30  -0.03
    40   1     0.06   0.44  -0.10    -0.04  -0.12   0.03     0.08   0.33  -0.07
    41   1     0.24   0.11   0.03     0.31   0.12   0.02    -0.13  -0.04  -0.00
    42   1     0.35  -0.32   0.17    -0.09   0.07  -0.04     0.23  -0.21   0.11
                     70                     71                     72
                      A                      A                      A
 Frequencies --   1197.9773              1203.2547              1217.4953
 Red. masses --      1.3333                 1.1704                 1.6050
 Frc consts  --      1.1274                 0.9984                 1.4017
 IR Inten    --      3.6906                 1.6567                 0.3954
  Atom  AN      X      Y      Z        X      Y      Z        X      Y      Z
     1   6    -0.02   0.01   0.00     0.01  -0.03  -0.01     0.04   0.01   0.01
     2   6    -0.02  -0.02  -0.01     0.02   0.03   0.01     0.06   0.02   0.01
     3   6     0.02   0.00   0.00    -0.05  -0.00  -0.00    -0.01  -0.01  -0.00
     4   6     0.02   0.00   0.00    -0.03  -0.01  -0.00    -0.03   0.03   0.00
     5   6     0.00  -0.00  -0.00    -0.02   0.00  -0.00    -0.01   0.01   0.00
     6   6    -0.01   0.01   0.00     0.01  -0.01  -0.00    -0.00  -0.02  -0.01
     7   6    -0.02   0.01   0.00     0.05  -0.02  -0.00    -0.01   0.00  -0.00
     8   6     0.00   0.01   0.00     0.01  -0.00  -0.00     0.02  -0.02  -0.00
     9   6     0.01  -0.04  -0.01    -0.01   0.03   0.01    -0.05   0.06   0.01
    10   6     0.00  -0.01  -0.00     0.00   0.03   0.01    -0.01  -0.01  -0.00
    11   6     0.01   0.02   0.01    -0.01  -0.02  -0.00    -0.01  -0.03  -0.01
    12   6     0.00  -0.05  -0.00     0.01  -0.00   0.00    -0.05   0.08   0.01
    13   6     0.00   0.01   0.00     0.01  -0.00   0.00     0.02  -0.02  -0.01
    14   6     0.04   0.03   0.01     0.01   0.00   0.00    -0.01  -0.04  -0.01
    15   6     0.03  -0.01  -0.00     0.00  -0.00  -0.00    -0.07   0.02   0.01
    16   6    -0.02  -0.01   0.00    -0.00  -0.02   0.00     0.06  -0.03  -0.00
    17   6    -0.03   0.01  -0.00    -0.00   0.00  -0.00     0.00  -0.03  -0.00
    18   6     0.04   0.01  -0.00     0.02  -0.00   0.00     0.04  -0.06   0.03
    19   6    -0.06  -0.01  -0.01    -0.02   0.00  -0.00     0.05   0.04   0.00
    20   6    -0.01  -0.03   0.01    -0.01  -0.01   0.00    -0.02   0.01  -0.01
    21   6    -0.03   0.05  -0.02    -0.01   0.02  -0.01    -0.02  -0.04   0.01
    22   6    -0.01  -0.04   0.00     0.00  -0.01   0.00    -0.02   0.01  -0.00
    23   6    -0.00   0.01  -0.00    -0.00  -0.00   0.00     0.00  -0.00   0.00
    24   6     0.06   0.02   0.01     0.01   0.00   0.00    -0.02   0.01  -0.01
    25   6     0.02   0.02   0.00     0.02   0.01   0.00     0.01   0.02  -0.00
    26   6    -0.01  -0.01   0.00    -0.01   0.01  -0.00    -0.00   0.02  -0.01
    27   1     0.14   0.05   0.03    -0.37  -0.12  -0.07     0.06   0.02   0.00
    28   1     0.07   0.02   0.01    -0.28  -0.10  -0.04     0.04   0.03   0.01
    29   1    -0.15   0.10   0.02     0.51  -0.35  -0.06    -0.20   0.14   0.03
    30   1    -0.11  -0.03  -0.01     0.09   0.02   0.01     0.00  -0.02  -0.01
    31   1    -0.06   0.05  -0.00    -0.01   0.00   0.01     0.31  -0.21  -0.02
    32   1    -0.00  -0.06  -0.02     0.05   0.38   0.10    -0.05  -0.32  -0.09
    33   1     0.07  -0.02  -0.00    -0.11   0.05   0.01     0.06  -0.08  -0.02
    34   1    -0.17   0.12   0.02     0.05  -0.02  -0.03     0.30  -0.19  -0.07
    35   1     0.28  -0.14   0.03    -0.00   0.01   0.00    -0.06  -0.02  -0.02
    36   1    -0.29  -0.11  -0.04     0.02   0.01   0.00     0.15   0.04   0.04
    37   1    -0.40  -0.20  -0.06    -0.09  -0.05  -0.02    -0.15  -0.04  -0.02
    38   1    -0.09  -0.29   0.10    -0.06  -0.14   0.06    -0.07  -0.07   0.07
    39   1     0.13   0.43  -0.02     0.03   0.09  -0.00    -0.01   0.12  -0.02
    40   1    -0.02  -0.07   0.01    -0.03  -0.13   0.02    -0.05  -0.22   0.04
    41   1     0.32   0.13   0.03     0.24   0.09   0.02     0.39   0.16   0.04
    42   1    -0.07   0.05  -0.03    -0.11   0.10  -0.05    -0.28   0.27  -0.14
                     73                     74                     75
                      A                      A                      A
 Frequencies --   1233.4845              1242.8527              1244.3950
 Red. masses --      1.6347                 2.2447                 1.7463
 Frc consts  --      1.4654                 2.0429                 1.5932
 IR Inten    --      3.2616                 0.1429                 0.5194
  Atom  AN      X      Y      Z        X      Y      Z        X      Y      Z
     1   6     0.06   0.02   0.01     0.06   0.00   0.00     0.01   0.03   0.01
     2   6     0.08   0.05   0.02     0.10   0.05   0.02     0.07   0.06   0.02
     3   6    -0.02  -0.02  -0.01     0.00  -0.02  -0.00    -0.00  -0.03  -0.01
     4   6    -0.03   0.01   0.00    -0.04  -0.02  -0.01    -0.00  -0.02  -0.00
     5   6    -0.01   0.02   0.00    -0.02   0.02   0.00     0.00   0.01   0.00
     6   6    -0.00  -0.02  -0.01     0.01  -0.03  -0.01     0.01  -0.02  -0.01
     7   6    -0.00  -0.01  -0.00    -0.01  -0.00  -0.00     0.00  -0.00  -0.00
     8   6    -0.00   0.01   0.00     0.02   0.03   0.01     0.01   0.02   0.00
     9   6     0.03  -0.04  -0.01    -0.02   0.01   0.00     0.03  -0.07  -0.02
    10   6    -0.02  -0.00  -0.00    -0.02   0.00  -0.00    -0.03  -0.00  -0.00
    11   6    -0.01   0.01   0.00    -0.02  -0.01  -0.00    -0.00   0.02   0.00
    12   6    -0.04   0.06   0.00    -0.04   0.04   0.00     0.00  -0.04  -0.00
    13   6     0.01  -0.07  -0.02     0.01   0.02   0.01     0.01   0.02   0.00
    14   6     0.03  -0.02   0.00    -0.01  -0.01  -0.00    -0.02  -0.01  -0.00
    15   6     0.04   0.06   0.01    -0.03  -0.04  -0.01    -0.00  -0.03  -0.01
    16   6    -0.07   0.05  -0.01     0.01  -0.09   0.01    -0.01   0.05  -0.00
    17   6    -0.02   0.01  -0.00     0.02  -0.00   0.00     0.01  -0.04   0.00
    18   6    -0.01  -0.00  -0.00     0.00   0.11  -0.03    -0.06  -0.02  -0.01
    19   6    -0.09  -0.04  -0.01    -0.02  -0.00   0.00     0.15   0.07   0.02
    20   6    -0.01   0.00  -0.00     0.04  -0.03   0.02    -0.00  -0.03   0.01
    21   6     0.02  -0.03   0.01     0.01   0.21  -0.04    -0.01  -0.02   0.00
    22   6     0.03  -0.02   0.00     0.01  -0.03   0.01    -0.01   0.04  -0.00
    23   6     0.00  -0.01   0.00    -0.03  -0.01  -0.01     0.01   0.02  -0.00
    24   6    -0.00  -0.00  -0.00     0.06  -0.03   0.02    -0.05  -0.00  -0.01
    25   6     0.00   0.00   0.00     0.00  -0.01   0.01     0.02   0.02  -0.00
    26   6     0.00   0.01  -0.00    -0.03  -0.04   0.00     0.00   0.00  -0.00
    27   1    -0.14  -0.07  -0.03     0.03  -0.01  -0.00    -0.06  -0.05  -0.02
    28   1    -0.11  -0.02  -0.01    -0.26  -0.07  -0.03    -0.12  -0.03  -0.02
    29   1    -0.05   0.03   0.01    -0.13   0.08   0.01    -0.04   0.03   0.00
    30   1    -0.10  -0.06  -0.02    -0.10  -0.08  -0.03    -0.25  -0.13  -0.05
    31   1     0.18  -0.10  -0.01     0.21  -0.09  -0.00    -0.13   0.11   0.01
    32   1    -0.05  -0.19  -0.05    -0.05  -0.15  -0.04    -0.05  -0.13  -0.04
    33   1    -0.31   0.22   0.05    -0.16   0.08   0.02    -0.26   0.20   0.04
    34   1    -0.10  -0.01   0.02     0.04   0.01  -0.01    -0.26   0.18   0.05
    35   1     0.51  -0.38   0.05    -0.02  -0.00  -0.00    -0.23   0.14  -0.02
    36   1    -0.09  -0.02  -0.02     0.22   0.09   0.04    -0.37  -0.22  -0.05
    37   1     0.45   0.14   0.07    -0.37  -0.19  -0.07    -0.13   0.00  -0.01
    38   1    -0.00  -0.01  -0.02     0.04  -0.06   0.01    -0.06  -0.25   0.07
    39   1     0.00   0.00  -0.00     0.02  -0.30   0.04    -0.11  -0.33   0.01
    40   1     0.01   0.04  -0.01    -0.09  -0.23   0.05     0.04   0.14  -0.02
    41   1     0.00   0.00   0.00    -0.28  -0.13  -0.04     0.25   0.11   0.03
    42   1    -0.01   0.03  -0.01     0.25  -0.29   0.14    -0.01   0.01  -0.00
                     76                     77                     78
                      A                      A                      A
 Frequencies --   1253.1837              1259.4213              1288.8653
 Red. masses --      2.0016                 1.8851                 1.9887
 Frc consts  --      1.8520                 1.7617                 1.9464
 IR Inten    --      1.9536                14.0245                 2.6253
  Atom  AN      X      Y      Z        X      Y      Z        X      Y      Z
     1   6     0.05  -0.11  -0.03     0.02  -0.05  -0.01    -0.02   0.08   0.02
     2   6    -0.11  -0.09  -0.03     0.06   0.03   0.01    -0.09   0.02  -0.00
     3   6     0.04   0.07   0.02     0.03   0.01   0.00    -0.02  -0.03  -0.01
     4   6    -0.02  -0.04  -0.01    -0.02  -0.09  -0.02     0.07   0.01   0.01
     5   6    -0.02  -0.00  -0.00    -0.01   0.02   0.00     0.03  -0.02  -0.00
     6   6     0.01   0.05   0.01     0.03  -0.00   0.00    -0.02   0.01   0.00
     7   6    -0.04   0.00  -0.00    -0.02   0.01   0.00     0.02  -0.01  -0.00
     8   6    -0.00   0.06   0.01     0.02   0.08   0.01     0.03  -0.00   0.00
     9   6     0.03  -0.05  -0.01     0.02  -0.07  -0.02     0.08  -0.12  -0.03
    10   6     0.05  -0.01   0.00    -0.02  -0.00  -0.00     0.01  -0.02  -0.00
    11   6    -0.00   0.05   0.01    -0.01   0.02   0.00     0.03   0.05   0.01
    12   6    -0.08   0.09   0.00    -0.02  -0.03  -0.00    -0.03   0.06   0.01
    13   6     0.01  -0.01  -0.00     0.01   0.06   0.01    -0.02  -0.04  -0.01
    14   6    -0.02  -0.05  -0.01    -0.01   0.02   0.00    -0.01  -0.04  -0.00
    15   6    -0.02  -0.01  -0.00    -0.06  -0.07  -0.01    -0.09   0.04   0.01
    16   6    -0.00   0.01  -0.00     0.03  -0.04   0.01    -0.00  -0.04  -0.00
    17   6     0.01  -0.04   0.00     0.02   0.01   0.00    -0.00  -0.01  -0.00
    18   6    -0.02   0.01  -0.01     0.10   0.00   0.02     0.07  -0.04   0.03
    19   6     0.08   0.04   0.01    -0.02  -0.02  -0.00     0.05   0.02   0.00
    20   6     0.00  -0.02   0.01    -0.01   0.07  -0.02    -0.01   0.04  -0.01
    21   6    -0.00   0.01  -0.00     0.01  -0.10   0.02     0.05   0.04   0.00
    22   6    -0.00   0.01  -0.00    -0.03   0.01  -0.01    -0.00  -0.02   0.00
    23   6    -0.00   0.01  -0.00    -0.01  -0.02   0.00    -0.03   0.00  -0.01
    24   6    -0.02  -0.00  -0.00    -0.02   0.02  -0.01    -0.02   0.03  -0.01
    25   6     0.01   0.00   0.00    -0.02  -0.03   0.00    -0.02  -0.02  -0.00
    26   6    -0.00  -0.00  -0.00     0.02   0.02   0.00    -0.01  -0.01  -0.00
    27   1     0.21   0.13   0.05     0.20   0.07   0.04    -0.40  -0.18  -0.08
    28   1    -0.06  -0.02  -0.01    -0.33  -0.10  -0.05     0.41   0.13   0.06
    29   1    -0.02  -0.00  -0.00    -0.08   0.05   0.01     0.10  -0.07  -0.01
    30   1     0.51   0.28   0.10    -0.04  -0.03  -0.01    -0.19  -0.06  -0.03
    31   1     0.31  -0.13   0.00    -0.06   0.14   0.02     0.04  -0.00   0.01
    32   1     0.09   0.31   0.09    -0.02   0.03   0.01     0.03   0.05   0.01
    33   1    -0.20   0.20   0.04    -0.33   0.25   0.05    -0.09   0.15   0.03
    34   1    -0.08   0.05   0.01    -0.11   0.13   0.05    -0.20   0.05   0.07
    35   1     0.20  -0.22   0.01    -0.14   0.12  -0.02     0.02  -0.06  -0.01
    36   1    -0.09  -0.10  -0.01     0.21   0.11   0.03     0.04   0.01   0.01
    37   1    -0.10  -0.02  -0.01    -0.05   0.01  -0.01    -0.23  -0.10  -0.04
    38   1    -0.03  -0.14   0.04     0.04   0.23  -0.09     0.09   0.35  -0.14
    39   1    -0.05  -0.18   0.01     0.06   0.50  -0.04    -0.02   0.01  -0.01
    40   1    -0.00   0.02  -0.00     0.00   0.00  -0.01    -0.12  -0.37   0.06
    41   1     0.08   0.03   0.01    -0.18  -0.09  -0.01    -0.07  -0.03  -0.00
    42   1     0.01  -0.01   0.01    -0.13   0.16  -0.07    -0.02  -0.00  -0.00
                     79                     80                     81
                      A                      A                      A
 Frequencies --   1301.7563              1327.9015              1334.7139
 Red. masses --      1.6039                 2.0426                 1.8137
 Frc consts  --      1.6013                 2.1221                 1.9036
 IR Inten    --      0.2612                 0.4834                 0.3700
  Atom  AN      X      Y      Z        X      Y      Z        X      Y      Z
     1   6     0.00  -0.05  -0.01     0.15   0.07   0.03    -0.08  -0.03  -0.01
     2   6     0.03  -0.01   0.00    -0.06   0.02   0.00    -0.03   0.07   0.02
     3   6     0.03   0.02   0.01     0.05   0.00   0.00     0.03  -0.00   0.00
     4   6    -0.02  -0.03  -0.01    -0.12  -0.08  -0.02     0.09  -0.08  -0.01
     5   6    -0.01   0.01   0.00    -0.04  -0.02  -0.01     0.05   0.01   0.00
     6   6     0.01   0.00   0.00    -0.01  -0.04  -0.01     0.01  -0.02  -0.00
     7   6    -0.01   0.00   0.00    -0.00  -0.05  -0.02    -0.02   0.03   0.01
     8   6    -0.03   0.01   0.00     0.02   0.04   0.01     0.01   0.02   0.00
     9   6    -0.03  -0.00  -0.00    -0.11  -0.05  -0.02    -0.00  -0.04  -0.01
    10   6    -0.01   0.00   0.00     0.01  -0.02  -0.00    -0.02  -0.03  -0.01
    11   6    -0.01   0.00  -0.00     0.02   0.05   0.01     0.00   0.01   0.00
    12   6     0.05  -0.02   0.00     0.01  -0.04  -0.00     0.00   0.09   0.01
    13   6     0.02  -0.02  -0.00     0.07   0.04   0.01    -0.02  -0.02  -0.01
    14   6     0.01  -0.01   0.00     0.01   0.01   0.00    -0.01  -0.02  -0.00
    15   6     0.04   0.07   0.02     0.01  -0.01  -0.00    -0.07   0.08   0.02
    16   6    -0.02   0.05  -0.01    -0.01  -0.01   0.00     0.06  -0.02   0.00
    17   6    -0.00   0.00   0.00     0.00   0.01   0.00    -0.02  -0.00  -0.00
    18   6     0.01  -0.12   0.04    -0.00   0.03  -0.01    -0.02   0.05  -0.02
    19   6    -0.01   0.03  -0.00    -0.02   0.00  -0.00     0.02  -0.04   0.00
    20   6    -0.02  -0.01  -0.00    -0.00  -0.01   0.00     0.02  -0.00   0.00
    21   6     0.05   0.07  -0.00    -0.01  -0.01  -0.00    -0.06  -0.01  -0.01
    22   6     0.02  -0.04   0.01     0.00   0.00  -0.00    -0.01   0.02  -0.00
    23   6    -0.01   0.02  -0.01     0.00  -0.01   0.00     0.01   0.00   0.00
    24   6    -0.00   0.03  -0.00     0.00  -0.01   0.00     0.02  -0.01   0.00
    25   6    -0.03   0.02  -0.01     0.01   0.00   0.00     0.01  -0.00   0.00
    26   6    -0.02  -0.01  -0.00     0.00   0.01  -0.00     0.02  -0.01   0.01
    27   1     0.22   0.09   0.05    -0.47  -0.20  -0.09     0.09   0.02   0.02
    28   1    -0.19  -0.06  -0.03     0.37   0.14   0.06    -0.00  -0.01  -0.00
    29   1    -0.07   0.04   0.01    -0.33   0.18   0.03     0.09  -0.05  -0.01
    30   1     0.10   0.04   0.01     0.20   0.06   0.02    -0.16  -0.09  -0.03
    31   1    -0.36   0.22   0.00    -0.20   0.19   0.01    -0.43   0.31   0.02
    32   1    -0.01   0.01   0.00     0.04   0.17   0.05    -0.02   0.02   0.00
    33   1    -0.11   0.07   0.01    -0.02   0.08   0.02    -0.09   0.08   0.01
    34   1     0.28  -0.19  -0.04     0.36  -0.11  -0.06     0.45  -0.31  -0.11
    35   1     0.00   0.00   0.00    -0.05   0.07  -0.00     0.21  -0.19   0.01
    36   1    -0.22  -0.10  -0.04    -0.05  -0.01  -0.01     0.14   0.07   0.02
    37   1    -0.03  -0.06  -0.00     0.06   0.03   0.01    -0.06   0.00  -0.01
    38   1     0.09   0.42  -0.12    -0.03  -0.09   0.06    -0.07  -0.28   0.13
    39   1    -0.02  -0.12   0.01     0.01   0.04  -0.00     0.00  -0.09   0.01
    40   1    -0.12  -0.41   0.07     0.02   0.08  -0.01     0.06   0.20  -0.04
    41   1     0.16   0.09   0.01    -0.00  -0.01  -0.00    -0.01  -0.01  -0.00
    42   1     0.06  -0.08   0.04     0.00   0.01  -0.00    -0.03   0.03  -0.02
                     82                     83                     84
                      A                      A                      A
 Frequencies --   1365.3572              1372.7911              1387.3738
 Red. masses --      4.1724                 4.6065                 5.7162
 Frc consts  --      4.5827                 5.1148                 6.4825
 IR Inten    --      1.3202                 2.8537                 2.6495
  Atom  AN      X      Y      Z        X      Y      Z        X      Y      Z
     1   6    -0.02  -0.04  -0.01     0.02  -0.15  -0.04    -0.07   0.02   0.00
     2   6    -0.05   0.06   0.01    -0.12   0.25   0.06     0.01  -0.02  -0.00
     3   6     0.01   0.01   0.00     0.17   0.03   0.02    -0.07  -0.02  -0.01
     4   6     0.04   0.04   0.01     0.02  -0.07  -0.01     0.09   0.08   0.02
     5   6     0.04  -0.00   0.00     0.17   0.06   0.03    -0.01  -0.03  -0.01
     6   6     0.01  -0.03  -0.01    -0.01  -0.10  -0.03     0.01  -0.02  -0.00
     7   6    -0.02   0.03   0.01    -0.13   0.08   0.01     0.03   0.01   0.00
     8   6     0.13   0.01   0.01    -0.04   0.04   0.00     0.15  -0.05   0.00
     9   6    -0.09  -0.06  -0.02    -0.03   0.10   0.03    -0.16  -0.10  -0.03
    10   6    -0.00  -0.03  -0.01    -0.05  -0.17  -0.05     0.01   0.05   0.01
    11   6     0.01   0.03   0.01    -0.00  -0.01  -0.00    -0.01   0.05   0.01
    12   6    -0.18  -0.13  -0.02    -0.03   0.04   0.00    -0.17  -0.06  -0.01
    13   6     0.09   0.03   0.00    -0.01   0.05   0.01     0.12  -0.04  -0.01
    14   6     0.03   0.11   0.01    -0.03   0.00  -0.01     0.00   0.04   0.00
    15   6    -0.06  -0.03  -0.00     0.10  -0.12  -0.02     0.01   0.10   0.01
    16   6     0.20   0.12  -0.00    -0.05   0.02   0.00     0.05  -0.04   0.01
    17   6    -0.04  -0.06  -0.01     0.03  -0.04   0.00    -0.01  -0.04  -0.00
    18   6    -0.06  -0.13   0.03    -0.04  -0.00  -0.01    -0.20   0.10  -0.05
    19   6    -0.11   0.01  -0.02     0.01   0.06   0.00     0.01   0.04  -0.00
    20   6     0.04   0.00   0.01    -0.03  -0.06   0.01    -0.06  -0.17   0.04
    21   6    -0.15   0.06  -0.03     0.11  -0.02   0.02     0.27  -0.02   0.05
    22   6    -0.02  -0.05  -0.00     0.01  -0.01   0.00    -0.03  -0.02  -0.00
    23   6     0.06   0.11  -0.02    -0.01  -0.05   0.01    -0.04  -0.18   0.03
    24   6     0.10  -0.01   0.02    -0.04   0.01  -0.01    -0.05   0.02  -0.01
    25   6    -0.08   0.00  -0.02     0.03   0.03   0.00     0.15   0.08   0.01
    26   6     0.01  -0.06   0.02    -0.04   0.05  -0.02    -0.10   0.13  -0.06
    27   1     0.01   0.01  -0.00    -0.26  -0.14  -0.06     0.25   0.10   0.05
    28   1     0.08   0.02   0.01     0.03   0.01   0.01    -0.01  -0.03  -0.01
    29   1     0.09  -0.05  -0.01     0.08  -0.08  -0.02     0.13  -0.06  -0.01
    30   1    -0.01  -0.03  -0.01    -0.27  -0.22  -0.07     0.22   0.07   0.03
    31   1     0.20  -0.02  -0.01     0.20  -0.11   0.01    -0.16   0.16  -0.02
    32   1     0.01   0.02   0.00    -0.02   0.12   0.03    -0.00  -0.11  -0.03
    33   1    -0.05   0.08   0.02     0.34  -0.26  -0.05    -0.09   0.11   0.02
    34   1    -0.19   0.19   0.09    -0.10   0.12   0.02     0.02   0.02   0.02
    35   1     0.02   0.12   0.01     0.12  -0.12   0.01    -0.05   0.08   0.00
    36   1     0.36   0.14   0.07    -0.05  -0.09  -0.01     0.18   0.05   0.04
    37   1     0.37   0.08   0.07     0.01  -0.00  -0.00     0.04   0.01  -0.00
    38   1     0.07   0.10  -0.01     0.05   0.22  -0.09     0.01   0.10  -0.05
    39   1     0.06  -0.30   0.05    -0.01   0.20  -0.03     0.03   0.50  -0.07
    40   1     0.01  -0.11   0.01    -0.03  -0.11   0.04    -0.01  -0.03   0.05
    41   1     0.29   0.15   0.05     0.04   0.03  -0.01    -0.08  -0.01  -0.05
    42   1     0.06  -0.11   0.04     0.08  -0.05   0.03     0.09  -0.02   0.03
                     85                     86                     87
                      A                      A                      A
 Frequencies --   1398.2393              1408.5066              1422.4474
 Red. masses --      5.0284                 4.5679                 3.8049
 Frc consts  --      5.7922                 5.3393                 4.5359
 IR Inten    --      2.9209                 0.8083                 1.8554
  Atom  AN      X      Y      Z        X      Y      Z        X      Y      Z
     1   6     0.03  -0.13  -0.03    -0.07   0.08   0.01     0.03  -0.07  -0.01
     2   6    -0.06   0.07   0.01     0.04   0.00   0.00    -0.03  -0.03  -0.01
     3   6     0.07   0.03   0.01    -0.06  -0.04  -0.01     0.06   0.04   0.01
     4   6    -0.05   0.20   0.04     0.12  -0.07  -0.01    -0.08   0.11   0.02
     5   6     0.09   0.04   0.01    -0.01  -0.03  -0.01     0.01   0.03   0.01
     6   6    -0.02  -0.02  -0.01     0.01  -0.06  -0.02     0.02   0.07   0.02
     7   6    -0.09   0.05   0.01     0.04  -0.01   0.00    -0.04   0.01  -0.00
     8   6     0.08  -0.10  -0.01     0.04  -0.00   0.00    -0.06  -0.04  -0.01
     9   6    -0.10  -0.07  -0.02    -0.12   0.01  -0.00     0.07  -0.03  -0.01
    10   6    -0.01  -0.06  -0.02    -0.00   0.05   0.01    -0.00  -0.05  -0.01
    11   6     0.02   0.02   0.01    -0.06   0.06   0.01     0.05  -0.05  -0.01
    12   6    -0.08  -0.12  -0.01    -0.06   0.13   0.01     0.12   0.03   0.01
    13   6     0.13  -0.12  -0.03     0.05   0.03   0.01    -0.04   0.00  -0.00
    14   6     0.01  -0.02  -0.00     0.01  -0.02  -0.00     0.13  -0.07   0.02
    15   6     0.07   0.24   0.03     0.08  -0.11  -0.02    -0.15   0.02   0.00
    16   6    -0.17  -0.14   0.00    -0.05  -0.18   0.02     0.19  -0.13   0.01
    17   6     0.05   0.05   0.01    -0.02  -0.10  -0.01    -0.07   0.02  -0.01
    18   6     0.16   0.04   0.02     0.15  -0.02   0.03    -0.03   0.01  -0.00
    19   6     0.01   0.00   0.00    -0.08   0.30  -0.02    -0.11   0.15  -0.02
    20   6    -0.00   0.12  -0.04    -0.03   0.02  -0.01    -0.03  -0.08   0.02
    21   6    -0.07   0.01  -0.01    -0.11   0.03  -0.03    -0.04   0.05  -0.02
    22   6     0.06   0.03   0.01     0.12   0.03   0.02     0.01   0.01   0.00
    23   6    -0.02   0.01  -0.01     0.03   0.00   0.01     0.02  -0.07   0.02
    24   6    -0.03  -0.02  -0.00    -0.06  -0.11  -0.00     0.01  -0.09   0.01
    25   6    -0.01  -0.04   0.01    -0.01  -0.00  -0.00     0.05   0.05  -0.00
    26   6     0.05  -0.05   0.03     0.01  -0.00   0.00    -0.04   0.04  -0.02
    27   1     0.10   0.04   0.02     0.12   0.03   0.02    -0.08  -0.02  -0.01
    28   1    -0.11  -0.04  -0.02    -0.03  -0.04  -0.01    -0.03   0.02   0.00
    29   1     0.12  -0.10  -0.02     0.08  -0.03  -0.00    -0.06   0.02   0.00
    30   1     0.05   0.01   0.00     0.28   0.05   0.02    -0.28  -0.06  -0.03
    31   1     0.04  -0.08  -0.05    -0.27   0.21   0.01     0.01  -0.11  -0.01
    32   1    -0.01  -0.05  -0.02    -0.02  -0.11  -0.03     0.01   0.10   0.03
    33   1    -0.06   0.09   0.02     0.23  -0.16  -0.03    -0.26   0.17   0.03
    34   1    -0.04  -0.03  -0.00    -0.11   0.14   0.04     0.01  -0.05   0.01
    35   1    -0.38   0.27  -0.03     0.21  -0.17   0.02    -0.22   0.20  -0.03
    36   1    -0.19  -0.06  -0.03    -0.21  -0.20  -0.01    -0.40  -0.12  -0.05
    37   1    -0.17  -0.05  -0.04     0.22   0.07   0.00     0.35   0.13   0.04
    38   1    -0.09  -0.22   0.06     0.03   0.23  -0.10     0.04   0.17  -0.06
    39   1    -0.06  -0.15   0.01    -0.06  -0.04   0.00     0.05   0.17  -0.01
    40   1     0.02   0.19  -0.06     0.07   0.19  -0.04     0.09   0.20  -0.02
    41   1    -0.27  -0.14  -0.02    -0.05  -0.02  -0.01    -0.02   0.02  -0.03
    42   1    -0.15   0.12  -0.07     0.01  -0.00   0.00     0.03  -0.01   0.01
                     88                     89                     90
                      A                      A                      A
 Frequencies --   1459.9735              1462.5362              1470.0599
 Red. masses --      2.0572                 2.3412                 2.1685
 Frc consts  --      2.5836                 2.9506                 2.7611
 IR Inten    --      0.7804                 9.3507                 3.7736
  Atom  AN      X      Y      Z        X      Y      Z        X      Y      Z
     1   6    -0.02  -0.07  -0.02     0.03   0.01   0.01     0.00   0.08   0.02
     2   6     0.03   0.03   0.01    -0.01   0.01   0.00    -0.03  -0.06  -0.02
     3   6    -0.03   0.05   0.01     0.03  -0.01  -0.00     0.03  -0.03  -0.01
     4   6    -0.01  -0.02  -0.01    -0.05   0.01  -0.00     0.05   0.01   0.00
     5   6    -0.09  -0.01  -0.01     0.05   0.01   0.01     0.06   0.02   0.01
     6   6     0.03   0.05   0.01    -0.05  -0.04  -0.01     0.04   0.01   0.00
     7   6     0.08  -0.02  -0.00    -0.04   0.00  -0.00    -0.06   0.01  -0.00
     8   6     0.04  -0.01   0.00    -0.01  -0.03  -0.01    -0.06   0.06   0.01
     9   6     0.01   0.09   0.02     0.01  -0.02  -0.00     0.00  -0.09  -0.02
    10   6     0.01  -0.05  -0.01    -0.01   0.03   0.01     0.00   0.02   0.01
    11   6     0.05  -0.09  -0.02    -0.02   0.05   0.01    -0.04   0.04   0.01
    12   6    -0.03  -0.04  -0.00     0.07   0.06   0.01    -0.00  -0.08  -0.01
    13   6    -0.01  -0.02  -0.00     0.05  -0.01  -0.00    -0.07   0.06   0.01
    14   6    -0.03   0.06  -0.00     0.06  -0.01   0.01    -0.03   0.04  -0.00
    15   6     0.03   0.01   0.00    -0.07  -0.06  -0.01     0.03   0.00   0.00
    16   6     0.00   0.01  -0.00     0.05   0.03  -0.00     0.02   0.05  -0.01
    17   6    -0.02  -0.05  -0.00    -0.08  -0.01  -0.01     0.03  -0.00   0.01
    18   6     0.02  -0.05   0.02    -0.05  -0.08   0.01     0.04  -0.04   0.02
    19   6    -0.03   0.04  -0.01    -0.03   0.03  -0.01    -0.05  -0.03  -0.00
    20   6    -0.04  -0.00  -0.01    -0.02   0.07  -0.03    -0.05  -0.07   0.01
    21   6     0.01   0.02  -0.00     0.09   0.03   0.01    -0.04   0.03  -0.01
    22   6     0.08  -0.01   0.02     0.00  -0.08   0.01     0.08   0.01   0.01
    23   6    -0.04  -0.07   0.01    -0.07  -0.03  -0.01    -0.01  -0.10   0.02
    24   6    -0.02   0.05  -0.01     0.02   0.11  -0.01    -0.02   0.03  -0.01
    25   6     0.05   0.05  -0.00     0.07   0.04   0.01     0.03   0.06  -0.01
    26   6     0.03  -0.01   0.01     0.05  -0.07   0.03     0.03   0.02   0.00
    27   1     0.02   0.07   0.02     0.00  -0.03  -0.00    -0.12  -0.10  -0.04
    28   1     0.31   0.15   0.06    -0.18  -0.09  -0.03    -0.23  -0.10  -0.04
    29   1    -0.18   0.18   0.04     0.05  -0.07  -0.02     0.12  -0.12  -0.03
    30   1    -0.29  -0.09  -0.04     0.26   0.09   0.03     0.04   0.01   0.00
    31   1    -0.05   0.05   0.00    -0.21   0.10   0.00     0.35  -0.20  -0.00
    32   1     0.05   0.33   0.09    -0.04  -0.19  -0.05    -0.03  -0.18  -0.05
    33   1    -0.23   0.10   0.02     0.23  -0.11  -0.02     0.01   0.01  -0.00
    34   1    -0.09   0.03   0.01    -0.22   0.16   0.04     0.35  -0.19  -0.06
    35   1     0.16  -0.08   0.02     0.07  -0.00   0.00     0.02  -0.00   0.01
    36   1     0.17   0.04   0.03     0.08   0.07   0.02     0.01  -0.02  -0.01
    37   1    -0.23  -0.13  -0.04    -0.03  -0.10   0.00    -0.27  -0.12  -0.05
    38   1    -0.03   0.05  -0.03    -0.12  -0.28   0.08     0.02   0.25  -0.07
    39   1    -0.08  -0.25   0.01    -0.03  -0.23   0.01    -0.06  -0.23   0.02
    40   1     0.04   0.28  -0.06    -0.05   0.11  -0.03     0.10   0.38  -0.07
    41   1    -0.19  -0.04  -0.04    -0.37  -0.12  -0.05    -0.04   0.04  -0.03
    42   1    -0.19   0.18  -0.09    -0.31   0.23  -0.14    -0.12   0.16  -0.07
                     91                     92                     93
                      A                      A                      A
 Frequencies --   1480.0929              1490.3234              1505.8433
 Red. masses --      3.5650                 2.2529                 2.5107
 Frc consts  --      4.6014                 2.9482                 3.3543
 IR Inten    --      3.3165                 2.3784                 5.9170
  Atom  AN      X      Y      Z        X      Y      Z        X      Y      Z
     1   6    -0.14   0.03  -0.00     0.00  -0.01  -0.00    -0.11  -0.02  -0.01
     2   6     0.06  -0.13  -0.03     0.01  -0.04  -0.01     0.13   0.01   0.01
     3   6     0.09   0.06   0.02     0.06   0.02   0.01     0.03   0.06   0.02
     4   6     0.10   0.14   0.03    -0.09   0.08   0.01     0.02  -0.04  -0.01
     5   6     0.00   0.09   0.02     0.04   0.03   0.01     0.00   0.06   0.02
     6   6     0.17   0.06   0.02    -0.02   0.00  -0.00    -0.06  -0.07  -0.02
     7   6     0.03  -0.02  -0.00    -0.02  -0.02  -0.01     0.10  -0.05  -0.01
     8   6    -0.03  -0.06  -0.01     0.04  -0.08  -0.01     0.02   0.03   0.00
     9   6    -0.14  -0.08  -0.02     0.02  -0.01  -0.00     0.09  -0.00   0.00
    10   6    -0.05  -0.11  -0.03    -0.02  -0.00  -0.00    -0.07  -0.08  -0.03
    11   6    -0.11  -0.01  -0.01    -0.00   0.01   0.00    -0.09   0.08   0.02
    12   6     0.04   0.05   0.01     0.09  -0.01   0.01    -0.05   0.00  -0.00
    13   6     0.03   0.06   0.02     0.04  -0.02  -0.00     0.02  -0.07  -0.02
    14   6     0.01   0.00   0.00    -0.02   0.08   0.00     0.02  -0.04  -0.00
    15   6     0.05  -0.10  -0.02    -0.06  -0.00  -0.00    -0.06   0.08   0.01
    16   6    -0.05   0.00   0.00    -0.01  -0.01   0.00     0.03   0.02  -0.00
    17   6    -0.03  -0.02  -0.00    -0.11  -0.06  -0.02     0.05   0.05   0.01
    18   6    -0.03  -0.01  -0.00     0.03   0.07  -0.02     0.02   0.01   0.00
    19   6     0.02   0.03   0.00     0.04  -0.00   0.01    -0.02  -0.06  -0.00
    20   6     0.02   0.07  -0.02     0.02  -0.05   0.02    -0.01  -0.05   0.01
    21   6     0.06  -0.02   0.01    -0.04  -0.08   0.01    -0.03   0.03  -0.01
    22   6    -0.03  -0.03  -0.00     0.08   0.05   0.01    -0.01   0.01  -0.00
    23   6    -0.02   0.06  -0.02     0.04  -0.02   0.01    -0.00  -0.04   0.01
    24   6     0.00   0.03  -0.00    -0.04   0.02  -0.01     0.02  -0.01   0.00
    25   6    -0.00  -0.02   0.01    -0.06  -0.03  -0.01    -0.00   0.02  -0.01
    26   6     0.01  -0.04   0.01    -0.02   0.07  -0.03     0.01   0.01  -0.00
    27   1    -0.41  -0.12  -0.07    -0.14  -0.05  -0.02    -0.29  -0.05  -0.04
    28   1    -0.18   0.03  -0.00    -0.18  -0.06  -0.03    -0.10   0.04   0.00
    29   1    -0.27   0.19   0.04    -0.09   0.03   0.00    -0.33   0.26   0.05
    30   1    -0.17  -0.10  -0.03     0.10   0.06   0.02     0.37   0.11   0.05
    31   1     0.10  -0.14  -0.01    -0.25   0.10  -0.00     0.06   0.00   0.01
    32   1    -0.01   0.34   0.09    -0.03  -0.05  -0.02    -0.04   0.29   0.07
    33   1    -0.20   0.04  -0.00     0.06  -0.03  -0.01     0.36  -0.23  -0.05
    34   1     0.22  -0.04  -0.03    -0.18   0.11   0.05    -0.20   0.05   0.03
    35   1     0.06  -0.04   0.00     0.33  -0.17   0.03    -0.16   0.08  -0.02
    36   1     0.06   0.03   0.01     0.41   0.18   0.07    -0.16  -0.05  -0.03
    37   1     0.09   0.01   0.02    -0.28  -0.09  -0.05    -0.01   0.00  -0.00
    38   1    -0.07  -0.24   0.09     0.10   0.22  -0.07     0.04   0.14  -0.05
    39   1     0.01   0.03  -0.01    -0.08  -0.17   0.00     0.02  -0.00   0.01
    40   1    -0.08  -0.19   0.03     0.05   0.01   0.01     0.04   0.14  -0.02
    41   1    -0.09  -0.06   0.00     0.29   0.10   0.04     0.04   0.04  -0.00
    42   1    -0.04  -0.01  -0.01     0.19  -0.10   0.07    -0.02   0.04  -0.02
                     94                     95                     96
                      A                      A                      A
 Frequencies --   1534.2983              1551.7772              1557.4064
 Red. masses --      3.2875                 3.2092                 3.4840
 Frc consts  --      4.5597                 4.5531                 4.9789
 IR Inten    --      7.6666                 6.5829                 6.6682
  Atom  AN      X      Y      Z        X      Y      Z        X      Y      Z
     1   6     0.04  -0.03  -0.01    -0.03   0.02   0.00     0.06  -0.03  -0.00
     2   6     0.03   0.07   0.02    -0.08  -0.07  -0.02     0.07   0.06   0.02
     3   6    -0.09  -0.04  -0.02     0.07   0.03   0.01    -0.08  -0.05  -0.02
     4   6     0.06   0.05   0.01    -0.02  -0.02  -0.01    -0.02   0.10   0.02
     5   6    -0.08  -0.02  -0.01     0.06  -0.01   0.00    -0.08   0.01  -0.00
     6   6     0.04  -0.03  -0.01     0.05   0.06   0.02    -0.02  -0.05  -0.01
     7   6     0.00   0.06   0.02    -0.02  -0.05  -0.02    -0.01   0.08   0.02
     8   6    -0.06  -0.01  -0.00     0.09  -0.06  -0.00    -0.05  -0.03  -0.01
     9   6    -0.10  -0.06  -0.02    -0.07   0.10   0.02     0.00  -0.10  -0.02
    10   6     0.03  -0.06  -0.01    -0.01   0.09   0.02     0.02  -0.10  -0.03
    11   6    -0.04   0.03   0.01     0.04  -0.07  -0.02    -0.05   0.06   0.01
    12   6     0.03   0.12   0.01    -0.06   0.11   0.01     0.12  -0.02   0.00
    13   6     0.07   0.02   0.01     0.07  -0.03  -0.01     0.00   0.03   0.01
    14   6     0.12  -0.11   0.01    -0.00  -0.06  -0.00    -0.07   0.06  -0.00
    15   6    -0.02  -0.09  -0.01    -0.00  -0.05  -0.01    -0.02  -0.02  -0.00
    16   6    -0.01   0.03   0.00    -0.06   0.04  -0.00    -0.06   0.02  -0.01
    17   6    -0.02   0.09  -0.00     0.06   0.04   0.01    -0.04  -0.05  -0.01
    18   6     0.00   0.08  -0.02     0.04   0.05  -0.01     0.04   0.01   0.00
    19   6    -0.10  -0.09  -0.01     0.04  -0.07   0.01     0.16  -0.00   0.02
    20   6     0.03  -0.04   0.02     0.01  -0.10   0.04    -0.02  -0.08   0.02
    21   6    -0.00  -0.09   0.02    -0.00   0.09  -0.02    -0.01   0.14  -0.03
    22   6     0.06  -0.03   0.01    -0.10  -0.03  -0.01    -0.12   0.01  -0.02
    23   6     0.00  -0.05   0.01    -0.06  -0.07   0.00    -0.06  -0.03  -0.00
    24   6     0.02   0.15  -0.02     0.06  -0.01   0.01     0.03  -0.12   0.02
    25   6    -0.10  -0.03  -0.02    -0.11   0.03  -0.04    -0.04   0.05  -0.03
    26   6     0.03   0.05  -0.01     0.13  -0.04   0.04     0.10  -0.07   0.04
    27   1     0.31   0.11   0.05    -0.20  -0.07  -0.03     0.29   0.10   0.05
    28   1     0.28   0.12   0.05    -0.18  -0.11  -0.04     0.22   0.13   0.05
    29   1     0.15  -0.03   0.00    -0.08  -0.02  -0.01     0.15  -0.02   0.00
    30   1    -0.02  -0.06  -0.02    -0.17  -0.03  -0.02     0.11   0.00   0.01
    31   1     0.01  -0.05  -0.01    -0.22   0.15   0.01    -0.02  -0.06  -0.01
    32   1     0.07   0.18   0.05    -0.05  -0.22  -0.06     0.07   0.24   0.07
    33   1     0.00  -0.01  -0.00    -0.17   0.07   0.01     0.11  -0.05  -0.01
    34   1    -0.03   0.08   0.02    -0.19   0.13   0.05     0.06  -0.01   0.00
    35   1    -0.24   0.16  -0.03    -0.10   0.01  -0.02     0.21  -0.14   0.02
    36   1    -0.18   0.02  -0.03    -0.11  -0.04  -0.02     0.22   0.07   0.03
    37   1    -0.23  -0.15  -0.03     0.15   0.06   0.03     0.24   0.15   0.04
    38   1     0.11   0.18  -0.05     0.13   0.33  -0.11     0.06   0.22  -0.06
    39   1    -0.07  -0.36   0.03     0.07   0.04   0.01     0.10   0.28  -0.01
    40   1     0.05   0.12  -0.02     0.02   0.31  -0.07    -0.01   0.21  -0.05
    41   1     0.29   0.12   0.04     0.17   0.15  -0.00    -0.00   0.08  -0.03
    42   1     0.08   0.03   0.01    -0.18   0.23  -0.11    -0.21   0.19  -0.10
                     97                     98                     99
                      A                      A                      A
 Frequencies --   1594.4742              1606.9166              1645.9363
 Red. masses --      5.6408                 6.1874                 5.8736
 Frc consts  --      8.4494                 9.4133                 9.3753
 IR Inten    --      2.6087                 1.0818                 5.6215
  Atom  AN      X      Y      Z        X      Y      Z        X      Y      Z
     1   6     0.02   0.06   0.02    -0.01  -0.23  -0.06     0.04   0.04   0.01
     2   6     0.02  -0.05  -0.01    -0.10   0.19   0.04    -0.01  -0.04  -0.01
     3   6     0.03  -0.04  -0.01    -0.09   0.13   0.03    -0.08  -0.03  -0.01
     4   6    -0.04   0.02   0.00     0.11   0.14   0.04    -0.08   0.05   0.00
     5   6    -0.04   0.01   0.00     0.08  -0.09  -0.02     0.08   0.08   0.02
     6   6     0.08   0.02   0.01    -0.09  -0.05  -0.02    -0.09   0.00  -0.00
     7   6    -0.09   0.08   0.02     0.23  -0.22  -0.05     0.05   0.03   0.01
     8   6     0.05  -0.07  -0.01    -0.09  -0.02  -0.01     0.14  -0.07  -0.00
     9   6    -0.08   0.04   0.01    -0.10  -0.13  -0.04     0.12  -0.03  -0.00
    10   6     0.04  -0.06  -0.01    -0.07   0.23   0.06    -0.05  -0.10  -0.03
    11   6    -0.05  -0.01  -0.01     0.10   0.02   0.01     0.07  -0.01  -0.00
    12   6     0.03   0.12   0.01     0.09   0.05   0.01    -0.16   0.04  -0.01
    13   6     0.14  -0.04  -0.01     0.00   0.07   0.02    -0.19   0.10   0.02
    14   6    -0.06  -0.04  -0.01    -0.00  -0.01  -0.00     0.13  -0.04   0.01
    15   6    -0.10  -0.08  -0.01    -0.00  -0.10  -0.02     0.16  -0.07  -0.01
    16   6    -0.00   0.18  -0.02    -0.04   0.08  -0.01    -0.11  -0.02   0.00
    17   6     0.09   0.06   0.01    -0.01   0.01  -0.00    -0.12  -0.02  -0.02
    18   6     0.12  -0.13   0.06     0.06  -0.04   0.02     0.13   0.02   0.01
    19   6     0.02  -0.18   0.01     0.04  -0.07   0.01     0.10   0.04   0.01
    20   6    -0.12  -0.01  -0.03    -0.05  -0.02  -0.01    -0.07  -0.05   0.00
    21   6    -0.16   0.04  -0.04    -0.07   0.02  -0.02    -0.12  -0.05  -0.01
    22   6     0.01   0.07  -0.00    -0.01   0.02  -0.00    -0.18  -0.14  -0.02
[truncated: 194,521 more chars]
