# Supplementary material for: HOMA Index Establishes Similarity to a Reference Molecule
Source: J Chem Inf Model. 2023 Dec 6;63(24):7744–54. doi: 10.1021/acs.jcim.3c01551 (PMC10751799; doi:10.1021/acs.jcim.3c01551)
Supplement: Supplementary file 7 — ci3c01551_si_007.zip [file ci3c01551_si_007.zip › ad-Fig4-hexacene-Gaussian16-output/7-0020.log]

 Set GAUSS_PDEF to "48".
 Set GAUSS_MDEF to "10240MB".
 Entering Gaussian System, Link 0=g16
 Initial command:
 /mnt/opt/groups/app-gaussian/g16-avx2/l1.exe "/scratch/9832369.torquesrv1.cis.gov.pl/Gau-100725.inp" -scrdir="/scratch/9832369.torquesrv1.cis.gov.pl/"
 Default is to use a total of  48 processors:
                               48 via shared-memory
                                1 via Linda
 Entering Link 1 = /mnt/opt/groups/app-gaussian/g16-avx2/l1.exe PID=    100726.
  
 Copyright (c) 1988-2019, Gaussian, Inc.  All Rights Reserved.
  
 This is part of the Gaussian(R) 16 program.  It is based on
 the Gaussian(R) 09 system (copyright 2009, Gaussian, Inc.),
 the Gaussian(R) 03 system (copyright 2003, Gaussian, Inc.),
 the Gaussian(R) 98 system (copyright 1998, Gaussian, Inc.),
 the Gaussian(R) 94 system (copyright 1995, Gaussian, Inc.),
 the Gaussian 92(TM) system (copyright 1992, Gaussian, Inc.),
 the Gaussian 90(TM) system (copyright 1990, Gaussian, Inc.),
 the Gaussian 88(TM) system (copyright 1988, Gaussian, Inc.),
 the Gaussian 86(TM) system (copyright 1986, Carnegie Mellon
 University), and the Gaussian 82(TM) system (copyright 1983,
 Carnegie Mellon University). Gaussian is a federally registered
 trademark of Gaussian, Inc.
  
 This software contains proprietary and confidential information,
 including trade secrets, belonging to Gaussian, Inc.
  
 This software is provided under written license and may be
 used, copied, transmitted, or stored only in accord with that
 written license.
  
 The following legend is applicable only to US Government
 contracts under FAR:
  
                    RESTRICTED RIGHTS LEGEND
  
 Use, reproduction and disclosure by the US Government is
 subject to restrictions as set forth in subparagraphs (a)
 and (c) of the Commercial Computer Software - Restricted
 Rights clause in FAR 52.227-19.
  
 Gaussian, Inc.
 340 Quinnipiac St., Bldg. 40, Wallingford CT 06492
  
  
 ---------------------------------------------------------------
 Warning -- This program may not be used in any manner that
 competes with the business of Gaussian, Inc. or will provide
 assistance to any competitor of Gaussian, Inc.  The licensee
 of this program is prohibited from giving any competitor of
 Gaussian, Inc. access to this program.  By using this program,
 the user acknowledges that Gaussian, Inc. is engaged in the
 business of creating and licensing software in the field of
 computational chemistry and represents and warrants to the
 licensee that it is not a competitor of Gaussian, Inc. and that
 it will not use this program in any manner prohibited above.
 ---------------------------------------------------------------
  

 Cite this work as:
 Gaussian 16, Revision C.01,
 M. J. Frisch, G. W. Trucks, H. B. Schlegel, G. E. Scuseria, 
 M. A. Robb, J. R. Cheeseman, G. Scalmani, V. Barone, 
 G. A. Petersson, H. Nakatsuji, X. Li, M. Caricato, A. V. Marenich, 
 J. Bloino, B. G. Janesko, R. Gomperts, B. Mennucci, H. P. Hratchian, 
 J. V. Ortiz, A. F. Izmaylov, J. L. Sonnenberg, D. Williams-Young, 
 F. Ding, F. Lipparini, F. Egidi, J. Goings, B. Peng, A. Petrone, 
 T. Henderson, D. Ranasinghe, V. G. Zakrzewski, J. Gao, N. Rega, 
 G. Zheng, W. Liang, M. Hada, M. Ehara, K. Toyota, R. Fukuda, 
 J. Hasegawa, M. Ishida, T. Nakajima, Y. Honda, O. Kitao, H. Nakai, 
 T. Vreven, K. Throssell, J. A. Montgomery, Jr., J. E. Peralta, 
 F. Ogliaro, M. J. Bearpark, J. J. Heyd, E. N. Brothers, K. N. Kudin, 
 V. N. Staroverov, T. A. Keith, R. Kobayashi, J. Normand, 
 K. Raghavachari, A. P. Rendell, J. C. Burant, S. S. Iyengar, 
 J. Tomasi, M. Cossi, J. M. Millam, M. Klene, C. Adamo, R. Cammi, 
 J. W. Ochterski, R. L. Martin, K. Morokuma, O. Farkas, 
 J. B. Foresman, and D. J. Fox, Gaussian, Inc., Wallingford CT, 2019.
 
 ******************************************
 Gaussian 16:  ES64L-G16RevC.01  3-Jul-2019
                 8-Sep-2022 
 ******************************************
 ----------------------------------------------------------------------
 #p opt freq b3lyp/6-31g(d,p) empiricaldispersion=gd3 int=(grid=ultrafi
 ne,acc2e=12) scf=(maxcyc=500,ferm,novaracc,noincfoc,intrep)
 ----------------------------------------------------------------------
 1/18=20,19=15,26=4,38=1/1,3;
 2/9=110,12=2,17=6,18=5,40=1/2;
 3/5=1,6=6,7=101,11=2,25=1,27=12,30=1,71=1,74=-5,75=-5,124=31/1,2,3;
 4//1;
 5/5=100002,7=500,17=20,22=13,38=1,87=12/2;
 6/7=2,8=2,9=2,10=2,28=1,87=12/1;
 7/87=12/1,2,3,16;
 1/18=20,19=15,26=4/3(2);
 2/9=110/2;
 99//99;
 2/9=110/2;
 3/5=1,6=6,7=101,11=2,25=1,27=12,30=1,71=1,74=-5,75=-5,124=31/1,2,3;
 4/5=5,16=3,69=1/1;
 5/5=100002,7=500,17=20,22=13,38=1,87=12/2;
 7/87=12/1,2,3,16;
 1/18=20,19=15,26=4/3(-5);
 2/9=110/2;
 6/7=2,8=2,9=2,10=2,19=2,28=1,87=12/1;
 99/9=1/99;
 Leave Link    1 at Thu Sep  8 15:01:26 2022, MaxMem=           0 cpu:              18.9 elap:               0.4
 (Enter /mnt/opt/groups/app-gaussian/g16-avx2/l101.exe)
 ---------
 peri symm
 ---------
 Symbolic Z-matrix:
 Charge =  0 Multiplicity = 1
 C                    -6.33422  -1.08878  -0.00571 
 C                    -5.84435   0.1773    0.23688 
 C                    -5.4381   -2.13621  -0.29907 
 C                    -4.07763  -1.90185  -0.35004 
 C                    -4.45458   0.44156   0.18982 
 C                    -3.54132  -0.61108  -0.11599 
 C                    -3.94222   1.74731   0.45648 
 C                    -2.605     2.00761   0.41535 
 C                    -2.11912  -0.32211  -0.16597 
 C                    -1.64747   0.98855   0.101 
 C                    -1.16115  -1.31395  -0.51708 
 C                    -0.22789   1.2739    0.0513 
 C                     0.18281  -1.06411  -0.48471 
 C                     0.70952   0.21297  -0.12424 
 C                     0.26543   2.61068   0.10944 
 C                     1.59592   2.8766   -0.04494 
 C                     2.13272   0.48026  -0.05662 
 C                     2.55621   1.83099  -0.1365 
 C                     3.15904  -0.5431    0.08827 
 C                     2.90573  -1.85981   0.5562 
 C                     3.93858   2.14969  -0.32175 
 C                     4.52821  -0.19281  -0.14901 
 C                     3.91147  -2.80213   0.66049 
 C                     4.8814    1.17117  -0.39217 
 C                     5.53476  -1.18449  -0.06559 
 C                     5.23598  -2.47669   0.31256 
 H                    -7.40223  -1.28105   0.03262 
 H                    -6.5216    0.99463   0.47083 
 H                    -5.81843  -3.13657  -0.48355 
 H                    -3.41686  -2.73303  -0.56692 
 H                    -4.6438    2.53888   0.7061 
 H                    -2.26673   3.00886   0.65156 
 H                    -1.49236  -2.29321  -0.8415 
 H                     0.86076  -1.84112  -0.81071 
 H                    -0.42294   3.44077   0.20603 
 H                     1.94563   3.90487  -0.07923 
 H                     1.91159  -2.12439   0.8905 
 H                     4.21546   3.19483  -0.43031 
 H                     3.67741  -3.79497   1.03319 
 H                     6.56156  -0.89779  -0.27753 
 H                     5.92461   1.41553  -0.57281 
 H                     6.01971  -3.22504   0.38133 
 
 ITRead=  0  0  0  0  0  0  0  0  0  0  0  0  0  0  0  0  0  0  0  0
 ITRead=  0  0  0  0  0  0  0  0  0  0  0  0  0  0  0  0  0  0  0  0
 ITRead=  0  0
 MicOpt= -1 -1 -1 -1 -1 -1 -1 -1 -1 -1 -1 -1 -1 -1 -1 -1 -1 -1 -1 -1
 MicOpt= -1 -1 -1 -1 -1 -1 -1 -1 -1 -1 -1 -1 -1 -1 -1 -1 -1 -1 -1 -1
 MicOpt= -1 -1
 NAtoms=     42 NQM=       42 NQMF=       0 NMMI=      0 NMMIF=      0
                NMic=       0 NMicF=      0.
                    Isotopes and Nuclear Properties:
 (Nuclear quadrupole moments (NQMom) in fm**2, nuclear magnetic moments (NMagM)
  in nuclear magnetons)

  Atom         1           2           3           4           5           6           7           8           9          10
 IAtWgt=          12          12          12          12          12          12          12          12          12          12
 AtmWgt=  12.0000000  12.0000000  12.0000000  12.0000000  12.0000000  12.0000000  12.0000000  12.0000000  12.0000000  12.0000000
 NucSpn=           0           0           0           0           0           0           0           0           0           0
 AtZEff=  -0.0000000  -0.0000000  -0.0000000  -0.0000000  -0.0000000  -0.0000000  -0.0000000  -0.0000000  -0.0000000  -0.0000000
 NQMom=    0.0000000   0.0000000   0.0000000   0.0000000   0.0000000   0.0000000   0.0000000   0.0000000   0.0000000   0.0000000
 NMagM=    0.0000000   0.0000000   0.0000000   0.0000000   0.0000000   0.0000000   0.0000000   0.0000000   0.0000000   0.0000000
 AtZNuc=   6.0000000   6.0000000   6.0000000   6.0000000   6.0000000   6.0000000   6.0000000   6.0000000   6.0000000   6.0000000

  Atom        11          12          13          14          15          16          17          18          19          20
 IAtWgt=          12          12          12          12          12          12          12          12          12          12
 AtmWgt=  12.0000000  12.0000000  12.0000000  12.0000000  12.0000000  12.0000000  12.0000000  12.0000000  12.0000000  12.0000000
 NucSpn=           0           0           0           0           0           0           0           0           0           0
 AtZEff=  -0.0000000  -0.0000000  -0.0000000  -0.0000000  -0.0000000  -0.0000000  -0.0000000  -0.0000000  -0.0000000  -0.0000000
 NQMom=    0.0000000   0.0000000   0.0000000   0.0000000   0.0000000   0.0000000   0.0000000   0.0000000   0.0000000   0.0000000
 NMagM=    0.0000000   0.0000000   0.0000000   0.0000000   0.0000000   0.0000000   0.0000000   0.0000000   0.0000000   0.0000000
 AtZNuc=   6.0000000   6.0000000   6.0000000   6.0000000   6.0000000   6.0000000   6.0000000   6.0000000   6.0000000   6.0000000

  Atom        21          22          23          24          25          26          27          28          29          30
 IAtWgt=          12          12          12          12          12          12           1           1           1           1
 AtmWgt=  12.0000000  12.0000000  12.0000000  12.0000000  12.0000000  12.0000000   1.0078250   1.0078250   1.0078250   1.0078250
 NucSpn=           0           0           0           0           0           0           1           1           1           1
 AtZEff=  -0.0000000  -0.0000000  -0.0000000  -0.0000000  -0.0000000  -0.0000000  -0.0000000  -0.0000000  -0.0000000  -0.0000000
 NQMom=    0.0000000   0.0000000   0.0000000   0.0000000   0.0000000   0.0000000   0.0000000   0.0000000   0.0000000   0.0000000
 NMagM=    0.0000000   0.0000000   0.0000000   0.0000000   0.0000000   0.0000000   2.7928460   2.7928460   2.7928460   2.7928460
 AtZNuc=   6.0000000   6.0000000   6.0000000   6.0000000   6.0000000   6.0000000   1.0000000   1.0000000   1.0000000   1.0000000

  Atom        31          32          33          34          35          36          37          38          39          40
 IAtWgt=           1           1           1           1           1           1           1           1           1           1
 AtmWgt=   1.0078250   1.0078250   1.0078250   1.0078250   1.0078250   1.0078250   1.0078250   1.0078250   1.0078250   1.0078250
 NucSpn=           1           1           1           1           1           1           1           1           1           1
 AtZEff=  -0.0000000  -0.0000000  -0.0000000  -0.0000000  -0.0000000  -0.0000000  -0.0000000  -0.0000000  -0.0000000  -0.0000000
 NQMom=    0.0000000   0.0000000   0.0000000   0.0000000   0.0000000   0.0000000   0.0000000   0.0000000   0.0000000   0.0000000
 NMagM=    2.7928460   2.7928460   2.7928460   2.7928460   2.7928460   2.7928460   2.7928460   2.7928460   2.7928460   2.7928460
 AtZNuc=   1.0000000   1.0000000   1.0000000   1.0000000   1.0000000   1.0000000   1.0000000   1.0000000   1.0000000   1.0000000

  Atom        41          42
 IAtWgt=           1           1
 AtmWgt=   1.0078250   1.0078250
 NucSpn=           1           1
 AtZEff=  -0.0000000  -0.0000000
 NQMom=    0.0000000   0.0000000
 NMagM=    2.7928460   2.7928460
 AtZNuc=   1.0000000   1.0000000
 Leave Link  101 at Thu Sep  8 15:01:28 2022, MaxMem=  1342177280 cpu:              29.3 elap:               0.7
 (Enter /mnt/opt/groups/app-gaussian/g16-avx2/l103.exe)

 GradGradGradGradGradGradGradGradGradGradGradGradGradGradGradGradGradGrad
 Berny optimization.
 Initialization pass.
                           ----------------------------
                           !    Initial Parameters    !
                           ! (Angstroms and Degrees)  !
 --------------------------                            --------------------------
 ! Name  Definition              Value          Derivative Info.                !
 --------------------------------------------------------------------------------
 ! R1    R(1,2)                  1.379          estimate D2E/DX2                !
 ! R2    R(1,3)                  1.4093         estimate D2E/DX2                !
 ! R3    R(1,27)                 1.0858         estimate D2E/DX2                !
 ! R4    R(2,5)                  1.4155         estimate D2E/DX2                !
 ! R5    R(2,28)                 1.0869         estimate D2E/DX2                !
 ! R6    R(3,4)                  1.3815         estimate D2E/DX2                !
 ! R7    R(3,29)                 1.086          estimate D2E/DX2                !
 ! R8    R(4,6)                  1.4172         estimate D2E/DX2                !
 ! R9    R(4,30)                 1.0837         estimate D2E/DX2                !
 ! R10   R(5,6)                  1.4267         estimate D2E/DX2                !
 ! R11   R(5,7)                  1.4278         estimate D2E/DX2                !
 ! R12   R(6,9)                  1.4521         estimate D2E/DX2                !
 ! R13   R(7,8)                  1.3629         estimate D2E/DX2                !
 ! R14   R(7,31)                 1.0868         estimate D2E/DX2                !
 ! R15   R(8,10)                 1.4332         estimate D2E/DX2                !
 ! R16   R(8,32)                 1.0829         estimate D2E/DX2                !
 ! R17   R(9,10)                 1.4183         estimate D2E/DX2                !
 ! R18   R(9,11)                 1.4229         estimate D2E/DX2                !
 ! R19   R(10,12)                1.4488         estimate D2E/DX2                !
 ! R20   R(11,13)                1.3674         estimate D2E/DX2                !
 ! R21   R(11,33)                1.0835         estimate D2E/DX2                !
 ! R22   R(12,14)                1.4266         estimate D2E/DX2                !
 ! R23   R(12,15)                1.4261         estimate D2E/DX2                !
 ! R24   R(13,14)                1.4277         estimate D2E/DX2                !
 ! R25   R(13,34)                1.0815         estimate D2E/DX2                !
 ! R26   R(14,17)                1.4497         estimate D2E/DX2                !
 ! R27   R(15,16)                1.3656         estimate D2E/DX2                !
 ! R28   R(15,35)                1.0827         estimate D2E/DX2                !
 ! R29   R(16,18)                1.4226         estimate D2E/DX2                !
 ! R30   R(16,36)                1.0867         estimate D2E/DX2                !
 ! R31   R(17,18)                1.4178         estimate D2E/DX2                !
 ! R32   R(17,19)                1.4566         estimate D2E/DX2                !
 ! R33   R(18,21)                1.4307         estimate D2E/DX2                !
 ! R34   R(19,20)                1.4202         estimate D2E/DX2                !
 ! R35   R(19,22)                1.433          estimate D2E/DX2                !
 ! R36   R(20,23)                1.3822         estimate D2E/DX2                !
 ! R37   R(20,37)                1.0817         estimate D2E/DX2                !
 ! R38   R(21,24)                1.3607         estimate D2E/DX2                !
 ! R39   R(21,38)                1.0866         estimate D2E/DX2                !
 ! R40   R(22,24)                1.4298         estimate D2E/DX2                !
 ! R41   R(22,25)                1.4155         estimate D2E/DX2                !
 ! R42   R(23,26)                1.4076         estimate D2E/DX2                !
 ! R43   R(23,39)                1.086          estimate D2E/DX2                !
 ! R44   R(24,41)                1.0866         estimate D2E/DX2                !
 ! R45   R(25,26)                1.3791         estimate D2E/DX2                !
 ! R46   R(25,40)                1.0869         estimate D2E/DX2                !
 ! R47   R(26,42)                1.0858         estimate D2E/DX2                !
 ! A1    A(2,1,3)              119.5429         estimate D2E/DX2                !
 ! A2    A(2,1,27)             120.3804         estimate D2E/DX2                !
 ! A3    A(3,1,27)             120.0762         estimate D2E/DX2                !
 ! A4    A(1,2,5)              120.9529         estimate D2E/DX2                !
 ! A5    A(1,2,28)             120.457          estimate D2E/DX2                !
 ! A6    A(5,2,28)             118.59           estimate D2E/DX2                !
 ! A7    A(1,3,4)              120.5168         estimate D2E/DX2                !
 ! A8    A(1,3,29)             119.8199         estimate D2E/DX2                !
 ! A9    A(4,3,29)             119.663          estimate D2E/DX2                !
 ! A10   A(3,4,6)              121.4058         estimate D2E/DX2                !
 ! A11   A(3,4,30)             118.5364         estimate D2E/DX2                !
 ! A12   A(6,4,30)             120.056          estimate D2E/DX2                !
 ! A13   A(2,5,6)              119.859          estimate D2E/DX2                !
 ! A14   A(2,5,7)              121.1222         estimate D2E/DX2                !
 ! A15   A(6,5,7)              119.0161         estimate D2E/DX2                !
 ! A16   A(4,6,5)              117.7188         estimate D2E/DX2                !
 ! A17   A(4,6,9)              123.1061         estimate D2E/DX2                !
 ! A18   A(5,6,9)              119.174          estimate D2E/DX2                !
 ! A19   A(5,7,8)              121.4062         estimate D2E/DX2                !
 ! A20   A(5,7,31)             118.512          estimate D2E/DX2                !
 ! A21   A(8,7,31)             120.0789         estimate D2E/DX2                !
 ! A22   A(7,8,10)             121.7561         estimate D2E/DX2                !
 ! A23   A(7,8,32)             118.4554         estimate D2E/DX2                !
 ! A24   A(10,8,32)            119.7717         estimate D2E/DX2                !
 ! A25   A(6,9,10)             120.2068         estimate D2E/DX2                !
 ! A26   A(6,9,11)             121.9475         estimate D2E/DX2                !
 ! A27   A(10,9,11)            117.8204         estimate D2E/DX2                !
 ! A28   A(8,10,9)             118.4355         estimate D2E/DX2                !
 ! A29   A(8,10,12)            121.4724         estimate D2E/DX2                !
 ! A30   A(9,10,12)            120.0921         estimate D2E/DX2                !
 ! A31   A(9,11,13)            121.9048         estimate D2E/DX2                !
 ! A32   A(9,11,33)            119.8736         estimate D2E/DX2                !
 ! A33   A(13,11,33)           118.2087         estimate D2E/DX2                !
 ! A34   A(10,12,14)           120.105          estimate D2E/DX2                !
 ! A35   A(10,12,15)           121.4776         estimate D2E/DX2                !
 ! A36   A(14,12,15)           118.3479         estimate D2E/DX2                !
 ! A37   A(11,13,14)           122.1424         estimate D2E/DX2                !
 ! A38   A(11,13,34)           118.5366         estimate D2E/DX2                !
 ! A39   A(14,13,34)           119.1772         estimate D2E/DX2                !
 ! A40   A(12,14,13)           116.993          estimate D2E/DX2                !
 ! A41   A(12,14,17)           120.1488         estimate D2E/DX2                !
 ! A42   A(13,14,17)           122.6088         estimate D2E/DX2                !
 ! A43   A(12,15,16)           120.9956         estimate D2E/DX2                !
 ! A44   A(12,15,35)           120.1573         estimate D2E/DX2                !
 ! A45   A(16,15,35)           118.7016         estimate D2E/DX2                !
 ! A46   A(15,16,18)           121.4548         estimate D2E/DX2                !
 ! A47   A(15,16,36)           120.0926         estimate D2E/DX2                !
 ! A48   A(18,16,36)           118.44           estimate D2E/DX2                !
 ! A49   A(14,17,18)           117.7925         estimate D2E/DX2                !
 ! A50   A(14,17,19)           124.5307         estimate D2E/DX2                !
 ! A51   A(18,17,19)           117.6768         estimate D2E/DX2                !
 ! A52   A(16,18,17)           119.6677         estimate D2E/DX2                !
 ! A53   A(16,18,21)           119.7902         estimate D2E/DX2                !
 ! A54   A(17,18,21)           120.5391         estimate D2E/DX2                !
 ! A55   A(17,19,20)           123.9522         estimate D2E/DX2                !
 ! A56   A(17,19,22)           119.0123         estimate D2E/DX2                !
 ! A57   A(20,19,22)           116.8465         estimate D2E/DX2                !
 ! A58   A(19,20,23)           121.8156         estimate D2E/DX2                !
 ! A59   A(19,20,37)           119.5075         estimate D2E/DX2                !
 ! A60   A(23,20,37)           118.599          estimate D2E/DX2                !
 ! A61   A(18,21,24)           121.0655         estimate D2E/DX2                !
 ! A62   A(18,21,38)           118.2551         estimate D2E/DX2                !
 ! A63   A(24,21,38)           120.6617         estimate D2E/DX2                !
 ! A64   A(19,22,24)           119.8253         estimate D2E/DX2                !
 ! A65   A(19,22,25)           119.8944         estimate D2E/DX2                !
 ! A66   A(24,22,25)           120.1797         estimate D2E/DX2                !
 ! A67   A(20,23,26)           120.5596         estimate D2E/DX2                !
 ! A68   A(20,23,39)           119.4958         estimate D2E/DX2                !
 ! A69   A(26,23,39)           119.9333         estimate D2E/DX2                !
 ! A70   A(21,24,22)           120.4035         estimate D2E/DX2                !
 ! A71   A(21,24,41)           120.8062         estimate D2E/DX2                !
 ! A72   A(22,24,41)           118.6841         estimate D2E/DX2                !
 ! A73   A(22,25,26)           121.2338         estimate D2E/DX2                !
 ! A74   A(22,25,40)           118.3904         estimate D2E/DX2                !
 ! A75   A(26,25,40)           120.3491         estimate D2E/DX2                !
 ! A76   A(23,26,25)           119.2263         estimate D2E/DX2                !
 ! A77   A(23,26,42)           120.2779         estimate D2E/DX2                !
 ! A78   A(25,26,42)           120.4473         estimate D2E/DX2                !
 ! D1    D(3,1,2,5)              0.2762         estimate D2E/DX2                !
 ! D2    D(3,1,2,28)          -179.6068         estimate D2E/DX2                !
 ! D3    D(27,1,2,5)          -179.9868         estimate D2E/DX2                !
 ! D4    D(27,1,2,28)            0.1302         estimate D2E/DX2                !
 ! D5    D(2,1,3,4)             -0.2557         estimate D2E/DX2                !
 ! D6    D(2,1,3,29)           179.5456         estimate D2E/DX2                !
 ! D7    D(27,1,3,4)          -179.9935         estimate D2E/DX2                !
 ! D8    D(27,1,3,29)           -0.1922         estimate D2E/DX2                !
 ! D9    D(1,2,5,6)              0.1768         estimate D2E/DX2                !
 ! D10   D(1,2,5,7)           -179.2232         estimate D2E/DX2                !
 ! D11   D(28,2,5,6)          -179.9381         estimate D2E/DX2                !
 ! D12   D(28,2,5,7)             0.6619         estimate D2E/DX2                !
 ! D13   D(1,3,4,6)             -0.2265         estimate D2E/DX2                !
 ! D14   D(1,3,4,30)           179.2866         estimate D2E/DX2                !
 ! D15   D(29,3,4,6)           179.9719         estimate D2E/DX2                !
 ! D16   D(29,3,4,30)           -0.515          estimate D2E/DX2                !
 ! D17   D(3,4,6,5)              0.6634         estimate D2E/DX2                !
 ! D18   D(3,4,6,9)           -179.723          estimate D2E/DX2                !
 ! D19   D(30,4,6,5)          -178.8425         estimate D2E/DX2                !
 ! D20   D(30,4,6,9)             0.7712         estimate D2E/DX2                !
 ! D21   D(2,5,6,4)             -0.6338         estimate D2E/DX2                !
 ! D22   D(2,5,6,9)            179.7369         estimate D2E/DX2                !
 ! D23   D(7,5,6,4)            178.7788         estimate D2E/DX2                !
 ! D24   D(7,5,6,9)             -0.8506         estimate D2E/DX2                !
 ! D25   D(2,5,7,8)            179.8695         estimate D2E/DX2                !
 ! D26   D(2,5,7,31)             0.4924         estimate D2E/DX2                !
 ! D27   D(6,5,7,8)              0.4646         estimate D2E/DX2                !
 ! D28   D(6,5,7,31)          -178.9125         estimate D2E/DX2                !
 ! D29   D(4,6,9,10)          -178.9254         estimate D2E/DX2                !
 ! D30   D(4,6,9,11)             2.9406         estimate D2E/DX2                !
 ! D31   D(5,6,9,10)             0.6829         estimate D2E/DX2                !
 ! D32   D(5,6,9,11)          -177.4511         estimate D2E/DX2                !
 ! D33   D(5,7,8,10)             0.1189         estimate D2E/DX2                !
 ! D34   D(5,7,8,32)          -178.3886         estimate D2E/DX2                !
 ! D35   D(31,7,8,10)          179.4864         estimate D2E/DX2                !
 ! D36   D(31,7,8,32)            0.9788         estimate D2E/DX2                !
 ! D37   D(7,8,10,9)            -0.2934         estimate D2E/DX2                !
 ! D38   D(7,8,10,12)          179.6323         estimate D2E/DX2                !
 ! D39   D(32,8,10,9)          178.195          estimate D2E/DX2                !
 ! D40   D(32,8,10,12)          -1.8793         estimate D2E/DX2                !
 ! D41   D(6,9,10,8)            -0.1136         estimate D2E/DX2                !
 ! D42   D(6,9,10,12)          179.9597         estimate D2E/DX2                !
 ! D43   D(11,9,10,8)          178.0962         estimate D2E/DX2                !
 ! D44   D(11,9,10,12)          -1.8306         estimate D2E/DX2                !
 ! D45   D(6,9,11,13)         -175.9198         estimate D2E/DX2                !
 ! D46   D(6,9,11,33)            5.4125         estimate D2E/DX2                !
 ! D47   D(10,9,11,13)           5.9036         estimate D2E/DX2                !
 ! D48   D(10,9,11,33)        -172.7642         estimate D2E/DX2                !
 ! D49   D(8,10,12,14)         173.3635         estimate D2E/DX2                !
 ! D50   D(8,10,12,15)          -9.7199         estimate D2E/DX2                !
 ! D51   D(9,10,12,14)          -6.7121         estimate D2E/DX2                !
 ! D52   D(9,10,12,15)         170.2046         estimate D2E/DX2                !
 ! D53   D(9,11,13,14)          -1.3242         estimate D2E/DX2                !
 ! D54   D(9,11,13,34)        -176.9267         estimate D2E/DX2                !
 ! D55   D(33,11,13,14)        177.3649         estimate D2E/DX2                !
 ! D56   D(33,11,13,34)          1.7624         estimate D2E/DX2                !
 ! D57   D(10,12,14,13)         11.0183         estimate D2E/DX2                !
 ! D58   D(10,12,14,17)       -174.5697         estimate D2E/DX2                !
 ! D59   D(15,12,14,13)       -165.9938         estimate D2E/DX2                !
 ! D60   D(15,12,14,17)          8.4181         estimate D2E/DX2                !
 ! D61   D(10,12,15,16)       -174.7365         estimate D2E/DX2                !
 ! D62   D(10,12,15,35)          0.8217         estimate D2E/DX2                !
 ! D63   D(14,12,15,16)          2.2327         estimate D2E/DX2                !
 ! D64   D(14,12,15,35)        177.7908         estimate D2E/DX2                !
 ! D65   D(11,13,14,12)         -7.2009         estimate D2E/DX2                !
 ! D66   D(11,13,14,17)        178.5359         estimate D2E/DX2                !
 ! D67   D(34,13,14,12)        168.3744         estimate D2E/DX2                !
 ! D68   D(34,13,14,17)         -5.8888         estimate D2E/DX2                !
 ! D69   D(12,14,17,18)        -14.8332         estimate D2E/DX2                !
 ! D70   D(12,14,17,19)        165.1459         estimate D2E/DX2                !
 ! D71   D(13,14,17,18)        159.2546         estimate D2E/DX2                !
 ! D72   D(13,14,17,19)        -20.7663         estimate D2E/DX2                !
 ! D73   D(12,15,16,18)         -6.3112         estimate D2E/DX2                !
 ! D74   D(12,15,16,36)        175.0007         estimate D2E/DX2                !
 ! D75   D(35,15,16,18)        178.0673         estimate D2E/DX2                !
 ! D76   D(35,15,16,36)         -0.6208         estimate D2E/DX2                !
 ! D77   D(15,16,18,17)         -0.4822         estimate D2E/DX2                !
 ! D78   D(15,16,18,21)        178.8919         estimate D2E/DX2                !
 ! D79   D(36,16,18,17)        178.2268         estimate D2E/DX2                !
 ! D80   D(36,16,18,21)         -2.399          estimate D2E/DX2                !
 ! D81   D(14,17,18,16)         10.8402         estimate D2E/DX2                !
 ! D82   D(14,17,18,21)       -168.5292         estimate D2E/DX2                !
 ! D83   D(19,17,18,16)       -169.1404         estimate D2E/DX2                !
 ! D84   D(19,17,18,21)         11.4902         estimate D2E/DX2                !
 ! D85   D(14,17,19,20)        -18.703          estimate D2E/DX2                !
 ! D86   D(14,17,19,22)        166.4564         estimate D2E/DX2                !
 ! D87   D(18,17,19,20)        161.2762         estimate D2E/DX2                !
 ! D88   D(18,17,19,22)        -13.5644         estimate D2E/DX2                !
 ! D89   D(16,18,21,24)        178.9816         estimate D2E/DX2                !
 ! D90   D(16,18,21,38)         -2.5359         estimate D2E/DX2                !
 ! D91   D(17,18,21,24)         -1.6498         estimate D2E/DX2                !
 ! D92   D(17,18,21,38)        176.8327         estimate D2E/DX2                !
 ! D93   D(17,19,20,23)        179.1639         estimate D2E/DX2                !
 ! D94   D(17,19,20,37)         -4.091          estimate D2E/DX2                !
 ! D95   D(22,19,20,23)         -5.8929         estimate D2E/DX2                !
 ! D96   D(22,19,20,37)        170.8523         estimate D2E/DX2                !
 ! D97   D(17,19,22,24)          6.1466         estimate D2E/DX2                !
 ! D98   D(17,19,22,25)       -177.4922         estimate D2E/DX2                !
 ! D99   D(20,19,22,24)       -169.0576         estimate D2E/DX2                !
 ! D100  D(20,19,22,25)          7.3037         estimate D2E/DX2                !
 ! D101  D(19,20,23,26)          0.5697         estimate D2E/DX2                !
 ! D102  D(19,20,23,39)        179.3466         estimate D2E/DX2                !
 ! D103  D(37,20,23,26)       -176.204          estimate D2E/DX2                !
 ! D104  D(37,20,23,39)          2.5729         estimate D2E/DX2                !
 ! D105  D(18,21,24,22)         -6.2704         estimate D2E/DX2                !
 ! D106  D(18,21,24,41)        177.524          estimate D2E/DX2                !
 ! D107  D(38,21,24,22)        175.2836         estimate D2E/DX2                !
 ! D108  D(38,21,24,41)         -0.922          estimate D2E/DX2                !
 ! D109  D(19,22,24,21)          3.8962         estimate D2E/DX2                !
 ! D110  D(19,22,24,41)       -179.8187         estimate D2E/DX2                !
 ! D111  D(25,22,24,21)       -172.4546         estimate D2E/DX2                !
 ! D112  D(25,22,24,41)          3.8305         estimate D2E/DX2                !
 ! D113  D(19,22,25,26)         -3.5665         estimate D2E/DX2                !
 ! D114  D(19,22,25,40)        178.3074         estimate D2E/DX2                !
 ! D115  D(24,22,25,26)        172.7817         estimate D2E/DX2                !
 ! D116  D(24,22,25,40)         -5.3443         estimate D2E/DX2                !
 ! D117  D(20,23,26,25)          3.4899         estimate D2E/DX2                !
 ! D118  D(20,23,26,42)       -179.0315         estimate D2E/DX2                !
 ! D119  D(39,23,26,25)       -175.2817         estimate D2E/DX2                !
 ! D120  D(39,23,26,42)          2.197          estimate D2E/DX2                !
 ! D121  D(22,25,26,23)         -1.9485         estimate D2E/DX2                !
 ! D122  D(22,25,26,42)       -179.4227         estimate D2E/DX2                !
 ! D123  D(40,25,26,23)        176.1412         estimate D2E/DX2                !
 ! D124  D(40,25,26,42)         -1.3331         estimate D2E/DX2                !
 --------------------------------------------------------------------------------
 Trust Radius=3.00D-01 FncErr=1.00D-07 GrdErr=1.00D-06 EigMax=2.50D+02 EigMin=1.00D-04
 Number of steps in this run=    252 maximum allowed number of steps=    252.
 GradGradGradGradGradGradGradGradGradGradGradGradGradGradGradGradGradGrad

 Leave Link  103 at Thu Sep  8 15:01:30 2022, MaxMem=  1342177280 cpu:               3.3 elap:               0.1
 (Enter /mnt/opt/groups/app-gaussian/g16-avx2/l202.exe)
                          Input orientation:                          
 ---------------------------------------------------------------------
 Center     Atomic      Atomic             Coordinates (Angstroms)
 Number     Number       Type             X           Y           Z
 ---------------------------------------------------------------------
      1          6           0       -6.334223   -1.088777   -0.005706
      2          6           0       -5.844354    0.177295    0.236876
      3          6           0       -5.438099   -2.136207   -0.299070
      4          6           0       -4.077625   -1.901846   -0.350040
      5          6           0       -4.454581    0.441557    0.189818
      6          6           0       -3.541320   -0.611083   -0.115987
      7          6           0       -3.942220    1.747307    0.456478
      8          6           0       -2.605003    2.007612    0.415348
      9          6           0       -2.119125   -0.322106   -0.165969
     10          6           0       -1.647468    0.988547    0.101001
     11          6           0       -1.161154   -1.313952   -0.517075
     12          6           0       -0.227893    1.273901    0.051298
     13          6           0        0.182812   -1.064111   -0.484707
     14          6           0        0.709520    0.212969   -0.124237
     15          6           0        0.265427    2.610681    0.109443
     16          6           0        1.595921    2.876603   -0.044937
     17          6           0        2.132717    0.480261   -0.056615
     18          6           0        2.556206    1.830988   -0.136504
     19          6           0        3.159038   -0.543103    0.088267
     20          6           0        2.905732   -1.859809    0.556195
     21          6           0        3.938582    2.149692   -0.321751
     22          6           0        4.528206   -0.192812   -0.149009
     23          6           0        3.911466   -2.802126    0.660487
     24          6           0        4.881399    1.171167   -0.392170
     25          6           0        5.534763   -1.184491   -0.065592
     26          6           0        5.235977   -2.476690    0.312561
     27          1           0       -7.402225   -1.281045    0.032624
     28          1           0       -6.521599    0.994628    0.470825
     29          1           0       -5.818434   -3.136568   -0.483552
     30          1           0       -3.416860   -2.733027   -0.566916
     31          1           0       -4.643795    2.538877    0.706097
     32          1           0       -2.266732    3.008858    0.651564
     33          1           0       -1.492355   -2.293213   -0.841502
     34          1           0        0.860760   -1.841123   -0.810709
     35          1           0       -0.422941    3.440770    0.206025
     36          1           0        1.945632    3.904872   -0.079226
     37          1           0        1.911585   -2.124393    0.890496
     38          1           0        4.215463    3.194829   -0.430312
     39          1           0        3.677412   -3.794974    1.033190
     40          1           0        6.561558   -0.897786   -0.277529
     41          1           0        5.924613    1.415529   -0.572813
     42          1           0        6.019710   -3.225039    0.381325
 ---------------------------------------------------------------------
                    Distance matrix (angstroms):
                    1          2          3          4          5
     1  C    0.000000
     2  C    1.379042   0.000000
     3  C    1.409330   2.409268   0.000000
     4  C    2.423197   2.790812   1.381453   0.000000
     5  C    2.431708   1.415457   2.801997   2.434149   0.000000
     6  C    2.835606   2.459678   2.440757   1.417206   1.426749
     7  C    3.738805   2.476141   4.229679   3.739669   1.427797
     8  C    4.865387   3.724957   5.070312   4.247152   2.433995
     9  C    4.287251   3.780082   3.784741   2.522931   2.482765
    10  C    5.127605   4.276733   4.928796   3.803087   2.861288
    11  C    5.203157   4.972386   4.360721   2.979819   3.798443
    12  C    6.547730   5.725523   6.236813   5.006683   4.310090
    13  C    6.534661   6.195845   5.725250   4.344106   4.922137
    14  C    7.164001   6.563912   6.583496   5.238338   5.178689
    15  C    7.566679   6.577768   7.431691   6.279819   5.195193
    16  C    8.866395   7.919809   8.641197   7.424001   6.526342
    17  C    8.611245   7.988216   8.013860   6.657994   6.592020
    18  C    9.358518   8.569920   8.926028   7.614943   7.154589
    19  C    9.509395   9.033389   8.752073   7.376150   7.677699
    20  C    9.289079   8.989759   8.392103   7.042038   7.720410
    21  C   10.775810   9.995411  10.309781   8.981945   8.580479
    22  C   10.900259  10.386332  10.155124   8.776192   9.011531
    23  C   10.409300  10.209428   9.422238   8.102916   8.985196
    24  C   11.447571  10.790054  10.836947   9.471499   9.382514
    25  C   11.869523  11.464303  11.016532   9.643314  10.124044
    26  C   11.657492  11.393994  10.697005   9.354821  10.121173
    27  H    1.085847   2.143697   2.167744   3.403644   3.417700
    28  H    2.145406   1.086934   3.401300   3.877678   2.158105
    29  H    2.165138   3.391368   1.086007   2.138406   3.887994
    30  H    3.395515   3.874117   2.124463   1.083747   3.424543
    31  H    4.064983   2.690461   4.847442   4.599565   2.168201
    32  H    5.810947   4.581386   6.118249   5.328936   3.404545
    33  H    5.058943   5.119200   3.985948   2.660512   4.161415
    34  H    7.278862   7.080254   6.326490   4.960197   5.870650
    35  H    7.450160   6.327949   7.517287   6.496881   5.024904
    36  H    9.669433   8.641680   9.542665   8.370839   7.282147
    37  H    8.358770   8.116623   7.445338   6.120383   6.899501
    38  H   11.394097  10.523810  11.028528   9.734364   9.117825
    39  H   10.422842  10.347805   9.360500   8.101719   9.208082
    40  H   12.900059  12.463028  12.063412  10.686702  11.107096
    41  H   12.524864  11.861594  11.908022  10.540369  10.452650
    42  H   12.543248  12.343126  11.529522  10.209893  11.099161
                    6          7          8          9         10
     6  C    0.000000
     7  C    2.459764   0.000000
     8  C    2.831355   1.362938   0.000000
     9  C    1.452117   2.827293   2.449815   0.000000
    10  C    2.488489   2.442942   1.433241   1.418289   0.000000
    11  C    2.513978   4.248934   3.739906   1.422934   2.433109
    12  C    3.815750   3.766233   2.514263   2.484190   1.448824
    13  C    3.769662   5.079940   4.244702   2.439483   2.811829
    14  C    4.329985   4.932556   3.807618   2.879111   2.491515
    15  C    4.992184   4.309309   2.949006   3.789879   2.508098
    16  C    6.209690   5.674305   4.314484   4.903871   3.755746
    17  C    5.778343   6.226839   5.000154   4.328269   3.817459
    18  C    6.568406   6.525961   5.193632   5.147368   4.293832
    19  C    6.703815   7.470570   6.311679   5.288902   5.044662
    20  C    6.601184   7.740522   6.733868   5.304266   5.389987
    21  C    7.975785   7.929350   6.586502   6.544453   5.721095
    22  C    8.080426   8.710843   7.486190   6.648610   6.292620
    23  C    7.806894   9.078510   8.102965   6.572789   6.751590
    24  C    8.613645   8.883040   7.576143   7.161590   6.550013
    25  C    9.094318   9.933841   8.756518   7.702972   7.505617
    26  C    8.983601  10.104561   9.033299   7.679111   7.709374
    27  H    3.921418   4.617597   5.828815   5.373095   6.186514
    28  H    3.435800   2.686992   4.045854   4.639081   4.888145
    29  H    3.420296   5.315644   6.131619   4.659071   5.895357
    30  H    2.172895   4.625660   4.908932   2.767203   4.174563
    31  H    3.437080   1.086784   2.126840   3.914036   3.427483
    32  H    3.913781   2.106378   1.082921   3.432997   2.183636
    33  H    2.748489   4.900244   4.616790   2.175879   3.417941
    34  H    4.623196   6.127904   5.322358   3.406291   3.889660
    35  H    5.123035   3.913549   2.618998   4.144232   2.742972
    36  H    7.106465   6.293558   4.955046   5.864906   4.631177
    37  H    5.747807   7.031747   6.139935   4.539932   4.793804
    38  H    8.645892   8.332437   6.974481   7.250222   6.286806
    39  H    7.972946   9.439718   8.574408   6.862845   7.218407
    40  H   10.108236  10.856548   9.640916   8.700466   8.431468
    41  H    9.691219   9.925921   8.607054   8.239334   7.613984
    42  H    9.924383  11.134178  10.087986   8.658359   8.753200
                   11         12         13         14         15
    11  C    0.000000
    12  C    2.809094   0.000000
    13  C    1.367374   2.433574   0.000000
    14  C    2.446473   1.426581   1.427688   0.000000
    15  C    4.222606   1.426088   3.723431   2.449663   0.000000
    16  C    5.038366   2.429859   4.209454   2.808370   1.365563
    17  C    3.778996   2.492787   2.523980   1.449658   2.837787
    18  C    4.884081   2.845492   3.759766   2.455277   2.432299
    19  C    4.429978   3.843718   3.075332   2.572342   4.280162
    20  C    4.241395   4.460344   3.021739   3.095601   5.211149
    21  C    6.167843   4.273838   4.945795   3.770510   3.726997
    22  C    5.810443   4.981149   4.444581   3.840265   5.108586
    23  C    5.415975   5.841181   4.270249   4.467555   6.549483
    24  C    6.534819   5.129530   5.204013   4.288882   4.861174
    25  C    6.712369   6.266224   5.369686   5.023873   6.496143
    26  C    6.554658   6.632425   5.307117   5.283358   7.115404
    27  H    6.265319   7.615716   7.605753   8.249672   8.599088
    28  H    5.919447   6.313852   7.078176   7.297546   6.986125
    29  H    5.001331   7.140900   6.349018   7.345930   8.390225
    30  H    2.665421   5.158214   3.968586   5.089388   6.524716
    31  H    5.335656   4.639948   6.139680   5.895531   4.945868
    32  H    4.612451   2.743585   4.886763   4.156554   2.619975
    33  H    1.083466   3.888478   2.108122   3.412282   5.295495
    34  H    2.110039   3.410513   1.081498   2.171039   4.584720
    35  H    4.865718   2.181125   4.597608   3.436603   1.082694
    36  H    6.089331   3.415151   5.287981   3.893603   2.129229
    37  H    3.475600   4.102441   2.450314   2.817429   5.073540
    38  H    7.017453   4.864702   5.865475   4.612679   4.029311
    39  H    5.654247   6.473717   4.687628   5.119729   7.316240
    40  H    7.737626   7.135895   6.384277   5.958492   7.218057
    41  H    7.593502   6.185702   6.254970   5.370714   5.824109
    42  H    7.484930   7.705967   6.284027   6.346149   8.200081
                   16         17         18         19         20
    16  C    0.000000
    17  C    2.455757   0.000000
    18  C    1.422618   1.417811   0.000000
    19  C    3.762375   1.456571   2.459723   0.000000
    20  C    4.950814   2.539491   3.771470   1.420153   0.000000
    21  C    2.468418   2.473549   1.430682   2.833187   4.232454
    22  C    4.246226   2.489966   2.825722   1.433047   2.430764
    23  C    6.173114   3.801611   4.892614   2.448830   1.382150
    24  C    3.717990   2.853980   2.430484   2.477109   3.740250
    25  C    5.657507   3.787532   4.239097   2.465587   2.784686
    26  C    6.483484   4.302333   5.093027   2.846532   2.422796
    27  H    9.912552   9.696663  10.434735  10.587159  10.337460
    28  H    8.348771   8.685618   9.136459   9.809470   9.850364
    29  H    9.556321   8.745543   9.743287   9.362053   8.878190
    30  H    7.541113   6.432996   7.529476   6.961858   6.480668
    31  H    6.293820   7.123254   7.283618   8.412165   8.738779
    32  H    3.927174   5.123521   5.026844   6.509432   7.104041
    33  H    6.074452   4.631345   5.822105   5.055968   4.635145
    34  H    4.835681   2.752336   4.100425   2.788386   2.459814
    35  H    2.111177   3.919819   3.403534   5.358702   6.268877
    36  H    1.086651   3.429792   2.162655   4.613555   5.878529
    37  H    5.097513   2.780313   4.137065   2.167992   1.081707
    38  H    2.666792   3.441854   2.167837   3.918813   5.313940
    39  H    7.071414   4.674547   5.854634   3.425822   2.137259
    40  H    6.241607   4.643538   4.848602   3.440458   3.871130
    41  H    4.599018   3.939500   3.421862   3.452777   4.595230
    42  H    7.548619   5.387927   6.150400   3.932189   3.404599
                   21         22         23         24         25
    21  C    0.000000
    22  C    2.421739   0.000000
    23  C    5.048369   2.800745   0.000000
    24  C    1.360652   1.429794   4.223259   0.000000
    25  C    3.705427   1.415466   2.403961   2.466305   0.000000
    26  C    4.846545   2.435177   1.407583   3.732189   1.379149
    27  H   11.853668  11.981337  11.432738  12.533204  12.937721
    28  H   10.553565  11.130696  11.104060  11.436970  12.263448
    29  H   11.098202  10.762462   9.802634  11.534789  11.527375
    30  H    8.831963   8.351731   7.430724   9.172479   9.098398
    31  H    8.652464   9.608274  10.085677   9.685357  10.865635
    32  H    6.339671   7.553992   8.481612   7.454010   8.886046
    33  H    7.035952   6.413921   5.631718   7.268326   7.156234
    34  H    5.063464   4.074915   3.520618   5.041290   4.778354
    35  H    4.579117   6.151652   7.613631   5.800427   7.547255
    36  H    2.666707   4.844128   7.028193   4.023656   6.227653
    37  H    4.883243   3.414423   2.124088   4.617980   3.863281
    38  H    1.086628   3.413657   6.102928   2.130759   4.588248
    39  H    6.102715   3.885488   1.086018   5.305072   3.386989
    40  H    4.021080   2.155928   3.395493   2.667704   1.086934
    41  H    2.132216   2.171710   4.833467   1.086573   2.677566
    42  H    5.806302   3.420561   2.168290   4.606590   2.144468
                   26         27         28         29         30
    26  C    0.000000
    27  H   12.697720   0.000000
    28  H   12.260330   2.479155   0.000000
    29  H   11.102668   2.493551   4.297913   0.000000
    30  H    8.701194   4.283787   4.961020   2.436668   0.000000
    31  H   11.086960   4.759654   2.442582   5.916563   5.560477
    32  H    9.300366   6.720092   4.711017   7.188139   5.981365
    33  H    6.829054   6.059302   6.150235   4.422028   1.993127
    34  H    4.561601   8.324771   8.011432   6.811523   4.376410
    35  H    8.188470   8.428286   6.576272   8.535118   6.904836
    36  H    7.190563  10.690588   8.970289  10.489332   8.547272
    37  H    3.392595   9.391179   9.001278   7.916167   5.557590
    38  H    5.810287  12.458669  10.997156  11.864591   9.664910
    39  H    2.164787  11.405232  11.281683   9.638729   7.349610
    40  H    2.144367  13.972484  13.240478  12.582480  10.149910
    41  H    4.050614  13.610389  12.496981  12.594789  10.221236
    42  H    1.085814  13.566468  13.232461  11.870025   9.496846
                   31         32         33         34         35
    31  H    0.000000
    32  H    2.423692   0.000000
    33  H    5.972916   5.562451   0.000000
    34  H    7.196195   5.953299   2.396348   0.000000
    35  H    4.345008   1.945410   5.926172   5.529921   0.000000
    36  H    6.775192   4.368170   7.128610   5.893087   2.430411
    37  H    8.046931   6.623118   3.822973   2.019548   6.073677
    38  H    8.955900   6.574488   7.928863   6.062965   4.688305
    39  H   10.462655   9.042711   5.700548   3.892432   8.357816
    40  H   11.761722   9.698649   8.193339   5.802867   8.236511
    41  H   10.704614   8.434212   8.296889   6.025362   6.708176
    42  H   12.125945  10.373024   7.667772   5.472745   9.272081
                   36         37         38         39         40
    36  H    0.000000
    37  H    6.106845   0.000000
    38  H    2.404071   5.945293   0.000000
    39  H    7.970204   2.435025   7.161612   0.000000
    40  H    6.664204   4.948848   4.719852   4.293015   0.000000
    41  H    4.719401   5.547677   2.471317   5.897330   2.417502
    42  H    8.224710   4.283383   6.717795   2.497221   2.478668
                   41         42
    41  H    0.000000
    42  H    4.738596   0.000000
 Stoichiometry    C26H16
 Framework group  C1[X(C26H16)]
 Deg. of freedom   120
 Full point group                 C1      NOp   1
 Largest Abelian subgroup         C1      NOp   1
 Largest concise Abelian subgroup C1      NOp   1
                         Standard orientation:                         
 ---------------------------------------------------------------------
 Center     Atomic      Atomic             Coordinates (Angstroms)
 Number     Number       Type             X           Y           Z
 ---------------------------------------------------------------------
      1          6           0       -6.334223   -1.088777   -0.005706
      2          6           0       -5.844354    0.177295    0.236876
      3          6           0       -5.438099   -2.136207   -0.299070
      4          6           0       -4.077625   -1.901846   -0.350040
      5          6           0       -4.454581    0.441557    0.189818
      6          6           0       -3.541320   -0.611083   -0.115987
      7          6           0       -3.942220    1.747307    0.456478
      8          6           0       -2.605003    2.007612    0.415348
      9          6           0       -2.119125   -0.322106   -0.165969
     10          6           0       -1.647468    0.988547    0.101001
     11          6           0       -1.161154   -1.313952   -0.517075
     12          6           0       -0.227893    1.273901    0.051298
     13          6           0        0.182812   -1.064111   -0.484707
     14          6           0        0.709520    0.212969   -0.124237
     15          6           0        0.265427    2.610681    0.109443
     16          6           0        1.595921    2.876603   -0.044937
     17          6           0        2.132717    0.480261   -0.056615
     18          6           0        2.556206    1.830988   -0.136504
     19          6           0        3.159038   -0.543103    0.088267
     20          6           0        2.905732   -1.859809    0.556195
     21          6           0        3.938582    2.149692   -0.321751
     22          6           0        4.528206   -0.192812   -0.149009
     23          6           0        3.911466   -2.802126    0.660487
     24          6           0        4.881399    1.171167   -0.392170
     25          6           0        5.534763   -1.184491   -0.065592
     26          6           0        5.235977   -2.476690    0.312561
     27          1           0       -7.402225   -1.281045    0.032624
     28          1           0       -6.521599    0.994628    0.470825
     29          1           0       -5.818434   -3.136568   -0.483552
     30          1           0       -3.416860   -2.733027   -0.566916
     31          1           0       -4.643795    2.538877    0.706097
     32          1           0       -2.266732    3.008858    0.651564
     33          1           0       -1.492355   -2.293213   -0.841502
     34          1           0        0.860760   -1.841123   -0.810709
     35          1           0       -0.422941    3.440770    0.206025
     36          1           0        1.945632    3.904872   -0.079226
     37          1           0        1.911585   -2.124393    0.890496
     38          1           0        4.215463    3.194829   -0.430312
     39          1           0        3.677412   -3.794974    1.033190
     40          1           0        6.561558   -0.897786   -0.277529
     41          1           0        5.924613    1.415529   -0.572813
     42          1           0        6.019710   -3.225039    0.381325
 ---------------------------------------------------------------------
 Rotational constants (GHZ):           0.5334970           0.1108521           0.0929590
 Leave Link  202 at Thu Sep  8 15:01:32 2022, MaxMem=  1342177280 cpu:               5.4 elap:               0.2
 (Enter /mnt/opt/groups/app-gaussian/g16-avx2/l301.exe)
 Standard basis: 6-31G(d,p) (6D, 7F)
 Ernie: Thresh=  0.10000D-02 Tol=  0.10000D-05 Strict=F.
 There are   470 symmetry adapted cartesian basis functions of A   symmetry.
 There are   470 symmetry adapted basis functions of A   symmetry.
   470 basis functions,   840 primitive gaussians,   470 cartesian basis functions
    86 alpha electrons       86 beta electrons
       nuclear repulsion energy      1989.4879286717 Hartrees.
 IExCor=  402 DFT=T Ex+Corr=B3LYP ExCW=0 ScaHFX=  0.200000
 ScaDFX=  0.800000  0.720000  1.000000  0.810000 ScalE2=  1.000000  1.000000
 IRadAn=      5 IRanWt=     -1 IRanGd=            0 ICorTp=0 IEmpDi=131
 NAtoms=   42 NActive=   42 NUniq=   42 SFac= 1.00D+00 NAtFMM=   60 NAOKFM=F Big=F
 Integral buffers will be    131072 words long.
 Raffenetti 2 integral format.
 Two-electron integral symmetry is turned on.
 R6Disp:  Grimme-D3 Dispersion energy=       -0.0393836899 Hartrees.
 Nuclear repulsion after empirical dispersion term =     1989.4485449819 Hartrees.
 Leave Link  301 at Thu Sep  8 15:01:34 2022, MaxMem=  1342177280 cpu:               9.7 elap:               0.3
 (Enter /mnt/opt/groups/app-gaussian/g16-avx2/l302.exe)
 NPDir=0 NMtPBC=     1 NCelOv=     1 NCel=       1 NClECP=     1 NCelD=      1
         NCelK=      1 NCelE2=     1 NClLst=     1 CellRange=     0.0.
 One-electron integrals computed using PRISM.
 One-electron integral symmetry used in STVInt
 NBasis=   470 RedAO= T EigKep=  1.52D-04  NBF=   470
 NBsUse=   470 1.00D-06 EigRej= -1.00D+00 NBFU=   470
 Precomputing XC quadrature grid using
 IXCGrd= 4 IRadAn=           5 IRanWt=          -1 IRanGd=           0 AccXCQ= 1.00D-12.
 Generated NRdTot=       0 NPtTot=           0 NUsed=           0 NTot=          32
 NSgBfM=   462   462   462   462   462 MxSgAt=    42 MxSgA2=    42.
 Leave Link  302 at Thu Sep  8 15:01:39 2022, MaxMem=  1342177280 cpu:             156.0 elap:               3.5
 (Enter /mnt/opt/groups/app-gaussian/g16-avx2/l303.exe)
 DipDrv:  MaxL=1.
 Leave Link  303 at Thu Sep  8 15:01:40 2022, MaxMem=  1342177280 cpu:               7.6 elap:               0.2
 (Enter /mnt/opt/groups/app-gaussian/g16-avx2/l401.exe)
 ExpMin= 1.61D-01 ExpMax= 3.05D+03 ExpMxC= 4.57D+02 IAcc=3 IRadAn=         5 AccDes= 0.00D+00
 Harris functional with IExCor=  402 and IRadAn=       5 diagonalized for initial guess.
 HarFok:  IExCor=  402 AccDes= 0.00D+00 IRadAn=         5 IDoV= 1 UseB2=F ITyADJ=14
 ICtDFT=  3500011 ScaDFX=  1.000000  1.000000  1.000000  1.000000
 FoFCou: FMM=F IPFlag=           0 FMFlag=      100000 FMFlg1=           0
         NFxFlg=           0 DoJE=T BraDBF=F KetDBF=T FulRan=T
         wScrn=  0.000000 ICntrl=       500 IOpCl=  0 I1Cent=   200000004 NGrid=           0
         NMat0=    1 NMatS0=      1 NMatT0=    0 NMatD0=    1 NMtDS0=    0 NMtDT0=    0
 Petite list used in FoFCou.
 Harris En= -1000.52935042976    
 JPrj=0 DoOrth=F DoCkMO=F.
 Leave Link  401 at Thu Sep  8 15:01:44 2022, MaxMem=  1342177280 cpu:              90.1 elap:               2.0
 (Enter /mnt/opt/groups/app-gaussian/g16-avx2/l502.exe)
 Two-electron integrals replicated using symmetry.
 Closed shell SCF:
 Using DIIS extrapolation, IDIIS=    10.
 NGot=  1342177280 LenX=  1341707128 LenY=  1341485758
 Requested convergence on RMS density matrix=1.00D-08 within 500 cycles.
 Requested convergence on MAX density matrix=1.00D-06.
 Requested convergence on             energy=1.00D-06.
 Level shift goal  0.100 maximum shift  0.100.
 No special actions if energy rises.
 Dynamic level shift is on during FON iterations.

 Cycle   1  Pass 1  IDiag  1:
 FoFJK:  IHMeth= 1 ICntrl=       0 DoSepK=F KAlg= 0 I1Cent=           0 FoldK=F
 IRaf= 650000000 NMat=       1 IRICut=       1 DoRegI=T DoRafI=F ISym2E= 0 IDoP0=0 IntGTp=1.
 FoFCou: FMM=F IPFlag=           0 FMFlag=      100000 FMFlg1=           0
         NFxFlg=           0 DoJE=F BraDBF=F KetDBF=F FulRan=T
         wScrn=  0.000000 ICntrl=         0 IOpCl=  0 I1Cent=           0 NGrid=           0
         NMat0=    1 NMatS0=      1 NMatT0=    0 NMatD0=    1 NMtDS0=    0 NMtDT0=    0
 Symmetry not used in FoFCou.
 E= -1000.04524441712    
 DIIS: error= 3.60D-02 at cycle   1 NSaved=   1.
 NSaved= 1 IEnMin= 1 EnMin= -1000.04524441712     IErMin= 1 ErrMin= 3.60D-02
 ErrMax= 3.60D-02  0.00D+00 EMaxC= 1.00D+00 BMatC= 4.31D-01 BMatP= 4.31D-01
 IDIUse=1 WtCom= 1.00D+00 WtEn= 0.00D+00
 Coeff-Com:  0.100D+01
 Coeff:      0.100D+01
 Gap=     0.148 Goal=     0.100 Shift=    0.000
 T= 1605. Gap= 0.142 NK=0 IS=   87 IE=  470 IFin=   86
          NO(<0.9)=   0  NV(>0.1)=   0     86.00e < EF      0.00e >EF  Err=0.0D+00
 GapD=    0.148 DampG=1.000 DampE=0.500 DampFc=0.5000 IDamp=-1.
 Damping current iteration by 5.00D-01
 RMSDP=3.95D-03 MaxDP=1.10D-01              OVMax= 1.23D-01

 Cycle   2  Pass 1  IDiag  1:
 E= -1000.28749478265     Delta-E=       -0.242250365528 Rises=F Damp=T
 DIIS: error= 7.00D-03 at cycle   2 NSaved=   2.
 NSaved= 2 IEnMin= 2 EnMin= -1000.28749478265     IErMin= 2 ErrMin= 7.00D-03
 ErrMax= 7.00D-03  0.00D+00 EMaxC= 1.00D+00 BMatC= 2.71D-02 BMatP= 4.31D-01
 IDIUse=1 WtCom= 1.00D+00 WtEn= 0.00D+00
 Coeff-Com: -0.792D-01 0.108D+01
 Coeff:     -0.792D-01 0.108D+01
 Gap=     0.151 Goal=     0.100 Shift=    0.000
 T= 1417. Gap= 0.146 NK=4 IS=   87 IE=   94 IFin=   86
          NO(<0.9)=   0  NV(>0.1)=   0     86.00e < EF      0.00e >EF  Err=0.0D+00
 GapD=    0.151 DampG=1.000 DampE=1.000 DampFc=1.0000 IDamp=-1.
 RMSDP=1.27D-03 MaxDP=4.82D-02 DE=-2.42D-01 OVMax= 7.50D-02

 Cycle   3  Pass 1  IDiag  1:
 E= -1000.51063222233     Delta-E=       -0.223137439679 Rises=F Damp=F
 DIIS: error= 4.30D-03 at cycle   3 NSaved=   3.
 NSaved= 3 IEnMin= 3 EnMin= -1000.51063222233     IErMin= 3 ErrMin= 4.30D-03
 ErrMax= 4.30D-03  0.00D+00 EMaxC= 1.00D+00 BMatC= 1.32D-02 BMatP= 2.71D-02
 IDIUse=1 WtCom= 1.00D+00 WtEn= 0.00D+00
 Coeff-Com: -0.805D-01 0.452D+00 0.628D+00
 Coeff:     -0.805D-01 0.452D+00 0.628D+00
 Gap=     0.151 Goal=     0.100 Shift=    0.000
 T= 1110. Gap= 0.146 NK=4 IS=   87 IE=   95 IFin=   86
          NO(<0.9)=   0  NV(>0.1)=   0     86.00e < EF      0.00e >EF  Err=0.0D+00
 GapD=    0.151 DampG=1.000 DampE=1.000 DampFc=1.0000 IDamp=-1.
 RMSDP=5.01D-04 MaxDP=2.69D-02 DE=-2.23D-01 OVMax= 5.95D-02

 Cycle   4  Pass 1  IDiag  1:
 E= -1000.51558515355     Delta-E=       -0.004952931226 Rises=F Damp=F
 DIIS: error= 4.07D-03 at cycle   4 NSaved=   4.
 NSaved= 4 IEnMin= 4 EnMin= -1000.51558515355     IErMin= 4 ErrMin= 4.07D-03
 ErrMax= 4.07D-03  0.00D+00 EMaxC= 1.00D+00 BMatC= 7.80D-03 BMatP= 1.32D-02
 IDIUse=1 WtCom= 1.00D+00 WtEn= 0.00D+00
 Coeff-Com: -0.428D-01 0.152D+00 0.446D+00 0.444D+00
 Coeff:     -0.428D-01 0.152D+00 0.446D+00 0.444D+00
 Gap=     0.148 Goal=     0.100 Shift=    0.000
 T=  435. Gap= 0.147 NK=4 IS=   87 IE=   95 IFin=   86
          NO(<0.9)=   0  NV(>0.1)=   0     86.00e < EF      0.00e >EF  Err=0.0D+00
 GapD=    0.148 DampG=1.000 DampE=1.000 DampFc=1.0000 IDamp=-1.
 RMSDP=2.76D-04 MaxDP=1.24D-02 DE=-4.95D-03 OVMax= 3.30D-02

 Cycle   5  Pass 1  IDiag  1:
 E= -1000.52499247833     Delta-E=       -0.009407324782 Rises=F Damp=F
 DIIS: error= 5.43D-04 at cycle   5 NSaved=   5.
 NSaved= 5 IEnMin= 5 EnMin= -1000.52499247833     IErMin= 5 ErrMin= 5.43D-04
 ErrMax= 5.43D-04  0.00D+00 EMaxC= 1.00D+00 BMatC= 2.36D-04 BMatP= 7.80D-03
 IDIUse=1 WtCom= 1.00D+00 WtEn= 0.00D+00
 Coeff-Com: -0.146D-01 0.389D-01 0.162D+00 0.220D+00 0.594D+00
 Coeff:     -0.146D-01 0.389D-01 0.162D+00 0.220D+00 0.594D+00
 Gap=     0.147 Goal=     0.100 Shift=    0.000
 RMSDP=5.48D-05 MaxDP=2.35D-03 DE=-9.41D-03 OVMax= 6.50D-03

 Cycle   6  Pass 1  IDiag  1:
 E= -1000.52518962000     Delta-E=       -0.000197141661 Rises=F Damp=F
 DIIS: error= 2.41D-04 at cycle   6 NSaved=   6.
 NSaved= 6 IEnMin= 6 EnMin= -1000.52518962000     IErMin= 6 ErrMin= 2.41D-04
 ErrMax= 2.41D-04  0.00D+00 EMaxC= 1.00D+00 BMatC= 6.12D-05 BMatP= 2.36D-04
 IDIUse=1 WtCom= 1.00D+00 WtEn= 0.00D+00
 Coeff-Com: -0.528D-02 0.105D-01 0.596D-01 0.990D-01 0.389D+00 0.447D+00
 Coeff:     -0.528D-02 0.105D-01 0.596D-01 0.990D-01 0.389D+00 0.447D+00
 Gap=     0.147 Goal=     0.100 Shift=    0.000
 RMSDP=2.32D-05 MaxDP=9.01D-04 DE=-1.97D-04 OVMax= 2.74D-03

 Cycle   7  Pass 1  IDiag  1:
 E= -1000.52525667049     Delta-E=       -0.000067050498 Rises=F Damp=F
 DIIS: error= 6.16D-05 at cycle   7 NSaved=   7.
 NSaved= 7 IEnMin= 7 EnMin= -1000.52525667049     IErMin= 7 ErrMin= 6.16D-05
 ErrMax= 6.16D-05  0.00D+00 EMaxC= 1.00D+00 BMatC= 2.82D-06 BMatP= 6.12D-05
 IDIUse=1 WtCom= 1.00D+00 WtEn= 0.00D+00
 Coeff-Com: -0.239D-02 0.412D-02 0.273D-01 0.480D-01 0.202D+00 0.265D+00
 Coeff-Com:  0.456D+00
 Coeff:     -0.239D-02 0.412D-02 0.273D-01 0.480D-01 0.202D+00 0.265D+00
 Coeff:      0.456D+00
 Gap=     0.147 Goal=     0.100 Shift=    0.000
 RMSDP=4.85D-06 MaxDP=1.95D-04 DE=-6.71D-05 OVMax= 5.58D-04

 Cycle   8  Pass 1  IDiag  1:
 E= -1000.52525951705     Delta-E=       -0.000002846554 Rises=F Damp=F
 DIIS: error= 1.24D-05 at cycle   8 NSaved=   8.
 NSaved= 8 IEnMin= 8 EnMin= -1000.52525951705     IErMin= 8 ErrMin= 1.24D-05
 ErrMax= 1.24D-05  0.00D+00 EMaxC= 1.00D+00 BMatC= 1.94D-07 BMatP= 2.82D-06
 IDIUse=1 WtCom= 1.00D+00 WtEn= 0.00D+00
 Coeff-Com: -0.369D-03 0.388D-03 0.423D-02 0.833D-02 0.403D-01 0.634D-01
 Coeff-Com:  0.235D+00 0.649D+00
 Coeff:     -0.369D-03 0.388D-03 0.423D-02 0.833D-02 0.403D-01 0.634D-01
 Coeff:      0.235D+00 0.649D+00
 Gap=     0.147 Goal=     0.100 Shift=    0.000
 RMSDP=1.52D-06 MaxDP=7.04D-05 DE=-2.85D-06 OVMax= 1.80D-04

 Cycle   9  Pass 1  IDiag  1:
 E= -1000.52525967780     Delta-E=       -0.000000160757 Rises=F Damp=F
 DIIS: error= 8.15D-06 at cycle   9 NSaved=   9.
 NSaved= 9 IEnMin= 9 EnMin= -1000.52525967780     IErMin= 9 ErrMin= 8.15D-06
 ErrMax= 8.15D-06  0.00D+00 EMaxC= 1.00D+00 BMatC= 4.36D-08 BMatP= 1.94D-07
 IDIUse=1 WtCom= 1.00D+00 WtEn= 0.00D+00
 Coeff-Com: -0.571D-04-0.543D-04 0.585D-03 0.152D-02 0.102D-01 0.199D-01
 Coeff-Com:  0.113D+00 0.412D+00 0.443D+00
 Coeff:     -0.571D-04-0.543D-04 0.585D-03 0.152D-02 0.102D-01 0.199D-01
 Coeff:      0.113D+00 0.412D+00 0.443D+00
 Gap=     0.147 Goal=     0.100 Shift=    0.000
 RMSDP=6.39D-07 MaxDP=2.49D-05 DE=-1.61D-07 OVMax= 6.87D-05

 Cycle  10  Pass 1  IDiag  1:
 E= -1000.52525972354     Delta-E=       -0.000000045739 Rises=F Damp=F
 DIIS: error= 1.83D-06 at cycle  10 NSaved=  10.
 NSaved=10 IEnMin=10 EnMin= -1000.52525972354     IErMin=10 ErrMin= 1.83D-06
 ErrMax= 1.83D-06  0.00D+00 EMaxC= 1.00D+00 BMatC= 3.42D-09 BMatP= 4.36D-08
 IDIUse=1 WtCom= 1.00D+00 WtEn= 0.00D+00
 Coeff-Com:  0.145D-04-0.714D-04-0.244D-03-0.341D-03 0.123D-03 0.215D-02
 Coeff-Com:  0.262D-01 0.126D+00 0.251D+00 0.595D+00
 Coeff:      0.145D-04-0.714D-04-0.244D-03-0.341D-03 0.123D-03 0.215D-02
 Coeff:      0.262D-01 0.126D+00 0.251D+00 0.595D+00
 Gap=     0.147 Goal=     0.100 Shift=    0.000
 RMSDP=2.02D-07 MaxDP=6.85D-06 DE=-4.57D-08 OVMax= 2.39D-05

 Cycle  11  Pass 1  IDiag  1:
 E= -1000.52525972693     Delta-E=       -0.000000003386 Rises=F Damp=F
 DIIS: error= 8.95D-07 at cycle  11 NSaved=  11.
 NSaved=11 IEnMin=11 EnMin= -1000.52525972693     IErMin=11 ErrMin= 8.95D-07
 ErrMax= 8.95D-07  0.00D+00 EMaxC= 1.00D+00 BMatC= 6.12D-10 BMatP= 3.42D-09
 IDIUse=1 WtCom= 1.00D+00 WtEn= 0.00D+00
 Coeff-Com:  0.135D-04-0.366D-04-0.208D-03-0.366D-03-0.890D-03-0.573D-03
 Coeff-Com:  0.462D-02 0.356D-01 0.114D+00 0.380D+00 0.468D+00
 Coeff:      0.135D-04-0.366D-04-0.208D-03-0.366D-03-0.890D-03-0.573D-03
 Coeff:      0.462D-02 0.356D-01 0.114D+00 0.380D+00 0.468D+00
 Gap=     0.147 Goal=     0.100 Shift=    0.000
 RMSDP=7.07D-08 MaxDP=3.56D-06 DE=-3.39D-09 OVMax= 7.82D-06

 Cycle  12  Pass 1  IDiag  1:
 E= -1000.52525972757     Delta-E=       -0.000000000645 Rises=F Damp=F
 DIIS: error= 1.30D-07 at cycle  12 NSaved=  12.
 NSaved=12 IEnMin=12 EnMin= -1000.52525972757     IErMin=12 ErrMin= 1.30D-07
 ErrMax= 1.30D-07  0.00D+00 EMaxC= 1.00D+00 BMatC= 2.02D-11 BMatP= 6.12D-10
 IDIUse=1 WtCom= 1.00D+00 WtEn= 0.00D+00
 Coeff-Com:  0.454D-05-0.886D-05-0.728D-04-0.137D-03-0.422D-03-0.467D-03
 Coeff-Com: -0.673D-03 0.325D-02 0.279D-01 0.118D+00 0.216D+00 0.637D+00
 Coeff:      0.454D-05-0.886D-05-0.728D-04-0.137D-03-0.422D-03-0.467D-03
 Coeff:     -0.673D-03 0.325D-02 0.279D-01 0.118D+00 0.216D+00 0.637D+00
 Gap=     0.147 Goal=     0.100 Shift=    0.000
 RMSDP=1.62D-08 MaxDP=6.72D-07 DE=-6.45D-10 OVMax= 1.70D-06

 Cycle  13  Pass 1  IDiag  1:
 E= -1000.52525972760     Delta-E=       -0.000000000029 Rises=F Damp=F
 DIIS: error= 4.79D-08 at cycle  13 NSaved=  13.
 NSaved=13 IEnMin=13 EnMin= -1000.52525972760     IErMin=13 ErrMin= 4.79D-08
 ErrMax= 4.79D-08  0.00D+00 EMaxC= 1.00D+00 BMatC= 3.22D-12 BMatP= 2.02D-11
 IDIUse=1 WtCom= 1.00D+00 WtEn= 0.00D+00
 Coeff-Com:  0.147D-05-0.178D-05-0.239D-04-0.472D-04-0.173D-03-0.240D-03
 Coeff-Com: -0.937D-03-0.199D-02 0.498D-02 0.325D-01 0.803D-01 0.349D+00
 Coeff-Com:  0.537D+00
 Coeff:      0.147D-05-0.178D-05-0.239D-04-0.472D-04-0.173D-03-0.240D-03
 Coeff:     -0.937D-03-0.199D-02 0.498D-02 0.325D-01 0.803D-01 0.349D+00
 Coeff:      0.537D+00
 Gap=     0.147 Goal=     0.100 Shift=    0.000
 RMSDP=5.66D-09 MaxDP=2.84D-07 DE=-2.91D-11 OVMax= 7.08D-07

 SCF Done:  E(RB3LYP) =  -1000.52525973     A.U. after   13 cycles
            NFock= 13  Conv=0.57D-08     -V/T= 2.0098
 KE= 9.907929612664D+02 PE=-6.295288408869D+03 EE= 2.314521642893D+03
 Leave Link  502 at Thu Sep  8 15:02:35 2022, MaxMem=  1342177280 cpu:            2224.0 elap:              47.9
 (Enter /mnt/opt/groups/app-gaussian/g16-avx2/l601.exe)
 Copying SCF densities to generalized density rwf, IOpCl= 0 IROHF=0.

 **********************************************************************

            Population analysis using the SCF Density.

 **********************************************************************

 Orbital symmetries:
       Occupied  (A) (A) (A) (A) (A) (A) (A) (A) (A) (A) (A) (A)
                 (A) (A) (A) (A) (A) (A) (A) (A) (A) (A) (A) (A)
                 (A) (A) (A) (A) (A) (A) (A) (A) (A) (A) (A) (A)
                 (A) (A) (A) (A) (A) (A) (A) (A) (A) (A) (A) (A)
                 (A) (A) (A) (A) (A) (A) (A) (A) (A) (A) (A) (A)
                 (A) (A) (A) (A) (A) (A) (A) (A) (A) (A) (A) (A)
                 (A) (A) (A) (A) (A) (A) (A) (A) (A) (A) (A) (A)
                 (A) (A)
       Virtual   (A) (A) (A) (A) (A) (A) (A) (A) (A) (A) (A) (A)
                 (A) (A) (A) (A) (A) (A) (A) (A) (A) (A) (A) (A)
                 (A) (A) (A) (A) (A) (A) (A) (A) (A) (A) (A) (A)
                 (A) (A) (A) (A) (A) (A) (A) (A) (A) (A) (A) (A)
                 (A) (A) (A) (A) (A) (A) (A) (A) (A) (A) (A) (A)
                 (A) (A) (A) (A) (A) (A) (A) (A) (A) (A) (A) (A)
                 (A) (A) (A) (A) (A) (A) (A) (A) (A) (A) (A) (A)
                 (A) (A) (A) (A) (A) (A) (A) (A) (A) (A) (A) (A)
                 (A) (A) (A) (A) (A) (A) (A) (A) (A) (A) (A) (A)
                 (A) (A) (A) (A) (A) (A) (A) (A) (A) (A) (A) (A)
                 (A) (A) (A) (A) (A) (A) (A) (A) (A) (A) (A) (A)
                 (A) (A) (A) (A) (A) (A) (A) (A) (A) (A) (A) (A)
                 (A) (A) (A) (A) (A) (A) (A) (A) (A) (A) (A) (A)
                 (A) (A) (A) (A) (A) (A) (A) (A) (A) (A) (A) (A)
                 (A) (A) (A) (A) (A) (A) (A) (A) (A) (A) (A) (A)
                 (A) (A) (A) (A) (A) (A) (A) (A) (A) (A) (A) (A)
                 (A) (A) (A) (A) (A) (A) (A) (A) (A) (A) (A) (A)
                 (A) (A) (A) (A) (A) (A) (A) (A) (A) (A) (A) (A)
                 (A) (A) (A) (A) (A) (A) (A) (A) (A) (A) (A) (A)
                 (A) (A) (A) (A) (A) (A) (A) (A) (A) (A) (A) (A)
                 (A) (A) (A) (A) (A) (A) (A) (A) (A) (A) (A) (A)
                 (A) (A) (A) (A) (A) (A) (A) (A) (A) (A) (A) (A)
                 (A) (A) (A) (A) (A) (A) (A) (A) (A) (A) (A) (A)
                 (A) (A) (A) (A) (A) (A) (A) (A) (A) (A) (A) (A)
                 (A) (A) (A) (A) (A) (A) (A) (A) (A) (A) (A) (A)
                 (A) (A) (A) (A) (A) (A) (A) (A) (A) (A) (A) (A)
                 (A) (A) (A) (A) (A) (A) (A) (A) (A) (A) (A) (A)
                 (A) (A) (A) (A) (A) (A) (A) (A) (A) (A) (A) (A)
                 (A) (A) (A) (A) (A) (A) (A) (A) (A) (A) (A) (A)
                 (A) (A) (A) (A) (A) (A) (A) (A) (A) (A) (A) (A)
                 (A) (A) (A) (A) (A) (A) (A) (A) (A) (A) (A) (A)
                 (A) (A) (A) (A) (A) (A) (A) (A) (A) (A) (A) (A)
 The electronic state is 1-A.
 Alpha  occ. eigenvalues --  -10.20451 -10.20309 -10.20292 -10.20222 -10.20167
 Alpha  occ. eigenvalues --  -10.20052 -10.20016 -10.19865 -10.19859 -10.19697
 Alpha  occ. eigenvalues --  -10.19124 -10.19107 -10.19077 -10.19075 -10.19066
 Alpha  occ. eigenvalues --  -10.19062 -10.19052 -10.19024 -10.19020 -10.19009
 Alpha  occ. eigenvalues --  -10.19001 -10.18990 -10.18989 -10.18904 -10.18854
 Alpha  occ. eigenvalues --  -10.18798  -0.88830  -0.87488  -0.85406  -0.83171
 Alpha  occ. eigenvalues --   -0.80899  -0.79973  -0.77838  -0.76516  -0.75165
 Alpha  occ. eigenvalues --   -0.73712  -0.72451  -0.71151  -0.70904  -0.63845
 Alpha  occ. eigenvalues --   -0.63613  -0.62644  -0.61353  -0.60654  -0.59163
 Alpha  occ. eigenvalues --   -0.58544  -0.54406  -0.53450  -0.52470  -0.51316
 Alpha  occ. eigenvalues --   -0.50308  -0.49247  -0.48515  -0.46937  -0.46521
 Alpha  occ. eigenvalues --   -0.45120  -0.43960  -0.43287  -0.42868  -0.42588
 Alpha  occ. eigenvalues --   -0.41952  -0.41380  -0.41162  -0.40040  -0.39821
 Alpha  occ. eigenvalues --   -0.39461  -0.39153  -0.38971  -0.37380  -0.36804
 Alpha  occ. eigenvalues --   -0.35876  -0.35707  -0.34218  -0.33845  -0.33415
 Alpha  occ. eigenvalues --   -0.32392  -0.31428  -0.31219  -0.30567  -0.28545
 Alpha  occ. eigenvalues --   -0.27174  -0.25866  -0.23711  -0.22687  -0.20670
 Alpha  occ. eigenvalues --   -0.19991
 Alpha virt. eigenvalues --   -0.05252  -0.04633  -0.03003  -0.01423   0.00381
 Alpha virt. eigenvalues --    0.02173   0.03633   0.06740   0.08200   0.09458
 Alpha virt. eigenvalues --    0.09650   0.10094   0.11086   0.11705   0.12220
 Alpha virt. eigenvalues --    0.13599   0.14145   0.15447   0.15579   0.16523
 Alpha virt. eigenvalues --    0.16882   0.17226   0.18403   0.18862   0.19745
 Alpha virt. eigenvalues --    0.21055   0.22298   0.22510   0.23294   0.24314
 Alpha virt. eigenvalues --    0.24513   0.25210   0.26711   0.27069   0.27576
 Alpha virt. eigenvalues --    0.28188   0.29542   0.30124   0.30921   0.31296
 Alpha virt. eigenvalues --    0.32037   0.33029   0.34090   0.34854   0.36304
 Alpha virt. eigenvalues --    0.38229   0.39405   0.40138   0.45410   0.45593
 Alpha virt. eigenvalues --    0.46872   0.47831   0.48317   0.50189   0.50429
 Alpha virt. eigenvalues --    0.51074   0.51664   0.52020   0.52761   0.53132
 Alpha virt. eigenvalues --    0.53945   0.54178   0.54430   0.54540   0.54684
 Alpha virt. eigenvalues --    0.55044   0.55982   0.56042   0.56505   0.56680
 Alpha virt. eigenvalues --    0.57386   0.57916   0.58490   0.58694   0.58800
 Alpha virt. eigenvalues --    0.59250   0.59597   0.59806   0.60117   0.60632
 Alpha virt. eigenvalues --    0.60684   0.61229   0.61575   0.61729   0.61826
 Alpha virt. eigenvalues --    0.62181   0.62482   0.62580   0.63237   0.63913
 Alpha virt. eigenvalues --    0.64718   0.65251   0.65674   0.66045   0.66818
 Alpha virt. eigenvalues --    0.67795   0.68723   0.68985   0.70012   0.71796
 Alpha virt. eigenvalues --    0.73177   0.75038   0.76321   0.78485   0.79097
 Alpha virt. eigenvalues --    0.79513   0.80409   0.81085   0.81462   0.81939
 Alpha virt. eigenvalues --    0.82163   0.82342   0.83328   0.83478   0.84096
 Alpha virt. eigenvalues --    0.84916   0.85065   0.86559   0.87262   0.87649
 Alpha virt. eigenvalues --    0.88806   0.89284   0.90159   0.90942   0.92724
 Alpha virt. eigenvalues --    0.93175   0.94077   0.94469   0.95349   0.95463
 Alpha virt. eigenvalues --    0.96678   0.96967   0.97672   0.98913   1.00060
 Alpha virt. eigenvalues --    1.00632   1.01780   1.03335   1.03741   1.04724
 Alpha virt. eigenvalues --    1.06108   1.06463   1.06926   1.09059   1.10575
 Alpha virt. eigenvalues --    1.11126   1.13062   1.13304   1.14556   1.16804
 Alpha virt. eigenvalues --    1.17069   1.17969   1.18757   1.20754   1.21840
 Alpha virt. eigenvalues --    1.23022   1.23653   1.24180   1.25067   1.25827
 Alpha virt. eigenvalues --    1.26655   1.26963   1.28698   1.28854   1.30171
 Alpha virt. eigenvalues --    1.31618   1.32243   1.34007   1.34606   1.34794
 Alpha virt. eigenvalues --    1.37252   1.37669   1.38113   1.39063   1.39774
 Alpha virt. eigenvalues --    1.40110   1.41009   1.41378   1.42020   1.43096
 Alpha virt. eigenvalues --    1.43245   1.43509   1.44877   1.46189   1.48453
 Alpha virt. eigenvalues --    1.49299   1.49973   1.51964   1.53927   1.54881
 Alpha virt. eigenvalues --    1.56946   1.57985   1.60732   1.65295   1.68178
 Alpha virt. eigenvalues --    1.71020   1.71624   1.72921   1.73610   1.74170
 Alpha virt. eigenvalues --    1.74995   1.75937   1.76812   1.77207   1.78181
 Alpha virt. eigenvalues --    1.79180   1.80394   1.81962   1.83076   1.84175
 Alpha virt. eigenvalues --    1.84547   1.85432   1.86128   1.86194   1.86907
 Alpha virt. eigenvalues --    1.87593   1.88074   1.88408   1.88886   1.89768
 Alpha virt. eigenvalues --    1.90284   1.91103   1.91443   1.91820   1.93015
 Alpha virt. eigenvalues --    1.93647   1.94367   1.95207   1.96104   1.96645
 Alpha virt. eigenvalues --    1.97522   1.98972   1.99671   1.99836   2.00151
 Alpha virt. eigenvalues --    2.01195   2.02528   2.04004   2.04236   2.05941
 Alpha virt. eigenvalues --    2.08444   2.09258   2.09823   2.15441   2.16372
 Alpha virt. eigenvalues --    2.18565   2.19127   2.19620   2.20486   2.21588
 Alpha virt. eigenvalues --    2.22877   2.23737   2.24696   2.25632   2.26971
 Alpha virt. eigenvalues --    2.28129   2.28538   2.29397   2.29775   2.30194
 Alpha virt. eigenvalues --    2.31113   2.31516   2.32632   2.33223   2.35046
 Alpha virt. eigenvalues --    2.35517   2.36706   2.37349   2.38453   2.38852
 Alpha virt. eigenvalues --    2.40229   2.41159   2.42012   2.42384   2.42578
 Alpha virt. eigenvalues --    2.44065   2.44597   2.45223   2.45654   2.46293
 Alpha virt. eigenvalues --    2.47175   2.47737   2.47981   2.51041   2.52165
 Alpha virt. eigenvalues --    2.52511   2.53631   2.54638   2.55217   2.56230
 Alpha virt. eigenvalues --    2.56768   2.57628   2.58449   2.58909   2.59433
 Alpha virt. eigenvalues --    2.59985   2.60267   2.60653   2.61471   2.62637
 Alpha virt. eigenvalues --    2.63812   2.63907   2.64502   2.65428   2.67362
 Alpha virt. eigenvalues --    2.68337   2.68627   2.68960   2.71250   2.71997
 Alpha virt. eigenvalues --    2.73028   2.74728   2.75067   2.75918   2.76968
 Alpha virt. eigenvalues --    2.78287   2.80466   2.81116   2.82320   2.84533
 Alpha virt. eigenvalues --    2.85231   2.88747   2.89662   2.90133   2.95873
 Alpha virt. eigenvalues --    2.99893   3.02433   3.05554   3.07521   3.11499
 Alpha virt. eigenvalues --    3.13571   3.14365   3.15777   3.16988   3.18188
 Alpha virt. eigenvalues --    3.18923   3.21455   3.22850   3.24294   3.24606
 Alpha virt. eigenvalues --    3.26392   3.27752   3.31927   3.32158   3.33129
 Alpha virt. eigenvalues --    3.33556   3.34167   3.35359   3.40034   3.42720
 Alpha virt. eigenvalues --    3.48088   3.48519   3.66926   3.68161   3.71839
 Alpha virt. eigenvalues --    3.78072   3.86642   3.88483   4.08484   4.09486
 Alpha virt. eigenvalues --    4.10975   4.12471   4.13547   4.13838   4.14623
 Alpha virt. eigenvalues --    4.14842   4.17174   4.17849   4.19085   4.19816
 Alpha virt. eigenvalues --    4.20730   4.32385   4.33199   4.36562   4.38822
 Alpha virt. eigenvalues --    4.43769   4.46373   4.50326   4.55884   4.59663
 Alpha virt. eigenvalues --    4.67199   4.77950   4.91120   4.99646
          Condensed to atoms (all electrons):
               1          2          3          4          5          6
     1  C    4.856011   0.507833   0.504390  -0.024746  -0.012216  -0.040042
     2  C    0.507833   5.019967  -0.024011  -0.066561   0.468451  -0.026523
     3  C    0.504390  -0.024011   4.850670   0.516936  -0.035839  -0.007576
     4  C   -0.024746  -0.066561   0.516936   5.044412  -0.065376   0.469481
     5  C   -0.012216   0.468451  -0.035839  -0.065376   4.767859   0.451437
     6  C   -0.040042  -0.026523  -0.007576   0.469481   0.451437   4.992204
     7  C    0.008156  -0.084465  -0.000607   0.014988   0.408390  -0.009080
     8  C   -0.000431   0.008905   0.000078  -0.001531   0.003853  -0.069879
     9  C   -0.000587   0.013512   0.008581  -0.089249  -0.002383   0.295804
    10  C    0.000044  -0.000459  -0.000238   0.010877  -0.046664   0.002308
    11  C   -0.000018  -0.000095   0.000426  -0.020742   0.010622  -0.086200
    12  C    0.000000  -0.000009   0.000000  -0.000046  -0.000349   0.013189
    13  C    0.000000   0.000000  -0.000013   0.000554  -0.000266   0.009511
    14  C    0.000000   0.000000   0.000000  -0.000033   0.000025  -0.000485
    15  C    0.000000  -0.000000  -0.000000   0.000001  -0.000028  -0.000057
    16  C   -0.000000   0.000000   0.000000  -0.000000   0.000000  -0.000000
    17  C    0.000000   0.000000   0.000000  -0.000000   0.000000  -0.000005
    18  C   -0.000000  -0.000000   0.000000   0.000000   0.000000  -0.000000
    19  C   -0.000000   0.000000   0.000000   0.000000  -0.000000  -0.000000
    20  C   -0.000000   0.000000  -0.000000   0.000000   0.000000   0.000000
    21  C    0.000000  -0.000000  -0.000000   0.000000  -0.000000   0.000000
    22  C   -0.000000  -0.000000   0.000000   0.000000  -0.000000   0.000000
    23  C    0.000000  -0.000000  -0.000000  -0.000000   0.000000   0.000000
    24  C    0.000000   0.000000  -0.000000  -0.000000  -0.000000   0.000000
    25  C   -0.000000   0.000000  -0.000000   0.000000  -0.000000  -0.000000
    26  C    0.000000   0.000000   0.000000  -0.000000  -0.000000  -0.000000
    27  H    0.365571  -0.034505  -0.039339   0.004127   0.002616   0.001146
    28  H   -0.043777   0.364113   0.004646   0.000578  -0.039952   0.004362
    29  H   -0.040228   0.004203   0.365231  -0.033977   0.001201   0.002767
    30  H    0.004538   0.000652  -0.044221   0.358044   0.004913  -0.029155
    31  H    0.000154  -0.008023   0.000023  -0.000243  -0.037298   0.003900
    32  H    0.000004  -0.000233  -0.000001   0.000017   0.002391   0.001230
    33  H   -0.000003  -0.000003   0.000267   0.003368  -0.000207  -0.013368
    34  H   -0.000000   0.000000   0.000000   0.000014   0.000002  -0.000280
    35  H    0.000000  -0.000000  -0.000000   0.000000  -0.000013   0.000007
    36  H    0.000000  -0.000000  -0.000000   0.000000  -0.000000   0.000000
    37  H   -0.000000  -0.000000   0.000000   0.000000  -0.000000  -0.000001
    38  H   -0.000000  -0.000000   0.000000   0.000000   0.000000  -0.000000
    39  H   -0.000000   0.000000   0.000000   0.000000   0.000000  -0.000000
    40  H    0.000000   0.000000  -0.000000  -0.000000   0.000000  -0.000000
    41  H    0.000000  -0.000000  -0.000000  -0.000000  -0.000000   0.000000
    42  H    0.000000  -0.000000  -0.000000  -0.000000   0.000000   0.000000
               7          8          9         10         11         12
     1  C    0.008156  -0.000431  -0.000587   0.000044  -0.000018   0.000000
     2  C   -0.084465   0.008905   0.013512  -0.000459  -0.000095  -0.000009
     3  C   -0.000607   0.000078   0.008581  -0.000238   0.000426   0.000000
     4  C    0.014988  -0.001531  -0.089249   0.010877  -0.020742  -0.000046
     5  C    0.408390   0.003853  -0.002383  -0.046664   0.010622  -0.000349
     6  C   -0.009080  -0.069879   0.295804   0.002308  -0.086200   0.013189
     7  C    5.087374   0.463339  -0.070536   0.005535  -0.001425   0.009377
     8  C    0.463339   5.087854  -0.038967   0.421787   0.014911  -0.084727
     9  C   -0.070536  -0.038967   5.045815   0.411855   0.435636  -0.002224
    10  C    0.005535   0.421787   0.411855   5.041044  -0.047111   0.323427
    11  C   -0.001425   0.014911   0.435636  -0.047111   5.099523  -0.066698
    12  C    0.009377  -0.084727  -0.002224   0.323427  -0.066698   5.015704
    13  C    0.000097  -0.001503   0.003571  -0.068248   0.464527  -0.025593
    14  C   -0.000262   0.009994  -0.044144  -0.000479  -0.005923   0.422109
    15  C    0.000543  -0.018989   0.010230  -0.078879  -0.001343   0.440531
    16  C   -0.000016   0.000555  -0.000241   0.008707   0.000080  -0.001611
    17  C   -0.000000  -0.000077  -0.000229   0.011938   0.007776  -0.003865
    18  C    0.000000  -0.000021  -0.000011   0.000132  -0.000204  -0.037179
    19  C   -0.000000   0.000000  -0.000013  -0.000024   0.000895   0.008094
    20  C   -0.000000   0.000000  -0.000010   0.000010  -0.000290  -0.000014
    21  C    0.000000   0.000000   0.000000  -0.000009  -0.000000  -0.000284
    22  C    0.000000  -0.000000   0.000000  -0.000001   0.000005  -0.000194
    23  C    0.000000  -0.000000   0.000000  -0.000000  -0.000037   0.000005
    24  C   -0.000000   0.000000   0.000000   0.000000  -0.000000   0.000061
    25  C   -0.000000   0.000000  -0.000000  -0.000000  -0.000000  -0.000001
    26  C   -0.000000   0.000000  -0.000000   0.000000   0.000000  -0.000000
    27  H   -0.000203   0.000004   0.000016  -0.000001  -0.000000  -0.000000
    28  H   -0.008817   0.000263  -0.000185   0.000013   0.000002   0.000000
    29  H    0.000010  -0.000001  -0.000241   0.000002   0.000011   0.000000
    30  H   -0.000202   0.000019  -0.014941  -0.000289   0.003996   0.000005
    31  H    0.359209  -0.034559   0.001381   0.002139   0.000020  -0.000266
    32  H   -0.035098   0.355038   0.004167  -0.028380  -0.000233  -0.013556
    33  H    0.000024  -0.000242  -0.027512   0.004116   0.355038   0.001309
    34  H   -0.000000   0.000018   0.001898   0.001523  -0.027307   0.002946
    35  H    0.000415   0.003468  -0.000327  -0.014055   0.000018  -0.029212
    36  H    0.000000   0.000013   0.000003  -0.000266  -0.000001   0.002441
    37  H    0.000000   0.000000  -0.000062   0.000005   0.001793  -0.000317
    38  H   -0.000000  -0.000000  -0.000000   0.000000  -0.000000   0.000014
    39  H    0.000000  -0.000000  -0.000000  -0.000000  -0.000000   0.000000
    40  H    0.000000  -0.000000  -0.000000   0.000000   0.000000  -0.000000
    41  H    0.000000   0.000000   0.000000  -0.000000   0.000000  -0.000001
    42  H    0.000000  -0.000000   0.000000  -0.000000  -0.000000   0.000000
              13         14         15         16         17         18
     1  C    0.000000   0.000000   0.000000  -0.000000   0.000000  -0.000000
     2  C    0.000000   0.000000  -0.000000   0.000000   0.000000  -0.000000
     3  C   -0.000013   0.000000  -0.000000   0.000000   0.000000   0.000000
     4  C    0.000554  -0.000033   0.000001  -0.000000  -0.000000   0.000000
     5  C   -0.000266   0.000025  -0.000028   0.000000   0.000000   0.000000
     6  C    0.009511  -0.000485  -0.000057  -0.000000  -0.000005  -0.000000
     7  C    0.000097  -0.000262   0.000543  -0.000016  -0.000000   0.000000
     8  C   -0.001503   0.009994  -0.018989   0.000555  -0.000077  -0.000021
     9  C    0.003571  -0.044144   0.010230  -0.000241  -0.000229  -0.000011
    10  C   -0.068248  -0.000479  -0.078879   0.008707   0.011938   0.000132
    11  C    0.464527  -0.005923  -0.001343   0.000080   0.007776  -0.000204
    12  C   -0.025593   0.422109   0.440531  -0.001611  -0.003865  -0.037179
    13  C    5.097075   0.422950   0.014332  -0.001073  -0.070634   0.008368
    14  C    0.422950   5.061339  -0.054075  -0.060965   0.338247  -0.036484
    15  C    0.014332  -0.054075   5.069999   0.470436  -0.062581  -0.006732
    16  C   -0.001073  -0.060965   0.470436   5.051256  -0.016325   0.436176
    17  C   -0.070634   0.338247  -0.062581  -0.016325   5.207543   0.440413
    18  C    0.008368  -0.036484  -0.006732   0.436176   0.440413   4.784299
    19  C   -0.020881  -0.086284  -0.001246   0.013261   0.320412  -0.033342
    20  C   -0.005842  -0.021611  -0.000008  -0.000077  -0.074922   0.008572
    21  C   -0.000082   0.012200   0.008420  -0.072891  -0.018718   0.431503
    22  C   -0.000025   0.007969   0.000059  -0.000272  -0.007252  -0.036251
    23  C   -0.000312   0.000840   0.000000  -0.000000   0.007298  -0.000209
    24  C   -0.000009  -0.000974  -0.000462   0.008419  -0.062954  -0.006443
    25  C    0.000011  -0.000093   0.000001  -0.000011   0.012577  -0.000013
    26  C   -0.000002  -0.000017  -0.000000   0.000000  -0.000484   0.000021
    27  H   -0.000000   0.000000   0.000000   0.000000   0.000000  -0.000000
    28  H   -0.000000  -0.000000  -0.000000  -0.000000  -0.000000   0.000000
    29  H    0.000000  -0.000000   0.000000  -0.000000  -0.000000   0.000000
    30  H    0.000343  -0.000008   0.000000  -0.000000  -0.000000   0.000000
    31  H   -0.000001   0.000002   0.000014   0.000000   0.000000  -0.000000
    32  H    0.000015  -0.000269   0.003174   0.000402   0.000008  -0.000016
    33  H   -0.035423   0.002344   0.000019  -0.000000  -0.000262   0.000003
    34  H    0.357388  -0.038297  -0.000223   0.000020  -0.005595  -0.000029
    35  H   -0.000222   0.004412   0.355849  -0.035121   0.001114   0.002565
    36  H    0.000018   0.001237  -0.035463   0.360485   0.004068  -0.038520
    37  H    0.006569   0.000810  -0.000004   0.000004  -0.007200  -0.000043
    38  H    0.000002  -0.000203   0.000249  -0.008568   0.004107  -0.038631
    39  H    0.000001   0.000002  -0.000000  -0.000000  -0.000218   0.000002
    40  H   -0.000000   0.000001  -0.000000   0.000000  -0.000188   0.000017
    41  H   -0.000000   0.000021   0.000004  -0.000213   0.001070   0.002440
    42  H    0.000000   0.000000   0.000000  -0.000000   0.000012  -0.000001
              19         20         21         22         23         24
     1  C   -0.000000  -0.000000   0.000000  -0.000000   0.000000   0.000000
     2  C    0.000000   0.000000  -0.000000  -0.000000  -0.000000   0.000000
     3  C    0.000000  -0.000000  -0.000000   0.000000  -0.000000  -0.000000
     4  C    0.000000   0.000000   0.000000   0.000000  -0.000000  -0.000000
     5  C   -0.000000   0.000000  -0.000000  -0.000000   0.000000  -0.000000
     6  C   -0.000000   0.000000   0.000000   0.000000   0.000000   0.000000
     7  C   -0.000000  -0.000000   0.000000   0.000000   0.000000  -0.000000
     8  C    0.000000   0.000000   0.000000  -0.000000  -0.000000   0.000000
     9  C   -0.000013  -0.000010   0.000000   0.000000   0.000000   0.000000
    10  C   -0.000024   0.000010  -0.000009  -0.000001  -0.000000   0.000000
    11  C    0.000895  -0.000290  -0.000000   0.000005  -0.000037  -0.000000
    12  C    0.008094  -0.000014  -0.000284  -0.000194   0.000005   0.000061
    13  C   -0.020881  -0.005842  -0.000082  -0.000025  -0.000312  -0.000009
    14  C   -0.086284  -0.021611   0.012200   0.007969   0.000840  -0.000974
    15  C   -0.001246  -0.000008   0.008420   0.000059   0.000000  -0.000462
    16  C    0.013261  -0.000077  -0.072891  -0.000272  -0.000000   0.008419
    17  C    0.320412  -0.074922  -0.018718  -0.007252   0.007298  -0.062954
    18  C   -0.033342   0.008572   0.431503  -0.036251  -0.000209  -0.006443
    19  C    5.003924   0.461920  -0.060678   0.468203  -0.014869  -0.024300
    20  C    0.461920   5.046193  -0.000988  -0.048561   0.515922   0.013325
    21  C   -0.060678  -0.000988   5.046364  -0.003574   0.000068   0.470514
    22  C    0.468203  -0.048561  -0.003574   4.750308  -0.035889   0.421643
    23  C   -0.014869   0.515922   0.000068  -0.035889   4.851023  -0.000450
    24  C   -0.024300   0.013325   0.470514   0.421643  -0.000450   5.061386
    25  C   -0.025146  -0.065985   0.008073   0.468531  -0.026471  -0.077119
    26  C   -0.037931  -0.026206  -0.000412  -0.014501   0.508869   0.007946
    27  H    0.000000  -0.000000  -0.000000  -0.000000   0.000000   0.000000
    28  H    0.000000  -0.000000   0.000000  -0.000000   0.000000  -0.000000
    29  H    0.000000   0.000000   0.000000   0.000000   0.000000  -0.000000
    30  H   -0.000000   0.000000   0.000000  -0.000000   0.000000   0.000000
    31  H    0.000000  -0.000000  -0.000000  -0.000000   0.000000   0.000000
    32  H    0.000000  -0.000000  -0.000000  -0.000000  -0.000000   0.000000
    33  H   -0.000001   0.000006  -0.000000   0.000000  -0.000000  -0.000000
    34  H    0.000909   0.006396  -0.000001  -0.000311   0.001505   0.000001
    35  H    0.000017  -0.000000  -0.000223  -0.000001   0.000000   0.000004
    36  H   -0.000205   0.000002  -0.008476   0.000014  -0.000000   0.000258
    37  H   -0.039301   0.361931   0.000011   0.003984  -0.037694  -0.000182
    38  H    0.001037   0.000017   0.361440   0.002649  -0.000000  -0.036274
    39  H    0.003037  -0.034688  -0.000000   0.001094   0.366034   0.000009
    40  H    0.004501   0.000536   0.000303  -0.040668   0.004651  -0.009262
    41  H    0.004141  -0.000225  -0.035298  -0.038363   0.000018   0.360908
    42  H    0.000949   0.004442   0.000004   0.003072  -0.039938  -0.000195
              25         26         27         28         29         30
     1  C   -0.000000   0.000000   0.365571  -0.043777  -0.040228   0.004538
     2  C    0.000000   0.000000  -0.034505   0.364113   0.004203   0.000652
     3  C   -0.000000   0.000000  -0.039339   0.004646   0.365231  -0.044221
     4  C    0.000000  -0.000000   0.004127   0.000578  -0.033977   0.358044
     5  C   -0.000000  -0.000000   0.002616  -0.039952   0.001201   0.004913
     6  C   -0.000000  -0.000000   0.001146   0.004362   0.002767  -0.029155
     7  C   -0.000000  -0.000000  -0.000203  -0.008817   0.000010  -0.000202
     8  C    0.000000   0.000000   0.000004   0.000263  -0.000001   0.000019
     9  C   -0.000000  -0.000000   0.000016  -0.000185  -0.000241  -0.014941
    10  C   -0.000000   0.000000  -0.000001   0.000013   0.000002  -0.000289
    11  C   -0.000000   0.000000  -0.000000   0.000002   0.000011   0.003996
    12  C   -0.000001  -0.000000  -0.000000   0.000000   0.000000   0.000005
    13  C    0.000011  -0.000002  -0.000000  -0.000000   0.000000   0.000343
    14  C   -0.000093  -0.000017   0.000000  -0.000000  -0.000000  -0.000008
    15  C    0.000001  -0.000000   0.000000  -0.000000   0.000000   0.000000
    16  C   -0.000011   0.000000   0.000000  -0.000000  -0.000000  -0.000000
    17  C    0.012577  -0.000484   0.000000  -0.000000  -0.000000  -0.000000
    18  C   -0.000013   0.000021  -0.000000   0.000000   0.000000   0.000000
    19  C   -0.025146  -0.037931   0.000000   0.000000   0.000000  -0.000000
    20  C   -0.065985  -0.026206  -0.000000  -0.000000   0.000000   0.000000
    21  C    0.008073  -0.000412  -0.000000   0.000000   0.000000   0.000000
    22  C    0.468531  -0.014501  -0.000000  -0.000000   0.000000  -0.000000
    23  C   -0.026471   0.508869   0.000000   0.000000   0.000000   0.000000
    24  C   -0.077119   0.007946   0.000000  -0.000000  -0.000000   0.000000
    25  C    5.007305   0.511194   0.000000   0.000000   0.000000  -0.000000
    26  C    0.511194   4.851456   0.000000   0.000000  -0.000000   0.000000
    27  H    0.000000   0.000000   0.625775  -0.005765  -0.005277  -0.000208
    28  H    0.000000   0.000000  -0.005765   0.633522  -0.000201   0.000019
    29  H    0.000000  -0.000000  -0.005277  -0.000201   0.626875  -0.006078
    30  H   -0.000000   0.000000  -0.000208   0.000019  -0.006078   0.633777
    31  H    0.000000   0.000000  -0.000013   0.006457   0.000000   0.000002
    32  H   -0.000000   0.000000  -0.000000  -0.000015  -0.000000   0.000000
    33  H    0.000000  -0.000000   0.000000   0.000000   0.000002   0.003219
    34  H   -0.000010  -0.000056  -0.000000   0.000000   0.000000   0.000001
    35  H   -0.000000   0.000000  -0.000000   0.000000   0.000000  -0.000000
    36  H   -0.000000  -0.000000   0.000000  -0.000000   0.000000   0.000000
    37  H    0.000683   0.004370   0.000000  -0.000000  -0.000000   0.000000
    38  H   -0.000219   0.000004   0.000000   0.000000   0.000000   0.000000
    39  H    0.004333  -0.040452  -0.000000  -0.000000   0.000000   0.000000
    40  H    0.365015  -0.043842   0.000000   0.000000   0.000000  -0.000000
    41  H   -0.008320   0.000166   0.000000  -0.000000   0.000000  -0.000000
    42  H   -0.035423   0.365798   0.000000   0.000000  -0.000000   0.000000
              31         32         33         34         35         36
     1  C    0.000154   0.000004  -0.000003  -0.000000   0.000000   0.000000
     2  C   -0.008023  -0.000233  -0.000003   0.000000  -0.000000  -0.000000
     3  C    0.000023  -0.000001   0.000267   0.000000  -0.000000  -0.000000
     4  C   -0.000243   0.000017   0.003368   0.000014   0.000000   0.000000
     5  C   -0.037298   0.002391  -0.000207   0.000002  -0.000013  -0.000000
     6  C    0.003900   0.001230  -0.013368  -0.000280   0.000007   0.000000
     7  C    0.359209  -0.035098   0.000024  -0.000000   0.000415   0.000000
     8  C   -0.034559   0.355038  -0.000242   0.000018   0.003468   0.000013
     9  C    0.001381   0.004167  -0.027512   0.001898  -0.000327   0.000003
    10  C    0.002139  -0.028380   0.004116   0.001523  -0.014055  -0.000266
    11  C    0.000020  -0.000233   0.355038  -0.027307   0.000018  -0.000001
    12  C   -0.000266  -0.013556   0.001309   0.002946  -0.029212   0.002441
    13  C   -0.000001   0.000015  -0.035423   0.357388  -0.000222   0.000018
    14  C    0.000002  -0.000269   0.002344  -0.038297   0.004412   0.001237
    15  C    0.000014   0.003174   0.000019  -0.000223   0.355849  -0.035463
    16  C    0.000000   0.000402  -0.000000   0.000020  -0.035121   0.360485
    17  C    0.000000   0.000008  -0.000262  -0.005595   0.001114   0.004068
    18  C   -0.000000  -0.000016   0.000003  -0.000029   0.002565  -0.038520
    19  C    0.000000   0.000000  -0.000001   0.000909   0.000017  -0.000205
    20  C   -0.000000  -0.000000   0.000006   0.006396  -0.000000   0.000002
    21  C   -0.000000  -0.000000  -0.000000  -0.000001  -0.000223  -0.008476
    22  C   -0.000000  -0.000000   0.000000  -0.000311  -0.000001   0.000014
    23  C    0.000000  -0.000000  -0.000000   0.001505   0.000000  -0.000000
    24  C    0.000000   0.000000  -0.000000   0.000001   0.000004   0.000258
    25  C    0.000000  -0.000000   0.000000  -0.000010  -0.000000  -0.000000
    26  C    0.000000   0.000000  -0.000000  -0.000056   0.000000  -0.000000
    27  H   -0.000013  -0.000000   0.000000  -0.000000  -0.000000   0.000000
    28  H    0.006457  -0.000015   0.000000   0.000000   0.000000  -0.000000
    29  H    0.000000  -0.000000   0.000002   0.000000   0.000000   0.000000
    30  H    0.000002   0.000000   0.003219   0.000001  -0.000000   0.000000
    31  H    0.627956  -0.005447   0.000000  -0.000000   0.000005   0.000000
    32  H   -0.005447   0.628505   0.000002   0.000000   0.002247   0.000006
    33  H    0.000000   0.000002   0.626317  -0.005306   0.000000  -0.000000
    34  H   -0.000000   0.000000  -0.005306   0.603845   0.000002   0.000000
    35  H    0.000005   0.002247   0.000000   0.000002   0.628307  -0.005343
    36  H    0.000000   0.000006  -0.000000   0.000000  -0.005343   0.628155
    37  H   -0.000000   0.000000   0.000031  -0.004832   0.000000  -0.000000
    38  H   -0.000000   0.000000   0.000000  -0.000000  -0.000016   0.006483
    39  H   -0.000000  -0.000000   0.000000   0.000025  -0.000000   0.000000
    40  H   -0.000000  -0.000000  -0.000000  -0.000000  -0.000000   0.000000
    41  H    0.000000  -0.000000  -0.000000   0.000000  -0.000000  -0.000014
    42  H    0.000000   0.000000  -0.000000   0.000000   0.000000  -0.000000
              37         38         39         40         41         42
     1  C   -0.000000  -0.000000  -0.000000   0.000000   0.000000   0.000000
     2  C   -0.000000  -0.000000   0.000000   0.000000  -0.000000  -0.000000
     3  C    0.000000   0.000000   0.000000  -0.000000  -0.000000  -0.000000
     4  C    0.000000   0.000000   0.000000  -0.000000  -0.000000  -0.000000
     5  C   -0.000000   0.000000   0.000000   0.000000  -0.000000   0.000000
     6  C   -0.000001  -0.000000  -0.000000  -0.000000   0.000000   0.000000
     7  C    0.000000  -0.000000   0.000000   0.000000   0.000000   0.000000
     8  C    0.000000  -0.000000  -0.000000  -0.000000   0.000000  -0.000000
     9  C   -0.000062  -0.000000  -0.000000  -0.000000   0.000000   0.000000
    10  C    0.000005   0.000000  -0.000000   0.000000  -0.000000  -0.000000
    11  C    0.001793  -0.000000  -0.000000   0.000000   0.000000  -0.000000
    12  C   -0.000317   0.000014   0.000000  -0.000000  -0.000001   0.000000
    13  C    0.006569   0.000002   0.000001  -0.000000  -0.000000   0.000000
    14  C    0.000810  -0.000203   0.000002   0.000001   0.000021   0.000000
    15  C   -0.000004   0.000249  -0.000000  -0.000000   0.000004   0.000000
    16  C    0.000004  -0.008568  -0.000000   0.000000  -0.000213  -0.000000
    17  C   -0.007200   0.004107  -0.000218  -0.000188   0.001070   0.000012
    18  C   -0.000043  -0.038631   0.000002   0.000017   0.002440  -0.000001
    19  C   -0.039301   0.001037   0.003037   0.004501   0.004141   0.000949
    20  C    0.361931   0.000017  -0.034688   0.000536  -0.000225   0.004442
    21  C    0.000011   0.361440  -0.000000   0.000303  -0.035298   0.000004
    22  C    0.003984   0.002649   0.001094  -0.040668  -0.038363   0.003072
    23  C   -0.037694  -0.000000   0.366034   0.004651   0.000018  -0.039938
    24  C   -0.000182  -0.036274   0.000009  -0.009262   0.360908  -0.000195
    25  C    0.000683  -0.000219   0.004333   0.365015  -0.008320  -0.035423
    26  C    0.004370   0.000004  -0.040452  -0.043842   0.000166   0.365798
    27  H    0.000000   0.000000  -0.000000   0.000000   0.000000   0.000000
    28  H   -0.000000   0.000000  -0.000000   0.000000  -0.000000   0.000000
    29  H   -0.000000   0.000000   0.000000   0.000000   0.000000  -0.000000
    30  H    0.000000   0.000000   0.000000  -0.000000  -0.000000   0.000000
    31  H   -0.000000  -0.000000  -0.000000  -0.000000   0.000000   0.000000
    32  H    0.000000   0.000000  -0.000000  -0.000000  -0.000000   0.000000
    33  H    0.000031   0.000000   0.000000  -0.000000  -0.000000  -0.000000
    34  H   -0.004832  -0.000000   0.000025  -0.000000   0.000000   0.000000
    35  H    0.000000  -0.000016  -0.000000  -0.000000  -0.000000   0.000000
    36  H   -0.000000   0.006483   0.000000   0.000000  -0.000014  -0.000000
    37  H    0.611113   0.000000  -0.006132   0.000019   0.000002  -0.000196
    38  H    0.000000   0.627266   0.000000  -0.000013  -0.005178  -0.000000
    39  H   -0.006132   0.000000   0.626179  -0.000204  -0.000000  -0.005341
    40  H    0.000019  -0.000013  -0.000204   0.633963   0.006432  -0.005908
    41  H    0.000002  -0.005178  -0.000000   0.006432   0.627165  -0.000013
    42  H   -0.000196  -0.000000  -0.005341  -0.005908  -0.000013   0.626524
 Mulliken charges:
               1
     1  C   -0.084652
     2  C   -0.142750
     3  C   -0.099404
     4  C   -0.120893
     5  C    0.118831
     6  C    0.035307
     7  C   -0.146744
     8  C   -0.119171
     9  C    0.059394
    10  C    0.039641
    11  C   -0.137652
    12  C    0.026933
    13  C   -0.155202
    14  C    0.066102
    15  C   -0.113772
    16  C   -0.152416
    17  C   -0.025076
    18  C    0.119618
    19  C    0.052919
    20  C   -0.139844
    21  C   -0.137266
    22  C    0.098329
    23  C   -0.100365
    24  C   -0.125851
    25  C   -0.138910
    26  C   -0.085920
    27  H    0.086056
    28  H    0.084736
    29  H    0.085699
    30  H    0.085571
    31  H    0.084585
    32  H    0.086040
    33  H    0.086262
    34  H    0.105752
    35  H    0.086102
    36  H    0.085104
    37  H    0.104636
    38  H    0.085834
    39  H    0.086317
    40  H    0.084645
    41  H    0.085258
    42  H    0.086213
 Sum of Mulliken charges =  -0.00000
 Mulliken charges with hydrogens summed into heavy atoms:
               1
     1  C    0.001404
     2  C   -0.058014
     3  C   -0.013704
     4  C   -0.035322
     5  C    0.118831
     6  C    0.035307
     7  C   -0.062159
     8  C   -0.033131
     9  C    0.059394
    10  C    0.039641
    11  C   -0.051390
    12  C    0.026933
    13  C   -0.049450
    14  C    0.066102
    15  C   -0.027669
    16  C   -0.067312
    17  C   -0.025076
    18  C    0.119618
    19  C    0.052919
    20  C   -0.035208
    21  C   -0.051432
    22  C    0.098329
    23  C   -0.014047
    24  C   -0.040592
    25  C   -0.054265
    26  C    0.000293
 Electronic spatial extent (au):  <R**2>=          10864.1653
 Charge=             -0.0000 electrons
 Dipole moment (field-independent basis, Debye):
    X=              0.0572    Y=              0.0004    Z=              0.0328  Tot=              0.0659
 Quadrupole moment (field-independent basis, Debye-Ang):
   XX=           -127.5950   YY=           -129.7891   ZZ=           -154.5074
   XY=              0.1440   XZ=             -1.8970   YZ=              1.1756
 Traceless Quadrupole moment (field-independent basis, Debye-Ang):
   XX=              9.7022   YY=              7.5081   ZZ=            -17.2102
   XY=              0.1440   XZ=             -1.8970   YZ=              1.1756
 Octapole moment (field-independent basis, Debye-Ang**2):
  XXX=             -3.3788  YYY=              2.9422  ZZZ=              0.2753  XYY=              1.3419
  XXY=             -6.0549  XXZ=             -2.1474  XZZ=              0.4715  YZZ=             -2.4650
  YYZ=              3.7783  XYZ=            -18.0566
 Hexadecapole moment (field-independent basis, Debye-Ang**3):
 XXXX=         -10983.4976 YYYY=          -2444.5002 ZZZZ=           -268.4729 XXXY=              3.9405
 XXXZ=           -112.3309 YYYX=              6.5663 YYYZ=             -1.4726 ZZZX=             -0.6129
 ZZZY=              0.3008 XXYY=          -2242.3230 XXZZ=          -2248.7083 YYZZ=           -513.4478
 XXYZ=             11.9738 YYXZ=             19.1975 ZZXY=             -6.5083
 N-N= 1.989448544982D+03 E-N=-6.295288407035D+03  KE= 9.907929612664D+02
 No NMR shielding tensors so no spin-rotation constants.
 Leave Link  601 at Thu Sep  8 15:02:37 2022, MaxMem=  1342177280 cpu:              41.6 elap:               1.0
 (Enter /mnt/opt/groups/app-gaussian/g16-avx2/l701.exe)
 ... and contract with generalized density number  0.
 Compute integral first derivatives.
 R6Disp: Adding Grimme-D3 dispersion energy 1st derivatives to the gradient.
 Leave Link  701 at Thu Sep  8 15:02:38 2022, MaxMem=  1342177280 cpu:              53.2 elap:               1.2
 (Enter /mnt/opt/groups/app-gaussian/g16-avx2/l702.exe)
 L702 exits ... SP integral derivatives will be done elsewhere.
 Leave Link  702 at Thu Sep  8 15:02:39 2022, MaxMem=  1342177280 cpu:               2.4 elap:               0.1
 (Enter /mnt/opt/groups/app-gaussian/g16-avx2/l703.exe)
 Integral derivatives from FoFJK, PRISM(SPDF).
 Compute integral first derivatives, UseDBF=F ICtDFT=           0.
 Calling FoFJK, ICntrl=      2127 FMM=F ISym2X=0 I1Cent= 0 IOpClX= 0 NMat=1 NMatS=1 NMatT=0.
 FoFJK:  IHMeth= 1 ICntrl=    2127 DoSepK=F KAlg= 0 I1Cent=           0 FoldK=F
 IRaf=         0 NMat=       1 IRICut=       1 DoRegI=T DoRafI=F ISym2E= 0 IDoP0=0 IntGTp=1.
 FoFCou: FMM=F IPFlag=           0 FMFlag=      100000 FMFlg1=         800
         NFxFlg=           0 DoJE=F BraDBF=F KetDBF=F FulRan=T
         wScrn=  0.000000 ICntrl=      2127 IOpCl=  0 I1Cent=           0 NGrid=           0
         NMat0=    1 NMatS0=      1 NMatT0=    0 NMatD0=    1 NMtDS0=    0 NMtDT0=    0
 Symmetry not used in FoFCou.
 Leave Link  703 at Thu Sep  8 15:02:50 2022, MaxMem=  1342177280 cpu:             469.4 elap:              10.1
 (Enter /mnt/opt/groups/app-gaussian/g16-avx2/l716.exe)
 Dipole        = 2.25163704D-02 1.66594116D-04 1.28865134D-02
 ***** Axes restored to original set *****
 -------------------------------------------------------------------
 Center     Atomic                   Forces (Hartrees/Bohr)
 Number     Number              X              Y              Z
 -------------------------------------------------------------------
      1        6           0.000002609   -0.000005480   -0.000001548
      2        6           0.000006827   -0.000002481   -0.000000060
      3        6          -0.000006500   -0.000000810    0.000000071
      4        6          -0.000005889   -0.000006326    0.000001677
      5        6          -0.000005279    0.000002685    0.000000837
      6        6          -0.000006292    0.000013438    0.000001372
      7        6          -0.000003754   -0.000001727    0.000000711
      8        6          -0.000017484   -0.000000259    0.000005383
      9        6          -0.000003807   -0.000007056   -0.000000471
     10        6           0.000008125    0.000000850   -0.000007181
     11        6           0.000002408    0.000004127    0.000000745
     12        6          -0.000004079   -0.000012681   -0.000003546
     13        6           0.000001707    0.000008574   -0.000003323
     14        6           0.000010846   -0.000006400   -0.000004069
     15        6           0.000018077    0.000012482    0.000001817
     16        6           0.000003013   -0.000003521   -0.000001041
     17        6          -0.000001767    0.000004363    0.000007719
     18        6           0.000000727    0.000009823   -0.000003743
     19        6          -0.000004657    0.000008419    0.000003735
     20        6           0.000003023   -0.000002274    0.000000289
     21        6          -0.000011821   -0.000003326    0.000000927
     22        6           0.000010471   -0.000000521   -0.000002812
     23        6           0.000000842   -0.000002353   -0.000000301
     24        6          -0.000001946   -0.000010882    0.000001564
     25        6          -0.000005983   -0.000000228   -0.000000574
     26        6           0.000001025   -0.000001068    0.000001912
     27        1           0.000000335    0.000002556    0.000001140
     28        1          -0.000001866   -0.000000861    0.000000398
     29        1          -0.000000337    0.000000139    0.000001161
     30        1          -0.000005655    0.000003373    0.000003536
     31        1           0.000000019   -0.000000074   -0.000001479
     32        1          -0.000018324   -0.000011031   -0.000000912
     33        1           0.000007832    0.000003923    0.000001470
     34        1          -0.000006081    0.000001010   -0.000002851
     35        1           0.000020591   -0.000004030   -0.000002458
     36        1           0.000001195    0.000001198   -0.000000734
     37        1           0.000007163   -0.000001317    0.000003277
     38        1           0.000003618   -0.000000224   -0.000001457
     39        1          -0.000001686    0.000001898    0.000000850
     40        1           0.000001315   -0.000000255    0.000000052
     41        1           0.000000001    0.000004224   -0.000000641
     42        1           0.000001438    0.000002101   -0.000001441
 -------------------------------------------------------------------
 Cartesian Forces:  Max     0.000020591 RMS     0.000005610
 Leave Link  716 at Thu Sep  8 15:02:51 2022, MaxMem=  1342177280 cpu:               2.7 elap:               0.1
 (Enter /mnt/opt/groups/app-gaussian/g16-avx2/l103.exe)

 GradGradGradGradGradGradGradGradGradGradGradGradGradGradGradGradGradGrad
 Berny optimization.
 FormGI is forming the generalized inverse of G from B-inverse, IUseBI=4.
 Internal  Forces:  Max     0.000049993 RMS     0.000007684
 Search for a local minimum.
 Step number   1 out of a maximum of  252
 All quantities printed in internal units (Hartrees-Bohrs-Radians)
 RMS Force = .76842D-05 SwitMx=.10000D-02 MixMth= 2
 Mixed Optimization -- En-DIIS/RFO-DIIS
 Second derivative matrix not updated -- first step.
 ITU=  0
     Eigenvalues ---    0.01534   0.01557   0.01574   0.01619   0.01660
     Eigenvalues ---    0.01684   0.01686   0.01691   0.01712   0.01728
     Eigenvalues ---    0.01761   0.01767   0.01779   0.01794   0.01797
     Eigenvalues ---    0.02018   0.02020   0.02034   0.02041   0.02042
     Eigenvalues ---    0.02054   0.02060   0.02079   0.02080   0.02094
     Eigenvalues ---    0.02103   0.02110   0.02112   0.02122   0.02150
     Eigenvalues ---    0.02158   0.02178   0.02182   0.02229   0.02242
     Eigenvalues ---    0.02246   0.02258   0.02267   0.02285   0.15952
     Eigenvalues ---    0.15958   0.15965   0.15976   0.15983   0.15993
     Eigenvalues ---    0.15995   0.15995   0.15997   0.15997   0.15997
     Eigenvalues ---    0.15999   0.15999   0.16000   0.16000   0.16000
     Eigenvalues ---    0.21992   0.22000   0.22316   0.22364   0.22479
     Eigenvalues ---    0.22555   0.22691   0.22704   0.24039   0.24277
     Eigenvalues ---    0.24340   0.24418   0.24526   0.24571   0.24639
     Eigenvalues ---    0.24721   0.24887   0.24989   0.35169   0.35169
     Eigenvalues ---    0.35187   0.35203   0.35205   0.35212   0.35277
     Eigenvalues ---    0.35278   0.35297   0.35301   0.35545   0.35579
     Eigenvalues ---    0.35644   0.35671   0.35699   0.35789   0.35814
     Eigenvalues ---    0.35981   0.36188   0.36268   0.36591   0.37198
     Eigenvalues ---    0.37872   0.38956   0.39749   0.40141   0.40235
     Eigenvalues ---    0.40377   0.40475   0.40576   0.40735   0.41314
     Eigenvalues ---    0.41842   0.41915   0.41920   0.42178   0.42443
     Eigenvalues ---    0.43571   0.43679   0.47272   0.47382   0.48523
     Eigenvalues ---    0.48583   0.50079   0.50402   0.50927   0.51296
 RFO step:  Lambda=-6.91924378D-08 EMin= 1.53392936D-02
 Linear search not attempted -- first point.
 Iteration  1 RMS(Cart)=  0.00025665 RMS(Int)=  0.00000001
 Iteration  2 RMS(Cart)=  0.00000004 RMS(Int)=  0.00000000
 ITry= 1 IFail=0 DXMaxC= 1.27D-03 DCOld= 1.00D+10 DXMaxT= 3.00D-01 DXLimC= 3.00D+00 Rises=F
 Variable       Old X    -DE/DX   Delta X   Delta X   Delta X     New X
                                 (Linear)    (Quad)   (Total)
    R1        2.60601  -0.00000   0.00000  -0.00001  -0.00001   2.60601
    R2        2.66325  -0.00001   0.00000  -0.00002  -0.00002   2.66323
    R3        2.05195  -0.00000   0.00000  -0.00000  -0.00000   2.05195
    R4        2.67483  -0.00000   0.00000  -0.00001  -0.00001   2.67482
    R5        2.05401   0.00000   0.00000   0.00000   0.00000   2.05401
    R6        2.61057   0.00000   0.00000   0.00001   0.00001   2.61057
    R7        2.05226  -0.00000   0.00000  -0.00000  -0.00000   2.05225
    R8        2.67813   0.00001   0.00000   0.00003   0.00003   2.67816
    R9        2.04798  -0.00001   0.00000  -0.00002  -0.00002   2.04797
   R10        2.69617  -0.00001   0.00000  -0.00002  -0.00002   2.69615
   R11        2.69815  -0.00001   0.00000  -0.00004  -0.00004   2.69811
   R12        2.74410   0.00002   0.00000   0.00006   0.00006   2.74417
   R13        2.57558   0.00000   0.00000   0.00000   0.00000   2.57558
   R14        2.05372  -0.00000   0.00000  -0.00000  -0.00000   2.05372
   R15        2.70843   0.00003   0.00000   0.00007   0.00007   2.70850
   R16        2.04642  -0.00002   0.00000  -0.00005  -0.00005   2.04638
   R17        2.68018   0.00001   0.00000   0.00004   0.00004   2.68022
   R18        2.68896   0.00000   0.00000   0.00000   0.00000   2.68896
   R19        2.73788   0.00005   0.00000   0.00014   0.00014   2.73802
   R20        2.58396  -0.00000   0.00000  -0.00001  -0.00001   2.58395
   R21        2.04745  -0.00001   0.00000  -0.00002  -0.00002   2.04744
   R22        2.69585   0.00001   0.00000   0.00003   0.00003   2.69588
   R23        2.69492   0.00003   0.00000   0.00007   0.00007   2.69499
   R24        2.69794  -0.00001   0.00000  -0.00003  -0.00003   2.69791
   R25        2.04374  -0.00000   0.00000  -0.00001  -0.00001   2.04373
   R26        2.73946   0.00001   0.00000   0.00003   0.00003   2.73948
   R27        2.58054  -0.00000   0.00000  -0.00001  -0.00001   2.58053
   R28        2.04600  -0.00002   0.00000  -0.00005  -0.00005   2.04595
   R29        2.68836  -0.00002   0.00000  -0.00004  -0.00004   2.68832
   R30        2.05347   0.00000   0.00000   0.00000   0.00000   2.05348
   R31        2.67927  -0.00000   0.00000  -0.00001  -0.00001   2.67926
   R32        2.75252   0.00001   0.00000   0.00003   0.00003   2.75255
   R33        2.70360  -0.00001   0.00000  -0.00002  -0.00002   2.70358
   R34        2.68370   0.00001   0.00000   0.00001   0.00001   2.68372
   R35        2.70807   0.00001   0.00000   0.00001   0.00001   2.70808
   R36        2.61189   0.00000   0.00000   0.00000   0.00000   2.61189
   R37        2.04413  -0.00001   0.00000  -0.00001  -0.00001   2.04412
   R38        2.57126  -0.00000   0.00000  -0.00000  -0.00000   2.57126
   R39        2.05343   0.00000   0.00000   0.00000   0.00000   2.05343
   R40        2.70192  -0.00001   0.00000  -0.00002  -0.00002   2.70190
   R41        2.67484  -0.00000   0.00000  -0.00001  -0.00001   2.67484
   R42        2.65995  -0.00000   0.00000  -0.00000  -0.00000   2.65994
   R43        2.05228  -0.00000   0.00000  -0.00000  -0.00000   2.05227
   R44        2.05332   0.00000   0.00000   0.00000   0.00000   2.05333
   R45        2.60621  -0.00000   0.00000  -0.00001  -0.00001   2.60621
   R46        2.05401   0.00000   0.00000   0.00000   0.00000   2.05401
   R47        2.05189  -0.00000   0.00000  -0.00000  -0.00000   2.05189
    A1        2.08642  -0.00000   0.00000  -0.00001  -0.00001   2.08641
    A2        2.10103  -0.00000   0.00000  -0.00001  -0.00001   2.10102
    A3        2.09572   0.00000   0.00000   0.00002   0.00002   2.09575
    A4        2.11103   0.00000   0.00000   0.00002   0.00002   2.11104
    A5        2.10237  -0.00000   0.00000  -0.00002  -0.00002   2.10235
    A6        2.06979  -0.00000   0.00000   0.00000   0.00000   2.06979
    A7        2.10341  -0.00000   0.00000  -0.00001  -0.00001   2.10340
    A8        2.09125   0.00000   0.00000   0.00000   0.00000   2.09126
    A9        2.08851   0.00000   0.00000   0.00001   0.00001   2.08852
   A10        2.11893   0.00001   0.00000   0.00003   0.00003   2.11896
   A11        2.06885  -0.00001   0.00000  -0.00003  -0.00003   2.06882
   A12        2.09537  -0.00000   0.00000  -0.00000  -0.00000   2.09537
   A13        2.09193   0.00000   0.00000   0.00002   0.00002   2.09195
   A14        2.11398  -0.00000   0.00000   0.00001   0.00001   2.11399
   A15        2.07722  -0.00000   0.00000  -0.00003  -0.00003   2.07720
   A16        2.05458  -0.00001   0.00000  -0.00005  -0.00005   2.05454
   A17        2.14861   0.00001   0.00000   0.00002   0.00002   2.14863
   A18        2.07998   0.00001   0.00000   0.00002   0.00002   2.08000
   A19        2.11894   0.00000   0.00000   0.00001   0.00001   2.11895
   A20        2.06842  -0.00000   0.00000  -0.00001  -0.00001   2.06842
   A21        2.09577  -0.00000   0.00000  -0.00000  -0.00000   2.09577
   A22        2.12505   0.00002   0.00000   0.00007   0.00007   2.12512
   A23        2.06744  -0.00002   0.00000  -0.00013  -0.00013   2.06731
   A24        2.09041   0.00001   0.00000   0.00005   0.00005   2.09046
   A25        2.09801   0.00001   0.00000   0.00004   0.00004   2.09804
   A26        2.12839   0.00000   0.00000   0.00001   0.00001   2.12839
   A27        2.05635  -0.00001   0.00000  -0.00004  -0.00004   2.05631
   A28        2.06709  -0.00003   0.00000  -0.00012  -0.00012   2.06697
   A29        2.12009   0.00004   0.00000   0.00013   0.00013   2.12022
   A30        2.09600  -0.00001   0.00000  -0.00001  -0.00001   2.09599
   A31        2.12764   0.00001   0.00000   0.00004   0.00004   2.12768
   A32        2.09219  -0.00000   0.00000   0.00002   0.00002   2.09221
   A33        2.06313  -0.00001   0.00000  -0.00006  -0.00006   2.06307
   A34        2.09623  -0.00000   0.00000  -0.00000  -0.00000   2.09622
   A35        2.12018   0.00003   0.00000   0.00012   0.00012   2.12030
   A36        2.06556  -0.00003   0.00000  -0.00012  -0.00012   2.06544
   A37        2.13179   0.00001   0.00000   0.00002   0.00002   2.13181
   A38        2.06885  -0.00001   0.00000  -0.00004  -0.00004   2.06881
   A39        2.08003  -0.00000   0.00000   0.00002   0.00002   2.08005
   A40        2.04191  -0.00001   0.00000  -0.00004  -0.00004   2.04187
   A41        2.09699   0.00001   0.00000   0.00004   0.00004   2.09703
   A42        2.13993  -0.00000   0.00000  -0.00000  -0.00000   2.13992
   A43        2.11177   0.00001   0.00000   0.00006   0.00006   2.11183
   A44        2.09714   0.00001   0.00000   0.00005   0.00005   2.09719
   A45        2.07173  -0.00002   0.00000  -0.00012  -0.00012   2.07162
   A46        2.11979   0.00000   0.00000  -0.00000  -0.00000   2.11979
   A47        2.09601  -0.00000   0.00000   0.00001   0.00001   2.09602
   A48        2.06717  -0.00000   0.00000  -0.00001  -0.00001   2.06716
   A49        2.05587   0.00000   0.00000  -0.00002  -0.00002   2.05585
   A50        2.17347   0.00001   0.00000   0.00005   0.00005   2.17352
   A51        2.05385  -0.00001   0.00000  -0.00003  -0.00003   2.05382
   A52        2.08860   0.00000   0.00000  -0.00002  -0.00002   2.08858
   A53        2.09073  -0.00000   0.00000   0.00001   0.00001   2.09074
   A54        2.10380   0.00000   0.00000   0.00001   0.00001   2.10381
   A55        2.16337   0.00001   0.00000   0.00004   0.00004   2.16342
   A56        2.07716   0.00000   0.00000   0.00000   0.00000   2.07716
   A57        2.03936  -0.00001   0.00000  -0.00005  -0.00005   2.03931
   A58        2.12608   0.00001   0.00000   0.00002   0.00002   2.12611
   A59        2.08580   0.00000   0.00000   0.00001   0.00001   2.08581
   A60        2.06994  -0.00001   0.00000  -0.00004  -0.00004   2.06990
   A61        2.11299   0.00000   0.00000   0.00001   0.00001   2.11300
   A62        2.06394   0.00000   0.00000   0.00002   0.00002   2.06396
   A63        2.10594  -0.00001   0.00000  -0.00003  -0.00003   2.10592
   A64        2.09135  -0.00000   0.00000  -0.00002  -0.00002   2.09133
   A65        2.09255   0.00001   0.00000   0.00002   0.00002   2.09257
   A66        2.09753  -0.00000   0.00000  -0.00000  -0.00000   2.09753
   A67        2.10416   0.00000   0.00000   0.00000   0.00000   2.10416
   A68        2.08559  -0.00000   0.00000  -0.00001  -0.00001   2.08558
   A69        2.09323   0.00000   0.00000   0.00001   0.00001   2.09324
   A70        2.10144   0.00000   0.00000  -0.00000  -0.00000   2.10144
   A71        2.10847  -0.00000   0.00000  -0.00003  -0.00003   2.10844
   A72        2.07143   0.00000   0.00000   0.00003   0.00003   2.07145
   A73        2.11593   0.00000   0.00000   0.00001   0.00001   2.11594
   A74        2.06630  -0.00000   0.00000  -0.00000  -0.00000   2.06630
   A75        2.10049  -0.00000   0.00000  -0.00001  -0.00001   2.10048
   A76        2.08089  -0.00000   0.00000  -0.00002  -0.00002   2.08088
   A77        2.09925   0.00000   0.00000   0.00003   0.00003   2.09927
   A78        2.10220  -0.00000   0.00000  -0.00001  -0.00001   2.10219
    D1        0.00482   0.00000   0.00000   0.00003   0.00003   0.00485
    D2       -3.13473   0.00000   0.00000   0.00005   0.00005  -3.13468
    D3       -3.14136  -0.00000   0.00000  -0.00001  -0.00001  -3.14137
    D4        0.00227   0.00000   0.00000   0.00001   0.00001   0.00228
    D5       -0.00446  -0.00000   0.00000  -0.00002  -0.00002  -0.00449
    D6        3.13366  -0.00000   0.00000  -0.00005  -0.00005   3.13361
    D7       -3.14148   0.00000   0.00000   0.00002   0.00002  -3.14146
    D8       -0.00335  -0.00000   0.00000  -0.00001  -0.00001  -0.00336
    D9        0.00309   0.00000   0.00000   0.00001   0.00001   0.00310
   D10       -3.12803   0.00000   0.00000   0.00006   0.00006  -3.12797
   D11       -3.14051  -0.00000   0.00000  -0.00001  -0.00001  -3.14052
   D12        0.01155   0.00000   0.00000   0.00004   0.00004   0.01160
   D13       -0.00395  -0.00000   0.00000  -0.00003  -0.00003  -0.00398
   D14        3.12914  -0.00000   0.00000  -0.00005  -0.00005   3.12909
   D15        3.14110   0.00000   0.00000   0.00000   0.00000   3.14110
   D16       -0.00899  -0.00000   0.00000  -0.00002  -0.00002  -0.00901
   D17        0.01158   0.00000   0.00000   0.00007   0.00007   0.01164
   D18       -3.13676  -0.00000   0.00000  -0.00001  -0.00001  -3.13677
   D19       -3.12139   0.00000   0.00000   0.00009   0.00009  -3.12130
   D20        0.01346   0.00000   0.00000   0.00001   0.00001   0.01347
   D21       -0.01106  -0.00000   0.00000  -0.00006  -0.00006  -0.01112
   D22        3.13700   0.00000   0.00000   0.00002   0.00002   3.13702
   D23        3.12028  -0.00000   0.00000  -0.00011  -0.00011   3.12017
   D24       -0.01484  -0.00000   0.00000  -0.00003  -0.00003  -0.01487
   D25        3.13932  -0.00000   0.00000  -0.00007  -0.00007   3.13924
   D26        0.00859  -0.00000   0.00000  -0.00004  -0.00004   0.00855
   D27        0.00811  -0.00000   0.00000  -0.00002  -0.00002   0.00808
   D28       -3.12261  -0.00000   0.00000   0.00001   0.00001  -3.12261
   D29       -3.12284   0.00000   0.00000   0.00013   0.00013  -3.12271
   D30        0.05132   0.00000   0.00000   0.00012   0.00012   0.05144
   D31        0.01192   0.00000   0.00000   0.00004   0.00004   0.01196
   D32       -3.09711   0.00000   0.00000   0.00004   0.00004  -3.09707
   D33        0.00208   0.00000   0.00000   0.00007   0.00007   0.00214
   D34       -3.11347   0.00000   0.00000   0.00006   0.00006  -3.11341
   D35        3.13263   0.00000   0.00000   0.00003   0.00003   3.13266
   D36        0.01708   0.00000   0.00000   0.00003   0.00003   0.01711
   D37       -0.00512  -0.00000   0.00000  -0.00005  -0.00005  -0.00517
   D38        3.13518   0.00000   0.00000   0.00008   0.00008   3.13526
   D39        3.11009  -0.00000   0.00000  -0.00005  -0.00005   3.11004
   D40       -0.03280   0.00000   0.00000   0.00008   0.00008  -0.03272
   D41       -0.00198  -0.00000   0.00000  -0.00001  -0.00001  -0.00199
   D42        3.14089  -0.00000   0.00000  -0.00014  -0.00014   3.14075
   D43        3.10836   0.00000   0.00000   0.00000   0.00000   3.10837
   D44       -0.03195  -0.00000   0.00000  -0.00013  -0.00013  -0.03208
   D45       -3.07038   0.00000   0.00000   0.00012   0.00012  -3.07026
   D46        0.09447   0.00000   0.00000   0.00010   0.00010   0.09456
   D47        0.10304   0.00000   0.00000   0.00011   0.00011   0.10315
   D48       -3.01530   0.00000   0.00000   0.00009   0.00009  -3.01522
   D49        3.02576  -0.00000   0.00000  -0.00015  -0.00015   3.02561
   D50       -0.16964  -0.00000   0.00000  -0.00013  -0.00013  -0.16978
   D51       -0.11715  -0.00000   0.00000  -0.00002  -0.00002  -0.11716
   D52        2.97063  -0.00000   0.00000   0.00000   0.00000   2.97063
   D53       -0.02311   0.00000   0.00000   0.00005   0.00005  -0.02306
   D54       -3.08795  -0.00000   0.00000   0.00002   0.00002  -3.08793
   D55        3.09560   0.00000   0.00000   0.00008   0.00008   3.09568
   D56        0.03076   0.00000   0.00000   0.00005   0.00005   0.03081
   D57        0.19231   0.00000   0.00000   0.00018   0.00018   0.19248
   D58       -3.04682   0.00000   0.00000   0.00011   0.00011  -3.04671
   D59       -2.89714   0.00000   0.00000   0.00015   0.00015  -2.89699
   D60        0.14692   0.00000   0.00000   0.00008   0.00008   0.14701
   D61       -3.04973   0.00000   0.00000   0.00009   0.00009  -3.04964
   D62        0.01434  -0.00000   0.00000  -0.00002  -0.00002   0.01432
   D63        0.03897   0.00000   0.00000   0.00011   0.00011   0.03907
   D64        3.10304  -0.00000   0.00000   0.00000   0.00000   3.10304
   D65       -0.12568  -0.00000   0.00000  -0.00020  -0.00020  -0.12588
   D66        3.11604  -0.00000   0.00000  -0.00013  -0.00013   3.11591
   D67        2.93869  -0.00000   0.00000  -0.00017  -0.00017   2.93852
   D68       -0.10278  -0.00000   0.00000  -0.00010  -0.00010  -0.10288
   D69       -0.25889  -0.00000   0.00000  -0.00026  -0.00026  -0.25914
   D70        2.88234  -0.00000   0.00000  -0.00009  -0.00009   2.88225
   D71        2.77952  -0.00001   0.00000  -0.00033  -0.00033   2.77918
   D72       -0.36244  -0.00000   0.00000  -0.00017  -0.00017  -0.36261
   D73       -0.11015  -0.00000   0.00000  -0.00012  -0.00012  -0.11027
   D74        3.05434  -0.00000   0.00000  -0.00010  -0.00010   3.05424
   D75        3.10786  -0.00000   0.00000  -0.00002  -0.00002   3.10784
   D76       -0.01083  -0.00000   0.00000  -0.00000  -0.00000  -0.01084
   D77       -0.00842  -0.00000   0.00000  -0.00006  -0.00006  -0.00848
   D78        3.12225  -0.00000   0.00000  -0.00005  -0.00005   3.12220
   D79        3.11064  -0.00000   0.00000  -0.00008  -0.00008   3.11056
   D80       -0.04187  -0.00000   0.00000  -0.00007  -0.00007  -0.04194
   D81        0.18920   0.00000   0.00000   0.00024   0.00024   0.18943
   D82       -2.94139   0.00000   0.00000   0.00023   0.00023  -2.94116
   D83       -2.95206   0.00000   0.00000   0.00008   0.00008  -2.95197
   D84        0.20054   0.00000   0.00000   0.00008   0.00008   0.20062
   D85       -0.32643  -0.00000   0.00000  -0.00029  -0.00029  -0.32672
   D86        2.90521  -0.00000   0.00000  -0.00032  -0.00032   2.90490
   D87        2.81480  -0.00000   0.00000  -0.00013  -0.00013   2.81467
   D88       -0.23674  -0.00000   0.00000  -0.00015  -0.00015  -0.23689
   D89        3.12382   0.00000   0.00000   0.00002   0.00002   3.12384
   D90       -0.04426  -0.00000   0.00000  -0.00003  -0.00003  -0.04429
   D91       -0.02879   0.00000   0.00000   0.00003   0.00003  -0.02876
   D92        3.08631  -0.00000   0.00000  -0.00002  -0.00002   3.08629
   D93        3.12700  -0.00000   0.00000  -0.00008  -0.00008   3.12692
   D94       -0.07140  -0.00000   0.00000  -0.00014  -0.00014  -0.07154
   D95       -0.10285  -0.00000   0.00000  -0.00005  -0.00005  -0.10290
   D96        2.98193  -0.00000   0.00000  -0.00011  -0.00011   2.98182
   D97        0.10728   0.00000   0.00000   0.00012   0.00012   0.10740
   D98       -3.09782   0.00000   0.00000   0.00010   0.00010  -3.09773
   D99       -2.95061   0.00000   0.00000   0.00010   0.00010  -2.95051
   D100       0.12747   0.00000   0.00000   0.00007   0.00007   0.12754
   D101       0.00994   0.00000   0.00000   0.00001   0.00001   0.00995
   D102       3.13019  -0.00000   0.00000  -0.00001  -0.00001   3.13017
   D103      -3.07534   0.00000   0.00000   0.00006   0.00006  -3.07528
   D104       0.04491   0.00000   0.00000   0.00004   0.00004   0.04495
   D105      -0.10944  -0.00000   0.00000  -0.00006  -0.00006  -0.10950
   D106       3.09838  -0.00000   0.00000  -0.00004  -0.00004   3.09834
   D107       3.05928  -0.00000   0.00000  -0.00002  -0.00002   3.05926
   D108      -0.01609  -0.00000   0.00000   0.00001   0.00001  -0.01608
   D109       0.06800  -0.00000   0.00000  -0.00002  -0.00002   0.06799
   D110      -3.13843  -0.00000   0.00000  -0.00005  -0.00005  -3.13847
   D111      -3.00990   0.00000   0.00000   0.00001   0.00001  -3.00989
   D112       0.06685  -0.00000   0.00000  -0.00002  -0.00002   0.06684
   D113      -0.06225  -0.00000   0.00000  -0.00004  -0.00004  -0.06229
   D114       3.11205  -0.00000   0.00000  -0.00001  -0.00001   3.11204
   D115       3.01561  -0.00000   0.00000  -0.00007  -0.00007   3.01554
   D116      -0.09328  -0.00000   0.00000  -0.00004  -0.00004  -0.09332
   D117       0.06091   0.00000   0.00000   0.00003   0.00003   0.06094
   D118      -3.12469   0.00000   0.00000   0.00001   0.00001  -3.12468
   D119      -3.05924   0.00000   0.00000   0.00005   0.00005  -3.05919
   D120       0.03834   0.00000   0.00000   0.00004   0.00004   0.03838
   D121      -0.03401  -0.00000   0.00000  -0.00001  -0.00001  -0.03402
   D122      -3.13152  -0.00000   0.00000   0.00000   0.00000  -3.13152
   D123       3.07424  -0.00000   0.00000  -0.00004  -0.00004   3.07421
   D124      -0.02327  -0.00000   0.00000  -0.00002  -0.00002  -0.02329
         Item               Value     Threshold  Converged?
 Maximum Force            0.000050     0.000450     YES
 RMS     Force            0.000008     0.000300     YES
 Maximum Displacement     0.001273     0.001800     YES
 RMS     Displacement     0.000257     0.001200     YES
 Predicted change in Energy=-3.459598D-08
 Optimization completed.
    -- Stationary point found.
                           ----------------------------
                           !   Optimized Parameters   !
                           ! (Angstroms and Degrees)  !
 --------------------------                            --------------------------
 ! Name  Definition              Value          Derivative Info.                !
 --------------------------------------------------------------------------------
 ! R1    R(1,2)                  1.379          -DE/DX =    0.0                 !
 ! R2    R(1,3)                  1.4093         -DE/DX =    0.0                 !
 ! R3    R(1,27)                 1.0858         -DE/DX =    0.0                 !
 ! R4    R(2,5)                  1.4155         -DE/DX =    0.0                 !
 ! R5    R(2,28)                 1.0869         -DE/DX =    0.0                 !
 ! R6    R(3,4)                  1.3815         -DE/DX =    0.0                 !
 ! R7    R(3,29)                 1.086          -DE/DX =    0.0                 !
 ! R8    R(4,6)                  1.4172         -DE/DX =    0.0                 !
 ! R9    R(4,30)                 1.0837         -DE/DX =    0.0                 !
 ! R10   R(5,6)                  1.4267         -DE/DX =    0.0                 !
 ! R11   R(5,7)                  1.4278         -DE/DX =    0.0                 !
 ! R12   R(6,9)                  1.4521         -DE/DX =    0.0                 !
 ! R13   R(7,8)                  1.3629         -DE/DX =    0.0                 !
 ! R14   R(7,31)                 1.0868         -DE/DX =    0.0                 !
 ! R15   R(8,10)                 1.4332         -DE/DX =    0.0                 !
 ! R16   R(8,32)                 1.0829         -DE/DX =    0.0                 !
 ! R17   R(9,10)                 1.4183         -DE/DX =    0.0                 !
 ! R18   R(9,11)                 1.4229         -DE/DX =    0.0                 !
 ! R19   R(10,12)                1.4488         -DE/DX =    0.0                 !
 ! R20   R(11,13)                1.3674         -DE/DX =    0.0                 !
 ! R21   R(11,33)                1.0835         -DE/DX =    0.0                 !
 ! R22   R(12,14)                1.4266         -DE/DX =    0.0                 !
 ! R23   R(12,15)                1.4261         -DE/DX =    0.0                 !
 ! R24   R(13,14)                1.4277         -DE/DX =    0.0                 !
 ! R25   R(13,34)                1.0815         -DE/DX =    0.0                 !
 ! R26   R(14,17)                1.4497         -DE/DX =    0.0                 !
 ! R27   R(15,16)                1.3656         -DE/DX =    0.0                 !
 ! R28   R(15,35)                1.0827         -DE/DX =    0.0                 !
 ! R29   R(16,18)                1.4226         -DE/DX =    0.0                 !
 ! R30   R(16,36)                1.0867         -DE/DX =    0.0                 !
 ! R31   R(17,18)                1.4178         -DE/DX =    0.0                 !
 ! R32   R(17,19)                1.4566         -DE/DX =    0.0                 !
 ! R33   R(18,21)                1.4307         -DE/DX =    0.0                 !
 ! R34   R(19,20)                1.4202         -DE/DX =    0.0                 !
 ! R35   R(19,22)                1.433          -DE/DX =    0.0                 !
 ! R36   R(20,23)                1.3822         -DE/DX =    0.0                 !
 ! R37   R(20,37)                1.0817         -DE/DX =    0.0                 !
 ! R38   R(21,24)                1.3607         -DE/DX =    0.0                 !
 ! R39   R(21,38)                1.0866         -DE/DX =    0.0                 !
 ! R40   R(22,24)                1.4298         -DE/DX =    0.0                 !
 ! R41   R(22,25)                1.4155         -DE/DX =    0.0                 !
 ! R42   R(23,26)                1.4076         -DE/DX =    0.0                 !
 ! R43   R(23,39)                1.086          -DE/DX =    0.0                 !
 ! R44   R(24,41)                1.0866         -DE/DX =    0.0                 !
 ! R45   R(25,26)                1.3791         -DE/DX =    0.0                 !
 ! R46   R(25,40)                1.0869         -DE/DX =    0.0                 !
 ! R47   R(26,42)                1.0858         -DE/DX =    0.0                 !
 ! A1    A(2,1,3)              119.5429         -DE/DX =    0.0                 !
 ! A2    A(2,1,27)             120.3804         -DE/DX =    0.0                 !
 ! A3    A(3,1,27)             120.0762         -DE/DX =    0.0                 !
 ! A4    A(1,2,5)              120.9529         -DE/DX =    0.0                 !
 ! A5    A(1,2,28)             120.457          -DE/DX =    0.0                 !
 ! A6    A(5,2,28)             118.59           -DE/DX =    0.0                 !
 ! A7    A(1,3,4)              120.5168         -DE/DX =    0.0                 !
 ! A8    A(1,3,29)             119.8199         -DE/DX =    0.0                 !
 ! A9    A(4,3,29)             119.663          -DE/DX =    0.0                 !
 ! A10   A(3,4,6)              121.4058         -DE/DX =    0.0                 !
 ! A11   A(3,4,30)             118.5364         -DE/DX =    0.0                 !
 ! A12   A(6,4,30)             120.056          -DE/DX =    0.0                 !
 ! A13   A(2,5,6)              119.859          -DE/DX =    0.0                 !
 ! A14   A(2,5,7)              121.1222         -DE/DX =    0.0                 !
 ! A15   A(6,5,7)              119.0161         -DE/DX =    0.0                 !
 ! A16   A(4,6,5)              117.7188         -DE/DX =    0.0                 !
 ! A17   A(4,6,9)              123.1061         -DE/DX =    0.0                 !
 ! A18   A(5,6,9)              119.174          -DE/DX =    0.0                 !
 ! A19   A(5,7,8)              121.4062         -DE/DX =    0.0                 !
 ! A20   A(5,7,31)             118.512          -DE/DX =    0.0                 !
 ! A21   A(8,7,31)             120.0789         -DE/DX =    0.0                 !
 ! A22   A(7,8,10)             121.7561         -DE/DX =    0.0                 !
 ! A23   A(7,8,32)             118.4554         -DE/DX =    0.0                 !
 ! A24   A(10,8,32)            119.7717         -DE/DX =    0.0                 !
 ! A25   A(6,9,10)             120.2068         -DE/DX =    0.0                 !
 ! A26   A(6,9,11)             121.9475         -DE/DX =    0.0                 !
 ! A27   A(10,9,11)            117.8204         -DE/DX =    0.0                 !
 ! A28   A(8,10,9)             118.4355         -DE/DX =    0.0                 !
 ! A29   A(8,10,12)            121.4724         -DE/DX =    0.0                 !
 ! A30   A(9,10,12)            120.0921         -DE/DX =    0.0                 !
 ! A31   A(9,11,13)            121.9048         -DE/DX =    0.0                 !
 ! A32   A(9,11,33)            119.8736         -DE/DX =    0.0                 !
 ! A33   A(13,11,33)           118.2087         -DE/DX =    0.0                 !
 ! A34   A(10,12,14)           120.105          -DE/DX =    0.0                 !
 ! A35   A(10,12,15)           121.4776         -DE/DX =    0.0                 !
 ! A36   A(14,12,15)           118.3479         -DE/DX =    0.0                 !
 ! A37   A(11,13,14)           122.1424         -DE/DX =    0.0                 !
 ! A38   A(11,13,34)           118.5366         -DE/DX =    0.0                 !
 ! A39   A(14,13,34)           119.1772         -DE/DX =    0.0                 !
 ! A40   A(12,14,13)           116.993          -DE/DX =    0.0                 !
 ! A41   A(12,14,17)           120.1488         -DE/DX =    0.0                 !
 ! A42   A(13,14,17)           122.6088         -DE/DX =    0.0                 !
 ! A43   A(12,15,16)           120.9956         -DE/DX =    0.0                 !
 ! A44   A(12,15,35)           120.1573         -DE/DX =    0.0                 !
 ! A45   A(16,15,35)           118.7016         -DE/DX =    0.0                 !
 ! A46   A(15,16,18)           121.4548         -DE/DX =    0.0                 !
 ! A47   A(15,16,36)           120.0926         -DE/DX =    0.0                 !
 ! A48   A(18,16,36)           118.44           -DE/DX =    0.0                 !
 ! A49   A(14,17,18)           117.7925         -DE/DX =    0.0                 !
 ! A50   A(14,17,19)           124.5307         -DE/DX =    0.0                 !
 ! A51   A(18,17,19)           117.6768         -DE/DX =    0.0                 !
 ! A52   A(16,18,17)           119.6677         -DE/DX =    0.0                 !
 ! A53   A(16,18,21)           119.7902         -DE/DX =    0.0                 !
 ! A54   A(17,18,21)           120.5391         -DE/DX =    0.0                 !
 ! A55   A(17,19,20)           123.9522         -DE/DX =    0.0                 !
 ! A56   A(17,19,22)           119.0123         -DE/DX =    0.0                 !
 ! A57   A(20,19,22)           116.8465         -DE/DX =    0.0                 !
 ! A58   A(19,20,23)           121.8156         -DE/DX =    0.0                 !
 ! A59   A(19,20,37)           119.5075         -DE/DX =    0.0                 !
 ! A60   A(23,20,37)           118.599          -DE/DX =    0.0                 !
 ! A61   A(18,21,24)           121.0655         -DE/DX =    0.0                 !
 ! A62   A(18,21,38)           118.2551         -DE/DX =    0.0                 !
 ! A63   A(24,21,38)           120.6617         -DE/DX =    0.0                 !
 ! A64   A(19,22,24)           119.8253         -DE/DX =    0.0                 !
 ! A65   A(19,22,25)           119.8944         -DE/DX =    0.0                 !
 ! A66   A(24,22,25)           120.1797         -DE/DX =    0.0                 !
 ! A67   A(20,23,26)           120.5596         -DE/DX =    0.0                 !
 ! A68   A(20,23,39)           119.4958         -DE/DX =    0.0                 !
 ! A69   A(26,23,39)           119.9333         -DE/DX =    0.0                 !
 ! A70   A(21,24,22)           120.4035         -DE/DX =    0.0                 !
 ! A71   A(21,24,41)           120.8062         -DE/DX =    0.0                 !
 ! A72   A(22,24,41)           118.6841         -DE/DX =    0.0                 !
 ! A73   A(22,25,26)           121.2338         -DE/DX =    0.0                 !
 ! A74   A(22,25,40)           118.3904         -DE/DX =    0.0                 !
 ! A75   A(26,25,40)           120.3491         -DE/DX =    0.0                 !
 ! A76   A(23,26,25)           119.2263         -DE/DX =    0.0                 !
 ! A77   A(23,26,42)           120.2779         -DE/DX =    0.0                 !
 ! A78   A(25,26,42)           120.4473         -DE/DX =    0.0                 !
 ! D1    D(3,1,2,5)              0.2762         -DE/DX =    0.0                 !
 ! D2    D(3,1,2,28)          -179.6068         -DE/DX =    0.0                 !
 ! D3    D(27,1,2,5)          -179.9868         -DE/DX =    0.0                 !
 ! D4    D(27,1,2,28)            0.1302         -DE/DX =    0.0                 !
 ! D5    D(2,1,3,4)             -0.2557         -DE/DX =    0.0                 !
 ! D6    D(2,1,3,29)           179.5456         -DE/DX =    0.0                 !
 ! D7    D(27,1,3,4)          -179.9935         -DE/DX =    0.0                 !
 ! D8    D(27,1,3,29)           -0.1922         -DE/DX =    0.0                 !
 ! D9    D(1,2,5,6)              0.1768         -DE/DX =    0.0                 !
 ! D10   D(1,2,5,7)           -179.2232         -DE/DX =    0.0                 !
 ! D11   D(28,2,5,6)          -179.9381         -DE/DX =    0.0                 !
 ! D12   D(28,2,5,7)             0.6619         -DE/DX =    0.0                 !
 ! D13   D(1,3,4,6)             -0.2265         -DE/DX =    0.0                 !
 ! D14   D(1,3,4,30)           179.2866         -DE/DX =    0.0                 !
 ! D15   D(29,3,4,6)           179.9719         -DE/DX =    0.0                 !
 ! D16   D(29,3,4,30)           -0.515          -DE/DX =    0.0                 !
 ! D17   D(3,4,6,5)              0.6634         -DE/DX =    0.0                 !
 ! D18   D(3,4,6,9)           -179.723          -DE/DX =    0.0                 !
 ! D19   D(30,4,6,5)          -178.8425         -DE/DX =    0.0                 !
 ! D20   D(30,4,6,9)             0.7712         -DE/DX =    0.0                 !
 ! D21   D(2,5,6,4)             -0.6338         -DE/DX =    0.0                 !
 ! D22   D(2,5,6,9)            179.7369         -DE/DX =    0.0                 !
 ! D23   D(7,5,6,4)            178.7788         -DE/DX =    0.0                 !
 ! D24   D(7,5,6,9)             -0.8506         -DE/DX =    0.0                 !
 ! D25   D(2,5,7,8)            179.8695         -DE/DX =    0.0                 !
 ! D26   D(2,5,7,31)             0.4924         -DE/DX =    0.0                 !
 ! D27   D(6,5,7,8)              0.4646         -DE/DX =    0.0                 !
 ! D28   D(6,5,7,31)          -178.9125         -DE/DX =    0.0                 !
 ! D29   D(4,6,9,10)          -178.9254         -DE/DX =    0.0                 !
 ! D30   D(4,6,9,11)             2.9406         -DE/DX =    0.0                 !
 ! D31   D(5,6,9,10)             0.6829         -DE/DX =    0.0                 !
 ! D32   D(5,6,9,11)          -177.4511         -DE/DX =    0.0                 !
 ! D33   D(5,7,8,10)             0.1189         -DE/DX =    0.0                 !
 ! D34   D(5,7,8,32)          -178.3886         -DE/DX =    0.0                 !
 ! D35   D(31,7,8,10)          179.4864         -DE/DX =    0.0                 !
 ! D36   D(31,7,8,32)            0.9788         -DE/DX =    0.0                 !
 ! D37   D(7,8,10,9)            -0.2934         -DE/DX =    0.0                 !
 ! D38   D(7,8,10,12)          179.6323         -DE/DX =    0.0                 !
 ! D39   D(32,8,10,9)          178.195          -DE/DX =    0.0                 !
 ! D40   D(32,8,10,12)          -1.8793         -DE/DX =    0.0                 !
 ! D41   D(6,9,10,8)            -0.1136         -DE/DX =    0.0                 !
 ! D42   D(6,9,10,12)          179.9597         -DE/DX =    0.0                 !
 ! D43   D(11,9,10,8)          178.0962         -DE/DX =    0.0                 !
 ! D44   D(11,9,10,12)          -1.8306         -DE/DX =    0.0                 !
 ! D45   D(6,9,11,13)         -175.9198         -DE/DX =    0.0                 !
 ! D46   D(6,9,11,33)            5.4125         -DE/DX =    0.0                 !
 ! D47   D(10,9,11,13)           5.9036         -DE/DX =    0.0                 !
 ! D48   D(10,9,11,33)        -172.7642         -DE/DX =    0.0                 !
 ! D49   D(8,10,12,14)         173.3635         -DE/DX =    0.0                 !
 ! D50   D(8,10,12,15)          -9.7199         -DE/DX =    0.0                 !
 ! D51   D(9,10,12,14)          -6.7121         -DE/DX =    0.0                 !
 ! D52   D(9,10,12,15)         170.2046         -DE/DX =    0.0                 !
 ! D53   D(9,11,13,14)          -1.3242         -DE/DX =    0.0                 !
 ! D54   D(9,11,13,34)        -176.9267         -DE/DX =    0.0                 !
 ! D55   D(33,11,13,14)        177.3649         -DE/DX =    0.0                 !
 ! D56   D(33,11,13,34)          1.7624         -DE/DX =    0.0                 !
 ! D57   D(10,12,14,13)         11.0183         -DE/DX =    0.0                 !
 ! D58   D(10,12,14,17)       -174.5697         -DE/DX =    0.0                 !
 ! D59   D(15,12,14,13)       -165.9938         -DE/DX =    0.0                 !
 ! D60   D(15,12,14,17)          8.4181         -DE/DX =    0.0                 !
 ! D61   D(10,12,15,16)       -174.7365         -DE/DX =    0.0                 !
 ! D62   D(10,12,15,35)          0.8217         -DE/DX =    0.0                 !
 ! D63   D(14,12,15,16)          2.2327         -DE/DX =    0.0                 !
 ! D64   D(14,12,15,35)        177.7908         -DE/DX =    0.0                 !
 ! D65   D(11,13,14,12)         -7.2009         -DE/DX =    0.0                 !
 ! D66   D(11,13,14,17)        178.5359         -DE/DX =    0.0                 !
 ! D67   D(34,13,14,12)        168.3744         -DE/DX =    0.0                 !
 ! D68   D(34,13,14,17)         -5.8888         -DE/DX =    0.0                 !
 ! D69   D(12,14,17,18)        -14.8332         -DE/DX =    0.0                 !
 ! D70   D(12,14,17,19)        165.1459         -DE/DX =    0.0                 !
 ! D71   D(13,14,17,18)        159.2546         -DE/DX =    0.0                 !
 ! D72   D(13,14,17,19)        -20.7663         -DE/DX =    0.0                 !
 ! D73   D(12,15,16,18)         -6.3112         -DE/DX =    0.0                 !
 ! D74   D(12,15,16,36)        175.0007         -DE/DX =    0.0                 !
 ! D75   D(35,15,16,18)        178.0673         -DE/DX =    0.0                 !
 ! D76   D(35,15,16,36)         -0.6208         -DE/DX =    0.0                 !
 ! D77   D(15,16,18,17)         -0.4822         -DE/DX =    0.0                 !
 ! D78   D(15,16,18,21)        178.8919         -DE/DX =    0.0                 !
 ! D79   D(36,16,18,17)        178.2268         -DE/DX =    0.0                 !
 ! D80   D(36,16,18,21)         -2.399          -DE/DX =    0.0                 !
 ! D81   D(14,17,18,16)         10.8402         -DE/DX =    0.0                 !
 ! D82   D(14,17,18,21)       -168.5292         -DE/DX =    0.0                 !
 ! D83   D(19,17,18,16)       -169.1404         -DE/DX =    0.0                 !
 ! D84   D(19,17,18,21)         11.4902         -DE/DX =    0.0                 !
 ! D85   D(14,17,19,20)        -18.703          -DE/DX =    0.0                 !
 ! D86   D(14,17,19,22)        166.4564         -DE/DX =    0.0                 !
 ! D87   D(18,17,19,20)        161.2762         -DE/DX =    0.0                 !
 ! D88   D(18,17,19,22)        -13.5644         -DE/DX =    0.0                 !
 ! D89   D(16,18,21,24)        178.9816         -DE/DX =    0.0                 !
 ! D90   D(16,18,21,38)         -2.5359         -DE/DX =    0.0                 !
 ! D91   D(17,18,21,24)         -1.6498         -DE/DX =    0.0                 !
 ! D92   D(17,18,21,38)        176.8327         -DE/DX =    0.0                 !
 ! D93   D(17,19,20,23)        179.1639         -DE/DX =    0.0                 !
 ! D94   D(17,19,20,37)         -4.091          -DE/DX =    0.0                 !
 ! D95   D(22,19,20,23)         -5.8929         -DE/DX =    0.0                 !
 ! D96   D(22,19,20,37)        170.8523         -DE/DX =    0.0                 !
 ! D97   D(17,19,22,24)          6.1466         -DE/DX =    0.0                 !
 ! D98   D(17,19,22,25)       -177.4922         -DE/DX =    0.0                 !
 ! D99   D(20,19,22,24)       -169.0576         -DE/DX =    0.0                 !
 ! D100  D(20,19,22,25)          7.3037         -DE/DX =    0.0                 !
 ! D101  D(19,20,23,26)          0.5697         -DE/DX =    0.0                 !
 ! D102  D(19,20,23,39)        179.3466         -DE/DX =    0.0                 !
 ! D103  D(37,20,23,26)       -176.204          -DE/DX =    0.0                 !
 ! D104  D(37,20,23,39)          2.5729         -DE/DX =    0.0                 !
 ! D105  D(18,21,24,22)         -6.2704         -DE/DX =    0.0                 !
 ! D106  D(18,21,24,41)        177.524          -DE/DX =    0.0                 !
 ! D107  D(38,21,24,22)        175.2836         -DE/DX =    0.0                 !
 ! D108  D(38,21,24,41)         -0.922          -DE/DX =    0.0                 !
 ! D109  D(19,22,24,21)          3.8962         -DE/DX =    0.0                 !
 ! D110  D(19,22,24,41)       -179.8187         -DE/DX =    0.0                 !
 ! D111  D(25,22,24,21)       -172.4546         -DE/DX =    0.0                 !
 ! D112  D(25,22,24,41)          3.8305         -DE/DX =    0.0                 !
 ! D113  D(19,22,25,26)         -3.5665         -DE/DX =    0.0                 !
 ! D114  D(19,22,25,40)        178.3074         -DE/DX =    0.0                 !
 ! D115  D(24,22,25,26)        172.7817         -DE/DX =    0.0                 !
 ! D116  D(24,22,25,40)         -5.3443         -DE/DX =    0.0                 !
 ! D117  D(20,23,26,25)          3.4899         -DE/DX =    0.0                 !
 ! D118  D(20,23,26,42)       -179.0315         -DE/DX =    0.0                 !
 ! D119  D(39,23,26,25)       -175.2817         -DE/DX =    0.0                 !
 ! D120  D(39,23,26,42)          2.197          -DE/DX =    0.0                 !
 ! D121  D(22,25,26,23)         -1.9485         -DE/DX =    0.0                 !
 ! D122  D(22,25,26,42)       -179.4227         -DE/DX =    0.0                 !
 ! D123  D(40,25,26,23)        176.1412         -DE/DX =    0.0                 !
 ! D124  D(40,25,26,42)         -1.3331         -DE/DX =    0.0                 !
 --------------------------------------------------------------------------------
 Lowest energy point so far.  Saving SCF results.
 Largest change from initial coordinates is atom   42       0.000 Angstoms.
 GradGradGradGradGradGradGradGradGradGradGradGradGradGradGradGradGradGrad

 Leave Link  103 at Thu Sep  8 15:02:54 2022, MaxMem=  1342177280 cpu:             153.4 elap:               3.6
 (Enter /mnt/opt/groups/app-gaussian/g16-avx2/l202.exe)
                          Input orientation:                          
 ---------------------------------------------------------------------
 Center     Atomic      Atomic             Coordinates (Angstroms)
 Number     Number       Type             X           Y           Z
 ---------------------------------------------------------------------
      1          6           0       -6.334223   -1.088777   -0.005706
      2          6           0       -5.844354    0.177295    0.236876
      3          6           0       -5.438099   -2.136207   -0.299070
      4          6           0       -4.077625   -1.901846   -0.350040
      5          6           0       -4.454581    0.441557    0.189818
      6          6           0       -3.541320   -0.611083   -0.115987
      7          6           0       -3.942220    1.747307    0.456478
      8          6           0       -2.605003    2.007612    0.415348
      9          6           0       -2.119125   -0.322106   -0.165969
     10          6           0       -1.647468    0.988547    0.101001
     11          6           0       -1.161154   -1.313952   -0.517075
     12          6           0       -0.227893    1.273901    0.051298
     13          6           0        0.182812   -1.064111   -0.484707
     14          6           0        0.709520    0.212969   -0.124237
     15          6           0        0.265427    2.610681    0.109443
     16          6           0        1.595921    2.876603   -0.044937
     17          6           0        2.132717    0.480261   -0.056615
     18          6           0        2.556206    1.830988   -0.136504
     19          6           0        3.159038   -0.543103    0.088267
     20          6           0        2.905732   -1.859809    0.556195
     21          6           0        3.938582    2.149692   -0.321751
     22          6           0        4.528206   -0.192812   -0.149009
     23          6           0        3.911466   -2.802126    0.660487
     24          6           0        4.881399    1.171167   -0.392170
     25          6           0        5.534763   -1.184491   -0.065592
     26          6           0        5.235977   -2.476690    0.312561
     27          1           0       -7.402225   -1.281045    0.032624
     28          1           0       -6.521599    0.994628    0.470825
     29          1           0       -5.818434   -3.136568   -0.483552
     30          1           0       -3.416860   -2.733027   -0.566916
     31          1           0       -4.643795    2.538877    0.706097
     32          1           0       -2.266732    3.008858    0.651564
     33          1           0       -1.492355   -2.293213   -0.841502
     34          1           0        0.860760   -1.841123   -0.810709
     35          1           0       -0.422941    3.440770    0.206025
     36          1           0        1.945632    3.904872   -0.079226
     37          1           0        1.911585   -2.124393    0.890496
     38          1           0        4.215463    3.194829   -0.430312
     39          1           0        3.677412   -3.794974    1.033190
     40          1           0        6.561558   -0.897786   -0.277529
     41          1           0        5.924613    1.415529   -0.572813
     42          1           0        6.019710   -3.225039    0.381325
 ---------------------------------------------------------------------
                    Distance matrix (angstroms):
                    1          2          3          4          5
     1  C    0.000000
     2  C    1.379042   0.000000
     3  C    1.409330   2.409268   0.000000
     4  C    2.423197   2.790812   1.381453   0.000000
     5  C    2.431708   1.415457   2.801997   2.434149   0.000000
     6  C    2.835606   2.459678   2.440757   1.417206   1.426749
     7  C    3.738805   2.476141   4.229679   3.739669   1.427797
     8  C    4.865387   3.724957   5.070312   4.247152   2.433995
     9  C    4.287251   3.780082   3.784741   2.522931   2.482765
    10  C    5.127605   4.276733   4.928796   3.803087   2.861288
    11  C    5.203157   4.972386   4.360721   2.979819   3.798443
    12  C    6.547730   5.725523   6.236813   5.006683   4.310090
    13  C    6.534661   6.195845   5.725250   4.344106   4.922137
    14  C    7.164001   6.563912   6.583496   5.238338   5.178689
    15  C    7.566679   6.577768   7.431691   6.279819   5.195193
    16  C    8.866395   7.919809   8.641197   7.424001   6.526342
    17  C    8.611245   7.988216   8.013860   6.657994   6.592020
    18  C    9.358518   8.569920   8.926028   7.614943   7.154589
    19  C    9.509395   9.033389   8.752073   7.376150   7.677699
    20  C    9.289079   8.989759   8.392103   7.042038   7.720410
    21  C   10.775810   9.995411  10.309781   8.981945   8.580479
    22  C   10.900259  10.386332  10.155124   8.776192   9.011531
    23  C   10.409300  10.209428   9.422238   8.102916   8.985196
    24  C   11.447571  10.790054  10.836947   9.471499   9.382514
    25  C   11.869523  11.464303  11.016532   9.643314  10.124044
    26  C   11.657492  11.393994  10.697005   9.354821  10.121173
    27  H    1.085847   2.143697   2.167744   3.403644   3.417700
    28  H    2.145406   1.086934   3.401300   3.877678   2.158105
    29  H    2.165138   3.391368   1.086007   2.138406   3.887994
    30  H    3.395515   3.874117   2.124463   1.083747   3.424543
    31  H    4.064983   2.690461   4.847442   4.599565   2.168201
    32  H    5.810947   4.581386   6.118249   5.328936   3.404545
    33  H    5.058943   5.119200   3.985948   2.660512   4.161415
    34  H    7.278862   7.080254   6.326490   4.960197   5.870650
    35  H    7.450160   6.327949   7.517287   6.496881   5.024904
    36  H    9.669433   8.641680   9.542665   8.370839   7.282147
    37  H    8.358770   8.116623   7.445338   6.120383   6.899501
    38  H   11.394097  10.523810  11.028528   9.734364   9.117825
    39  H   10.422842  10.347805   9.360500   8.101719   9.208082
    40  H   12.900059  12.463028  12.063412  10.686702  11.107096
    41  H   12.524864  11.861594  11.908022  10.540369  10.452650
    42  H   12.543248  12.343126  11.529522  10.209893  11.099161
                    6          7          8          9         10
     6  C    0.000000
     7  C    2.459764   0.000000
     8  C    2.831355   1.362938   0.000000
     9  C    1.452117   2.827293   2.449815   0.000000
    10  C    2.488489   2.442942   1.433241   1.418289   0.000000
    11  C    2.513978   4.248934   3.739906   1.422934   2.433109
    12  C    3.815750   3.766233   2.514263   2.484190   1.448824
    13  C    3.769662   5.079940   4.244702   2.439483   2.811829
    14  C    4.329985   4.932556   3.807618   2.879111   2.491515
    15  C    4.992184   4.309309   2.949006   3.789879   2.508098
    16  C    6.209690   5.674305   4.314484   4.903871   3.755746
    17  C    5.778343   6.226839   5.000154   4.328269   3.817459
    18  C    6.568406   6.525961   5.193632   5.147368   4.293832
    19  C    6.703815   7.470570   6.311679   5.288902   5.044662
    20  C    6.601184   7.740522   6.733868   5.304266   5.389987
    21  C    7.975785   7.929350   6.586502   6.544453   5.721095
    22  C    8.080426   8.710843   7.486190   6.648610   6.292620
    23  C    7.806894   9.078510   8.102965   6.572789   6.751590
    24  C    8.613645   8.883040   7.576143   7.161590   6.550013
    25  C    9.094318   9.933841   8.756518   7.702972   7.505617
    26  C    8.983601  10.104561   9.033299   7.679111   7.709374
    27  H    3.921418   4.617597   5.828815   5.373095   6.186514
    28  H    3.435800   2.686992   4.045854   4.639081   4.888145
    29  H    3.420296   5.315644   6.131619   4.659071   5.895357
    30  H    2.172895   4.625660   4.908932   2.767203   4.174563
    31  H    3.437080   1.086784   2.126840   3.914036   3.427483
    32  H    3.913781   2.106378   1.082921   3.432997   2.183636
    33  H    2.748489   4.900244   4.616790   2.175879   3.417941
    34  H    4.623196   6.127904   5.322358   3.406291   3.889660
    35  H    5.123035   3.913549   2.618998   4.144232   2.742972
    36  H    7.106465   6.293558   4.955046   5.864906   4.631177
    37  H    5.747807   7.031747   6.139935   4.539932   4.793804
    38  H    8.645892   8.332437   6.974481   7.250222   6.286806
    39  H    7.972946   9.439718   8.574408   6.862845   7.218407
    40  H   10.108236  10.856548   9.640916   8.700466   8.431468
    41  H    9.691219   9.925921   8.607054   8.239334   7.613984
    42  H    9.924383  11.134178  10.087986   8.658359   8.753200
                   11         12         13         14         15
    11  C    0.000000
    12  C    2.809094   0.000000
    13  C    1.367374   2.433574   0.000000
    14  C    2.446473   1.426581   1.427688   0.000000
    15  C    4.222606   1.426088   3.723431   2.449663   0.000000
    16  C    5.038366   2.429859   4.209454   2.808370   1.365563
    17  C    3.778996   2.492787   2.523980   1.449658   2.837787
    18  C    4.884081   2.845492   3.759766   2.455277   2.432299
    19  C    4.429978   3.843718   3.075332   2.572342   4.280162
    20  C    4.241395   4.460344   3.021739   3.095601   5.211149
    21  C    6.167843   4.273838   4.945795   3.770510   3.726997
    22  C    5.810443   4.981149   4.444581   3.840265   5.108586
    23  C    5.415975   5.841181   4.270249   4.467555   6.549483
    24  C    6.534819   5.129530   5.204013   4.288882   4.861174
    25  C    6.712369   6.266224   5.369686   5.023873   6.496143
    26  C    6.554658   6.632425   5.307117   5.283358   7.115404
    27  H    6.265319   7.615716   7.605753   8.249672   8.599088
    28  H    5.919447   6.313852   7.078176   7.297546   6.986125
    29  H    5.001331   7.140900   6.349018   7.345930   8.390225
    30  H    2.665421   5.158214   3.968586   5.089388   6.524716
    31  H    5.335656   4.639948   6.139680   5.895531   4.945868
    32  H    4.612451   2.743585   4.886763   4.156554   2.619975
    33  H    1.083466   3.888478   2.108122   3.412282   5.295495
    34  H    2.110039   3.410513   1.081498   2.171039   4.584720
    35  H    4.865718   2.181125   4.597608   3.436603   1.082694
    36  H    6.089331   3.415151   5.287981   3.893603   2.129229
    37  H    3.475600   4.102441   2.450314   2.817429   5.073540
    38  H    7.017453   4.864702   5.865475   4.612679   4.029311
    39  H    5.654247   6.473717   4.687628   5.119729   7.316240
    40  H    7.737626   7.135895   6.384277   5.958492   7.218057
    41  H    7.593502   6.185702   6.254970   5.370714   5.824109
    42  H    7.484930   7.705967   6.284027   6.346149   8.200081
                   16         17         18         19         20
    16  C    0.000000
    17  C    2.455757   0.000000
    18  C    1.422618   1.417811   0.000000
    19  C    3.762375   1.456571   2.459723   0.000000
    20  C    4.950814   2.539491   3.771470   1.420153   0.000000
    21  C    2.468418   2.473549   1.430682   2.833187   4.232454
    22  C    4.246226   2.489966   2.825722   1.433047   2.430764
    23  C    6.173114   3.801611   4.892614   2.448830   1.382150
    24  C    3.717990   2.853980   2.430484   2.477109   3.740250
    25  C    5.657507   3.787532   4.239097   2.465587   2.784686
    26  C    6.483484   4.302333   5.093027   2.846532   2.422796
    27  H    9.912552   9.696663  10.434735  10.587159  10.337460
    28  H    8.348771   8.685618   9.136459   9.809470   9.850364
    29  H    9.556321   8.745543   9.743287   9.362053   8.878190
    30  H    7.541113   6.432996   7.529476   6.961858   6.480668
    31  H    6.293820   7.123254   7.283618   8.412165   8.738779
    32  H    3.927174   5.123521   5.026844   6.509432   7.104041
    33  H    6.074452   4.631345   5.822105   5.055968   4.635145
    34  H    4.835681   2.752336   4.100425   2.788386   2.459814
    35  H    2.111177   3.919819   3.403534   5.358702   6.268877
    36  H    1.086651   3.429792   2.162655   4.613555   5.878529
    37  H    5.097513   2.780313   4.137065   2.167992   1.081707
    38  H    2.666792   3.441854   2.167837   3.918813   5.313940
    39  H    7.071414   4.674547   5.854634   3.425822   2.137259
    40  H    6.241607   4.643538   4.848602   3.440458   3.871130
    41  H    4.599018   3.939500   3.421862   3.452777   4.595230
    42  H    7.548619   5.387927   6.150400   3.932189   3.404599
                   21         22         23         24         25
    21  C    0.000000
    22  C    2.421739   0.000000
    23  C    5.048369   2.800745   0.000000
    24  C    1.360652   1.429794   4.223259   0.000000
    25  C    3.705427   1.415466   2.403961   2.466305   0.000000
    26  C    4.846545   2.435177   1.407583   3.732189   1.379149
    27  H   11.853668  11.981337  11.432738  12.533204  12.937721
    28  H   10.553565  11.130696  11.104060  11.436970  12.263448
    29  H   11.098202  10.762462   9.802634  11.534789  11.527375
    30  H    8.831963   8.351731   7.430724   9.172479   9.098398
    31  H    8.652464   9.608274  10.085677   9.685357  10.865635
    32  H    6.339671   7.553992   8.481612   7.454010   8.886046
    33  H    7.035952   6.413921   5.631718   7.268326   7.156234
    34  H    5.063464   4.074915   3.520618   5.041290   4.778354
    35  H    4.579117   6.151652   7.613631   5.800427   7.547255
    36  H    2.666707   4.844128   7.028193   4.023656   6.227653
    37  H    4.883243   3.414423   2.124088   4.617980   3.863281
    38  H    1.086628   3.413657   6.102928   2.130759   4.588248
    39  H    6.102715   3.885488   1.086018   5.305072   3.386989
    40  H    4.021080   2.155928   3.395493   2.667704   1.086934
    41  H    2.132216   2.171710   4.833467   1.086573   2.677566
    42  H    5.806302   3.420561   2.168290   4.606590   2.144468
                   26         27         28         29         30
    26  C    0.000000
    27  H   12.697720   0.000000
    28  H   12.260330   2.479155   0.000000
    29  H   11.102668   2.493551   4.297913   0.000000
    30  H    8.701194   4.283787   4.961020   2.436668   0.000000
    31  H   11.086960   4.759654   2.442582   5.916563   5.560477
    32  H    9.300366   6.720092   4.711017   7.188139   5.981365
    33  H    6.829054   6.059302   6.150235   4.422028   1.993127
    34  H    4.561601   8.324771   8.011432   6.811523   4.376410
    35  H    8.188470   8.428286   6.576272   8.535118   6.904836
    36  H    7.190563  10.690588   8.970289  10.489332   8.547272
    37  H    3.392595   9.391179   9.001278   7.916167   5.557590
    38  H    5.810287  12.458669  10.997156  11.864591   9.664910
    39  H    2.164787  11.405232  11.281683   9.638729   7.349610
    40  H    2.144367  13.972484  13.240478  12.582480  10.149910
    41  H    4.050614  13.610389  12.496981  12.594789  10.221236
    42  H    1.085814  13.566468  13.232461  11.870025   9.496846
                   31         32         33         34         35
    31  H    0.000000
    32  H    2.423692   0.000000
    33  H    5.972916   5.562451   0.000000
    34  H    7.196195   5.953299   2.396348   0.000000
    35  H    4.345008   1.945410   5.926172   5.529921   0.000000
    36  H    6.775192   4.368170   7.128610   5.893087   2.430411
    37  H    8.046931   6.623118   3.822973   2.019548   6.073677
    38  H    8.955900   6.574488   7.928863   6.062965   4.688305
    39  H   10.462655   9.042711   5.700548   3.892432   8.357816
    40  H   11.761722   9.698649   8.193339   5.802867   8.236511
    41  H   10.704614   8.434212   8.296889   6.025362   6.708176
    42  H   12.125945  10.373024   7.667772   5.472745   9.272081
                   36         37         38         39         40
    36  H    0.000000
    37  H    6.106845   0.000000
    38  H    2.404071   5.945293   0.000000
    39  H    7.970204   2.435025   7.161612   0.000000
    40  H    6.664204   4.948848   4.719852   4.293015   0.000000
    41  H    4.719401   5.547677   2.471317   5.897330   2.417502
    42  H    8.224710   4.283383   6.717795   2.497221   2.478668
                   41         42
    41  H    0.000000
    42  H    4.738596   0.000000
 Stoichiometry    C26H16
 Framework group  C1[X(C26H16)]
 Deg. of freedom   120
 Full point group                 C1      NOp   1
 RotChk:  IX=0 Diff= 2.01D-16
 Largest Abelian subgroup         C1      NOp   1
 Largest concise Abelian subgroup C1      NOp   1
                         Standard orientation:                         
 ---------------------------------------------------------------------
 Center     Atomic      Atomic             Coordinates (Angstroms)
 Number     Number       Type             X           Y           Z
 ---------------------------------------------------------------------
      1          6           0       -6.334223   -1.088777   -0.005706
      2          6           0       -5.844354    0.177295    0.236876
      3          6           0       -5.438099   -2.136207   -0.299070
      4          6           0       -4.077625   -1.901846   -0.350040
      5          6           0       -4.454581    0.441557    0.189818
      6          6           0       -3.541320   -0.611083   -0.115987
      7          6           0       -3.942220    1.747307    0.456478
      8          6           0       -2.605003    2.007612    0.415348
      9          6           0       -2.119125   -0.322106   -0.165969
     10          6           0       -1.647468    0.988547    0.101001
     11          6           0       -1.161154   -1.313952   -0.517075
     12          6           0       -0.227893    1.273901    0.051298
     13          6           0        0.182812   -1.064111   -0.484707
     14          6           0        0.709520    0.212969   -0.124237
     15          6           0        0.265427    2.610681    0.109443
     16          6           0        1.595921    2.876603   -0.044937
     17          6           0        2.132717    0.480261   -0.056615
     18          6           0        2.556206    1.830988   -0.136504
     19          6           0        3.159038   -0.543103    0.088267
     20          6           0        2.905732   -1.859809    0.556195
     21          6           0        3.938582    2.149692   -0.321751
     22          6           0        4.528206   -0.192812   -0.149009
     23          6           0        3.911466   -2.802126    0.660487
     24          6           0        4.881399    1.171167   -0.392170
     25          6           0        5.534763   -1.184491   -0.065592
     26          6           0        5.235977   -2.476690    0.312561
     27          1           0       -7.402225   -1.281045    0.032624
     28          1           0       -6.521599    0.994628    0.470825
     29          1           0       -5.818434   -3.136568   -0.483552
     30          1           0       -3.416860   -2.733027   -0.566916
     31          1           0       -4.643795    2.538877    0.706097
     32          1           0       -2.266732    3.008858    0.651564
     33          1           0       -1.492355   -2.293213   -0.841502
     34          1           0        0.860760   -1.841123   -0.810709
     35          1           0       -0.422941    3.440770    0.206025
     36          1           0        1.945632    3.904872   -0.079226
     37          1           0        1.911585   -2.124393    0.890496
     38          1           0        4.215463    3.194829   -0.430312
     39          1           0        3.677412   -3.794974    1.033190
     40          1           0        6.561558   -0.897786   -0.277529
     41          1           0        5.924613    1.415529   -0.572813
     42          1           0        6.019710   -3.225039    0.381325
 ---------------------------------------------------------------------
 Rotational constants (GHZ):           0.5334970           0.1108521           0.0929590
 Leave Link  202 at Thu Sep  8 15:02:54 2022, MaxMem=  1342177280 cpu:               3.3 elap:               0.1
 (Enter /mnt/opt/groups/app-gaussian/g16-avx2/l9999.exe)
 Unable to Open any file for archive entry.
 1\1\GINC-WN41053\FOpt\RB3LYP\6-31G(d,p)\C26H16\PWASIUK\08-Sep-2022\0\\
 #p opt freq b3lyp/6-31g(d,p) empiricaldispersion=gd3 int=(grid=ultrafi
 ne,acc2e=12) scf=(maxcyc=500,ferm,novaracc,noincfoc,intrep)\\peri symm
 \\0,1\C,-6.334223,-1.088777,-0.005706\C,-5.844354,0.177295,0.236876\C,
 -5.438099,-2.136207,-0.29907\C,-4.077625,-1.901846,-0.35004\C,-4.45458
 1,0.441557,0.189818\C,-3.54132,-0.611083,-0.115987\C,-3.94222,1.747307
 ,0.456478\C,-2.605003,2.007612,0.415348\C,-2.119125,-0.322106,-0.16596
 9\C,-1.647468,0.988547,0.101001\C,-1.161154,-1.313952,-0.517075\C,-0.2
 27893,1.273901,0.051298\C,0.182812,-1.064111,-0.484707\C,0.70952,0.212
 969,-0.124237\C,0.265427,2.610681,0.109443\C,1.595921,2.876603,-0.0449
 37\C,2.132717,0.480261,-0.056615\C,2.556206,1.830988,-0.136504\C,3.159
 038,-0.543103,0.088267\C,2.905732,-1.859809,0.556195\C,3.938582,2.1496
 92,-0.321751\C,4.528206,-0.192812,-0.149009\C,3.911466,-2.802126,0.660
 487\C,4.881399,1.171167,-0.39217\C,5.534763,-1.184491,-0.065592\C,5.23
 5977,-2.47669,0.312561\H,-7.402225,-1.281045,0.032624\H,-6.521599,0.99
 4628,0.470825\H,-5.818434,-3.136568,-0.483552\H,-3.41686,-2.733027,-0.
 566916\H,-4.643795,2.538877,0.706097\H,-2.266732,3.008858,0.651564\H,-
 1.492355,-2.293213,-0.841502\H,0.86076,-1.841123,-0.810709\H,-0.422941
 ,3.44077,0.206025\H,1.945632,3.904872,-0.079226\H,1.911585,-2.124393,0
 .890496\H,4.215463,3.194829,-0.430312\H,3.677412,-3.794974,1.03319\H,6
 .561558,-0.897786,-0.277529\H,5.924613,1.415529,-0.572813\H,6.01971,-3
 .225039,0.381325\\Version=ES64L-G16RevC.01\State=1-A\HF=-1000.5252597\
 RMSD=5.660e-09\RMSF=5.610e-06\Dipole=0.0225164,0.0001666,0.0128865\Qua
 drupole=7.2133227,5.5820514,-12.7953741,0.1070574,-1.410344,0.8739988\
 PG=C01 [X(C26H16)]\\@
 The archive entry for this job was punched.


 PICNIC:  A SNACK IN THE GRASS.
 Leave Link 9999 at Thu Sep  8 15:02:55 2022, MaxMem=  1342177280 cpu:               4.3 elap:               0.1
 Job cpu time:       0 days  0 hours 54 minutes 35.6 seconds.
 Elapsed time:       0 days  0 hours  1 minutes 11.4 seconds.
 File lengths (MBytes):  RWF=     68 Int=      0 D2E=      0 Chk=     17 Scr=      1
 Normal termination of Gaussian 16 at Thu Sep  8 15:02:55 2022.
 (Enter /mnt/opt/groups/app-gaussian/g16-avx2/l1.exe)
 Link1:  Proceeding to internal job step number  2.
 ----------------------------------------------------------------------
 #P Geom=AllCheck Guess=TCheck SCRF=Check GenChk RB3LYP/6-31G(d,p) Freq
 ----------------------------------------------------------------------
 1/10=4,29=7,30=1,38=1,40=1/1,3;
 2/12=2,40=1/2;
 3/5=1,6=6,7=101,11=2,14=-4,25=1,27=12,30=1,70=2,71=2,74=-5,75=-5,116=1,124=31,140=1/1,2,3;
 4/5=101/1;
 5/5=100002,7=500,17=20,22=13,38=6,87=12,98=1/2;
 8/6=4,10=90,11=11,87=12/1;
 11/6=1,8=1,9=11,15=111,16=1,87=12/1,2,10;
 10/6=1,87=12/2;
 6/7=2,8=2,9=2,10=2,28=1,87=12/1;
 7/8=1,10=1,25=1,87=12/1,2,3,16;
 1/10=4,30=1/3;
 99//99;
 Leave Link    1 at Thu Sep  8 15:02:55 2022, MaxMem=  1342177280 cpu:               3.0 elap:               0.1
 (Enter /mnt/opt/groups/app-gaussian/g16-avx2/l101.exe)
 Structure from the checkpoint file:  "/scratch/9832369.torquesrv1.cis.gov.pl/Gau-100726.chk"
 ---------
 peri symm
 ---------
 Charge =  0 Multiplicity = 1
 Redundant internal coordinates found in file.  (old form).
 C,0,-6.334223,-1.088777,-0.005706
 C,0,-5.844354,0.177295,0.236876
 C,0,-5.438099,-2.136207,-0.29907
 C,0,-4.077625,-1.901846,-0.35004
 C,0,-4.454581,0.441557,0.189818
 C,0,-3.54132,-0.611083,-0.115987
 C,0,-3.94222,1.747307,0.456478
 C,0,-2.605003,2.007612,0.415348
 C,0,-2.119125,-0.322106,-0.165969
 C,0,-1.647468,0.988547,0.101001
 C,0,-1.161154,-1.313952,-0.517075
 C,0,-0.227893,1.273901,0.051298
 C,0,0.182812,-1.064111,-0.484707
 C,0,0.70952,0.212969,-0.124237
 C,0,0.265427,2.610681,0.109443
 C,0,1.595921,2.876603,-0.044937
 C,0,2.132717,0.480261,-0.056615
 C,0,2.556206,1.830988,-0.136504
 C,0,3.159038,-0.543103,0.088267
 C,0,2.905732,-1.859809,0.556195
 C,0,3.938582,2.149692,-0.321751
 C,0,4.528206,-0.192812,-0.149009
 C,0,3.911466,-2.802126,0.660487
 C,0,4.881399,1.171167,-0.39217
 C,0,5.534763,-1.184491,-0.065592
 C,0,5.235977,-2.47669,0.312561
 H,0,-7.402225,-1.281045,0.032624
 H,0,-6.521599,0.994628,0.470825
 H,0,-5.818434,-3.136568,-0.483552
 H,0,-3.41686,-2.733027,-0.566916
 H,0,-4.643795,2.538877,0.706097
 H,0,-2.266732,3.008858,0.651564
 H,0,-1.492355,-2.293213,-0.841502
 H,0,0.86076,-1.841123,-0.810709
 H,0,-0.422941,3.44077,0.206025
 H,0,1.945632,3.904872,-0.079226
 H,0,1.911585,-2.124393,0.890496
 H,0,4.215463,3.194829,-0.430312
 H,0,3.677412,-3.794974,1.03319
 H,0,6.561558,-0.897786,-0.277529
 H,0,5.924613,1.415529,-0.572813
 H,0,6.01971,-3.225039,0.381325
 Recover connectivity data from disk.
 ITRead=  0  0  0  0  0  0  0  0  0  0  0  0  0  0  0  0  0  0  0  0
 ITRead=  0  0  0  0  0  0  0  0  0  0  0  0  0  0  0  0  0  0  0  0
 ITRead=  0  0
 MicOpt= -1 -1 -1 -1 -1 -1 -1 -1 -1 -1 -1 -1 -1 -1 -1 -1 -1 -1 -1 -1
 MicOpt= -1 -1 -1 -1 -1 -1 -1 -1 -1 -1 -1 -1 -1 -1 -1 -1 -1 -1 -1 -1
 MicOpt= -1 -1
 NAtoms=     42 NQM=       42 NQMF=       0 NMMI=      0 NMMIF=      0
                NMic=       0 NMicF=      0.
                    Isotopes and Nuclear Properties:
 (Nuclear quadrupole moments (NQMom) in fm**2, nuclear magnetic moments (NMagM)
  in nuclear magnetons)

  Atom         1           2           3           4           5           6           7           8           9          10
 IAtWgt=          12          12          12          12          12          12          12          12          12          12
 AtmWgt=  12.0000000  12.0000000  12.0000000  12.0000000  12.0000000  12.0000000  12.0000000  12.0000000  12.0000000  12.0000000
 NucSpn=           0           0           0           0           0           0           0           0           0           0
 AtZEff=   3.6000000   3.6000000   3.6000000   3.6000000   3.6000000   3.6000000   3.6000000   3.6000000   3.6000000   3.6000000
 NQMom=    0.0000000   0.0000000   0.0000000   0.0000000   0.0000000   0.0000000   0.0000000   0.0000000   0.0000000   0.0000000
 NMagM=    0.0000000   0.0000000   0.0000000   0.0000000   0.0000000   0.0000000   0.0000000   0.0000000   0.0000000   0.0000000
 AtZNuc=   6.0000000   6.0000000   6.0000000   6.0000000   6.0000000   6.0000000   6.0000000   6.0000000   6.0000000   6.0000000

  Atom        11          12          13          14          15          16          17          18          19          20
 IAtWgt=          12          12          12          12          12          12          12          12          12          12
 AtmWgt=  12.0000000  12.0000000  12.0000000  12.0000000  12.0000000  12.0000000  12.0000000  12.0000000  12.0000000  12.0000000
 NucSpn=           0           0           0           0           0           0           0           0           0           0
 AtZEff=   3.6000000   3.6000000   3.6000000   3.6000000   3.6000000   3.6000000   3.6000000   3.6000000   3.6000000   3.6000000
 NQMom=    0.0000000   0.0000000   0.0000000   0.0000000   0.0000000   0.0000000   0.0000000   0.0000000   0.0000000   0.0000000
 NMagM=    0.0000000   0.0000000   0.0000000   0.0000000   0.0000000   0.0000000   0.0000000   0.0000000   0.0000000   0.0000000
 AtZNuc=   6.0000000   6.0000000   6.0000000   6.0000000   6.0000000   6.0000000   6.0000000   6.0000000   6.0000000   6.0000000

  Atom        21          22          23          24          25          26          27          28          29          30
 IAtWgt=          12          12          12          12          12          12           1           1           1           1
 AtmWgt=  12.0000000  12.0000000  12.0000000  12.0000000  12.0000000  12.0000000   1.0078250   1.0078250   1.0078250   1.0078250
 NucSpn=           0           0           0           0           0           0           1           1           1           1
 AtZEff=   3.6000000   3.6000000   3.6000000   3.6000000   3.6000000   3.6000000   1.0000000   1.0000000   1.0000000   1.0000000
 NQMom=    0.0000000   0.0000000   0.0000000   0.0000000   0.0000000   0.0000000   0.0000000   0.0000000   0.0000000   0.0000000
 NMagM=    0.0000000   0.0000000   0.0000000   0.0000000   0.0000000   0.0000000   2.7928460   2.7928460   2.7928460   2.7928460
 AtZNuc=   6.0000000   6.0000000   6.0000000   6.0000000   6.0000000   6.0000000   1.0000000   1.0000000   1.0000000   1.0000000

  Atom        31          32          33          34          35          36          37          38          39          40
 IAtWgt=           1           1           1           1           1           1           1           1           1           1
 AtmWgt=   1.0078250   1.0078250   1.0078250   1.0078250   1.0078250   1.0078250   1.0078250   1.0078250   1.0078250   1.0078250
 NucSpn=           1           1           1           1           1           1           1           1           1           1
 AtZEff=   1.0000000   1.0000000   1.0000000   1.0000000   1.0000000   1.0000000   1.0000000   1.0000000   1.0000000   1.0000000
 NQMom=    0.0000000   0.0000000   0.0000000   0.0000000   0.0000000   0.0000000   0.0000000   0.0000000   0.0000000   0.0000000
 NMagM=    2.7928460   2.7928460   2.7928460   2.7928460   2.7928460   2.7928460   2.7928460   2.7928460   2.7928460   2.7928460
 AtZNuc=   1.0000000   1.0000000   1.0000000   1.0000000   1.0000000   1.0000000   1.0000000   1.0000000   1.0000000   1.0000000

  Atom        41          42
 IAtWgt=           1           1
 AtmWgt=   1.0078250   1.0078250
 NucSpn=           1           1
 AtZEff=   1.0000000   1.0000000
 NQMom=    0.0000000   0.0000000
 NMagM=    2.7928460   2.7928460
 AtZNuc=   1.0000000   1.0000000
 Leave Link  101 at Thu Sep  8 15:02:56 2022, MaxMem=  1342177280 cpu:              14.7 elap:               0.3
 (Enter /mnt/opt/groups/app-gaussian/g16-avx2/l103.exe)

 GradGradGradGradGradGradGradGradGradGradGradGradGradGradGradGradGradGrad
 Berny optimization.
 Initialization pass.
                           ----------------------------
                           !    Initial Parameters    !
                           ! (Angstroms and Degrees)  !
 --------------------------                            --------------------------
 ! Name  Definition              Value          Derivative Info.                !
 --------------------------------------------------------------------------------
 ! R1    R(1,2)                  1.379          calculate D2E/DX2 analytically  !
 ! R2    R(1,3)                  1.4093         calculate D2E/DX2 analytically  !
 ! R3    R(1,27)                 1.0858         calculate D2E/DX2 analytically  !
 ! R4    R(2,5)                  1.4155         calculate D2E/DX2 analytically  !
 ! R5    R(2,28)                 1.0869         calculate D2E/DX2 analytically  !
 ! R6    R(3,4)                  1.3815         calculate D2E/DX2 analytically  !
 ! R7    R(3,29)                 1.086          calculate D2E/DX2 analytically  !
 ! R8    R(4,6)                  1.4172         calculate D2E/DX2 analytically  !
 ! R9    R(4,30)                 1.0837         calculate D2E/DX2 analytically  !
 ! R10   R(5,6)                  1.4267         calculate D2E/DX2 analytically  !
 ! R11   R(5,7)                  1.4278         calculate D2E/DX2 analytically  !
 ! R12   R(6,9)                  1.4521         calculate D2E/DX2 analytically  !
 ! R13   R(7,8)                  1.3629         calculate D2E/DX2 analytically  !
 ! R14   R(7,31)                 1.0868         calculate D2E/DX2 analytically  !
 ! R15   R(8,10)                 1.4332         calculate D2E/DX2 analytically  !
 ! R16   R(8,32)                 1.0829         calculate D2E/DX2 analytically  !
 ! R17   R(9,10)                 1.4183         calculate D2E/DX2 analytically  !
 ! R18   R(9,11)                 1.4229         calculate D2E/DX2 analytically  !
 ! R19   R(10,12)                1.4488         calculate D2E/DX2 analytically  !
 ! R20   R(11,13)                1.3674         calculate D2E/DX2 analytically  !
 ! R21   R(11,33)                1.0835         calculate D2E/DX2 analytically  !
 ! R22   R(12,14)                1.4266         calculate D2E/DX2 analytically  !
 ! R23   R(12,15)                1.4261         calculate D2E/DX2 analytically  !
 ! R24   R(13,14)                1.4277         calculate D2E/DX2 analytically  !
 ! R25   R(13,34)                1.0815         calculate D2E/DX2 analytically  !
 ! R26   R(14,17)                1.4497         calculate D2E/DX2 analytically  !
 ! R27   R(15,16)                1.3656         calculate D2E/DX2 analytically  !
 ! R28   R(15,35)                1.0827         calculate D2E/DX2 analytically  !
 ! R29   R(16,18)                1.4226         calculate D2E/DX2 analytically  !
 ! R30   R(16,36)                1.0867         calculate D2E/DX2 analytically  !
 ! R31   R(17,18)                1.4178         calculate D2E/DX2 analytically  !
 ! R32   R(17,19)                1.4566         calculate D2E/DX2 analytically  !
 ! R33   R(18,21)                1.4307         calculate D2E/DX2 analytically  !
 ! R34   R(19,20)                1.4202         calculate D2E/DX2 analytically  !
 ! R35   R(19,22)                1.433          calculate D2E/DX2 analytically  !
 ! R36   R(20,23)                1.3822         calculate D2E/DX2 analytically  !
 ! R37   R(20,37)                1.0817         calculate D2E/DX2 analytically  !
 ! R38   R(21,24)                1.3607         calculate D2E/DX2 analytically  !
 ! R39   R(21,38)                1.0866         calculate D2E/DX2 analytically  !
 ! R40   R(22,24)                1.4298         calculate D2E/DX2 analytically  !
 ! R41   R(22,25)                1.4155         calculate D2E/DX2 analytically  !
 ! R42   R(23,26)                1.4076         calculate D2E/DX2 analytically  !
 ! R43   R(23,39)                1.086          calculate D2E/DX2 analytically  !
 ! R44   R(24,41)                1.0866         calculate D2E/DX2 analytically  !
 ! R45   R(25,26)                1.3791         calculate D2E/DX2 analytically  !
 ! R46   R(25,40)                1.0869         calculate D2E/DX2 analytically  !
 ! R47   R(26,42)                1.0858         calculate D2E/DX2 analytically  !
 ! A1    A(2,1,3)              119.5429         calculate D2E/DX2 analytically  !
 ! A2    A(2,1,27)             120.3804         calculate D2E/DX2 analytically  !
 ! A3    A(3,1,27)             120.0762         calculate D2E/DX2 analytically  !
 ! A4    A(1,2,5)              120.9529         calculate D2E/DX2 analytically  !
 ! A5    A(1,2,28)             120.457          calculate D2E/DX2 analytically  !
 ! A6    A(5,2,28)             118.59           calculate D2E/DX2 analytically  !
 ! A7    A(1,3,4)              120.5168         calculate D2E/DX2 analytically  !
 ! A8    A(1,3,29)             119.8199         calculate D2E/DX2 analytically  !
 ! A9    A(4,3,29)             119.663          calculate D2E/DX2 analytically  !
 ! A10   A(3,4,6)              121.4058         calculate D2E/DX2 analytically  !
 ! A11   A(3,4,30)             118.5364         calculate D2E/DX2 analytically  !
 ! A12   A(6,4,30)             120.056          calculate D2E/DX2 analytically  !
 ! A13   A(2,5,6)              119.859          calculate D2E/DX2 analytically  !
 ! A14   A(2,5,7)              121.1222         calculate D2E/DX2 analytically  !
 ! A15   A(6,5,7)              119.0161         calculate D2E/DX2 analytically  !
 ! A16   A(4,6,5)              117.7188         calculate D2E/DX2 analytically  !
 ! A17   A(4,6,9)              123.1061         calculate D2E/DX2 analytically  !
 ! A18   A(5,6,9)              119.174          calculate D2E/DX2 analytically  !
 ! A19   A(5,7,8)              121.4062         calculate D2E/DX2 analytically  !
 ! A20   A(5,7,31)             118.512          calculate D2E/DX2 analytically  !
 ! A21   A(8,7,31)             120.0789         calculate D2E/DX2 analytically  !
 ! A22   A(7,8,10)             121.7561         calculate D2E/DX2 analytically  !
 ! A23   A(7,8,32)             118.4554         calculate D2E/DX2 analytically  !
 ! A24   A(10,8,32)            119.7717         calculate D2E/DX2 analytically  !
 ! A25   A(6,9,10)             120.2068         calculate D2E/DX2 analytically  !
 ! A26   A(6,9,11)             121.9475         calculate D2E/DX2 analytically  !
 ! A27   A(10,9,11)            117.8204         calculate D2E/DX2 analytically  !
 ! A28   A(8,10,9)             118.4355         calculate D2E/DX2 analytically  !
 ! A29   A(8,10,12)            121.4724         calculate D2E/DX2 analytically  !
 ! A30   A(9,10,12)            120.0921         calculate D2E/DX2 analytically  !
 ! A31   A(9,11,13)            121.9048         calculate D2E/DX2 analytically  !
 ! A32   A(9,11,33)            119.8736         calculate D2E/DX2 analytically  !
 ! A33   A(13,11,33)           118.2087         calculate D2E/DX2 analytically  !
 ! A34   A(10,12,14)           120.105          calculate D2E/DX2 analytically  !
 ! A35   A(10,12,15)           121.4776         calculate D2E/DX2 analytically  !
 ! A36   A(14,12,15)           118.3479         calculate D2E/DX2 analytically  !
 ! A37   A(11,13,14)           122.1424         calculate D2E/DX2 analytically  !
 ! A38   A(11,13,34)           118.5366         calculate D2E/DX2 analytically  !
 ! A39   A(14,13,34)           119.1772         calculate D2E/DX2 analytically  !
 ! A40   A(12,14,13)           116.993          calculate D2E/DX2 analytically  !
 ! A41   A(12,14,17)           120.1488         calculate D2E/DX2 analytically  !
 ! A42   A(13,14,17)           122.6088         calculate D2E/DX2 analytically  !
 ! A43   A(12,15,16)           120.9956         calculate D2E/DX2 analytically  !
 ! A44   A(12,15,35)           120.1573         calculate D2E/DX2 analytically  !
 ! A45   A(16,15,35)           118.7016         calculate D2E/DX2 analytically  !
 ! A46   A(15,16,18)           121.4548         calculate D2E/DX2 analytically  !
 ! A47   A(15,16,36)           120.0926         calculate D2E/DX2 analytically  !
 ! A48   A(18,16,36)           118.44           calculate D2E/DX2 analytically  !
 ! A49   A(14,17,18)           117.7925         calculate D2E/DX2 analytically  !
 ! A50   A(14,17,19)           124.5307         calculate D2E/DX2 analytically  !
 ! A51   A(18,17,19)           117.6768         calculate D2E/DX2 analytically  !
 ! A52   A(16,18,17)           119.6677         calculate D2E/DX2 analytically  !
 ! A53   A(16,18,21)           119.7902         calculate D2E/DX2 analytically  !
 ! A54   A(17,18,21)           120.5391         calculate D2E/DX2 analytically  !
 ! A55   A(17,19,20)           123.9522         calculate D2E/DX2 analytically  !
 ! A56   A(17,19,22)           119.0123         calculate D2E/DX2 analytically  !
 ! A57   A(20,19,22)           116.8465         calculate D2E/DX2 analytically  !
 ! A58   A(19,20,23)           121.8156         calculate D2E/DX2 analytically  !
 ! A59   A(19,20,37)           119.5075         calculate D2E/DX2 analytically  !
 ! A60   A(23,20,37)           118.599          calculate D2E/DX2 analytically  !
 ! A61   A(18,21,24)           121.0655         calculate D2E/DX2 analytically  !
 ! A62   A(18,21,38)           118.2551         calculate D2E/DX2 analytically  !
 ! A63   A(24,21,38)           120.6617         calculate D2E/DX2 analytically  !
 ! A64   A(19,22,24)           119.8253         calculate D2E/DX2 analytically  !
 ! A65   A(19,22,25)           119.8944         calculate D2E/DX2 analytically  !
 ! A66   A(24,22,25)           120.1797         calculate D2E/DX2 analytically  !
 ! A67   A(20,23,26)           120.5596         calculate D2E/DX2 analytically  !
 ! A68   A(20,23,39)           119.4958         calculate D2E/DX2 analytically  !
 ! A69   A(26,23,39)           119.9333         calculate D2E/DX2 analytically  !
 ! A70   A(21,24,22)           120.4035         calculate D2E/DX2 analytically  !
 ! A71   A(21,24,41)           120.8062         calculate D2E/DX2 analytically  !
 ! A72   A(22,24,41)           118.6841         calculate D2E/DX2 analytically  !
 ! A73   A(22,25,26)           121.2338         calculate D2E/DX2 analytically  !
 ! A74   A(22,25,40)           118.3904         calculate D2E/DX2 analytically  !
 ! A75   A(26,25,40)           120.3491         calculate D2E/DX2 analytically  !
 ! A76   A(23,26,25)           119.2263         calculate D2E/DX2 analytically  !
 ! A77   A(23,26,42)           120.2779         calculate D2E/DX2 analytically  !
 ! A78   A(25,26,42)           120.4473         calculate D2E/DX2 analytically  !
 ! D1    D(3,1,2,5)              0.2762         calculate D2E/DX2 analytically  !
 ! D2    D(3,1,2,28)          -179.6068         calculate D2E/DX2 analytically  !
 ! D3    D(27,1,2,5)          -179.9868         calculate D2E/DX2 analytically  !
 ! D4    D(27,1,2,28)            0.1302         calculate D2E/DX2 analytically  !
 ! D5    D(2,1,3,4)             -0.2557         calculate D2E/DX2 analytically  !
 ! D6    D(2,1,3,29)           179.5456         calculate D2E/DX2 analytically  !
 ! D7    D(27,1,3,4)          -179.9935         calculate D2E/DX2 analytically  !
 ! D8    D(27,1,3,29)           -0.1922         calculate D2E/DX2 analytically  !
 ! D9    D(1,2,5,6)              0.1768         calculate D2E/DX2 analytically  !
 ! D10   D(1,2,5,7)           -179.2232         calculate D2E/DX2 analytically  !
 ! D11   D(28,2,5,6)          -179.9381         calculate D2E/DX2 analytically  !
 ! D12   D(28,2,5,7)             0.6619         calculate D2E/DX2 analytically  !
 ! D13   D(1,3,4,6)             -0.2265         calculate D2E/DX2 analytically  !
 ! D14   D(1,3,4,30)           179.2866         calculate D2E/DX2 analytically  !
 ! D15   D(29,3,4,6)           179.9719         calculate D2E/DX2 analytically  !
 ! D16   D(29,3,4,30)           -0.515          calculate D2E/DX2 analytically  !
 ! D17   D(3,4,6,5)              0.6634         calculate D2E/DX2 analytically  !
 ! D18   D(3,4,6,9)           -179.723          calculate D2E/DX2 analytically  !
 ! D19   D(30,4,6,5)          -178.8425         calculate D2E/DX2 analytically  !
 ! D20   D(30,4,6,9)             0.7712         calculate D2E/DX2 analytically  !
 ! D21   D(2,5,6,4)             -0.6338         calculate D2E/DX2 analytically  !
 ! D22   D(2,5,6,9)            179.7369         calculate D2E/DX2 analytically  !
 ! D23   D(7,5,6,4)            178.7788         calculate D2E/DX2 analytically  !
 ! D24   D(7,5,6,9)             -0.8506         calculate D2E/DX2 analytically  !
 ! D25   D(2,5,7,8)            179.8695         calculate D2E/DX2 analytically  !
 ! D26   D(2,5,7,31)             0.4924         calculate D2E/DX2 analytically  !
 ! D27   D(6,5,7,8)              0.4646         calculate D2E/DX2 analytically  !
 ! D28   D(6,5,7,31)          -178.9125         calculate D2E/DX2 analytically  !
 ! D29   D(4,6,9,10)          -178.9254         calculate D2E/DX2 analytically  !
 ! D30   D(4,6,9,11)             2.9406         calculate D2E/DX2 analytically  !
 ! D31   D(5,6,9,10)             0.6829         calculate D2E/DX2 analytically  !
 ! D32   D(5,6,9,11)          -177.4511         calculate D2E/DX2 analytically  !
 ! D33   D(5,7,8,10)             0.1189         calculate D2E/DX2 analytically  !
 ! D34   D(5,7,8,32)          -178.3886         calculate D2E/DX2 analytically  !
 ! D35   D(31,7,8,10)          179.4864         calculate D2E/DX2 analytically  !
 ! D36   D(31,7,8,32)            0.9788         calculate D2E/DX2 analytically  !
 ! D37   D(7,8,10,9)            -0.2934         calculate D2E/DX2 analytically  !
 ! D38   D(7,8,10,12)          179.6323         calculate D2E/DX2 analytically  !
 ! D39   D(32,8,10,9)          178.195          calculate D2E/DX2 analytically  !
 ! D40   D(32,8,10,12)          -1.8793         calculate D2E/DX2 analytically  !
 ! D41   D(6,9,10,8)            -0.1136         calculate D2E/DX2 analytically  !
 ! D42   D(6,9,10,12)          179.9597         calculate D2E/DX2 analytically  !
 ! D43   D(11,9,10,8)          178.0962         calculate D2E/DX2 analytically  !
 ! D44   D(11,9,10,12)          -1.8306         calculate D2E/DX2 analytically  !
 ! D45   D(6,9,11,13)         -175.9198         calculate D2E/DX2 analytically  !
 ! D46   D(6,9,11,33)            5.4125         calculate D2E/DX2 analytically  !
 ! D47   D(10,9,11,13)           5.9036         calculate D2E/DX2 analytically  !
 ! D48   D(10,9,11,33)        -172.7642         calculate D2E/DX2 analytically  !
 ! D49   D(8,10,12,14)         173.3635         calculate D2E/DX2 analytically  !
 ! D50   D(8,10,12,15)          -9.7199         calculate D2E/DX2 analytically  !
 ! D51   D(9,10,12,14)          -6.7121         calculate D2E/DX2 analytically  !
 ! D52   D(9,10,12,15)         170.2046         calculate D2E/DX2 analytically  !
 ! D53   D(9,11,13,14)          -1.3242         calculate D2E/DX2 analytically  !
 ! D54   D(9,11,13,34)        -176.9267         calculate D2E/DX2 analytically  !
 ! D55   D(33,11,13,14)        177.3649         calculate D2E/DX2 analytically  !
 ! D56   D(33,11,13,34)          1.7624         calculate D2E/DX2 analytically  !
 ! D57   D(10,12,14,13)         11.0183         calculate D2E/DX2 analytically  !
 ! D58   D(10,12,14,17)       -174.5697         calculate D2E/DX2 analytically  !
 ! D59   D(15,12,14,13)       -165.9938         calculate D2E/DX2 analytically  !
 ! D60   D(15,12,14,17)          8.4181         calculate D2E/DX2 analytically  !
 ! D61   D(10,12,15,16)       -174.7365         calculate D2E/DX2 analytically  !
 ! D62   D(10,12,15,35)          0.8217         calculate D2E/DX2 analytically  !
 ! D63   D(14,12,15,16)          2.2327         calculate D2E/DX2 analytically  !
 ! D64   D(14,12,15,35)        177.7908         calculate D2E/DX2 analytically  !
 ! D65   D(11,13,14,12)         -7.2009         calculate D2E/DX2 analytically  !
 ! D66   D(11,13,14,17)        178.5359         calculate D2E/DX2 analytically  !
 ! D67   D(34,13,14,12)        168.3744         calculate D2E/DX2 analytically  !
 ! D68   D(34,13,14,17)         -5.8888         calculate D2E/DX2 analytically  !
 ! D69   D(12,14,17,18)        -14.8332         calculate D2E/DX2 analytically  !
 ! D70   D(12,14,17,19)        165.1459         calculate D2E/DX2 analytically  !
 ! D71   D(13,14,17,18)        159.2546         calculate D2E/DX2 analytically  !
 ! D72   D(13,14,17,19)        -20.7663         calculate D2E/DX2 analytically  !
 ! D73   D(12,15,16,18)         -6.3112         calculate D2E/DX2 analytically  !
 ! D74   D(12,15,16,36)        175.0007         calculate D2E/DX2 analytically  !
 ! D75   D(35,15,16,18)        178.0673         calculate D2E/DX2 analytically  !
 ! D76   D(35,15,16,36)         -0.6208         calculate D2E/DX2 analytically  !
 ! D77   D(15,16,18,17)         -0.4822         calculate D2E/DX2 analytically  !
 ! D78   D(15,16,18,21)        178.8919         calculate D2E/DX2 analytically  !
 ! D79   D(36,16,18,17)        178.2268         calculate D2E/DX2 analytically  !
 ! D80   D(36,16,18,21)         -2.399          calculate D2E/DX2 analytically  !
 ! D81   D(14,17,18,16)         10.8402         calculate D2E/DX2 analytically  !
 ! D82   D(14,17,18,21)       -168.5292         calculate D2E/DX2 analytically  !
 ! D83   D(19,17,18,16)       -169.1404         calculate D2E/DX2 analytically  !
 ! D84   D(19,17,18,21)         11.4902         calculate D2E/DX2 analytically  !
 ! D85   D(14,17,19,20)        -18.703          calculate D2E/DX2 analytically  !
 ! D86   D(14,17,19,22)        166.4564         calculate D2E/DX2 analytically  !
 ! D87   D(18,17,19,20)        161.2762         calculate D2E/DX2 analytically  !
 ! D88   D(18,17,19,22)        -13.5644         calculate D2E/DX2 analytically  !
 ! D89   D(16,18,21,24)        178.9816         calculate D2E/DX2 analytically  !
 ! D90   D(16,18,21,38)         -2.5359         calculate D2E/DX2 analytically  !
 ! D91   D(17,18,21,24)         -1.6498         calculate D2E/DX2 analytically  !
 ! D92   D(17,18,21,38)        176.8327         calculate D2E/DX2 analytically  !
 ! D93   D(17,19,20,23)        179.1639         calculate D2E/DX2 analytically  !
 ! D94   D(17,19,20,37)         -4.091          calculate D2E/DX2 analytically  !
 ! D95   D(22,19,20,23)         -5.8929         calculate D2E/DX2 analytically  !
 ! D96   D(22,19,20,37)        170.8523         calculate D2E/DX2 analytically  !
 ! D97   D(17,19,22,24)          6.1466         calculate D2E/DX2 analytically  !
 ! D98   D(17,19,22,25)       -177.4922         calculate D2E/DX2 analytically  !
 ! D99   D(20,19,22,24)       -169.0576         calculate D2E/DX2 analytically  !
 ! D100  D(20,19,22,25)          7.3037         calculate D2E/DX2 analytically  !
 ! D101  D(19,20,23,26)          0.5697         calculate D2E/DX2 analytically  !
 ! D102  D(19,20,23,39)        179.3466         calculate D2E/DX2 analytically  !
 ! D103  D(37,20,23,26)       -176.204          calculate D2E/DX2 analytically  !
 ! D104  D(37,20,23,39)          2.5729         calculate D2E/DX2 analytically  !
 ! D105  D(18,21,24,22)         -6.2704         calculate D2E/DX2 analytically  !
 ! D106  D(18,21,24,41)        177.524          calculate D2E/DX2 analytically  !
 ! D107  D(38,21,24,22)        175.2836         calculate D2E/DX2 analytically  !
 ! D108  D(38,21,24,41)         -0.922          calculate D2E/DX2 analytically  !
 ! D109  D(19,22,24,21)          3.8962         calculate D2E/DX2 analytically  !
 ! D110  D(19,22,24,41)       -179.8187         calculate D2E/DX2 analytically  !
 ! D111  D(25,22,24,21)       -172.4546         calculate D2E/DX2 analytically  !
 ! D112  D(25,22,24,41)          3.8305         calculate D2E/DX2 analytically  !
 ! D113  D(19,22,25,26)         -3.5665         calculate D2E/DX2 analytically  !
 ! D114  D(19,22,25,40)        178.3074         calculate D2E/DX2 analytically  !
 ! D115  D(24,22,25,26)        172.7817         calculate D2E/DX2 analytically  !
 ! D116  D(24,22,25,40)         -5.3443         calculate D2E/DX2 analytically  !
 ! D117  D(20,23,26,25)          3.4899         calculate D2E/DX2 analytically  !
 ! D118  D(20,23,26,42)       -179.0315         calculate D2E/DX2 analytically  !
 ! D119  D(39,23,26,25)       -175.2817         calculate D2E/DX2 analytically  !
 ! D120  D(39,23,26,42)          2.197          calculate D2E/DX2 analytically  !
 ! D121  D(22,25,26,23)         -1.9485         calculate D2E/DX2 analytically  !
 ! D122  D(22,25,26,42)       -179.4227         calculate D2E/DX2 analytically  !
 ! D123  D(40,25,26,23)        176.1412         calculate D2E/DX2 analytically  !
 ! D124  D(40,25,26,42)         -1.3331         calculate D2E/DX2 analytically  !
 --------------------------------------------------------------------------------
 Trust Radius=3.00D-01 FncErr=1.00D-07 GrdErr=1.00D-07 EigMax=2.50D+02 EigMin=1.00D-04
 Number of steps in this run=      2 maximum allowed number of steps=      2.
 GradGradGradGradGradGradGradGradGradGradGradGradGradGradGradGradGradGrad

 Leave Link  103 at Thu Sep  8 15:02:56 2022, MaxMem=  1342177280 cpu:               2.0 elap:               0.1
 (Enter /mnt/opt/groups/app-gaussian/g16-avx2/l202.exe)
                          Input orientation:                          
 ---------------------------------------------------------------------
 Center     Atomic      Atomic             Coordinates (Angstroms)
 Number     Number       Type             X           Y           Z
 ---------------------------------------------------------------------
      1          6           0       -6.334223   -1.088777   -0.005706
      2          6           0       -5.844354    0.177295    0.236876
      3          6           0       -5.438099   -2.136207   -0.299070
      4          6           0       -4.077625   -1.901846   -0.350040
      5          6           0       -4.454581    0.441557    0.189818
      6          6           0       -3.541320   -0.611083   -0.115987
      7          6           0       -3.942220    1.747307    0.456478
      8          6           0       -2.605003    2.007612    0.415348
      9          6           0       -2.119125   -0.322106   -0.165969
     10          6           0       -1.647468    0.988547    0.101001
     11          6           0       -1.161154   -1.313952   -0.517075
     12          6           0       -0.227893    1.273901    0.051298
     13          6           0        0.182812   -1.064111   -0.484707
     14          6           0        0.709520    0.212969   -0.124237
     15          6           0        0.265427    2.610681    0.109443
     16          6           0        1.595921    2.876603   -0.044937
     17          6           0        2.132717    0.480261   -0.056615
     18          6           0        2.556206    1.830988   -0.136504
     19          6           0        3.159038   -0.543103    0.088267
     20          6           0        2.905732   -1.859809    0.556195
     21          6           0        3.938582    2.149692   -0.321751
     22          6           0        4.528206   -0.192812   -0.149009
     23          6           0        3.911466   -2.802126    0.660487
     24          6           0        4.881399    1.171167   -0.392170
     25          6           0        5.534763   -1.184491   -0.065592
     26          6           0        5.235977   -2.476690    0.312561
     27          1           0       -7.402225   -1.281045    0.032624
     28          1           0       -6.521599    0.994628    0.470825
     29          1           0       -5.818434   -3.136568   -0.483552
     30          1           0       -3.416860   -2.733027   -0.566916
     31          1           0       -4.643795    2.538877    0.706097
     32          1           0       -2.266732    3.008858    0.651564
     33          1           0       -1.492355   -2.293213   -0.841502
     34          1           0        0.860760   -1.841123   -0.810709
     35          1           0       -0.422941    3.440770    0.206025
     36          1           0        1.945632    3.904872   -0.079226
     37          1           0        1.911585   -2.124393    0.890496
     38          1           0        4.215463    3.194829   -0.430312
     39          1           0        3.677412   -3.794974    1.033190
     40          1           0        6.561558   -0.897786   -0.277529
     41          1           0        5.924613    1.415529   -0.572813
     42          1           0        6.019710   -3.225039    0.381325
 ---------------------------------------------------------------------
                    Distance matrix (angstroms):
                    1          2          3          4          5
     1  C    0.000000
     2  C    1.379042   0.000000
     3  C    1.409330   2.409268   0.000000
     4  C    2.423197   2.790812   1.381453   0.000000
     5  C    2.431708   1.415457   2.801997   2.434149   0.000000
     6  C    2.835606   2.459678   2.440757   1.417206   1.426749
     7  C    3.738805   2.476141   4.229679   3.739669   1.427797
     8  C    4.865387   3.724957   5.070312   4.247152   2.433995
     9  C    4.287251   3.780082   3.784741   2.522931   2.482765
    10  C    5.127605   4.276733   4.928796   3.803087   2.861288
    11  C    5.203157   4.972386   4.360721   2.979819   3.798443
    12  C    6.547730   5.725523   6.236813   5.006683   4.310090
    13  C    6.534661   6.195845   5.725250   4.344106   4.922137
    14  C    7.164001   6.563912   6.583496   5.238338   5.178689
    15  C    7.566679   6.577768   7.431691   6.279819   5.195193
    16  C    8.866395   7.919809   8.641197   7.424001   6.526342
    17  C    8.611245   7.988216   8.013860   6.657994   6.592020
    18  C    9.358518   8.569920   8.926028   7.614943   7.154589
    19  C    9.509395   9.033389   8.752073   7.376150   7.677699
    20  C    9.289079   8.989759   8.392103   7.042038   7.720410
    21  C   10.775810   9.995411  10.309781   8.981945   8.580479
    22  C   10.900259  10.386332  10.155124   8.776192   9.011531
    23  C   10.409300  10.209428   9.422238   8.102916   8.985196
    24  C   11.447571  10.790054  10.836947   9.471499   9.382514
    25  C   11.869523  11.464303  11.016532   9.643314  10.124044
    26  C   11.657492  11.393994  10.697005   9.354821  10.121173
    27  H    1.085847   2.143697   2.167744   3.403644   3.417700
    28  H    2.145406   1.086934   3.401300   3.877678   2.158105
    29  H    2.165138   3.391368   1.086007   2.138406   3.887994
    30  H    3.395515   3.874117   2.124463   1.083747   3.424543
    31  H    4.064983   2.690461   4.847442   4.599565   2.168201
    32  H    5.810947   4.581386   6.118249   5.328936   3.404545
    33  H    5.058943   5.119200   3.985948   2.660512   4.161415
    34  H    7.278862   7.080254   6.326490   4.960197   5.870650
    35  H    7.450160   6.327949   7.517287   6.496881   5.024904
    36  H    9.669433   8.641680   9.542665   8.370839   7.282147
    37  H    8.358770   8.116623   7.445338   6.120383   6.899501
    38  H   11.394097  10.523810  11.028528   9.734364   9.117825
    39  H   10.422842  10.347805   9.360500   8.101719   9.208082
    40  H   12.900059  12.463028  12.063412  10.686702  11.107096
    41  H   12.524864  11.861594  11.908022  10.540369  10.452650
    42  H   12.543248  12.343126  11.529522  10.209893  11.099161
                    6          7          8          9         10
     6  C    0.000000
     7  C    2.459764   0.000000
     8  C    2.831355   1.362938   0.000000
     9  C    1.452117   2.827293   2.449815   0.000000
    10  C    2.488489   2.442942   1.433241   1.418289   0.000000
    11  C    2.513978   4.248934   3.739906   1.422934   2.433109
    12  C    3.815750   3.766233   2.514263   2.484190   1.448824
    13  C    3.769662   5.079940   4.244702   2.439483   2.811829
    14  C    4.329985   4.932556   3.807618   2.879111   2.491515
    15  C    4.992184   4.309309   2.949006   3.789879   2.508098
    16  C    6.209690   5.674305   4.314484   4.903871   3.755746
    17  C    5.778343   6.226839   5.000154   4.328269   3.817459
    18  C    6.568406   6.525961   5.193632   5.147368   4.293832
    19  C    6.703815   7.470570   6.311679   5.288902   5.044662
    20  C    6.601184   7.740522   6.733868   5.304266   5.389987
    21  C    7.975785   7.929350   6.586502   6.544453   5.721095
    22  C    8.080426   8.710843   7.486190   6.648610   6.292620
    23  C    7.806894   9.078510   8.102965   6.572789   6.751590
    24  C    8.613645   8.883040   7.576143   7.161590   6.550013
    25  C    9.094318   9.933841   8.756518   7.702972   7.505617
    26  C    8.983601  10.104561   9.033299   7.679111   7.709374
    27  H    3.921418   4.617597   5.828815   5.373095   6.186514
    28  H    3.435800   2.686992   4.045854   4.639081   4.888145
    29  H    3.420296   5.315644   6.131619   4.659071   5.895357
    30  H    2.172895   4.625660   4.908932   2.767203   4.174563
    31  H    3.437080   1.086784   2.126840   3.914036   3.427483
    32  H    3.913781   2.106378   1.082921   3.432997   2.183636
    33  H    2.748489   4.900244   4.616790   2.175879   3.417941
    34  H    4.623196   6.127904   5.322358   3.406291   3.889660
    35  H    5.123035   3.913549   2.618998   4.144232   2.742972
    36  H    7.106465   6.293558   4.955046   5.864906   4.631177
    37  H    5.747807   7.031747   6.139935   4.539932   4.793804
    38  H    8.645892   8.332437   6.974481   7.250222   6.286806
    39  H    7.972946   9.439718   8.574408   6.862845   7.218407
    40  H   10.108236  10.856548   9.640916   8.700466   8.431468
    41  H    9.691219   9.925921   8.607054   8.239334   7.613984
    42  H    9.924383  11.134178  10.087986   8.658359   8.753200
                   11         12         13         14         15
    11  C    0.000000
    12  C    2.809094   0.000000
    13  C    1.367374   2.433574   0.000000
    14  C    2.446473   1.426581   1.427688   0.000000
    15  C    4.222606   1.426088   3.723431   2.449663   0.000000
    16  C    5.038366   2.429859   4.209454   2.808370   1.365563
    17  C    3.778996   2.492787   2.523980   1.449658   2.837787
    18  C    4.884081   2.845492   3.759766   2.455277   2.432299
    19  C    4.429978   3.843718   3.075332   2.572342   4.280162
    20  C    4.241395   4.460344   3.021739   3.095601   5.211149
    21  C    6.167843   4.273838   4.945795   3.770510   3.726997
    22  C    5.810443   4.981149   4.444581   3.840265   5.108586
    23  C    5.415975   5.841181   4.270249   4.467555   6.549483
    24  C    6.534819   5.129530   5.204013   4.288882   4.861174
    25  C    6.712369   6.266224   5.369686   5.023873   6.496143
    26  C    6.554658   6.632425   5.307117   5.283358   7.115404
    27  H    6.265319   7.615716   7.605753   8.249672   8.599088
    28  H    5.919447   6.313852   7.078176   7.297546   6.986125
    29  H    5.001331   7.140900   6.349018   7.345930   8.390225
    30  H    2.665421   5.158214   3.968586   5.089388   6.524716
    31  H    5.335656   4.639948   6.139680   5.895531   4.945868
    32  H    4.612451   2.743585   4.886763   4.156554   2.619975
    33  H    1.083466   3.888478   2.108122   3.412282   5.295495
    34  H    2.110039   3.410513   1.081498   2.171039   4.584720
    35  H    4.865718   2.181125   4.597608   3.436603   1.082694
    36  H    6.089331   3.415151   5.287981   3.893603   2.129229
    37  H    3.475600   4.102441   2.450314   2.817429   5.073540
    38  H    7.017453   4.864702   5.865475   4.612679   4.029311
    39  H    5.654247   6.473717   4.687628   5.119729   7.316240
    40  H    7.737626   7.135895   6.384277   5.958492   7.218057
    41  H    7.593502   6.185702   6.254970   5.370714   5.824109
    42  H    7.484930   7.705967   6.284027   6.346149   8.200081
                   16         17         18         19         20
    16  C    0.000000
    17  C    2.455757   0.000000
    18  C    1.422618   1.417811   0.000000
    19  C    3.762375   1.456571   2.459723   0.000000
    20  C    4.950814   2.539491   3.771470   1.420153   0.000000
    21  C    2.468418   2.473549   1.430682   2.833187   4.232454
    22  C    4.246226   2.489966   2.825722   1.433047   2.430764
    23  C    6.173114   3.801611   4.892614   2.448830   1.382150
    24  C    3.717990   2.853980   2.430484   2.477109   3.740250
    25  C    5.657507   3.787532   4.239097   2.465587   2.784686
    26  C    6.483484   4.302333   5.093027   2.846532   2.422796
    27  H    9.912552   9.696663  10.434735  10.587159  10.337460
    28  H    8.348771   8.685618   9.136459   9.809470   9.850364
    29  H    9.556321   8.745543   9.743287   9.362053   8.878190
    30  H    7.541113   6.432996   7.529476   6.961858   6.480668
    31  H    6.293820   7.123254   7.283618   8.412165   8.738779
    32  H    3.927174   5.123521   5.026844   6.509432   7.104041
    33  H    6.074452   4.631345   5.822105   5.055968   4.635145
    34  H    4.835681   2.752336   4.100425   2.788386   2.459814
    35  H    2.111177   3.919819   3.403534   5.358702   6.268877
    36  H    1.086651   3.429792   2.162655   4.613555   5.878529
    37  H    5.097513   2.780313   4.137065   2.167992   1.081707
    38  H    2.666792   3.441854   2.167837   3.918813   5.313940
    39  H    7.071414   4.674547   5.854634   3.425822   2.137259
    40  H    6.241607   4.643538   4.848602   3.440458   3.871130
    41  H    4.599018   3.939500   3.421862   3.452777   4.595230
    42  H    7.548619   5.387927   6.150400   3.932189   3.404599
                   21         22         23         24         25
    21  C    0.000000
    22  C    2.421739   0.000000
    23  C    5.048369   2.800745   0.000000
    24  C    1.360652   1.429794   4.223259   0.000000
    25  C    3.705427   1.415466   2.403961   2.466305   0.000000
    26  C    4.846545   2.435177   1.407583   3.732189   1.379149
    27  H   11.853668  11.981337  11.432738  12.533204  12.937721
    28  H   10.553565  11.130696  11.104060  11.436970  12.263448
    29  H   11.098202  10.762462   9.802634  11.534789  11.527375
    30  H    8.831963   8.351731   7.430724   9.172479   9.098398
    31  H    8.652464   9.608274  10.085677   9.685357  10.865635
    32  H    6.339671   7.553992   8.481612   7.454010   8.886046
    33  H    7.035952   6.413921   5.631718   7.268326   7.156234
    34  H    5.063464   4.074915   3.520618   5.041290   4.778354
    35  H    4.579117   6.151652   7.613631   5.800427   7.547255
    36  H    2.666707   4.844128   7.028193   4.023656   6.227653
    37  H    4.883243   3.414423   2.124088   4.617980   3.863281
    38  H    1.086628   3.413657   6.102928   2.130759   4.588248
    39  H    6.102715   3.885488   1.086018   5.305072   3.386989
    40  H    4.021080   2.155928   3.395493   2.667704   1.086934
    41  H    2.132216   2.171710   4.833467   1.086573   2.677566
    42  H    5.806302   3.420561   2.168290   4.606590   2.144468
                   26         27         28         29         30
    26  C    0.000000
    27  H   12.697720   0.000000
    28  H   12.260330   2.479155   0.000000
    29  H   11.102668   2.493551   4.297913   0.000000
    30  H    8.701194   4.283787   4.961020   2.436668   0.000000
    31  H   11.086960   4.759654   2.442582   5.916563   5.560477
    32  H    9.300366   6.720092   4.711017   7.188139   5.981365
    33  H    6.829054   6.059302   6.150235   4.422028   1.993127
    34  H    4.561601   8.324771   8.011432   6.811523   4.376410
    35  H    8.188470   8.428286   6.576272   8.535118   6.904836
    36  H    7.190563  10.690588   8.970289  10.489332   8.547272
    37  H    3.392595   9.391179   9.001278   7.916167   5.557590
    38  H    5.810287  12.458669  10.997156  11.864591   9.664910
    39  H    2.164787  11.405232  11.281683   9.638729   7.349610
    40  H    2.144367  13.972484  13.240478  12.582480  10.149910
    41  H    4.050614  13.610389  12.496981  12.594789  10.221236
    42  H    1.085814  13.566468  13.232461  11.870025   9.496846
                   31         32         33         34         35
    31  H    0.000000
    32  H    2.423692   0.000000
    33  H    5.972916   5.562451   0.000000
    34  H    7.196195   5.953299   2.396348   0.000000
    35  H    4.345008   1.945410   5.926172   5.529921   0.000000
    36  H    6.775192   4.368170   7.128610   5.893087   2.430411
    37  H    8.046931   6.623118   3.822973   2.019548   6.073677
    38  H    8.955900   6.574488   7.928863   6.062965   4.688305
    39  H   10.462655   9.042711   5.700548   3.892432   8.357816
    40  H   11.761722   9.698649   8.193339   5.802867   8.236511
    41  H   10.704614   8.434212   8.296889   6.025362   6.708176
    42  H   12.125945  10.373024   7.667772   5.472745   9.272081
                   36         37         38         39         40
    36  H    0.000000
    37  H    6.106845   0.000000
    38  H    2.404071   5.945293   0.000000
    39  H    7.970204   2.435025   7.161612   0.000000
    40  H    6.664204   4.948848   4.719852   4.293015   0.000000
    41  H    4.719401   5.547677   2.471317   5.897330   2.417502
    42  H    8.224710   4.283383   6.717795   2.497221   2.478668
                   41         42
    41  H    0.000000
    42  H    4.738596   0.000000
 Stoichiometry    C26H16
 Framework group  C1[X(C26H16)]
 Deg. of freedom   120
 Full point group                 C1      NOp   1
 RotChk:  IX=0 Diff= 5.29D-16
 Largest Abelian subgroup         C1      NOp   1
 Largest concise Abelian subgroup C1      NOp   1
                         Standard orientation:                         
 ---------------------------------------------------------------------
 Center     Atomic      Atomic             Coordinates (Angstroms)
 Number     Number       Type             X           Y           Z
 ---------------------------------------------------------------------
      1          6           0       -6.334223   -1.088777   -0.005706
      2          6           0       -5.844354    0.177295    0.236876
      3          6           0       -5.438099   -2.136207   -0.299070
      4          6           0       -4.077625   -1.901846   -0.350040
      5          6           0       -4.454581    0.441557    0.189818
      6          6           0       -3.541320   -0.611083   -0.115987
      7          6           0       -3.942220    1.747307    0.456478
      8          6           0       -2.605003    2.007612    0.415348
      9          6           0       -2.119125   -0.322106   -0.165969
     10          6           0       -1.647468    0.988547    0.101001
     11          6           0       -1.161154   -1.313952   -0.517075
     12          6           0       -0.227893    1.273901    0.051298
     13          6           0        0.182812   -1.064111   -0.484707
     14          6           0        0.709520    0.212969   -0.124237
     15          6           0        0.265427    2.610681    0.109443
     16          6           0        1.595921    2.876603   -0.044937
     17          6           0        2.132717    0.480261   -0.056615
     18          6           0        2.556206    1.830988   -0.136504
     19          6           0        3.159038   -0.543103    0.088267
     20          6           0        2.905732   -1.859809    0.556195
     21          6           0        3.938582    2.149692   -0.321751
     22          6           0        4.528206   -0.192812   -0.149009
     23          6           0        3.911466   -2.802126    0.660487
     24          6           0        4.881399    1.171167   -0.392170
     25          6           0        5.534763   -1.184491   -0.065592
     26          6           0        5.235977   -2.476690    0.312561
     27          1           0       -7.402225   -1.281045    0.032624
     28          1           0       -6.521599    0.994628    0.470825
     29          1           0       -5.818434   -3.136568   -0.483552
     30          1           0       -3.416860   -2.733027   -0.566916
     31          1           0       -4.643795    2.538877    0.706097
     32          1           0       -2.266732    3.008858    0.651564
     33          1           0       -1.492355   -2.293213   -0.841502
     34          1           0        0.860760   -1.841123   -0.810709
     35          1           0       -0.422941    3.440770    0.206025
     36          1           0        1.945632    3.904872   -0.079226
     37          1           0        1.911585   -2.124393    0.890496
     38          1           0        4.215463    3.194829   -0.430312
     39          1           0        3.677412   -3.794974    1.033190
     40          1           0        6.561558   -0.897786   -0.277529
     41          1           0        5.924613    1.415529   -0.572813
     42          1           0        6.019710   -3.225039    0.381325
 ---------------------------------------------------------------------
 Rotational constants (GHZ):           0.5334970           0.1108521           0.0929590
 Leave Link  202 at Thu Sep  8 15:02:56 2022, MaxMem=  1342177280 cpu:               3.3 elap:               0.1
 (Enter /mnt/opt/groups/app-gaussian/g16-avx2/l301.exe)
 Standard basis: 6-31G(d,p) (6D, 7F)
 Ernie: Thresh=  0.10000D-02 Tol=  0.10000D-05 Strict=F.
 There are   470 symmetry adapted cartesian basis functions of A   symmetry.
 There are   470 symmetry adapted basis functions of A   symmetry.
   470 basis functions,   840 primitive gaussians,   470 cartesian basis functions
    86 alpha electrons       86 beta electrons
       nuclear repulsion energy      1989.4879286717 Hartrees.
 IExCor=  402 DFT=T Ex+Corr=B3LYP ExCW=0 ScaHFX=  0.200000
 ScaDFX=  0.800000  0.720000  1.000000  0.810000 ScalE2=  1.000000  1.000000
 IRadAn=      5 IRanWt=     -1 IRanGd=            0 ICorTp=0 IEmpDi=131
 NAtoms=   42 NActive=   42 NUniq=   42 SFac= 1.00D+00 NAtFMM=   60 NAOKFM=F Big=F
 Integral buffers will be    131072 words long.
 Raffenetti 2 integral format.
 Two-electron integral symmetry is turned on.
 R6Disp:  Grimme-D3 Dispersion energy=       -0.0393836899 Hartrees.
 Nuclear repulsion after empirical dispersion term =     1989.4485449819 Hartrees.
 Leave Link  301 at Thu Sep  8 15:02:56 2022, MaxMem=  1342177280 cpu:               5.4 elap:               0.1
 (Enter /mnt/opt/groups/app-gaussian/g16-avx2/l302.exe)
 NPDir=0 NMtPBC=     1 NCelOv=     1 NCel=       1 NClECP=     1 NCelD=      1
         NCelK=      1 NCelE2=     1 NClLst=     1 CellRange=     0.0.
 One-electron integrals computed using PRISM.
 One-electron integral symmetry used in STVInt
 NBasis=   470 RedAO= T EigKep=  1.52D-04  NBF=   470
 NBsUse=   470 1.00D-06 EigRej= -1.00D+00 NBFU=   470
 Precomputing XC quadrature grid using
 IXCGrd= 4 IRadAn=           5 IRanWt=          -1 IRanGd=           0 AccXCQ= 1.00D-12.
 Generated NRdTot=       0 NPtTot=           0 NUsed=           0 NTot=          32
 NSgBfM=   462   462   462   462   462 MxSgAt=    42 MxSgA2=    42.
 Leave Link  302 at Thu Sep  8 15:02:58 2022, MaxMem=  1342177280 cpu:              90.4 elap:               1.9
 (Enter /mnt/opt/groups/app-gaussian/g16-avx2/l303.exe)
 DipDrv:  MaxL=1.
 Leave Link  303 at Thu Sep  8 15:02:58 2022, MaxMem=  1342177280 cpu:               9.0 elap:               0.2
 (Enter /mnt/opt/groups/app-gaussian/g16-avx2/l401.exe)
 Initial guess from the checkpoint file:  "/scratch/9832369.torquesrv1.cis.gov.pl/Gau-100726.chk"
 B after Tr=     0.000000   -0.000000   -0.000000
         Rot=    1.000000    0.000000   -0.000000   -0.000000 Ang=   0.00 deg.
 Guess basis will be translated and rotated to current coordinates.
 JPrj=2 DoOrth=T DoCkMO=T.
 Leave Link  401 at Thu Sep  8 15:02:59 2022, MaxMem=  1342177280 cpu:              53.8 elap:               1.2
 (Enter /mnt/opt/groups/app-gaussian/g16-avx2/l502.exe)
 Two-electron integrals replicated using symmetry.
 Closed shell SCF:
 Using DIIS extrapolation, IDIIS=    10.
 NGot=  1342177280 LenX=  1341707128 LenY=  1341485758
 Requested convergence on RMS density matrix=1.00D-08 within 500 cycles.
 Requested convergence on MAX density matrix=1.00D-06.
 Requested convergence on             energy=1.00D-06.
 Level shift goal  0.100 maximum shift  0.100.
 No special actions if energy rises.
 Dynamic level shift is on during FON iterations.

 Cycle   1  Pass 1  IDiag  1:
 FoFJK:  IHMeth= 1 ICntrl=       0 DoSepK=F KAlg= 0 I1Cent=           0 FoldK=F
 IRaf= 650000000 NMat=       1 IRICut=       1 DoRegI=T DoRafI=F ISym2E= 0 IDoP0=0 IntGTp=1.
 FoFCou: FMM=F IPFlag=           0 FMFlag=      100000 FMFlg1=           0
         NFxFlg=           0 DoJE=F BraDBF=F KetDBF=F FulRan=T
         wScrn=  0.000000 ICntrl=         0 IOpCl=  0 I1Cent=           0 NGrid=           0
         NMat0=    1 NMatS0=      1 NMatT0=    0 NMatD0=    1 NMtDS0=    0 NMtDT0=    0
 Symmetry not used in FoFCou.
 E= -1000.52525972762    
 DIIS: error= 1.72D-08 at cycle   1 NSaved=   1.
 NSaved= 1 IEnMin= 1 EnMin= -1000.52525972762     IErMin= 1 ErrMin= 1.72D-08
 ErrMax= 1.72D-08  0.00D+00 EMaxC= 1.00D+00 BMatC= 3.00D-13 BMatP= 3.00D-13
 IDIUse=1 WtCom= 1.00D+00 WtEn= 0.00D+00
 Coeff-Com:  0.100D+01
 Coeff:      0.100D+01
 Gap=     0.147 Goal=     0.100 Shift=    0.000
 RMSDP=3.94D-09 MaxDP=1.91D-07              OVMax= 4.63D-07

 SCF Done:  E(RB3LYP) =  -1000.52525973     A.U. after    1 cycles
            NFock=  1  Conv=0.39D-08     -V/T= 2.0098
 KE= 9.907929618289D+02 PE=-6.295288407597D+03 EE= 2.314521641059D+03
 Leave Link  502 at Thu Sep  8 15:03:03 2022, MaxMem=  1342177280 cpu:             177.8 elap:               3.9
 (Enter /mnt/opt/groups/app-gaussian/g16-avx2/l801.exe)
 DoSCS=F DFT=T ScalE2(SS,OS)=  1.000000  1.000000
 Range of M.O.s used for correlation:     1   470
 NBasis=   470 NAE=    86 NBE=    86 NFC=     0 NFV=     0
 NROrb=    470 NOA=    86 NOB=    86 NVA=   384 NVB=   384
 Leave Link  801 at Thu Sep  8 15:03:04 2022, MaxMem=  1342177280 cpu:               2.9 elap:               0.1
 (Enter /mnt/opt/groups/app-gaussian/g16-avx2/l1101.exe)
 Using compressed storage, NAtomX=    42.
 Will process     43 centers per pass.
 R6Disp: Adding Grimme-D3 dispersion energy 1st derivatives to the gradient.
 Leave Link 1101 at Thu Sep  8 15:03:06 2022, MaxMem=  1342177280 cpu:              69.7 elap:               1.5
 (Enter /mnt/opt/groups/app-gaussian/g16-avx2/l1102.exe)
 Symmetrizing basis deriv contribution to polar:
 IMax=3 JMax=2 DiffMx= 0.00D+00
 Leave Link 1102 at Thu Sep  8 15:03:07 2022, MaxMem=  1342177280 cpu:               7.2 elap:               0.2
 (Enter /mnt/opt/groups/app-gaussian/g16-avx2/l1110.exe)
 Forming Gx(P) for the SCF density, NAtomX=    42.
 Integral derivatives from FoFJK, PRISM(SPDF).
 Do as many integral derivatives as possible in FoFJK.
 G2DrvN: MDV=    1342172902.
 G2DrvN: will do    43 centers at a time, making    1 passes.
 Calling FoFCou, ICntrl=  3107 FMM=F I1Cent=   0 AccDes= 1.00D-12.
 FoFJK:  IHMeth= 1 ICntrl=    3107 DoSepK=F KAlg= 0 I1Cent=           0 FoldK=F
 IRaf=         0 NMat=       1 IRICut=       1 DoRegI=T DoRafI=F ISym2E= 0 IDoP0=0 IntGTp=1.
 FoFCou: FMM=F IPFlag=           0 FMFlag=      100000 FMFlg1=           0
         NFxFlg=           0 DoJE=F BraDBF=F KetDBF=F FulRan=T
         wScrn=  0.000000 ICntrl=      3107 IOpCl=  0 I1Cent=           0 NGrid=           0
         NMat0=    1 NMatS0=      1 NMatT0=    0 NMatD0=    1 NMtDS0=    0 NMtDT0=    0
 Symmetry not used in FoFCou.
 End of G2Drv F.D. properties file   721 does not exist.
 End of G2Drv F.D. properties file   722 does not exist.
 End of G2Drv F.D. properties file   788 does not exist.
 Leave Link 1110 at Thu Sep  8 15:04:42 2022, MaxMem=  1342177280 cpu:            4405.5 elap:              94.6
 (Enter /mnt/opt/groups/app-gaussian/g16-avx2/l1002.exe)
 Minotr:  Closed shell wavefunction.
          IDoAtm=111111111111111111111111111111111111111111
          Direct CPHF calculation.
          Differentiating once with respect to electric field.
                with respect to dipole field.
          Differentiating once with respect to nuclear coordinates.
          Requested convergence is 1.0D-08 RMS, and 1.0D-07 maximum.
          Secondary convergence is 1.0D-12 RMS, and 1.0D-12 maximum.
          NewPWx=T KeepS1=F KeepF1=F KeepIn=T MapXYZ=F SortEE=F KeepMc=T.
        12783 words used for storage of precomputed grid.
 Two-electron integrals replicated using symmetry.
          MDV=    1342177280 using IRadAn=       1.
          Solving linear equations simultaneously, MaxMat=     384.
 FoF2E skips out because all densities are zero.
 CalDSu exits because no D1Ps are significant.
 FoFJK:  IHMeth= 1 ICntrl=       0 DoSepK=F KAlg= 0 I1Cent=           0 FoldK=F
 IRaf= 650000000 NMat=      96 IRICut=     240 DoRegI=T DoRafI=T ISym2E= 2 IDoP0=0 IntGTp=1.
 FoFCou: FMM=F IPFlag=           0 FMFlag=      100000 FMFlg1=           0
         NFxFlg=           0 DoJE=F BraDBF=F KetDBF=F FulRan=T
         wScrn=  0.000000 ICntrl=         0 IOpCl=  0 I1Cent=           0 NGrid=           0
         NMat0=   96 NMatS0=     96 NMatT0=    0 NMatD0=   96 NMtDS0=    0 NMtDT0=    0
 Integrals replicated using symmetry in FoFCou.
 Raff kept on since  59.88% of shell-pairs survive, threshold=   0.20 IRatSp=60.
          There are   129 degrees of freedom in the 1st order CPHF.  IDoFFX=6 NUNeed=     3.
    126 vectors produced by pass  0 Test12= 3.30D-14 1.00D-09 XBig12= 9.27D+02 1.65D+01.
 AX will form    96 AO Fock derivatives at one time.
    126 vectors produced by pass  1 Test12= 3.30D-14 1.00D-09 XBig12= 9.81D+01 9.32D-01.
    126 vectors produced by pass  2 Test12= 3.30D-14 1.00D-09 XBig12= 1.13D+00 1.25D-01.
    126 vectors produced by pass  3 Test12= 3.30D-14 1.00D-09 XBig12= 4.20D-03 5.02D-03.
    126 vectors produced by pass  4 Test12= 3.30D-14 1.00D-09 XBig12= 8.99D-06 2.09D-04.
    106 vectors produced by pass  5 Test12= 3.30D-14 1.00D-09 XBig12= 1.15D-08 6.92D-06.
     27 vectors produced by pass  6 Test12= 3.30D-14 1.00D-09 XBig12= 1.05D-11 1.89D-07.
      3 vectors produced by pass  7 Test12= 3.30D-14 1.00D-09 XBig12= 9.31D-15 5.97D-09.
 InvSVY:  IOpt=1 It=  1 EMax= 9.94D-15
 Solved reduced A of dimension   766 with   129 vectors.
 FullF1:  Do perturbations      1 to       3.
 Isotropic polarizability for W=    0.000000      312.59 Bohr**3.
 End of Minotr F.D. properties file   721 does not exist.
 End of Minotr F.D. properties file   722 does not exist.
 End of Minotr F.D. properties file   788 does not exist.
 Leave Link 1002 at Thu Sep  8 15:10:43 2022, MaxMem=  1342177280 cpu:           16859.2 elap:             360.5
 (Enter /mnt/opt/groups/app-gaussian/g16-avx2/l601.exe)
 Copying SCF densities to generalized density rwf, IOpCl= 0 IROHF=0.

 **********************************************************************

            Population analysis using the SCF Density.

 **********************************************************************

 Orbital symmetries:
       Occupied  (A) (A) (A) (A) (A) (A) (A) (A) (A) (A) (A) (A)
                 (A) (A) (A) (A) (A) (A) (A) (A) (A) (A) (A) (A)
                 (A) (A) (A) (A) (A) (A) (A) (A) (A) (A) (A) (A)
                 (A) (A) (A) (A) (A) (A) (A) (A) (A) (A) (A) (A)
                 (A) (A) (A) (A) (A) (A) (A) (A) (A) (A) (A) (A)
                 (A) (A) (A) (A) (A) (A) (A) (A) (A) (A) (A) (A)
                 (A) (A) (A) (A) (A) (A) (A) (A) (A) (A) (A) (A)
                 (A) (A)
       Virtual   (A) (A) (A) (A) (A) (A) (A) (A) (A) (A) (A) (A)
                 (A) (A) (A) (A) (A) (A) (A) (A) (A) (A) (A) (A)
                 (A) (A) (A) (A) (A) (A) (A) (A) (A) (A) (A) (A)
                 (A) (A) (A) (A) (A) (A) (A) (A) (A) (A) (A) (A)
                 (A) (A) (A) (A) (A) (A) (A) (A) (A) (A) (A) (A)
                 (A) (A) (A) (A) (A) (A) (A) (A) (A) (A) (A) (A)
                 (A) (A) (A) (A) (A) (A) (A) (A) (A) (A) (A) (A)
                 (A) (A) (A) (A) (A) (A) (A) (A) (A) (A) (A) (A)
                 (A) (A) (A) (A) (A) (A) (A) (A) (A) (A) (A) (A)
                 (A) (A) (A) (A) (A) (A) (A) (A) (A) (A) (A) (A)
                 (A) (A) (A) (A) (A) (A) (A) (A) (A) (A) (A) (A)
                 (A) (A) (A) (A) (A) (A) (A) (A) (A) (A) (A) (A)
                 (A) (A) (A) (A) (A) (A) (A) (A) (A) (A) (A) (A)
                 (A) (A) (A) (A) (A) (A) (A) (A) (A) (A) (A) (A)
                 (A) (A) (A) (A) (A) (A) (A) (A) (A) (A) (A) (A)
                 (A) (A) (A) (A) (A) (A) (A) (A) (A) (A) (A) (A)
                 (A) (A) (A) (A) (A) (A) (A) (A) (A) (A) (A) (A)
                 (A) (A) (A) (A) (A) (A) (A) (A) (A) (A) (A) (A)
                 (A) (A) (A) (A) (A) (A) (A) (A) (A) (A) (A) (A)
                 (A) (A) (A) (A) (A) (A) (A) (A) (A) (A) (A) (A)
                 (A) (A) (A) (A) (A) (A) (A) (A) (A) (A) (A) (A)
                 (A) (A) (A) (A) (A) (A) (A) (A) (A) (A) (A) (A)
                 (A) (A) (A) (A) (A) (A) (A) (A) (A) (A) (A) (A)
                 (A) (A) (A) (A) (A) (A) (A) (A) (A) (A) (A) (A)
                 (A) (A) (A) (A) (A) (A) (A) (A) (A) (A) (A) (A)
                 (A) (A) (A) (A) (A) (A) (A) (A) (A) (A) (A) (A)
                 (A) (A) (A) (A) (A) (A) (A) (A) (A) (A) (A) (A)
                 (A) (A) (A) (A) (A) (A) (A) (A) (A) (A) (A) (A)
                 (A) (A) (A) (A) (A) (A) (A) (A) (A) (A) (A) (A)
                 (A) (A) (A) (A) (A) (A) (A) (A) (A) (A) (A) (A)
                 (A) (A) (A) (A) (A) (A) (A) (A) (A) (A) (A) (A)
                 (A) (A) (A) (A) (A) (A) (A) (A) (A) (A) (A) (A)
 The electronic state is 1-A.
 Alpha  occ. eigenvalues --  -10.20451 -10.20309 -10.20292 -10.20222 -10.20167
 Alpha  occ. eigenvalues --  -10.20052 -10.20016 -10.19865 -10.19859 -10.19697
 Alpha  occ. eigenvalues --  -10.19124 -10.19107 -10.19077 -10.19075 -10.19066
 Alpha  occ. eigenvalues --  -10.19062 -10.19052 -10.19024 -10.19020 -10.19009
 Alpha  occ. eigenvalues --  -10.19001 -10.18990 -10.18989 -10.18904 -10.18854
 Alpha  occ. eigenvalues --  -10.18798  -0.88830  -0.87488  -0.85406  -0.83171
 Alpha  occ. eigenvalues --   -0.80899  -0.79973  -0.77838  -0.76516  -0.75165
 Alpha  occ. eigenvalues --   -0.73712  -0.72451  -0.71151  -0.70904  -0.63845
 Alpha  occ. eigenvalues --   -0.63613  -0.62644  -0.61353  -0.60654  -0.59163
 Alpha  occ. eigenvalues --   -0.58544  -0.54406  -0.53450  -0.52470  -0.51316
 Alpha  occ. eigenvalues --   -0.50308  -0.49247  -0.48515  -0.46937  -0.46521
 Alpha  occ. eigenvalues --   -0.45120  -0.43960  -0.43287  -0.42868  -0.42588
 Alpha  occ. eigenvalues --   -0.41952  -0.41380  -0.41162  -0.40040  -0.39821
 Alpha  occ. eigenvalues --   -0.39461  -0.39153  -0.38971  -0.37380  -0.36804
 Alpha  occ. eigenvalues --   -0.35876  -0.35707  -0.34218  -0.33845  -0.33415
 Alpha  occ. eigenvalues --   -0.32392  -0.31428  -0.31219  -0.30567  -0.28545
 Alpha  occ. eigenvalues --   -0.27174  -0.25866  -0.23711  -0.22687  -0.20670
 Alpha  occ. eigenvalues --   -0.19991
 Alpha virt. eigenvalues --   -0.05252  -0.04633  -0.03003  -0.01423   0.00381
 Alpha virt. eigenvalues --    0.02173   0.03633   0.06740   0.08200   0.09458
 Alpha virt. eigenvalues --    0.09650   0.10094   0.11086   0.11705   0.12220
 Alpha virt. eigenvalues --    0.13599   0.14145   0.15447   0.15579   0.16523
 Alpha virt. eigenvalues --    0.16882   0.17226   0.18403   0.18862   0.19745
 Alpha virt. eigenvalues --    0.21055   0.22298   0.22510   0.23294   0.24314
 Alpha virt. eigenvalues --    0.24513   0.25210   0.26711   0.27069   0.27576
 Alpha virt. eigenvalues --    0.28188   0.29542   0.30124   0.30921   0.31296
 Alpha virt. eigenvalues --    0.32037   0.33029   0.34090   0.34854   0.36304
 Alpha virt. eigenvalues --    0.38229   0.39405   0.40138   0.45410   0.45593
 Alpha virt. eigenvalues --    0.46872   0.47831   0.48317   0.50189   0.50429
 Alpha virt. eigenvalues --    0.51074   0.51664   0.52020   0.52761   0.53132
 Alpha virt. eigenvalues --    0.53945   0.54178   0.54430   0.54540   0.54684
 Alpha virt. eigenvalues --    0.55044   0.55982   0.56042   0.56505   0.56680
 Alpha virt. eigenvalues --    0.57386   0.57916   0.58490   0.58694   0.58800
 Alpha virt. eigenvalues --    0.59250   0.59597   0.59806   0.60117   0.60632
 Alpha virt. eigenvalues --    0.60684   0.61229   0.61575   0.61729   0.61826
 Alpha virt. eigenvalues --    0.62181   0.62482   0.62580   0.63237   0.63913
 Alpha virt. eigenvalues --    0.64718   0.65251   0.65674   0.66045   0.66818
 Alpha virt. eigenvalues --    0.67795   0.68723   0.68985   0.70012   0.71796
 Alpha virt. eigenvalues --    0.73177   0.75038   0.76321   0.78485   0.79097
 Alpha virt. eigenvalues --    0.79513   0.80409   0.81085   0.81462   0.81939
 Alpha virt. eigenvalues --    0.82163   0.82342   0.83328   0.83478   0.84096
 Alpha virt. eigenvalues --    0.84916   0.85065   0.86559   0.87262   0.87649
 Alpha virt. eigenvalues --    0.88806   0.89284   0.90159   0.90942   0.92724
 Alpha virt. eigenvalues --    0.93175   0.94077   0.94469   0.95349   0.95463
 Alpha virt. eigenvalues --    0.96678   0.96967   0.97672   0.98913   1.00060
 Alpha virt. eigenvalues --    1.00632   1.01780   1.03335   1.03741   1.04724
 Alpha virt. eigenvalues --    1.06108   1.06463   1.06926   1.09059   1.10575
 Alpha virt. eigenvalues --    1.11126   1.13062   1.13303   1.14556   1.16804
 Alpha virt. eigenvalues --    1.17069   1.17969   1.18757   1.20754   1.21840
 Alpha virt. eigenvalues --    1.23022   1.23653   1.24180   1.25067   1.25827
 Alpha virt. eigenvalues --    1.26655   1.26963   1.28698   1.28854   1.30171
 Alpha virt. eigenvalues --    1.31618   1.32243   1.34007   1.34606   1.34794
 Alpha virt. eigenvalues --    1.37252   1.37669   1.38113   1.39063   1.39774
 Alpha virt. eigenvalues --    1.40110   1.41009   1.41378   1.42020   1.43096
 Alpha virt. eigenvalues --    1.43245   1.43509   1.44877   1.46189   1.48453
 Alpha virt. eigenvalues --    1.49299   1.49973   1.51964   1.53927   1.54881
 Alpha virt. eigenvalues --    1.56946   1.57985   1.60732   1.65295   1.68178
 Alpha virt. eigenvalues --    1.71020   1.71624   1.72921   1.73610   1.74170
 Alpha virt. eigenvalues --    1.74995   1.75937   1.76812   1.77207   1.78181
 Alpha virt. eigenvalues --    1.79180   1.80393   1.81962   1.83076   1.84175
 Alpha virt. eigenvalues --    1.84547   1.85432   1.86128   1.86194   1.86907
 Alpha virt. eigenvalues --    1.87593   1.88074   1.88408   1.88886   1.89768
 Alpha virt. eigenvalues --    1.90284   1.91103   1.91443   1.91820   1.93015
 Alpha virt. eigenvalues --    1.93647   1.94367   1.95207   1.96104   1.96645
 Alpha virt. eigenvalues --    1.97522   1.98972   1.99671   1.99836   2.00151
 Alpha virt. eigenvalues --    2.01195   2.02528   2.04004   2.04236   2.05941
 Alpha virt. eigenvalues --    2.08444   2.09258   2.09823   2.15441   2.16372
 Alpha virt. eigenvalues --    2.18565   2.19127   2.19620   2.20486   2.21588
 Alpha virt. eigenvalues --    2.22877   2.23737   2.24696   2.25632   2.26971
 Alpha virt. eigenvalues --    2.28129   2.28538   2.29397   2.29775   2.30194
 Alpha virt. eigenvalues --    2.31113   2.31516   2.32632   2.33223   2.35046
 Alpha virt. eigenvalues --    2.35517   2.36706   2.37349   2.38453   2.38852
 Alpha virt. eigenvalues --    2.40229   2.41159   2.42012   2.42384   2.42578
 Alpha virt. eigenvalues --    2.44065   2.44597   2.45223   2.45654   2.46293
 Alpha virt. eigenvalues --    2.47175   2.47737   2.47981   2.51041   2.52165
 Alpha virt. eigenvalues --    2.52511   2.53631   2.54638   2.55217   2.56230
 Alpha virt. eigenvalues --    2.56768   2.57628   2.58449   2.58909   2.59433
 Alpha virt. eigenvalues --    2.59985   2.60267   2.60653   2.61471   2.62637
 Alpha virt. eigenvalues --    2.63812   2.63907   2.64502   2.65428   2.67362
 Alpha virt. eigenvalues --    2.68337   2.68627   2.68960   2.71250   2.71997
 Alpha virt. eigenvalues --    2.73028   2.74728   2.75067   2.75918   2.76968
 Alpha virt. eigenvalues --    2.78287   2.80466   2.81116   2.82320   2.84533
 Alpha virt. eigenvalues --    2.85231   2.88747   2.89662   2.90133   2.95873
 Alpha virt. eigenvalues --    2.99893   3.02433   3.05554   3.07521   3.11499
 Alpha virt. eigenvalues --    3.13571   3.14365   3.15777   3.16988   3.18188
 Alpha virt. eigenvalues --    3.18923   3.21455   3.22850   3.24294   3.24606
 Alpha virt. eigenvalues --    3.26392   3.27752   3.31927   3.32158   3.33129
 Alpha virt. eigenvalues --    3.33556   3.34167   3.35359   3.40034   3.42720
 Alpha virt. eigenvalues --    3.48088   3.48519   3.66926   3.68161   3.71839
 Alpha virt. eigenvalues --    3.78072   3.86642   3.88483   4.08484   4.09486
 Alpha virt. eigenvalues --    4.10975   4.12471   4.13547   4.13838   4.14623
 Alpha virt. eigenvalues --    4.14842   4.17174   4.17849   4.19085   4.19816
 Alpha virt. eigenvalues --    4.20729   4.32385   4.33199   4.36562   4.38822
 Alpha virt. eigenvalues --    4.43769   4.46373   4.50326   4.55884   4.59663
 Alpha virt. eigenvalues --    4.67199   4.77950   4.91120   4.99646
          Condensed to atoms (all electrons):
               1          2          3          4          5          6
     1  C    4.856011   0.507833   0.504390  -0.024746  -0.012216  -0.040042
     2  C    0.507833   5.019967  -0.024011  -0.066561   0.468451  -0.026523
     3  C    0.504390  -0.024011   4.850669   0.516936  -0.035839  -0.007576
     4  C   -0.024746  -0.066561   0.516936   5.044412  -0.065376   0.469481
     5  C   -0.012216   0.468451  -0.035839  -0.065376   4.767859   0.451437
     6  C   -0.040042  -0.026523  -0.007576   0.469481   0.451437   4.992204
     7  C    0.008156  -0.084465  -0.000607   0.014988   0.408390  -0.009080
     8  C   -0.000431   0.008905   0.000078  -0.001531   0.003853  -0.069879
     9  C   -0.000587   0.013512   0.008581  -0.089249  -0.002383   0.295804
    10  C    0.000044  -0.000459  -0.000238   0.010877  -0.046664   0.002308
    11  C   -0.000018  -0.000095   0.000426  -0.020742   0.010622  -0.086200
    12  C    0.000000  -0.000009   0.000000  -0.000046  -0.000349   0.013189
    13  C    0.000000   0.000000  -0.000013   0.000554  -0.000266   0.009511
    14  C    0.000000   0.000000   0.000000  -0.000033   0.000025  -0.000485
    15  C    0.000000  -0.000000  -0.000000   0.000001  -0.000028  -0.000057
    16  C   -0.000000   0.000000   0.000000  -0.000000   0.000000  -0.000000
    17  C    0.000000   0.000000   0.000000  -0.000000   0.000000  -0.000005
    18  C   -0.000000  -0.000000   0.000000   0.000000   0.000000  -0.000000
    19  C   -0.000000   0.000000   0.000000   0.000000  -0.000000  -0.000000
    20  C   -0.000000   0.000000  -0.000000   0.000000   0.000000   0.000000
    21  C    0.000000  -0.000000  -0.000000   0.000000  -0.000000   0.000000
    22  C   -0.000000  -0.000000   0.000000   0.000000  -0.000000   0.000000
    23  C    0.000000  -0.000000  -0.000000  -0.000000   0.000000   0.000000
    24  C    0.000000   0.000000  -0.000000  -0.000000  -0.000000   0.000000
    25  C   -0.000000   0.000000  -0.000000   0.000000  -0.000000  -0.000000
    26  C    0.000000   0.000000   0.000000  -0.000000  -0.000000  -0.000000
    27  H    0.365571  -0.034505  -0.039339   0.004127   0.002616   0.001146
    28  H   -0.043777   0.364113   0.004646   0.000578  -0.039952   0.004362
    29  H   -0.040228   0.004203   0.365231  -0.033977   0.001201   0.002767
    30  H    0.004538   0.000652  -0.044220   0.358044   0.004913  -0.029155
    31  H    0.000154  -0.008023   0.000023  -0.000243  -0.037298   0.003900
    32  H    0.000004  -0.000233  -0.000001   0.000017   0.002391   0.001230
    33  H   -0.000003  -0.000003   0.000267   0.003368  -0.000207  -0.013368
    34  H   -0.000000   0.000000   0.000000   0.000014   0.000002  -0.000280
    35  H    0.000000  -0.000000  -0.000000   0.000000  -0.000013   0.000007
    36  H    0.000000  -0.000000  -0.000000   0.000000  -0.000000   0.000000
    37  H   -0.000000  -0.000000   0.000000   0.000000  -0.000000  -0.000001
    38  H   -0.000000  -0.000000   0.000000   0.000000   0.000000  -0.000000
    39  H   -0.000000   0.000000   0.000000   0.000000   0.000000  -0.000000
    40  H    0.000000   0.000000  -0.000000  -0.000000   0.000000  -0.000000
    41  H    0.000000  -0.000000  -0.000000  -0.000000  -0.000000   0.000000
    42  H    0.000000  -0.000000  -0.000000  -0.000000   0.000000   0.000000
               7          8          9         10         11         12
     1  C    0.008156  -0.000431  -0.000587   0.000044  -0.000018   0.000000
     2  C   -0.084465   0.008905   0.013512  -0.000459  -0.000095  -0.000009
     3  C   -0.000607   0.000078   0.008581  -0.000238   0.000426   0.000000
     4  C    0.014988  -0.001531  -0.089249   0.010877  -0.020742  -0.000046
     5  C    0.408390   0.003853  -0.002383  -0.046664   0.010622  -0.000349
     6  C   -0.009080  -0.069879   0.295804   0.002308  -0.086200   0.013189
     7  C    5.087373   0.463339  -0.070536   0.005535  -0.001425   0.009377
     8  C    0.463339   5.087854  -0.038967   0.421787   0.014911  -0.084727
     9  C   -0.070536  -0.038967   5.045815   0.411855   0.435636  -0.002224
    10  C    0.005535   0.421787   0.411855   5.041045  -0.047111   0.323427
    11  C   -0.001425   0.014911   0.435636  -0.047111   5.099522  -0.066698
    12  C    0.009377  -0.084727  -0.002224   0.323427  -0.066698   5.015704
    13  C    0.000097  -0.001503   0.003571  -0.068248   0.464527  -0.025593
    14  C   -0.000262   0.009994  -0.044144  -0.000479  -0.005923   0.422109
    15  C    0.000543  -0.018989   0.010230  -0.078879  -0.001343   0.440531
    16  C   -0.000016   0.000555  -0.000241   0.008707   0.000080  -0.001611
    17  C   -0.000000  -0.000077  -0.000229   0.011938   0.007776  -0.003865
    18  C    0.000000  -0.000021  -0.000011   0.000132  -0.000204  -0.037179
    19  C   -0.000000   0.000000  -0.000013  -0.000024   0.000895   0.008094
    20  C   -0.000000   0.000000  -0.000010   0.000010  -0.000290  -0.000014
    21  C    0.000000   0.000000   0.000000  -0.000009  -0.000000  -0.000284
    22  C    0.000000  -0.000000   0.000000  -0.000001   0.000005  -0.000194
    23  C    0.000000  -0.000000   0.000000  -0.000000  -0.000037   0.000005
    24  C   -0.000000   0.000000   0.000000   0.000000  -0.000000   0.000061
    25  C   -0.000000   0.000000  -0.000000  -0.000000  -0.000000  -0.000001
    26  C   -0.000000   0.000000  -0.000000   0.000000   0.000000  -0.000000
    27  H   -0.000203   0.000004   0.000016  -0.000001  -0.000000  -0.000000
    28  H   -0.008816   0.000263  -0.000185   0.000013   0.000002   0.000000
    29  H    0.000010  -0.000001  -0.000241   0.000002   0.000011   0.000000
    30  H   -0.000202   0.000019  -0.014941  -0.000289   0.003996   0.000005
    31  H    0.359209  -0.034559   0.001381   0.002139   0.000020  -0.000266
    32  H   -0.035098   0.355038   0.004167  -0.028380  -0.000233  -0.013556
    33  H    0.000024  -0.000242  -0.027512   0.004116   0.355038   0.001309
    34  H   -0.000000   0.000018   0.001898   0.001523  -0.027307   0.002946
    35  H    0.000415   0.003468  -0.000327  -0.014055   0.000018  -0.029212
    36  H    0.000000   0.000013   0.000003  -0.000266  -0.000001   0.002441
    37  H    0.000000   0.000000  -0.000062   0.000005   0.001793  -0.000317
    38  H   -0.000000  -0.000000  -0.000000   0.000000  -0.000000   0.000014
    39  H    0.000000  -0.000000  -0.000000  -0.000000  -0.000000   0.000000
    40  H    0.000000  -0.000000  -0.000000   0.000000   0.000000  -0.000000
    41  H    0.000000   0.000000   0.000000  -0.000000   0.000000  -0.000001
    42  H    0.000000  -0.000000   0.000000  -0.000000  -0.000000   0.000000
              13         14         15         16         17         18
     1  C    0.000000   0.000000   0.000000  -0.000000   0.000000  -0.000000
     2  C    0.000000   0.000000  -0.000000   0.000000   0.000000  -0.000000
     3  C   -0.000013   0.000000  -0.000000   0.000000   0.000000   0.000000
     4  C    0.000554  -0.000033   0.000001  -0.000000  -0.000000   0.000000
     5  C   -0.000266   0.000025  -0.000028   0.000000   0.000000   0.000000
     6  C    0.009511  -0.000485  -0.000057  -0.000000  -0.000005  -0.000000
     7  C    0.000097  -0.000262   0.000543  -0.000016  -0.000000   0.000000
     8  C   -0.001503   0.009994  -0.018989   0.000555  -0.000077  -0.000021
     9  C    0.003571  -0.044144   0.010230  -0.000241  -0.000229  -0.000011
    10  C   -0.068248  -0.000479  -0.078879   0.008707   0.011938   0.000132
    11  C    0.464527  -0.005923  -0.001343   0.000080   0.007776  -0.000204
    12  C   -0.025593   0.422109   0.440531  -0.001611  -0.003865  -0.037179
    13  C    5.097076   0.422949   0.014332  -0.001073  -0.070634   0.008368
    14  C    0.422949   5.061339  -0.054075  -0.060965   0.338247  -0.036484
    15  C    0.014332  -0.054075   5.069999   0.470436  -0.062581  -0.006732
    16  C   -0.001073  -0.060965   0.470436   5.051255  -0.016325   0.436176
    17  C   -0.070634   0.338247  -0.062581  -0.016325   5.207543   0.440414
    18  C    0.008368  -0.036484  -0.006732   0.436176   0.440414   4.784297
    19  C   -0.020881  -0.086284  -0.001246   0.013261   0.320412  -0.033342
    20  C   -0.005842  -0.021611  -0.000008  -0.000077  -0.074922   0.008572
    21  C   -0.000082   0.012200   0.008420  -0.072891  -0.018718   0.431503
    22  C   -0.000025   0.007969   0.000059  -0.000272  -0.007252  -0.036251
    23  C   -0.000312   0.000840   0.000000  -0.000000   0.007298  -0.000209
    24  C   -0.000009  -0.000974  -0.000462   0.008419  -0.062954  -0.006443
    25  C    0.000011  -0.000093   0.000001  -0.000011   0.012577  -0.000013
    26  C   -0.000002  -0.000017  -0.000000   0.000000  -0.000484   0.000021
    27  H   -0.000000   0.000000   0.000000   0.000000   0.000000  -0.000000
    28  H   -0.000000  -0.000000  -0.000000  -0.000000  -0.000000   0.000000
    29  H    0.000000  -0.000000   0.000000  -0.000000  -0.000000   0.000000
    30  H    0.000343  -0.000008   0.000000  -0.000000  -0.000000   0.000000
    31  H   -0.000001   0.000002   0.000014   0.000000   0.000000  -0.000000
    32  H    0.000015  -0.000269   0.003174   0.000402   0.000008  -0.000016
    33  H   -0.035423   0.002344   0.000019  -0.000000  -0.000262   0.000003
    34  H    0.357388  -0.038297  -0.000223   0.000020  -0.005595  -0.000029
    35  H   -0.000222   0.004412   0.355849  -0.035121   0.001114   0.002565
    36  H    0.000018   0.001237  -0.035463   0.360485   0.004068  -0.038520
    37  H    0.006569   0.000810  -0.000004   0.000004  -0.007200  -0.000043
    38  H    0.000002  -0.000203   0.000249  -0.008568   0.004107  -0.038631
    39  H    0.000001   0.000002  -0.000000  -0.000000  -0.000218   0.000002
    40  H   -0.000000   0.000001  -0.000000   0.000000  -0.000188   0.000017
    41  H   -0.000000   0.000021   0.000004  -0.000213   0.001070   0.002440
    42  H    0.000000   0.000000   0.000000  -0.000000   0.000012  -0.000001
              19         20         21         22         23         24
     1  C   -0.000000  -0.000000   0.000000  -0.000000   0.000000   0.000000
     2  C    0.000000   0.000000  -0.000000  -0.000000  -0.000000   0.000000
     3  C    0.000000  -0.000000  -0.000000   0.000000  -0.000000  -0.000000
     4  C    0.000000   0.000000   0.000000   0.000000  -0.000000  -0.000000
     5  C   -0.000000   0.000000  -0.000000  -0.000000   0.000000  -0.000000
     6  C   -0.000000   0.000000   0.000000   0.000000   0.000000   0.000000
     7  C   -0.000000  -0.000000   0.000000   0.000000   0.000000  -0.000000
     8  C    0.000000   0.000000   0.000000  -0.000000  -0.000000   0.000000
     9  C   -0.000013  -0.000010   0.000000   0.000000   0.000000   0.000000
    10  C   -0.000024   0.000010  -0.000009  -0.000001  -0.000000   0.000000
    11  C    0.000895  -0.000290  -0.000000   0.000005  -0.000037  -0.000000
    12  C    0.008094  -0.000014  -0.000284  -0.000194   0.000005   0.000061
    13  C   -0.020881  -0.005842  -0.000082  -0.000025  -0.000312  -0.000009
    14  C   -0.086284  -0.021611   0.012200   0.007969   0.000840  -0.000974
    15  C   -0.001246  -0.000008   0.008420   0.000059   0.000000  -0.000462
    16  C    0.013261  -0.000077  -0.072891  -0.000272  -0.000000   0.008419
    17  C    0.320412  -0.074922  -0.018718  -0.007252   0.007298  -0.062954
    18  C   -0.033342   0.008572   0.431503  -0.036251  -0.000209  -0.006443
    19  C    5.003924   0.461920  -0.060678   0.468203  -0.014869  -0.024300
    20  C    0.461920   5.046192  -0.000988  -0.048561   0.515922   0.013325
    21  C   -0.060678  -0.000988   5.046363  -0.003574   0.000068   0.470514
    22  C    0.468203  -0.048561  -0.003574   4.750310  -0.035889   0.421643
    23  C   -0.014869   0.515922   0.000068  -0.035889   4.851023  -0.000450
    24  C   -0.024300   0.013325   0.470514   0.421643  -0.000450   5.061387
    25  C   -0.025146  -0.065985   0.008073   0.468530  -0.026471  -0.077119
    26  C   -0.037931  -0.026206  -0.000412  -0.014501   0.508869   0.007946
    27  H    0.000000  -0.000000  -0.000000  -0.000000   0.000000   0.000000
    28  H    0.000000  -0.000000   0.000000  -0.000000   0.000000  -0.000000
    29  H    0.000000   0.000000   0.000000   0.000000   0.000000  -0.000000
    30  H   -0.000000   0.000000   0.000000  -0.000000   0.000000   0.000000
    31  H    0.000000  -0.000000  -0.000000  -0.000000   0.000000   0.000000
    32  H    0.000000  -0.000000  -0.000000  -0.000000  -0.000000   0.000000
    33  H   -0.000001   0.000006  -0.000000   0.000000  -0.000000  -0.000000
    34  H    0.000909   0.006396  -0.000001  -0.000311   0.001505   0.000001
    35  H    0.000017  -0.000000  -0.000223  -0.000001   0.000000   0.000004
    36  H   -0.000205   0.000002  -0.008476   0.000014  -0.000000   0.000258
    37  H   -0.039301   0.361931   0.000011   0.003984  -0.037694  -0.000182
    38  H    0.001037   0.000017   0.361440   0.002649  -0.000000  -0.036274
    39  H    0.003037  -0.034688  -0.000000   0.001094   0.366034   0.000009
    40  H    0.004501   0.000536   0.000303  -0.040668   0.004651  -0.009262
    41  H    0.004141  -0.000225  -0.035298  -0.038363   0.000018   0.360908
    42  H    0.000949   0.004442   0.000004   0.003072  -0.039938  -0.000195
              25         26         27         28         29         30
     1  C   -0.000000   0.000000   0.365571  -0.043777  -0.040228   0.004538
     2  C    0.000000   0.000000  -0.034505   0.364113   0.004203   0.000652
     3  C   -0.000000   0.000000  -0.039339   0.004646   0.365231  -0.044220
     4  C    0.000000  -0.000000   0.004127   0.000578  -0.033977   0.358044
     5  C   -0.000000  -0.000000   0.002616  -0.039952   0.001201   0.004913
     6  C   -0.000000  -0.000000   0.001146   0.004362   0.002767  -0.029155
     7  C   -0.000000  -0.000000  -0.000203  -0.008816   0.000010  -0.000202
     8  C    0.000000   0.000000   0.000004   0.000263  -0.000001   0.000019
     9  C   -0.000000  -0.000000   0.000016  -0.000185  -0.000241  -0.014941
    10  C   -0.000000   0.000000  -0.000001   0.000013   0.000002  -0.000289
    11  C   -0.000000   0.000000  -0.000000   0.000002   0.000011   0.003996
    12  C   -0.000001  -0.000000  -0.000000   0.000000   0.000000   0.000005
    13  C    0.000011  -0.000002  -0.000000  -0.000000   0.000000   0.000343
    14  C   -0.000093  -0.000017   0.000000  -0.000000  -0.000000  -0.000008
    15  C    0.000001  -0.000000   0.000000  -0.000000   0.000000   0.000000
    16  C   -0.000011   0.000000   0.000000  -0.000000  -0.000000  -0.000000
    17  C    0.012577  -0.000484   0.000000  -0.000000  -0.000000  -0.000000
    18  C   -0.000013   0.000021  -0.000000   0.000000   0.000000   0.000000
    19  C   -0.025146  -0.037931   0.000000   0.000000   0.000000  -0.000000
    20  C   -0.065985  -0.026206  -0.000000  -0.000000   0.000000   0.000000
    21  C    0.008073  -0.000412  -0.000000   0.000000   0.000000   0.000000
    22  C    0.468530  -0.014501  -0.000000  -0.000000   0.000000  -0.000000
    23  C   -0.026471   0.508869   0.000000   0.000000   0.000000   0.000000
    24  C   -0.077119   0.007946   0.000000  -0.000000  -0.000000   0.000000
    25  C    5.007306   0.511194   0.000000   0.000000   0.000000  -0.000000
    26  C    0.511194   4.851456   0.000000   0.000000  -0.000000   0.000000
    27  H    0.000000   0.000000   0.625775  -0.005765  -0.005277  -0.000208
    28  H    0.000000   0.000000  -0.005765   0.633522  -0.000201   0.000019
    29  H    0.000000  -0.000000  -0.005277  -0.000201   0.626875  -0.006078
    30  H   -0.000000   0.000000  -0.000208   0.000019  -0.006078   0.633777
    31  H    0.000000   0.000000  -0.000013   0.006457   0.000000   0.000002
    32  H   -0.000000   0.000000  -0.000000  -0.000015  -0.000000   0.000000
    33  H    0.000000  -0.000000   0.000000   0.000000   0.000002   0.003219
    34  H   -0.000010  -0.000056  -0.000000   0.000000   0.000000   0.000001
    35  H   -0.000000   0.000000  -0.000000   0.000000   0.000000  -0.000000
    36  H   -0.000000  -0.000000   0.000000  -0.000000   0.000000   0.000000
    37  H    0.000683   0.004370   0.000000  -0.000000  -0.000000   0.000000
    38  H   -0.000219   0.000004   0.000000   0.000000   0.000000   0.000000
    39  H    0.004333  -0.040452  -0.000000  -0.000000   0.000000   0.000000
    40  H    0.365015  -0.043842   0.000000   0.000000   0.000000  -0.000000
    41  H   -0.008320   0.000166   0.000000  -0.000000   0.000000  -0.000000
    42  H   -0.035423   0.365798   0.000000   0.000000  -0.000000   0.000000
              31         32         33         34         35         36
     1  C    0.000154   0.000004  -0.000003  -0.000000   0.000000   0.000000
     2  C   -0.008023  -0.000233  -0.000003   0.000000  -0.000000  -0.000000
     3  C    0.000023  -0.000001   0.000267   0.000000  -0.000000  -0.000000
     4  C   -0.000243   0.000017   0.003368   0.000014   0.000000   0.000000
     5  C   -0.037298   0.002391  -0.000207   0.000002  -0.000013  -0.000000
     6  C    0.003900   0.001230  -0.013368  -0.000280   0.000007   0.000000
     7  C    0.359209  -0.035098   0.000024  -0.000000   0.000415   0.000000
     8  C   -0.034559   0.355038  -0.000242   0.000018   0.003468   0.000013
     9  C    0.001381   0.004167  -0.027512   0.001898  -0.000327   0.000003
    10  C    0.002139  -0.028380   0.004116   0.001523  -0.014055  -0.000266
    11  C    0.000020  -0.000233   0.355038  -0.027307   0.000018  -0.000001
    12  C   -0.000266  -0.013556   0.001309   0.002946  -0.029212   0.002441
    13  C   -0.000001   0.000015  -0.035423   0.357388  -0.000222   0.000018
    14  C    0.000002  -0.000269   0.002344  -0.038297   0.004412   0.001237
    15  C    0.000014   0.003174   0.000019  -0.000223   0.355849  -0.035463
    16  C    0.000000   0.000402  -0.000000   0.000020  -0.035121   0.360485
    17  C    0.000000   0.000008  -0.000262  -0.005595   0.001114   0.004068
    18  C   -0.000000  -0.000016   0.000003  -0.000029   0.002565  -0.038520
    19  C    0.000000   0.000000  -0.000001   0.000909   0.000017  -0.000205
    20  C   -0.000000  -0.000000   0.000006   0.006396  -0.000000   0.000002
    21  C   -0.000000  -0.000000  -0.000000  -0.000001  -0.000223  -0.008476
    22  C   -0.000000  -0.000000   0.000000  -0.000311  -0.000001   0.000014
    23  C    0.000000  -0.000000  -0.000000   0.001505   0.000000  -0.000000
    24  C    0.000000   0.000000  -0.000000   0.000001   0.000004   0.000258
    25  C    0.000000  -0.000000   0.000000  -0.000010  -0.000000  -0.000000
    26  C    0.000000   0.000000  -0.000000  -0.000056   0.000000  -0.000000
    27  H   -0.000013  -0.000000   0.000000  -0.000000  -0.000000   0.000000
    28  H    0.006457  -0.000015   0.000000   0.000000   0.000000  -0.000000
    29  H    0.000000  -0.000000   0.000002   0.000000   0.000000   0.000000
    30  H    0.000002   0.000000   0.003219   0.000001  -0.000000   0.000000
    31  H    0.627956  -0.005447   0.000000  -0.000000   0.000005   0.000000
    32  H   -0.005447   0.628505   0.000002   0.000000   0.002247   0.000006
    33  H    0.000000   0.000002   0.626317  -0.005306   0.000000  -0.000000
    34  H   -0.000000   0.000000  -0.005306   0.603844   0.000002   0.000000
    35  H    0.000005   0.002247   0.000000   0.000002   0.628307  -0.005343
    36  H    0.000000   0.000006  -0.000000   0.000000  -0.005343   0.628156
    37  H   -0.000000   0.000000   0.000031  -0.004832   0.000000  -0.000000
    38  H   -0.000000   0.000000   0.000000  -0.000000  -0.000016   0.006483
    39  H   -0.000000  -0.000000   0.000000   0.000025  -0.000000   0.000000
    40  H   -0.000000  -0.000000  -0.000000  -0.000000  -0.000000   0.000000
    41  H    0.000000  -0.000000  -0.000000   0.000000  -0.000000  -0.000014
    42  H    0.000000   0.000000  -0.000000   0.000000   0.000000  -0.000000
              37         38         39         40         41         42
     1  C   -0.000000  -0.000000  -0.000000   0.000000   0.000000   0.000000
     2  C   -0.000000  -0.000000   0.000000   0.000000  -0.000000  -0.000000
     3  C    0.000000   0.000000   0.000000  -0.000000  -0.000000  -0.000000
     4  C    0.000000   0.000000   0.000000  -0.000000  -0.000000  -0.000000
     5  C   -0.000000   0.000000   0.000000   0.000000  -0.000000   0.000000
     6  C   -0.000001  -0.000000  -0.000000  -0.000000   0.000000   0.000000
     7  C    0.000000  -0.000000   0.000000   0.000000   0.000000   0.000000
     8  C    0.000000  -0.000000  -0.000000  -0.000000   0.000000  -0.000000
     9  C   -0.000062  -0.000000  -0.000000  -0.000000   0.000000   0.000000
    10  C    0.000005   0.000000  -0.000000   0.000000  -0.000000  -0.000000
    11  C    0.001793  -0.000000  -0.000000   0.000000   0.000000  -0.000000
    12  C   -0.000317   0.000014   0.000000  -0.000000  -0.000001   0.000000
    13  C    0.006569   0.000002   0.000001  -0.000000  -0.000000   0.000000
    14  C    0.000810  -0.000203   0.000002   0.000001   0.000021   0.000000
    15  C   -0.000004   0.000249  -0.000000  -0.000000   0.000004   0.000000
    16  C    0.000004  -0.008568  -0.000000   0.000000  -0.000213  -0.000000
    17  C   -0.007200   0.004107  -0.000218  -0.000188   0.001070   0.000012
    18  C   -0.000043  -0.038631   0.000002   0.000017   0.002440  -0.000001
    19  C   -0.039301   0.001037   0.003037   0.004501   0.004141   0.000949
    20  C    0.361931   0.000017  -0.034688   0.000536  -0.000225   0.004442
    21  C    0.000011   0.361440  -0.000000   0.000303  -0.035298   0.000004
    22  C    0.003984   0.002649   0.001094  -0.040668  -0.038363   0.003072
    23  C   -0.037694  -0.000000   0.366034   0.004651   0.000018  -0.039938
    24  C   -0.000182  -0.036274   0.000009  -0.009262   0.360908  -0.000195
    25  C    0.000683  -0.000219   0.004333   0.365015  -0.008320  -0.035423
    26  C    0.004370   0.000004  -0.040452  -0.043842   0.000166   0.365798
    27  H    0.000000   0.000000  -0.000000   0.000000   0.000000   0.000000
    28  H   -0.000000   0.000000  -0.000000   0.000000  -0.000000   0.000000
    29  H   -0.000000   0.000000   0.000000   0.000000   0.000000  -0.000000
    30  H    0.000000   0.000000   0.000000  -0.000000  -0.000000   0.000000
    31  H   -0.000000  -0.000000  -0.000000  -0.000000   0.000000   0.000000
    32  H    0.000000   0.000000  -0.000000  -0.000000  -0.000000   0.000000
    33  H    0.000031   0.000000   0.000000  -0.000000  -0.000000  -0.000000
    34  H   -0.004832  -0.000000   0.000025  -0.000000   0.000000   0.000000
    35  H    0.000000  -0.000016  -0.000000  -0.000000  -0.000000   0.000000
    36  H   -0.000000   0.006483   0.000000   0.000000  -0.000014  -0.000000
    37  H    0.611113   0.000000  -0.006132   0.000019   0.000002  -0.000196
    38  H    0.000000   0.627266   0.000000  -0.000013  -0.005178  -0.000000
    39  H   -0.006132   0.000000   0.626179  -0.000204  -0.000000  -0.005341
    40  H    0.000019  -0.000013  -0.000204   0.633963   0.006432  -0.005908
    41  H    0.000002  -0.005178  -0.000000   0.006432   0.627165  -0.000013
    42  H   -0.000196  -0.000000  -0.005341  -0.005908  -0.000013   0.626524
 Mulliken charges:
               1
     1  C   -0.084651
     2  C   -0.142750
     3  C   -0.099403
     4  C   -0.120893
     5  C    0.118831
     6  C    0.035306
     7  C   -0.146743
     8  C   -0.119172
     9  C    0.059394
    10  C    0.039641
    11  C   -0.137651
    12  C    0.026933
    13  C   -0.155203
    14  C    0.066102
    15  C   -0.113771
    16  C   -0.152416
    17  C   -0.025076
    18  C    0.119619
    19  C    0.052919
    20  C   -0.139843
    21  C   -0.137265
    22  C    0.098328
    23  C   -0.100364
    24  C   -0.125852
    25  C   -0.138912
    26  C   -0.085920
    27  H    0.086056
    28  H    0.084736
    29  H    0.085699
    30  H    0.085571
    31  H    0.084585
    32  H    0.086040
    33  H    0.086262
    34  H    0.105752
    35  H    0.086102
    36  H    0.085104
    37  H    0.104636
    38  H    0.085834
    39  H    0.086317
    40  H    0.084646
    41  H    0.085259
    42  H    0.086213
 Sum of Mulliken charges =  -0.00000
 Mulliken charges with hydrogens summed into heavy atoms:
               1
     1  C    0.001404
     2  C   -0.058014
     3  C   -0.013704
     4  C   -0.035322
     5  C    0.118831
     6  C    0.035306
     7  C   -0.062158
     8  C   -0.033131
     9  C    0.059394
    10  C    0.039641
    11  C   -0.051389
    12  C    0.026933
    13  C   -0.049451
    14  C    0.066102
    15  C   -0.027669
    16  C   -0.067312
    17  C   -0.025076
    18  C    0.119619
    19  C    0.052919
    20  C   -0.035207
    21  C   -0.051431
    22  C    0.098328
    23  C   -0.014047
    24  C   -0.040593
    25  C   -0.054266
    26  C    0.000294
 APT charges:
               1
     1  C   -0.034539
     2  C    0.009292
     3  C   -0.022501
     4  C   -0.070074
     5  C   -0.020551
     6  C    0.058375
     7  C   -0.011068
     8  C   -0.059942
     9  C    0.023579
    10  C    0.050314
    11  C   -0.052052
    12  C    0.022417
    13  C   -0.079648
    14  C    0.019616
    15  C   -0.070965
    16  C   -0.002188
    17  C    0.056210
    18  C   -0.012657
    19  C    0.020783
    20  C   -0.077264
    21  C    0.010403
    22  C   -0.026843
    23  C   -0.016765
    24  C   -0.028707
    25  C    0.008173
    26  C   -0.029435
    27  H    0.007570
    28  H    0.012797
    29  H    0.008929
    30  H    0.038520
    31  H    0.006070
    32  H    0.037050
    33  H    0.027902
    34  H    0.045750
    35  H    0.035045
    36  H    0.009088
    37  H    0.048086
    38  H    0.013902
    39  H    0.015858
    40  H    0.010241
    41  H    0.010269
    42  H    0.008960
 Sum of APT charges =  -0.00000
 APT charges with hydrogens summed into heavy atoms:
               1
     1  C   -0.026969
     2  C    0.022089
     3  C   -0.013572
     4  C   -0.031554
     5  C   -0.020551
     6  C    0.058375
     7  C   -0.004998
     8  C   -0.022892
     9  C    0.023579
    10  C    0.050314
    11  C   -0.024150
    12  C    0.022417
    13  C   -0.033898
    14  C    0.019616
    15  C   -0.035920
    16  C    0.006899
    17  C    0.056210
    18  C   -0.012657
    19  C    0.020783
    20  C   -0.029179
    21  C    0.024305
    22  C   -0.026843
    23  C   -0.000907
    24  C   -0.018438
    25  C    0.018415
    26  C   -0.020475
 Electronic spatial extent (au):  <R**2>=          10864.1653
 Charge=             -0.0000 electrons
 Dipole moment (field-independent basis, Debye):
    X=              0.0572    Y=              0.0004    Z=              0.0328  Tot=              0.0659
 Quadrupole moment (field-independent basis, Debye-Ang):
   XX=           -127.5951   YY=           -129.7891   ZZ=           -154.5074
   XY=              0.1440   XZ=             -1.8969   YZ=              1.1756
 Traceless Quadrupole moment (field-independent basis, Debye-Ang):
   XX=              9.7021   YY=              7.5081   ZZ=            -17.2102
   XY=              0.1440   XZ=             -1.8969   YZ=              1.1756
 Octapole moment (field-independent basis, Debye-Ang**2):
  XXX=             -3.3800  YYY=              2.9421  ZZZ=              0.2753  XYY=              1.3421
  XXY=             -6.0550  XXZ=             -2.1474  XZZ=              0.4715  YZZ=             -2.4650
  YYZ=              3.7783  XYZ=            -18.0566
 Hexadecapole moment (field-independent basis, Debye-Ang**3):
 XXXX=         -10983.4998 YYYY=          -2444.4998 ZZZZ=           -268.4729 XXXY=              3.9411
 XXXZ=           -112.3307 YYYX=              6.5662 YYYZ=             -1.4726 ZZZX=             -0.6129
 ZZZY=              0.3008 XXYY=          -2242.3221 XXZZ=          -2248.7083 YYZZ=           -513.4478
 XXYZ=             11.9737 YYXZ=             19.1975 ZZXY=             -6.5083
 N-N= 1.989448544982D+03 E-N=-6.295288413510D+03  KE= 9.907929618289D+02
  Exact polarizability:     532.715       2.892     312.933     -12.385       4.760      92.117
 Approx polarizability:     789.495       9.031     607.887     -30.683      15.223     157.329
 No NMR shielding tensors so no spin-rotation constants.
 Leave Link  601 at Thu Sep  8 15:10:45 2022, MaxMem=  1342177280 cpu:              48.7 elap:               1.1
 (Enter /mnt/opt/groups/app-gaussian/g16-avx2/l701.exe)
 ... and contract with generalized density number  0.
 Compute integral second derivatives.
 R6Disp: Adding Grimme-D3 dispersion energy 2nd derivatives to the Hessian.
 Leave Link  701 at Thu Sep  8 15:10:46 2022, MaxMem=  1342177280 cpu:              76.3 elap:               1.7
 (Enter /mnt/opt/groups/app-gaussian/g16-avx2/l702.exe)
 L702 exits ... SP integral derivatives will be done elsewhere.
 Leave Link  702 at Thu Sep  8 15:10:46 2022, MaxMem=  1342177280 cpu:               2.1 elap:               0.1
 (Enter /mnt/opt/groups/app-gaussian/g16-avx2/l703.exe)
 Integral derivatives from FoFJK, PRISM(SPDF).
 Compute integral second derivatives, UseDBF=F ICtDFT=           0.
 Calling FoFJK, ICntrl=    100127 FMM=F ISym2X=0 I1Cent= 0 IOpClX= 0 NMat=1 NMatS=1 NMatT=0.
 FoFJK:  IHMeth= 1 ICntrl=  100127 DoSepK=F KAlg= 0 I1Cent=           0 FoldK=F
 IRaf=         0 NMat=       1 IRICut=       1 DoRegI=T DoRafI=F ISym2E= 0 IDoP0=0 IntGTp=1.
 FoFCou: FMM=F IPFlag=           0 FMFlag=      100000 FMFlg1=         800
         NFxFlg=           0 DoJE=F BraDBF=F KetDBF=F FulRan=T
         wScrn=  0.000000 ICntrl=    100127 IOpCl=  0 I1Cent=           0 NGrid=           0
         NMat0=    1 NMatS0=      1 NMatT0=    0 NMatD0=    1 NMtDS0=    0 NMtDT0=    0
 Symmetry not used in FoFCou.
 Leave Link  703 at Thu Sep  8 15:13:16 2022, MaxMem=  1342177280 cpu:            6997.1 elap:             150.0
 (Enter /mnt/opt/groups/app-gaussian/g16-avx2/l716.exe)
 Dipole        = 2.25056459D-02 1.67762474D-04 1.28884213D-02
 Polarizability= 5.32714748D+02 2.89219964D+00 3.12932781D+02
                -1.23845716D+01 4.76002373D+00 9.21173770D+01
 Full mass-weighted force constant matrix:
 Low frequencies ---   -1.7433   -0.0007   -0.0003    0.0004    0.5663    2.1793
 Low frequencies ---   36.8532   42.0755   79.9867
 Diagonal vibrational polarizability:
        7.4059456       2.5476566      13.7824100
 Harmonic frequencies (cm**-1), IR intensities (KM/Mole), Raman scattering
 activities (A**4/AMU), depolarization ratios for plane and unpolarized
 incident light, reduced masses (AMU), force constants (mDyne/A),
 and normal coordinates:
                      1                      2                      3
                      A                      A                      A
 Frequencies --     36.8523                42.0751                79.9867
 Red. masses --      5.2555                 4.5054                 4.9221
 Frc consts  --      0.0042                 0.0047                 0.0186
 IR Inten    --      0.1188                 0.0087                 0.1138
  Atom  AN      X      Y      Z        X      Y      Z        X      Y      Z
     1   6     0.04  -0.06   0.21    -0.00   0.02  -0.01    -0.08   0.12  -0.02
     2   6     0.02  -0.05   0.15     0.02  -0.02   0.14    -0.03   0.10  -0.02
     3   6     0.04  -0.05   0.15    -0.02   0.05  -0.18    -0.12   0.08   0.01
     4   6     0.03  -0.02   0.04    -0.02   0.04  -0.19    -0.10   0.02   0.04
     5   6     0.01  -0.02   0.03     0.02  -0.02   0.12    -0.02   0.04   0.02
     6   6     0.01   0.00  -0.02    -0.00   0.00  -0.03    -0.05  -0.00   0.04
     7   6     0.01  -0.00  -0.01     0.03  -0.05   0.24     0.02   0.02   0.02
     8   6     0.00   0.02  -0.08     0.03  -0.05   0.18     0.02  -0.02   0.01
     9   6     0.00   0.03  -0.11     0.00  -0.00  -0.03    -0.04  -0.05   0.04
    10   6     0.00   0.03  -0.11     0.01  -0.02   0.03    -0.01  -0.05   0.00
    11   6    -0.00   0.05  -0.19    -0.00   0.01  -0.07    -0.05  -0.07   0.07
    12   6     0.00   0.03  -0.11     0.00  -0.01  -0.03    -0.01  -0.07  -0.05
    13   6    -0.00   0.05  -0.20    -0.00  -0.00  -0.06    -0.04  -0.08   0.04
    14   6    -0.00   0.03  -0.13     0.00  -0.01  -0.05    -0.01  -0.07  -0.03
    15   6     0.01   0.03  -0.07    -0.00  -0.00  -0.07    -0.03  -0.06  -0.11
    16   6     0.02   0.02  -0.00    -0.01  -0.00  -0.12    -0.04  -0.05  -0.10
    17   6    -0.00   0.01  -0.05    -0.00  -0.00  -0.06     0.00  -0.06  -0.04
    18   6     0.01   0.01   0.02    -0.00  -0.00  -0.10    -0.03  -0.04  -0.03
    19   6    -0.02  -0.00  -0.02    -0.00   0.00  -0.01     0.05  -0.02  -0.04
    20   6    -0.07  -0.02  -0.10    -0.02   0.02   0.04     0.10  -0.07  -0.15
    21   6     0.03   0.01   0.14    -0.00  -0.01  -0.10    -0.03   0.02   0.07
    22   6    -0.00  -0.00   0.10     0.00  -0.00   0.02     0.06   0.06   0.08
    23   6    -0.09  -0.03  -0.06    -0.02   0.03   0.12     0.14  -0.02  -0.14
    24   6     0.03   0.00   0.18    -0.00  -0.01  -0.04     0.02   0.07   0.15
    25   6    -0.02  -0.01   0.15     0.00   0.01   0.10     0.11   0.12   0.12
    26   6    -0.06  -0.03   0.06    -0.00   0.03   0.16     0.16   0.07   0.01
    27   1     0.04  -0.09   0.30    -0.00   0.02   0.01    -0.09   0.16  -0.05
    28   1     0.02  -0.06   0.19     0.03  -0.04   0.27    -0.00   0.13  -0.04
    29   1     0.05  -0.06   0.21    -0.04   0.08  -0.31    -0.15   0.09   0.00
    30   1     0.03  -0.00   0.01    -0.04   0.07  -0.33    -0.13  -0.01   0.06
    31   1     0.01  -0.01   0.01     0.05  -0.08   0.37     0.04   0.04   0.02
    32   1    -0.00   0.02  -0.10     0.05  -0.07   0.27     0.05  -0.03   0.02
    33   1    -0.01   0.06  -0.23    -0.00   0.01  -0.09    -0.06  -0.08   0.12
    34   1    -0.00   0.07  -0.24     0.00  -0.00  -0.06    -0.06  -0.10   0.04
    35   1     0.01   0.03  -0.07    -0.01  -0.01  -0.09    -0.05  -0.06  -0.17
    36   1     0.03   0.02   0.04    -0.01  -0.00  -0.17    -0.05  -0.05  -0.13
    37   1    -0.10  -0.03  -0.20    -0.03   0.03   0.01     0.09  -0.16  -0.24
    38   1     0.05   0.01   0.20    -0.00  -0.01  -0.15    -0.07   0.04   0.10
    39   1    -0.13  -0.05  -0.13    -0.02   0.05   0.16     0.17  -0.06  -0.23
    40   1     0.00  -0.01   0.24     0.01   0.00   0.12     0.11   0.20   0.23
    41   1     0.05   0.00   0.28     0.00  -0.02  -0.04     0.03   0.12   0.25
    42   1    -0.07  -0.04   0.10    -0.00   0.03   0.22     0.20   0.12   0.03
                      4                      5                      6
                      A                      A                      A
 Frequencies --    100.0268               106.3146               157.8990
 Red. masses --      4.1755                 4.7682                 4.2062
 Frc consts  --      0.0246                 0.0318                 0.0618
 IR Inten    --      0.1474                 0.2656                 0.1007
  Atom  AN      X      Y      Z        X      Y      Z        X      Y      Z
     1   6    -0.01   0.02  -0.09    -0.04   0.02   0.19     0.03  -0.09   0.01
     2   6    -0.01   0.03  -0.14    -0.01   0.02   0.14    -0.01  -0.09   0.09
     3   6     0.01  -0.01   0.08    -0.07   0.04   0.02     0.06  -0.03  -0.13
     4   6     0.01  -0.03   0.15    -0.08   0.04  -0.14     0.05   0.02  -0.09
     5   6    -0.00   0.01  -0.04    -0.02   0.02  -0.03    -0.03  -0.02   0.05
     6   6     0.00  -0.01   0.05    -0.04   0.03  -0.12     0.00   0.02   0.04
     7   6    -0.00   0.01  -0.01    -0.01   0.03  -0.10    -0.06   0.02  -0.07
     8   6     0.01  -0.02   0.09    -0.01   0.02  -0.14    -0.06   0.08  -0.13
     9   6     0.00  -0.00   0.04    -0.03   0.00  -0.12    -0.00   0.05   0.10
    10   6     0.01  -0.02   0.09    -0.02  -0.01  -0.09    -0.02   0.07   0.02
    11   6    -0.02   0.02  -0.09    -0.03  -0.01  -0.07    -0.01   0.02   0.19
    12   6     0.01  -0.02   0.08    -0.01  -0.04   0.02    -0.00   0.06   0.05
    13   6    -0.02   0.03  -0.16    -0.02  -0.04   0.00    -0.02   0.03   0.11
    14   6    -0.01  -0.00  -0.07    -0.01  -0.05   0.01    -0.01   0.05   0.03
    15   6     0.02  -0.03   0.18     0.00  -0.05   0.16     0.04   0.04   0.08
    16   6     0.01  -0.02   0.10    -0.00  -0.05   0.18     0.04   0.01   0.01
    17   6    -0.00  -0.01  -0.11    -0.00  -0.05   0.02     0.00   0.00  -0.04
    18   6    -0.00  -0.01  -0.06    -0.01  -0.04   0.06     0.02  -0.00  -0.07
    19   6    -0.01  -0.02  -0.11     0.03  -0.03  -0.02    -0.01  -0.02  -0.06
    20   6    -0.02  -0.01  -0.11     0.09  -0.02   0.03    -0.03  -0.06  -0.15
    21   6    -0.01  -0.01  -0.11    -0.03  -0.01  -0.03     0.02  -0.02  -0.11
    22   6     0.00  -0.00  -0.04     0.02   0.00  -0.07     0.01  -0.02   0.04
    23   6    -0.01   0.02   0.04     0.13   0.03   0.10    -0.04  -0.06  -0.13
    24   6    -0.00  -0.01  -0.09    -0.02   0.00  -0.12     0.02  -0.03  -0.02
    25   6     0.02   0.03   0.12     0.06   0.05  -0.03     0.02   0.00   0.15
    26   6     0.02   0.05   0.18     0.12   0.07   0.08     0.00  -0.02   0.07
    27   1    -0.01   0.04  -0.17    -0.03   0.01   0.35     0.04  -0.14   0.02
    28   1    -0.02   0.06  -0.24     0.02   0.01   0.24    -0.05  -0.13   0.15
    29   1     0.01  -0.03   0.16    -0.09   0.05   0.02     0.10  -0.02  -0.25
    30   1     0.03  -0.05   0.29    -0.10   0.06  -0.27     0.07   0.07  -0.19
    31   1    -0.01   0.02  -0.05     0.01   0.04  -0.10    -0.08   0.03  -0.15
    32   1     0.00  -0.03   0.12    -0.00   0.03  -0.19    -0.11   0.13  -0.29
    33   1    -0.04   0.06  -0.18    -0.03  -0.02  -0.05    -0.00  -0.01   0.28
    34   1    -0.03   0.06  -0.27    -0.02  -0.06   0.06    -0.04   0.03   0.09
    35   1     0.04  -0.03   0.34     0.02  -0.05   0.25     0.07   0.06   0.18
    36   1     0.01  -0.02   0.17     0.01  -0.05   0.27     0.06   0.01   0.03
    37   1    -0.05  -0.03  -0.21     0.09  -0.05   0.04    -0.04  -0.09  -0.23
    38   1    -0.01  -0.01  -0.12    -0.06  -0.01  -0.04     0.02  -0.03  -0.18
    39   1    -0.02   0.03   0.06     0.17   0.05   0.16    -0.07  -0.08  -0.22
    40   1     0.03   0.04   0.20     0.04   0.08  -0.06     0.04   0.03   0.27
    41   1    -0.01  -0.01  -0.09    -0.04   0.02  -0.19     0.02  -0.04  -0.00
    42   1     0.04   0.08   0.32     0.15   0.11   0.14     0.01  -0.00   0.13
                      7                      8                      9
                      A                      A                      A
 Frequencies --    173.0622               201.5365               229.5346
 Red. masses --      4.5219                 5.1099                 4.4459
 Frc consts  --      0.0798                 0.1223                 0.1380
 IR Inten    --      0.4112                 0.2659                 2.6720
  Atom  AN      X      Y      Z        X      Y      Z        X      Y      Z
     1   6     0.03  -0.06   0.08     0.01  -0.10  -0.09    -0.01   0.06  -0.14
     2   6    -0.02  -0.01  -0.07    -0.07  -0.07  -0.03     0.02   0.00   0.10
     3   6     0.05  -0.04   0.10     0.08  -0.06  -0.01    -0.02   0.04  -0.09
     4   6     0.04   0.03  -0.04     0.06   0.02   0.07     0.01  -0.03   0.14
     5   6    -0.03   0.04  -0.12    -0.08   0.01   0.05     0.03  -0.04   0.18
     6   6    -0.01   0.06  -0.13    -0.03   0.06   0.04     0.02  -0.04   0.15
     7   6    -0.04   0.03  -0.01    -0.09   0.02   0.10     0.02  -0.01   0.04
     8   6    -0.02   0.01   0.13    -0.09   0.07   0.04    -0.00   0.03  -0.16
     9   6    -0.02   0.07  -0.10    -0.05   0.12  -0.02     0.01  -0.01  -0.01
    10   6    -0.02   0.03   0.07    -0.06   0.12  -0.04    -0.00   0.01  -0.10
    11   6    -0.02   0.09  -0.14    -0.07   0.10  -0.03     0.01   0.03  -0.15
    12   6    -0.01   0.01   0.12    -0.03   0.08  -0.09    -0.01   0.01  -0.05
    13   6    -0.01   0.03   0.05    -0.07   0.05   0.01     0.01   0.03  -0.10
    14   6    -0.01  -0.01   0.16    -0.04   0.04  -0.01    -0.01  -0.00   0.03
    15   6    -0.01   0.01  -0.01     0.01   0.06  -0.14    -0.02   0.01  -0.00
    16   6    -0.02  -0.01  -0.13     0.05  -0.02   0.01    -0.01  -0.00   0.05
    17   6    -0.00  -0.02   0.13    -0.02  -0.05   0.01    -0.01  -0.01   0.14
    18   6    -0.02  -0.03  -0.04     0.02  -0.05   0.09    -0.02  -0.01   0.07
    19   6     0.01  -0.02   0.12    -0.00  -0.09  -0.07    -0.00  -0.01   0.16
    20   6     0.04  -0.07   0.01     0.08  -0.10  -0.03     0.03  -0.04   0.07
    21   6    -0.04  -0.03  -0.15     0.03  -0.06   0.14    -0.05  -0.01  -0.12
    22   6     0.01   0.00   0.11    -0.01  -0.08  -0.11    -0.01   0.01   0.10
    23   6     0.05  -0.07  -0.11     0.16  -0.02   0.10     0.04  -0.05  -0.06
    24   6    -0.02  -0.02  -0.02     0.00  -0.06  -0.02    -0.05  -0.01  -0.09
    25   6     0.03   0.02   0.09     0.05  -0.02  -0.10     0.01   0.04   0.06
    26   6     0.05  -0.02  -0.04     0.15   0.01   0.08     0.04   0.00  -0.05
    27   1     0.04  -0.11   0.18     0.02  -0.14  -0.18    -0.03   0.11  -0.33
    28   1    -0.04  -0.03  -0.07    -0.14  -0.12  -0.05     0.03   0.01   0.10
    29   1     0.09  -0.08   0.24     0.14  -0.08  -0.01    -0.04   0.07  -0.21
    30   1     0.06   0.04  -0.00     0.12   0.06   0.13     0.00  -0.05   0.21
    31   1    -0.04   0.01   0.03    -0.10  -0.01   0.17     0.02   0.01  -0.01
    32   1    -0.02  -0.03   0.30    -0.11   0.08   0.08    -0.01   0.08  -0.34
    33   1    -0.02   0.14  -0.31    -0.09   0.11  -0.03     0.00   0.06  -0.24
    34   1    -0.01   0.04   0.05    -0.09   0.02   0.06     0.03   0.06  -0.13
    35   1    -0.01   0.02  -0.09     0.03   0.10  -0.25    -0.01   0.01  -0.01
    36   1    -0.02  -0.02  -0.29     0.10  -0.03   0.02    -0.00  -0.01   0.04
    37   1     0.04  -0.12  -0.02     0.09  -0.16  -0.05     0.03  -0.09   0.05
    38   1    -0.06  -0.04  -0.32     0.04  -0.05   0.25    -0.08  -0.03  -0.29
    39   1     0.05  -0.12  -0.24     0.21   0.01   0.21     0.06  -0.10  -0.18
    40   1     0.03   0.06   0.11     0.02   0.03  -0.14    -0.00   0.07   0.04
    41   1    -0.03  -0.02  -0.08    -0.00  -0.06  -0.02    -0.08  -0.03  -0.26
    42   1     0.06  -0.01  -0.11     0.19   0.07   0.18     0.05   0.01  -0.13
                     10                     11                     12
                      A                      A                      A
 Frequencies --    247.0949               258.6797               279.0888
 Red. masses --      5.2585                 4.6876                 4.2376
 Frc consts  --      0.1892                 0.1848                 0.1945
 IR Inten    --      0.2727                 0.4988                 1.2977
  Atom  AN      X      Y      Z        X      Y      Z        X      Y      Z
     1   6     0.13   0.04   0.01     0.12   0.00   0.02    -0.07   0.03   0.05
     2   6     0.12   0.05  -0.05     0.08   0.01   0.07    -0.01   0.00   0.04
     3   6     0.11   0.02   0.04     0.12   0.03  -0.09    -0.10   0.02  -0.04
     4   6     0.10   0.02  -0.02     0.11   0.05  -0.01    -0.08  -0.04  -0.02
     5   6     0.11   0.04  -0.04     0.06   0.05   0.03     0.00  -0.05  -0.02
     6   6     0.08   0.02  -0.06     0.06   0.04   0.07    -0.00  -0.08   0.03
     7   6     0.11   0.02   0.07     0.03   0.10  -0.14    -0.01  -0.03  -0.13
     8   6     0.10  -0.00   0.04     0.04   0.06  -0.04    -0.01  -0.04  -0.01
     9   6     0.06  -0.01  -0.05     0.04   0.00   0.10     0.02  -0.06   0.08
    10   6     0.03  -0.01  -0.09     0.02  -0.02   0.15     0.01  -0.05   0.12
    11   6     0.04  -0.07   0.08    -0.02   0.01  -0.07     0.06   0.03  -0.07
    12   6    -0.01  -0.01  -0.10    -0.01  -0.06   0.13     0.01   0.01   0.11
    13   6     0.02  -0.07   0.11    -0.02  -0.03  -0.10     0.05   0.08  -0.03
    14   6    -0.02  -0.02   0.02    -0.04  -0.06   0.02     0.04   0.04   0.15
    15   6    -0.07   0.01  -0.10    -0.05  -0.05   0.03    -0.01   0.04  -0.14
    16   6    -0.06   0.01   0.11    -0.09  -0.05  -0.14     0.01   0.04  -0.06
    17   6    -0.07  -0.01   0.06    -0.06  -0.06  -0.03     0.03   0.05   0.13
    18   6    -0.08   0.00   0.15    -0.09  -0.05  -0.07     0.05   0.05   0.15
    19   6    -0.09  -0.04  -0.04    -0.06  -0.05  -0.03     0.01   0.01  -0.05
    20   6    -0.08  -0.07  -0.12    -0.01  -0.05   0.02    -0.03  -0.01  -0.13
    21   6    -0.11   0.00   0.03    -0.10  -0.00   0.08     0.06   0.01   0.09
    22   6    -0.12  -0.00  -0.07    -0.08  -0.00  -0.02     0.01  -0.03  -0.12
    23   6    -0.04  -0.03  -0.07     0.05   0.02   0.09    -0.03  -0.00  -0.02
    24   6    -0.15  -0.01  -0.14    -0.08   0.02   0.11     0.01  -0.02  -0.11
    25   6    -0.07   0.06   0.06    -0.05   0.03  -0.10     0.00  -0.03  -0.02
    26   6    -0.02   0.06   0.10     0.02   0.04  -0.01     0.00   0.01   0.12
    27   1     0.13   0.05   0.04     0.12  -0.03   0.03    -0.07   0.06   0.08
    28   1     0.12   0.06  -0.06     0.05  -0.03   0.12     0.04   0.03   0.08
    29   1     0.10   0.02   0.10     0.13   0.05  -0.19    -0.15   0.05  -0.10
    30   1     0.10   0.02  -0.02     0.13   0.08  -0.03    -0.12  -0.07  -0.04
    31   1     0.11  -0.01   0.18     0.01   0.14  -0.33    -0.03  -0.00  -0.27
    32   1     0.14  -0.05   0.15     0.04   0.08  -0.17    -0.02  -0.03  -0.05
    33   1     0.04  -0.10   0.17    -0.07   0.07  -0.20     0.09   0.07  -0.25
    34   1     0.03  -0.08   0.17    -0.02   0.02  -0.22     0.07   0.16  -0.17
    35   1    -0.11  -0.01  -0.25    -0.06  -0.06   0.04    -0.04   0.05  -0.39
    36   1    -0.04   0.01   0.14    -0.09  -0.05  -0.26    -0.02   0.05  -0.25
    37   1    -0.06  -0.13  -0.14    -0.01  -0.08   0.01    -0.04  -0.01  -0.19
    38   1    -0.12   0.00   0.01    -0.12   0.01   0.17     0.09   0.00   0.12
    39   1    -0.03  -0.05  -0.12     0.11   0.03   0.17    -0.06   0.01  -0.02
    40   1    -0.07   0.11   0.14    -0.07   0.05  -0.17     0.02  -0.04   0.02
    41   1    -0.17  -0.02  -0.27    -0.07   0.05   0.24     0.00  -0.04  -0.21
    42   1     0.02   0.12   0.23     0.05   0.07  -0.02     0.02   0.04   0.29
                     13                     14                     15
                      A                      A                      A
 Frequencies --    332.2189               339.8857               406.5637
 Red. masses --      5.0602                 4.8086                 3.4506
 Frc consts  --      0.3291                 0.3273                 0.3360
 IR Inten    --      0.8571                 2.0301                 1.6522
  Atom  AN      X      Y      Z        X      Y      Z        X      Y      Z
     1   6     0.03  -0.02  -0.10    -0.03   0.08  -0.07     0.00  -0.02   0.02
     2   6    -0.02  -0.03   0.07     0.07   0.02   0.02    -0.04   0.04  -0.17
     3   6     0.06  -0.01  -0.02    -0.07   0.01   0.05     0.03  -0.03   0.14
     4   6     0.05   0.03   0.10    -0.04  -0.08   0.05    -0.00   0.07  -0.15
     5   6    -0.03   0.04   0.08     0.08  -0.09   0.04    -0.02   0.00   0.11
     6   6    -0.03   0.07  -0.01     0.04  -0.08  -0.08    -0.01   0.03   0.01
     7   6     0.00   0.04   0.04     0.04  -0.09   0.08    -0.00  -0.02   0.18
     8   6     0.01   0.02  -0.07     0.00  -0.00  -0.09    -0.02   0.03  -0.16
     9   6    -0.05   0.05  -0.13     0.03  -0.00  -0.15     0.01  -0.02   0.06
    10   6    -0.01  -0.00  -0.06    -0.00   0.02  -0.11    -0.01   0.00  -0.05
    11   6    -0.08   0.02  -0.12     0.07   0.02  -0.05     0.02  -0.02   0.06
    12   6     0.02  -0.12   0.07    -0.01   0.08   0.09     0.00  -0.05   0.07
    13   6    -0.05  -0.13   0.17     0.05   0.06   0.16     0.02   0.02  -0.12
    14   6     0.02  -0.14   0.18    -0.02   0.08   0.14     0.02  -0.02   0.03
    15   6     0.01  -0.12  -0.01     0.00   0.08   0.13    -0.01  -0.05   0.05
    16   6    -0.01  -0.06  -0.01    -0.01   0.04  -0.09    -0.04  -0.02  -0.09
    17   6     0.03  -0.02   0.02    -0.02   0.02  -0.01     0.02   0.00   0.09
    18   6     0.02  -0.02   0.00    -0.03   0.02  -0.15    -0.00   0.00   0.03
    19   6     0.08   0.07  -0.10    -0.07  -0.05  -0.08     0.03   0.02   0.04
    20   6    -0.03   0.13  -0.08    -0.02  -0.08  -0.09    -0.01  -0.00  -0.05
    21   6     0.03   0.02   0.03    -0.02   0.00  -0.02    -0.00   0.01   0.02
    22   6     0.10   0.05  -0.09    -0.08  -0.04  -0.04     0.03   0.01  -0.01
    23   6    -0.13   0.07  -0.03     0.04  -0.01   0.05    -0.02  -0.00   0.01
    24   6     0.09   0.08  -0.01    -0.03  -0.02   0.15     0.01   0.02  -0.01
    25   6     0.02  -0.02   0.01    -0.04  -0.02  -0.08     0.01  -0.02  -0.05
    26   6    -0.10   0.01   0.04     0.03   0.01   0.04    -0.01   0.00   0.05
    27   1     0.03  -0.04  -0.22    -0.05   0.17  -0.15     0.00  -0.03  -0.02
    28   1    -0.07  -0.08   0.12     0.14   0.08   0.03    -0.07   0.07  -0.41
    29   1     0.10  -0.03  -0.02    -0.13   0.02   0.12     0.06  -0.06   0.24
    30   1     0.11   0.04   0.23    -0.09  -0.14   0.11    -0.00   0.12  -0.37
    31   1     0.04   0.06   0.08     0.01  -0.15   0.18     0.02  -0.02   0.26
    32   1     0.03   0.02  -0.10    -0.02   0.01  -0.13    -0.03   0.08  -0.36
    33   1    -0.10   0.08  -0.27     0.13   0.01  -0.08     0.02  -0.03   0.09
    34   1    -0.11  -0.20   0.22     0.10   0.09   0.21     0.01   0.06  -0.24
    35   1    -0.02  -0.14  -0.10     0.04   0.10   0.26    -0.02  -0.05   0.05
    36   1    -0.07  -0.04  -0.06     0.02   0.03  -0.13    -0.08  -0.01  -0.21
    37   1    -0.04   0.26  -0.03     0.00  -0.15  -0.09    -0.03  -0.00  -0.13
    38   1    -0.02   0.04   0.09     0.04  -0.01   0.07    -0.02   0.01   0.01
    39   1    -0.20   0.10   0.00     0.08   0.02   0.15    -0.03  -0.00  -0.01
    40   1     0.07  -0.11   0.10    -0.06   0.03  -0.12     0.01  -0.06  -0.10
    41   1     0.08   0.13   0.04     0.01  -0.03   0.38    -0.00   0.04  -0.05
    42   1    -0.14  -0.03   0.14     0.07   0.05   0.11    -0.01   0.00   0.09
                     16                     17                     18
                      A                      A                      A
 Frequencies --    416.5571               434.9110               444.0028
 Red. masses --      5.6930                 3.5486                 4.1043
 Frc consts  --      0.5820                 0.3955                 0.4767
 IR Inten    --      1.3361                 1.6037                 4.0925
  Atom  AN      X      Y      Z        X      Y      Z        X      Y      Z
     1   6    -0.05  -0.04  -0.01     0.01   0.04  -0.02     0.05   0.04   0.06
     2   6    -0.04  -0.03  -0.02     0.05   0.02  -0.01     0.11   0.04  -0.12
     3   6    -0.04  -0.04   0.01    -0.01   0.01   0.04    -0.03  -0.03   0.04
     4   6    -0.04  -0.01  -0.02     0.00  -0.03  -0.02    -0.02  -0.09  -0.13
     5   6    -0.02  -0.02   0.02     0.05  -0.04   0.03     0.11  -0.09   0.06
     6   6    -0.02  -0.00  -0.00     0.03  -0.03  -0.03     0.04  -0.12   0.08
     7   6     0.04  -0.03   0.01    -0.02  -0.02   0.02     0.03  -0.05  -0.00
     8   6     0.05  -0.00  -0.02    -0.04   0.04  -0.02    -0.01   0.08  -0.00
     9   6    -0.01   0.02   0.00     0.01   0.02  -0.03    -0.02   0.03   0.09
    10   6     0.06   0.01   0.02    -0.03   0.03   0.03    -0.02   0.06   0.07
    11   6    -0.05  -0.01  -0.01     0.01   0.02  -0.01    -0.09   0.08  -0.09
    12   6     0.09  -0.01   0.03    -0.03   0.02   0.07    -0.03   0.04  -0.03
    13   6    -0.04  -0.05   0.01     0.00   0.01   0.00    -0.09  -0.00   0.07
    14   6    -0.00  -0.05   0.00    -0.03   0.02  -0.03    -0.06  -0.02   0.08
    15   6     0.23  -0.04   0.02    -0.02   0.01   0.05     0.02   0.03  -0.12
    16   6     0.23  -0.07  -0.07    -0.04  -0.01  -0.09     0.06  -0.05   0.13
    17   6    -0.02  -0.04   0.01    -0.02  -0.01  -0.09    -0.04  -0.06  -0.04
    18   6     0.14  -0.08  -0.02    -0.03  -0.02  -0.02    -0.01  -0.08   0.01
    19   6    -0.14  -0.03   0.08     0.00  -0.01  -0.05     0.01   0.00  -0.09
    20   6    -0.11  -0.04   0.06     0.05   0.08   0.19    -0.00   0.05  -0.01
    21   6     0.12   0.02   0.07    -0.00  -0.03   0.17    -0.03  -0.05  -0.08
    22   6    -0.19   0.07  -0.01     0.00  -0.05  -0.14     0.04   0.03   0.04
    23   6    -0.02   0.06  -0.06    -0.00  -0.03  -0.12    -0.01   0.06   0.04
    24   6     0.01  -0.02  -0.05    -0.03  -0.04  -0.13     0.04   0.02   0.05
    25   6    -0.14   0.22  -0.01     0.06   0.03   0.17     0.02   0.02   0.03
    26   6    -0.05   0.22  -0.02     0.02  -0.03  -0.04    -0.03   0.00  -0.07
    27   1    -0.05  -0.04  -0.02     0.01   0.07  -0.05     0.04   0.12   0.08
    28   1    -0.05  -0.04  -0.05     0.08   0.05  -0.03     0.15   0.12  -0.31
    29   1    -0.02  -0.05   0.03    -0.04   0.01   0.08    -0.12   0.01   0.04
    30   1    -0.04  -0.01  -0.03    -0.03  -0.05  -0.04    -0.09  -0.09  -0.33
    31   1     0.06  -0.00  -0.00    -0.07  -0.06  -0.00    -0.07  -0.10  -0.12
    32   1     0.03   0.02  -0.07    -0.07   0.07  -0.09    -0.05   0.13  -0.12
    33   1    -0.09   0.01  -0.03    -0.01   0.01   0.03    -0.14   0.15  -0.24
    34   1    -0.07  -0.07   0.00     0.03  -0.00   0.08    -0.11  -0.01   0.06
    35   1     0.28   0.00   0.06    -0.01   0.02   0.10     0.05   0.07  -0.21
    36   1     0.26  -0.08  -0.12    -0.03  -0.01  -0.16     0.14  -0.07   0.26
    37   1    -0.09  -0.12   0.06     0.09   0.16   0.40     0.00   0.10   0.03
    38   1     0.09   0.04   0.17     0.04  -0.02   0.42    -0.11  -0.04  -0.15
    39   1     0.12  -0.01  -0.14    -0.03  -0.06  -0.21    -0.01   0.09   0.12
    40   1    -0.17   0.32   0.00     0.10   0.10   0.46     0.03   0.00   0.05
    41   1     0.05  -0.20  -0.06    -0.04  -0.01  -0.12     0.04   0.06   0.09
    42   1     0.02   0.30  -0.02     0.01  -0.04  -0.02    -0.06  -0.04  -0.13
                     19                     20                     21
                      A                      A                      A
 Frequencies --    465.8263               493.8511               506.0193
 Red. masses --      4.0738                 4.9875                 4.3422
 Frc consts  --      0.5208                 0.7167                 0.6551
 IR Inten    --      4.7230                 0.1805                 1.0898
  Atom  AN      X      Y      Z        X      Y      Z        X      Y      Z
     1   6     0.05   0.05  -0.03     0.03  -0.08   0.03     0.06   0.06   0.08
     2   6     0.13  -0.01   0.07     0.00  -0.03  -0.07     0.05   0.07  -0.05
     3   6    -0.04  -0.02  -0.04    -0.03  -0.11  -0.02     0.05   0.08  -0.01
     4   6    -0.01  -0.13   0.05    -0.05  -0.04  -0.04     0.06  -0.01  -0.02
     5   6     0.10  -0.04  -0.11     0.01   0.04   0.07     0.03  -0.04   0.04
     6   6     0.01  -0.08  -0.11    -0.08  -0.02   0.11     0.05  -0.05   0.12
     7   6     0.02  -0.03   0.00     0.18   0.04  -0.06    -0.13   0.01  -0.04
     8   6    -0.01   0.11   0.04     0.20  -0.04   0.02    -0.14   0.02   0.09
     9   6    -0.05   0.08  -0.01    -0.09  -0.00  -0.01     0.00  -0.00  -0.02
    10   6    -0.04   0.10  -0.04     0.10  -0.05  -0.01    -0.12   0.02  -0.01
    11   6    -0.10   0.03   0.14    -0.17  -0.00  -0.08     0.03   0.02  -0.08
    12   6    -0.02  -0.00   0.03     0.06   0.05  -0.06    -0.09  -0.06  -0.12
    13   6    -0.10   0.02  -0.11    -0.17  -0.02   0.09     0.04  -0.07   0.09
    14   6    -0.04  -0.02  -0.07    -0.02   0.00  -0.05    -0.01  -0.01  -0.05
    15   6     0.02  -0.02   0.07     0.01   0.11   0.10    -0.04  -0.12   0.04
    16   6     0.00  -0.05  -0.10    -0.02   0.16  -0.07    -0.04  -0.04  -0.01
    17   6    -0.01  -0.04   0.09    -0.02   0.05   0.02     0.01   0.06   0.02
    18   6    -0.00  -0.06   0.06    -0.05   0.09  -0.05     0.07   0.06  -0.10
    19   6     0.06   0.05   0.10     0.02   0.06   0.11    -0.02   0.05   0.15
    20   6    -0.01   0.03  -0.07     0.04   0.01  -0.00    -0.01  -0.02  -0.01
    21   6    -0.01  -0.02   0.04    -0.02   0.00   0.07     0.13   0.04   0.02
    22   6     0.07   0.04   0.04     0.02  -0.04  -0.02    -0.03  -0.01  -0.02
    23   6    -0.03   0.02   0.00     0.01  -0.03  -0.06    -0.00  -0.03  -0.08
    24   6     0.04   0.04  -0.04    -0.03  -0.02  -0.03     0.07  -0.03  -0.02
    25   6     0.02  -0.03  -0.08     0.03  -0.07  -0.05    -0.04  -0.02  -0.09
    26   6    -0.02   0.02   0.06     0.06  -0.05   0.09     0.03   0.03   0.12
    27   1     0.04   0.13   0.03     0.02  -0.04   0.02     0.06   0.05   0.08
    28   1     0.19  -0.01   0.24    -0.08  -0.04  -0.21     0.08   0.13  -0.19
    29   1    -0.12   0.00  -0.00    -0.04  -0.10  -0.10    -0.01   0.12  -0.13
    30   1    -0.05  -0.20   0.21    -0.01   0.03  -0.19     0.01   0.00  -0.19
    31   1    -0.07  -0.16   0.12     0.25   0.14  -0.18    -0.23  -0.04  -0.16
    32   1    -0.06   0.09   0.16     0.22  -0.05  -0.01    -0.15   0.02   0.09
    33   1    -0.17  -0.01   0.33    -0.16  -0.01  -0.07     0.02   0.03  -0.09
    34   1    -0.15  -0.03  -0.13    -0.20  -0.10   0.22     0.03  -0.12   0.20
    35   1     0.04  -0.00   0.09    -0.01   0.07   0.28    -0.02  -0.12   0.25
    36   1     0.01  -0.06  -0.25    -0.00   0.16  -0.05    -0.14  -0.00   0.15
    37   1    -0.06   0.02  -0.23     0.03  -0.03  -0.06    -0.01  -0.10  -0.08
    38   1    -0.09  -0.01  -0.01     0.06  -0.01   0.15     0.19   0.03   0.13
    39   1    -0.07   0.01  -0.06    -0.06  -0.05  -0.16    -0.03  -0.08  -0.23
    40   1     0.02  -0.11  -0.21     0.02  -0.08  -0.11    -0.06  -0.02  -0.19
    41   1     0.01   0.08  -0.18    -0.04   0.01  -0.05     0.09  -0.12   0.02
    42   1    -0.04  -0.00   0.08     0.05  -0.04   0.17     0.07   0.08   0.23
                     22                     23                     24
                      A                      A                      A
 Frequencies --    508.0456               518.7439               534.5053
 Red. masses --      6.1984                 4.2437                 4.9509
 Frc consts  --      0.9426                 0.6728                 0.8334
 IR Inten    --      1.3599                 6.0835                 2.7005
  Atom  AN      X      Y      Z        X      Y      Z        X      Y      Z
     1   6     0.12   0.04   0.00     0.03   0.04  -0.14    -0.05   0.08  -0.07
     2   6     0.04   0.06   0.02     0.06  -0.02   0.08    -0.07   0.03   0.06
     3   6     0.09   0.02  -0.02    -0.00  -0.07   0.12     0.09   0.14   0.13
     4   6     0.06   0.00   0.01    -0.02  -0.04  -0.07     0.09   0.09  -0.05
     5   6     0.00   0.08  -0.03     0.04  -0.01   0.09    -0.04  -0.12   0.10
     6   6    -0.04   0.02  -0.03    -0.03   0.00  -0.15     0.09   0.04  -0.04
     7   6    -0.01   0.05   0.05     0.01   0.03  -0.00    -0.09  -0.13  -0.09
     8   6    -0.01  -0.09  -0.05     0.00   0.07  -0.03    -0.09  -0.13   0.03
     9   6    -0.06  -0.16   0.00    -0.05   0.03  -0.03     0.08   0.01  -0.06
    10   6    -0.09  -0.13  -0.05    -0.02  -0.02   0.16     0.06  -0.01   0.10
    11   6    -0.07  -0.18   0.01    -0.05   0.03   0.01    -0.02  -0.10  -0.04
    12   6    -0.13   0.04   0.07    -0.01  -0.09   0.07     0.05   0.09  -0.00
    13   6    -0.11   0.05  -0.07    -0.03  -0.05   0.03    -0.03  -0.10   0.04
    14   6    -0.15   0.06   0.09     0.02  -0.02  -0.08    -0.05  -0.02  -0.10
    15   6    -0.02   0.04  -0.00    -0.04  -0.08  -0.06     0.07   0.13   0.02
    16   6     0.02   0.01   0.02    -0.05   0.08   0.05     0.07   0.06  -0.05
    17   6    -0.11   0.07   0.05     0.02   0.10  -0.11    -0.06  -0.05  -0.01
    18   6     0.05   0.01   0.02     0.06   0.15   0.05    -0.06  -0.06   0.06
    19   6    -0.09   0.09  -0.01    -0.06   0.01   0.01     0.03   0.05   0.05
    20   6    -0.03   0.13  -0.01     0.00  -0.05  -0.03    -0.01   0.04  -0.08
    21   6     0.13  -0.18  -0.04     0.11   0.07  -0.00    -0.09  -0.09   0.05
    22   6    -0.02  -0.09   0.03    -0.06  -0.02   0.12     0.06   0.02   0.09
    23   6     0.05   0.20  -0.06     0.06  -0.01   0.06    -0.01   0.06   0.01
    24   6     0.11  -0.20   0.05    -0.00  -0.06  -0.04    -0.02  -0.00  -0.03
    25   6     0.09   0.03   0.00    -0.04  -0.01   0.03     0.04  -0.02  -0.04
    26   6     0.09   0.05  -0.04     0.04  -0.04  -0.04    -0.00   0.00   0.02
    27   1     0.13   0.00   0.04     0.01   0.11  -0.30    -0.05  -0.01  -0.26
    28   1     0.00   0.01   0.09     0.05  -0.03   0.11     0.00   0.11   0.01
    29   1     0.05   0.03   0.00    -0.03  -0.10   0.33     0.13   0.11   0.21
    30   1     0.11   0.02   0.10    -0.00  -0.04   0.01     0.01   0.05  -0.11
    31   1     0.04   0.06   0.15    -0.03   0.04  -0.16    -0.11  -0.08  -0.33
    32   1     0.14  -0.15  -0.02    -0.02   0.12  -0.23    -0.18  -0.06  -0.12
    33   1     0.03  -0.20  -0.03    -0.08   0.04   0.02    -0.06  -0.11   0.04
    34   1    -0.00   0.19  -0.17    -0.09  -0.11   0.06     0.00  -0.12   0.18
    35   1     0.04   0.10  -0.10    -0.11  -0.12  -0.17     0.07   0.12   0.09
    36   1    -0.00   0.02  -0.03    -0.20   0.13   0.04     0.20   0.02  -0.11
    37   1    -0.00   0.04   0.00     0.01  -0.15  -0.08    -0.02   0.02  -0.16
    38   1     0.23  -0.21  -0.09     0.22   0.03  -0.10    -0.15  -0.08  -0.04
    39   1     0.02   0.21  -0.06     0.06   0.00   0.09    -0.06   0.06  -0.01
    40   1     0.05   0.15   0.02    -0.07   0.03  -0.08     0.03  -0.07  -0.16
    41   1     0.13  -0.27   0.09     0.00  -0.19  -0.20    -0.07   0.07  -0.20
    42   1     0.01  -0.03  -0.02     0.05  -0.04  -0.17    -0.05  -0.05  -0.02
                     25                     26                     27
                      A                      A                      A
 Frequencies --    546.2496               552.9998               556.8416
 Red. masses --      5.8964                 3.3123                 4.2845
 Frc consts  --      1.0366                 0.5968                 0.7827
 IR Inten    --      4.6936                 2.1227                 2.8099
  Atom  AN      X      Y      Z        X      Y      Z        X      Y      Z
     1   6     0.11   0.05  -0.05    -0.02   0.02  -0.07    -0.03  -0.04  -0.12
     2   6     0.03   0.05   0.05    -0.01  -0.01   0.06     0.04  -0.08   0.06
     3   6     0.07  -0.02   0.04     0.00   0.01   0.03    -0.07  -0.13   0.10
     4   6     0.04  -0.02  -0.04     0.00   0.01  -0.02    -0.09   0.02  -0.06
     5   6    -0.00   0.05   0.05    -0.01   0.00  -0.07     0.04   0.05   0.15
     6   6    -0.06   0.00  -0.04    -0.01   0.03  -0.15    -0.03   0.01  -0.00
     7   6    -0.01   0.05  -0.01     0.02  -0.04   0.07     0.01   0.17  -0.10
     8   6     0.01  -0.11  -0.01     0.00   0.01  -0.07     0.05   0.06   0.12
     9   6    -0.08  -0.13  -0.03     0.02  -0.02   0.15     0.01  -0.01  -0.11
    10   6    -0.07  -0.14   0.02     0.03  -0.02   0.11    -0.03  -0.01   0.03
    11   6    -0.04  -0.09  -0.01    -0.01   0.01  -0.00     0.12   0.01   0.04
    12   6    -0.11   0.10   0.02     0.01   0.02  -0.05    -0.05   0.01  -0.04
    13   6    -0.09   0.15   0.03    -0.01  -0.00  -0.01     0.11   0.07  -0.01
    14   6    -0.08   0.14   0.02     0.00  -0.02   0.04     0.01   0.06  -0.04
    15   6    -0.02   0.08  -0.01    -0.01   0.03  -0.09    -0.03  -0.01  -0.01
    16   6     0.04  -0.13  -0.00     0.01   0.01   0.10    -0.02  -0.12   0.01
    17   6     0.01  -0.07  -0.06     0.00  -0.01  -0.02     0.00  -0.04   0.06
    18   6     0.07  -0.09  -0.04    -0.04  -0.02  -0.13    -0.02  -0.10   0.00
    19   6     0.06  -0.05   0.03     0.02   0.03   0.11     0.01   0.01   0.03
    20   6     0.07  -0.11   0.03     0.00   0.03   0.09    -0.05   0.05   0.01
    21   6     0.05   0.15   0.04    -0.04  -0.01  -0.03    -0.05  -0.10  -0.03
    22   6     0.04   0.15  -0.01     0.01  -0.02  -0.08     0.02  -0.03  -0.03
    23   6    -0.02  -0.20   0.07    -0.03  -0.03  -0.12    -0.04   0.07  -0.07
    24   6     0.10   0.20  -0.10    -0.01   0.01   0.05     0.01  -0.03   0.06
    25   6    -0.10   0.00   0.02     0.01  -0.02  -0.09     0.05   0.02  -0.06
    26   6    -0.08  -0.04   0.02     0.02   0.04   0.13    -0.01   0.07   0.04
    27   1     0.11   0.04  -0.12    -0.01  -0.01  -0.01    -0.06   0.10  -0.33
    28   1    -0.02   0.02   0.04     0.02  -0.05   0.26    -0.02  -0.09  -0.07
    29   1     0.01  -0.01   0.12     0.03  -0.04   0.24    -0.04  -0.15   0.14
    30   1     0.09   0.03  -0.02     0.02  -0.05   0.24    -0.06   0.08  -0.23
    31   1     0.04   0.11  -0.09     0.03  -0.05   0.12     0.00   0.23  -0.34
    32   1     0.13  -0.13  -0.09    -0.03   0.05  -0.22     0.13   0.03   0.10
    33   1     0.13  -0.14  -0.04    -0.05   0.11  -0.25     0.19  -0.08   0.24
    34   1     0.01   0.24   0.04    -0.01   0.05  -0.14     0.14   0.06   0.10
    35   1     0.13   0.20   0.01    -0.00   0.02   0.01     0.04   0.04   0.01
    36   1     0.12  -0.16   0.06     0.07  -0.00   0.37     0.04  -0.14   0.03
    37   1     0.01  -0.04  -0.08    -0.01   0.01   0.03    -0.04   0.06   0.03
    38   1    -0.11   0.20   0.15    -0.02  -0.00   0.13    -0.10  -0.09  -0.05
    39   1    -0.01  -0.22   0.02    -0.06  -0.10  -0.32    -0.03   0.05  -0.12
    40   1    -0.07  -0.14  -0.03     0.01  -0.04  -0.12     0.05   0.02  -0.05
    41   1     0.10   0.19  -0.16     0.01   0.06   0.24     0.01   0.02   0.13
    42   1     0.01   0.04  -0.09     0.04   0.06   0.28    -0.04   0.05   0.16
                     28                     29                     30
                      A                      A                      A
 Frequencies --    577.7058               591.9520               613.6040
 Red. masses --      3.7999                 6.8000                 3.7581
 Frc consts  --      0.7472                 1.4039                 0.8337
 IR Inten    --      1.0003                 1.2745                 4.0792
  Atom  AN      X      Y      Z        X      Y      Z        X      Y      Z
     1   6    -0.02  -0.04   0.04     0.03   0.07  -0.00    -0.03  -0.02   0.03
     2   6     0.01  -0.02  -0.05    -0.13   0.11   0.05     0.01  -0.02  -0.03
     3   6    -0.05  -0.03  -0.06     0.12   0.10   0.04    -0.01   0.01  -0.01
     4   6    -0.04   0.01   0.04     0.12  -0.05  -0.03    -0.01   0.02   0.03
     5   6     0.01   0.05  -0.05    -0.09  -0.10   0.02     0.02  -0.02   0.05
     6   6    -0.00   0.02  -0.01    -0.05  -0.03   0.02     0.03  -0.00   0.07
     7   6     0.02   0.05   0.09     0.12  -0.20  -0.10    -0.01   0.01  -0.05
     8   6     0.01   0.04  -0.06     0.10  -0.16  -0.01    -0.00   0.01   0.02
     9   6     0.03  -0.04   0.05    -0.12   0.10  -0.02     0.02   0.04  -0.15
    10   6    -0.00  -0.02   0.04     0.06  -0.04  -0.06     0.01   0.04  -0.10
    11   6     0.08   0.04  -0.06    -0.06   0.25   0.10    -0.01  -0.06   0.07
    12   6    -0.03   0.02  -0.02     0.03  -0.07  -0.01     0.03  -0.02   0.23
    13   6     0.08   0.03   0.13    -0.06   0.24   0.03    -0.01   0.00  -0.09
    14   6     0.01   0.04  -0.00     0.11   0.08   0.01    -0.02  -0.04   0.12
    15   6    -0.03   0.01   0.01    -0.12  -0.10  -0.01     0.01   0.03  -0.10
    16   6    -0.03  -0.07  -0.03    -0.11  -0.14   0.03     0.02   0.04   0.13
    17   6     0.00  -0.03  -0.16     0.11  -0.02  -0.04    -0.01  -0.01  -0.20
    18   6    -0.03  -0.07  -0.06     0.02  -0.03  -0.04    -0.02   0.01  -0.11
    19   6     0.01   0.04   0.09     0.02  -0.06   0.04     0.00   0.03   0.08
    20   6    -0.05   0.01  -0.10    -0.11  -0.02   0.03     0.01   0.01   0.05
    21   6    -0.02  -0.07   0.16     0.01  -0.03   0.02    -0.01   0.01   0.03
    22   6     0.04   0.01   0.18     0.01  -0.05   0.03     0.00   0.01   0.06
    23   6    -0.00   0.10   0.05    -0.03   0.09  -0.01     0.00  -0.02  -0.04
    24   6    -0.04  -0.06  -0.14    -0.03  -0.07  -0.01    -0.02  -0.00  -0.04
    25   6     0.05   0.00  -0.00     0.09   0.05  -0.02    -0.01  -0.03  -0.05
    26   6    -0.00   0.02  -0.03    -0.02   0.09  -0.03     0.03  -0.00   0.07
    27   1    -0.02  -0.03   0.18     0.06  -0.09  -0.12    -0.04   0.01  -0.07
    28   1    -0.01  -0.06   0.02    -0.11   0.14  -0.01     0.01   0.03  -0.19
    29   1    -0.02  -0.04  -0.06     0.04   0.13   0.01     0.01   0.04  -0.19
    30   1    -0.00   0.01   0.16     0.10  -0.04  -0.13    -0.04   0.05  -0.18
    31   1     0.04   0.04   0.16     0.19  -0.13  -0.11    -0.01  -0.02   0.04
    32   1     0.05   0.05  -0.14    -0.01  -0.15   0.09     0.01  -0.05   0.27
    33   1     0.12   0.09  -0.28     0.06   0.18   0.18    -0.02  -0.11   0.23
    34   1     0.09   0.08   0.05    -0.18   0.14   0.02     0.01   0.07  -0.20
    35   1     0.03   0.04   0.14    -0.13  -0.11  -0.06    -0.06   0.02  -0.48
    36   1     0.03  -0.09   0.11    -0.17  -0.12   0.07     0.04   0.03   0.11
    37   1    -0.08  -0.09  -0.30    -0.13  -0.04  -0.04    -0.03  -0.07  -0.13
    38   1    -0.03  -0.06   0.21     0.07  -0.04   0.05     0.02   0.02   0.18
    39   1    -0.02   0.08  -0.02     0.07   0.04  -0.06    -0.05  -0.09  -0.24
    40   1     0.01  -0.05  -0.26     0.08   0.06  -0.05    -0.04  -0.06  -0.24
    41   1    -0.09  -0.04  -0.41    -0.03  -0.10  -0.01    -0.02   0.01  -0.02
    42   1    -0.09  -0.09  -0.22    -0.09   0.02  -0.04     0.02  -0.02  -0.01
                     31                     32                     33
                      A                      A                      A
 Frequencies --    641.9386               657.5416               670.5253
 Red. masses --      3.6897                 6.8614                 6.1283
 Frc consts  --      0.8958                 1.7479                 1.6234
 IR Inten    --      1.1726                 1.2898                11.4479
  Atom  AN      X      Y      Z        X      Y      Z        X      Y      Z
     1   6    -0.02   0.02  -0.09     0.17   0.07   0.01    -0.14  -0.07  -0.00
     2   6     0.01  -0.03   0.09     0.01   0.12   0.02     0.15  -0.17  -0.05
     3   6     0.01  -0.02   0.10     0.02  -0.07  -0.02    -0.05   0.05   0.01
     4   6    -0.01   0.02  -0.09     0.02  -0.15  -0.03    -0.07   0.22   0.05
     5   6     0.01  -0.01  -0.01    -0.04   0.07   0.03     0.12  -0.05  -0.02
     6   6     0.01  -0.00   0.02    -0.10  -0.06  -0.01     0.13   0.10   0.01
     7   6    -0.02   0.02  -0.09    -0.16   0.12   0.04     0.01  -0.04  -0.01
     8   6    -0.00  -0.00   0.09    -0.13   0.01   0.01    -0.00  -0.02  -0.01
     9   6     0.01  -0.01   0.11    -0.07  -0.07  -0.03     0.08   0.02  -0.00
    10   6    -0.01   0.05  -0.14    -0.05  -0.03  -0.00     0.03   0.00   0.01
    11   6    -0.01  -0.02   0.05    -0.01  -0.08  -0.01    -0.10  -0.08  -0.02
    12   6     0.01  -0.01  -0.13     0.08   0.01   0.01    -0.03   0.04  -0.00
    13   6    -0.01  -0.02  -0.07     0.01  -0.06  -0.00    -0.12  -0.01   0.01
    14   6    -0.00  -0.07   0.20     0.11  -0.05   0.00    -0.03   0.01  -0.01
    15   6     0.02  -0.02   0.01     0.08   0.09  -0.01    -0.17   0.08   0.02
    16   6     0.01   0.04  -0.01     0.08   0.17  -0.00    -0.14   0.00   0.01
    17   6    -0.01   0.01   0.09     0.15  -0.04  -0.03     0.06  -0.03   0.03
    18   6    -0.02   0.02  -0.17    -0.01   0.07  -0.01     0.04   0.04  -0.01
    19   6     0.00   0.02   0.02     0.08  -0.16   0.02     0.04  -0.13   0.03
    20   6    -0.00  -0.01  -0.07    -0.21  -0.14   0.06    -0.16  -0.15   0.05
    21   6     0.01   0.02   0.08    -0.08   0.07   0.00     0.13   0.03  -0.02
    22   6    -0.00  -0.00  -0.01     0.11  -0.08  -0.01     0.09  -0.02  -0.04
    23   6     0.02   0.03   0.09    -0.08   0.03   0.01    -0.05  -0.01   0.04
    24   6    -0.02  -0.01  -0.09    -0.15   0.00   0.02     0.13  -0.01  -0.02
    25   6     0.01   0.01   0.09     0.25   0.05  -0.05     0.15   0.08  -0.02
    26   6    -0.00  -0.04  -0.09    -0.07   0.13  -0.04    -0.08   0.13  -0.06
    27   1    -0.03   0.05  -0.21     0.17   0.08   0.02    -0.16   0.06   0.04
    28   1     0.02  -0.02   0.10    -0.07   0.05  -0.00     0.25  -0.09  -0.04
    29   1     0.02  -0.03   0.18    -0.18   0.00  -0.01     0.19  -0.04  -0.02
    30   1    -0.02   0.03  -0.14     0.07  -0.11  -0.02    -0.12   0.18   0.07
    31   1    -0.03  -0.02  -0.01    -0.18   0.10   0.02    -0.02  -0.08  -0.02
    32   1    -0.00  -0.05   0.31    -0.06  -0.00  -0.02    -0.04  -0.01  -0.02
    33   1    -0.06   0.07  -0.17     0.04  -0.08  -0.07    -0.17  -0.06   0.01
    34   1    -0.02   0.09  -0.36    -0.03  -0.07  -0.08    -0.11  -0.01   0.04
    35   1     0.01  -0.05   0.24     0.03   0.04   0.02    -0.18   0.08   0.01
    36   1     0.02   0.05   0.26     0.13   0.15   0.00    -0.17   0.02   0.01
    37   1    -0.02  -0.05  -0.17    -0.22  -0.09   0.08    -0.17  -0.11   0.05
    38   1     0.07   0.03   0.34     0.01   0.05   0.01     0.18   0.03   0.01
    39   1     0.01   0.05   0.14     0.18  -0.03   0.03     0.20  -0.07   0.06
    40   1     0.01   0.01   0.09     0.29  -0.04   0.01     0.19   0.00   0.08
    41   1    -0.01  -0.00   0.01    -0.17   0.08   0.01     0.15  -0.06   0.03
    42   1    -0.03  -0.08  -0.21    -0.19  -0.00   0.03    -0.13   0.08  -0.02
                     34                     35                     36
                      A                      A                      A
 Frequencies --    697.7714               718.4650               744.9064
 Red. masses --      3.2324                 5.7921                 2.6348
 Frc consts  --      0.9273                 1.7615                 0.8614
 IR Inten    --      3.1779                 7.1326                 2.5246
  Atom  AN      X      Y      Z        X      Y      Z        X      Y      Z
     1   6    -0.01   0.02  -0.09     0.00   0.01  -0.01    -0.04  -0.01   0.03
     2   6     0.01  -0.02   0.08    -0.19   0.10   0.05    -0.06   0.02  -0.05
     3   6     0.00  -0.02   0.09     0.03  -0.02   0.01     0.01   0.03  -0.07
     4   6    -0.01   0.03  -0.09     0.06  -0.16  -0.05     0.02  -0.03  -0.01
     5   6    -0.00   0.02  -0.08    -0.10   0.02  -0.01    -0.01  -0.04   0.12
     6   6     0.01  -0.02   0.09    -0.04  -0.07   0.00     0.00  -0.00  -0.08
     7   6    -0.01   0.02  -0.05     0.08   0.02  -0.01     0.05  -0.01  -0.01
     8   6    -0.01  -0.00  -0.01     0.07   0.14  -0.00     0.05   0.05   0.10
     9   6     0.02  -0.04   0.17     0.04   0.02   0.02     0.01   0.01  -0.03
    10   6    -0.01   0.03  -0.16     0.03   0.07   0.01    -0.01   0.04  -0.02
    11   6    -0.00   0.01  -0.05     0.07  -0.03  -0.02     0.01  -0.06   0.07
    12   6    -0.00   0.01   0.01     0.00   0.04   0.04    -0.03   0.02  -0.09
    13   6    -0.00  -0.02   0.07     0.10  -0.15  -0.02     0.01  -0.02  -0.04
    14   6    -0.00   0.01  -0.01    -0.03  -0.06  -0.04    -0.04  -0.02   0.13
    15   6    -0.00   0.00   0.09    -0.16   0.15   0.03    -0.01   0.00   0.02
    16   6    -0.01  -0.01  -0.04    -0.12   0.09   0.03    -0.02  -0.00  -0.06
    17   6     0.00  -0.01  -0.15    -0.04  -0.04   0.00    -0.02  -0.00  -0.06
    18   6     0.02   0.01   0.14    -0.06  -0.02  -0.02     0.02   0.01   0.05
    19   6    -0.01  -0.03  -0.07     0.03  -0.01   0.03    -0.03  -0.04  -0.10
    20   6     0.00   0.01   0.08     0.02  -0.07  -0.01    -0.02   0.00   0.07
    21   6     0.01   0.01  -0.01     0.08  -0.19  -0.01     0.03   0.04   0.03
    22   6     0.01   0.01   0.07     0.03   0.07  -0.03     0.02   0.01   0.08
    23   6    -0.01  -0.02  -0.07    -0.01  -0.09   0.05    -0.01  -0.01  -0.05
    24   6     0.00   0.01   0.04     0.25  -0.03  -0.04     0.01   0.02   0.02
    25   6    -0.00  -0.01  -0.07    -0.07   0.10   0.01     0.03  -0.01  -0.05
    26   6     0.01   0.03   0.07    -0.10   0.12  -0.03     0.02   0.01   0.05
    27   1    -0.01   0.04  -0.13     0.03  -0.14  -0.09    -0.01  -0.12   0.22
    28   1     0.02  -0.04   0.15    -0.25   0.06   0.02    -0.06   0.01  -0.00
    29   1     0.01  -0.03   0.14    -0.11   0.04  -0.00     0.02  -0.02   0.19
    30   1    -0.01   0.04  -0.15     0.03  -0.18  -0.10     0.03  -0.12   0.33
    31   1     0.01  -0.07   0.29     0.10   0.01   0.11     0.01   0.08  -0.39
    32   1     0.04  -0.12   0.41     0.02   0.12   0.16    -0.00   0.14  -0.23
    33   1    -0.02   0.10  -0.31    -0.01  -0.00  -0.03    -0.03   0.04  -0.19
    34   1    -0.00   0.04  -0.06     0.12  -0.12  -0.02     0.05   0.11  -0.28
    35   1    -0.03   0.01  -0.17    -0.22   0.11  -0.10     0.03   0.01   0.23
    36   1    -0.05  -0.00  -0.33    -0.08   0.08  -0.06    -0.03   0.00   0.08
    37   1     0.00   0.02   0.10    -0.01  -0.03  -0.06    -0.01   0.01   0.10
    38   1    -0.03  -0.00  -0.28     0.08  -0.17   0.14    -0.01   0.03  -0.27
    39   1    -0.01  -0.05  -0.15     0.10  -0.13   0.01     0.01  -0.03  -0.07
    40   1    -0.02  -0.02  -0.15    -0.05   0.02   0.00     0.02  -0.03  -0.11
    41   1    -0.03  -0.03  -0.19     0.28  -0.02   0.11    -0.03  -0.04  -0.30
    42   1     0.01   0.03   0.08    -0.02   0.20  -0.12    -0.00  -0.01   0.05
                     37                     38                     39
                      A                      A                      A
 Frequencies --    750.7261               759.6265               767.0228
 Red. masses --      4.3205                 1.4436                 1.3894
 Frc consts  --      1.4347                 0.4908                 0.4816
 IR Inten    --      1.9775                 2.8821                66.0494
  Atom  AN      X      Y      Z        X      Y      Z        X      Y      Z
     1   6    -0.10  -0.02  -0.01    -0.02   0.00  -0.03     0.00   0.01  -0.05
     2   6    -0.14   0.01   0.05    -0.02   0.01  -0.04     0.00   0.01  -0.03
     3   6     0.05   0.05   0.05     0.00   0.02  -0.04    -0.00  -0.00  -0.02
     4   6     0.07  -0.06  -0.01     0.00   0.00  -0.05    -0.01   0.01  -0.06
     5   6    -0.04  -0.01  -0.07     0.00  -0.01   0.05    -0.00   0.00   0.00
     6   6     0.03  -0.05   0.02     0.01  -0.01   0.02     0.00  -0.01   0.08
     7   6     0.12  -0.01  -0.01     0.01   0.00  -0.00    -0.01   0.00   0.01
     8   6     0.09   0.17  -0.02     0.01   0.01   0.03    -0.01  -0.01   0.01
     9   6     0.04  -0.02   0.00     0.01  -0.01   0.01     0.00   0.00  -0.00
    10   6    -0.03   0.05   0.05    -0.01   0.01  -0.05     0.00   0.01  -0.04
    11   6     0.02  -0.09  -0.06     0.01  -0.01  -0.01    -0.00   0.01  -0.02
    12   6    -0.09   0.03   0.05    -0.01   0.00   0.02     0.01  -0.01   0.05
    13   6     0.01  -0.04   0.01     0.00  -0.01   0.03     0.00   0.01  -0.02
    14   6    -0.11   0.04  -0.05    -0.01   0.02  -0.05     0.01  -0.00  -0.01
    15   6     0.02  -0.02  -0.02     0.01  -0.01   0.04    -0.01   0.01  -0.02
    16   6     0.03  -0.10   0.02     0.01  -0.02   0.04    -0.00   0.00   0.02
    17   6    -0.06   0.03   0.04    -0.01   0.01  -0.00     0.01  -0.00   0.00
    18   6     0.06   0.00  -0.04     0.01   0.00   0.02    -0.01  -0.01  -0.05
    19   6    -0.07  -0.01   0.06    -0.00   0.01   0.04     0.01   0.02   0.04
    20   6    -0.11  -0.04  -0.02    -0.01   0.00  -0.00     0.00  -0.01  -0.04
    21   6     0.02   0.19  -0.01    -0.01   0.02  -0.05     0.00  -0.01   0.03
    22   6     0.02  -0.04  -0.02    -0.01  -0.02  -0.07     0.00   0.01   0.04
    23   6    -0.00   0.08  -0.02     0.01   0.03   0.05    -0.01  -0.01  -0.04
    24   6    -0.06   0.07  -0.00    -0.02   0.01  -0.02     0.01  -0.01   0.00
    25   6     0.14  -0.07  -0.01     0.03  -0.00   0.05    -0.02  -0.01  -0.04
    26   6     0.06  -0.09  -0.03     0.01  -0.01   0.01    -0.01  -0.01  -0.04
    27   1    -0.08  -0.15  -0.21     0.01  -0.09   0.33     0.03  -0.07   0.36
    28   1    -0.14   0.03  -0.02     0.00  -0.04   0.20     0.03  -0.07   0.31
    29   1     0.04   0.09  -0.14     0.03  -0.07   0.36     0.02  -0.08   0.37
    30   1    -0.02  -0.07  -0.24     0.02  -0.07   0.29     0.01  -0.04   0.19
    31   1     0.11  -0.07   0.20    -0.01   0.04  -0.16    -0.01   0.02  -0.08
    32   1     0.11   0.12   0.16     0.02   0.02  -0.03    -0.01  -0.01  -0.02
    33   1     0.01  -0.12   0.05     0.00   0.01  -0.06     0.00  -0.04   0.14
    34   1     0.11  -0.00   0.13     0.00   0.01  -0.00     0.00  -0.05   0.14
    35   1     0.13   0.07  -0.09    -0.00   0.01  -0.28    -0.02   0.01  -0.04
    36   1    -0.00  -0.09   0.03    -0.03  -0.02  -0.28     0.01  -0.00   0.08
    37   1    -0.05  -0.09   0.15    -0.05  -0.10  -0.21     0.06   0.09   0.22
    38   1    -0.01   0.20  -0.01     0.03   0.04   0.23    -0.01  -0.02  -0.07
    39   1     0.05   0.15   0.21    -0.06  -0.06  -0.23     0.08   0.12   0.37
    40   1     0.18  -0.02   0.20     0.00  -0.04  -0.14     0.02   0.07   0.27
    41   1    -0.06   0.04  -0.08     0.03   0.05   0.31    -0.02  -0.03  -0.18
    42   1    -0.02  -0.15   0.27    -0.06  -0.11  -0.26     0.08   0.12   0.37
                     40                     41                     42
                      A                      A                      A
 Frequencies --    781.3482               803.2735               808.7414
 Red. masses --      1.8948                 2.5055                 3.7407
 Frc consts  --      0.6816                 0.9525                 1.4415
 IR Inten    --      2.2723                10.4715                 9.1878
  Atom  AN      X      Y      Z        X      Y      Z        X      Y      Z
     1   6     0.01  -0.01   0.07     0.03   0.00   0.03     0.03   0.02  -0.02
     2   6     0.01   0.00  -0.00     0.00   0.01   0.01    -0.01   0.02   0.01
     3   6    -0.01   0.00  -0.04    -0.01  -0.02  -0.02    -0.01  -0.03   0.01
     4   6    -0.00   0.00   0.02    -0.01  -0.02   0.01    -0.01  -0.04  -0.02
     5   6     0.01  -0.02   0.11    -0.01  -0.00   0.04    -0.02   0.02  -0.03
     6   6    -0.01   0.03  -0.11    -0.01   0.02  -0.07     0.01  -0.01   0.05
     7   6    -0.01   0.01  -0.04    -0.03   0.01  -0.01    -0.04   0.02   0.02
     8   6    -0.01  -0.02   0.01    -0.02  -0.01  -0.00    -0.03   0.01   0.00
     9   6    -0.00  -0.01   0.05     0.02  -0.00   0.06     0.03   0.03  -0.06
    10   6    -0.00   0.01  -0.05     0.04   0.01   0.00     0.07   0.03   0.02
    11   6     0.00  -0.00   0.05    -0.02  -0.02  -0.03    -0.04  -0.09   0.01
    12   6     0.01   0.00   0.01     0.03   0.05  -0.04     0.07   0.07   0.01
    13   6     0.00  -0.02   0.05    -0.01  -0.03  -0.04    -0.03  -0.06  -0.01
    14   6     0.00   0.01  -0.04     0.04  -0.02   0.00     0.10  -0.03   0.03
    15   6     0.00   0.00   0.04    -0.06   0.09   0.07    -0.13   0.15  -0.02
    16   6     0.00  -0.01   0.02    -0.03  -0.08   0.06    -0.08  -0.15  -0.04
    17   6    -0.00  -0.00  -0.06     0.06  -0.03   0.09     0.12  -0.05  -0.04
    18   6    -0.00  -0.01   0.02     0.03  -0.02  -0.08     0.06  -0.04   0.05
    19   6     0.01   0.04   0.12     0.00  -0.03  -0.09     0.05   0.01   0.08
    20   6    -0.01  -0.01  -0.03     0.01   0.04  -0.02     0.04   0.08  -0.03
    21   6    -0.01  -0.01  -0.01     0.04   0.07  -0.02     0.06   0.10  -0.00
    22   6    -0.01  -0.01  -0.05    -0.03   0.01   0.15    -0.08  -0.06  -0.11
    23   6     0.01   0.01   0.00    -0.01   0.03  -0.08     0.03   0.10   0.03
    24   6     0.01   0.01   0.02    -0.05  -0.03  -0.07    -0.07  -0.04   0.09
    25   6    -0.02  -0.01  -0.02    -0.03  -0.02  -0.01    -0.08  -0.01   0.04
    26   6    -0.00  -0.03  -0.07     0.03  -0.01   0.04     0.02  -0.04  -0.02
    27   1    -0.01   0.06  -0.17     0.02   0.04  -0.09     0.03   0.01   0.06
    28   1    -0.01   0.08  -0.35    -0.03   0.04  -0.16    -0.03  -0.02   0.12
    29   1    -0.02   0.01  -0.09    -0.04  -0.00  -0.03    -0.07  -0.01   0.01
    30   1     0.02  -0.02   0.18    -0.00  -0.03   0.09    -0.02  -0.03  -0.09
    31   1    -0.00  -0.00   0.01    -0.02   0.01   0.00    -0.04   0.02   0.02
    32   1     0.01  -0.05   0.14    -0.03  -0.02   0.05    -0.09   0.04  -0.03
    33   1    -0.03   0.16  -0.40    -0.06  -0.04   0.10    -0.09  -0.04  -0.11
    34   1    -0.01   0.09  -0.24    -0.02  -0.13   0.16    -0.06  -0.02  -0.17
    35   1    -0.03   0.01  -0.21    -0.08   0.13  -0.37    -0.04   0.20   0.26
    36   1    -0.01  -0.02  -0.19    -0.01  -0.10  -0.33     0.08  -0.19   0.20
    37   1    -0.00  -0.01  -0.02     0.08   0.16   0.29    -0.02  -0.01  -0.31
    38   1    -0.03  -0.01  -0.02     0.13   0.08   0.39     0.07   0.06  -0.37
    39   1     0.05   0.09   0.26    -0.01   0.13   0.19    -0.14   0.04  -0.24
    40   1     0.04   0.08   0.38    -0.08  -0.02  -0.25    -0.09   0.11   0.17
    41   1     0.00   0.02  -0.01     0.01  -0.10   0.20    -0.08  -0.21  -0.15
    42   1     0.07   0.08   0.34     0.02  -0.02   0.04     0.02  -0.05  -0.07
                     43                     44                     45
                      A                      A                      A
 Frequencies --    813.4646               823.3149               836.7510
 Red. masses --      1.7086                 5.4271                 2.8949
 Frc consts  --      0.6661                 2.1675                 1.1942
 IR Inten    --     14.3320                 2.7319                16.3633
  Atom  AN      X      Y      Z        X      Y      Z        X      Y      Z
     1   6     0.00  -0.00   0.02    -0.16  -0.04   0.02     0.01   0.01  -0.02
     2   6     0.00   0.00  -0.00    -0.05  -0.06  -0.01     0.01   0.00  -0.01
     3   6    -0.00   0.01  -0.05     0.06   0.14   0.01    -0.01  -0.00  -0.03
     4   6    -0.00   0.01  -0.03     0.09  -0.04  -0.02    -0.01   0.01  -0.03
     5   6     0.01  -0.02   0.10     0.04  -0.04   0.01    -0.00  -0.01   0.02
     6   6    -0.00   0.01  -0.02     0.06  -0.06  -0.04     0.00  -0.01   0.09
     7   6    -0.01   0.02  -0.08     0.01   0.09  -0.00    -0.01   0.01  -0.06
     8   6    -0.01   0.01  -0.06     0.02   0.20   0.02    -0.02   0.02  -0.13
     9   6     0.00  -0.01   0.02    -0.01  -0.11  -0.00    -0.01   0.05  -0.15
    10   6    -0.00  -0.00  -0.01    -0.05  -0.01   0.03     0.02  -0.05   0.21
    11   6    -0.00   0.00  -0.00    -0.07  -0.17  -0.06     0.01  -0.01   0.07
    12   6    -0.00  -0.01   0.09     0.00  -0.03  -0.05    -0.00   0.02  -0.17
    13   6     0.00  -0.01   0.01    -0.12   0.15   0.03     0.00   0.02  -0.03
    14   6     0.00   0.02  -0.08     0.08   0.06   0.02    -0.01  -0.02   0.10
    15   6    -0.01   0.01  -0.07     0.05  -0.08   0.02     0.01  -0.01   0.07
    16   6     0.00  -0.00  -0.03     0.01   0.02  -0.00     0.00   0.01  -0.01
    17   6    -0.00   0.01   0.09     0.15   0.01  -0.03    -0.02  -0.01  -0.07
    18   6    -0.00  -0.01  -0.04     0.01   0.04   0.01    -0.00   0.00   0.06
    19   6    -0.01  -0.02  -0.06     0.15   0.02   0.01    -0.02   0.01   0.02
    20   6     0.01   0.01   0.01     0.14   0.04  -0.05    -0.02  -0.01   0.01
    21   6     0.01   0.01   0.03    -0.05  -0.08  -0.00    -0.00  -0.00  -0.03
    22   6    -0.00  -0.00  -0.00    -0.01  -0.01   0.02     0.00   0.01   0.02
    23   6    -0.00   0.00   0.01    -0.03  -0.09   0.02     0.00   0.01  -0.01
    24   6    -0.00   0.00   0.01    -0.15  -0.12   0.03     0.02   0.02  -0.03
    25   6     0.01   0.00   0.01    -0.07   0.06  -0.01    -0.00  -0.01  -0.01
    26   6     0.00   0.01   0.03    -0.10   0.10  -0.02     0.01  -0.02  -0.01
    27   1     0.00  -0.00   0.04    -0.14  -0.17  -0.06     0.02  -0.02   0.17
    28   1    -0.01   0.05  -0.21     0.02   0.03  -0.10     0.01  -0.01   0.03
    29   1     0.02  -0.05   0.24     0.14   0.10   0.06     0.01  -0.06   0.24
    30   1     0.03  -0.06   0.33    -0.03  -0.16   0.07     0.01  -0.01   0.09
    31   1     0.03  -0.09   0.38    -0.10  -0.04   0.13     0.04  -0.14   0.55
    32   1     0.04  -0.13   0.48     0.09   0.15   0.17     0.02  -0.14   0.48
    33   1    -0.02   0.02  -0.05     0.11  -0.25  -0.01     0.01   0.03  -0.04
    34   1    -0.01  -0.04   0.06    -0.06   0.16   0.15     0.01   0.06  -0.13
    35   1     0.03  -0.00   0.24     0.04  -0.08  -0.05    -0.03  -0.02  -0.06
    36   1     0.06  -0.01   0.36    -0.05   0.04  -0.05    -0.02   0.01  -0.22
    37   1     0.00   0.02   0.01     0.09   0.25  -0.05    -0.02  -0.04  -0.01
    38   1    -0.02  -0.00  -0.15     0.13  -0.13   0.06    -0.00   0.02   0.15
    39   1    -0.03  -0.04  -0.12    -0.02  -0.05   0.13     0.02   0.04   0.07
    40   1    -0.01  -0.03  -0.14    -0.06   0.04   0.02     0.01   0.01   0.07
    41   1    -0.02  -0.02  -0.13    -0.14  -0.11   0.14     0.05   0.04   0.15
    42   1    -0.04  -0.05  -0.17     0.02   0.23   0.00     0.03   0.01   0.13
                     46                     47                     48
                      A                      A                      A
 Frequencies --    842.2681               850.6710               876.5859
 Red. masses --      1.8181                 1.8897                 4.3709
 Frc consts  --      0.7599                 0.8057                 1.9789
 IR Inten    --      2.4987                51.3857                 2.6925
  Atom  AN      X      Y      Z        X      Y      Z        X      Y      Z
     1   6     0.01  -0.00   0.02     0.00  -0.00   0.01    -0.13  -0.01  -0.02
     2   6    -0.00   0.00   0.00    -0.00   0.00   0.01    -0.01  -0.04  -0.06
     3   6    -0.00   0.00  -0.03    -0.00  -0.00  -0.01     0.01   0.07   0.03
     4   6     0.00  -0.01   0.01    -0.00  -0.00  -0.00     0.09  -0.17   0.01
     5   6    -0.00  -0.00   0.04    -0.00  -0.00   0.02     0.03   0.03   0.05
     6   6    -0.00   0.01  -0.07     0.00   0.01  -0.02     0.10  -0.06  -0.07
     7   6    -0.01   0.02  -0.02    -0.00   0.01  -0.01    -0.13   0.22   0.05
     8   6    -0.00  -0.01  -0.01     0.00  -0.01   0.02    -0.03  -0.07  -0.03
     9   6     0.02  -0.02   0.09     0.01  -0.01   0.05     0.08   0.01   0.02
    10   6     0.01  -0.00   0.00     0.00   0.01  -0.04     0.10  -0.03  -0.02
    11   6     0.00   0.05  -0.11    -0.00   0.01  -0.04    -0.04   0.01   0.01
    12   6    -0.00   0.00  -0.06     0.00   0.00   0.04     0.12  -0.03  -0.00
    13   6     0.00   0.02  -0.06    -0.00   0.01  -0.02    -0.09   0.10   0.04
    14   6    -0.01  -0.03   0.10     0.00  -0.01   0.05     0.05   0.01  -0.03
    15   6     0.01  -0.00   0.05    -0.02   0.01  -0.07    -0.01  -0.04  -0.01
    16   6     0.00   0.01   0.01    -0.02  -0.00  -0.08    -0.04   0.03  -0.00
    17   6    -0.01  -0.01  -0.07     0.01  -0.01  -0.09    -0.01  -0.02   0.04
    18   6    -0.01  -0.00  -0.01     0.02   0.00   0.16    -0.04  -0.02  -0.01
    19   6    -0.01   0.01   0.04    -0.00   0.01   0.06    -0.08  -0.03  -0.04
    20   6    -0.02  -0.01  -0.01    -0.03  -0.01  -0.02    -0.09  -0.01   0.06
    21   6     0.01   0.01   0.03    -0.01   0.00  -0.10    -0.01  -0.03   0.01
    22   6    -0.01  -0.01  -0.07    -0.01   0.01   0.01    -0.01   0.03   0.02
    23   6     0.01   0.02   0.04    -0.00   0.01  -0.04     0.03   0.08  -0.02
    24   6     0.02   0.01   0.05     0.01   0.01  -0.06     0.13   0.07  -0.04
    25   6     0.00  -0.00   0.01    -0.00  -0.01   0.02    -0.05  -0.04  -0.01
    26   6    -0.00  -0.01  -0.00     0.02  -0.02  -0.00     0.08  -0.08  -0.00
    27   1     0.00   0.01  -0.04     0.00   0.01  -0.04    -0.11  -0.11   0.19
    28   1    -0.02   0.03  -0.13    -0.02   0.02  -0.09     0.05  -0.06   0.24
    29   1    -0.01  -0.02   0.07    -0.00  -0.01   0.05    -0.07   0.13  -0.11
    30   1    -0.00  -0.04   0.11     0.00  -0.02   0.08    -0.11  -0.25  -0.31
    31   1     0.01   0.01   0.06     0.01  -0.00   0.03    -0.04   0.30   0.07
    32   1     0.02  -0.04   0.08    -0.01   0.00   0.01     0.13  -0.14   0.06
    33   1     0.03  -0.20   0.63     0.01  -0.08   0.22    -0.01   0.03  -0.06
    34   1     0.01  -0.16   0.40     0.01  -0.05   0.15    -0.13   0.10  -0.02
    35   1    -0.03  -0.00  -0.18     0.05  -0.00   0.49    -0.12  -0.14   0.02
    36   1    -0.01   0.01  -0.10     0.03  -0.01   0.30    -0.05   0.03   0.07
    37   1    -0.02  -0.09  -0.09     0.02   0.01   0.14    -0.08  -0.19  -0.04
    38   1    -0.05  -0.01  -0.27     0.04   0.04   0.36    -0.15   0.01   0.06
    39   1    -0.03  -0.05  -0.18     0.04   0.09   0.21     0.01   0.05  -0.12
    40   1     0.02   0.01   0.09    -0.03  -0.02  -0.11    -0.05   0.05   0.10
    41   1    -0.03  -0.02  -0.25     0.09   0.06   0.50     0.12   0.12  -0.04
    42   1    -0.02  -0.04  -0.07     0.02  -0.01   0.07     0.06  -0.09   0.10
                     49                     50                     51
                      A                      A                      A
 Frequencies --    878.1991               888.0339               893.2009
 Red. masses --      1.7798                 1.5565                 4.1229
 Frc consts  --      0.8087                 0.7232                 1.9380
 IR Inten    --      4.7466                 6.6168                 0.4854
  Atom  AN      X      Y      Z        X      Y      Z        X      Y      Z
     1   6    -0.01  -0.01   0.06     0.02   0.00   0.00    -0.15  -0.03   0.01
     2   6     0.00  -0.03   0.10    -0.00   0.01   0.00     0.05  -0.09  -0.01
     3   6    -0.01   0.01  -0.03    -0.00  -0.01  -0.01     0.05   0.14   0.02
     4   6     0.00  -0.00  -0.12    -0.01   0.02   0.01     0.08  -0.06  -0.03
     5   6    -0.01   0.03  -0.11    -0.00  -0.00   0.00     0.05   0.02  -0.02
     6   6     0.03  -0.03   0.10    -0.01   0.01  -0.01     0.01  -0.06   0.01
     7   6    -0.02   0.02   0.05     0.01  -0.02  -0.01     0.01   0.12   0.04
     8   6    -0.01  -0.02   0.02     0.00   0.01   0.01     0.04  -0.11  -0.03
     9   6     0.02   0.02  -0.05    -0.00  -0.01   0.01    -0.09   0.02  -0.02
    10   6     0.03   0.00   0.00    -0.01   0.01  -0.00    -0.12  -0.11  -0.01
    11   6    -0.01  -0.01   0.01     0.00   0.00  -0.03     0.02   0.21   0.07
    12   6     0.03  -0.01  -0.00    -0.01   0.00   0.01    -0.12   0.02   0.02
    13   6    -0.02   0.03   0.00     0.01  -0.01   0.01     0.08  -0.15  -0.05
    14   6     0.01   0.01   0.00    -0.00   0.00  -0.01    -0.03  -0.07   0.01
    15   6    -0.00  -0.02  -0.00    -0.00   0.00  -0.01    -0.02   0.13   0.01
    16   6    -0.01   0.00   0.01     0.00   0.00  -0.01     0.05   0.01  -0.01
    17   6    -0.00  -0.00   0.01    -0.00  -0.00   0.03    -0.00  -0.02  -0.01
    18   6    -0.01  -0.00  -0.01     0.00   0.00   0.01     0.03  -0.00   0.01
    19   6    -0.02  -0.00  -0.01    -0.00  -0.03  -0.07     0.04   0.00   0.01
    20   6    -0.02  -0.01   0.01     0.03   0.03   0.07     0.05   0.02  -0.02
    21   6    -0.00  -0.01   0.01     0.00   0.01  -0.03     0.03   0.05  -0.02
    22   6    -0.00   0.01   0.00     0.02   0.01   0.10    -0.00  -0.02   0.01
    23   6     0.01   0.02  -0.00     0.01   0.02   0.06    -0.01  -0.02   0.02
    24   6     0.03   0.02  -0.00    -0.02  -0.01  -0.04    -0.07  -0.04   0.01
    25   6    -0.01  -0.01  -0.00    -0.02  -0.02  -0.11     0.02   0.01  -0.02
    26   6     0.02  -0.01   0.00    -0.03  -0.01  -0.05    -0.04   0.03  -0.01
    27   1    -0.05   0.09  -0.44     0.02   0.01  -0.00    -0.14  -0.08  -0.06
    28   1    -0.04   0.11  -0.50    -0.01   0.01  -0.02     0.12  -0.01  -0.07
    29   1    -0.00  -0.04   0.25     0.00  -0.02   0.03     0.11   0.11   0.05
    30   1     0.03  -0.15   0.53     0.01   0.03   0.01    -0.02  -0.16   0.03
    31   1    -0.02   0.06  -0.06    -0.00  -0.04   0.00     0.11   0.22   0.03
    32   1    -0.02   0.05  -0.26    -0.02   0.02   0.01     0.34  -0.21  -0.11
    33   1     0.00  -0.01  -0.01     0.02  -0.07   0.15    -0.15   0.27   0.08
    34   1    -0.01   0.02   0.04    -0.00  -0.00  -0.02    -0.11  -0.30  -0.09
    35   1    -0.03  -0.04  -0.01     0.01   0.00   0.08     0.14   0.26   0.06
    36   1    -0.03   0.01  -0.05     0.00   0.00   0.02     0.16  -0.03  -0.04
    37   1    -0.02  -0.04  -0.01    -0.08  -0.15  -0.42     0.02   0.07  -0.07
    38   1    -0.04  -0.00  -0.00     0.05   0.02   0.24     0.11   0.03   0.03
    39   1     0.00   0.00  -0.04    -0.08  -0.13  -0.41    -0.03  -0.03  -0.03
    40   1    -0.01   0.01   0.03     0.08   0.11   0.55     0.04   0.01   0.06
    41   1     0.02   0.03  -0.04     0.01  -0.00   0.11    -0.05  -0.10   0.06
    42   1     0.01  -0.02   0.01     0.03   0.09   0.33    -0.02   0.04   0.04
                     52                     53                     54
                      A                      A                      A
 Frequencies --    912.8594               946.6162               949.8103
 Red. masses --      5.4900                 1.3299                 1.3212
 Frc consts  --      2.6955                 0.7021                 0.7023
 IR Inten    --      2.3758                 1.8052                 1.0130
  Atom  AN      X      Y      Z        X      Y      Z        X      Y      Z
     1   6     0.03   0.02   0.00     0.00  -0.01   0.05     0.00   0.00  -0.01
     2   6    -0.06   0.06   0.02    -0.01   0.02  -0.08     0.00  -0.01   0.04
     3   6    -0.07  -0.11  -0.02     0.00  -0.02   0.07    -0.00   0.01  -0.04
     4   6    -0.00  -0.11  -0.02    -0.01   0.02  -0.08     0.00  -0.01   0.03
     5   6    -0.03   0.06   0.02     0.00  -0.01   0.02    -0.00   0.00  -0.02
     6   6     0.14   0.02  -0.01     0.00  -0.00   0.01    -0.00   0.00  -0.00
     7   6    -0.06   0.08   0.02     0.00  -0.01   0.03     0.00  -0.01   0.05
     8   6    -0.01  -0.18  -0.04    -0.00   0.01  -0.04    -0.00   0.01  -0.03
     9   6     0.21   0.13   0.01     0.00   0.00  -0.00    -0.00   0.00   0.00
    10   6     0.13   0.07   0.01    -0.00  -0.00   0.01     0.00  -0.00   0.01
    11   6    -0.01  -0.00   0.01     0.00  -0.00   0.01    -0.00   0.01  -0.02
    12   6    -0.01   0.05  -0.00    -0.00  -0.00  -0.01     0.00   0.00  -0.01
    13   6    -0.05   0.01   0.00     0.00   0.01  -0.02     0.00  -0.02   0.03
    14   6    -0.16   0.04   0.01    -0.00  -0.00   0.01    -0.00   0.00  -0.01
    15   6     0.02  -0.12  -0.02     0.01  -0.00   0.03     0.01   0.00   0.08
    16   6    -0.02  -0.10  -0.01    -0.00   0.00  -0.04    -0.01  -0.00  -0.08
    17   6    -0.13   0.07  -0.01     0.00   0.00  -0.00     0.00   0.01   0.01
    18   6     0.03   0.05   0.02     0.00  -0.00   0.01     0.00  -0.00   0.01
    19   6     0.02   0.06   0.00    -0.00   0.00   0.00     0.00  -0.00  -0.01
    20   6     0.13   0.02  -0.03    -0.00  -0.00  -0.01     0.01   0.01   0.03
    21   6     0.04   0.05  -0.02    -0.00  -0.00   0.00     0.00   0.00   0.03
    22   6     0.04  -0.03   0.02     0.00   0.00   0.01    -0.00  -0.00  -0.00
    23   6    -0.05  -0.16   0.05     0.00   0.00   0.01    -0.00  -0.01  -0.02
    24   6    -0.12  -0.09   0.02    -0.00  -0.00  -0.01    -0.01  -0.00  -0.03
    25   6     0.14   0.05  -0.04    -0.00  -0.00  -0.01     0.00   0.01   0.03
    26   6    -0.12   0.10  -0.01    -0.00  -0.00   0.00    -0.00  -0.01  -0.02
    27   1     0.01   0.06   0.02    -0.02   0.07  -0.31     0.01  -0.01   0.05
    28   1    -0.13   0.01   0.03     0.03  -0.10   0.44    -0.01   0.04  -0.18
    29   1    -0.22  -0.07  -0.01    -0.03   0.09  -0.43     0.02  -0.05   0.24
    30   1    -0.09  -0.18  -0.04     0.04  -0.08   0.43    -0.02   0.03  -0.18
    31   1     0.14   0.24   0.08    -0.02   0.05  -0.24    -0.03   0.06  -0.27
    32   1     0.03  -0.20  -0.05     0.03  -0.07   0.26     0.03  -0.05   0.16
    33   1    -0.22   0.08   0.01    -0.01   0.02  -0.05    -0.00  -0.04   0.13
    34   1     0.06   0.10   0.02     0.00  -0.05   0.13    -0.01   0.07  -0.22
    35   1     0.04  -0.12   0.01    -0.02   0.00  -0.19    -0.05   0.01  -0.44
    36   1    -0.19  -0.05   0.05     0.03  -0.00   0.26     0.07  -0.01   0.51
    37   1     0.08   0.16  -0.06     0.01   0.01   0.04    -0.04  -0.06  -0.16
    38   1     0.22   0.00   0.02    -0.01  -0.00  -0.04    -0.03  -0.01  -0.20
    39   1     0.01  -0.16   0.10    -0.01  -0.02  -0.07     0.02   0.04   0.12
    40   1     0.19  -0.07   0.03     0.01   0.01   0.05    -0.02  -0.04  -0.15
    41   1    -0.10  -0.14   0.09     0.01   0.01   0.09     0.03   0.03   0.24
    42   1    -0.09   0.13  -0.01    -0.00  -0.00  -0.00     0.03   0.04   0.15
                     55                     56                     57
                      A                      A                      A
 Frequencies --    960.8667               965.8147               973.7605
 Red. masses --      1.3406                 1.2860                 1.3047
 Frc consts  --      0.7293                 0.7068                 0.7289
 IR Inten    --      2.8470                 0.5150                 0.0703
  Atom  AN      X      Y      Z        X      Y      Z        X      Y      Z
     1   6    -0.00   0.01  -0.02    -0.00   0.00  -0.02    -0.00  -0.00   0.00
     2   6     0.00  -0.01   0.03    -0.00   0.00  -0.01     0.00   0.00  -0.01
     3   6    -0.00   0.00  -0.02     0.00  -0.01   0.03     0.00   0.00   0.02
     4   6     0.00  -0.01   0.03    -0.00   0.00  -0.02    -0.00   0.00  -0.02
     5   6    -0.00   0.00  -0.01     0.00  -0.00   0.01     0.00  -0.00   0.01
     6   6    -0.00   0.00  -0.00    -0.00  -0.00   0.00    -0.00  -0.00   0.00
     7   6     0.00  -0.01   0.02    -0.00   0.02  -0.08    -0.00   0.01  -0.04
     8   6    -0.00   0.00  -0.01     0.01  -0.02   0.08     0.00  -0.01   0.04
     9   6    -0.00  -0.00  -0.00    -0.00   0.00  -0.01    -0.00   0.00  -0.01
    10   6     0.00   0.00  -0.00    -0.00   0.00  -0.00     0.00  -0.00   0.00
    11   6     0.00  -0.01   0.04     0.00  -0.01   0.02    -0.00   0.01  -0.03
    12   6     0.00  -0.00   0.00    -0.00   0.00   0.00     0.00  -0.00  -0.00
    13   6    -0.00   0.02  -0.04     0.00   0.00  -0.02     0.00  -0.01   0.04
    14   6    -0.00  -0.00   0.00     0.00   0.00   0.00     0.00   0.00  -0.01
    15   6     0.00  -0.00   0.04     0.00  -0.00   0.04     0.00   0.00   0.04
    16   6    -0.01  -0.00  -0.05    -0.00  -0.00  -0.03    -0.01   0.00  -0.05
    17   6     0.01   0.00  -0.01     0.00   0.01  -0.00     0.00  -0.00   0.01
    18   6     0.00  -0.00   0.02    -0.00   0.00  -0.00     0.00  -0.00   0.01
    19   6    -0.00   0.01   0.02     0.00  -0.00  -0.00    -0.00   0.00  -0.00
    20   6    -0.02  -0.02  -0.07    -0.01  -0.00  -0.00     0.01   0.01   0.02
    21   6    -0.01  -0.01  -0.02     0.01  -0.00   0.05    -0.01  -0.00  -0.08
    22   6     0.00   0.00   0.02     0.00   0.00   0.01    -0.00  -0.00  -0.01
    23   6     0.01   0.01   0.04     0.00   0.01   0.02    -0.01  -0.01  -0.03
    24   6     0.00   0.00   0.00    -0.01  -0.00  -0.05     0.01   0.00   0.07
    25   6    -0.01  -0.02  -0.07    -0.00   0.00   0.00     0.00  -0.00  -0.00
    26   6     0.02   0.01   0.06    -0.00  -0.01  -0.02     0.01   0.01   0.03
    27   1     0.01  -0.02   0.12     0.01  -0.02   0.11    -0.00   0.00  -0.01
    28   1    -0.01   0.04  -0.17     0.00  -0.00   0.01     0.01  -0.02   0.06
    29   1     0.01  -0.03   0.12    -0.01   0.03  -0.16    -0.00   0.02  -0.09
    30   1    -0.01   0.04  -0.17     0.01  -0.02   0.09     0.00  -0.02   0.10
    31   1    -0.01   0.02  -0.09     0.05  -0.13   0.53     0.02  -0.07   0.27
    32   1     0.00  -0.01   0.03    -0.04   0.12  -0.48    -0.02   0.06  -0.24
    33   1    -0.01   0.09  -0.26    -0.01   0.04  -0.10     0.00  -0.06   0.18
    34   1     0.01  -0.09   0.26    -0.00  -0.07   0.15    -0.00   0.09  -0.24
    35   1    -0.02   0.01  -0.21    -0.01   0.02  -0.24    -0.02   0.01  -0.26
    36   1     0.03  -0.00   0.27     0.02  -0.00   0.19     0.04  -0.00   0.31
    37   1     0.08   0.15   0.39     0.00  -0.01   0.02    -0.03  -0.03  -0.12
    38   1     0.01   0.01   0.13    -0.05  -0.02  -0.32     0.06   0.03   0.48
    39   1    -0.05  -0.08  -0.23    -0.01  -0.03  -0.10     0.03   0.07   0.20
    40   1     0.06   0.11   0.41    -0.01  -0.01  -0.04     0.01   0.01   0.06
    41   1    -0.00   0.00  -0.03     0.05   0.05   0.33    -0.06  -0.06  -0.45
    42   1    -0.05  -0.10  -0.37     0.02   0.03   0.12    -0.03  -0.04  -0.18
                     58                     59                     60
                      A                      A                      A
 Frequencies --    982.3572               988.8838              1006.2876
 Red. masses --      1.3081                 1.2797                 1.2788
 Frc consts  --      0.7437                 0.7373                 0.7629
 IR Inten    --      1.1068                 0.2524                 0.2989
  Atom  AN      X      Y      Z        X      Y      Z        X      Y      Z
     1   6    -0.00   0.01  -0.03    -0.01   0.02  -0.09    -0.00   0.00  -0.00
     2   6    -0.00  -0.00   0.03     0.01  -0.01   0.06     0.01  -0.01  -0.00
     3   6    -0.00  -0.01   0.01     0.01  -0.02   0.08     0.00   0.01   0.01
     4   6    -0.00   0.00   0.00    -0.00   0.01  -0.04     0.00  -0.00  -0.01
     5   6    -0.00   0.00  -0.01    -0.00   0.00  -0.00    -0.00   0.00   0.00
     6   6     0.00   0.00  -0.00    -0.00   0.00  -0.01    -0.01   0.00   0.00
     7   6     0.00  -0.01   0.01     0.00  -0.01   0.02    -0.00   0.00  -0.00
     8   6    -0.00   0.00  -0.01    -0.00   0.00  -0.02     0.00  -0.01  -0.00
     9   6     0.01  -0.00   0.00    -0.00   0.00  -0.00    -0.01   0.01  -0.00
    10   6    -0.00   0.00  -0.00     0.00  -0.00   0.00     0.01   0.00   0.01
    11   6     0.01  -0.01   0.04    -0.00   0.00  -0.01    -0.02   0.01  -0.04
    12   6    -0.01  -0.00   0.00     0.00   0.00  -0.00     0.01   0.00  -0.01
    13   6    -0.00   0.02  -0.05     0.00  -0.00   0.01     0.00  -0.03   0.06
    14   6    -0.01  -0.00   0.01     0.00  -0.00   0.00     0.01   0.01  -0.00
    15   6     0.00  -0.00   0.01    -0.00   0.00  -0.01    -0.00   0.00   0.00
    16   6    -0.00   0.01  -0.02     0.00  -0.00   0.01    -0.00  -0.02   0.00
    17   6     0.00  -0.01   0.00    -0.00   0.00   0.00     0.01   0.02  -0.00
    18   6     0.00  -0.00   0.01    -0.00  -0.00  -0.00     0.00   0.01   0.00
    19   6    -0.00  -0.01  -0.01    -0.00   0.00   0.00    -0.00   0.02   0.00
    20   6     0.01   0.00   0.00     0.00   0.00   0.01    -0.04  -0.02  -0.07
    21   6    -0.01   0.00  -0.05     0.00   0.00   0.01    -0.01  -0.02  -0.00
    22   6    -0.00  -0.00  -0.01     0.00   0.00   0.00    -0.00   0.01   0.01
    23   6     0.01   0.02   0.03    -0.00  -0.01  -0.02     0.01  -0.01   0.08
    24   6     0.01   0.00   0.05    -0.00  -0.00  -0.01     0.00   0.00   0.01
    25   6     0.01   0.01   0.07    -0.00  -0.00  -0.01     0.01   0.01   0.01
    26   6    -0.02  -0.02  -0.08     0.00   0.01   0.02     0.02  -0.02  -0.04
    27   1     0.01  -0.04   0.17     0.04  -0.12   0.57     0.00  -0.01   0.03
    28   1    -0.02   0.04  -0.15    -0.03   0.09  -0.41     0.01  -0.01  -0.02
    29   1    -0.01   0.01  -0.08    -0.04   0.11  -0.50    -0.01   0.02  -0.06
    30   1     0.01   0.01  -0.01     0.02  -0.06   0.29    -0.01  -0.03   0.07
    31   1    -0.01   0.01  -0.07    -0.01   0.03  -0.13     0.00   0.00   0.02
    32   1     0.01  -0.01   0.04     0.01  -0.03   0.11    -0.00  -0.00  -0.01
    33   1     0.00   0.09  -0.26    -0.00  -0.03   0.10    -0.02  -0.09   0.26
    34   1     0.00  -0.15   0.38    -0.00   0.03  -0.08     0.02   0.19  -0.45
    35   1    -0.01  -0.01  -0.07     0.00  -0.00   0.04     0.02   0.02   0.00
    36   1     0.01   0.01   0.11    -0.00  -0.00  -0.04     0.00  -0.02  -0.01
    37   1     0.01  -0.04  -0.03    -0.01  -0.02  -0.07     0.06   0.28   0.51
    38   1     0.04   0.02   0.29    -0.01  -0.00  -0.05    -0.01  -0.01   0.04
    39   1    -0.04  -0.06  -0.22     0.02   0.04   0.11    -0.08  -0.18  -0.42
    40   1    -0.05  -0.10  -0.39     0.01   0.02   0.09    -0.03   0.02  -0.14
    41   1    -0.04  -0.05  -0.31     0.01   0.01   0.05    -0.01   0.02  -0.03
    42   1     0.06   0.12   0.47    -0.02  -0.03  -0.12     0.11   0.09   0.21
                     61                     62                     63
                      A                      A                      A
 Frequencies --   1021.7532              1038.5884              1067.3336
 Red. masses --      4.6181                 4.3405                 2.2774
 Frc consts  --      2.8405                 2.7585                 1.5286
 IR Inten    --      0.2672                 0.2199                 3.1530
  Atom  AN      X      Y      Z        X      Y      Z        X      Y      Z
     1   6     0.01  -0.00  -0.00    -0.01   0.01   0.00     0.18  -0.04  -0.02
     2   6     0.04  -0.05  -0.01    -0.10   0.11   0.03     0.00  -0.10  -0.02
     3   6     0.02   0.07   0.01    -0.03  -0.14  -0.03    -0.02   0.18   0.04
     4   6     0.00  -0.01   0.00    -0.01   0.01   0.01    -0.10   0.01   0.01
     5   6    -0.01  -0.01  -0.00     0.03   0.00  -0.00    -0.04  -0.00   0.00
     6   6    -0.07  -0.01   0.00     0.17   0.03  -0.01     0.00  -0.04  -0.01
     7   6    -0.02   0.00   0.01     0.04  -0.01  -0.01     0.01   0.01   0.00
     8   6    -0.00   0.02   0.00     0.01  -0.06  -0.02     0.01  -0.01  -0.00
     9   6    -0.06  -0.00   0.01     0.12   0.05  -0.00     0.03   0.02  -0.00
    10   6     0.05  -0.00  -0.01    -0.13   0.01   0.02     0.01   0.02   0.00
    11   6    -0.04  -0.05  -0.00    -0.05  -0.00   0.00    -0.01  -0.01  -0.00
    12   6     0.07   0.03  -0.00    -0.19   0.02   0.01    -0.03   0.02   0.00
    13   6     0.02  -0.07  -0.06    -0.03  -0.07  -0.01     0.01  -0.01  -0.00
    14   6     0.12   0.03   0.05     0.03   0.06   0.02    -0.02   0.02   0.01
    15   6    -0.02   0.06  -0.00     0.03  -0.03  -0.00     0.01  -0.03  -0.00
    16   6    -0.01  -0.23   0.00     0.03  -0.01   0.00    -0.00  -0.00   0.00
    17   6     0.01   0.28  -0.01     0.19   0.08  -0.00     0.02   0.01  -0.00
    18   6     0.03   0.07  -0.00     0.03   0.07  -0.01     0.00   0.02  -0.00
    19   6    -0.14   0.16  -0.06     0.10  -0.04  -0.02     0.02  -0.02   0.00
    20   6    -0.06  -0.02   0.06    -0.11  -0.03   0.04     0.01  -0.02   0.00
    21   6    -0.09  -0.14   0.01    -0.09  -0.12   0.02    -0.01  -0.01   0.00
    22   6     0.01   0.03  -0.00     0.04   0.02  -0.01     0.02  -0.01  -0.00
    23   6    -0.04  -0.17   0.04     0.03   0.06  -0.03     0.04   0.06  -0.02
    24   6     0.02   0.02   0.00    -0.01   0.02   0.01    -0.00   0.00   0.00
    25   6     0.10   0.03  -0.02    -0.15  -0.02   0.03    -0.05  -0.03   0.02
    26   6     0.05  -0.01  -0.01     0.07  -0.03   0.00    -0.04   0.02   0.01
    27   1     0.01  -0.00  -0.01    -0.02   0.01   0.00     0.24  -0.28  -0.08
    28   1     0.04  -0.06  -0.02    -0.08   0.13   0.04    -0.31  -0.36  -0.06
    29   1    -0.00   0.07   0.03     0.04  -0.18  -0.03    -0.28   0.28   0.08
    30   1    -0.03  -0.02  -0.03    -0.05  -0.02  -0.02    -0.41  -0.23  -0.00
    31   1    -0.07  -0.03  -0.03     0.13   0.06   0.00     0.07   0.06   0.01
    32   1    -0.03   0.02   0.05     0.23  -0.14  -0.04     0.04  -0.02  -0.00
    33   1    -0.09  -0.01  -0.08    -0.37   0.09   0.05    -0.18   0.05   0.00
    34   1    -0.07  -0.26   0.18    -0.14  -0.16  -0.05     0.06   0.03  -0.00
    35   1     0.21   0.24   0.03     0.26   0.17  -0.03     0.05   0.00  -0.00
    36   1     0.08  -0.27  -0.03    -0.07   0.02  -0.02    -0.07   0.02   0.00
    37   1    -0.12  -0.19  -0.21    -0.13  -0.04  -0.03     0.05  -0.10   0.06
    38   1    -0.14  -0.12   0.06    -0.06  -0.13   0.04     0.00  -0.02   0.01
    39   1     0.05  -0.15   0.17     0.12   0.04  -0.02     0.14   0.03  -0.05
    40   1     0.09   0.07  -0.02    -0.17   0.06   0.02    -0.02  -0.13   0.03
    41   1    -0.07   0.32  -0.07    -0.09   0.30  -0.07    -0.02   0.06  -0.01
    42   1     0.14   0.08  -0.05     0.17   0.07  -0.08    -0.08  -0.01   0.01
                     64                     65                     66
                      A                      A                      A
 Frequencies --   1075.0740              1103.5282              1157.9140
 Red. masses --      2.3033                 3.2017                 2.0278
 Frc consts  --      1.5684                 2.2972                 1.6018
 IR Inten    --      4.6812                 0.2461                 1.3078
  Atom  AN      X      Y      Z        X      Y      Z        X      Y      Z
     1   6     0.08  -0.02  -0.01     0.06  -0.03  -0.01     0.00  -0.01  -0.00
     2   6    -0.04   0.00   0.00    -0.11   0.12   0.03     0.00   0.02   0.00
     3   6    -0.02   0.03   0.01    -0.01  -0.05  -0.01     0.00   0.00   0.00
     4   6    -0.05   0.03   0.01    -0.09   0.10   0.03    -0.01   0.02   0.01
     5   6    -0.00  -0.01  -0.00     0.06  -0.07  -0.02     0.00  -0.03  -0.01
     6   6     0.05  -0.03  -0.01     0.14  -0.07  -0.02    -0.03  -0.03  -0.00
     7   6     0.00   0.01   0.00    -0.04   0.04   0.01    -0.03   0.03   0.01
     8   6     0.00   0.02   0.00     0.01   0.08   0.02     0.00   0.03   0.01
     9   6     0.05  -0.03  -0.01     0.06  -0.09  -0.03     0.00  -0.04  -0.01
    10   6    -0.02  -0.02  -0.00    -0.02  -0.10  -0.02     0.07  -0.03  -0.01
    11   6     0.01   0.03   0.02    -0.01   0.10   0.03     0.02   0.05   0.02
    12   6    -0.02  -0.02  -0.00     0.03  -0.07  -0.01     0.03  -0.00   0.00
    13   6    -0.02   0.03   0.01    -0.06   0.05   0.02    -0.01   0.02   0.01
    14   6    -0.01  -0.03  -0.01     0.07  -0.06  -0.01    -0.08  -0.05  -0.01
    15   6    -0.01   0.01   0.00    -0.03   0.08   0.01     0.01   0.01  -0.00
    16   6     0.00   0.05  -0.00     0.01  -0.01  -0.00    -0.01  -0.04   0.00
    17   6     0.01  -0.06   0.01    -0.04   0.03  -0.00    -0.06   0.00   0.01
    18   6    -0.00  -0.03   0.00    -0.00  -0.01   0.00    -0.02   0.01   0.01
    19   6     0.03   0.01  -0.00    -0.11   0.05   0.00     0.08   0.05  -0.03
    20   6    -0.08   0.05   0.01     0.07  -0.01  -0.02    -0.12   0.00   0.02
    21   6     0.02   0.02  -0.00     0.00   0.02  -0.00     0.03   0.03  -0.01
    22   6    -0.04   0.03  -0.00    -0.03  -0.01   0.01     0.10   0.00  -0.01
    23   6    -0.12  -0.11   0.05     0.03  -0.01   0.00     0.04  -0.00  -0.01
    24   6    -0.00  -0.01   0.00     0.02   0.01  -0.01    -0.06  -0.03   0.01
    25   6     0.06   0.08  -0.03     0.06  -0.02  -0.00    -0.10  -0.07   0.03
    26   6     0.16  -0.07  -0.02    -0.08   0.03   0.01     0.04   0.03  -0.01
    27   1     0.10  -0.17  -0.04     0.11  -0.36  -0.09     0.02  -0.14  -0.03
    28   1    -0.15  -0.09  -0.01    -0.13   0.11   0.03     0.08   0.09   0.01
    29   1    -0.07   0.06   0.02     0.17  -0.11  -0.04     0.04  -0.01  -0.00
    30   1    -0.16  -0.05   0.01    -0.17   0.04   0.03     0.07   0.09   0.02
    31   1    -0.01  -0.00   0.00    -0.26  -0.14  -0.01    -0.12  -0.05  -0.00
    32   1     0.04   0.01  -0.01     0.22   0.02  -0.03    -0.00   0.03   0.01
    33   1     0.00   0.06  -0.04    -0.01   0.10   0.05     0.17   0.01  -0.02
    34   1    -0.08  -0.05   0.08    -0.30  -0.08  -0.17    -0.03   0.01   0.03
    35   1    -0.05  -0.03   0.01     0.03   0.13   0.02     0.03   0.02   0.00
    36   1     0.03   0.04  -0.01     0.21  -0.08  -0.03     0.03  -0.05  -0.00
    37   1    -0.23   0.33  -0.22     0.16  -0.13   0.15    -0.19   0.13  -0.06
    38   1     0.02   0.02  -0.02    -0.09   0.04   0.00     0.33  -0.05  -0.03
    39   1    -0.40  -0.03   0.13     0.10  -0.04  -0.05     0.42  -0.11  -0.04
    40   1    -0.05   0.45  -0.07     0.12  -0.19   0.02    -0.02  -0.33   0.08
    41   1     0.03  -0.14   0.02     0.04  -0.04   0.01    -0.08   0.05   0.01
    42   1     0.33   0.08  -0.08    -0.21  -0.10   0.07     0.38   0.38  -0.18
                     67                     68                     69
                      A                      A                      A
 Frequencies --   1177.3976              1188.7201              1195.7153
 Red. masses --      1.5709                 1.4280                 1.4802
 Frc consts  --      1.2830                 1.1889                 1.2469
 IR Inten    --      0.7138                 0.2313                 2.4294
  Atom  AN      X      Y      Z        X      Y      Z        X      Y      Z
     1   6     0.01   0.05   0.01     0.00   0.02   0.00    -0.01   0.02   0.01
     2   6    -0.02  -0.08  -0.02    -0.02  -0.01  -0.00    -0.02   0.00   0.00
     3   6    -0.04  -0.01   0.00     0.01  -0.00  -0.00     0.05  -0.00  -0.00
     4   6     0.07  -0.03  -0.01    -0.02  -0.00   0.00    -0.05  -0.01   0.00
     5   6    -0.03   0.03   0.01     0.02   0.01   0.00     0.04   0.04   0.01
     6   6     0.07   0.06   0.01     0.02   0.00  -0.00     0.03  -0.00  -0.00
     7   6     0.01  -0.04  -0.01    -0.01  -0.01  -0.00     0.00  -0.02  -0.00
     8   6     0.01   0.03   0.01     0.02   0.00  -0.00     0.01  -0.03  -0.01
     9   6     0.04  -0.02  -0.01    -0.03  -0.00   0.00    -0.05   0.01   0.01
    10   6    -0.04  -0.02  -0.00    -0.02  -0.00   0.00    -0.05   0.03   0.01
    11   6     0.02   0.02   0.00     0.02   0.00  -0.00     0.00  -0.03  -0.01
    12   6    -0.03  -0.06  -0.00     0.04   0.04   0.01     0.04   0.03   0.00
    13   6    -0.04   0.03   0.01    -0.02  -0.01  -0.01     0.02  -0.02  -0.01
    14   6     0.02  -0.04  -0.01     0.02   0.01   0.01     0.04   0.05   0.01
    15   6    -0.02   0.04   0.01    -0.01  -0.02  -0.00     0.00  -0.03  -0.00
    16   6     0.02   0.01  -0.00     0.01  -0.03  -0.00     0.01  -0.00  -0.00
    17   6    -0.00   0.01   0.00    -0.07   0.01  -0.00    -0.02   0.02  -0.00
    18   6    -0.00  -0.01   0.00    -0.06   0.03   0.00    -0.06  -0.02   0.00
    19   6    -0.02   0.03  -0.01     0.04  -0.05   0.01     0.02   0.01  -0.00
    20   6    -0.01   0.00   0.00    -0.01   0.02  -0.01    -0.03   0.03  -0.00
    21   6     0.00   0.01  -0.00     0.05  -0.01  -0.01    -0.01   0.05  -0.00
    22   6     0.00   0.00  -0.00     0.02  -0.04   0.01    -0.01  -0.05   0.01
    23   6     0.01  -0.01   0.00     0.03  -0.01  -0.01     0.02  -0.02   0.00
    24   6    -0.00  -0.01   0.00    -0.01   0.04  -0.00     0.04  -0.01  -0.01
    25   6     0.00  -0.02   0.01    -0.02   0.05  -0.01    -0.00  -0.03   0.01
    26   6    -0.00   0.01  -0.00    -0.02  -0.05   0.02     0.00   0.02  -0.01
    27   1    -0.07   0.54   0.12    -0.01   0.10   0.02    -0.03   0.18   0.04
    28   1    -0.36  -0.36  -0.05    -0.14  -0.10  -0.01    -0.17  -0.12  -0.01
    29   1    -0.36   0.10   0.05     0.10  -0.03  -0.02     0.44  -0.14  -0.07
    30   1     0.15   0.03  -0.00    -0.06  -0.04   0.00    -0.30  -0.21  -0.02
    31   1    -0.01  -0.07  -0.01    -0.12  -0.10  -0.01     0.01  -0.02  -0.00
    32   1    -0.00   0.03   0.00     0.10  -0.02  -0.02     0.00  -0.03  -0.01
    33   1     0.19  -0.03  -0.01     0.11  -0.02  -0.01    -0.08  -0.00  -0.00
    34   1    -0.20  -0.07  -0.05    -0.10  -0.09  -0.00     0.03  -0.03   0.04
    35   1    -0.01   0.05   0.01    -0.02  -0.04  -0.01    -0.10  -0.12   0.00
    36   1     0.24  -0.06  -0.03     0.10  -0.07   0.00     0.10  -0.03  -0.01
    37   1    -0.01   0.02   0.01    -0.08   0.21  -0.06    -0.10   0.20  -0.08
    38   1    -0.01   0.02   0.00     0.41  -0.11  -0.03    -0.34   0.15   0.04
    39   1     0.12  -0.04  -0.02     0.26  -0.06  -0.01     0.25  -0.08  -0.01
    40   1     0.04  -0.14   0.03    -0.14   0.42  -0.09     0.03  -0.13   0.03
    41   1     0.01  -0.06   0.01    -0.09   0.35  -0.04     0.13  -0.38   0.02
    42   1     0.05   0.07  -0.03    -0.27  -0.30   0.13     0.11   0.14  -0.06
                     70                     71                     72
                      A                      A                      A
 Frequencies --   1197.7710              1201.9543              1220.1506
 Red. masses --      1.3066                 1.1837                 1.6907
 Frc consts  --      1.1044                 1.0076                 1.4830
 IR Inten    --      0.2372                 0.7924                 2.0665
  Atom  AN      X      Y      Z        X      Y      Z        X      Y      Z
     1   6    -0.01  -0.03  -0.01    -0.00  -0.03  -0.01     0.01   0.01   0.00
     2   6     0.01   0.02   0.00     0.02   0.01  -0.00     0.01  -0.00  -0.00
     3   6    -0.00   0.00   0.00    -0.04   0.00   0.00     0.02   0.01  -0.00
     4   6    -0.01  -0.01  -0.00     0.03   0.00  -0.00    -0.00   0.02   0.00
     5   6     0.01   0.04   0.01    -0.01  -0.01  -0.00    -0.06  -0.03  -0.00
     6   6     0.02   0.00  -0.00    -0.01   0.01   0.00    -0.04  -0.05  -0.01
     7   6     0.05  -0.01  -0.01     0.01   0.00  -0.00    -0.00   0.02   0.01
     8   6    -0.04  -0.03  -0.00    -0.01  -0.00   0.00    -0.02   0.03   0.01
     9   6    -0.00   0.01   0.00     0.02   0.00  -0.00     0.05  -0.04  -0.02
    10   6    -0.05   0.03   0.01    -0.00   0.00   0.00     0.08  -0.02  -0.01
    11   6     0.00  -0.02  -0.01     0.00  -0.01  -0.00    -0.02   0.03   0.01
    12   6    -0.02  -0.05  -0.01    -0.02   0.00   0.00    -0.04  -0.06  -0.01
    13   6    -0.01   0.02   0.01    -0.01   0.00   0.00     0.02   0.03   0.01
    14   6     0.02  -0.01  -0.00     0.02  -0.00   0.00    -0.07  -0.04  -0.01
    15   6    -0.05   0.02   0.01     0.01  -0.00  -0.00     0.00   0.04   0.00
    16   6     0.05   0.02  -0.01     0.00   0.00   0.00    -0.01   0.02   0.00
    17   6     0.01   0.02   0.00     0.00   0.03  -0.00     0.05   0.01   0.01
    18   6     0.02  -0.02   0.00    -0.03  -0.01   0.00     0.08  -0.03  -0.00
    19   6    -0.02   0.03  -0.01     0.03   0.01  -0.00     0.03   0.06  -0.02
    20   6    -0.01   0.00   0.00    -0.02   0.02  -0.00    -0.02  -0.02   0.01
    21   6     0.02  -0.01  -0.00    -0.01   0.02  -0.00    -0.02  -0.02   0.00
    22   6     0.01   0.01  -0.00    -0.03  -0.04   0.01    -0.02   0.06  -0.01
    23   6     0.01  -0.01   0.00     0.03  -0.02   0.00     0.01  -0.01   0.00
    24   6    -0.03   0.01   0.00     0.03  -0.00  -0.01    -0.03  -0.02   0.01
    25   6     0.00  -0.00  -0.00    -0.00  -0.00   0.00    -0.00   0.00  -0.00
    26   6    -0.00  -0.00   0.00    -0.01  -0.01   0.00     0.00  -0.03   0.01
    27   1     0.02  -0.21  -0.05     0.04  -0.30  -0.07    -0.05   0.39   0.09
    28   1     0.10   0.09   0.01     0.21   0.16   0.02    -0.06  -0.07  -0.01
    29   1     0.03  -0.01  -0.00    -0.37   0.12   0.05     0.39  -0.12  -0.05
    30   1    -0.11  -0.09  -0.01     0.19   0.13   0.01    -0.11  -0.07  -0.01
    31   1     0.36   0.25   0.03     0.11   0.08   0.01     0.11   0.12   0.02
    32   1    -0.39   0.08   0.05    -0.04   0.01   0.01    -0.18   0.08   0.04
    33   1     0.01  -0.02  -0.01     0.08  -0.03  -0.01    -0.18   0.09   0.01
    34   1     0.02   0.04   0.01    -0.10  -0.08  -0.01     0.15   0.14   0.04
    35   1    -0.34  -0.22   0.02     0.06   0.03  -0.01     0.02   0.06   0.01
    36   1     0.51  -0.14  -0.06     0.00   0.00  -0.00    -0.10   0.05  -0.00
    37   1     0.01  -0.05   0.01    -0.11   0.27  -0.09    -0.06   0.05  -0.04
    38   1     0.19  -0.06  -0.02    -0.31   0.11   0.04    -0.09  -0.00   0.01
    39   1     0.06  -0.03  -0.00     0.42  -0.13  -0.03     0.37  -0.11  -0.04
    40   1     0.01  -0.03   0.00    -0.05   0.16  -0.03    -0.06   0.19  -0.03
    41   1    -0.07   0.16  -0.01     0.10  -0.26   0.01    -0.02  -0.08   0.02
    42   1    -0.00  -0.00   0.00    -0.17  -0.17   0.07    -0.28  -0.32   0.13
                     73                     74                     75
                      A                      A                      A
 Frequencies --   1228.8825              1243.3090              1248.0059
 Red. masses --      1.2953                 2.1408                 1.9279
 Frc consts  --      1.1525                 1.9498                 1.7691
 IR Inten    --      1.8470                 1.2358                 0.8949
  Atom  AN      X      Y      Z        X      Y      Z        X      Y      Z
     1   6     0.00  -0.01  -0.00    -0.01   0.00   0.00    -0.04  -0.00   0.00
     2   6     0.01   0.01   0.00    -0.01   0.00   0.00    -0.02   0.01   0.00
     3   6     0.01   0.01   0.00     0.01  -0.00  -0.00     0.00  -0.00  -0.00
     4   6    -0.02   0.01   0.00    -0.02  -0.03  -0.00    -0.00  -0.04  -0.01
     5   6    -0.01   0.03   0.01     0.06   0.05   0.01     0.11   0.11   0.02
     6   6     0.02  -0.04  -0.01     0.03   0.05   0.01     0.02   0.05   0.01
     7   6     0.03  -0.01  -0.00     0.00  -0.03  -0.01     0.01  -0.03  -0.01
     8   6    -0.04  -0.02  -0.00     0.00  -0.05  -0.01     0.00  -0.01  -0.00
     9   6     0.00  -0.05  -0.01    -0.05   0.04   0.02    -0.03  -0.04  -0.01
    10   6    -0.00   0.05   0.01    -0.06   0.07   0.02     0.03  -0.03  -0.01
    11   6     0.04   0.02   0.01     0.02  -0.03  -0.01     0.01   0.03   0.01
    12   6    -0.01   0.05   0.01     0.02   0.00  -0.00     0.01   0.03   0.00
    13   6    -0.04   0.01   0.00    -0.01   0.01   0.00     0.01  -0.04  -0.01
    14   6     0.02  -0.05  -0.00     0.02  -0.04  -0.01    -0.05   0.04   0.01
    15   6     0.03  -0.00  -0.00     0.02   0.00  -0.00    -0.02   0.01   0.00
    16   6    -0.02  -0.02   0.00    -0.02  -0.02   0.00     0.01   0.03  -0.00
    17   6    -0.01  -0.02   0.00     0.01  -0.06   0.01     0.02  -0.02   0.00
    18   6     0.01   0.03  -0.00    -0.04   0.02   0.01     0.16  -0.05  -0.02
    19   6    -0.02  -0.02   0.01     0.02   0.10  -0.03    -0.03   0.02   0.00
    20   6     0.01   0.00  -0.00    -0.03  -0.06   0.03    -0.00   0.01  -0.00
    21   6    -0.01  -0.01   0.00    -0.01  -0.02   0.01    -0.01  -0.04   0.00
    22   6    -0.00  -0.01   0.00    -0.03   0.20  -0.04    -0.01   0.03  -0.01
    23   6     0.00   0.00  -0.00    -0.01   0.00   0.00     0.01  -0.01   0.00
    24   6     0.01   0.00  -0.00    -0.03  -0.03   0.01    -0.04  -0.01   0.01
    25   6     0.00  -0.00   0.00     0.03   0.00  -0.01     0.00  -0.01   0.00
    26   6    -0.00   0.01  -0.00     0.04  -0.04   0.00     0.00  -0.00   0.00
    27   1    -0.01   0.04   0.01     0.02  -0.23  -0.05    -0.00  -0.27  -0.06
    28   1    -0.04  -0.04  -0.01    -0.02  -0.00   0.00    -0.20  -0.13  -0.01
    29   1     0.19  -0.05  -0.03    -0.05   0.02   0.01    -0.14   0.04   0.02
    30   1    -0.06  -0.03   0.01    -0.07  -0.07  -0.00     0.02  -0.03  -0.01
    31   1     0.34   0.25   0.03    -0.06  -0.09  -0.02    -0.32  -0.32  -0.05
    32   1    -0.32   0.07   0.06     0.15  -0.10  -0.03    -0.26   0.07   0.03
    33   1     0.42  -0.09  -0.05     0.25  -0.10  -0.04     0.01   0.03   0.01
    34   1    -0.39  -0.24  -0.12     0.06   0.06   0.02    -0.10  -0.12  -0.03
    35   1     0.19   0.14  -0.03     0.19   0.15  -0.02    -0.29  -0.22   0.03
    36   1    -0.37   0.10   0.05    -0.07  -0.00   0.02    -0.33   0.15   0.03
    37   1     0.01   0.04   0.02     0.01  -0.18   0.05    -0.05   0.15  -0.05
    38   1    -0.03  -0.00   0.00     0.34  -0.13  -0.06    -0.22   0.01   0.02
    39   1    -0.07   0.02   0.00     0.14  -0.05  -0.03     0.19  -0.06  -0.02
    40   1     0.02  -0.05   0.01     0.09  -0.17   0.04     0.02  -0.06   0.01
    41   1    -0.01   0.07  -0.01     0.07  -0.49   0.04    -0.10   0.21  -0.00
    42   1     0.03   0.04  -0.01    -0.22  -0.31   0.12    -0.04  -0.04   0.02
                     76                     77                     78
                      A                      A                      A
 Frequencies --   1265.0618              1269.3149              1281.2323
 Red. masses --      1.9988                 1.8891                 1.6709
 Frc consts  --      1.8847                 1.7933                 1.6161
 IR Inten    --      1.7381                 4.9519                 2.6487
  Atom  AN      X      Y      Z        X      Y      Z        X      Y      Z
     1   6    -0.03  -0.01   0.00     0.01   0.01   0.00     0.02   0.02   0.00
     2   6     0.00   0.02   0.00    -0.00  -0.01  -0.00    -0.03  -0.00   0.00
     3   6     0.01   0.00   0.00     0.01  -0.01  -0.00    -0.01   0.01   0.00
     4   6    -0.01  -0.04  -0.01    -0.03  -0.02  -0.00    -0.03   0.04   0.01
     5   6     0.08   0.10   0.02    -0.00  -0.02  -0.00     0.02  -0.07  -0.02
     6   6     0.00   0.04   0.01     0.02   0.05   0.01     0.01  -0.09  -0.02
     7   6     0.01  -0.03  -0.01    -0.01  -0.01  -0.00    -0.02   0.04   0.01
     8   6    -0.02  -0.02  -0.00     0.01  -0.03  -0.01     0.03  -0.03  -0.01
     9   6    -0.01  -0.02  -0.00    -0.04   0.08   0.03    -0.04   0.04   0.02
    10   6     0.06   0.00  -0.00    -0.05   0.07   0.02    -0.02   0.08   0.02
    11   6     0.00   0.03   0.01     0.00  -0.05  -0.01     0.02  -0.00  -0.00
    12   6    -0.03  -0.07  -0.01    -0.01  -0.10  -0.01     0.04   0.03  -0.00
    13   6    -0.01   0.03   0.01    -0.00   0.05   0.01    -0.03  -0.03  -0.01
    14   6    -0.07  -0.09  -0.02     0.01  -0.10  -0.03    -0.07  -0.00  -0.00
    15   6     0.02   0.03   0.00    -0.02   0.06   0.01    -0.03  -0.00   0.00
    16   6    -0.01  -0.03   0.00    -0.01   0.04   0.00     0.01  -0.00  -0.00
    17   6     0.01   0.09  -0.00     0.02  -0.04   0.01     0.03   0.05   0.00
    18   6    -0.05   0.04   0.01     0.08  -0.03  -0.01     0.07  -0.01  -0.01
    19   6     0.09  -0.00  -0.02    -0.08   0.02   0.00     0.06   0.03  -0.02
    20   6     0.01  -0.04   0.01     0.00   0.05  -0.01    -0.00  -0.04   0.01
    21   6    -0.01   0.03  -0.00     0.01   0.01  -0.00    -0.01  -0.01   0.00
    22   6     0.05  -0.09   0.01    -0.00  -0.08   0.01     0.02  -0.00  -0.00
    23   6    -0.02   0.02  -0.00     0.01  -0.03   0.01    -0.02   0.01   0.00
    24   6     0.03  -0.01  -0.01     0.00   0.00  -0.00    -0.02  -0.02   0.00
    25   6    -0.04   0.01   0.00     0.01  -0.02   0.01    -0.02  -0.00   0.00
    26   6    -0.02   0.01  -0.00    -0.02   0.02  -0.00    -0.00   0.00  -0.00
    27   1    -0.00  -0.20  -0.04     0.02  -0.05  -0.01     0.02   0.05   0.01
    28   1    -0.14  -0.08  -0.01     0.11   0.08   0.01    -0.14  -0.10  -0.01
    29   1     0.04  -0.01  -0.01     0.04  -0.02  -0.01     0.05  -0.00  -0.01
    30   1    -0.10  -0.11  -0.01    -0.16  -0.13  -0.01     0.25   0.26   0.04
    31   1    -0.18  -0.19  -0.03     0.02   0.01   0.00     0.05   0.10   0.03
    32   1    -0.29   0.06   0.05     0.35  -0.15  -0.06     0.31  -0.12  -0.07
    33   1     0.16  -0.01  -0.02     0.27  -0.12  -0.06     0.45  -0.14  -0.06
    34   1     0.14   0.16   0.02     0.26   0.24   0.10    -0.05  -0.04  -0.03
    35   1     0.22   0.21  -0.02     0.20   0.26  -0.00    -0.35  -0.28   0.04
    36   1     0.17  -0.10  -0.03    -0.19   0.11   0.02     0.12  -0.04  -0.02
    37   1     0.11  -0.32   0.10    -0.04   0.14  -0.08     0.07  -0.23   0.08
    38   1    -0.21   0.10   0.03    -0.11   0.04   0.01    -0.28   0.06   0.04
    39   1    -0.22   0.08   0.02     0.22  -0.08  -0.01    -0.06   0.02  -0.00
    40   1    -0.17   0.42  -0.07    -0.02   0.06  -0.02    -0.08   0.19  -0.03
    41   1     0.06  -0.10   0.00    -0.10   0.44  -0.03    -0.01  -0.05   0.01
    42   1     0.00   0.04  -0.01     0.07   0.11  -0.04    -0.04  -0.03   0.01
                     79                     80                     81
                      A                      A                      A
 Frequencies --   1297.8995              1312.6034              1331.7057
 Red. masses --      1.5282                 1.8362                 2.6397
 Frc consts  --      1.5168                 1.8639                 2.7582
 IR Inten    --     12.8352                 1.0217                 3.4546
  Atom  AN      X      Y      Z        X      Y      Z        X      Y      Z
     1   6     0.02  -0.01  -0.00    -0.02   0.01   0.00    -0.02  -0.01  -0.00
     2   6     0.02  -0.02  -0.01     0.01   0.02   0.00     0.06   0.02  -0.00
     3   6     0.03  -0.00  -0.00    -0.01   0.03   0.01    -0.00   0.04   0.01
     4   6    -0.02  -0.04  -0.01    -0.02  -0.01   0.00    -0.01  -0.03  -0.01
     5   6    -0.09  -0.01   0.01     0.06   0.02  -0.00    -0.01   0.06   0.02
     6   6    -0.03   0.09   0.02    -0.07  -0.07  -0.01    -0.14  -0.04   0.00
     7   6    -0.02  -0.01  -0.00     0.00   0.02   0.00     0.03  -0.01  -0.01
     8   6     0.04   0.02   0.00    -0.01  -0.04  -0.01    -0.00  -0.04  -0.01
     9   6     0.04   0.03   0.00     0.03   0.03   0.01     0.15  -0.01  -0.02
    10   6     0.05  -0.01  -0.01     0.07   0.06   0.01     0.02   0.08   0.02
    11   6     0.05  -0.00  -0.00    -0.02  -0.01  -0.00    -0.00  -0.02  -0.01
    12   6    -0.05  -0.02   0.00    -0.07  -0.05  -0.00    -0.11   0.08   0.01
    13   6    -0.03  -0.01   0.00     0.00   0.01   0.00     0.00   0.04   0.02
    14   6    -0.04   0.03   0.01    -0.03  -0.03  -0.00     0.07  -0.02  -0.01
    15   6    -0.03  -0.00   0.00    -0.01  -0.01   0.00    -0.00  -0.06  -0.00
    16   6     0.01   0.01  -0.00    -0.01   0.00   0.00     0.00   0.04  -0.00
    17   6     0.00   0.04  -0.00     0.05   0.05  -0.01     0.07  -0.10   0.01
    18   6     0.04   0.00  -0.00    -0.01   0.04  -0.00    -0.05  -0.03   0.01
    19   6     0.03  -0.04   0.01    -0.03  -0.12   0.04    -0.06   0.13  -0.03
    20   6     0.01  -0.02   0.00     0.03   0.01  -0.01    -0.00   0.02  -0.01
    21   6    -0.01  -0.02   0.00    -0.01  -0.03   0.00     0.00   0.05  -0.00
    22   6    -0.01   0.03  -0.00    -0.08   0.03   0.00    -0.00  -0.05   0.01
    23   6     0.00   0.02  -0.01     0.03   0.01  -0.01    -0.03  -0.03   0.02
    24   6    -0.01   0.00   0.00     0.02   0.03  -0.01     0.03  -0.01  -0.01
    25   6    -0.01   0.01  -0.00     0.02   0.02  -0.01     0.02  -0.04   0.01
    26   6     0.01  -0.00  -0.00     0.02   0.00  -0.00    -0.02   0.02  -0.00
    27   1     0.02   0.04   0.01    -0.00  -0.11  -0.02    -0.01  -0.09  -0.02
    28   1     0.37   0.25   0.03    -0.25  -0.19  -0.02    -0.06  -0.07  -0.01
    29   1     0.12  -0.03  -0.02     0.19  -0.04  -0.02     0.25  -0.04  -0.03
    30   1    -0.36  -0.32  -0.03     0.24   0.21   0.02     0.15   0.10   0.01
    31   1    -0.20  -0.15  -0.02    -0.14  -0.10  -0.02    -0.25  -0.26  -0.04
    32   1     0.19  -0.02  -0.03     0.00  -0.05  -0.01     0.23  -0.11  -0.05
    33   1     0.31  -0.08  -0.05     0.13  -0.05  -0.03    -0.13   0.02   0.01
    34   1    -0.35  -0.25  -0.10     0.05   0.04   0.03    -0.31  -0.19  -0.12
    35   1    -0.10  -0.06   0.02     0.10   0.09  -0.01    -0.06  -0.11  -0.00
    36   1     0.20  -0.05  -0.03     0.30  -0.10  -0.04     0.14  -0.00  -0.02
    37   1    -0.01   0.07   0.00    -0.14   0.48  -0.17     0.13  -0.34   0.12
    38   1    -0.09   0.00   0.01     0.06  -0.05  -0.01     0.14   0.01  -0.02
    39   1    -0.10   0.04   0.00    -0.10   0.05   0.01     0.23  -0.11  -0.02
    40   1     0.02  -0.08   0.02     0.15  -0.40   0.07    -0.07   0.25  -0.04
    41   1     0.00  -0.07   0.01     0.03   0.00  -0.01    -0.00   0.14  -0.01
    42   1    -0.04  -0.05   0.02    -0.04  -0.06   0.03     0.07   0.11  -0.04
                     82                     83                     84
                      A                      A                      A
 Frequencies --   1371.0245              1374.2950              1389.1792
 Red. masses --      4.3759                 3.6762                 5.4230
 Frc consts  --      4.8462                 4.0908                 6.1660
 IR Inten    --      0.4017                 1.1332                 0.6906
  Atom  AN      X      Y      Z        X      Y      Z        X      Y      Z
     1   6    -0.02  -0.01  -0.00     0.01   0.09   0.02    -0.01  -0.05  -0.01
     2   6     0.05   0.04   0.00    -0.08  -0.04  -0.00     0.09   0.07   0.01
     3   6    -0.04   0.03   0.01     0.05  -0.03  -0.01    -0.09   0.04   0.01
     4   6     0.00  -0.02  -0.00    -0.07  -0.02   0.00     0.04  -0.00  -0.00
     5   6     0.00   0.02   0.00     0.11  -0.15  -0.04    -0.04   0.04   0.01
     6   6    -0.07  -0.05  -0.01     0.03   0.07   0.01    -0.04  -0.07  -0.01
     7   6     0.03  -0.01  -0.00    -0.05   0.08   0.02     0.04  -0.03  -0.01
     8   6    -0.04  -0.01   0.00     0.02  -0.00  -0.00    -0.06   0.02   0.01
     9   6     0.08   0.13   0.03    -0.11   0.08   0.03     0.06   0.20   0.05
    10   6    -0.03  -0.03  -0.01     0.17  -0.04  -0.02    -0.09  -0.13  -0.02
    11   6     0.02  -0.07  -0.02    -0.04  -0.04  -0.01     0.09  -0.06  -0.02
    12   6     0.00  -0.13  -0.01    -0.13  -0.09  -0.00     0.12  -0.18  -0.02
    13   6    -0.02   0.02   0.00     0.07  -0.06  -0.02    -0.07  -0.04  -0.01
    14   6     0.12   0.07   0.02    -0.01   0.17   0.03    -0.02   0.19   0.03
    15   6    -0.06   0.04   0.01     0.03  -0.02  -0.00     0.01   0.06   0.00
    16   6     0.04   0.04  -0.01    -0.04   0.08   0.01    -0.03   0.03   0.00
    17   6    -0.16   0.03  -0.01     0.07  -0.04  -0.00    -0.08   0.04  -0.01
    18   6     0.08  -0.06  -0.01    -0.06  -0.12   0.01    -0.02  -0.12   0.01
    19   6    -0.05  -0.09   0.03    -0.05   0.04  -0.00     0.18   0.08  -0.04
    20   6    -0.07   0.09  -0.02    -0.00   0.04  -0.01     0.05  -0.14   0.03
    21   6     0.02  -0.01  -0.00    -0.00   0.04  -0.00     0.06   0.00  -0.01
    22   6     0.26   0.07  -0.04     0.02  -0.02   0.00    -0.19  -0.03   0.03
    23   6     0.11  -0.03  -0.02    -0.01  -0.02   0.01    -0.11   0.06   0.01
    24   6    -0.10  -0.04   0.02     0.01   0.02  -0.00     0.00   0.04  -0.00
    25   6    -0.07   0.14  -0.02     0.02  -0.01   0.00     0.03  -0.13   0.02
    26   6    -0.07  -0.12   0.04    -0.03  -0.01   0.01     0.07   0.10  -0.04
    27   1     0.01  -0.14  -0.03     0.04  -0.04  -0.01     0.00  -0.16  -0.03
    28   1    -0.19  -0.16  -0.02    -0.12  -0.07  -0.00    -0.21  -0.17  -0.02
    29   1     0.24  -0.07  -0.03    -0.05   0.01   0.00     0.29  -0.10  -0.04
    30   1     0.17   0.12   0.01     0.04   0.07   0.01     0.12   0.05   0.00
    31   1    -0.01  -0.05  -0.01     0.08   0.20   0.04     0.03  -0.05  -0.01
    32   1     0.03  -0.03  -0.01    -0.36   0.12   0.07    -0.04   0.01   0.01
    33   1    -0.12  -0.03   0.01     0.26  -0.14  -0.06     0.01  -0.04   0.00
    34   1    -0.17  -0.10  -0.03    -0.18  -0.26  -0.10    -0.22  -0.16  -0.04
    35   1     0.14   0.23  -0.01     0.25   0.17  -0.03     0.23   0.25  -0.01
    36   1    -0.17   0.12   0.02     0.08   0.04  -0.03    -0.19   0.09   0.02
    37   1     0.03  -0.19   0.11     0.08  -0.19   0.07    -0.01   0.04  -0.00
    38   1    -0.19   0.04   0.04     0.33  -0.04  -0.04     0.13  -0.02  -0.01
    39   1    -0.15   0.05   0.04     0.15  -0.06  -0.01     0.02   0.02  -0.03
    40   1    -0.05   0.09  -0.05    -0.03   0.14  -0.03    -0.01   0.01   0.04
    41   1    -0.01  -0.43   0.06     0.03  -0.04   0.00    -0.07   0.33  -0.03
    42   1     0.06   0.01  -0.02     0.08   0.10  -0.04    -0.06  -0.02   0.02
                     85                     86                     87
                      A                      A                      A
 Frequencies --   1398.5013              1409.2387              1418.6650
 Red. masses --      5.4314                 4.8838                 5.4903
 Frc consts  --      6.2587                 5.7145                 6.5104
 IR Inten    --      1.8561                 0.2064                 0.3743
  Atom  AN      X      Y      Z        X      Y      Z        X      Y      Z
     1   6     0.01  -0.17  -0.04     0.01  -0.09  -0.02     0.00   0.03   0.01
     2   6     0.11   0.11   0.02     0.03   0.08   0.01     0.01   0.01   0.00
     3   6    -0.16   0.02   0.02    -0.10  -0.00   0.01    -0.02   0.01   0.00
     4   6     0.15   0.11   0.01     0.10   0.08   0.01    -0.02  -0.04  -0.01
     5   6    -0.17   0.16   0.05    -0.06  -0.01   0.00     0.02  -0.08  -0.02
     6   6     0.15  -0.17  -0.05     0.09  -0.08  -0.03    -0.06   0.06   0.02
     7   6    -0.02  -0.04  -0.01     0.00   0.07   0.02     0.07   0.04   0.00
     8   6     0.06  -0.01  -0.01     0.05  -0.02  -0.01    -0.07   0.05   0.02
     9   6    -0.12   0.02   0.02    -0.12   0.10   0.03     0.07   0.17   0.04
    10   6     0.01   0.02   0.01     0.14  -0.05  -0.02    -0.07  -0.24  -0.05
    11   6    -0.01   0.02   0.01    -0.10  -0.04  -0.01     0.10   0.02   0.00
    12   6     0.04  -0.04  -0.01    -0.19   0.09   0.03     0.09   0.07   0.01
    13   6    -0.01  -0.09  -0.03     0.06  -0.00  -0.01    -0.12  -0.07  -0.02
    14   6    -0.13   0.10   0.02     0.21  -0.04  -0.00    -0.10   0.03  -0.00
    15   6     0.08   0.01  -0.01    -0.13  -0.08   0.02    -0.01  -0.03  -0.00
    16   6    -0.09   0.02   0.01     0.14   0.01  -0.02     0.01  -0.07  -0.00
    17   6     0.20   0.00   0.00    -0.18  -0.11   0.00     0.11  -0.21   0.01
    18   6    -0.06  -0.07   0.01     0.06   0.12  -0.01     0.04   0.30  -0.01
    19   6    -0.14  -0.02   0.02     0.08   0.03  -0.01    -0.14  -0.00   0.02
    20   6    -0.02   0.10  -0.03     0.01  -0.05   0.01     0.04   0.04  -0.01
    21   6    -0.05   0.03   0.00     0.01  -0.02   0.00    -0.14   0.01   0.02
    22   6     0.06  -0.01  -0.00    -0.03   0.03  -0.00     0.07   0.03  -0.02
    23   6     0.05  -0.04   0.00    -0.06   0.03   0.00    -0.03   0.00   0.01
    24   6     0.03   0.01  -0.01    -0.01  -0.02   0.01     0.08  -0.08  -0.01
    25   6     0.01   0.05  -0.01     0.01  -0.05   0.01     0.01  -0.04   0.01
    26   6    -0.05  -0.05   0.02     0.03   0.03  -0.01    -0.01  -0.00   0.00
    27   1    -0.05   0.14   0.04    -0.03   0.13   0.03     0.03  -0.11  -0.02
    28   1     0.04   0.07   0.01    -0.09  -0.01   0.00    -0.14  -0.11  -0.01
    29   1    -0.02  -0.04  -0.00    -0.05  -0.02  -0.00     0.19  -0.06  -0.03
    30   1    -0.19  -0.17  -0.01    -0.16  -0.13  -0.01     0.01  -0.03  -0.00
    31   1    -0.27  -0.25  -0.04    -0.32  -0.19  -0.03     0.05   0.02   0.00
    32   1    -0.04   0.02   0.01    -0.33   0.10   0.05    -0.23   0.10   0.05
    33   1     0.38  -0.10  -0.06     0.28  -0.17  -0.07     0.26  -0.02  -0.00
    34   1     0.13   0.01   0.01     0.22   0.10   0.05     0.20   0.18   0.07
    35   1     0.05  -0.03   0.00     0.06   0.10  -0.03     0.05   0.01  -0.01
    36   1     0.06  -0.04  -0.02     0.11   0.04   0.01     0.30  -0.18  -0.01
    37   1     0.05  -0.10   0.02    -0.01  -0.00  -0.01     0.01   0.10  -0.06
    38   1     0.31  -0.07  -0.04    -0.30   0.06   0.03    -0.12   0.01  -0.02
    39   1     0.10  -0.06   0.01     0.07  -0.01  -0.02     0.20  -0.06  -0.03
    40   1     0.01   0.04  -0.03    -0.03   0.06   0.00    -0.09   0.25  -0.05
    41   1     0.08  -0.18   0.01    -0.05   0.10  -0.01     0.09  -0.07  -0.00
    42   1     0.08   0.08  -0.04     0.01   0.01  -0.00     0.06   0.08  -0.04
                     88                     89                     90
                      A                      A                      A
 Frequencies --   1441.5822              1462.9900              1470.5580
 Red. masses --      2.6912                 2.0613                 2.1837
 Frc consts  --      3.2951                 2.5994                 2.7824
 IR Inten    --      1.5894                 0.8474                 5.9092
  Atom  AN      X      Y      Z        X      Y      Z        X      Y      Z
     1   6    -0.00   0.02   0.00     0.00   0.01   0.00     0.02  -0.11  -0.02
     2   6    -0.00  -0.03  -0.01    -0.01  -0.02  -0.00    -0.11  -0.01   0.01
     3   6     0.02  -0.00  -0.00     0.01   0.00   0.00     0.11   0.01  -0.01
     4   6    -0.03   0.01   0.00    -0.02  -0.01   0.00    -0.02   0.07   0.02
     5   6    -0.02   0.08   0.02    -0.01   0.02   0.00     0.08   0.00  -0.01
     6   6     0.05  -0.05  -0.01     0.01  -0.01  -0.00    -0.08  -0.09  -0.01
     7   6    -0.08  -0.05  -0.01    -0.01  -0.01  -0.00     0.08   0.09   0.02
     8   6     0.06  -0.01  -0.01     0.02  -0.01  -0.00     0.01  -0.09  -0.02
     9   6    -0.07  -0.09  -0.02     0.01  -0.02  -0.01     0.03   0.06   0.01
    10   6     0.03   0.12   0.02    -0.00   0.03   0.01    -0.06   0.03   0.01
    11   6     0.04  -0.02  -0.01     0.00   0.00   0.00     0.05  -0.04  -0.01
    12   6     0.05  -0.10  -0.02     0.00  -0.04  -0.00     0.02  -0.04  -0.01
    13   6     0.03   0.01   0.00    -0.01   0.01   0.00    -0.02   0.02   0.01
    14   6    -0.03   0.10   0.02     0.01  -0.01  -0.00    -0.01   0.00  -0.00
    15   6    -0.04  -0.03   0.00    -0.03   0.03   0.00     0.02   0.03  -0.00
    16   6    -0.06   0.03   0.01     0.04  -0.02  -0.00    -0.00  -0.01  -0.00
    17   6    -0.06  -0.10   0.00    -0.04   0.04  -0.01     0.00  -0.00   0.00
    18   6     0.07   0.09  -0.01     0.07   0.02  -0.01    -0.01   0.00   0.00
    19   6    -0.04   0.01   0.01     0.02  -0.10   0.03    -0.01   0.01  -0.00
    20   6     0.04  -0.06   0.01     0.06   0.03  -0.02     0.00  -0.02   0.01
    21   6    -0.04   0.03   0.00    -0.07  -0.06   0.01    -0.02   0.01   0.00
    22   6     0.07   0.06  -0.02    -0.05   0.04  -0.00     0.02  -0.00  -0.00
    23   6    -0.03   0.03  -0.00    -0.09   0.07  -0.00     0.01   0.00  -0.00
    24   6     0.02  -0.10   0.01    -0.00   0.12  -0.01     0.01  -0.01  -0.00
    25   6    -0.02  -0.06   0.02     0.08  -0.09   0.01    -0.01  -0.01   0.00
    26   6     0.02   0.04  -0.01    -0.06  -0.06   0.03     0.00   0.02  -0.00
    27   1     0.00  -0.02  -0.00     0.00   0.02   0.00    -0.09   0.52   0.12
    28   1     0.12   0.07   0.01     0.06   0.04   0.00     0.21   0.27   0.04
    29   1    -0.05   0.03   0.01     0.00   0.01   0.00    -0.36   0.18   0.07
    30   1     0.14   0.14   0.01     0.05   0.05   0.01    -0.14  -0.01   0.01
    31   1     0.07   0.08   0.02    -0.02  -0.01  -0.00    -0.29  -0.22  -0.03
    32   1     0.07  -0.01  -0.00     0.00  -0.00  -0.00    -0.34   0.01   0.04
    33   1    -0.37   0.10   0.05    -0.05   0.02   0.01    -0.06  -0.00  -0.00
    34   1    -0.23  -0.20  -0.05    -0.00   0.02   0.00    -0.11  -0.04  -0.01
    35   1     0.30   0.25  -0.02    -0.08  -0.01   0.01     0.01   0.03  -0.00
    36   1     0.42  -0.13  -0.05    -0.11   0.03   0.02    -0.07   0.01   0.01
    37   1    -0.06   0.23  -0.06     0.11  -0.07   0.02    -0.03   0.07  -0.02
    38   1    -0.17   0.07   0.00     0.28  -0.17  -0.04     0.04  -0.00  -0.01
    39   1    -0.01   0.03  -0.02     0.39  -0.06  -0.06    -0.06   0.02   0.00
    40   1    -0.11   0.22  -0.03    -0.05   0.38  -0.07    -0.02   0.03  -0.00
    41   1    -0.04   0.13  -0.00     0.12  -0.38   0.02     0.01  -0.01   0.00
    42   1    -0.03  -0.01   0.01     0.35   0.36  -0.16    -0.04  -0.02   0.01
                     91                     92                     93
                      A                      A                      A
 Frequencies --   1478.5053              1490.0824              1522.6197
 Red. masses --      2.1081                 2.1162                 2.7112
 Frc consts  --      2.7151                 2.7684                 3.7033
 IR Inten    --     13.7200                 0.7981                 8.8379
  Atom  AN      X      Y      Z        X      Y      Z        X      Y      Z
     1   6    -0.03  -0.03  -0.00     0.05   0.06   0.01     0.02  -0.07  -0.02
     2   6     0.04   0.07   0.01    -0.02  -0.08  -0.02    -0.06  -0.01   0.00
     3   6    -0.02  -0.03  -0.00    -0.04   0.04   0.01     0.05   0.04   0.00
     4   6     0.08   0.04   0.00    -0.07  -0.07  -0.01    -0.06  -0.03  -0.00
     5   6     0.04  -0.06  -0.02    -0.09   0.03   0.01     0.05   0.09   0.02
     6   6    -0.04   0.03   0.01     0.08  -0.00  -0.01    -0.02  -0.01  -0.00
     7   6     0.02  -0.00  -0.00    -0.02   0.02   0.01     0.01  -0.07  -0.02
     8   6    -0.07   0.01   0.01     0.11  -0.03  -0.01    -0.09   0.05   0.02
     9   6    -0.02   0.00   0.00     0.01   0.02   0.00     0.10  -0.04  -0.02
    10   6     0.03   0.01  -0.00    -0.04  -0.00   0.00     0.03  -0.04  -0.01
    11   6    -0.04  -0.03  -0.01    -0.01   0.00   0.00    -0.11   0.10   0.04
    12   6    -0.02  -0.02  -0.00    -0.04  -0.03   0.00     0.01   0.05   0.00
    13   6     0.08   0.04   0.01    -0.02  -0.01  -0.00    -0.06  -0.12  -0.04
    14   6     0.01  -0.02  -0.00     0.04  -0.01  -0.00     0.08   0.07   0.02
    15   6     0.05   0.06  -0.00     0.01   0.06   0.00    -0.05  -0.08   0.00
    16   6     0.00  -0.03  -0.00     0.06  -0.03  -0.01    -0.03   0.07   0.00
    17   6    -0.02   0.02  -0.00     0.00  -0.00   0.00    -0.02   0.02  -0.00
    18   6     0.02  -0.02   0.00    -0.01  -0.01   0.00     0.04  -0.09  -0.00
    19   6    -0.07   0.02   0.00    -0.04   0.05  -0.01    -0.03   0.03  -0.00
    20   6     0.04  -0.10   0.03    -0.00  -0.06   0.02     0.01  -0.06   0.02
    21   6    -0.09   0.04   0.01    -0.07   0.03   0.01    -0.00   0.00   0.00
    22   6     0.08  -0.00  -0.01     0.05  -0.05   0.00     0.04   0.01  -0.01
    23   6     0.02   0.02  -0.01     0.05  -0.01  -0.01     0.03   0.01  -0.01
    24   6     0.03  -0.01  -0.01     0.03   0.02  -0.01    -0.02   0.02   0.00
    25   6    -0.02  -0.08   0.02    -0.03  -0.03   0.01     0.00  -0.06   0.01
    26   6    -0.00   0.07  -0.02     0.01   0.06  -0.02    -0.02   0.03  -0.00
    27   1    -0.04  -0.05  -0.01     0.09  -0.10  -0.03    -0.03   0.23   0.05
    28   1    -0.25  -0.16  -0.02     0.23   0.11   0.01     0.14   0.15   0.02
    29   1    -0.11  -0.00   0.01     0.30  -0.08  -0.04    -0.03   0.07   0.02
    30   1    -0.24  -0.21  -0.03     0.34   0.25   0.02     0.06   0.06   0.01
    31   1     0.12   0.07   0.01    -0.21  -0.12  -0.01     0.16   0.05  -0.00
    32   1     0.27  -0.09  -0.05    -0.29   0.10   0.04     0.23  -0.05  -0.03
    33   1    -0.01  -0.04  -0.03     0.02  -0.00   0.00     0.46  -0.06  -0.05
    34   1    -0.13  -0.12  -0.03     0.10   0.08   0.04     0.41   0.22   0.10
    35   1    -0.24  -0.19   0.03    -0.19  -0.11   0.02     0.18   0.12  -0.02
    36   1    -0.14   0.01   0.01    -0.27   0.08   0.04     0.15   0.01  -0.02
    37   1    -0.13   0.38  -0.12    -0.11   0.21  -0.07    -0.09   0.20  -0.07
    38   1     0.28  -0.06  -0.04     0.23  -0.05  -0.03     0.08  -0.03  -0.01
    39   1    -0.22   0.09   0.01    -0.24   0.07   0.03    -0.14   0.07   0.01
    40   1    -0.13   0.25  -0.04    -0.06   0.05  -0.00    -0.07   0.17  -0.03
    41   1     0.08  -0.17   0.01     0.08  -0.15   0.00     0.01  -0.10   0.01
    42   1    -0.08   0.00   0.01    -0.14  -0.08   0.05    -0.01   0.05  -0.01
                     94                     95                     96
                      A                      A                      A
 Frequencies --   1537.5049              1553.0152              1572.1627
 Red. masses --      3.4594                 3.0594                 3.5146
 Frc consts  --      4.8183                 4.3475                 5.1183
 IR Inten    --      2.3084                 3.9875                 2.9914
  Atom  AN      X      Y      Z        X      Y      Z        X      Y      Z
     1   6     0.03   0.02   0.00     0.03  -0.09  -0.02    -0.08   0.14   0.04
     2   6    -0.01  -0.02  -0.00    -0.06   0.00   0.00     0.09  -0.01  -0.01
     3   6    -0.07   0.02   0.01     0.00   0.06   0.01     0.12  -0.11  -0.03
     4   6     0.01  -0.04  -0.01    -0.06  -0.05  -0.01     0.02   0.09   0.02
     5   6    -0.04  -0.05  -0.01     0.06   0.09   0.02    -0.08  -0.04  -0.00
     6   6     0.02   0.05   0.01     0.03  -0.01  -0.00    -0.08  -0.05  -0.00
     7   6     0.07   0.07   0.01    -0.02  -0.08  -0.02    -0.01   0.04   0.01
     8   6     0.01  -0.04  -0.01    -0.08   0.05   0.02     0.09  -0.04  -0.02
     9   6     0.03  -0.01  -0.00     0.01   0.02   0.00     0.12  -0.08  -0.03
    10   6    -0.07  -0.00   0.01     0.08  -0.02  -0.01    -0.06   0.08   0.02
    11   6    -0.08   0.01   0.01    -0.07   0.00   0.00    -0.06   0.08   0.03
    12   6    -0.00   0.03   0.00    -0.08  -0.11  -0.01    -0.01  -0.07  -0.01
    13   6     0.04   0.00  -0.00     0.04  -0.01  -0.00    -0.08  -0.10  -0.03
    14   6     0.04  -0.02  -0.00     0.02   0.06   0.01     0.08   0.10   0.02
    15   6     0.13   0.03  -0.01     0.08   0.13  -0.00     0.02   0.04   0.00
    16   6    -0.10  -0.01   0.01     0.06  -0.09  -0.01     0.01  -0.01  -0.00
    17   6     0.01   0.07  -0.01    -0.03  -0.03  -0.00    -0.05   0.01  -0.01
    18   6    -0.11  -0.06   0.01    -0.07   0.09   0.01    -0.01  -0.01   0.00
    19   6    -0.05  -0.06   0.02     0.01  -0.07   0.02    -0.01  -0.06   0.02
    20   6     0.06  -0.08   0.01     0.03   0.06  -0.03     0.03   0.03  -0.02
    21   6     0.14   0.03  -0.02    -0.02   0.05   0.00    -0.04   0.04   0.00
    22   6     0.03   0.19  -0.04     0.01   0.02  -0.00     0.04   0.00  -0.01
    23   6    -0.03   0.08  -0.02    -0.12   0.00   0.02    -0.11   0.00   0.02
    24   6    -0.03  -0.16   0.02     0.05  -0.10   0.00     0.03  -0.05   0.00
    25   6     0.06  -0.05   0.00    -0.04   0.05  -0.01    -0.05   0.01   0.00
    26   6    -0.07  -0.08   0.03     0.08   0.00  -0.01     0.09   0.04  -0.03
    27   1     0.05  -0.04  -0.01    -0.02   0.23   0.05    -0.02  -0.30  -0.06
    28   1     0.05   0.03   0.00     0.12   0.15   0.02    -0.15  -0.21  -0.04
    29   1     0.19  -0.07  -0.03     0.06   0.05   0.01    -0.28   0.02   0.02
    30   1     0.09   0.02  -0.00     0.16   0.13   0.01    -0.32  -0.18  -0.00
    31   1    -0.18  -0.14  -0.02     0.17   0.07   0.01    -0.12  -0.04  -0.00
    32   1    -0.19   0.02   0.02     0.33  -0.07  -0.06    -0.18   0.04   0.03
    33   1     0.14  -0.06  -0.03     0.10  -0.05  -0.02     0.33  -0.03  -0.04
    34   1     0.05   0.00   0.01     0.02  -0.04  -0.02     0.29   0.17   0.07
    35   1    -0.07  -0.14  -0.00    -0.37  -0.26   0.04    -0.06  -0.03   0.01
    36   1     0.04  -0.08  -0.01    -0.25   0.00   0.03    -0.07   0.01   0.01
    37   1    -0.04   0.24  -0.08     0.13  -0.20   0.06     0.09  -0.11   0.02
    38   1    -0.31   0.16   0.04    -0.03   0.07  -0.00     0.06   0.02  -0.01
    39   1     0.14   0.05  -0.05     0.25  -0.11  -0.02     0.18  -0.09  -0.01
    40   1    -0.04   0.28  -0.06     0.04  -0.19   0.04    -0.01  -0.11   0.03
    41   1    -0.17   0.35  -0.00    -0.01   0.20  -0.02     0.00   0.06  -0.01
    42   1     0.24   0.23  -0.11    -0.03  -0.13   0.04    -0.07  -0.14   0.05
                     97                     98                     99
                      A                      A                      A
 Frequencies --   1575.4796              1612.0906              1634.3681
 Red. masses --      4.1354                 7.6872                 6.4606
 Frc consts  --      6.0477                11.7706                10.1678
 IR Inten    --      1.8219                 0.1149                 3.0212
  Atom  AN      X      Y      Z        X      Y      Z        X      Y      Z
     1   6    -0.07   0.05   0.02     0.06  -0.06  -0.02     0.06  -0.16  -0.04
     2   6     0.05   0.01  -0.00    -0.03   0.03   0.01    -0.02   0.09   0.02
     3   6     0.15  -0.06  -0.02    -0.16   0.05   0.02    -0.17   0.08   0.03
     4   6    -0.05   0.06   0.02     0.10  -0.03  -0.01     0.10  -0.03  -0.01
     5   6    -0.01   0.08   0.02     0.05  -0.13  -0.03     0.13  -0.12  -0.04
     6   6    -0.02  -0.11  -0.02    -0.07   0.14   0.04    -0.10   0.14   0.04
     7   6    -0.12  -0.09  -0.01     0.08   0.09   0.02    -0.11   0.00   0.01
     8   6     0.06   0.05   0.01    -0.03  -0.07  -0.02     0.11  -0.03  -0.01
     9   6    -0.00   0.06   0.01     0.07  -0.21  -0.06    -0.05  -0.12  -0.03
    10   6     0.08  -0.03  -0.01    -0.03   0.20   0.05     0.04   0.13   0.02
    11   6     0.09  -0.00  -0.01    -0.13   0.08   0.03     0.22   0.04   0.00
    12   6    -0.09  -0.05   0.00     0.06  -0.21  -0.03    -0.02  -0.03  -0.00
    13   6    -0.08  -0.03  -0.01     0.03  -0.08  -0.03    -0.21  -0.09  -0.02
    14   6    -0.00   0.02   0.00    -0.02   0.21   0.04     0.01   0.03   0.01
    15   6    -0.02   0.06   0.01     0.01   0.09   0.00    -0.16  -0.04   0.02
    16   6     0.14  -0.06  -0.02     0.04  -0.07  -0.01     0.22  -0.00  -0.02
    17   6     0.07  -0.04   0.00    -0.07  -0.19   0.01     0.10   0.07  -0.00
    18   6    -0.14   0.05   0.01     0.03   0.18  -0.01    -0.15  -0.06   0.02
    19   6     0.00   0.08  -0.02     0.14   0.10  -0.04    -0.11  -0.02   0.02
    20   6    -0.03  -0.07   0.03    -0.12   0.02   0.02     0.08  -0.04   0.00
    21   6     0.09  -0.02  -0.01    -0.03  -0.03   0.01     0.08   0.00  -0.01
    22   6    -0.07   0.07  -0.00    -0.17  -0.04   0.03     0.10   0.03  -0.02
    23   6     0.15   0.02  -0.04     0.23  -0.04  -0.03    -0.12   0.03   0.01
    24   6    -0.02  -0.04   0.01     0.04   0.02  -0.01    -0.04  -0.01   0.01
    25   6     0.08  -0.02  -0.01     0.08   0.04  -0.02    -0.04  -0.02   0.01
    26   6    -0.15  -0.08   0.05    -0.16  -0.08   0.05     0.07   0.04  -0.02
[truncated: 194,310 more chars]
