# Supplementary material for: HOMA Index Establishes Similarity to a Reference Molecule
Source: J Chem Inf Model. 2023 Dec 6;63(24):7744–54. doi: 10.1021/acs.jcim.3c01551 (PMC10751799; doi:10.1021/acs.jcim.3c01551)
Supplement: Supplementary file 7 — ci3c01551_si_007.zip [file ci3c01551_si_007.zip › ad-Fig4-hexacene-Gaussian16-output/8-0021.log]

 Set GAUSS_PDEF to "48".
 Set GAUSS_MDEF to "10240MB".
 Entering Gaussian System, Link 0=g16
 Initial command:
 /mnt/opt/groups/app-gaussian/g16-avx2/l1.exe "/scratch/9832370.torquesrv1.cis.gov.pl/Gau-126394.inp" -scrdir="/scratch/9832370.torquesrv1.cis.gov.pl/"
 Default is to use a total of  48 processors:
                               48 via shared-memory
                                1 via Linda
 Entering Link 1 = /mnt/opt/groups/app-gaussian/g16-avx2/l1.exe PID=    126395.
  
 Copyright (c) 1988-2019, Gaussian, Inc.  All Rights Reserved.
  
 This is part of the Gaussian(R) 16 program.  It is based on
 the Gaussian(R) 09 system (copyright 2009, Gaussian, Inc.),
 the Gaussian(R) 03 system (copyright 2003, Gaussian, Inc.),
 the Gaussian(R) 98 system (copyright 1998, Gaussian, Inc.),
 the Gaussian(R) 94 system (copyright 1995, Gaussian, Inc.),
 the Gaussian 92(TM) system (copyright 1992, Gaussian, Inc.),
 the Gaussian 90(TM) system (copyright 1990, Gaussian, Inc.),
 the Gaussian 88(TM) system (copyright 1988, Gaussian, Inc.),
 the Gaussian 86(TM) system (copyright 1986, Carnegie Mellon
 University), and the Gaussian 82(TM) system (copyright 1983,
 Carnegie Mellon University). Gaussian is a federally registered
 trademark of Gaussian, Inc.
  
 This software contains proprietary and confidential information,
 including trade secrets, belonging to Gaussian, Inc.
  
 This software is provided under written license and may be
 used, copied, transmitted, or stored only in accord with that
 written license.
  
 The following legend is applicable only to US Government
 contracts under FAR:
  
                    RESTRICTED RIGHTS LEGEND
  
 Use, reproduction and disclosure by the US Government is
 subject to restrictions as set forth in subparagraphs (a)
 and (c) of the Commercial Computer Software - Restricted
 Rights clause in FAR 52.227-19.
  
 Gaussian, Inc.
 340 Quinnipiac St., Bldg. 40, Wallingford CT 06492
  
  
 ---------------------------------------------------------------
 Warning -- This program may not be used in any manner that
 competes with the business of Gaussian, Inc. or will provide
 assistance to any competitor of Gaussian, Inc.  The licensee
 of this program is prohibited from giving any competitor of
 Gaussian, Inc. access to this program.  By using this program,
 the user acknowledges that Gaussian, Inc. is engaged in the
 business of creating and licensing software in the field of
 computational chemistry and represents and warrants to the
 licensee that it is not a competitor of Gaussian, Inc. and that
 it will not use this program in any manner prohibited above.
 ---------------------------------------------------------------
  

 Cite this work as:
 Gaussian 16, Revision C.01,
 M. J. Frisch, G. W. Trucks, H. B. Schlegel, G. E. Scuseria, 
 M. A. Robb, J. R. Cheeseman, G. Scalmani, V. Barone, 
 G. A. Petersson, H. Nakatsuji, X. Li, M. Caricato, A. V. Marenich, 
 J. Bloino, B. G. Janesko, R. Gomperts, B. Mennucci, H. P. Hratchian, 
 J. V. Ortiz, A. F. Izmaylov, J. L. Sonnenberg, D. Williams-Young, 
 F. Ding, F. Lipparini, F. Egidi, J. Goings, B. Peng, A. Petrone, 
 T. Henderson, D. Ranasinghe, V. G. Zakrzewski, J. Gao, N. Rega, 
 G. Zheng, W. Liang, M. Hada, M. Ehara, K. Toyota, R. Fukuda, 
 J. Hasegawa, M. Ishida, T. Nakajima, Y. Honda, O. Kitao, H. Nakai, 
 T. Vreven, K. Throssell, J. A. Montgomery, Jr., J. E. Peralta, 
 F. Ogliaro, M. J. Bearpark, J. J. Heyd, E. N. Brothers, K. N. Kudin, 
 V. N. Staroverov, T. A. Keith, R. Kobayashi, J. Normand, 
 K. Raghavachari, A. P. Rendell, J. C. Burant, S. S. Iyengar, 
 J. Tomasi, M. Cossi, J. M. Millam, M. Klene, C. Adamo, R. Cammi, 
 J. W. Ochterski, R. L. Martin, K. Morokuma, O. Farkas, 
 J. B. Foresman, and D. J. Fox, Gaussian, Inc., Wallingford CT, 2019.
 
 ******************************************
 Gaussian 16:  ES64L-G16RevC.01  3-Jul-2019
                 8-Sep-2022 
 ******************************************
 ----------------------------------------------------------------------
 #p opt freq b3lyp/6-31g(d,p) empiricaldispersion=gd3 int=(grid=ultrafi
 ne,acc2e=12) scf=(maxcyc=500,ferm,novaracc,noincfoc,intrep)
 ----------------------------------------------------------------------
 1/18=20,19=15,26=4,38=1/1,3;
 2/9=110,12=2,17=6,18=5,40=1/2;
 3/5=1,6=6,7=101,11=2,25=1,27=12,30=1,71=1,74=-5,75=-5,124=31/1,2,3;
 4//1;
 5/5=100002,7=500,17=20,22=13,38=1,87=12/2;
 6/7=2,8=2,9=2,10=2,28=1,87=12/1;
 7/87=12/1,2,3,16;
 1/18=20,19=15,26=4/3(2);
 2/9=110/2;
 99//99;
 2/9=110/2;
 3/5=1,6=6,7=101,11=2,25=1,27=12,30=1,71=1,74=-5,75=-5,124=31/1,2,3;
 4/5=5,16=3,69=1/1;
 5/5=100002,7=500,17=20,22=13,38=1,87=12/2;
 7/87=12/1,2,3,16;
 1/18=20,19=15,26=4/3(-5);
 2/9=110/2;
 6/7=2,8=2,9=2,10=2,19=2,28=1,87=12/1;
 99/9=1/99;
 Leave Link    1 at Thu Sep  8 15:01:26 2022, MaxMem=           0 cpu:              17.0 elap:               0.4
 (Enter /mnt/opt/groups/app-gaussian/g16-avx2/l101.exe)
 ---------
 peri symm
 ---------
 Symbolic Z-matrix:
 Charge =  0 Multiplicity = 1
 C                     3.12745  -1.66243  -0.41408 
 C                     4.26057  -0.88719  -0.12428 
 C                     1.84184  -1.12316  -0.39231 
 C                     5.58324  -1.42127  -0.13504 
 C                     4.07428   0.50142   0.20369 
 C                     1.6471    0.27061  -0.08119 
 C                     0.69213  -1.92038  -0.70501 
 C                     5.22152   1.2915    0.51205 
 C                     6.66269  -0.62897   0.16392 
 C                     2.77461   1.0384    0.21244 
 C                     0.29015   0.81524  -0.07593 
 C                    -0.5668   -1.41986  -0.6062 
 C                     6.47949   0.7439    0.49208 
 C                    -0.82543  -0.05546  -0.21049 
 C                     0.06002   2.21337   0.00904 
 C                    -1.20725   2.72494  -0.07694 
 C                    -2.16606   0.46486  -0.0742 
 C                    -3.35717  -0.35605   0.11454 
 C                    -2.341     1.87469  -0.12528 
 C                    -3.32805  -1.69905   0.57274 
 C                    -4.64755   0.23957  -0.06238 
 C                    -3.65105   2.43972  -0.24921 
 C                    -5.81315  -0.55208   0.06484 
 C                    -4.75669   1.64926  -0.28502 
 C                    -4.48355  -2.44428   0.72037 
 C                    -5.73937  -1.88063   0.43013 
 H                     3.2538   -2.71488  -0.6576 
 H                     5.71888  -2.47043  -0.38434 
 H                     0.84718  -2.94155  -1.04275 
 H                     5.08013   2.33989   0.76193 
 H                     7.66522  -1.04629   0.15269 
 H                     2.67107   2.08391   0.48224 
 H                    -1.40028  -2.04084  -0.90508 
 H                     7.34454   1.35698   0.72687 
 H                     0.89799   2.8972    0.07138 
 H                    -1.36186   3.80033  -0.09443 
 H                    -3.73808   3.51903  -0.34018 
 H                    -2.38544  -2.14272   0.86445 
 H                    -5.745     2.08054  -0.41873 
 H                    -6.77864  -0.08137  -0.10155 
 H                    -4.41823  -3.46606   1.08242 
 H                    -6.643    -2.47381   0.53299 
 
 ITRead=  0  0  0  0  0  0  0  0  0  0  0  0  0  0  0  0  0  0  0  0
 ITRead=  0  0  0  0  0  0  0  0  0  0  0  0  0  0  0  0  0  0  0  0
 ITRead=  0  0
 MicOpt= -1 -1 -1 -1 -1 -1 -1 -1 -1 -1 -1 -1 -1 -1 -1 -1 -1 -1 -1 -1
 MicOpt= -1 -1 -1 -1 -1 -1 -1 -1 -1 -1 -1 -1 -1 -1 -1 -1 -1 -1 -1 -1
 MicOpt= -1 -1
 NAtoms=     42 NQM=       42 NQMF=       0 NMMI=      0 NMMIF=      0
                NMic=       0 NMicF=      0.
                    Isotopes and Nuclear Properties:
 (Nuclear quadrupole moments (NQMom) in fm**2, nuclear magnetic moments (NMagM)
  in nuclear magnetons)

  Atom         1           2           3           4           5           6           7           8           9          10
 IAtWgt=          12          12          12          12          12          12          12          12          12          12
 AtmWgt=  12.0000000  12.0000000  12.0000000  12.0000000  12.0000000  12.0000000  12.0000000  12.0000000  12.0000000  12.0000000
 NucSpn=           0           0           0           0           0           0           0           0           0           0
 AtZEff=  -0.0000000  -0.0000000  -0.0000000  -0.0000000  -0.0000000  -0.0000000  -0.0000000  -0.0000000  -0.0000000  -0.0000000
 NQMom=    0.0000000   0.0000000   0.0000000   0.0000000   0.0000000   0.0000000   0.0000000   0.0000000   0.0000000   0.0000000
 NMagM=    0.0000000   0.0000000   0.0000000   0.0000000   0.0000000   0.0000000   0.0000000   0.0000000   0.0000000   0.0000000
 AtZNuc=   6.0000000   6.0000000   6.0000000   6.0000000   6.0000000   6.0000000   6.0000000   6.0000000   6.0000000   6.0000000

  Atom        11          12          13          14          15          16          17          18          19          20
 IAtWgt=          12          12          12          12          12          12          12          12          12          12
 AtmWgt=  12.0000000  12.0000000  12.0000000  12.0000000  12.0000000  12.0000000  12.0000000  12.0000000  12.0000000  12.0000000
 NucSpn=           0           0           0           0           0           0           0           0           0           0
 AtZEff=  -0.0000000  -0.0000000  -0.0000000  -0.0000000  -0.0000000  -0.0000000  -0.0000000  -0.0000000  -0.0000000  -0.0000000
 NQMom=    0.0000000   0.0000000   0.0000000   0.0000000   0.0000000   0.0000000   0.0000000   0.0000000   0.0000000   0.0000000
 NMagM=    0.0000000   0.0000000   0.0000000   0.0000000   0.0000000   0.0000000   0.0000000   0.0000000   0.0000000   0.0000000
 AtZNuc=   6.0000000   6.0000000   6.0000000   6.0000000   6.0000000   6.0000000   6.0000000   6.0000000   6.0000000   6.0000000

  Atom        21          22          23          24          25          26          27          28          29          30
 IAtWgt=          12          12          12          12          12          12           1           1           1           1
 AtmWgt=  12.0000000  12.0000000  12.0000000  12.0000000  12.0000000  12.0000000   1.0078250   1.0078250   1.0078250   1.0078250
 NucSpn=           0           0           0           0           0           0           1           1           1           1
 AtZEff=  -0.0000000  -0.0000000  -0.0000000  -0.0000000  -0.0000000  -0.0000000  -0.0000000  -0.0000000  -0.0000000  -0.0000000
 NQMom=    0.0000000   0.0000000   0.0000000   0.0000000   0.0000000   0.0000000   0.0000000   0.0000000   0.0000000   0.0000000
 NMagM=    0.0000000   0.0000000   0.0000000   0.0000000   0.0000000   0.0000000   2.7928460   2.7928460   2.7928460   2.7928460
 AtZNuc=   6.0000000   6.0000000   6.0000000   6.0000000   6.0000000   6.0000000   1.0000000   1.0000000   1.0000000   1.0000000

  Atom        31          32          33          34          35          36          37          38          39          40
 IAtWgt=           1           1           1           1           1           1           1           1           1           1
 AtmWgt=   1.0078250   1.0078250   1.0078250   1.0078250   1.0078250   1.0078250   1.0078250   1.0078250   1.0078250   1.0078250
 NucSpn=           1           1           1           1           1           1           1           1           1           1
 AtZEff=  -0.0000000  -0.0000000  -0.0000000  -0.0000000  -0.0000000  -0.0000000  -0.0000000  -0.0000000  -0.0000000  -0.0000000
 NQMom=    0.0000000   0.0000000   0.0000000   0.0000000   0.0000000   0.0000000   0.0000000   0.0000000   0.0000000   0.0000000
 NMagM=    2.7928460   2.7928460   2.7928460   2.7928460   2.7928460   2.7928460   2.7928460   2.7928460   2.7928460   2.7928460
 AtZNuc=   1.0000000   1.0000000   1.0000000   1.0000000   1.0000000   1.0000000   1.0000000   1.0000000   1.0000000   1.0000000

  Atom        41          42
 IAtWgt=           1           1
 AtmWgt=   1.0078250   1.0078250
 NucSpn=           1           1
 AtZEff=  -0.0000000  -0.0000000
 NQMom=    0.0000000   0.0000000
 NMagM=    2.7928460   2.7928460
 AtZNuc=   1.0000000   1.0000000
 Leave Link  101 at Thu Sep  8 15:01:28 2022, MaxMem=  1342177280 cpu:              29.4 elap:               0.7
 (Enter /mnt/opt/groups/app-gaussian/g16-avx2/l103.exe)

 GradGradGradGradGradGradGradGradGradGradGradGradGradGradGradGradGradGrad
 Berny optimization.
 Initialization pass.
                           ----------------------------
                           !    Initial Parameters    !
                           ! (Angstroms and Degrees)  !
 --------------------------                            --------------------------
 ! Name  Definition              Value          Derivative Info.                !
 --------------------------------------------------------------------------------
 ! R1    R(1,2)                  1.4032         estimate D2E/DX2                !
 ! R2    R(1,3)                  1.3943         estimate D2E/DX2                !
 ! R3    R(1,27)                 1.0876         estimate D2E/DX2                !
 ! R4    R(2,4)                  1.4265         estimate D2E/DX2                !
 ! R5    R(2,5)                  1.4389         estimate D2E/DX2                !
 ! R6    R(3,6)                  1.4413         estimate D2E/DX2                !
 ! R7    R(3,7)                  1.4336         estimate D2E/DX2                !
 ! R8    R(4,9)                  1.372          estimate D2E/DX2                !
 ! R9    R(4,28)                 1.0869         estimate D2E/DX2                !
 ! R10   R(5,8)                  1.4267         estimate D2E/DX2                !
 ! R11   R(5,10)                 1.4063         estimate D2E/DX2                !
 ! R12   R(6,10)                 1.3953         estimate D2E/DX2                !
 ! R13   R(6,11)                 1.4622         estimate D2E/DX2                !
 ! R14   R(7,12)                 1.3584         estimate D2E/DX2                !
 ! R15   R(7,29)                 1.0867         estimate D2E/DX2                !
 ! R16   R(8,13)                 1.3721         estimate D2E/DX2                !
 ! R17   R(8,30)                 1.087          estimate D2E/DX2                !
 ! R18   R(9,13)                 1.4234         estimate D2E/DX2                !
 ! R19   R(9,31)                 1.086          estimate D2E/DX2                !
 ! R20   R(10,32)                1.0847         estimate D2E/DX2                !
 ! R21   R(11,14)                1.4215         estimate D2E/DX2                !
 ! R22   R(11,15)                1.4195         estimate D2E/DX2                !
 ! R23   R(12,14)                1.444          estimate D2E/DX2                !
 ! R24   R(12,33)                1.0815         estimate D2E/DX2                !
 ! R25   R(13,34)                1.086          estimate D2E/DX2                !
 ! R26   R(14,17)                1.4445         estimate D2E/DX2                !
 ! R27   R(15,16)                1.3693         estimate D2E/DX2                !
 ! R28   R(15,35)                1.0834         estimate D2E/DX2                !
 ! R29   R(16,19)                1.418          estimate D2E/DX2                !
 ! R30   R(16,36)                1.0866         estimate D2E/DX2                !
 ! R31   R(17,18)                1.4588         estimate D2E/DX2                !
 ! R32   R(17,19)                1.4216         estimate D2E/DX2                !
 ! R33   R(18,20)                1.4193         estimate D2E/DX2                !
 ! R34   R(18,21)                1.4322         estimate D2E/DX2                !
 ! R35   R(19,22)                1.4321         estimate D2E/DX2                !
 ! R36   R(20,25)                1.3829         estimate D2E/DX2                !
 ! R37   R(20,38)                1.0819         estimate D2E/DX2                !
 ! R38   R(21,23)                1.4147         estimate D2E/DX2                !
 ! R39   R(21,24)                1.4313         estimate D2E/DX2                !
 ! R40   R(22,24)                1.3596         estimate D2E/DX2                !
 ! R41   R(22,37)                1.0866         estimate D2E/DX2                !
 ! R42   R(23,26)                1.3798         estimate D2E/DX2                !
 ! R43   R(23,40)                1.0869         estimate D2E/DX2                !
 ! R44   R(24,39)                1.0866         estimate D2E/DX2                !
 ! R45   R(25,26)                1.4068         estimate D2E/DX2                !
 ! R46   R(25,41)                1.086          estimate D2E/DX2                !
 ! R47   R(26,42)                1.0858         estimate D2E/DX2                !
 ! A1    A(2,1,3)              121.8483         estimate D2E/DX2                !
 ! A2    A(2,1,27)             119.147          estimate D2E/DX2                !
 ! A3    A(3,1,27)             119.0039         estimate D2E/DX2                !
 ! A4    A(1,2,4)              122.7079         estimate D2E/DX2                !
 ! A5    A(1,2,5)              118.4042         estimate D2E/DX2                !
 ! A6    A(4,2,5)              118.887          estimate D2E/DX2                !
 ! A7    A(1,3,6)              120.1303         estimate D2E/DX2                !
 ! A8    A(1,3,7)              121.3975         estimate D2E/DX2                !
 ! A9    A(6,3,7)              118.4567         estimate D2E/DX2                !
 ! A10   A(2,4,9)              120.7751         estimate D2E/DX2                !
 ! A11   A(2,4,28)             118.6118         estimate D2E/DX2                !
 ! A12   A(9,4,28)             120.6131         estimate D2E/DX2                !
 ! A13   A(2,5,8)              118.6573         estimate D2E/DX2                !
 ! A14   A(2,5,10)             119.3122         estimate D2E/DX2                !
 ! A15   A(8,5,10)             122.0304         estimate D2E/DX2                !
 ! A16   A(3,6,10)             117.9275         estimate D2E/DX2                !
 ! A17   A(3,6,11)             119.1017         estimate D2E/DX2                !
 ! A18   A(10,6,11)            122.9691         estimate D2E/DX2                !
 ! A19   A(3,7,12)             121.4998         estimate D2E/DX2                !
 ! A20   A(3,7,29)             118.4205         estimate D2E/DX2                !
 ! A21   A(12,7,29)            120.0724         estimate D2E/DX2                !
 ! A22   A(5,8,13)             120.8682         estimate D2E/DX2                !
 ! A23   A(5,8,30)             118.6335         estimate D2E/DX2                !
 ! A24   A(13,8,30)            120.4981         estimate D2E/DX2                !
 ! A25   A(4,9,13)             120.3956         estimate D2E/DX2                !
 ! A26   A(4,9,31)             120.1427         estimate D2E/DX2                !
 ! A27   A(13,9,31)            119.4617         estimate D2E/DX2                !
 ! A28   A(5,10,6)             122.3699         estimate D2E/DX2                !
 ! A29   A(5,10,32)            117.2459         estimate D2E/DX2                !
 ! A30   A(6,10,32)            120.3694         estimate D2E/DX2                !
 ! A31   A(6,11,14)            119.9876         estimate D2E/DX2                !
 ! A32   A(6,11,15)            121.1678         estimate D2E/DX2                !
 ! A33   A(14,11,15)           118.7982         estimate D2E/DX2                !
 ! A34   A(7,12,14)            122.2822         estimate D2E/DX2                !
 ! A35   A(7,12,33)            118.8536         estimate D2E/DX2                !
 ! A36   A(14,12,33)           118.702          estimate D2E/DX2                !
 ! A37   A(8,13,9)             120.4162         estimate D2E/DX2                !
 ! A38   A(8,13,34)            120.1222         estimate D2E/DX2                !
 ! A39   A(9,13,34)            119.4616         estimate D2E/DX2                !
 ! A40   A(11,14,12)           117.6544         estimate D2E/DX2                !
 ! A41   A(11,14,17)           119.9195         estimate D2E/DX2                !
 ! A42   A(12,14,17)           122.1701         estimate D2E/DX2                !
 ! A43   A(11,15,16)           120.9478         estimate D2E/DX2                !
 ! A44   A(11,15,35)           119.9832         estimate D2E/DX2                !
 ! A45   A(16,15,35)           118.9227         estimate D2E/DX2                !
 ! A46   A(15,16,19)           121.2037         estimate D2E/DX2                !
 ! A47   A(15,16,36)           120.1614         estimate D2E/DX2                !
 ! A48   A(19,16,36)           118.6286         estimate D2E/DX2                !
 ! A49   A(14,17,18)           124.5605         estimate D2E/DX2                !
 ! A50   A(14,17,19)           117.9081         estimate D2E/DX2                !
 ! A51   A(18,17,19)           117.5313         estimate D2E/DX2                !
 ! A52   A(17,18,20)           123.8808         estimate D2E/DX2                !
 ! A53   A(17,18,21)           119.054          estimate D2E/DX2                !
 ! A54   A(20,18,21)           116.8646         estimate D2E/DX2                !
 ! A55   A(16,19,17)           119.6736         estimate D2E/DX2                !
 ! A56   A(16,19,22)           119.8537         estimate D2E/DX2                !
 ! A57   A(17,19,22)           120.4632         estimate D2E/DX2                !
 ! A58   A(18,20,25)           121.8194         estimate D2E/DX2                !
 ! A59   A(18,20,38)           119.5359         estimate D2E/DX2                !
 ! A60   A(25,20,38)           118.5701         estimate D2E/DX2                !
 ! A61   A(18,21,23)           119.9009         estimate D2E/DX2                !
 ! A62   A(18,21,24)           119.8354         estimate D2E/DX2                !
 ! A63   A(23,21,24)           120.1502         estimate D2E/DX2                !
 ! A64   A(19,22,24)           121.118          estimate D2E/DX2                !
 ! A65   A(19,22,37)           118.191          estimate D2E/DX2                !
 ! A66   A(24,22,37)           120.6723         estimate D2E/DX2                !
 ! A67   A(21,23,26)           121.2333         estimate D2E/DX2                !
 ! A68   A(21,23,40)           118.408          estimate D2E/DX2                !
 ! A69   A(26,23,40)           120.3307         estimate D2E/DX2                !
 ! A70   A(21,24,22)           120.4299         estimate D2E/DX2                !
 ! A71   A(21,24,39)           118.6471         estimate D2E/DX2                !
 ! A72   A(22,24,39)           120.8071         estimate D2E/DX2                !
 ! A73   A(20,25,26)           120.5286         estimate D2E/DX2                !
 ! A74   A(20,25,41)           119.4962         estimate D2E/DX2                !
 ! A75   A(26,25,41)           119.9639         estimate D2E/DX2                !
 ! A76   A(23,26,25)           119.2177         estimate D2E/DX2                !
 ! A77   A(23,26,42)           120.4364         estimate D2E/DX2                !
 ! A78   A(25,26,42)           120.2967         estimate D2E/DX2                !
 ! D1    D(3,1,2,4)            179.6992         estimate D2E/DX2                !
 ! D2    D(3,1,2,5)              0.0451         estimate D2E/DX2                !
 ! D3    D(27,1,2,4)             0.0236         estimate D2E/DX2                !
 ! D4    D(27,1,2,5)          -179.6305         estimate D2E/DX2                !
 ! D5    D(2,1,3,6)              0.7277         estimate D2E/DX2                !
 ! D6    D(2,1,3,7)            179.2733         estimate D2E/DX2                !
 ! D7    D(27,1,3,6)          -179.5963         estimate D2E/DX2                !
 ! D8    D(27,1,3,7)            -1.0507         estimate D2E/DX2                !
 ! D9    D(1,2,4,9)           -179.5363         estimate D2E/DX2                !
 ! D10   D(1,2,4,28)             0.4073         estimate D2E/DX2                !
 ! D11   D(5,2,4,9)              0.1162         estimate D2E/DX2                !
 ! D12   D(5,2,4,28)          -179.9402         estimate D2E/DX2                !
 ! D13   D(1,2,5,8)            179.3949         estimate D2E/DX2                !
 ! D14   D(1,2,5,10)            -0.5516         estimate D2E/DX2                !
 ! D15   D(4,2,5,8)             -0.2727         estimate D2E/DX2                !
 ! D16   D(4,2,5,10)           179.7808         estimate D2E/DX2                !
 ! D17   D(1,3,6,10)            -0.9758         estimate D2E/DX2                !
 ! D18   D(1,3,6,11)           179.4794         estimate D2E/DX2                !
 ! D19   D(7,3,6,10)          -179.5638         estimate D2E/DX2                !
 ! D20   D(7,3,6,11)             0.8914         estimate D2E/DX2                !
 ! D21   D(1,3,7,12)           175.9597         estimate D2E/DX2                !
 ! D22   D(1,3,7,29)            -5.0283         estimate D2E/DX2                !
 ! D23   D(6,3,7,12)            -5.4711         estimate D2E/DX2                !
 ! D24   D(6,3,7,29)           173.5409         estimate D2E/DX2                !
 ! D25   D(2,4,9,13)             0.0538         estimate D2E/DX2                !
 ! D26   D(2,4,9,31)           179.9965         estimate D2E/DX2                !
 ! D27   D(28,4,9,13)         -179.8887         estimate D2E/DX2                !
 ! D28   D(28,4,9,31)            0.0541         estimate D2E/DX2                !
 ! D29   D(2,5,8,13)             0.2682         estimate D2E/DX2                !
 ! D30   D(2,5,8,30)          -179.8644         estimate D2E/DX2                !
 ! D31   D(10,5,8,13)         -179.7868         estimate D2E/DX2                !
 ! D32   D(10,5,8,30)            0.0806         estimate D2E/DX2                !
 ! D33   D(2,5,10,6)             0.2853         estimate D2E/DX2                !
 ! D34   D(2,5,10,32)          178.8902         estimate D2E/DX2                !
 ! D35   D(8,5,10,6)          -179.6594         estimate D2E/DX2                !
 ! D36   D(8,5,10,32)           -1.0545         estimate D2E/DX2                !
 ! D37   D(3,6,10,5)             0.4727         estimate D2E/DX2                !
 ! D38   D(3,6,10,32)         -178.0898         estimate D2E/DX2                !
 ! D39   D(11,6,10,5)          179.9986         estimate D2E/DX2                !
 ! D40   D(11,6,10,32)           1.4361         estimate D2E/DX2                !
 ! D41   D(3,6,11,14)            7.7912         estimate D2E/DX2                !
 ! D42   D(3,6,11,15)         -169.7017         estimate D2E/DX2                !
 ! D43   D(10,6,11,14)        -171.7294         estimate D2E/DX2                !
 ! D44   D(10,6,11,15)          10.7777         estimate D2E/DX2                !
 ! D45   D(3,7,12,14)            1.3328         estimate D2E/DX2                !
 ! D46   D(3,7,12,33)          176.6409         estimate D2E/DX2                !
 ! D47   D(29,7,12,14)        -177.6632         estimate D2E/DX2                !
 ! D48   D(29,7,12,33)          -2.3551         estimate D2E/DX2                !
 ! D49   D(5,8,13,9)            -0.1012         estimate D2E/DX2                !
 ! D50   D(5,8,13,34)          179.8762         estimate D2E/DX2                !
 ! D51   D(30,8,13,9)         -179.9661         estimate D2E/DX2                !
 ! D52   D(30,8,13,34)           0.0113         estimate D2E/DX2                !
 ! D53   D(4,9,13,8)            -0.0637         estimate D2E/DX2                !
 ! D54   D(4,9,13,34)          179.9587         estimate D2E/DX2                !
 ! D55   D(31,9,13,8)          179.9932         estimate D2E/DX2                !
 ! D56   D(31,9,13,34)           0.0156         estimate D2E/DX2                !
 ! D57   D(6,11,14,12)         -11.7428         estimate D2E/DX2                !
 ! D58   D(6,11,14,17)         173.9418         estimate D2E/DX2                !
 ! D59   D(15,11,14,12)        165.8093         estimate D2E/DX2                !
 ! D60   D(15,11,14,17)         -8.5061         estimate D2E/DX2                !
 ! D61   D(6,11,15,16)         175.5625         estimate D2E/DX2                !
 ! D62   D(6,11,15,35)           0.0064         estimate D2E/DX2                !
 ! D63   D(14,11,15,16)         -1.9597         estimate D2E/DX2                !
 ! D64   D(14,11,15,35)       -177.5157         estimate D2E/DX2                !
 ! D65   D(7,12,14,11)           7.3847         estimate D2E/DX2                !
 ! D66   D(7,12,14,17)        -178.4364         estimate D2E/DX2                !
 ! D67   D(33,12,14,11)       -167.9303         estimate D2E/DX2                !
 ! D68   D(33,12,14,17)          6.2486         estimate D2E/DX2                !
 ! D69   D(11,14,17,18)       -165.238          estimate D2E/DX2                !
 ! D70   D(11,14,17,19)         14.6759         estimate D2E/DX2                !
 ! D71   D(12,14,17,18)         20.7114         estimate D2E/DX2                !
 ! D72   D(12,14,17,19)       -159.3747         estimate D2E/DX2                !
 ! D73   D(11,15,16,19)          6.0756         estimate D2E/DX2                !
 ! D74   D(11,15,16,36)       -174.8458         estimate D2E/DX2                !
 ! D75   D(35,15,16,19)       -178.3221         estimate D2E/DX2                !
 ! D76   D(35,15,16,36)          0.7566         estimate D2E/DX2                !
 ! D77   D(15,16,19,17)          0.4602         estimate D2E/DX2                !
 ! D78   D(15,16,19,22)       -178.4226         estimate D2E/DX2                !
 ! D79   D(36,16,19,17)       -178.6323         estimate D2E/DX2                !
 ! D80   D(36,16,19,22)          2.485          estimate D2E/DX2                !
 ! D81   D(14,17,18,20)         19.2008         estimate D2E/DX2                !
 ! D82   D(14,17,18,21)       -166.1144         estimate D2E/DX2                !
 ! D83   D(19,17,18,20)       -160.7134         estimate D2E/DX2                !
 ! D84   D(19,17,18,21)         13.9714         estimate D2E/DX2                !
 ! D85   D(14,17,19,16)        -10.6562         estimate D2E/DX2                !
 ! D86   D(14,17,19,22)        168.2196         estimate D2E/DX2                !
 ! D87   D(18,17,19,16)        169.2638         estimate D2E/DX2                !
 ! D88   D(18,17,19,22)        -11.8604         estimate D2E/DX2                !
 ! D89   D(17,18,20,25)       -179.1659         estimate D2E/DX2                !
 ! D90   D(17,18,20,38)          4.0197         estimate D2E/DX2                !
 ! D91   D(21,18,20,25)          6.0422         estimate D2E/DX2                !
 ! D92   D(21,18,20,38)       -170.7722         estimate D2E/DX2                !
 ! D93   D(17,18,21,23)        177.5341         estimate D2E/DX2                !
 ! D94   D(17,18,21,24)         -6.3343         estimate D2E/DX2                !
 ! D95   D(20,18,21,23)         -7.4115         estimate D2E/DX2                !
 ! D96   D(20,18,21,24)        168.7201         estimate D2E/DX2                !
 ! D97   D(16,19,22,24)       -179.3612         estimate D2E/DX2                !
 ! D98   D(16,19,22,37)          2.2005         estimate D2E/DX2                !
 ! D99   D(17,19,22,24)          1.765          estimate D2E/DX2                !
 ! D100  D(17,19,22,37)       -176.6733         estimate D2E/DX2                !
 ! D101  D(18,20,25,26)         -0.6791         estimate D2E/DX2                !
 ! D102  D(18,20,25,41)       -179.4559         estimate D2E/DX2                !
 ! D103  D(38,20,25,26)        176.165          estimate D2E/DX2                !
 ! D104  D(38,20,25,41)         -2.6117         estimate D2E/DX2                !
 ! D105  D(18,21,23,26)          3.595          estimate D2E/DX2                !
 ! D106  D(18,21,23,40)       -178.3252         estimate D2E/DX2                !
 ! D107  D(24,21,23,26)       -172.5243         estimate D2E/DX2                !
 ! D108  D(24,21,23,40)          5.5555         estimate D2E/DX2                !
 ! D109  D(18,21,24,22)         -4.0026         estimate D2E/DX2                !
 ! D110  D(18,21,24,39)        179.881          estimate D2E/DX2                !
 ! D111  D(23,21,24,22)        172.1192         estimate D2E/DX2                !
 ! D112  D(23,21,24,39)         -3.9971         estimate D2E/DX2                !
 ! D113  D(19,22,24,21)          6.4115         estimate D2E/DX2                !
 ! D114  D(19,22,24,39)       -177.5568         estimate D2E/DX2                !
 ! D115  D(37,22,24,21)       -175.1888         estimate D2E/DX2                !
 ! D116  D(37,22,24,39)          0.8428         estimate D2E/DX2                !
 ! D117  D(21,23,26,25)          1.9638         estimate D2E/DX2                !
 ! D118  D(21,23,26,42)        179.4223         estimate D2E/DX2                !
 ! D119  D(40,23,26,25)       -176.0793         estimate D2E/DX2                !
 ! D120  D(40,23,26,42)          1.3791         estimate D2E/DX2                !
 ! D121  D(20,25,26,23)         -3.4638         estimate D2E/DX2                !
 ! D122  D(20,25,26,42)        179.0741         estimate D2E/DX2                !
 ! D123  D(41,25,26,23)        175.3072         estimate D2E/DX2                !
 ! D124  D(41,25,26,42)         -2.1549         estimate D2E/DX2                !
 --------------------------------------------------------------------------------
 Trust Radius=3.00D-01 FncErr=1.00D-07 GrdErr=1.00D-06 EigMax=2.50D+02 EigMin=1.00D-04
 Number of steps in this run=    252 maximum allowed number of steps=    252.
 GradGradGradGradGradGradGradGradGradGradGradGradGradGradGradGradGradGrad

 Leave Link  103 at Thu Sep  8 15:01:30 2022, MaxMem=  1342177280 cpu:               3.0 elap:               0.1
 (Enter /mnt/opt/groups/app-gaussian/g16-avx2/l202.exe)
                          Input orientation:                          
 ---------------------------------------------------------------------
 Center     Atomic      Atomic             Coordinates (Angstroms)
 Number     Number       Type             X           Y           Z
 ---------------------------------------------------------------------
      1          6           0        3.127449   -1.662432   -0.414077
      2          6           0        4.260573   -0.887188   -0.124282
      3          6           0        1.841837   -1.123158   -0.392305
      4          6           0        5.583236   -1.421269   -0.135044
      5          6           0        4.074278    0.501423    0.203690
      6          6           0        1.647101    0.270611   -0.081185
      7          6           0        0.692132   -1.920376   -0.705010
      8          6           0        5.221520    1.291501    0.512046
      9          6           0        6.662688   -0.628966    0.163923
     10          6           0        2.774611    1.038399    0.212439
     11          6           0        0.290152    0.815237   -0.075930
     12          6           0       -0.566804   -1.419856   -0.606201
     13          6           0        6.479491    0.743898    0.492075
     14          6           0       -0.825427   -0.055463   -0.210485
     15          6           0        0.060015    2.213365    0.009038
     16          6           0       -1.207254    2.724940   -0.076940
     17          6           0       -2.166062    0.464855   -0.074203
     18          6           0       -3.357167   -0.356046    0.114543
     19          6           0       -2.341003    1.874685   -0.125277
     20          6           0       -3.328047   -1.699047    0.572741
     21          6           0       -4.647549    0.239566   -0.062379
     22          6           0       -3.651048    2.439718   -0.249206
     23          6           0       -5.813149   -0.552079    0.064837
     24          6           0       -4.756694    1.649264   -0.285022
     25          6           0       -4.483553   -2.444277    0.720373
     26          6           0       -5.739371   -1.880626    0.430125
     27          1           0        3.253795   -2.714883   -0.657600
     28          1           0        5.718883   -2.470428   -0.384343
     29          1           0        0.847182   -2.941552   -1.042752
     30          1           0        5.080133    2.339889    0.761927
     31          1           0        7.665224   -1.046286    0.152692
     32          1           0        2.671074    2.083914    0.482241
     33          1           0       -1.400276   -2.040841   -0.905083
     34          1           0        7.344540    1.356978    0.726873
     35          1           0        0.897990    2.897196    0.071375
     36          1           0       -1.361863    3.800334   -0.094430
     37          1           0       -3.738081    3.519034   -0.340182
     38          1           0       -2.385441   -2.142717    0.864451
     39          1           0       -5.745003    2.080539   -0.418729
     40          1           0       -6.778641   -0.081368   -0.101554
     41          1           0       -4.418232   -3.466063    1.082423
     42          1           0       -6.643002   -2.473808    0.532992
 ---------------------------------------------------------------------
                    Distance matrix (angstroms):
                    1          2          3          4          5
     1  C    0.000000
     2  C    1.403194   0.000000
     3  C    1.394306   2.444954   0.000000
     4  C    2.483326   1.426463   3.762063   0.000000
     5  C    2.441391   1.438927   2.824582   2.467476   0.000000
     6  C    2.457418   2.858775   1.441288   4.284684   2.454713
     7  C    2.466160   3.760119   1.433584   4.949431   4.257905
     8  C    3.737453   2.464755   4.250963   2.812238   1.426699
     9  C    3.728277   2.433084   4.877932   1.371985   2.824753
    10  C    2.794907   2.455473   2.430661   3.749545   1.406255
    11  C    3.781989   4.320281   2.503037   5.746494   3.807398
    12  C    3.707190   4.880528   2.436254   6.168062   5.087915
    13  C    4.224656   2.822044   5.076993   2.425799   2.434545
    14  C    4.271888   5.154279   2.878772   6.553021   4.948613
    15  C    4.960845   5.222633   3.803729   6.613418   4.368403
    16  C    6.176758   6.553384   4.919783   7.956455   5.737365
    17  C    5.715079   6.567508   4.322757   7.975762   6.246631
    18  C    6.635987   7.639968   5.279678   9.007097   7.481282
    19  C    6.519093   7.156029   5.153108   8.582364   6.568858
    20  C    6.530588   7.663688   5.290620   8.943662   7.731279
    21  C    8.011984   8.979312   6.639126  10.364971   8.729813
    22  C    7.924824   8.583569   6.548767  10.009608   7.977642
    23  C    9.022003  10.081068   7.689858  11.431231   9.944363
    24  C    8.552409   9.368593   7.158103  10.787253   8.918657
    25  C    7.734702   8.921755   6.556978  10.154729   9.065351
    26  C    8.909589  10.064451   7.663215  11.346006  10.101145
    27  H    1.087621   2.153717   2.144200   2.715290   3.429233
    28  H    2.714640   2.168167   4.104471   1.086869   3.447087
    29  H    2.689051   4.088427   2.172321   5.056224   4.880763
    30  H    4.605924   3.445442   4.879704   3.899228   2.168716
    31  H    4.614354   3.419602   5.849339   2.134966   3.910613
    32  H    3.879017   3.423715   3.426044   4.598699   2.133272
    33  H    4.569964   5.829732   3.408281   7.053104   6.137037
    34  H    5.310599   3.907889   6.138679   3.400551   3.420571
    35  H    5.098662   5.066242   4.155610   6.375208   3.980709
    36  H    7.077988   7.320214   5.881598   8.689142   6.365793
    37  H    8.601660   9.134543   7.258660  10.551570   8.392540
    38  H    5.679548   6.835455   4.526457   8.063454   7.011138
    39  H    9.629655  10.440577   8.235564  11.860528   9.964903
    40  H   10.036337  11.068609   8.688067  12.434326  10.872841
    41  H    7.901259   9.133914   6.844888  10.280699   9.414661
    42  H    9.849720  11.037994   8.641350  12.289630  11.127467
                    6          7          8          9         10
     6  C    0.000000
     7  C    2.470131   0.000000
     8  C    3.764387   5.684429   0.000000
     9  C    5.101512   6.170115   2.426180   0.000000
    10  C    1.395347   3.732664   2.478142   4.230792   0.000000
    11  C    1.462175   2.835649   4.989081   6.538537   2.511074
    12  C    2.834554   1.358383   6.488962   7.313286   4.228267
    13  C    4.889235   6.482661   1.372137   1.423376   3.727072
    14  C    2.497286   2.454677   6.237141   7.519372   3.786248
    15  C    2.510234   4.242317   5.267256   7.190141   2.964953
    16  C    3.764451   5.057776   6.612926   8.558194   4.333983
    17  C    3.818114   3.775780   7.456769   8.899437   4.982105
    18  C    5.047148   4.417648   8.744501  10.023693   6.289099
    19  C    4.298834   4.892697   7.611704   9.349778   5.194510
    20  C    5.390665   4.224154   9.057713  10.056192   6.698198
    21  C    6.294755   5.795733   9.941582  11.345793   7.470082
    22  C    5.727446   6.171012   8.978885  10.768503   6.592868
    23  C    7.506895   6.692054  11.196549  12.476467   8.735046
    24  C    6.553688   6.527513  10.016390  11.653076   7.572396
    25  C    6.752631   5.393877  10.401340  11.306798   8.066472
    26  C    7.710332   6.531029  11.410970  12.467902   9.003110
    27  H    3.439025   2.682463   4.614231   4.080012   3.882488
    28  H    4.917785   5.066913   3.899102   2.140641   4.619172
    29  H    3.447096   1.086697   6.282592   6.373714   4.596792
    30  H    4.096152   6.289381   1.086990   3.417044   2.703931
    31  H    6.164959   7.079809   3.400893   1.085984   5.316726
    32  H    2.157322   4.621700   2.670877   4.836737   1.084719
    33  H    3.912560   2.105401   7.547247   8.255153   5.306624
    34  H    5.856105   7.552872   2.134866   2.173892   4.609814
    35  H    2.735579   4.884071   4.633072   6.758264   2.645134
    36  H    4.638209   6.108865   7.071279   9.169453   4.983259
    37  H    6.294404   7.024747   9.271604  11.208748   6.991001
    38  H    4.793722   3.461806   8.353676   9.200588   6.096782
    39  H    7.617938   7.584589  11.034199  12.713446   8.606291
    40  H    8.433115   7.717419  12.094012  13.455098   9.623778
    41  H    7.218378   5.630265  10.764969  11.475171   8.531356
    42  H    8.754134   7.459432  12.447685  13.438045  10.056331
                   11         12         13         14         15
    11  C    0.000000
    12  C    2.451775   0.000000
    13  C    6.215757   7.452403   0.000000
    14  C    1.421527   1.443969   7.382032   0.000000
    15  C    1.419487   3.737876   6.603206   2.445359   0.000000
    16  C    2.426766   4.227248   7.958288   2.809674   1.369333
    17  C    2.481080   2.528395   8.668571   1.444509   2.831896
    18  C    3.835508   3.072017   9.905163   2.570156   4.276697
    19  C    2.836872   3.772674   8.914085   2.455545   2.428504
    20  C    4.453511   3.015347  10.107536   3.094821   5.206121
    21  C    4.971164   4.438683  11.152255   3.836352   5.105109
    22  C    4.266383   4.953415  10.298210   3.769822   3.726918
    23  C    6.256169   5.359801  12.368148   5.019940   6.491906
    24  C    5.119568   5.203636  11.299355   4.285617   4.858535
    25  C    5.834963   4.260300  11.419497   4.467081   6.545505
    26  C    6.624116   5.295444  12.497702   5.280951   7.111326
    27  H    4.645779   4.034441   4.867241   4.890039   5.910352
    28  H    6.353096   6.376738   3.417386   6.977842   7.356321
    29  H    3.918991   2.122614   6.903705   3.437993   5.319686
    30  H    5.096125   6.920647   2.139675   6.446622   5.077838
    31  H    7.609811   8.275371   2.173914   8.555979   8.275576
    32  H    2.754975   4.893359   4.037299   4.157201   2.656748
    33  H    3.420851   1.081494   8.473343   2.180515   4.589808
    34  H    7.120559   8.489833   1.085959   8.343979   7.369735
    35  H    2.173872   4.608868   5.997236   3.430424   1.083380
    36  H    3.411788   5.305131   8.436387   3.894663   2.133287
    37  H    4.858704   5.875406  10.620396   4.612744   4.031409
    38  H    4.097878   2.448017   9.330500   2.818823   5.068278
    39  H    6.175888   6.253132  12.331035   5.367318   5.822273
    40  H    7.125475   6.374413  13.297049   5.954267   7.214239
    41  H    6.468399   4.676742  11.697549   5.119771   7.311823
    42  H    7.697872   6.271264  13.511296   6.343921   8.196009
                   16         17         18         19         20
    16  C    0.000000
    17  C    2.455057   0.000000
    18  C    3.761817   1.458847   0.000000
    19  C    1.417976   1.421560   2.462979   0.000000
    20  C    4.948890   2.539925   1.419311   3.772671   0.000000
    21  C    4.244164   2.491721   1.432180   2.828025   2.429544
    22  C    2.466406   2.477074   2.834603   1.432075   4.231938
    23  C    5.654487   3.788764   2.464294   4.240416   2.783745
    24  C    3.714687   2.856334   2.477821   2.431439   3.740050
    25  C    6.171762   3.803310   2.448772   4.894801   1.382880
    26  C    6.481392   4.303971   2.845845   5.095070   2.422353
    27  H    7.059022   6.310779   7.061525   7.255981   6.772467
    28  H    8.663586   8.419289   9.332426   9.160179   9.130059
    29  H    6.104313   4.649875   5.069588   5.848284   4.646092
    30  H    6.354778   7.531415   8.881171   7.488445   9.329860
    31  H    9.643430   9.949332  11.044048  10.427556  11.020642
    32  H    3.970520   5.131166   6.513701   5.053095   7.092844
    33  H    4.841048   2.748691   2.776255   4.101757   2.452975
    34  H    8.697736   9.585883  10.855226   9.736731  11.102574
    35  H    2.117480   3.914830   5.356473   3.402246   6.263881
    36  H    1.086592   3.431117   4.615236   2.160507   5.878281
    37  H    2.665514   3.445286   3.920219   2.168385   5.313184
    38  H    5.095923   2.780041   2.167673   4.137760   1.081871
    39  H    4.596002   3.941821   3.452982   3.422821   4.594558
    40  H    6.238295   4.644889   3.439278   4.849674   3.870163
    41  H    7.069867   4.675700   3.425618   5.856365   2.137902
    42  H    7.546281   5.389566   3.931504   6.152228   3.404521
                   21         22         23         24         25
    21  C    0.000000
    22  C    2.422517   0.000000
    23  C    1.414747   3.704612   0.000000
    24  C    1.431339   1.359615   2.466660   0.000000
    25  C    2.800466   5.048421   2.403740   4.224039   0.000000
    26  C    2.435128   4.846437   1.379824   3.733258   1.406778
    27  H    8.456612   8.626329   9.349284   9.129761   7.863752
    28  H   10.719638  10.579386  11.699128  11.256973  10.262104
    29  H    6.424384   7.058460   7.162147   7.283761   5.636721
    30  H    9.985922   8.790101  11.292166   9.916463  10.693646
    31  H   12.381601  11.847859  13.487717  12.718555  12.242117
    32  H    7.567065   6.374232   8.894084   7.479930   8.470532
    33  H    4.056499   5.056833   4.757164   5.026618   3.508770
    34  H   12.069869  11.091799  13.311933  12.146984  12.423903
    35  H    6.150926   4.583209   7.545656   5.801707   7.610094
    36  H    4.845186   2.667508   6.227585   4.023469   7.028799
    37  H    3.414560   1.086634   4.587364   2.129942   6.102588
    38  H    3.413417   4.882694   3.862473   4.617710   2.124564
    39  H    2.172688   2.131290   2.677528   1.086568   4.833505
    40  H    2.155478   4.019890   1.086936   2.667774   3.395045
    41  H    3.885208   6.102463   3.387119   5.305755   1.085999
    42  H    3.420336   5.805718   2.144963   4.607280   2.167765
                   26         27         28         29         30
    26  C    0.000000
    27  H    9.097042   0.000000
    28  H   11.502296   2.492205   0.000000
    29  H    6.832102   2.447756   4.938515   0.000000
    30  H   11.618283   5.558893   4.986089   7.004881   0.000000
    31  H   13.433401   4.785551   2.470795   7.176825   4.303492
    32  H    9.298165   4.966614   5.548165   5.559451   2.438711
    33  H    4.542708   4.709136   7.151094   2.425139   7.997838
    34  H   13.481798   5.935572   4.304254   7.989030   2.468781
    35  H    8.186015   6.129980   7.229113   5.944311   4.275251
    36  H    7.191039   8.004343   9.462741   7.157669   6.660748
    37  H    5.809894   9.372769  11.194185   7.953453   8.964704
    38  H    3.392076   5.868986   8.206519   3.837370   8.708563
    39  H    4.051100  10.199583  12.334227   8.310698  10.892418
    40  H    2.144783  10.387221  12.726967   8.198761  12.134192
    41  H    2.164373   7.902655  10.290957   5.702286  11.136909
    42  H    1.085816   9.971069  12.395875   7.668416  12.675014
                   31         32         33         34         35
    31  H    0.000000
    32  H    5.903244   0.000000
    33  H    9.181030   5.959376   0.000000
    34  H    2.491626   4.735986   9.522618   0.000000
    35  H    7.832823   1.993506   5.533508   6.660327   0.000000
    36  H   10.248858   4.420772   5.897284   9.079977   2.439280
    37  H   12.293105   6.619155   6.057776  11.341851   4.695659
    38  H   10.135316   6.601427   2.027851  10.341147   6.067175
    39  H   13.781790   8.464166   6.008242  13.159486   6.710923
    40  H   14.478292   9.712177   5.780312  14.220386   8.236043
    41  H   12.358383   9.023343   3.884520  12.718135   8.353173
    42  H   14.384289  10.369543   5.453595  14.503925   9.269700
                   36         37         38         39         40
    36  H    0.000000
    37  H    2.405397   0.000000
    38  H    6.106310   5.944426   0.000000
    39  H    4.719617   2.470460   5.546990   0.000000
    40  H    6.664019   4.718564   4.947983   2.417199   0.000000
    41  H    7.970376   7.160865   2.435364   5.897336   4.292958
    42  H    8.224898   6.716782   4.283260   4.738592   2.478874
                   41         42
    41  H    0.000000
    42  H    2.497208   0.000000
 Stoichiometry    C26H16
 Framework group  C1[X(C26H16)]
 Deg. of freedom   120
 Full point group                 C1      NOp   1
 Largest Abelian subgroup         C1      NOp   1
 Largest concise Abelian subgroup C1      NOp   1
                         Standard orientation:                         
 ---------------------------------------------------------------------
 Center     Atomic      Atomic             Coordinates (Angstroms)
 Number     Number       Type             X           Y           Z
 ---------------------------------------------------------------------
      1          6           0        3.127449   -1.662432   -0.414077
      2          6           0        4.260573   -0.887188   -0.124282
      3          6           0        1.841837   -1.123158   -0.392305
      4          6           0        5.583236   -1.421269   -0.135044
      5          6           0        4.074278    0.501423    0.203690
      6          6           0        1.647101    0.270611   -0.081185
      7          6           0        0.692132   -1.920376   -0.705010
      8          6           0        5.221520    1.291501    0.512046
      9          6           0        6.662688   -0.628966    0.163923
     10          6           0        2.774611    1.038399    0.212439
     11          6           0        0.290152    0.815237   -0.075930
     12          6           0       -0.566804   -1.419856   -0.606201
     13          6           0        6.479491    0.743898    0.492075
     14          6           0       -0.825427   -0.055463   -0.210485
     15          6           0        0.060015    2.213365    0.009038
     16          6           0       -1.207254    2.724940   -0.076940
     17          6           0       -2.166062    0.464855   -0.074203
     18          6           0       -3.357167   -0.356046    0.114543
     19          6           0       -2.341003    1.874685   -0.125277
     20          6           0       -3.328047   -1.699047    0.572741
     21          6           0       -4.647549    0.239566   -0.062379
     22          6           0       -3.651048    2.439718   -0.249206
     23          6           0       -5.813149   -0.552079    0.064837
     24          6           0       -4.756694    1.649264   -0.285022
     25          6           0       -4.483553   -2.444277    0.720373
     26          6           0       -5.739371   -1.880626    0.430125
     27          1           0        3.253795   -2.714883   -0.657600
     28          1           0        5.718883   -2.470428   -0.384343
     29          1           0        0.847182   -2.941552   -1.042752
     30          1           0        5.080133    2.339889    0.761927
     31          1           0        7.665224   -1.046286    0.152692
     32          1           0        2.671074    2.083914    0.482241
     33          1           0       -1.400276   -2.040841   -0.905083
     34          1           0        7.344540    1.356978    0.726873
     35          1           0        0.897990    2.897196    0.071375
     36          1           0       -1.361863    3.800334   -0.094430
     37          1           0       -3.738081    3.519034   -0.340182
     38          1           0       -2.385441   -2.142717    0.864451
     39          1           0       -5.745003    2.080539   -0.418729
     40          1           0       -6.778641   -0.081368   -0.101554
     41          1           0       -4.418232   -3.466063    1.082423
     42          1           0       -6.643002   -2.473808    0.532992
 ---------------------------------------------------------------------
 Rotational constants (GHZ):           0.6285540           0.1010709           0.0884066
 Leave Link  202 at Thu Sep  8 15:01:32 2022, MaxMem=  1342177280 cpu:               5.9 elap:               0.2
 (Enter /mnt/opt/groups/app-gaussian/g16-avx2/l301.exe)
 Standard basis: 6-31G(d,p) (6D, 7F)
 Ernie: Thresh=  0.10000D-02 Tol=  0.10000D-05 Strict=F.
 There are   470 symmetry adapted cartesian basis functions of A   symmetry.
 There are   470 symmetry adapted basis functions of A   symmetry.
   470 basis functions,   840 primitive gaussians,   470 cartesian basis functions
    86 alpha electrons       86 beta electrons
       nuclear repulsion energy      1976.1288519228 Hartrees.
 IExCor=  402 DFT=T Ex+Corr=B3LYP ExCW=0 ScaHFX=  0.200000
 ScaDFX=  0.800000  0.720000  1.000000  0.810000 ScalE2=  1.000000  1.000000
 IRadAn=      5 IRanWt=     -1 IRanGd=            0 ICorTp=0 IEmpDi=131
 NAtoms=   42 NActive=   42 NUniq=   42 SFac= 1.00D+00 NAtFMM=   60 NAOKFM=F Big=F
 Integral buffers will be    131072 words long.
 Raffenetti 2 integral format.
 Two-electron integral symmetry is turned on.
 R6Disp:  Grimme-D3 Dispersion energy=       -0.0390534662 Hartrees.
 Nuclear repulsion after empirical dispersion term =     1976.0897984566 Hartrees.
 Leave Link  301 at Thu Sep  8 15:01:34 2022, MaxMem=  1342177280 cpu:               9.9 elap:               0.3
 (Enter /mnt/opt/groups/app-gaussian/g16-avx2/l302.exe)
 NPDir=0 NMtPBC=     1 NCelOv=     1 NCel=       1 NClECP=     1 NCelD=      1
         NCelK=      1 NCelE2=     1 NClLst=     1 CellRange=     0.0.
 One-electron integrals computed using PRISM.
 One-electron integral symmetry used in STVInt
 NBasis=   470 RedAO= T EigKep=  1.63D-04  NBF=   470
 NBsUse=   470 1.00D-06 EigRej= -1.00D+00 NBFU=   470
 Precomputing XC quadrature grid using
 IXCGrd= 4 IRadAn=           5 IRanWt=          -1 IRanGd=           0 AccXCQ= 1.00D-12.
 Generated NRdTot=       0 NPtTot=           0 NUsed=           0 NTot=          32
 NSgBfM=   456   456   456   456   456 MxSgAt=    42 MxSgA2=    42.
 Leave Link  302 at Thu Sep  8 15:01:39 2022, MaxMem=  1342177280 cpu:             141.4 elap:               3.1
 (Enter /mnt/opt/groups/app-gaussian/g16-avx2/l303.exe)
 DipDrv:  MaxL=1.
 Leave Link  303 at Thu Sep  8 15:01:40 2022, MaxMem=  1342177280 cpu:               7.9 elap:               0.2
 (Enter /mnt/opt/groups/app-gaussian/g16-avx2/l401.exe)
 ExpMin= 1.61D-01 ExpMax= 3.05D+03 ExpMxC= 4.57D+02 IAcc=3 IRadAn=         5 AccDes= 0.00D+00
 Harris functional with IExCor=  402 and IRadAn=       5 diagonalized for initial guess.
 HarFok:  IExCor=  402 AccDes= 0.00D+00 IRadAn=         5 IDoV= 1 UseB2=F ITyADJ=14
 ICtDFT=  3500011 ScaDFX=  1.000000  1.000000  1.000000  1.000000
 FoFCou: FMM=F IPFlag=           0 FMFlag=      100000 FMFlg1=           0
         NFxFlg=           0 DoJE=T BraDBF=F KetDBF=T FulRan=T
         wScrn=  0.000000 ICntrl=       500 IOpCl=  0 I1Cent=   200000004 NGrid=           0
         NMat0=    1 NMatS0=      1 NMatT0=    0 NMatD0=    1 NMtDS0=    0 NMtDT0=    0
 Petite list used in FoFCou.
 Harris En= -1000.52527656241    
 JPrj=0 DoOrth=F DoCkMO=F.
 Leave Link  401 at Thu Sep  8 15:01:44 2022, MaxMem=  1342177280 cpu:             103.5 elap:               2.3
 (Enter /mnt/opt/groups/app-gaussian/g16-avx2/l502.exe)
 Two-electron integrals replicated using symmetry.
 Closed shell SCF:
 Using DIIS extrapolation, IDIIS=    10.
 NGot=  1342177280 LenX=  1341707128 LenY=  1341485758
 Requested convergence on RMS density matrix=1.00D-08 within 500 cycles.
 Requested convergence on MAX density matrix=1.00D-06.
 Requested convergence on             energy=1.00D-06.
 Level shift goal  0.100 maximum shift  0.100.
 No special actions if energy rises.
 Dynamic level shift is on during FON iterations.

 Cycle   1  Pass 1  IDiag  1:
 FoFJK:  IHMeth= 1 ICntrl=       0 DoSepK=F KAlg= 0 I1Cent=           0 FoldK=F
 IRaf= 650000000 NMat=       1 IRICut=       1 DoRegI=T DoRafI=F ISym2E= 0 IDoP0=0 IntGTp=1.
 FoFCou: FMM=F IPFlag=           0 FMFlag=      100000 FMFlg1=           0
         NFxFlg=           0 DoJE=F BraDBF=F KetDBF=F FulRan=T
         wScrn=  0.000000 ICntrl=         0 IOpCl=  0 I1Cent=           0 NGrid=           0
         NMat0=    1 NMatS0=      1 NMatT0=    0 NMatD0=    1 NMtDS0=    0 NMtDT0=    0
 Symmetry not used in FoFCou.
 E= -1000.04174356175    
 DIIS: error= 4.04D-02 at cycle   1 NSaved=   1.
 NSaved= 1 IEnMin= 1 EnMin= -1000.04174356175     IErMin= 1 ErrMin= 4.04D-02
 ErrMax= 4.04D-02  0.00D+00 EMaxC= 1.00D+00 BMatC= 4.29D-01 BMatP= 4.29D-01
 IDIUse=1 WtCom= 1.00D+00 WtEn= 0.00D+00
 Coeff-Com:  0.100D+01
 Coeff:      0.100D+01
 Gap=     0.129 Goal=     0.100 Shift=    0.000
 T= 1675. Gap= 0.124 NK=0 IS=   86 IE=  470 IFin=   87
          NO(<0.9)=   0  NV(>0.1)=   0     86.00e < EF      0.00e >EF  Err=1.4D-14
 GapD=    0.129 DampG=1.000 DampE=0.500 DampFc=0.5000 IDamp=-1.
 Damping current iteration by 5.00D-01
 RMSDP=3.85D-03 MaxDP=1.10D-01              OVMax= 1.29D-01

 Cycle   2  Pass 1  IDiag  1:
 E= -1000.28355394641     Delta-E=       -0.241810384662 Rises=F Damp=T
 DIIS: error= 6.65D-03 at cycle   2 NSaved=   2.
 NSaved= 2 IEnMin= 2 EnMin= -1000.28355394641     IErMin= 2 ErrMin= 6.65D-03
 ErrMax= 6.65D-03  0.00D+00 EMaxC= 1.00D+00 BMatC= 2.71D-02 BMatP= 4.29D-01
 IDIUse=1 WtCom= 1.00D+00 WtEn= 0.00D+00
 Coeff-Com: -0.824D-01 0.108D+01
 Coeff:     -0.824D-01 0.108D+01
 Gap=     0.132 Goal=     0.100 Shift=    0.000
 T= 1479. Gap= 0.127 NK=3 IS=   74 IE=   94 IFin=   87
          NO(<0.9)=   0  NV(>0.1)=   0     86.00e < EF      0.00e >EF  Err=1.4D-14
 GapD=    0.132 DampG=1.000 DampE=1.000 DampFc=1.0000 IDamp=-1.
 RMSDP=1.29D-03 MaxDP=5.84D-02 DE=-2.42D-01 OVMax= 8.62D-02

 Cycle   3  Pass 1  IDiag  1:
 E= -1000.50352944065     Delta-E=       -0.219975494241 Rises=F Damp=F
 DIIS: error= 4.04D-03 at cycle   3 NSaved=   3.
 NSaved= 3 IEnMin= 3 EnMin= -1000.50352944065     IErMin= 3 ErrMin= 4.04D-03
 ErrMax= 4.04D-03  0.00D+00 EMaxC= 1.00D+00 BMatC= 1.52D-02 BMatP= 2.71D-02
 IDIUse=1 WtCom= 1.00D+00 WtEn= 0.00D+00
 Coeff-Com: -0.831D-01 0.478D+00 0.605D+00
 Coeff:     -0.831D-01 0.478D+00 0.605D+00
 Gap=     0.132 Goal=     0.100 Shift=    0.000
 T= 1156. Gap= 0.128 NK=3 IS=   87 IE=   94 IFin=   86
          NO(<0.9)=   0  NV(>0.1)=   0     86.00e < EF      0.00e >EF  Err=0.0D+00
 GapD=    0.132 DampG=1.000 DampE=1.000 DampFc=1.0000 IDamp=-1.
 RMSDP=5.46D-04 MaxDP=2.75D-02 DE=-2.20D-01 OVMax= 7.13D-02

 Cycle   4  Pass 1  IDiag  1:
 E= -1000.50921997888     Delta-E=       -0.005690538226 Rises=F Damp=F
 DIIS: error= 4.72D-03 at cycle   4 NSaved=   4.
 NSaved= 4 IEnMin= 4 EnMin= -1000.50921997888     IErMin= 3 ErrMin= 4.04D-03
 ErrMax= 4.72D-03  0.00D+00 EMaxC= 1.00D+00 BMatC= 9.11D-03 BMatP= 1.52D-02
 IDIUse=1 WtCom= 1.00D+00 WtEn= 0.00D+00
 Coeff-Com: -0.441D-01 0.157D+00 0.443D+00 0.444D+00
 Coeff:     -0.441D-01 0.157D+00 0.443D+00 0.444D+00
 Gap=     0.130 Goal=     0.100 Shift=    0.000
 T=  437. Gap= 0.129 NK=3 IS=   87 IE=   94 IFin=   86
          NO(<0.9)=   0  NV(>0.1)=   0     86.00e < EF      0.00e >EF  Err=0.0D+00
 GapD=    0.130 DampG=1.000 DampE=1.000 DampFc=1.0000 IDamp=-1.
 RMSDP=2.93D-04 MaxDP=1.24D-02 DE=-5.69D-03 OVMax= 3.93D-02

 Cycle   5  Pass 1  IDiag  1:
 E= -1000.52016948383     Delta-E=       -0.010949504955 Rises=F Damp=F
 DIIS: error= 6.81D-04 at cycle   5 NSaved=   5.
 NSaved= 5 IEnMin= 5 EnMin= -1000.52016948383     IErMin= 5 ErrMin= 6.81D-04
 ErrMax= 6.81D-04  0.00D+00 EMaxC= 1.00D+00 BMatC= 2.84D-04 BMatP= 9.11D-03
 IDIUse=1 WtCom= 1.00D+00 WtEn= 0.00D+00
 Coeff-Com: -0.162D-01 0.443D-01 0.172D+00 0.227D+00 0.573D+00
 Coeff:     -0.162D-01 0.443D-01 0.172D+00 0.227D+00 0.573D+00
 Gap=     0.129 Goal=     0.100 Shift=    0.000
 RMSDP=5.92D-05 MaxDP=3.06D-03 DE=-1.09D-02 OVMax= 6.84D-03

 Cycle   6  Pass 1  IDiag  1:
 E= -1000.52041518853     Delta-E=       -0.000245704692 Rises=F Damp=F
 DIIS: error= 2.35D-04 at cycle   6 NSaved=   6.
 NSaved= 6 IEnMin= 6 EnMin= -1000.52041518853     IErMin= 6 ErrMin= 2.35D-04
 ErrMax= 2.35D-04  0.00D+00 EMaxC= 1.00D+00 BMatC= 6.29D-05 BMatP= 2.84D-04
 IDIUse=1 WtCom= 1.00D+00 WtEn= 0.00D+00
 Coeff-Com: -0.533D-02 0.105D-01 0.580D-01 0.938D-01 0.367D+00 0.476D+00
 Coeff:     -0.533D-02 0.105D-01 0.580D-01 0.938D-01 0.367D+00 0.476D+00
 Gap=     0.129 Goal=     0.100 Shift=    0.000
 RMSDP=2.32D-05 MaxDP=1.16D-03 DE=-2.46D-04 OVMax= 2.66D-03

 Cycle   7  Pass 1  IDiag  1:
 E= -1000.52048331535     Delta-E=       -0.000068126822 Rises=F Damp=F
 DIIS: error= 5.17D-05 at cycle   7 NSaved=   7.
 NSaved= 7 IEnMin= 7 EnMin= -1000.52048331535     IErMin= 7 ErrMin= 5.17D-05
 ErrMax= 5.17D-05  0.00D+00 EMaxC= 1.00D+00 BMatC= 2.99D-06 BMatP= 6.29D-05
 IDIUse=1 WtCom= 1.00D+00 WtEn= 0.00D+00
 Coeff-Com: -0.240D-02 0.407D-02 0.266D-01 0.453D-01 0.191D+00 0.280D+00
 Coeff-Com:  0.456D+00
 Coeff:     -0.240D-02 0.407D-02 0.266D-01 0.453D-01 0.191D+00 0.280D+00
 Coeff:      0.456D+00
 Gap=     0.129 Goal=     0.100 Shift=    0.000
 RMSDP=5.01D-06 MaxDP=2.51D-04 DE=-6.81D-05 OVMax= 5.48D-04

 Cycle   8  Pass 1  IDiag  1:
 E= -1000.52048639967     Delta-E=       -0.000003084318 Rises=F Damp=F
 DIIS: error= 1.13D-05 at cycle   8 NSaved=   8.
 NSaved= 8 IEnMin= 8 EnMin= -1000.52048639967     IErMin= 8 ErrMin= 1.13D-05
 ErrMax= 1.13D-05  0.00D+00 EMaxC= 1.00D+00 BMatC= 1.76D-07 BMatP= 2.99D-06
 IDIUse=1 WtCom= 1.00D+00 WtEn= 0.00D+00
 Coeff-Com: -0.278D-03 0.218D-03 0.311D-02 0.601D-02 0.314D-01 0.560D-01
 Coeff-Com:  0.219D+00 0.684D+00
 Coeff:     -0.278D-03 0.218D-03 0.311D-02 0.601D-02 0.314D-01 0.560D-01
 Coeff:      0.219D+00 0.684D+00
 Gap=     0.129 Goal=     0.100 Shift=    0.000
 RMSDP=1.39D-06 MaxDP=6.05D-05 DE=-3.08D-06 OVMax= 1.62D-04

 Cycle   9  Pass 1  IDiag  1:
 E= -1000.52048655241     Delta-E=       -0.000000152743 Rises=F Damp=F
 DIIS: error= 6.53D-06 at cycle   9 NSaved=   9.
 NSaved= 9 IEnMin= 9 EnMin= -1000.52048655241     IErMin= 9 ErrMin= 6.53D-06
 ErrMax= 6.53D-06  0.00D+00 EMaxC= 1.00D+00 BMatC= 3.14D-08 BMatP= 1.76D-07
 IDIUse=1 WtCom= 1.00D+00 WtEn= 0.00D+00
 Coeff-Com: -0.314D-04-0.952D-04 0.299D-03 0.875D-03 0.769D-02 0.171D-01
 Coeff-Com:  0.104D+00 0.412D+00 0.458D+00
 Coeff:     -0.314D-04-0.952D-04 0.299D-03 0.875D-03 0.769D-02 0.171D-01
 Coeff:      0.104D+00 0.412D+00 0.458D+00
 Gap=     0.129 Goal=     0.100 Shift=    0.000
 RMSDP=5.82D-07 MaxDP=2.83D-05 DE=-1.53D-07 OVMax= 8.46D-05

 Cycle  10  Pass 1  IDiag  1:
 E= -1000.52048658541     Delta-E=       -0.000000032999 Rises=F Damp=F
 DIIS: error= 2.22D-06 at cycle  10 NSaved=  10.
 NSaved=10 IEnMin=10 EnMin= -1000.52048658541     IErMin=10 ErrMin= 2.22D-06
 ErrMax= 2.22D-06  0.00D+00 EMaxC= 1.00D+00 BMatC= 3.06D-09 BMatP= 3.14D-08
 IDIUse=1 WtCom= 1.00D+00 WtEn= 0.00D+00
 Coeff-Com:  0.166D-04-0.718D-04-0.256D-03-0.368D-03-0.250D-04 0.152D-02
 Coeff-Com:  0.238D-01 0.124D+00 0.266D+00 0.586D+00
 Coeff:      0.166D-04-0.718D-04-0.256D-03-0.368D-03-0.250D-04 0.152D-02
 Coeff:      0.238D-01 0.124D+00 0.266D+00 0.586D+00
 Gap=     0.129 Goal=     0.100 Shift=    0.000
 RMSDP=1.94D-07 MaxDP=8.17D-06 DE=-3.30D-08 OVMax= 3.15D-05

 Cycle  11  Pass 1  IDiag  1:
 E= -1000.52048658863     Delta-E=       -0.000000003227 Rises=F Damp=F
 DIIS: error= 6.98D-07 at cycle  11 NSaved=  11.
 NSaved=11 IEnMin=11 EnMin= -1000.52048658863     IErMin=11 ErrMin= 6.98D-07
 ErrMax= 6.98D-07  0.00D+00 EMaxC= 1.00D+00 BMatC= 5.28D-10 BMatP= 3.06D-09
 IDIUse=1 WtCom= 1.00D+00 WtEn= 0.00D+00
 Coeff-Com:  0.127D-04-0.325D-04-0.193D-03-0.326D-03-0.801D-03-0.806D-03
 Coeff-Com:  0.352D-02 0.329D-01 0.118D+00 0.370D+00 0.477D+00
 Coeff:      0.127D-04-0.325D-04-0.193D-03-0.326D-03-0.801D-03-0.806D-03
 Coeff:      0.352D-02 0.329D-01 0.118D+00 0.370D+00 0.477D+00
 Gap=     0.129 Goal=     0.100 Shift=    0.000
 RMSDP=6.35D-08 MaxDP=3.57D-06 DE=-3.23D-09 OVMax= 8.88D-06

 Cycle  12  Pass 1  IDiag  1:
 E= -1000.52048658923     Delta-E=       -0.000000000596 Rises=F Damp=F
 DIIS: error= 1.09D-07 at cycle  12 NSaved=  12.
 NSaved=12 IEnMin=12 EnMin= -1000.52048658923     IErMin=12 ErrMin= 1.09D-07
 ErrMax= 1.09D-07  0.00D+00 EMaxC= 1.00D+00 BMatC= 1.65D-11 BMatP= 5.28D-10
 IDIUse=1 WtCom= 1.00D+00 WtEn= 0.00D+00
 Coeff-Com:  0.387D-05-0.720D-05-0.632D-04-0.113D-03-0.350D-03-0.472D-03
 Coeff-Com: -0.672D-03 0.328D-02 0.290D-01 0.115D+00 0.213D+00 0.642D+00
 Coeff:      0.387D-05-0.720D-05-0.632D-04-0.113D-03-0.350D-03-0.472D-03
 Coeff:     -0.672D-03 0.328D-02 0.290D-01 0.115D+00 0.213D+00 0.642D+00
 Gap=     0.129 Goal=     0.100 Shift=    0.000
 RMSDP=1.55D-08 MaxDP=6.92D-07 DE=-5.96D-10 OVMax= 1.79D-06

 Cycle  13  Pass 1  IDiag  1:
 E= -1000.52048658923     Delta-E=       -0.000000000004 Rises=F Damp=F
 DIIS: error= 5.67D-08 at cycle  13 NSaved=  13.
 NSaved=13 IEnMin=13 EnMin= -1000.52048658923     IErMin=13 ErrMin= 5.67D-08
 ErrMax= 5.67D-08  0.00D+00 EMaxC= 1.00D+00 BMatC= 3.87D-12 BMatP= 1.65D-11
 IDIUse=1 WtCom= 1.00D+00 WtEn= 0.00D+00
 Coeff-Com:  0.110D-05-0.937D-06-0.186D-04-0.345D-04-0.140D-03-0.226D-03
 Coeff-Com: -0.966D-03-0.238D-02 0.372D-02 0.282D-01 0.754D-01 0.375D+00
 Coeff-Com:  0.521D+00
 Coeff:      0.110D-05-0.937D-06-0.186D-04-0.345D-04-0.140D-03-0.226D-03
 Coeff:     -0.966D-03-0.238D-02 0.372D-02 0.282D-01 0.754D-01 0.375D+00
 Coeff:      0.521D+00
 Gap=     0.129 Goal=     0.100 Shift=    0.000
 RMSDP=6.15D-09 MaxDP=3.59D-07 DE=-3.64D-12 OVMax= 7.93D-07

 SCF Done:  E(RB3LYP) =  -1000.52048659     A.U. after   13 cycles
            NFock= 13  Conv=0.61D-08     -V/T= 2.0098
 KE= 9.907939595266D+02 PE=-6.268559101991D+03 EE= 2.301154857419D+03
 Leave Link  502 at Thu Sep  8 15:02:34 2022, MaxMem=  1342177280 cpu:            2162.2 elap:              46.6
 (Enter /mnt/opt/groups/app-gaussian/g16-avx2/l601.exe)
 Copying SCF densities to generalized density rwf, IOpCl= 0 IROHF=0.

 **********************************************************************

            Population analysis using the SCF Density.

 **********************************************************************

 Orbital symmetries:
       Occupied  (A) (A) (A) (A) (A) (A) (A) (A) (A) (A) (A) (A)
                 (A) (A) (A) (A) (A) (A) (A) (A) (A) (A) (A) (A)
                 (A) (A) (A) (A) (A) (A) (A) (A) (A) (A) (A) (A)
                 (A) (A) (A) (A) (A) (A) (A) (A) (A) (A) (A) (A)
                 (A) (A) (A) (A) (A) (A) (A) (A) (A) (A) (A) (A)
                 (A) (A) (A) (A) (A) (A) (A) (A) (A) (A) (A) (A)
                 (A) (A) (A) (A) (A) (A) (A) (A) (A) (A) (A) (A)
                 (A) (A)
       Virtual   (A) (A) (A) (A) (A) (A) (A) (A) (A) (A) (A) (A)
                 (A) (A) (A) (A) (A) (A) (A) (A) (A) (A) (A) (A)
                 (A) (A) (A) (A) (A) (A) (A) (A) (A) (A) (A) (A)
                 (A) (A) (A) (A) (A) (A) (A) (A) (A) (A) (A) (A)
                 (A) (A) (A) (A) (A) (A) (A) (A) (A) (A) (A) (A)
                 (A) (A) (A) (A) (A) (A) (A) (A) (A) (A) (A) (A)
                 (A) (A) (A) (A) (A) (A) (A) (A) (A) (A) (A) (A)
                 (A) (A) (A) (A) (A) (A) (A) (A) (A) (A) (A) (A)
                 (A) (A) (A) (A) (A) (A) (A) (A) (A) (A) (A) (A)
                 (A) (A) (A) (A) (A) (A) (A) (A) (A) (A) (A) (A)
                 (A) (A) (A) (A) (A) (A) (A) (A) (A) (A) (A) (A)
                 (A) (A) (A) (A) (A) (A) (A) (A) (A) (A) (A) (A)
                 (A) (A) (A) (A) (A) (A) (A) (A) (A) (A) (A) (A)
                 (A) (A) (A) (A) (A) (A) (A) (A) (A) (A) (A) (A)
                 (A) (A) (A) (A) (A) (A) (A) (A) (A) (A) (A) (A)
                 (A) (A) (A) (A) (A) (A) (A) (A) (A) (A) (A) (A)
                 (A) (A) (A) (A) (A) (A) (A) (A) (A) (A) (A) (A)
                 (A) (A) (A) (A) (A) (A) (A) (A) (A) (A) (A) (A)
                 (A) (A) (A) (A) (A) (A) (A) (A) (A) (A) (A) (A)
                 (A) (A) (A) (A) (A) (A) (A) (A) (A) (A) (A) (A)
                 (A) (A) (A) (A) (A) (A) (A) (A) (A) (A) (A) (A)
                 (A) (A) (A) (A) (A) (A) (A) (A) (A) (A) (A) (A)
                 (A) (A) (A) (A) (A) (A) (A) (A) (A) (A) (A) (A)
                 (A) (A) (A) (A) (A) (A) (A) (A) (A) (A) (A) (A)
                 (A) (A) (A) (A) (A) (A) (A) (A) (A) (A) (A) (A)
                 (A) (A) (A) (A) (A) (A) (A) (A) (A) (A) (A) (A)
                 (A) (A) (A) (A) (A) (A) (A) (A) (A) (A) (A) (A)
                 (A) (A) (A) (A) (A) (A) (A) (A) (A) (A) (A) (A)
                 (A) (A) (A) (A) (A) (A) (A) (A) (A) (A) (A) (A)
                 (A) (A) (A) (A) (A) (A) (A) (A) (A) (A) (A) (A)
                 (A) (A) (A) (A) (A) (A) (A) (A) (A) (A) (A) (A)
                 (A) (A) (A) (A) (A) (A) (A) (A) (A) (A) (A) (A)
 The electronic state is 1-A.
 Alpha  occ. eigenvalues --  -10.20481 -10.20388 -10.20312 -10.20243 -10.20185
 Alpha  occ. eigenvalues --  -10.19876 -10.19874 -10.19803 -10.19788 -10.19740
 Alpha  occ. eigenvalues --  -10.19165 -10.19130 -10.19130 -10.19087 -10.19085
 Alpha  occ. eigenvalues --  -10.19081 -10.19071 -10.19058 -10.19057 -10.19029
 Alpha  occ. eigenvalues --  -10.19019 -10.19008 -10.19001 -10.18971 -10.18877
 Alpha  occ. eigenvalues --  -10.18873  -0.88802  -0.87483  -0.85461  -0.83378
 Alpha  occ. eigenvalues --   -0.80685  -0.79749  -0.77565  -0.77212  -0.75181
 Alpha  occ. eigenvalues --   -0.73869  -0.72589  -0.71463  -0.70038  -0.64470
 Alpha  occ. eigenvalues --   -0.63693  -0.62542  -0.60853  -0.59991  -0.59654
 Alpha  occ. eigenvalues --   -0.58504  -0.55066  -0.53490  -0.52150  -0.51606
 Alpha  occ. eigenvalues --   -0.50076  -0.49472  -0.47903  -0.46825  -0.45798
 Alpha  occ. eigenvalues --   -0.45502  -0.44216  -0.43545  -0.42893  -0.42455
 Alpha  occ. eigenvalues --   -0.42184  -0.41532  -0.40903  -0.40311  -0.39952
 Alpha  occ. eigenvalues --   -0.39656  -0.39141  -0.38066  -0.37915  -0.36854
 Alpha  occ. eigenvalues --   -0.36224  -0.34847  -0.34525  -0.34176  -0.33267
 Alpha  occ. eigenvalues --   -0.32353  -0.31747  -0.30999  -0.30417  -0.28460
 Alpha  occ. eigenvalues --   -0.27781  -0.25616  -0.24346  -0.22393  -0.20799
 Alpha  occ. eigenvalues --   -0.19170
 Alpha virt. eigenvalues --   -0.06294  -0.04607  -0.02917  -0.01035   0.00752
 Alpha virt. eigenvalues --    0.02667   0.03440   0.06448   0.07498   0.09556
 Alpha virt. eigenvalues --    0.10003   0.10202   0.11373   0.11968   0.12203
 Alpha virt. eigenvalues --    0.13612   0.13874   0.15326   0.15718   0.16429
 Alpha virt. eigenvalues --    0.17164   0.17225   0.18079   0.18263   0.19288
 Alpha virt. eigenvalues --    0.20190   0.20762   0.22213   0.22695   0.23249
 Alpha virt. eigenvalues --    0.24146   0.25426   0.26570   0.27271   0.28392
 Alpha virt. eigenvalues --    0.28515   0.29811   0.30225   0.30458   0.30818
 Alpha virt. eigenvalues --    0.32652   0.32933   0.33886   0.34968   0.35770
 Alpha virt. eigenvalues --    0.37498   0.38430   0.41545   0.44178   0.46188
 Alpha virt. eigenvalues --    0.46957   0.47979   0.48309   0.49563   0.50213
 Alpha virt. eigenvalues --    0.50798   0.51199   0.51693   0.52641   0.52834
 Alpha virt. eigenvalues --    0.53553   0.54009   0.54144   0.54594   0.54795
 Alpha virt. eigenvalues --    0.55145   0.55297   0.55961   0.56546   0.57120
 Alpha virt. eigenvalues --    0.57417   0.57845   0.57975   0.58184   0.58899
 Alpha virt. eigenvalues --    0.59130   0.59316   0.59750   0.60083   0.60366
 Alpha virt. eigenvalues --    0.60641   0.60988   0.61568   0.61696   0.61902
 Alpha virt. eigenvalues --    0.62389   0.62485   0.62673   0.62922   0.63493
 Alpha virt. eigenvalues --    0.64154   0.64553   0.65155   0.66118   0.66575
 Alpha virt. eigenvalues --    0.67625   0.68839   0.69031   0.69923   0.71885
 Alpha virt. eigenvalues --    0.73252   0.74746   0.76567   0.78453   0.78801
 Alpha virt. eigenvalues --    0.80191   0.80477   0.81219   0.81546   0.81744
 Alpha virt. eigenvalues --    0.81858   0.82296   0.82900   0.83318   0.83754
 Alpha virt. eigenvalues --    0.84233   0.84805   0.85312   0.86079   0.87466
 Alpha virt. eigenvalues --    0.88080   0.88766   0.89187   0.90089   0.92055
 Alpha virt. eigenvalues --    0.92999   0.93525   0.94555   0.95020   0.95694
 Alpha virt. eigenvalues --    0.96135   0.97000   0.97950   0.99315   0.99837
 Alpha virt. eigenvalues --    1.00039   1.01389   1.02469   1.03307   1.04373
 Alpha virt. eigenvalues --    1.05880   1.06313   1.06594   1.08466   1.09801
 Alpha virt. eigenvalues --    1.10258   1.12589   1.13545   1.14026   1.15303
 Alpha virt. eigenvalues --    1.17486   1.18254   1.18572   1.19227   1.21557
 Alpha virt. eigenvalues --    1.22955   1.23823   1.24387   1.25654   1.25920
 Alpha virt. eigenvalues --    1.26465   1.27105   1.28560   1.29618   1.30295
 Alpha virt. eigenvalues --    1.31839   1.32584   1.33043   1.34727   1.35578
 Alpha virt. eigenvalues --    1.35836   1.36094   1.37547   1.39028   1.39366
 Alpha virt. eigenvalues --    1.40025   1.40658   1.41281   1.41670   1.42557
 Alpha virt. eigenvalues --    1.43042   1.44197   1.44658   1.44941   1.47538
 Alpha virt. eigenvalues --    1.49229   1.49797   1.53027   1.53877   1.55243
 Alpha virt. eigenvalues --    1.55497   1.57577   1.58147   1.64590   1.67234
 Alpha virt. eigenvalues --    1.70744   1.72613   1.72942   1.73680   1.74021
 Alpha virt. eigenvalues --    1.75129   1.76121   1.76453   1.77471   1.78715
 Alpha virt. eigenvalues --    1.79568   1.81642   1.82088   1.82435   1.83688
 Alpha virt. eigenvalues --    1.84141   1.84630   1.85754   1.86026   1.86443
 Alpha virt. eigenvalues --    1.87277   1.87915   1.88317   1.88643   1.88961
 Alpha virt. eigenvalues --    1.90456   1.90479   1.91623   1.91984   1.93081
 Alpha virt. eigenvalues --    1.93257   1.93535   1.94004   1.94979   1.95748
 Alpha virt. eigenvalues --    1.96789   1.98270   1.99451   2.00070   2.00565
 Alpha virt. eigenvalues --    2.01374   2.02445   2.03678   2.04668   2.06091
 Alpha virt. eigenvalues --    2.08511   2.09143   2.10147   2.11346   2.16421
 Alpha virt. eigenvalues --    2.16881   2.19485   2.19924   2.20895   2.21238
 Alpha virt. eigenvalues --    2.23336   2.23753   2.24424   2.25485   2.26836
 Alpha virt. eigenvalues --    2.27679   2.28550   2.29221   2.29777   2.30332
 Alpha virt. eigenvalues --    2.31821   2.32089   2.32423   2.33564   2.34186
 Alpha virt. eigenvalues --    2.34384   2.35151   2.36838   2.38308   2.38501
 Alpha virt. eigenvalues --    2.39400   2.40760   2.41302   2.42317   2.43121
 Alpha virt. eigenvalues --    2.43163   2.43927   2.45432   2.45929   2.46710
 Alpha virt. eigenvalues --    2.47477   2.48079   2.50657   2.51523   2.51729
 Alpha virt. eigenvalues --    2.53747   2.53807   2.54501   2.55485   2.56136
 Alpha virt. eigenvalues --    2.56331   2.57456   2.57937   2.59193   2.59631
 Alpha virt. eigenvalues --    2.59821   2.60688   2.61339   2.61724   2.61943
 Alpha virt. eigenvalues --    2.62975   2.64114   2.65348   2.65671   2.66774
 Alpha virt. eigenvalues --    2.68338   2.69240   2.69976   2.71338   2.73215
 Alpha virt. eigenvalues --    2.73482   2.75214   2.75637   2.75769   2.76697
 Alpha virt. eigenvalues --    2.78472   2.80346   2.81001   2.82664   2.84677
 Alpha virt. eigenvalues --    2.86167   2.88173   2.89911   2.90575   2.94996
 Alpha virt. eigenvalues --    2.97782   3.00901   3.05093   3.06897   3.09679
 Alpha virt. eigenvalues --    3.12315   3.13994   3.14635   3.15923   3.17289
 Alpha virt. eigenvalues --    3.18424   3.20429   3.22842   3.24071   3.24439
 Alpha virt. eigenvalues --    3.25915   3.28831   3.30412   3.31710   3.31795
 Alpha virt. eigenvalues --    3.33150   3.33882   3.39638   3.42137   3.45002
 Alpha virt. eigenvalues --    3.47992   3.48429   3.62639   3.68599   3.70848
 Alpha virt. eigenvalues --    3.79218   3.86497   3.87535   4.08570   4.09733
 Alpha virt. eigenvalues --    4.10667   4.12368   4.13705   4.14100   4.14624
 Alpha virt. eigenvalues --    4.14891   4.15916   4.17660   4.18889   4.20417
 Alpha virt. eigenvalues --    4.21394   4.30704   4.33727   4.35932   4.40150
 Alpha virt. eigenvalues --    4.43043   4.47905   4.49521   4.56272   4.57154
 Alpha virt. eigenvalues --    4.68336   4.78570   4.91081   4.99391
          Condensed to atoms (all electrons):
               1          2          3          4          5          6
     1  C    5.343686   0.384647   0.418239  -0.081999  -0.018590  -0.015222
     2  C    0.384647   4.774031   0.003805   0.444015   0.470419  -0.035652
     3  C    0.418239   0.003805   4.800724   0.007220  -0.029434   0.427944
     4  C   -0.081999   0.444015   0.007220   5.007370  -0.031900  -0.000170
     5  C   -0.018590   0.470419  -0.029434  -0.031900   4.758996   0.004685
     6  C   -0.015222  -0.035652   0.427944  -0.000170   0.004685   5.022859
     7  C   -0.081261   0.007645   0.404084  -0.000198  -0.000263  -0.011191
     8  C    0.014733  -0.034991  -0.000084  -0.064124   0.441442   0.008624
     9  C    0.007727  -0.009271  -0.000321   0.529340  -0.037007   0.000034
    10  C   -0.112011  -0.018904  -0.053936   0.014315   0.401304   0.408115
    11  C    0.014569  -0.000121  -0.005740  -0.000002   0.007172   0.293239
    12  C    0.008920  -0.000412   0.002228   0.000002   0.000073  -0.066640
    13  C   -0.000575  -0.036820   0.000025  -0.025533  -0.009653  -0.000356
    14  C   -0.000780   0.000042  -0.042507   0.000000  -0.000203   0.002556
    15  C   -0.000052  -0.000040   0.010067  -0.000000   0.000684  -0.074441
    16  C   -0.000000   0.000000  -0.000224   0.000000  -0.000014   0.008444
    17  C   -0.000015   0.000000  -0.000268   0.000000  -0.000001   0.012201
    18  C    0.000000  -0.000000  -0.000012  -0.000000   0.000000  -0.000036
    19  C    0.000000   0.000000  -0.000011  -0.000000  -0.000000   0.000223
    20  C    0.000000   0.000000  -0.000007  -0.000000  -0.000000   0.000007
    21  C    0.000000  -0.000000   0.000000  -0.000000   0.000000  -0.000001
    22  C    0.000000  -0.000000   0.000000  -0.000000   0.000000  -0.000010
    23  C    0.000000   0.000000  -0.000000   0.000000  -0.000000  -0.000000
    24  C   -0.000000  -0.000000   0.000000   0.000000   0.000000   0.000000
    25  C    0.000000  -0.000000   0.000000   0.000000   0.000000  -0.000000
    26  C   -0.000000  -0.000000  -0.000000   0.000000  -0.000000   0.000000
    27  H    0.357251  -0.039586  -0.039520  -0.008109   0.004349   0.003923
    28  H   -0.008551  -0.039002   0.000118   0.363508   0.004601   0.000019
    29  H   -0.007884   0.000122  -0.037366  -0.000004   0.000027   0.003977
    30  H   -0.000201   0.004751   0.000021   0.000551  -0.039080   0.000132
    31  H   -0.000207   0.002827   0.000004  -0.033997   0.001034  -0.000001
    32  H    0.000742   0.004488   0.004213  -0.000233  -0.038476  -0.031616
    33  H   -0.000234   0.000004   0.002188  -0.000000  -0.000001   0.001215
    34  H    0.000010   0.001029  -0.000001   0.004170   0.002898   0.000004
    35  H   -0.000000   0.000000  -0.000238  -0.000000   0.000495  -0.014139
    36  H   -0.000000  -0.000000   0.000002  -0.000000   0.000000  -0.000264
    37  H   -0.000000   0.000000  -0.000000  -0.000000  -0.000000   0.000000
    38  H   -0.000001   0.000000  -0.000071   0.000000  -0.000000   0.000016
    39  H    0.000000  -0.000000   0.000000  -0.000000   0.000000  -0.000000
    40  H    0.000000   0.000000   0.000000   0.000000   0.000000   0.000000
    41  H    0.000000   0.000000  -0.000000  -0.000000   0.000000  -0.000000
    42  H   -0.000000  -0.000000   0.000000   0.000000   0.000000  -0.000000
               7          8          9         10         11         12
     1  C   -0.081261   0.014733   0.007727  -0.112011   0.014569   0.008920
     2  C    0.007645  -0.034991  -0.009271  -0.018904  -0.000121  -0.000412
     3  C    0.404084  -0.000084  -0.000321  -0.053936  -0.005740   0.002228
     4  C   -0.000198  -0.064124   0.529340   0.014315  -0.000002   0.000002
     5  C   -0.000263   0.441442  -0.037007   0.401304   0.007172   0.000073
     6  C   -0.011191   0.008624   0.000034   0.408115   0.293239  -0.066640
     7  C    5.068824  -0.000008   0.000002   0.016004  -0.066555   0.476444
     8  C   -0.000008   5.010634  -0.025228  -0.077470  -0.000209   0.000000
     9  C    0.000002  -0.025228   4.861639  -0.000545   0.000000  -0.000000
    10  C    0.016004  -0.077470  -0.000545   5.368313  -0.080730  -0.001842
    11  C   -0.066555  -0.000209   0.000000  -0.080730   5.007289  -0.025300
    12  C    0.476444   0.000000  -0.000000  -0.001842  -0.025300   5.090615
    13  C    0.000000   0.529223   0.482622   0.007356   0.000002  -0.000000
    14  C   -0.004370  -0.000000   0.000000   0.011101   0.430059   0.401224
    15  C   -0.001419   0.000016   0.000000  -0.022558   0.454464   0.013419
    16  C    0.000071   0.000000  -0.000000   0.000424  -0.002338  -0.000922
    17  C    0.008085   0.000000  -0.000000  -0.000077  -0.003495  -0.068406
    18  C    0.000861   0.000000   0.000000   0.000000   0.008114  -0.019622
    19  C   -0.000184   0.000000  -0.000000  -0.000017  -0.037045   0.007954
    20  C   -0.000349   0.000000  -0.000000   0.000000   0.000005  -0.006312
    21  C    0.000004  -0.000000   0.000000  -0.000000  -0.000200  -0.000016
    22  C   -0.000000  -0.000000   0.000000   0.000000  -0.000320  -0.000082
    23  C   -0.000000   0.000000   0.000000   0.000000  -0.000001   0.000011
    24  C   -0.000000  -0.000000   0.000000   0.000000   0.000065  -0.000011
    25  C   -0.000037   0.000000  -0.000000  -0.000000   0.000005  -0.000367
    26  C    0.000000   0.000000   0.000000   0.000000  -0.000000  -0.000002
    27  H   -0.008175  -0.000213   0.000103   0.000685  -0.000205   0.000200
    28  H   -0.000003   0.000562  -0.043384  -0.000202   0.000000  -0.000000
    29  H    0.360483   0.000000   0.000000  -0.000244   0.001146  -0.035327
    30  H    0.000000   0.362734   0.004514  -0.009403   0.000001   0.000000
    31  H   -0.000000   0.004176   0.365716   0.000011  -0.000000  -0.000000
    32  H   -0.000213  -0.009011   0.000027   0.349363  -0.012511   0.000016
    33  H   -0.027600  -0.000000  -0.000000   0.000019   0.003068   0.359134
    34  H   -0.000000  -0.033957  -0.040189  -0.000207  -0.000000   0.000000
    35  H    0.000017  -0.000004   0.000000   0.004188  -0.028995  -0.000216
    36  H   -0.000000  -0.000000   0.000000   0.000013   0.002374   0.000017
    37  H   -0.000000   0.000000  -0.000000  -0.000000   0.000015   0.000002
    38  H    0.001886  -0.000000  -0.000000   0.000000  -0.000337   0.006464
    39  H    0.000000   0.000000   0.000000  -0.000000  -0.000001  -0.000000
    40  H    0.000000  -0.000000   0.000000  -0.000000  -0.000000  -0.000000
    41  H   -0.000000  -0.000000  -0.000000  -0.000000   0.000000   0.000001
    42  H   -0.000000   0.000000   0.000000  -0.000000   0.000000   0.000000
              13         14         15         16         17         18
     1  C   -0.000575  -0.000780  -0.000052  -0.000000  -0.000015   0.000000
     2  C   -0.036820   0.000042  -0.000040   0.000000   0.000000  -0.000000
     3  C    0.000025  -0.042507   0.010067  -0.000224  -0.000268  -0.000012
     4  C   -0.025533   0.000000  -0.000000   0.000000   0.000000  -0.000000
     5  C   -0.009653  -0.000203   0.000684  -0.000014  -0.000001   0.000000
     6  C   -0.000356   0.002556  -0.074441   0.008444   0.012201  -0.000036
     7  C    0.000000  -0.004370  -0.001419   0.000071   0.008085   0.000861
     8  C    0.529223  -0.000000   0.000016   0.000000   0.000000   0.000000
     9  C    0.482622   0.000000   0.000000  -0.000000  -0.000000   0.000000
    10  C    0.007356   0.011101  -0.022558   0.000424  -0.000077   0.000000
    11  C    0.000002   0.430059   0.454464  -0.002338  -0.003495   0.008114
    12  C   -0.000000   0.401224   0.013419  -0.000922  -0.068406  -0.019622
    13  C    4.861681   0.000000  -0.000000   0.000000   0.000000  -0.000000
    14  C    0.000000   5.084116  -0.057008  -0.062116   0.347135  -0.086388
    15  C   -0.000000  -0.057008   5.064223   0.465194  -0.061751  -0.001166
    16  C    0.000000  -0.062116   0.465194   5.053660  -0.016732   0.013277
    17  C    0.000000   0.347135  -0.061751  -0.016732   5.200833   0.316517
    18  C   -0.000000  -0.086388  -0.001166   0.013277   0.316517   5.004548
    19  C    0.000000  -0.037991  -0.008451   0.445298   0.438875  -0.031668
    20  C    0.000000  -0.021273  -0.000006  -0.000082  -0.074643   0.464130
    21  C    0.000000   0.008003   0.000056  -0.000262  -0.007724   0.468925
    22  C    0.000000   0.012340   0.008392  -0.073234  -0.019015  -0.060566
    23  C    0.000000  -0.000097   0.000001  -0.000011   0.012404  -0.025444
    24  C   -0.000000  -0.000977  -0.000458   0.008430  -0.061790  -0.024783
    25  C   -0.000000   0.000819   0.000000  -0.000000   0.007281  -0.015081
    26  C    0.000000  -0.000017  -0.000000   0.000000  -0.000467  -0.037927
    27  H    0.000022   0.000024   0.000002  -0.000000   0.000000  -0.000000
    28  H    0.004501  -0.000000   0.000000  -0.000000  -0.000000   0.000000
    29  H   -0.000000   0.002570   0.000019  -0.000000  -0.000239   0.000001
    30  H   -0.043333   0.000000  -0.000002  -0.000000  -0.000000   0.000000
    31  H   -0.040098   0.000000   0.000000   0.000000   0.000000   0.000000
    32  H    0.000116  -0.000259   0.003436   0.000243   0.000008   0.000000
    33  H    0.000000  -0.038941  -0.000206   0.000017  -0.005901   0.000875
    34  H    0.365796  -0.000000  -0.000000  -0.000000  -0.000000   0.000000
    35  H   -0.000000   0.004451   0.355762  -0.035839   0.001123   0.000017
    36  H   -0.000000   0.001244  -0.035336   0.360267   0.004059  -0.000206
    37  H    0.000000  -0.000202   0.000238  -0.008628   0.004123   0.001013
    38  H   -0.000000   0.000570  -0.000005   0.000003  -0.007124  -0.038992
    39  H   -0.000000   0.000021   0.000004  -0.000215   0.001047   0.004182
    40  H    0.000000   0.000001  -0.000000   0.000000  -0.000187   0.004511
    41  H    0.000000   0.000002  -0.000000  -0.000000  -0.000216   0.003052
    42  H    0.000000   0.000000   0.000000  -0.000000   0.000012   0.000948
              19         20         21         22         23         24
     1  C    0.000000   0.000000   0.000000   0.000000   0.000000  -0.000000
     2  C    0.000000   0.000000  -0.000000  -0.000000   0.000000  -0.000000
     3  C   -0.000011  -0.000007   0.000000   0.000000  -0.000000   0.000000
     4  C   -0.000000  -0.000000  -0.000000  -0.000000   0.000000   0.000000
     5  C   -0.000000  -0.000000   0.000000   0.000000  -0.000000   0.000000
     6  C    0.000223   0.000007  -0.000001  -0.000010  -0.000000   0.000000
     7  C   -0.000184  -0.000349   0.000004  -0.000000  -0.000000  -0.000000
     8  C    0.000000   0.000000  -0.000000  -0.000000   0.000000  -0.000000
     9  C   -0.000000  -0.000000   0.000000   0.000000   0.000000   0.000000
    10  C   -0.000017   0.000000  -0.000000   0.000000   0.000000   0.000000
    11  C   -0.037045   0.000005  -0.000200  -0.000320  -0.000001   0.000065
    12  C    0.007954  -0.006312  -0.000016  -0.000082   0.000011  -0.000011
    13  C    0.000000   0.000000   0.000000   0.000000   0.000000  -0.000000
    14  C   -0.037991  -0.021273   0.008003   0.012340  -0.000097  -0.000977
    15  C   -0.008451  -0.000006   0.000056   0.008392   0.000001  -0.000458
    16  C    0.445298  -0.000082  -0.000262  -0.073234  -0.000011   0.008430
    17  C    0.438875  -0.074643  -0.007724  -0.019015   0.012404  -0.061790
    18  C   -0.031668   0.464130   0.468925  -0.060566  -0.025444  -0.024783
    19  C    4.777598   0.008341  -0.035784   0.429638  -0.000002  -0.006654
    20  C    0.008341   5.044125  -0.047993  -0.000956  -0.065805   0.013133
    21  C   -0.035784  -0.047993   4.750238  -0.003954   0.469838   0.419925
    22  C    0.429638  -0.000956  -0.003954   5.044426   0.008025   0.473312
    23  C   -0.000002  -0.065805   0.469838   0.008025   5.006982  -0.076486
    24  C   -0.006654   0.013133   0.419925   0.473312  -0.076486   5.059603
    25  C   -0.000205   0.515622  -0.035975   0.000069  -0.026620  -0.000439
    26  C    0.000020  -0.026269  -0.014691  -0.000410   0.510475   0.007911
    27  H   -0.000000   0.000000  -0.000000  -0.000000  -0.000000   0.000000
    28  H    0.000000   0.000000   0.000000   0.000000  -0.000000  -0.000000
    29  H    0.000002   0.000005   0.000000  -0.000000   0.000000  -0.000000
    30  H    0.000000  -0.000000   0.000000   0.000000   0.000000  -0.000000
    31  H   -0.000000   0.000000   0.000000  -0.000000   0.000000   0.000000
    32  H   -0.000013  -0.000000  -0.000000  -0.000000  -0.000000   0.000000
    33  H   -0.000020   0.006373  -0.000324   0.000000  -0.000010   0.000000
    34  H    0.000000  -0.000000  -0.000000  -0.000000   0.000000  -0.000000
    35  H    0.002501  -0.000000  -0.000001  -0.000221  -0.000000   0.000004
    36  H   -0.038223   0.000002   0.000015  -0.008480  -0.000000   0.000256
    37  H   -0.038787   0.000017   0.002681   0.361668  -0.000219  -0.036317
    38  H   -0.000041   0.362613   0.003972   0.000011   0.000690  -0.000184
    39  H    0.002479  -0.000224  -0.038487  -0.035280  -0.008331   0.360942
    40  H    0.000017   0.000537  -0.040633   0.000304   0.364989  -0.009261
    41  H    0.000002  -0.034750   0.001093  -0.000000   0.004334   0.000009
    42  H   -0.000001   0.004461   0.003083   0.000004  -0.035494  -0.000194
              25         26         27         28         29         30
     1  C    0.000000  -0.000000   0.357251  -0.008551  -0.007884  -0.000201
     2  C   -0.000000  -0.000000  -0.039586  -0.039002   0.000122   0.004751
     3  C    0.000000  -0.000000  -0.039520   0.000118  -0.037366   0.000021
     4  C    0.000000   0.000000  -0.008109   0.363508  -0.000004   0.000551
     5  C    0.000000  -0.000000   0.004349   0.004601   0.000027  -0.039080
     6  C   -0.000000   0.000000   0.003923   0.000019   0.003977   0.000132
     7  C   -0.000037   0.000000  -0.008175  -0.000003   0.360483   0.000000
     8  C    0.000000   0.000000  -0.000213   0.000562   0.000000   0.362734
     9  C   -0.000000   0.000000   0.000103  -0.043384   0.000000   0.004514
    10  C   -0.000000   0.000000   0.000685  -0.000202  -0.000244  -0.009403
    11  C    0.000005  -0.000000  -0.000205   0.000000   0.001146   0.000001
    12  C   -0.000367  -0.000002   0.000200  -0.000000  -0.035327   0.000000
    13  C   -0.000000   0.000000   0.000022   0.004501  -0.000000  -0.043333
    14  C    0.000819  -0.000017   0.000024  -0.000000   0.002570   0.000000
    15  C    0.000000  -0.000000   0.000002   0.000000   0.000019  -0.000002
    16  C   -0.000000   0.000000  -0.000000  -0.000000  -0.000000  -0.000000
    17  C    0.007281  -0.000467   0.000000  -0.000000  -0.000239  -0.000000
    18  C   -0.015081  -0.037927  -0.000000   0.000000   0.000001   0.000000
    19  C   -0.000205   0.000020  -0.000000   0.000000   0.000002   0.000000
    20  C    0.515622  -0.026269   0.000000   0.000000   0.000005  -0.000000
    21  C   -0.035975  -0.014691  -0.000000   0.000000   0.000000   0.000000
    22  C    0.000069  -0.000410  -0.000000   0.000000  -0.000000   0.000000
    23  C   -0.026620   0.510475  -0.000000  -0.000000   0.000000   0.000000
    24  C   -0.000439   0.007911   0.000000  -0.000000  -0.000000  -0.000000
    25  C    4.849651   0.510664   0.000000  -0.000000  -0.000000  -0.000000
    26  C    0.510664   4.850359   0.000000  -0.000000  -0.000000   0.000000
    27  H    0.000000   0.000000   0.632717   0.006281   0.006505   0.000002
    28  H   -0.000000  -0.000000   0.006281   0.633135   0.000002   0.000020
    29  H   -0.000000  -0.000000   0.006505   0.000002   0.626418   0.000000
    30  H   -0.000000   0.000000   0.000002   0.000020   0.000000   0.634860
    31  H   -0.000000   0.000000  -0.000012  -0.006032   0.000000  -0.000192
    32  H   -0.000000   0.000000   0.000025   0.000003   0.000002   0.007051
    33  H    0.001548  -0.000061  -0.000016   0.000000  -0.005505  -0.000000
    34  H   -0.000000   0.000000  -0.000000  -0.000192  -0.000000  -0.006094
    35  H    0.000000   0.000000   0.000000  -0.000000   0.000000   0.000005
    36  H   -0.000000  -0.000000   0.000000   0.000000   0.000000   0.000000
    37  H   -0.000000   0.000004   0.000000   0.000000   0.000000   0.000000
    38  H   -0.037838   0.004364   0.000000   0.000000   0.000047  -0.000000
    39  H    0.000017   0.000164   0.000000  -0.000000  -0.000000   0.000000
    40  H    0.004651  -0.043839  -0.000000   0.000000  -0.000000  -0.000000
    41  H    0.366079  -0.040422  -0.000000   0.000000   0.000000  -0.000000
    42  H   -0.039950   0.365823  -0.000000  -0.000000  -0.000000   0.000000
              31         32         33         34         35         36
     1  C   -0.000207   0.000742  -0.000234   0.000010  -0.000000  -0.000000
     2  C    0.002827   0.004488   0.000004   0.001029   0.000000  -0.000000
     3  C    0.000004   0.004213   0.002188  -0.000001  -0.000238   0.000002
     4  C   -0.033997  -0.000233  -0.000000   0.004170  -0.000000  -0.000000
     5  C    0.001034  -0.038476  -0.000001   0.002898   0.000495   0.000000
     6  C   -0.000001  -0.031616   0.001215   0.000004  -0.014139  -0.000264
     7  C   -0.000000  -0.000213  -0.027600  -0.000000   0.000017  -0.000000
     8  C    0.004176  -0.009011  -0.000000  -0.033957  -0.000004  -0.000000
     9  C    0.365716   0.000027  -0.000000  -0.040189   0.000000   0.000000
    10  C    0.000011   0.349363   0.000019  -0.000207   0.004188   0.000013
    11  C   -0.000000  -0.012511   0.003068  -0.000000  -0.028995   0.002374
    12  C   -0.000000   0.000016   0.359134   0.000000  -0.000216   0.000017
    13  C   -0.040098   0.000116   0.000000   0.365796  -0.000000  -0.000000
    14  C    0.000000  -0.000259  -0.038941  -0.000000   0.004451   0.001244
    15  C    0.000000   0.003436  -0.000206  -0.000000   0.355762  -0.035336
    16  C    0.000000   0.000243   0.000017  -0.000000  -0.035839   0.360267
    17  C    0.000000   0.000008  -0.005901  -0.000000   0.001123   0.004059
    18  C    0.000000   0.000000   0.000875   0.000000   0.000017  -0.000206
    19  C   -0.000000  -0.000013  -0.000020   0.000000   0.002501  -0.038223
    20  C    0.000000  -0.000000   0.006373  -0.000000  -0.000000   0.000002
    21  C    0.000000  -0.000000  -0.000324  -0.000000  -0.000001   0.000015
    22  C   -0.000000  -0.000000   0.000000  -0.000000  -0.000221  -0.008480
    23  C    0.000000  -0.000000  -0.000010   0.000000  -0.000000  -0.000000
    24  C    0.000000   0.000000   0.000000  -0.000000   0.000004   0.000256
    25  C   -0.000000  -0.000000   0.001548  -0.000000   0.000000  -0.000000
    26  C    0.000000   0.000000  -0.000061   0.000000   0.000000  -0.000000
    27  H   -0.000012   0.000025  -0.000016  -0.000000   0.000000   0.000000
    28  H   -0.006032   0.000003   0.000000  -0.000192  -0.000000   0.000000
    29  H    0.000000   0.000002  -0.005505  -0.000000   0.000000   0.000000
    30  H   -0.000192   0.007051  -0.000000  -0.006094   0.000005   0.000000
    31  H    0.625641   0.000000  -0.000000  -0.005278  -0.000000   0.000000
    32  H    0.000000   0.634240   0.000000  -0.000014   0.003012   0.000005
    33  H   -0.000000   0.000000   0.602631   0.000000   0.000002   0.000000
    34  H   -0.005278  -0.000014   0.000000   0.625853   0.000000  -0.000000
    35  H   -0.000000   0.003012   0.000002   0.000000   0.627111  -0.005149
    36  H    0.000000   0.000005   0.000000  -0.000000  -0.005149   0.627663
    37  H   -0.000000   0.000000  -0.000000   0.000000  -0.000015   0.006478
    38  H    0.000000   0.000000  -0.005239  -0.000000   0.000000  -0.000000
    39  H    0.000000  -0.000000   0.000000   0.000000  -0.000000  -0.000015
    40  H    0.000000  -0.000000  -0.000000   0.000000  -0.000000   0.000000
    41  H   -0.000000  -0.000000   0.000027   0.000000  -0.000000   0.000000
    42  H    0.000000   0.000000   0.000000   0.000000   0.000000  -0.000000
              37         38         39         40         41         42
     1  C   -0.000000  -0.000001   0.000000   0.000000   0.000000  -0.000000
     2  C    0.000000   0.000000  -0.000000   0.000000   0.000000  -0.000000
     3  C   -0.000000  -0.000071   0.000000   0.000000  -0.000000   0.000000
     4  C   -0.000000   0.000000  -0.000000   0.000000  -0.000000   0.000000
     5  C   -0.000000  -0.000000   0.000000   0.000000   0.000000   0.000000
     6  C    0.000000   0.000016  -0.000000   0.000000  -0.000000  -0.000000
     7  C   -0.000000   0.001886   0.000000   0.000000  -0.000000  -0.000000
     8  C    0.000000  -0.000000   0.000000  -0.000000  -0.000000   0.000000
     9  C   -0.000000  -0.000000   0.000000   0.000000  -0.000000   0.000000
    10  C   -0.000000   0.000000  -0.000000  -0.000000  -0.000000  -0.000000
    11  C    0.000015  -0.000337  -0.000001  -0.000000   0.000000   0.000000
    12  C    0.000002   0.006464  -0.000000  -0.000000   0.000001   0.000000
    13  C    0.000000  -0.000000  -0.000000   0.000000   0.000000   0.000000
    14  C   -0.000202   0.000570   0.000021   0.000001   0.000002   0.000000
    15  C    0.000238  -0.000005   0.000004  -0.000000  -0.000000   0.000000
    16  C   -0.008628   0.000003  -0.000215   0.000000  -0.000000  -0.000000
    17  C    0.004123  -0.007124   0.001047  -0.000187  -0.000216   0.000012
    18  C    0.001013  -0.038992   0.004182   0.004511   0.003052   0.000948
    19  C   -0.038787  -0.000041   0.002479   0.000017   0.000002  -0.000001
    20  C    0.000017   0.362613  -0.000224   0.000537  -0.034750   0.004461
    21  C    0.002681   0.003972  -0.038487  -0.040633   0.001093   0.003083
    22  C    0.361668   0.000011  -0.035280   0.000304  -0.000000   0.000004
    23  C   -0.000219   0.000690  -0.008331   0.364989   0.004334  -0.035494
    24  C   -0.036317  -0.000184   0.360942  -0.009261   0.000009  -0.000194
    25  C   -0.000000  -0.037838   0.000017   0.004651   0.366079  -0.039950
    26  C    0.000004   0.004364   0.000164  -0.043839  -0.040422   0.365823
    27  H    0.000000   0.000000   0.000000  -0.000000  -0.000000  -0.000000
    28  H    0.000000   0.000000  -0.000000   0.000000   0.000000  -0.000000
    29  H    0.000000   0.000047  -0.000000  -0.000000   0.000000  -0.000000
    30  H    0.000000  -0.000000   0.000000  -0.000000  -0.000000   0.000000
    31  H   -0.000000   0.000000   0.000000   0.000000  -0.000000   0.000000
    32  H    0.000000   0.000000  -0.000000  -0.000000  -0.000000   0.000000
    33  H   -0.000000  -0.005239   0.000000  -0.000000   0.000027   0.000000
    34  H    0.000000  -0.000000   0.000000   0.000000   0.000000   0.000000
    35  H   -0.000015   0.000000  -0.000000  -0.000000  -0.000000   0.000000
    36  H    0.006478  -0.000000  -0.000015   0.000000   0.000000  -0.000000
    37  H    0.627315  -0.000000  -0.005220  -0.000013   0.000000  -0.000000
    38  H   -0.000000   0.609719   0.000002   0.000019  -0.006103  -0.000196
    39  H   -0.005220   0.000002   0.627283   0.006428  -0.000000  -0.000013
    40  H   -0.000013   0.000019   0.006428   0.633899  -0.000204  -0.005899
    41  H    0.000000  -0.006103  -0.000000  -0.000204   0.625937  -0.005353
    42  H   -0.000000  -0.000196  -0.000013  -0.005899  -0.005353   0.626461
 Mulliken charges:
               1
     1  C   -0.222944
     2  C    0.116971
     3  C    0.128852
     4  C   -0.124221
     5  C    0.106442
     6  C    0.051518
     7  C   -0.142585
     8  C   -0.126846
     9  C   -0.095780
    10  C   -0.203064
    11  C    0.042518
    12  C   -0.141246
    13  C   -0.094975
    14  C    0.046849
    15  C   -0.113076
    16  C   -0.154711
    17  C   -0.025654
    18  C    0.050920
    19  C    0.122146
    20  C   -0.140702
    21  C    0.098211
    22  C   -0.135661
    23  C   -0.139229
    24  C   -0.126037
    25  C   -0.099893
    26  C   -0.085679
    27  H    0.083745
    28  H    0.084619
    29  H    0.085241
    30  H    0.083662
    31  H    0.086407
    32  H    0.085355
    33  H    0.106955
    34  H    0.086170
    35  H    0.086129
    36  H    0.085276
    37  H    0.085848
    38  H    0.105753
    39  H    0.085216
    40  H    0.084678
    41  H    0.086513
    42  H    0.086309
 Sum of Mulliken charges =  -0.00000
 Mulliken charges with hydrogens summed into heavy atoms:
               1
     1  C   -0.139199
     2  C    0.116971
     3  C    0.128852
     4  C   -0.039602
     5  C    0.106442
     6  C    0.051518
     7  C   -0.057344
     8  C   -0.043184
     9  C   -0.009373
    10  C   -0.117709
    11  C    0.042518
    12  C   -0.034292
    13  C   -0.008805
    14  C    0.046849
    15  C   -0.026947
    16  C   -0.069435
    17  C   -0.025654
    18  C    0.050920
    19  C    0.122146
    20  C   -0.034949
    21  C    0.098211
    22  C   -0.049813
    23  C   -0.054551
    24  C   -0.040821
    25  C   -0.013381
    26  C    0.000631
 Electronic spatial extent (au):  <R**2>=          11414.2701
 Charge=             -0.0000 electrons
 Dipole moment (field-independent basis, Debye):
    X=             -0.0778    Y=              0.0692    Z=              0.0426  Tot=              0.1126
 Quadrupole moment (field-independent basis, Debye-Ang):
   XX=           -127.4623   YY=           -130.2356   ZZ=           -154.4805
   XY=             -0.0951   XZ=              1.1090   YZ=              1.2486
 Traceless Quadrupole moment (field-independent basis, Debye-Ang):
   XX=              9.9305   YY=              7.1572   ZZ=            -17.0877
   XY=             -0.0951   XZ=              1.1090   YZ=              1.2486
 Octapole moment (field-independent basis, Debye-Ang**2):
  XXX=              1.3999  YYY=              4.2646  ZZZ=              0.0156  XYY=             -1.7248
  XXY=             -3.4087  XXZ=              6.8014  XZZ=             -0.2126  YZZ=             -3.3624
  YYZ=              0.6920  XYZ=             20.1032
 Hexadecapole moment (field-independent basis, Debye-Ang**3):
 XXXX=         -11985.7054 YYYY=          -2073.5824 ZZZZ=           -294.4187 XXXY=              1.0724
 XXXZ=             87.7530 YYYX=             -8.3087 YYYZ=              0.2665 ZZZX=             -0.6514
 ZZZY=              1.3300 XXYY=          -2377.4959 XXZZ=          -2457.9462 YYZZ=           -441.8506
 XXYZ=              7.0831 YYXZ=            -17.7265 ZZXY=             10.8174
 N-N= 1.976089798457D+03 E-N=-6.268559099118D+03  KE= 9.907939595266D+02
 No NMR shielding tensors so no spin-rotation constants.
 Leave Link  601 at Thu Sep  8 15:02:35 2022, MaxMem=  1342177280 cpu:              42.9 elap:               1.0
 (Enter /mnt/opt/groups/app-gaussian/g16-avx2/l701.exe)
 ... and contract with generalized density number  0.
 Compute integral first derivatives.
 R6Disp: Adding Grimme-D3 dispersion energy 1st derivatives to the gradient.
 Leave Link  701 at Thu Sep  8 15:02:37 2022, MaxMem=  1342177280 cpu:              45.5 elap:               1.0
 (Enter /mnt/opt/groups/app-gaussian/g16-avx2/l702.exe)
 L702 exits ... SP integral derivatives will be done elsewhere.
 Leave Link  702 at Thu Sep  8 15:02:38 2022, MaxMem=  1342177280 cpu:               2.2 elap:               0.1
 (Enter /mnt/opt/groups/app-gaussian/g16-avx2/l703.exe)
 Integral derivatives from FoFJK, PRISM(SPDF).
 Compute integral first derivatives, UseDBF=F ICtDFT=           0.
 Calling FoFJK, ICntrl=      2127 FMM=F ISym2X=0 I1Cent= 0 IOpClX= 0 NMat=1 NMatS=1 NMatT=0.
 FoFJK:  IHMeth= 1 ICntrl=    2127 DoSepK=F KAlg= 0 I1Cent=           0 FoldK=F
 IRaf=         0 NMat=       1 IRICut=       1 DoRegI=T DoRafI=F ISym2E= 0 IDoP0=0 IntGTp=1.
 FoFCou: FMM=F IPFlag=           0 FMFlag=      100000 FMFlg1=         800
         NFxFlg=           0 DoJE=F BraDBF=F KetDBF=F FulRan=T
         wScrn=  0.000000 ICntrl=      2127 IOpCl=  0 I1Cent=           0 NGrid=           0
         NMat0=    1 NMatS0=      1 NMatT0=    0 NMatD0=    1 NMtDS0=    0 NMtDT0=    0
 Symmetry not used in FoFCou.
 Leave Link  703 at Thu Sep  8 15:02:48 2022, MaxMem=  1342177280 cpu:             469.9 elap:              10.2
 (Enter /mnt/opt/groups/app-gaussian/g16-avx2/l716.exe)
 Dipole        =-3.06254586D-02 2.72284619D-02 1.67789206D-02
 ***** Axes restored to original set *****
 -------------------------------------------------------------------
 Center     Atomic                   Forces (Hartrees/Bohr)
 Number     Number              X              Y              Z
 -------------------------------------------------------------------
      1        6           0.000007428   -0.000004671   -0.000000023
      2        6          -0.000002169   -0.000003991   -0.000002563
      3        6          -0.000005101   -0.000005701   -0.000000899
      4        6          -0.000004338   -0.000000826    0.000000055
      5        6          -0.000000086    0.000005774    0.000001998
      6        6          -0.000002348   -0.000005816   -0.000008210
      7        6           0.000006440    0.000003152    0.000000659
      8        6          -0.000002522   -0.000000937   -0.000000518
      9        6           0.000003906    0.000004485    0.000001015
     10        6           0.000018846    0.000010046    0.000007442
     11        6          -0.000003243   -0.000002768    0.000001691
     12        6          -0.000016687    0.000006886    0.000015010
     13        6           0.000005535   -0.000002380   -0.000000013
     14        6          -0.000008031   -0.000005500   -0.000007606
     15        6          -0.000001854    0.000015892    0.000001897
     16        6          -0.000001817    0.000005697   -0.000001230
     17        6          -0.000000609   -0.000006438    0.000005293
     18        6           0.000005369    0.000004255    0.000006400
     19        6          -0.000001906    0.000000589   -0.000001182
     20        6           0.000018984    0.000003220   -0.000015498
     21        6          -0.000000838    0.000005380   -0.000005211
     22        6           0.000006369    0.000004718    0.000000473
     23        6          -0.000004173    0.000002711   -0.000000782
     24        6          -0.000007664   -0.000006012    0.000000484
     25        6          -0.000000631   -0.000002976   -0.000000771
     26        6          -0.000001420   -0.000001937    0.000003296
     27        1           0.000000822    0.000002066    0.000000746
     28        1          -0.000001300    0.000001360    0.000000657
     29        1           0.000000562    0.000000912    0.000001150
     30        1          -0.000001666   -0.000001404   -0.000000248
     31        1           0.000000503    0.000001253    0.000000595
     32        1           0.000007981   -0.000012415   -0.000000542
     33        1          -0.000021117   -0.000005595    0.000015023
     34        1           0.000000539   -0.000000981    0.000000100
     35        1          -0.000013532   -0.000002740   -0.000000592
     36        1          -0.000002758   -0.000001084   -0.000000185
     37        1           0.000000660   -0.000001108    0.000000209
     38        1           0.000020017   -0.000001787   -0.000014869
     39        1          -0.000000410   -0.000000891   -0.000001308
     40        1           0.000001348   -0.000000131   -0.000000922
     41        1           0.000000063    0.000000561   -0.000000028
     42        1           0.000000846   -0.000000871   -0.000000993
 -------------------------------------------------------------------
 Cartesian Forces:  Max     0.000021117 RMS     0.000006178
 Leave Link  716 at Thu Sep  8 15:02:49 2022, MaxMem=  1342177280 cpu:               2.8 elap:               0.1
 (Enter /mnt/opt/groups/app-gaussian/g16-avx2/l103.exe)

 GradGradGradGradGradGradGradGradGradGradGradGradGradGradGradGradGradGrad
 Berny optimization.
 FormGI is forming the generalized inverse of G from B-inverse, IUseBI=4.
 Internal  Forces:  Max     0.000056616 RMS     0.000011842
 Search for a local minimum.
 Step number   1 out of a maximum of  252
 All quantities printed in internal units (Hartrees-Bohrs-Radians)
 RMS Force = .11842D-04 SwitMx=.10000D-02 MixMth= 2
 Mixed Optimization -- En-DIIS/RFO-DIIS
 Second derivative matrix not updated -- first step.
 ITU=  0
     Eigenvalues ---    0.01492   0.01552   0.01609   0.01644   0.01664
     Eigenvalues ---    0.01681   0.01691   0.01737   0.01741   0.01764
     Eigenvalues ---    0.01769   0.01779   0.01797   0.01817   0.01865
     Eigenvalues ---    0.01968   0.01989   0.02021   0.02024   0.02045
     Eigenvalues ---    0.02053   0.02073   0.02083   0.02091   0.02095
     Eigenvalues ---    0.02105   0.02106   0.02110   0.02111   0.02118
     Eigenvalues ---    0.02128   0.02159   0.02181   0.02182   0.02242
     Eigenvalues ---    0.02246   0.02274   0.02283   0.02288   0.15949
     Eigenvalues ---    0.15956   0.15962   0.15977   0.15983   0.15993
     Eigenvalues ---    0.15995   0.15995   0.15997   0.15998   0.15998
     Eigenvalues ---    0.16000   0.16000   0.16000   0.16000   0.16000
     Eigenvalues ---    0.21992   0.22000   0.22324   0.22407   0.22508
     Eigenvalues ---    0.22556   0.22690   0.23242   0.23874   0.24029
     Eigenvalues ---    0.24277   0.24408   0.24512   0.24554   0.24589
     Eigenvalues ---    0.24700   0.24872   0.24997   0.34695   0.35089
     Eigenvalues ---    0.35163   0.35169   0.35177   0.35197   0.35204
     Eigenvalues ---    0.35209   0.35212   0.35279   0.35281   0.35284
     Eigenvalues ---    0.35301   0.35430   0.35459   0.35589   0.35647
     Eigenvalues ---    0.35769   0.35814   0.36092   0.36820   0.37608
     Eigenvalues ---    0.38253   0.38962   0.39298   0.39361   0.40072
     Eigenvalues ---    0.40260   0.40363   0.40747   0.41091   0.41522
     Eigenvalues ---    0.41675   0.42177   0.42284   0.42364   0.43801
     Eigenvalues ---    0.44310   0.45814   0.46126   0.47175   0.48410
     Eigenvalues ---    0.48630   0.49735   0.49931   0.51479   0.51725
 RFO step:  Lambda=-3.52736197D-07 EMin= 1.49208075D-02
 Linear search not attempted -- first point.
 Iteration  1 RMS(Cart)=  0.00109545 RMS(Int)=  0.00000026
 Iteration  2 RMS(Cart)=  0.00000047 RMS(Int)=  0.00000002
 ITry= 1 IFail=0 DXMaxC= 6.06D-03 DCOld= 1.00D+10 DXMaxT= 3.00D-01 DXLimC= 3.00D+00 Rises=F
 Variable       Old X    -DE/DX   Delta X   Delta X   Delta X     New X
                                 (Linear)    (Quad)   (Total)
    R1        2.65165  -0.00001   0.00000  -0.00001  -0.00001   2.65164
    R2        2.63486   0.00001   0.00000   0.00001   0.00001   2.63487
    R3        2.05531  -0.00000   0.00000  -0.00001  -0.00001   2.05530
    R4        2.69562  -0.00000   0.00000  -0.00000  -0.00000   2.69562
    R5        2.71918  -0.00000   0.00000  -0.00001  -0.00001   2.71917
    R6        2.72364   0.00002   0.00000   0.00005   0.00005   2.72369
    R7        2.70908   0.00000   0.00000  -0.00000  -0.00000   2.70908
    R8        2.59268   0.00000   0.00000   0.00001   0.00001   2.59268
    R9        2.05389  -0.00000   0.00000  -0.00000  -0.00000   2.05388
   R10        2.69607  -0.00000   0.00000  -0.00000  -0.00000   2.69607
   R11        2.65744   0.00000   0.00000   0.00000   0.00000   2.65744
   R12        2.63682   0.00003   0.00000   0.00006   0.00006   2.63688
   R13        2.76311   0.00003   0.00000   0.00010   0.00010   2.76321
   R14        2.56697   0.00000   0.00000  -0.00000  -0.00000   2.56697
   R15        2.05356  -0.00000   0.00000  -0.00000  -0.00000   2.05356
   R16        2.59296   0.00001   0.00000   0.00001   0.00001   2.59297
   R17        2.05411  -0.00000   0.00000  -0.00000  -0.00000   2.05411
   R18        2.68979  -0.00000   0.00000  -0.00001  -0.00001   2.68978
   R19        2.05221   0.00000   0.00000   0.00000   0.00000   2.05221
   R20        2.04982  -0.00001   0.00000  -0.00004  -0.00004   2.04978
   R21        2.68630  -0.00000   0.00000  -0.00000  -0.00000   2.68630
   R22        2.68244   0.00003   0.00000   0.00008   0.00008   2.68252
   R23        2.72871  -0.00003   0.00000  -0.00007  -0.00007   2.72864
   R24        2.04373   0.00002   0.00000   0.00004   0.00004   2.04377
   R25        2.05217  -0.00000   0.00000  -0.00000  -0.00000   2.05216
   R26        2.72973  -0.00005   0.00000  -0.00013  -0.00013   2.72960
   R27        2.58766   0.00002   0.00000   0.00004   0.00004   2.58770
   R28        2.04729  -0.00001   0.00000  -0.00003  -0.00003   2.04726
   R29        2.67959   0.00000   0.00000   0.00001   0.00001   2.67959
   R30        2.05336  -0.00000   0.00000  -0.00000  -0.00000   2.05336
   R31        2.75682  -0.00005   0.00000  -0.00014  -0.00014   2.75668
   R32        2.68636  -0.00002   0.00000  -0.00004  -0.00004   2.68632
   R33        2.68211  -0.00002   0.00000  -0.00004  -0.00004   2.68207
   R34        2.70643  -0.00001   0.00000  -0.00002  -0.00002   2.70641
   R35        2.70623   0.00000   0.00000   0.00001   0.00001   2.70624
   R36        2.61326   0.00000   0.00000   0.00001   0.00001   2.61327
   R37        2.04444   0.00001   0.00000   0.00004   0.00004   2.04448
   R38        2.67348   0.00000   0.00000   0.00000   0.00000   2.67349
   R39        2.70484   0.00001   0.00000   0.00001   0.00001   2.70485
   R40        2.56930   0.00002   0.00000   0.00004   0.00004   2.56934
   R41        2.05344  -0.00000   0.00000  -0.00000  -0.00000   2.05344
   R42        2.60749   0.00001   0.00000   0.00003   0.00003   2.60752
   R43        2.05401  -0.00000   0.00000  -0.00000  -0.00000   2.05401
   R44        2.05332   0.00000   0.00000   0.00000   0.00000   2.05332
   R45        2.65843   0.00001   0.00000   0.00002   0.00002   2.65845
   R46        2.05224  -0.00000   0.00000  -0.00000  -0.00000   2.05224
   R47        2.05189  -0.00000   0.00000  -0.00000  -0.00000   2.05189
    A1        2.12665   0.00000   0.00000   0.00001   0.00001   2.12666
    A2        2.07951  -0.00000   0.00000  -0.00001  -0.00001   2.07950
    A3        2.07701  -0.00000   0.00000   0.00000   0.00000   2.07701
    A4        2.14166  -0.00000   0.00000   0.00000   0.00000   2.14166
    A5        2.06654   0.00000   0.00000  -0.00000  -0.00000   2.06654
    A6        2.07497  -0.00000   0.00000   0.00000   0.00000   2.07497
    A7        2.09667   0.00000   0.00000   0.00002   0.00002   2.09669
    A8        2.11879  -0.00001   0.00000  -0.00006  -0.00006   2.11873
    A9        2.06746   0.00001   0.00000   0.00005   0.00005   2.06751
   A10        2.10792   0.00000   0.00000   0.00001   0.00001   2.10793
   A11        2.07017  -0.00000   0.00000  -0.00001  -0.00001   2.07016
   A12        2.10510   0.00000   0.00000   0.00000   0.00000   2.10510
   A13        2.07096  -0.00000   0.00000  -0.00001  -0.00001   2.07095
   A14        2.08239   0.00000   0.00000   0.00000   0.00000   2.08239
   A15        2.12983  -0.00000   0.00000   0.00000   0.00000   2.12984
   A16        2.05822  -0.00001   0.00000  -0.00006  -0.00006   2.05816
   A17        2.07872  -0.00001   0.00000  -0.00002  -0.00002   2.07870
   A18        2.14622   0.00003   0.00000   0.00008   0.00008   2.14629
   A19        2.12057   0.00000   0.00000   0.00001   0.00001   2.12058
   A20        2.06683  -0.00000   0.00000  -0.00001  -0.00001   2.06682
   A21        2.09566   0.00000   0.00000   0.00000   0.00000   2.09566
   A22        2.10955   0.00000   0.00000   0.00001   0.00001   2.10956
   A23        2.07055  -0.00000   0.00000  -0.00002  -0.00002   2.07053
   A24        2.10309   0.00000   0.00000   0.00001   0.00001   2.10309
   A25        2.10130  -0.00000   0.00000  -0.00001  -0.00001   2.10129
   A26        2.09689   0.00000   0.00000   0.00001   0.00001   2.09690
   A27        2.08500  -0.00000   0.00000  -0.00000  -0.00000   2.08500
   A28        2.13576   0.00000   0.00000   0.00003   0.00003   2.13578
   A29        2.04633  -0.00001   0.00000  -0.00006  -0.00006   2.04627
   A30        2.10084   0.00001   0.00000   0.00003   0.00003   2.10087
   A31        2.09418  -0.00002   0.00000  -0.00006  -0.00006   2.09412
   A32        2.11478   0.00005   0.00000   0.00016   0.00016   2.11493
   A33        2.07342  -0.00002   0.00000  -0.00009  -0.00009   2.07333
   A34        2.13423  -0.00001   0.00000  -0.00004  -0.00004   2.13419
   A35        2.07439   0.00002   0.00000   0.00011   0.00011   2.07449
   A36        2.07174  -0.00001   0.00000  -0.00005  -0.00005   2.07169
   A37        2.10166  -0.00000   0.00000  -0.00001  -0.00001   2.10165
   A38        2.09653   0.00000   0.00000   0.00001   0.00001   2.09654
   A39        2.08500  -0.00000   0.00000  -0.00001  -0.00001   2.08499
   A40        2.05346   0.00003   0.00000   0.00016   0.00016   2.05362
   A41        2.09299   0.00001   0.00000   0.00008   0.00008   2.09307
   A42        2.13227  -0.00005   0.00000  -0.00020  -0.00020   2.13207
   A43        2.11094   0.00000   0.00000   0.00005   0.00005   2.11099
   A44        2.09410   0.00000   0.00000   0.00002   0.00002   2.09412
   A45        2.07559  -0.00001   0.00000  -0.00006  -0.00006   2.07554
   A46        2.11540  -0.00000   0.00000   0.00001   0.00001   2.11541
   A47        2.09721   0.00001   0.00000   0.00001   0.00001   2.09723
   A48        2.07046  -0.00000   0.00000  -0.00002  -0.00002   2.07044
   A49        2.17399  -0.00006   0.00000  -0.00026  -0.00026   2.17373
   A50        2.05789   0.00003   0.00000   0.00013   0.00013   2.05802
   A51        2.05131   0.00003   0.00000   0.00013   0.00013   2.05143
   A52        2.16213  -0.00004   0.00000  -0.00016  -0.00016   2.16197
   A53        2.07788   0.00001   0.00000   0.00006   0.00006   2.07794
   A54        2.03967   0.00003   0.00000   0.00014   0.00014   2.03982
   A55        2.08870  -0.00001   0.00000  -0.00005  -0.00005   2.08865
   A56        2.09184   0.00003   0.00000   0.00008   0.00008   2.09192
   A57        2.10248  -0.00001   0.00000  -0.00003  -0.00003   2.10245
   A58        2.12615  -0.00001   0.00000  -0.00005  -0.00005   2.12610
   A59        2.08629  -0.00000   0.00000  -0.00004  -0.00004   2.08625
   A60        2.06944   0.00002   0.00000   0.00010   0.00010   2.06954
   A61        2.09266  -0.00001   0.00000  -0.00005  -0.00005   2.09262
   A62        2.09152  -0.00001   0.00000  -0.00002  -0.00002   2.09150
   A63        2.09702   0.00002   0.00000   0.00008   0.00008   2.09709
   A64        2.11391  -0.00001   0.00000   0.00001   0.00001   2.11392
   A65        2.06282   0.00000   0.00000  -0.00001  -0.00001   2.06281
   A66        2.10613   0.00000   0.00000   0.00000   0.00000   2.10613
   A67        2.11592  -0.00001   0.00000  -0.00001  -0.00001   2.11591
   A68        2.06661   0.00000   0.00000   0.00000   0.00000   2.06661
   A69        2.10017   0.00000   0.00000   0.00001   0.00001   2.10018
   A70        2.10190  -0.00000   0.00000   0.00002   0.00002   2.10191
   A71        2.07078   0.00000   0.00000  -0.00000  -0.00000   2.07078
   A72        2.10848   0.00000   0.00000   0.00001   0.00001   2.10849
   A73        2.10362  -0.00000   0.00000  -0.00000  -0.00000   2.10362
   A74        2.08560   0.00000   0.00000   0.00000   0.00000   2.08560
   A75        2.09377   0.00000   0.00000   0.00000   0.00000   2.09377
   A76        2.08074   0.00001   0.00000   0.00004   0.00004   2.08078
   A77        2.10201  -0.00000   0.00000  -0.00001  -0.00001   2.10200
   A78        2.09957  -0.00000   0.00000  -0.00002  -0.00002   2.09955
    D1        3.13634  -0.00000   0.00000  -0.00001  -0.00001   3.13633
    D2        0.00079   0.00000   0.00000   0.00006   0.00006   0.00085
    D3        0.00041   0.00000   0.00000   0.00004   0.00004   0.00045
    D4       -3.13514   0.00000   0.00000   0.00011   0.00011  -3.13503
    D5        0.01270   0.00000   0.00000   0.00001   0.00001   0.01271
    D6        3.12891   0.00000   0.00000   0.00021   0.00021   3.12912
    D7       -3.13455  -0.00000   0.00000  -0.00004  -0.00004  -3.13459
    D8       -0.01834   0.00000   0.00000   0.00016   0.00016  -0.01817
    D9       -3.13350   0.00000   0.00000   0.00005   0.00005  -3.13345
   D10        0.00711   0.00000   0.00000   0.00004   0.00004   0.00715
   D11        0.00203  -0.00000   0.00000  -0.00003  -0.00003   0.00200
   D12       -3.14055  -0.00000   0.00000  -0.00003  -0.00003  -3.14058
   D13        3.13103  -0.00000   0.00000  -0.00006  -0.00006   3.13098
   D14       -0.00963  -0.00000   0.00000  -0.00004  -0.00004  -0.00966
   D15       -0.00476   0.00000   0.00000   0.00001   0.00001  -0.00474
   D16        3.13777   0.00000   0.00000   0.00004   0.00004   3.13780
   D17       -0.01703  -0.00000   0.00000  -0.00010  -0.00010  -0.01713
   D18        3.13251   0.00000   0.00000   0.00010   0.00010   3.13261
   D19       -3.13398  -0.00001   0.00000  -0.00030  -0.00030  -3.13428
   D20        0.01556  -0.00000   0.00000  -0.00009  -0.00009   0.01546
   D21        3.07108  -0.00000   0.00000  -0.00003  -0.00003   3.07105
   D22       -0.08776   0.00000   0.00000   0.00012   0.00012  -0.08764
   D23       -0.09549   0.00000   0.00000   0.00017   0.00017  -0.09532
   D24        3.02886   0.00001   0.00000   0.00032   0.00032   3.02918
   D25        0.00094   0.00000   0.00000   0.00002   0.00002   0.00096
   D26        3.14153   0.00000   0.00000   0.00000   0.00000   3.14153
   D27       -3.13965   0.00000   0.00000   0.00003   0.00003  -3.13962
   D28        0.00094   0.00000   0.00000   0.00001   0.00001   0.00095
   D29        0.00468   0.00000   0.00000   0.00000   0.00000   0.00469
   D30       -3.13923   0.00000   0.00000   0.00001   0.00001  -3.13922
   D31       -3.13787  -0.00000   0.00000  -0.00002  -0.00002  -3.13789
   D32        0.00141  -0.00000   0.00000  -0.00001  -0.00001   0.00139
   D33        0.00498  -0.00000   0.00000  -0.00006  -0.00006   0.00492
   D34        3.12222  -0.00000   0.00000  -0.00006  -0.00006   3.12216
   D35       -3.13565  -0.00000   0.00000  -0.00004  -0.00004  -3.13569
   D36       -0.01840  -0.00000   0.00000  -0.00004  -0.00004  -0.01845
   D37        0.00825   0.00000   0.00000   0.00013   0.00013   0.00838
   D38       -3.10825   0.00000   0.00000   0.00013   0.00013  -3.10812
   D39        3.14157  -0.00000   0.00000  -0.00008  -0.00008   3.14149
   D40        0.02506  -0.00000   0.00000  -0.00008  -0.00008   0.02499
   D41        0.13598  -0.00001   0.00000  -0.00028  -0.00028   0.13570
   D42       -2.96185  -0.00001   0.00000  -0.00046  -0.00046  -2.96232
   D43       -2.99724  -0.00000   0.00000  -0.00007  -0.00007  -2.99731
   D44        0.18811  -0.00000   0.00000  -0.00025  -0.00025   0.18786
   D45        0.02326   0.00000   0.00000   0.00012   0.00012   0.02338
   D46        3.08296   0.00001   0.00000   0.00039   0.00039   3.08335
   D47       -3.10081   0.00000   0.00000  -0.00003  -0.00003  -3.10083
   D48       -0.04110   0.00001   0.00000   0.00024   0.00024  -0.04087
   D49       -0.00177  -0.00000   0.00000  -0.00001  -0.00001  -0.00178
   D50        3.13943   0.00000   0.00000   0.00000   0.00000   3.13944
   D51       -3.14100  -0.00000   0.00000  -0.00001  -0.00001  -3.14102
   D52        0.00020   0.00000   0.00000   0.00000   0.00000   0.00020
   D53       -0.00111  -0.00000   0.00000  -0.00000  -0.00000  -0.00111
   D54        3.14087  -0.00000   0.00000  -0.00002  -0.00002   3.14086
   D55        3.14147   0.00000   0.00000   0.00002   0.00002   3.14149
   D56        0.00027   0.00000   0.00000   0.00000   0.00000   0.00028
   D57       -0.20495   0.00001   0.00000   0.00055   0.00055  -0.20440
   D58        3.03586   0.00000   0.00000   0.00011   0.00011   3.03597
   D59        2.89392   0.00001   0.00000   0.00073   0.00073   2.89465
   D60       -0.14846   0.00001   0.00000   0.00030   0.00030  -0.14816
   D61        3.06414   0.00001   0.00000   0.00033   0.00033   3.06447
   D62        0.00011  -0.00000   0.00000   0.00009   0.00009   0.00020
   D63       -0.03420   0.00000   0.00000   0.00015   0.00015  -0.03405
   D64       -3.09823  -0.00000   0.00000  -0.00009  -0.00009  -3.09832
   D65        0.12889  -0.00001   0.00000  -0.00048  -0.00048   0.12841
   D66       -3.11430   0.00000   0.00000  -0.00002  -0.00002  -3.11432
   D67       -2.93094  -0.00001   0.00000  -0.00074  -0.00074  -2.93168
   D68        0.10906  -0.00000   0.00000  -0.00028  -0.00028   0.10877
   D69       -2.88395  -0.00001   0.00000  -0.00074  -0.00074  -2.88468
   D70        0.25614  -0.00001   0.00000  -0.00061  -0.00061   0.25553
   D71        0.36148  -0.00002   0.00000  -0.00121  -0.00121   0.36027
   D72       -2.78161  -0.00002   0.00000  -0.00108  -0.00108  -2.78270
   D73        0.10604  -0.00001   0.00000  -0.00026  -0.00026   0.10577
   D74       -3.05163  -0.00001   0.00000  -0.00022  -0.00022  -3.05185
   D75       -3.11231  -0.00000   0.00000  -0.00002  -0.00002  -3.11233
   D76        0.01321  -0.00000   0.00000   0.00003   0.00003   0.01323
   D77        0.00803  -0.00000   0.00000  -0.00009  -0.00009   0.00794
   D78       -3.11406  -0.00000   0.00000  -0.00009  -0.00009  -3.11415
   D79       -3.11772  -0.00000   0.00000  -0.00013  -0.00013  -3.11786
   D80        0.04337  -0.00000   0.00000  -0.00014  -0.00014   0.04323
   D81        0.33512  -0.00002   0.00000  -0.00112  -0.00112   0.33400
   D82       -2.89924  -0.00001   0.00000  -0.00057  -0.00057  -2.89981
   D83       -2.80498  -0.00002   0.00000  -0.00125  -0.00125  -2.80622
   D84        0.24385  -0.00001   0.00000  -0.00070  -0.00070   0.24315
   D85       -0.18599   0.00001   0.00000   0.00052   0.00052  -0.18547
   D86        2.93599   0.00001   0.00000   0.00052   0.00052   2.93650
   D87        2.95421   0.00001   0.00000   0.00063   0.00063   2.95485
   D88       -0.20700   0.00001   0.00000   0.00064   0.00064  -0.20637
   D89       -3.12704   0.00000   0.00000  -0.00001  -0.00001  -3.12705
   D90        0.07016  -0.00000   0.00000  -0.00020  -0.00020   0.06996
   D91        0.10546  -0.00001   0.00000  -0.00054  -0.00054   0.10491
   D92       -2.98054  -0.00001   0.00000  -0.00073  -0.00073  -2.98127
   D93        3.09855   0.00000   0.00000   0.00011   0.00011   3.09866
   D94       -0.11055   0.00001   0.00000   0.00030   0.00030  -0.11026
   D95       -0.12935   0.00001   0.00000   0.00060   0.00060  -0.12875
   D96        2.94472   0.00001   0.00000   0.00079   0.00079   2.94551
   D97       -3.13044  -0.00000   0.00000  -0.00015  -0.00015  -3.13059
   D98        0.03841  -0.00000   0.00000  -0.00018  -0.00018   0.03823
   D99        0.03081  -0.00000   0.00000  -0.00015  -0.00015   0.03066
   D100      -3.08353  -0.00000   0.00000  -0.00018  -0.00018  -3.08371
   D101      -0.01185   0.00000   0.00000   0.00014   0.00014  -0.01172
   D102      -3.13210   0.00000   0.00000   0.00007   0.00007  -3.13203
   D103       3.07466   0.00001   0.00000   0.00031   0.00031   3.07497
   D104      -0.04558   0.00001   0.00000   0.00025   0.00025  -0.04534
   D105       0.06274  -0.00000   0.00000  -0.00026  -0.00026   0.06248
   D106      -3.11236  -0.00000   0.00000  -0.00011  -0.00011  -3.11247
   D107      -3.01112  -0.00001   0.00000  -0.00045  -0.00045  -3.01157
   D108       0.09696  -0.00000   0.00000  -0.00030  -0.00030   0.09666
   D109      -0.06986   0.00000   0.00000   0.00022   0.00022  -0.06964
   D110       3.13952  -0.00000   0.00000  -0.00010  -0.00010   3.13942
   D111       3.00405   0.00001   0.00000   0.00040   0.00040   3.00445
   D112      -0.06976  -0.00000   0.00000   0.00009   0.00009  -0.06968
   D113       0.11190  -0.00001   0.00000  -0.00030  -0.00030   0.11160
   D114      -3.09895  -0.00000   0.00000   0.00002   0.00002  -3.09893
   D115      -3.05762  -0.00001   0.00000  -0.00027  -0.00027  -3.05789
   D116       0.01471  -0.00000   0.00000   0.00005   0.00005   0.01476
   D117       0.03427  -0.00000   0.00000  -0.00017  -0.00017   0.03410
   D118       3.13151   0.00000   0.00000   0.00011   0.00011   3.13162
   D119      -3.07316  -0.00001   0.00000  -0.00033  -0.00033  -3.07349
   D120       0.02407  -0.00000   0.00000  -0.00005  -0.00005   0.02402
   D121      -0.06046   0.00000   0.00000   0.00024   0.00024  -0.06022
   D122       3.12543  -0.00000   0.00000  -0.00004  -0.00004   3.12539
   D123       3.05969   0.00001   0.00000   0.00031   0.00031   3.05999
   D124      -0.03761   0.00000   0.00000   0.00002   0.00002  -0.03759
         Item               Value     Threshold  Converged?
 Maximum Force            0.000057     0.000450     YES
 RMS     Force            0.000012     0.000300     YES
 Maximum Displacement     0.006063     0.001800     NO 
 RMS     Displacement     0.001096     0.001200     YES
 Predicted change in Energy=-1.763727D-07
 Lowest energy point so far.  Saving SCF results.
 GradGradGradGradGradGradGradGradGradGradGradGradGradGradGradGradGradGrad

 Leave Link  103 at Thu Sep  8 15:02:53 2022, MaxMem=  1342177280 cpu:             160.9 elap:               3.7
 (Enter /mnt/opt/groups/app-gaussian/g16-avx2/l202.exe)
                          Input orientation:                          
 ---------------------------------------------------------------------
 Center     Atomic      Atomic             Coordinates (Angstroms)
 Number     Number       Type             X           Y           Z
 ---------------------------------------------------------------------
      1          6           0        3.127055   -1.662574   -0.413071
      2          6           0        4.260352   -0.887352   -0.123934
      3          6           0        1.841529   -1.123070   -0.391455
      4          6           0        5.582916   -1.421675   -0.134538
      5          6           0        4.074342    0.501477    0.203264
      6          6           0        1.647041    0.270954   -0.081195
      7          6           0        0.691673   -1.920425   -0.703255
      8          6           0        5.221767    1.291521    0.511021
      9          6           0        6.662557   -0.629392    0.163824
     10          6           0        2.774769    1.038684    0.211894
     11          6           0        0.290102    0.815749   -0.075977
     12          6           0       -0.567192   -1.419707   -0.604568
     13          6           0        6.479647    0.743690    0.491202
     14          6           0       -0.825533   -0.054952   -0.210049
     15          6           0        0.059899    2.213926    0.008684
     16          6           0       -1.207430    2.725465   -0.076951
     17          6           0       -2.166110    0.465382   -0.073971
     18          6           0       -3.357023   -0.355768    0.114323
     19          6           0       -2.341175    1.875179   -0.124937
     20          6           0       -3.327403   -1.699259    0.570978
     21          6           0       -4.647528    0.239718   -0.062024
     22          6           0       -3.651328    2.440084   -0.248400
     23          6           0       -5.812934   -0.552261    0.064924
     24          6           0       -4.756915    1.649504   -0.284034
     25          6           0       -4.482725   -2.444843    0.718296
     26          6           0       -5.738762   -1.881103    0.429108
     27          1           0        3.253188   -2.715207   -0.655902
     28          1           0        5.718332   -2.471008   -0.383222
     29          1           0        0.846545   -2.941931   -1.040071
     30          1           0        5.080585    2.340072    0.760323
     31          1           0        7.665018   -1.046896    0.152721
     32          1           0        2.671512    2.084342    0.481171
     33          1           0       -1.400904   -2.040914   -0.902399
     34          1           0        7.344838    1.356745    0.725541
     35          1           0        0.897817    2.897823    0.070737
     36          1           0       -1.362090    3.800850   -0.094478
     37          1           0       -3.738506    3.519406   -0.339141
     38          1           0       -2.384500   -2.143085    0.861567
     39          1           0       -5.745309    2.080687   -0.417408
     40          1           0       -6.778563   -0.081640   -0.100912
     41          1           0       -4.417082   -3.467007    1.079215
     42          1           0       -6.642237   -2.474572    0.531685
 ---------------------------------------------------------------------
                    Distance matrix (angstroms):
                    1          2          3          4          5
     1  C    0.000000
     2  C    1.403187   0.000000
     3  C    1.394313   2.444962   0.000000
     4  C    2.483318   1.426461   3.762068   0.000000
     5  C    2.441380   1.438924   2.824588   2.467472   0.000000
     6  C    2.457460   2.858827   1.441315   4.284735   2.454759
     7  C    2.466126   3.760096   1.433583   4.949389   4.257914
     8  C    3.737438   2.464746   4.250968   2.812224   1.426699
     9  C    3.728277   2.433092   4.877947   1.371990   2.824762
    10  C    2.794902   2.455473   2.430668   3.749543   1.406256
    11  C    3.782065   4.320386   2.503092   5.746597   3.807520
    12  C    3.707171   4.880532   2.436256   6.168044   5.087964
    13  C    4.224653   2.822049   5.077009   2.425795   2.434558
    14  C    4.271840   5.154273   2.878715   6.553004   4.948657
    15  C    4.961106   5.222961   3.803927   6.613761   4.368764
    16  C    6.177023   6.553723   4.919988   7.956814   5.737748
    17  C    5.714961   6.567481   4.322632   7.975717   6.246711
    18  C    6.635447   7.639617   5.279158   9.006698   7.481174
    19  C    6.519222   7.156238   5.153207   8.582573   6.569142
    20  C    6.529144   7.662645   5.289246   8.942516   7.730736
    21  C    8.011622   8.979112   6.638793  10.364723   8.729829
    22  C    7.924985   8.583822   6.548893  10.009866   7.977980
    23  C    9.021345  10.080627   7.689272  11.430707   9.944230
    24  C    8.552397   9.368691   7.158084  10.787335   8.918886
    25  C    7.733090   8.920567   6.555518  10.153390   9.064736
    26  C    8.908408  10.063582   7.662163  11.345006  10.100727
    27  H    1.087618   2.153701   2.144205   2.715268   3.429215
    28  H    2.714622   2.168156   4.104462   1.086867   3.447076
    29  H    2.688980   4.088360   2.172315   5.056124   4.880739
    30  H    4.605899   3.445425   4.879696   3.899212   2.168703
    31  H    4.614357   3.419612   5.849356   2.134976   3.910623
    32  H    3.878990   3.423671   3.426053   4.598644   2.133219
    33  H    4.570011   5.829797   3.408353   7.053143   6.137146
    34  H    5.310595   3.907893   6.138695   3.400547   3.420585
    35  H    5.099097   5.066763   4.155935   6.375763   3.981249
    36  H    7.078342   7.320652   5.881866   8.689619   6.366263
    37  H    8.601994   9.134963   7.258932  10.552016   8.393014
    38  H    5.677397   6.833896   4.524358   8.061785   7.010257
    39  H    9.629687  10.440721   8.235584  11.860660   9.965174
    40  H   10.035839  11.068304   8.687633  12.433946  10.872814
    41  H    7.899171   9.132363   6.843035  10.278937   9.413843
    42  H    9.848399  11.037008   8.640198  12.288483  11.126984
                    6          7          8          9         10
     6  C    0.000000
     7  C    2.470188   0.000000
     8  C    3.764431   5.684436   0.000000
     9  C    5.101574   6.170093   2.426176   0.000000
    10  C    1.395378   3.732708   2.478145   4.230802   0.000000
    11  C    1.462229   2.835733   4.989213   6.538663   2.511202
    12  C    2.834622   1.358380   6.489017   7.313296   4.228356
    13  C    4.889294   6.482660   1.372142   1.423372   3.727084
    14  C    2.497287   2.454619   6.237208   7.519392   3.786324
    15  C    2.510426   4.242505   5.267643   7.190523   2.965301
    16  C    3.764657   5.057977   6.613356   8.558606   4.334347
    17  C    3.818112   3.775578   7.456907   8.899463   4.982237
    18  C    5.046947   4.416845   8.744517  10.023438   6.289109
    19  C    4.298991   4.892773   7.612043   9.350051   5.194811
    20  C    5.390006   4.222032   9.057410  10.055332   6.697894
    21  C    6.294677   5.795210   9.941713  11.345677   7.470199
    22  C    5.727634   6.171108   8.979295  10.768836   6.593217
    23  C    7.506681   6.691179  11.196569  12.476121   8.735064
    24  C    6.553793   6.527423  10.016704  11.653253   7.572669
    25  C    6.751946   5.391680  10.400987  11.305778   8.066140
    26  C    7.709854   6.529493  11.410760  12.467152   9.002919
    27  H    3.439063   2.682402   4.614205   4.079997   3.882480
    28  H    4.917823   5.066840   3.899085   2.140646   4.619162
    29  H    3.447154   1.086695   6.282561   6.373633   4.596821
    30  H    4.096172   6.289391   1.086988   3.417040   2.703918
    31  H    6.165021   7.079780   3.400889   1.085984   5.316736
    32  H    2.157353   4.621773   2.670816   4.836683   1.084699
    33  H    3.912682   2.105482   7.547361   8.255219   5.306771
    34  H    5.856163   7.552874   2.134878   2.173884   4.609829
    35  H    2.735848   4.884370   4.633638   6.758857   2.645614
    36  H    4.638449   6.109135   7.071813   9.169990   4.983676
    37  H    6.294688   7.025014   9.272148  11.209264   6.991450
    38  H    4.792673   3.458480   8.353126   9.199313   6.096211
    39  H    7.618072   7.584546  11.034561  12.713674   8.606598
    40  H    8.433002   7.716759  12.094129  13.454881   9.623883
    41  H    7.217514   5.627477  10.764472  11.473814   8.530898
    42  H    8.753609   7.457773  12.447428  13.437170  10.056104
                   11         12         13         14         15
    11  C    0.000000
    12  C    2.451862   0.000000
    13  C    6.215895   7.452445   0.000000
    14  C    1.421526   1.443933   7.382089   0.000000
    15  C    1.419528   3.737995   6.603604   2.445330   0.000000
    16  C    2.426853   4.227379   7.958730   2.809675   1.369353
    17  C    2.481077   2.528168   8.668679   1.444442   2.831847
    18  C    3.835387   3.071145   9.905096   2.569854   4.276663
    19  C    2.836972   3.772710   8.914415   2.455569   2.428530
    20  C    4.453107   3.013109  10.107057   3.094044   5.206055
    21  C    4.971137   4.438152  11.152313   3.836195   5.105132
    22  C    4.266505   4.953456  10.298613   3.769853   3.726988
    23  C    6.256065   5.358963  12.368053   5.019671   6.491927
    24  C    5.119650   5.203516  11.299638   4.285605   4.858596
    25  C    5.834570   4.258200  11.418928   4.466370   6.545464
    26  C    6.623846   5.294007  12.497316   5.280452   7.111293
    27  H    4.645841   4.034384   4.867223   4.889960   5.910594
    28  H    6.353176   6.376679   3.417382   6.977785   7.356634
    29  H    3.919090   2.122612   6.903655   3.437940   5.319922
    30  H    5.096242   6.920712   2.139682   6.446704   5.078205
    31  H    7.609937   8.275371   2.173907   8.555993   8.275962
    32  H    2.755151   4.893505   4.037244   4.157365   2.657172
    33  H    3.420965   1.081516   8.473443   2.180469   4.589954
    34  H    7.120702   8.489882   1.085959   8.344050   7.370141
    35  H    2.173908   4.609052   5.997825   3.430402   1.083362
    36  H    3.411877   5.305306   8.436948   3.894670   2.133312
    37  H    4.858878   5.875587  10.620957   4.612820   4.031518
    38  H    4.097217   2.444471   9.329724   2.817630   5.068140
    39  H    6.175989   6.253054  12.331371   5.367323   5.822349
    40  H    7.125445   6.373792  13.297064   5.954090   7.214305
    41  H    6.467925   4.674208  11.696771   5.118941   7.311799
    42  H    7.697584   6.269767  13.510836   6.343404   8.195985
                   16         17         18         19         20
    16  C    0.000000
    17  C    2.455006   0.000000
    18  C    3.761826   1.458772   0.000000
    19  C    1.417980   1.421540   2.462990   0.000000
    20  C    4.948968   2.539731   1.419289   3.772739   0.000000
    21  C    4.244224   2.491687   1.432168   2.828066   2.429620
    22  C    2.466470   2.477043   2.834602   1.432082   4.232076
    23  C    5.654581   3.788695   2.464253   4.240474   2.783803
    24  C    3.714757   2.856316   2.477802   2.431469   3.740156
    25  C    6.171876   3.803130   2.448718   4.894882   1.382883
    26  C    6.481477   4.303826   2.845772   5.095118   2.422364
    27  H    7.059264   6.310593   7.060814   7.256064   6.770640
    28  H    8.663908   8.419171   9.331873   9.160333   9.128604
    29  H    6.104571   4.649647   5.068614   5.848383   4.643442
    30  H    6.355209   7.531607   8.881335   7.488814   9.329862
    31  H    9.643847   9.949345  11.043755  10.427824  11.019702
    32  H    3.970986   5.131453   6.513982   5.053529   7.093003
    33  H    4.841194   2.748336   2.774858   4.101748   2.449278
    34  H    8.698199   9.586026  10.855235   9.737091  11.102242
    35  H    2.117448   3.914763   5.356438   3.402229   6.263857
    36  H    1.086591   3.431067   4.615282   2.160496   5.878477
    37  H    2.665602   3.445259   3.920221   2.168386   5.313360
    38  H    5.095988   2.779753   2.167643   4.137816   1.081891
    39  H    4.596086   3.941805   3.452964   3.422850   4.594690
    40  H    6.238424   4.644855   3.439245   4.849756   3.870224
    41  H    7.070028   4.675510   3.425573   5.856478   2.137905
    42  H    7.546387   5.389421   3.931431   6.152286   3.404523
                   21         22         23         24         25
    21  C    0.000000
    22  C    2.422552   0.000000
    23  C    1.414749   3.704705   0.000000
    24  C    1.431346   1.359636   2.466721   0.000000
    25  C    2.800522   5.048587   2.403792   4.224159   0.000000
    26  C    2.435135   4.846551   1.379838   3.733334   1.406791
    27  H    8.456098   8.626437   9.348395   9.129663   7.861670
    28  H   10.719247  10.579580  11.698398  11.256965  10.260389
    29  H    6.423730   7.058589   7.161019   7.283655   5.633832
    30  H    9.986187   8.790553  11.292384   9.916853  10.693647
    31  H   12.381450  11.848190  13.487311  12.718717  12.240988
    32  H    7.567434   6.374726   8.894423   7.480385   8.470705
    33  H    4.055623   5.056823   4.755818   5.026367   3.505343
    34  H   12.069998  11.092243  13.311937  12.147320  12.423500
    35  H    6.150936   4.583241   7.545681   5.801738   7.610102
    36  H    4.845289   2.667581   6.227760   4.023563   7.029057
    37  H    3.414597   1.086633   4.587482   2.129960   6.102811
    38  H    3.413512   4.882859   3.862579   4.617844   2.124648
    39  H    2.172692   2.131311   2.677617   1.086568   4.833670
    40  H    2.155480   4.020005   1.086934   2.667855   3.395100
    41  H    3.885273   6.102677   3.387172   5.305904   1.085998
    42  H    3.420340   5.805852   2.144969   4.607368   2.167764
                   26         27         28         29         30
    26  C    0.000000
    27  H    9.095501   0.000000
    28  H   11.500994   2.492172   0.000000
    29  H    6.830088   2.447636   4.938373   0.000000
    30  H   11.618361   5.558860   4.986071   7.004861   0.000000
    31  H   13.432558   4.785539   2.470813   7.176733   4.303490
    32  H    9.298397   4.966583   5.548107   5.559506   2.438638
    33  H    4.540425   4.709141   7.151087   2.425245   7.997962
    34  H   13.481547   5.935552   4.304250   7.988981   2.468802
    35  H    8.186010   6.130407   7.229646   5.944683   4.275764
    36  H    7.191244   8.004685   9.463189   7.158024   6.661277
    37  H    5.810055   9.373074  11.194587   7.953796   8.965267
    38  H    3.392157   5.866307   8.204445   3.833279   8.708413
    39  H    4.051224  10.199531  12.334268   8.310653  10.892857
    40  H    2.144802  10.386516  12.726396   8.197900  12.134489
    41  H    2.164386   7.899929  10.288700   5.698495  11.136856
    42  H    1.085815   9.969338  12.394383   7.666204  12.675079
                   31         32         33         34         35
    31  H    0.000000
    32  H    5.903188   0.000000
    33  H    9.181084   5.959579   0.000000
    34  H    2.491612   4.735936   9.522724   0.000000
    35  H    7.833425   1.994042   5.533737   6.660913   0.000000
    36  H   10.249411   4.421280   5.897495   9.080566   2.439249
    37  H   12.293632   6.619717   6.057953  11.342449   4.695727
    38  H   10.133948   6.601447   2.022245  10.340567   6.067106
    39  H   13.782007   8.464653   6.008050  13.159878   6.710971
    40  H   14.478021   9.712581   5.779304  14.220493   8.236108
    41  H   12.356880   9.023486   3.880446  12.717564   8.353218
    42  H   14.383303  10.369772   5.451259  14.503614   9.269710
                   36         37         38         39         40
    36  H    0.000000
    37  H    2.405498   0.000000
    38  H    6.106530   5.944648   0.000000
    39  H    4.719731   2.470486   5.547168   0.000000
    40  H    6.664229   4.718711   4.948102   2.417321   0.000000
    41  H    7.970714   7.161157   2.435473   5.897540   4.293018
    42  H    8.225142   6.716976   4.283343   4.738739   2.478889
                   41         42
    41  H    0.000000
    42  H    2.497204   0.000000
 Stoichiometry    C26H16
 Framework group  C1[X(C26H16)]
 Deg. of freedom   120
 Full point group                 C1      NOp   1
 RotChk:  IX=0 Diff= 3.53D-05
 Largest Abelian subgroup         C1      NOp   1
 Largest concise Abelian subgroup C1      NOp   1
                         Standard orientation:                         
 ---------------------------------------------------------------------
 Center     Atomic      Atomic             Coordinates (Angstroms)
 Number     Number       Type             X           Y           Z
 ---------------------------------------------------------------------
      1          6           0        3.127107   -1.662562   -0.413097
      2          6           0        4.260385   -0.887311   -0.123959
      3          6           0        1.841567   -1.123090   -0.391481
      4          6           0        5.582962   -1.421602   -0.134563
      5          6           0        4.074340    0.501512    0.203239
      6          6           0        1.647045    0.270929   -0.081220
      7          6           0        0.691731   -1.920473   -0.703280
      8          6           0        5.221746    1.291585    0.510995
      9          6           0        6.662583   -0.629292    0.163799
     10          6           0        2.774753    1.038687    0.211868
     11          6           0        0.290092    0.815690   -0.076003
     12          6           0       -0.567146   -1.419787   -0.604594
     13          6           0        6.479639    0.743785    0.491177
     14          6           0       -0.825521   -0.055038   -0.210075
     15          6           0        0.059854    2.213862    0.008659
     16          6           0       -1.207487    2.725369   -0.076977
     17          6           0       -2.166112    0.465261   -0.073997
     18          6           0       -3.357004   -0.355918    0.114297
     19          6           0       -2.341211    1.875055   -0.124963
     20          6           0       -3.327350   -1.699409    0.570952
     21          6           0       -4.647524    0.239536   -0.062049
     22          6           0       -3.651378    2.439926   -0.248426
     23          6           0       -5.812909   -0.552472    0.064899
     24          6           0       -4.756946    1.649319   -0.284059
     25          6           0       -4.482653   -2.445021    0.718271
     26          6           0       -5.738704   -1.881313    0.429083
     27          1           0        3.253266   -2.715192   -0.655928
     28          1           0        5.718404   -2.470931   -0.383247
     29          1           0        0.846629   -2.941976   -1.040097
     30          1           0        5.080537    2.340133    0.760297
     31          1           0        7.665055   -1.046771    0.152695
     32          1           0        2.671471    2.084342    0.481145
     33          1           0       -1.400843   -2.041015   -0.902424
     34          1           0        7.344815    1.356862    0.725516
     35          1           0        0.897756    2.897780    0.070712
     36          1           0       -1.362174    3.800750   -0.094503
     37          1           0       -3.738583    3.519247   -0.339166
     38          1           0       -2.384436   -2.143211    0.861541
     39          1           0       -5.745351    2.080478   -0.417433
     40          1           0       -6.778551   -0.081875   -0.100937
     41          1           0       -4.416985   -3.467184    1.079189
     42          1           0       -6.642164   -2.474804    0.531660
 ---------------------------------------------------------------------
 Rotational constants (GHZ):           0.6285246           0.1010811           0.0884069
 Leave Link  202 at Thu Sep  8 15:02:53 2022, MaxMem=  1342177280 cpu:               3.4 elap:               0.1
 (Enter /mnt/opt/groups/app-gaussian/g16-avx2/l301.exe)
 Standard basis: 6-31G(d,p) (6D, 7F)
 Ernie: Thresh=  0.10000D-02 Tol=  0.10000D-05 Strict=F.
 There are   470 symmetry adapted cartesian basis functions of A   symmetry.
 There are   470 symmetry adapted basis functions of A   symmetry.
   470 basis functions,   840 primitive gaussians,   470 cartesian basis functions
    86 alpha electrons       86 beta electrons
       nuclear repulsion energy      1976.1582344241 Hartrees.
 IExCor=  402 DFT=T Ex+Corr=B3LYP ExCW=0 ScaHFX=  0.200000
 ScaDFX=  0.800000  0.720000  1.000000  0.810000 ScalE2=  1.000000  1.000000
 IRadAn=      5 IRanWt=     -1 IRanGd=            0 ICorTp=0 IEmpDi=131
 NAtoms=   42 NActive=   42 NUniq=   42 SFac= 1.00D+00 NAtFMM=   60 NAOKFM=F Big=F
 Integral buffers will be    131072 words long.
 Raffenetti 2 integral format.
 Two-electron integral symmetry is turned on.
 R6Disp:  Grimme-D3 Dispersion energy=       -0.0390505238 Hartrees.
 Nuclear repulsion after empirical dispersion term =     1976.1191839003 Hartrees.
 Leave Link  301 at Thu Sep  8 15:02:53 2022, MaxMem=  1342177280 cpu:               4.5 elap:               0.1
 (Enter /mnt/opt/groups/app-gaussian/g16-avx2/l302.exe)
 NPDir=0 NMtPBC=     1 NCelOv=     1 NCel=       1 NClECP=     1 NCelD=      1
         NCelK=      1 NCelE2=     1 NClLst=     1 CellRange=     0.0.
 One-electron integrals computed using PRISM.
 One-electron integral symmetry used in STVInt
 NBasis=   470 RedAO= T EigKep=  1.63D-04  NBF=   470
 NBsUse=   470 1.00D-06 EigRej= -1.00D+00 NBFU=   470
 Precomputing XC quadrature grid using
 IXCGrd= 4 IRadAn=           5 IRanWt=          -1 IRanGd=           0 AccXCQ= 1.00D-12.
 Generated NRdTot=       0 NPtTot=           0 NUsed=           0 NTot=          32
 NSgBfM=   456   456   456   456   456 MxSgAt=    42 MxSgA2=    42.
 Leave Link  302 at Thu Sep  8 15:02:54 2022, MaxMem=  1342177280 cpu:              56.3 elap:               1.2
 (Enter /mnt/opt/groups/app-gaussian/g16-avx2/l303.exe)
 DipDrv:  MaxL=1.
 Leave Link  303 at Thu Sep  8 15:02:55 2022, MaxMem=  1342177280 cpu:               6.6 elap:               0.2
 (Enter /mnt/opt/groups/app-gaussian/g16-avx2/l401.exe)
 Initial guess from the checkpoint file:  "/scratch/9832370.torquesrv1.cis.gov.pl/Gau-126395.chk"
 B after Tr=     0.000000   -0.000000    0.000000
         Rot=    1.000000   -0.000015    0.000002   -0.000010 Ang=  -0.00 deg.
 Guess basis will be translated and rotated to current coordinates.
 JPrj=2 DoOrth=T DoCkMO=T.
 Leave Link  401 at Thu Sep  8 15:02:56 2022, MaxMem=  1342177280 cpu:              72.5 elap:               1.6
 (Enter /mnt/opt/groups/app-gaussian/g16-avx2/l502.exe)
 Two-electron integrals replicated using symmetry.
 Closed shell SCF:
 Using DIIS extrapolation, IDIIS=    10.
 NGot=  1342177280 LenX=  1341707128 LenY=  1341485758
 Requested convergence on RMS density matrix=1.00D-08 within 500 cycles.
 Requested convergence on MAX density matrix=1.00D-06.
 Requested convergence on             energy=1.00D-06.
 Level shift goal  0.100 maximum shift  0.100.
 No special actions if energy rises.
 Dynamic level shift is on during FON iterations.

 Cycle   1  Pass 1  IDiag  1:
 FoFJK:  IHMeth= 1 ICntrl=       0 DoSepK=F KAlg= 0 I1Cent=           0 FoldK=F
 IRaf= 650000000 NMat=       1 IRICut=       1 DoRegI=T DoRafI=F ISym2E= 0 IDoP0=0 IntGTp=1.
 FoFCou: FMM=F IPFlag=           0 FMFlag=      100000 FMFlg1=           0
         NFxFlg=           0 DoJE=F BraDBF=F KetDBF=F FulRan=T
         wScrn=  0.000000 ICntrl=         0 IOpCl=  0 I1Cent=           0 NGrid=           0
         NMat0=    1 NMatS0=      1 NMatT0=    0 NMatD0=    1 NMtDS0=    0 NMtDT0=    0
 Symmetry not used in FoFCou.
 E= -1000.52048245329    
 DIIS: error= 4.34D-05 at cycle   1 NSaved=   1.
 NSaved= 1 IEnMin= 1 EnMin= -1000.52048245329     IErMin= 1 ErrMin= 4.34D-05
 ErrMax= 4.34D-05  0.00D+00 EMaxC= 1.00D+00 BMatC= 1.63D-06 BMatP= 1.63D-06
 IDIUse=1 WtCom= 1.00D+00 WtEn= 0.00D+00
 Coeff-Com:  0.100D+01
 Coeff:      0.100D+01
 Gap=     2.014 Goal=     0.100 Shift=    0.000
 RMSDP=6.45D-06 MaxDP=2.07D-04              OVMax= 3.57D-04

 Cycle   2  Pass 1  IDiag  1:
 E= -1000.52048617731     Delta-E=       -0.000003724013 Rises=F Damp=F
 DIIS: error= 6.31D-06 at cycle   2 NSaved=   2.
 NSaved= 2 IEnMin= 2 EnMin= -1000.52048617731     IErMin= 2 ErrMin= 6.31D-06
 ErrMax= 6.31D-06  0.00D+00 EMaxC= 1.00D+00 BMatC= 2.58D-08 BMatP= 1.63D-06
 IDIUse=1 WtCom= 1.00D+00 WtEn= 0.00D+00
 Coeff-Com: -0.795D-01 0.108D+01
 Coeff:     -0.795D-01 0.108D+01
 Gap=     0.129 Goal=     0.100 Shift=    0.000
 RMSDP=1.07D-06 MaxDP=3.22D-05 DE=-3.72D-06 OVMax= 8.57D-05

 Cycle   3  Pass 1  IDiag  1:
 E= -1000.52048619304     Delta-E=       -0.000000015732 Rises=F Damp=F
 DIIS: error= 7.36D-06 at cycle   3 NSaved=   3.
 NSaved= 3 IEnMin= 3 EnMin= -1000.52048619304     IErMin= 2 ErrMin= 6.31D-06
 ErrMax= 7.36D-06  0.00D+00 EMaxC= 1.00D+00 BMatC= 4.14D-08 BMatP= 2.58D-08
 IDIUse=1 WtCom= 1.00D+00 WtEn= 0.00D+00
 Coeff-Com: -0.575D-01 0.680D+00 0.377D+00
 Coeff:     -0.575D-01 0.680D+00 0.377D+00
 Gap=     0.129 Goal=     0.100 Shift=    0.000
 RMSDP=6.51D-07 MaxDP=3.27D-05 DE=-1.57D-08 OVMax= 7.75D-05

 Cycle   4  Pass 1  IDiag  1:
 E= -1000.52048623914     Delta-E=       -0.000000046101 Rises=F Damp=F
 DIIS: error= 1.79D-06 at cycle   4 NSaved=   4.
 NSaved= 4 IEnMin= 4 EnMin= -1000.52048623914     IErMin= 4 ErrMin= 1.79D-06
 ErrMax= 1.79D-06  0.00D+00 EMaxC= 1.00D+00 BMatC= 2.50D-09 BMatP= 2.58D-08
 IDIUse=1 WtCom= 1.00D+00 WtEn= 0.00D+00
 Coeff-Com: -0.133D-01 0.135D+00 0.205D+00 0.674D+00
 Coeff:     -0.133D-01 0.135D+00 0.205D+00 0.674D+00
 Gap=     0.129 Goal=     0.100 Shift=    0.000
 RMSDP=1.62D-07 MaxDP=8.42D-06 DE=-4.61D-08 OVMax= 2.00D-05

 Cycle   5  Pass 1  IDiag  1:
 E= -1000.52048624169     Delta-E=       -0.000000002554 Rises=F Damp=F
 DIIS: error= 5.52D-07 at cycle   5 NSaved=   5.
 NSaved= 5 IEnMin= 5 EnMin= -1000.52048624169     IErMin= 5 ErrMin= 5.52D-07
 ErrMax= 5.52D-07  0.00D+00 EMaxC= 1.00D+00 BMatC= 3.76D-10 BMatP= 2.50D-09
 IDIUse=1 WtCom= 1.00D+00 WtEn= 0.00D+00
 Coeff-Com: -0.956D-03-0.315D-02 0.727D-01 0.374D+00 0.558D+00
 Coeff:     -0.956D-03-0.315D-02 0.727D-01 0.374D+00 0.558D+00
 Gap=     0.129 Goal=     0.100 Shift=    0.000
 RMSDP=6.66D-08 MaxDP=3.22D-06 DE=-2.55D-09 OVMax= 8.76D-06

 Cycle   6  Pass 1  IDiag  1:
 E= -1000.52048624205     Delta-E=       -0.000000000356 Rises=F Damp=F
 DIIS: error= 2.87D-07 at cycle   6 NSaved=   6.
 NSaved= 6 IEnMin= 6 EnMin= -1000.52048624205     IErMin= 6 ErrMin= 2.87D-07
 ErrMax= 2.87D-07  0.00D+00 EMaxC= 1.00D+00 BMatC= 7.20D-11 BMatP= 3.76D-10
 IDIUse=1 WtCom= 1.00D+00 WtEn= 0.00D+00
 Coeff-Com:  0.114D-02-0.203D-01 0.188D-01 0.145D+00 0.355D+00 0.501D+00
 Coeff:      0.114D-02-0.203D-01 0.188D-01 0.145D+00 0.355D+00 0.501D+00
 Gap=     0.129 Goal=     0.100 Shift=    0.000
 RMSDP=2.92D-08 MaxDP=9.06D-07 DE=-3.56D-10 OVMax= 3.26D-06

 Cycle   7  Pass 1  IDiag  1:
 E= -1000.52048624212     Delta-E=       -0.000000000072 Rises=F Damp=F
 DIIS: error= 6.87D-08 at cycle   7 NSaved=   7.
 NSaved= 7 IEnMin= 7 EnMin= -1000.52048624212     IErMin= 7 ErrMin= 6.87D-08
 ErrMax= 6.87D-08  0.00D+00 EMaxC= 1.00D+00 BMatC= 5.63D-12 BMatP= 7.20D-11
 IDIUse=1 WtCom= 1.00D+00 WtEn= 0.00D+00
 Coeff-Com:  0.744D-03-0.120D-01 0.584D-02 0.584D-01 0.173D+00 0.302D+00
 Coeff-Com:  0.472D+00
 Coeff:      0.744D-03-0.120D-01 0.584D-02 0.584D-01 0.173D+00 0.302D+00
 Coeff:      0.472D+00
 Gap=     0.129 Goal=     0.100 Shift=    0.000
 RMSDP=6.82D-09 MaxDP=4.25D-07 DE=-7.19D-11 OVMax= 7.61D-07

 SCF Done:  E(RB3LYP) =  -1000.52048624     A.U. after    7 cycles
            NFock=  7  Conv=0.68D-08     -V/T= 2.0098
 KE= 9.907943100628D+02 PE=-6.268617784926D+03 EE= 2.301183804720D+03
 Leave Link  502 at Thu Sep  8 15:03:22 2022, MaxMem=  1342177280 cpu:            1181.3 elap:              25.7
 (Enter /mnt/opt/groups/app-gaussian/g16-avx2/l701.exe)
 ... and contract with generalized density number  0.
 Compute integral first derivatives.
 R6Disp: Adding Grimme-D3 dispersion energy 1st derivatives to the gradient.
 Leave Link  701 at Thu Sep  8 15:03:23 2022, MaxMem=  1342177280 cpu:              36.1 elap:               0.8
 (Enter /mnt/opt/groups/app-gaussian/g16-avx2/l702.exe)
 L702 exits ... SP integral derivatives will be done elsewhere.
 Leave Link  702 at Thu Sep  8 15:03:23 2022, MaxMem=  1342177280 cpu:               2.0 elap:               0.1
 (Enter /mnt/opt/groups/app-gaussian/g16-avx2/l703.exe)
 Integral derivatives from FoFJK, PRISM(SPDF).
 Compute integral first derivatives, UseDBF=F ICtDFT=           0.
 Calling FoFJK, ICntrl=      2127 FMM=F ISym2X=0 I1Cent= 0 IOpClX= 0 NMat=1 NMatS=1 NMatT=0.
 FoFJK:  IHMeth= 1 ICntrl=    2127 DoSepK=F KAlg= 0 I1Cent=           0 FoldK=F
 IRaf=         0 NMat=       1 IRICut=       1 DoRegI=T DoRafI=F ISym2E= 0 IDoP0=0 IntGTp=1.
 FoFCou: FMM=F IPFlag=           0 FMFlag=      100000 FMFlg1=         800
         NFxFlg=           0 DoJE=F BraDBF=F KetDBF=F FulRan=T
         wScrn=  0.000000 ICntrl=      2127 IOpCl=  0 I1Cent=           0 NGrid=           0
         NMat0=    1 NMatS0=      1 NMatT0=    0 NMatD0=    1 NMtDS0=    0 NMtDT0=    0
 Symmetry not used in FoFCou.
 Leave Link  703 at Thu Sep  8 15:03:33 2022, MaxMem=  1342177280 cpu:             461.2 elap:              10.0
 (Enter /mnt/opt/groups/app-gaussian/g16-avx2/l716.exe)
 Dipole        =-3.04355236D-02 2.69864611D-02 1.67629684D-02
 ***** Axes restored to original set *****
 -------------------------------------------------------------------
 Center     Atomic                   Forces (Hartrees/Bohr)
 Number     Number              X              Y              Z
 -------------------------------------------------------------------
      1        6           0.000001273   -0.000000128   -0.000001587
      2        6           0.000001186   -0.000001692    0.000001063
      3        6          -0.000004837    0.000003023    0.000004096
      4        6           0.000000108    0.000000116   -0.000000576
      5        6          -0.000000582    0.000001139   -0.000000521
      6        6          -0.000004560    0.000002491    0.000007525
      7        6           0.000005147    0.000003655    0.000001240
      8        6          -0.000000432    0.000000457    0.000000082
      9        6          -0.000000078    0.000000088    0.000000573
     10        6          -0.000006166   -0.000001175   -0.000003760
     11        6           0.000006199   -0.000001877   -0.000002814
     12        6           0.000035555   -0.000007393   -0.000047345
     13        6          -0.000000635    0.000000168    0.000000340
     14        6           0.000008615   -0.000001656    0.000004147
     15        6          -0.000002690   -0.000010291   -0.000000120
     16        6           0.000001130   -0.000005317    0.000000138
     17        6          -0.000003138    0.000001766   -0.000004992
     18        6          -0.000001813   -0.000002920   -0.000008376
     19        6          -0.000004422    0.000002918   -0.000000984
     20        6          -0.000041197   -0.000017840    0.000050119
     21        6           0.000000230    0.000002775    0.000007697
     22        6           0.000005205   -0.000003036   -0.000000242
     23        6           0.000000368   -0.000004795   -0.000000391
     24        6           0.000006999   -0.000006640   -0.000000063
     25        6          -0.000003407    0.000004249   -0.000000898
     26        6           0.000002533    0.000001422   -0.000008123
     27        1          -0.000000473    0.000000230   -0.000000690
     28        1           0.000000082    0.000000068   -0.000000254
     29        1           0.000001941   -0.000000472   -0.000000116
     30        1          -0.000000166    0.000000437    0.000000054
     31        1          -0.000000137    0.000000243    0.000000067
     32        1          -0.000003673    0.000004942   -0.000001980
     33        1           0.000069827    0.000024055   -0.000043182
     34        1          -0.000000365    0.000000312    0.000000059
     35        1           0.000005567    0.000001438   -0.000000793
     36        1           0.000001580    0.000000220    0.000001991
     37        1          -0.000001227   -0.000000028   -0.000001052
     38        1          -0.000070885    0.000009664    0.000042775
     39        1           0.000000033    0.000000596    0.000003632
     40        1          -0.000000588   -0.000000955    0.000001089
     41        1          -0.000001797   -0.000000694   -0.000000309
     42        1          -0.000000309    0.000000438    0.000002482
 -------------------------------------------------------------------
 Cartesian Forces:  Max     0.000070885 RMS     0.000013649
 Leave Link  716 at Thu Sep  8 15:03:33 2022, MaxMem=  1342177280 cpu:               1.0 elap:               0.0
 (Enter /mnt/opt/groups/app-gaussian/g16-avx2/l103.exe)

 GradGradGradGradGradGradGradGradGradGradGradGradGradGradGradGradGradGrad
 Berny optimization.
 Using GEDIIS/GDIIS optimizer.
 FormGI is forming the generalized inverse of G from B-inverse, IUseBI=4.
 Internal  Forces:  Max     0.000179906 RMS     0.000033247
 Search for a local minimum.
 Step number   2 out of a maximum of  252
 All quantities printed in internal units (Hartrees-Bohrs-Radians)
 RMS Force = .33247D-04 SwitMx=.10000D-02 MixMth= 2
 Mixed Optimization -- En-DIIS/RFO-DIIS
 Swapping is turned off.
 Update second derivatives using D2CorX and points    1    2
 DE=  3.47D-07 DEPred=-1.76D-07 R=-1.97D+00
 Trust test=-1.97D+00 RLast= 3.92D-03 DXMaxT set to 1.50D-01
 ITU= -1  0
     Eigenvalues ---    0.01505   0.01566   0.01639   0.01658   0.01672
     Eigenvalues ---    0.01686   0.01723   0.01739   0.01762   0.01769
     Eigenvalues ---    0.01778   0.01790   0.01817   0.01865   0.01968
     Eigenvalues ---    0.01989   0.01993   0.02023   0.02042   0.02048
     Eigenvalues ---    0.02069   0.02083   0.02084   0.02095   0.02105
     Eigenvalues ---    0.02106   0.02108   0.02111   0.02118   0.02127
     Eigenvalues ---    0.02157   0.02180   0.02182   0.02240   0.02244
     Eigenvalues ---    0.02270   0.02283   0.02287   0.03725   0.15933
     Eigenvalues ---    0.15962   0.15964   0.15980   0.15983   0.15993
     Eigenvalues ---    0.15995   0.15997   0.15998   0.15998   0.15999
     Eigenvalues ---    0.16000   0.16000   0.16000   0.16000   0.16148
     Eigenvalues ---    0.21993   0.22000   0.22322   0.22452   0.22541
     Eigenvalues ---    0.22575   0.22700   0.23234   0.23841   0.24025
     Eigenvalues ---    0.24289   0.24409   0.24486   0.24533   0.24607
     Eigenvalues ---    0.24825   0.24955   0.29220   0.34648   0.35088
     Eigenvalues ---    0.35162   0.35169   0.35176   0.35197   0.35204
     Eigenvalues ---    0.35209   0.35212   0.35267   0.35280   0.35281
     Eigenvalues ---    0.35284   0.35301   0.35438   0.35582   0.35757
     Eigenvalues ---    0.35804   0.36025   0.36582   0.37404   0.38227
     Eigenvalues ---    0.38953   0.39291   0.39342   0.40063   0.40197
     Eigenvalues ---    0.40314   0.40747   0.41087   0.41498   0.41673
     Eigenvalues ---    0.42138   0.42205   0.42360   0.43794   0.44292
     Eigenvalues ---    0.45793   0.46063   0.47153   0.48322   0.48630
     Eigenvalues ---    0.49425   0.49921   0.51136   0.51720   0.56280
 En-DIIS/RFO-DIIS/Sim-DIIS IScMMF=       -3 using points:     2    1
 RFO step:  Lambda=-7.96753639D-07.
 NNeg= 0 NGDIIS= 2 SimSw=  2.50D-03 Rises=T DC=  3.47D-07 SmlDif=  1.00D-05
 NRisDI= 1 DoIntr=F SqrtH=F CThrHd= 10.0 CDAdj=  3.0
 RMS Error=  0.1903365877D-03 NUsed= 2 OKEnD=T EnDIS=T
 InvSVX:  RCond= 1.73D-05 Info=           0 Equed=N FErr=  1.12D-15 BErr=  3.75D-17
 IWarn =    0
 DidBck=T Rises=T En-DIIS coefs:    0.37646    0.62354
 Iteration  1 RMS(Cart)=  0.00083554 RMS(Int)=  0.00000015
 Iteration  2 RMS(Cart)=  0.00000027 RMS(Int)=  0.00000000
 ITry= 1 IFail=0 DXMaxC= 4.72D-03 DCOld= 1.00D+10 DXMaxT= 1.50D-01 DXLimC= 3.00D+00 Rises=F
 Variable       Old X    -DE/DX   Delta X   Delta X   Delta X     New X
                                 (Linear)    (Quad)   (Total)
    R1        2.65164  -0.00000   0.00001  -0.00001   0.00000   2.65164
    R2        2.63487   0.00000  -0.00001   0.00001  -0.00000   2.63487
    R3        2.05530   0.00000   0.00000  -0.00000  -0.00000   2.05530
    R4        2.69562  -0.00000   0.00000  -0.00000  -0.00000   2.69562
    R5        2.71917   0.00000   0.00000  -0.00000   0.00000   2.71917
    R6        2.72369  -0.00003  -0.00003   0.00001  -0.00002   2.72367
    R7        2.70908  -0.00003   0.00000  -0.00002  -0.00002   2.70906
    R8        2.59268   0.00000  -0.00001   0.00001   0.00000   2.59269
    R9        2.05388   0.00000   0.00000  -0.00000   0.00000   2.05388
   R10        2.69607  -0.00000   0.00000  -0.00000  -0.00000   2.69607
   R11        2.65744  -0.00000  -0.00000   0.00000   0.00000   2.65744
   R12        2.63688  -0.00001  -0.00004   0.00003  -0.00000   2.63688
   R13        2.76321  -0.00002  -0.00006   0.00005  -0.00001   2.76320
   R14        2.56697   0.00000   0.00000   0.00000   0.00000   2.56697
   R15        2.05356   0.00000   0.00000  -0.00000   0.00000   2.05356
   R16        2.59297  -0.00000  -0.00001   0.00001   0.00000   2.59297
   R17        2.05411   0.00000   0.00000  -0.00000   0.00000   2.05411
   R18        2.68978   0.00000   0.00001  -0.00001   0.00000   2.68978
   R19        2.05221  -0.00000  -0.00000   0.00000  -0.00000   2.05221
   R20        2.04978   0.00000   0.00002  -0.00002   0.00000   2.04979
   R21        2.68630   0.00004   0.00000   0.00002   0.00002   2.68632
   R22        2.68252  -0.00005  -0.00005   0.00002  -0.00002   2.68250
   R23        2.72864   0.00006   0.00004  -0.00001   0.00003   2.72867
   R24        2.04377  -0.00006  -0.00003  -0.00001  -0.00004   2.04373
   R25        2.05216  -0.00000   0.00000  -0.00000  -0.00000   2.05216
   R26        2.72960   0.00016   0.00008   0.00002   0.00010   2.72970
   R27        2.58770  -0.00005  -0.00002  -0.00000  -0.00002   2.58768
   R28        2.04726   0.00001   0.00002  -0.00002   0.00000   2.04726
   R29        2.67959  -0.00002  -0.00000  -0.00001  -0.00001   2.67958
   R30        2.05336  -0.00000   0.00000  -0.00000  -0.00000   2.05336
   R31        2.75668   0.00016   0.00009   0.00002   0.00010   2.75678
   R32        2.68632   0.00006   0.00002   0.00000   0.00003   2.68635
   R33        2.68207   0.00006   0.00003   0.00001   0.00004   2.68210
   R34        2.70641   0.00004   0.00001   0.00001   0.00003   2.70643
   R35        2.70624  -0.00003  -0.00001  -0.00001  -0.00002   2.70623
   R36        2.61327   0.00000  -0.00000   0.00000   0.00000   2.61327
   R37        2.04448  -0.00005  -0.00002  -0.00001  -0.00004   2.04444
   R38        2.67349   0.00000  -0.00000   0.00000   0.00000   2.67349
   R39        2.70485  -0.00004  -0.00001  -0.00001  -0.00002   2.70483
   R40        2.56934  -0.00005  -0.00002   0.00000  -0.00002   2.56932
   R41        2.05344   0.00000   0.00000  -0.00000   0.00000   2.05344
   R42        2.60752  -0.00004  -0.00002  -0.00000  -0.00002   2.60750
   R43        2.05401   0.00000   0.00000  -0.00000  -0.00000   2.05401
   R44        2.05332  -0.00000  -0.00000   0.00000  -0.00000   2.05332
   R45        2.65845  -0.00003  -0.00002  -0.00000  -0.00002   2.65843
   R46        2.05224   0.00000   0.00000  -0.00000   0.00000   2.05224
   R47        2.05189   0.00000   0.00000  -0.00000   0.00000   2.05189
    A1        2.12666  -0.00000  -0.00001   0.00000  -0.00001   2.12666
    A2        2.07950   0.00000   0.00001  -0.00000   0.00000   2.07950
    A3        2.07701   0.00000  -0.00000   0.00000   0.00000   2.07701
    A4        2.14166   0.00000  -0.00000   0.00000   0.00000   2.14166
    A5        2.06654  -0.00000   0.00000  -0.00000  -0.00000   2.06654
    A6        2.07497   0.00000  -0.00000   0.00000   0.00000   2.07497
    A7        2.09669   0.00001  -0.00001   0.00002   0.00001   2.09669
    A8        2.11873   0.00001   0.00004  -0.00002   0.00002   2.11875
    A9        2.06751  -0.00002  -0.00003  -0.00000  -0.00003   2.06748
   A10        2.10793  -0.00000  -0.00000   0.00000  -0.00000   2.10793
   A11        2.07016   0.00000   0.00001  -0.00001   0.00000   2.07016
   A12        2.10510   0.00000  -0.00000   0.00000   0.00000   2.10510
   A13        2.07095   0.00000   0.00001  -0.00001  -0.00000   2.07095
   A14        2.08239  -0.00000  -0.00000   0.00000   0.00000   2.08240
   A15        2.12984   0.00000  -0.00000   0.00000  -0.00000   2.12984
   A16        2.05816   0.00000   0.00004  -0.00003   0.00000   2.05817
   A17        2.07870   0.00001   0.00001  -0.00001  -0.00000   2.07870
   A18        2.14629  -0.00002  -0.00005   0.00005  -0.00000   2.14629
   A19        2.12058   0.00001  -0.00000   0.00001   0.00001   2.12058
   A20        2.06682  -0.00001   0.00000  -0.00001  -0.00001   2.06682
   A21        2.09566  -0.00000  -0.00000   0.00000  -0.00000   2.09566
   A22        2.10956  -0.00000  -0.00001   0.00001  -0.00000   2.10956
   A23        2.07053   0.00000   0.00001  -0.00001  -0.00000   2.07053
   A24        2.10309   0.00000  -0.00000   0.00000   0.00000   2.10310
   A25        2.10129   0.00000   0.00000  -0.00000   0.00000   2.10129
   A26        2.09690  -0.00000  -0.00001   0.00001  -0.00000   2.09690
   A27        2.08500  -0.00000   0.00000  -0.00000  -0.00000   2.08500
   A28        2.13578  -0.00000  -0.00002   0.00001  -0.00000   2.13578
   A29        2.04627   0.00000   0.00004  -0.00003   0.00001   2.04627
   A30        2.10087  -0.00000  -0.00002   0.00002  -0.00000   2.10087
   A31        2.09412   0.00005   0.00004  -0.00000   0.00004   2.09415
   A32        2.11493  -0.00009  -0.00010   0.00003  -0.00006   2.11487
   A33        2.07333   0.00003   0.00005  -0.00003   0.00002   2.07336
   A34        2.13419   0.00004   0.00002   0.00001   0.00003   2.13422
   A35        2.07449  -0.00006  -0.00007  -0.00001  -0.00007   2.07442
   A36        2.07169   0.00001   0.00003   0.00000   0.00003   2.07172
   A37        2.10165   0.00000   0.00000  -0.00000   0.00000   2.10165
   A38        2.09654  -0.00000  -0.00001   0.00001  -0.00000   2.09654
   A39        2.08499  -0.00000   0.00000  -0.00000  -0.00000   2.08499
   A40        2.05362  -0.00010  -0.00010  -0.00002  -0.00012   2.05350
   A41        2.09307  -0.00002  -0.00005   0.00001  -0.00004   2.09303
   A42        2.13207   0.00012   0.00012   0.00001   0.00013   2.13220
   A43        2.11099   0.00000  -0.00003   0.00001  -0.00002   2.11097
   A44        2.09412  -0.00000  -0.00001   0.00002   0.00000   2.09413
   A45        2.07554   0.00000   0.00004  -0.00003   0.00001   2.07554
   A46        2.11541   0.00002  -0.00001  -0.00000  -0.00001   2.11541
   A47        2.09723  -0.00001  -0.00001   0.00001   0.00000   2.09723
   A48        2.07044  -0.00001   0.00001  -0.00001   0.00000   2.07044
   A49        2.17373   0.00018   0.00016   0.00004   0.00021   2.17394
   A50        2.05802  -0.00009  -0.00008  -0.00002  -0.00010   2.05792
   A51        2.05143  -0.00009  -0.00008  -0.00002  -0.00010   2.05133
   A52        2.16197   0.00012   0.00010   0.00003   0.00013   2.16209
   A53        2.07794  -0.00002  -0.00004  -0.00001  -0.00004   2.07790
   A54        2.03982  -0.00010  -0.00009  -0.00002  -0.00011   2.03971
   A55        2.08865   0.00005   0.00003   0.00000   0.00003   2.08868
   A56        2.09192  -0.00010  -0.00005  -0.00001  -0.00006   2.09186
   A57        2.10245   0.00005   0.00002   0.00001   0.00003   2.10248
   A58        2.12610   0.00004   0.00003   0.00000   0.00004   2.12613
   A59        2.08625   0.00001   0.00003   0.00001   0.00003   2.08628
   A60        2.06954  -0.00006  -0.00007  -0.00001  -0.00008   2.06947
   A61        2.09262   0.00005   0.00003   0.00001   0.00004   2.09266
   A62        2.09150   0.00003   0.00001   0.00000   0.00002   2.09152
   A63        2.09709  -0.00007  -0.00005  -0.00002  -0.00006   2.09703
   A64        2.11392   0.00002  -0.00001  -0.00000  -0.00001   2.11391
   A65        2.06281  -0.00001   0.00000   0.00000   0.00000   2.06282
   A66        2.10613  -0.00001  -0.00000   0.00000   0.00000   2.10613
   A67        2.11591   0.00002   0.00001  -0.00000   0.00000   2.11591
   A68        2.06661  -0.00001  -0.00000  -0.00000  -0.00000   2.06661
   A69        2.10018  -0.00001  -0.00001   0.00000  -0.00001   2.10017
   A70        2.10191   0.00000  -0.00001  -0.00001  -0.00002   2.10190
   A71        2.07078  -0.00000   0.00000  -0.00000   0.00000   2.07078
   A72        2.10849  -0.00000  -0.00000   0.00000   0.00000   2.10849
   A73        2.10362   0.00001   0.00000   0.00000   0.00001   2.10362
   A74        2.08560  -0.00000  -0.00000   0.00000  -0.00000   2.08560
   A75        2.09377  -0.00001  -0.00000  -0.00001  -0.00001   2.09376
   A76        2.08078  -0.00002  -0.00003  -0.00000  -0.00003   2.08075
   A77        2.10200   0.00001   0.00001   0.00000   0.00001   2.10201
   A78        2.09955   0.00001   0.00001  -0.00000   0.00001   2.09957
    D1        3.13633  -0.00000   0.00001  -0.00001  -0.00000   3.13633
    D2        0.00085  -0.00000  -0.00004   0.00000  -0.00004   0.00081
    D3        0.00045  -0.00000  -0.00002  -0.00001  -0.00003   0.00042
    D4       -3.13503  -0.00001  -0.00007   0.00000  -0.00006  -3.13510
    D5        0.01271  -0.00000  -0.00000   0.00002   0.00001   0.01272
    D6        3.12912  -0.00001  -0.00013  -0.00001  -0.00014   3.12898
    D7       -3.13459   0.00000   0.00003   0.00001   0.00004  -3.13455
    D8       -0.01817  -0.00001  -0.00010  -0.00001  -0.00011  -0.01829
    D9       -3.13345  -0.00000  -0.00003   0.00001  -0.00002  -3.13348
   D10        0.00715  -0.00000  -0.00003   0.00000  -0.00002   0.00713
   D11        0.00200   0.00000   0.00002  -0.00001   0.00001   0.00201
   D12       -3.14058   0.00000   0.00002  -0.00001   0.00001  -3.14057
   D13        3.13098   0.00000   0.00004  -0.00001   0.00003   3.13100
   D14       -0.00966   0.00000   0.00002  -0.00001   0.00002  -0.00965
   D15       -0.00474  -0.00000  -0.00001   0.00000  -0.00000  -0.00475
   D16        3.13780  -0.00000  -0.00002   0.00001  -0.00002   3.13779
   D17       -0.01713   0.00000   0.00006  -0.00003   0.00004  -0.01710
   D18        3.13261  -0.00000  -0.00006   0.00001  -0.00005   3.13255
   D19       -3.13428   0.00002   0.00019  -0.00000   0.00018  -3.13409
   D20        0.01546   0.00001   0.00006   0.00003   0.00009   0.01556
   D21        3.07105   0.00000   0.00002  -0.00002   0.00000   3.07105
   D22       -0.08764  -0.00000  -0.00007  -0.00001  -0.00008  -0.08772
   D23       -0.09532  -0.00001  -0.00011  -0.00004  -0.00015  -0.09547
   D24        3.02918  -0.00002  -0.00020  -0.00003  -0.00023   3.02895
   D25        0.00096  -0.00000  -0.00001   0.00000  -0.00001   0.00095
   D26        3.14153  -0.00000  -0.00000  -0.00000  -0.00000   3.14153
   D27       -3.13962  -0.00000  -0.00002   0.00001  -0.00001  -3.13963
   D28        0.00095  -0.00000  -0.00000   0.00000  -0.00000   0.00095
   D29        0.00469  -0.00000  -0.00000  -0.00000  -0.00000   0.00468
   D30       -3.13922  -0.00000  -0.00000   0.00000  -0.00000  -3.13922
   D31       -3.13789   0.00000   0.00001  -0.00000   0.00001  -3.13788
   D32        0.00139   0.00000   0.00001  -0.00000   0.00001   0.00140
   D33        0.00492   0.00000   0.00004  -0.00001   0.00003   0.00495
   D34        3.12216   0.00000   0.00004  -0.00001   0.00003   3.12219
   D35       -3.13569   0.00000   0.00003  -0.00000   0.00002  -3.13567
   D36       -0.01845   0.00000   0.00003  -0.00001   0.00002  -0.01843
   D37        0.00838  -0.00001  -0.00008   0.00002  -0.00006   0.00832
   D38       -3.10812  -0.00000  -0.00008   0.00003  -0.00006  -3.10818
   D39        3.14149   0.00000   0.00005  -0.00001   0.00004   3.14152
   D40        0.02499   0.00000   0.00005  -0.00001   0.00004   0.02503
   D41        0.13570   0.00002   0.00018   0.00003   0.00021   0.13591
   D42       -2.96232   0.00002   0.00029   0.00006   0.00035  -2.96197
   D43       -2.99731   0.00001   0.00004   0.00007   0.00011  -2.99720
   D44        0.18786   0.00002   0.00016   0.00009   0.00025   0.18810
   D45        0.02338  -0.00001  -0.00008  -0.00001  -0.00009   0.02329
   D46        3.08335  -0.00002  -0.00024  -0.00002  -0.00026   3.08309
   D47       -3.10083  -0.00000   0.00002  -0.00003  -0.00001  -3.10084
   D48       -0.04087  -0.00002  -0.00015  -0.00003  -0.00018  -0.04105
   D49       -0.00178   0.00000   0.00001  -0.00000   0.00001  -0.00177
   D50        3.13944   0.00000  -0.00000   0.00000   0.00000   3.13944
   D51       -3.14102   0.00000   0.00001  -0.00000   0.00001  -3.14101
   D52        0.00020   0.00000  -0.00000   0.00000   0.00000   0.00020
   D53       -0.00111   0.00000   0.00000  -0.00000  -0.00000  -0.00111
   D54        3.14086   0.00000   0.00001  -0.00000   0.00001   3.14086
   D55        3.14149  -0.00000  -0.00001   0.00001  -0.00001   3.14149
   D56        0.00028  -0.00000  -0.00000   0.00000  -0.00000   0.00028
   D57       -0.20440  -0.00002  -0.00034  -0.00008  -0.00042  -0.20483
   D58        3.03597  -0.00001  -0.00007  -0.00005  -0.00012   3.03585
   D59        2.89465  -0.00003  -0.00045  -0.00011  -0.00056   2.89409
   D60       -0.14816  -0.00002  -0.00018  -0.00008  -0.00026  -0.14843
   D61        3.06447  -0.00002  -0.00021  -0.00006  -0.00026   3.06421
   D62        0.00020   0.00000  -0.00005  -0.00000  -0.00006   0.00014
   D63       -0.03405  -0.00001  -0.00010  -0.00003  -0.00013  -0.03418
   D64       -3.09832   0.00001   0.00006   0.00002   0.00008  -3.09824
   D65        0.12841   0.00002   0.00030   0.00008   0.00037   0.12879
   D66       -3.11432   0.00000   0.00001   0.00005   0.00006  -3.11426
   D67       -2.93168   0.00004   0.00046   0.00009   0.00055  -2.93113
   D68        0.10877   0.00002   0.00018   0.00006   0.00024   0.10901
   D69       -2.88468   0.00003   0.00046   0.00012   0.00057  -2.88411
   D70        0.25553   0.00003   0.00038   0.00015   0.00053   0.25607
   D71        0.36027   0.00006   0.00075   0.00015   0.00090   0.36117
   D72       -2.78270   0.00006   0.00067   0.00019   0.00086  -2.78184
   D73        0.10577   0.00002   0.00016   0.00006   0.00023   0.10600
   D74       -3.05185   0.00002   0.00014   0.00004   0.00018  -3.05168
   D75       -3.11233   0.00001   0.00001   0.00001   0.00002  -3.11230
   D76        0.01323  -0.00000  -0.00002  -0.00001  -0.00003   0.01320
   D77        0.00794   0.00001   0.00006   0.00002   0.00007   0.00802
   D78       -3.11415   0.00000   0.00006   0.00002   0.00007  -3.11408
   D79       -3.11786   0.00001   0.00008   0.00004   0.00012  -3.11773
   D80        0.04323   0.00001   0.00008   0.00004   0.00012   0.04336
   D81        0.33400   0.00006   0.00070   0.00017   0.00087   0.33487
   D82       -2.89981   0.00003   0.00036   0.00016   0.00051  -2.89930
   D83       -2.80622   0.00006   0.00078   0.00014   0.00091  -2.80531
   D84        0.24315   0.00003   0.00044   0.00012   0.00055   0.24370
   D85       -0.18547  -0.00003  -0.00032  -0.00012  -0.00044  -0.18591
   D86        2.93650  -0.00003  -0.00032  -0.00012  -0.00045   2.93606
   D87        2.95485  -0.00003  -0.00040  -0.00009  -0.00048   2.95436
   D88       -0.20637  -0.00003  -0.00040  -0.00009  -0.00048  -0.20685
   D89       -3.12705   0.00000   0.00001   0.00004   0.00004  -3.12700
   D90        0.06996   0.00002   0.00012   0.00006   0.00018   0.07014
   D91        0.10491   0.00002   0.00034   0.00005   0.00039   0.10531
   D92       -2.98127   0.00004   0.00045   0.00008   0.00053  -2.98073
   D93        3.09866  -0.00001  -0.00007  -0.00005  -0.00011   3.09855
   D94       -0.11026  -0.00002  -0.00018  -0.00007  -0.00026  -0.11051
   D95       -0.12875  -0.00003  -0.00037  -0.00006  -0.00044  -0.12919
   D96        2.94551  -0.00004  -0.00049  -0.00009  -0.00058   2.94493
   D97       -3.13059   0.00001   0.00009   0.00001   0.00010  -3.13049
   D98        0.03823   0.00001   0.00011   0.00003   0.00014   0.03836
   D99        0.03066   0.00001   0.00009   0.00000   0.00010   0.03075
   D100      -3.08371   0.00001   0.00011   0.00002   0.00014  -3.08357
   D101      -0.01172  -0.00001  -0.00009  -0.00001  -0.00010  -0.01182
   D102      -3.13203  -0.00000  -0.00004   0.00000  -0.00004  -3.13207
   D103       3.07497  -0.00002  -0.00020  -0.00004  -0.00023   3.07474
   D104      -0.04534  -0.00002  -0.00015  -0.00002  -0.00018  -0.04551
   D105       0.06248   0.00001   0.00016   0.00003   0.00020   0.06268
   D106      -3.11247   0.00001   0.00007   0.00002   0.00009  -3.11239
   D107      -3.01157   0.00002   0.00028   0.00006   0.00034  -3.01123
   D108       0.09666   0.00001   0.00018   0.00004   0.00023   0.09689
   D109      -0.06964  -0.00001  -0.00014  -0.00001  -0.00015  -0.06979
   D110       3.13942   0.00001   0.00006   0.00002   0.00008   3.13950
   D111       3.00445  -0.00002  -0.00025  -0.00004  -0.00029   3.00416
   D112      -0.06968   0.00000  -0.00005  -0.00000  -0.00006  -0.06973
   D113       0.11160   0.00002   0.00019   0.00005   0.00024   0.11184
   D114      -3.09893   0.00000  -0.00001   0.00001  -0.00000  -3.09893
   D115      -3.05789   0.00002   0.00017   0.00003   0.00020  -3.05770
   D116       0.01476   0.00000  -0.00003  -0.00001  -0.00004   0.01472
   D117       0.03410   0.00001   0.00011   0.00001   0.00012   0.03422
   D118       3.13162  -0.00001  -0.00007  -0.00001  -0.00008   3.13154
   D119      -3.07349   0.00002   0.00021   0.00003   0.00023  -3.07326
   D120       0.02402   0.00000   0.00003   0.00000   0.00003   0.02405
   D121      -0.06022  -0.00001  -0.00015  -0.00002  -0.00017  -0.06039
   D122       3.12539   0.00000   0.00003   0.00000   0.00003   3.12542
   D123       3.05999  -0.00002  -0.00019  -0.00004  -0.00023   3.05977
   D124      -0.03759  -0.00000  -0.00002  -0.00001  -0.00003  -0.03761
         Item               Value     Threshold  Converged?
 Maximum Force            0.000180     0.000450     YES
 RMS     Force            0.000033     0.000300     YES
 Maximum Displacement     0.004719     0.001800     NO 
 RMS     Displacement     0.000836     0.001200     YES
 Predicted change in Energy=-3.983791D-07
 GradGradGradGradGradGradGradGradGradGradGradGradGradGradGradGradGradGrad

 Leave Link  103 at Thu Sep  8 15:03:36 2022, MaxMem=  1342177280 cpu:             155.4 elap:               3.6
 (Enter /mnt/opt/groups/app-gaussian/g16-avx2/l202.exe)
                          Input orientation:                          
 ---------------------------------------------------------------------
 Center     Atomic      Atomic             Coordinates (Angstroms)
 Number     Number       Type             X           Y           Z
 ---------------------------------------------------------------------
      1          6           0        3.127338   -1.662428   -0.413875
      2          6           0        4.260530   -0.887243   -0.124222
      3          6           0        1.841762   -1.123047   -0.392142
      4          6           0        5.583145   -1.421438   -0.134929
      5          6           0        4.074354    0.501419    0.203592
      6          6           0        1.647110    0.270797   -0.081233
      7          6           0        0.692020   -1.920279   -0.704629
      8          6           0        5.221672    1.291428    0.511839
      9          6           0        6.662678   -0.629194    0.163924
     10          6           0        2.774732    1.038506    0.212310
     11          6           0        0.290132    0.815475   -0.075974
     12          6           0       -0.566900   -1.419715   -0.605841
     13          6           0        6.479604    0.743720    0.491914
     14          6           0       -0.825459   -0.055247   -0.210404
     15          6           0        0.059899    2.213620    0.008919
     16          6           0       -1.207405    2.725140   -0.076982
     17          6           0       -2.166095    0.465027   -0.074117
     18          6           0       -3.357125   -0.355965    0.114548
     19          6           0       -2.341121    1.874839   -0.125207
     20          6           0       -3.327844   -1.699083    0.572379
     21          6           0       -4.647559    0.239565   -0.062279
     22          6           0       -3.651207    2.439795   -0.249037
     23          6           0       -5.813089   -0.552200    0.064860
     24          6           0       -4.756814    1.649270   -0.284801
     25          6           0       -4.483287   -2.444436    0.719922
     26          6           0       -5.739174   -1.880811    0.429906
     27          1           0        3.253596   -2.714924   -0.657235
     28          1           0        5.718686   -2.470642   -0.384089
     29          1           0        0.847027   -2.941540   -1.042131
     30          1           0        5.080365    2.339853    0.761603
     31          1           0        7.665179   -1.046599    0.152739
     32          1           0        2.671344    2.084038    0.482028
     33          1           0       -1.400433   -2.040755   -0.904447
     34          1           0        7.344712    1.356748    0.726631
     35          1           0        0.897801    2.897522    0.071171
     36          1           0       -1.362077    3.800524   -0.094492
     37          1           0       -3.738307    3.519106   -0.339988
     38          1           0       -2.385159   -2.142757    0.863831
     39          1           0       -5.745159    2.080480   -0.418451
     40          1           0       -6.778625   -0.081548   -0.101433
     41          1           0       -4.417863   -3.466306    1.081712
     42          1           0       -6.642745   -2.474097    0.532693
 ---------------------------------------------------------------------
                    Distance matrix (angstroms):
                    1          2          3          4          5
     1  C    0.000000
     2  C    1.403187   0.000000
     3  C    1.394313   2.444958   0.000000
     4  C    2.483319   1.426461   3.762066   0.000000
     5  C    2.441380   1.438925   2.824580   2.467474   0.000000
     6  C    2.457455   2.858822   1.441303   4.284730   2.454755
     7  C    2.466131   3.760093   1.433574   4.949394   4.257895
     8  C    3.737438   2.464747   4.250960   2.812226   1.426698
     9  C    3.728277   2.433091   4.877943   1.371990   2.824762
    10  C    2.794903   2.455475   2.430659   3.749544   1.406256
    11  C    3.782053   4.320374   2.503075   5.746585   3.807509
    12  C    3.707176   4.880528   2.436254   6.168047   5.087944
    13  C    4.224653   2.822048   5.077002   2.425795   2.434557
    14  C    4.271889   5.154311   2.878766   6.553043   4.948680
    15  C    4.961017   5.222871   3.803845   6.613666   4.368681
    16  C    6.176913   6.553614   4.919887   7.956698   5.737651
    17  C    5.715062   6.567545   4.322735   7.975786   6.246731
    18  C    6.635838   7.639891   5.279544   9.006991   7.481304
    19  C    6.519175   7.156178   5.153163   8.582513   6.569072
    20  C    6.530194   7.663404   5.290270   8.943327   7.731155
    21  C    8.011881   8.979286   6.639038  10.364918   8.729893
    22  C    7.924903   8.583725   6.548819  10.009765   7.977873
    23  C    9.021809  10.080962   7.689699  11.431082   9.944390
    24  C    8.552419   9.368681   7.158106  10.787329   8.918835
    25  C    7.734252   8.921421   6.556600  10.154326   9.065201
    26  C    8.909248  10.064209   7.662935  11.345702  10.101068
    27  H    1.087618   2.153703   2.144206   2.715273   3.429217
    28  H    2.714623   2.168156   4.104462   1.086867   3.447077
    29  H    2.688987   4.088361   2.172303   5.056139   4.880720
    30  H    4.605900   3.445426   4.879687   3.899213   2.168703
    31  H    4.614357   3.419611   5.849352   2.134976   3.910623
    32  H    3.878992   3.423677   3.426043   4.598650   2.133224
    33  H    4.569957   5.829737   3.408295   7.053089   6.137075
    34  H    5.310595   3.907893   6.138688   3.400547   3.420584
    35  H    5.098946   5.066613   4.155803   6.375605   3.981122
    36  H    7.078185   7.320502   5.881729   8.689455   6.366139
    37  H    8.601793   9.134761   7.258752  10.551801   8.392830
    38  H    5.678986   6.835038   4.525941   8.062982   7.010912
    39  H    9.629673  10.440678   8.235573  11.860619   9.965100
    40  H   10.036181  11.068541   8.687941  12.434218  10.872904
    41  H    7.900685   9.133474   6.844415  10.280168   9.414440
    42  H    9.849331  11.037710   8.641037  12.289271  11.127363
                    6          7          8          9         10
     6  C    0.000000
     7  C    2.470149   0.000000
     8  C    3.764427   5.684418   0.000000
     9  C    5.101569   6.170093   2.426176   0.000000
    10  C    1.395376   3.732676   2.478145   4.230803   0.000000
    11  C    1.462222   2.835678   4.989203   6.538652   2.511192
    12  C    2.834587   1.358382   6.488996   7.313293   4.228323
    13  C    4.889289   6.482649   1.372142   1.423372   3.727084
    14  C    2.497316   2.454658   6.237224   7.519424   3.786338
    15  C    2.510364   4.242387   5.267567   7.190432   2.965228
    16  C    3.764582   5.057833   6.613265   8.558493   4.334263
    17  C    3.818155   3.775718   7.456901   8.899506   4.982237
    18  C    5.047131   4.417432   8.744570  10.023649   6.289179
    19  C    4.298939   4.892708   7.611966   9.349982   5.194739
    20  C    5.390530   4.223622   9.057651  10.055945   6.698170
    21  C    6.294776   5.795571   9.941718  11.345809   7.470215
    22  C    5.727554   6.171015   8.979179  10.768725   6.593113
    23  C    7.506880   6.691801  11.196638  12.476398   8.735145
    24  C    6.553768   6.527459  10.016630  11.653221   7.572604
    25  C    6.752489   5.393318  10.401259  11.306492   8.066435
    26  C    7.710245   6.530619  11.410958  12.467687   9.003130
    27  H    3.439056   2.682420   4.614208   4.080002   3.882481
    28  H    4.917818   5.066855   3.899087   2.140647   4.619164
    29  H    3.447110   1.086696   6.282544   6.373642   4.596784
    30  H    4.096169   6.289367   1.086988   3.417041   2.703918
    31  H    6.165016   7.079784   3.400890   1.085984   5.316736
    32  H    2.157350   4.621735   2.670822   4.836690   1.084701
    33  H    3.912605   2.105421   7.547290   8.255161   5.306693
    34  H    5.856159   7.552862   2.134877   2.173884   4.609829
    35  H    2.735759   4.884201   4.633528   6.758708   2.645511
    36  H    4.638357   6.108941   7.071701   9.169835   4.983579
    37  H    6.294537   7.024790   9.271968  11.209051   6.991287
    38  H    4.793494   3.461010   8.353526   9.200223   6.096670
    39  H    7.618026   7.584540  11.034466  12.713612   8.606516
    40  H    8.433124   7.717209  12.094143  13.455072   9.623907
    41  H    7.218191   5.629575  10.764823  11.474752   8.531272
    42  H    8.754030   7.458985  12.447650  13.437780  10.056336
                   11         12         13         14         15
    11  C    0.000000
    12  C    2.451802   0.000000
    13  C    6.215884   7.452431   0.000000
    14  C    1.421538   1.443951   7.382110   0.000000
    15  C    1.419516   3.737904   6.603522   2.445347   0.000000
    16  C    2.426817   4.227264   7.958629   2.809669   1.369340
    17  C    2.481102   2.528321   8.668689   1.444494   2.831876
    18  C    3.835499   3.071788   9.905198   2.570089   4.276679
    19  C    2.836929   3.772659   8.914340   2.455549   2.428510
    20  C    4.453439   3.014808  10.107414   3.094653   5.206106
    21  C    4.971182   4.438519  11.152357   3.836314   5.105108
    22  C    4.266441   4.953390  10.298495   3.769825   3.726929
    23  C    6.256171   5.359564  12.368189   5.019879   6.491909
    24  C    5.119618   5.203567  11.299575   4.285612   4.858548
    25  C    5.834894   4.259787  11.419339   4.466927   6.545498
    26  C    6.624077   5.295073  12.497622   5.280840   7.111318
    27  H    4.645826   4.034401   4.867227   4.890013   5.910500
    28  H    6.353164   6.376693   3.417382   6.977831   7.356537
    29  H    3.919024   2.122613   6.903648   3.437973   5.319770
    30  H    5.096234   6.920683   2.139682   6.446709   5.078144
    31  H    7.609925   8.275372   2.173907   8.556026   8.275868
    32  H    2.755139   4.893461   4.037251   4.157359   2.657116
    33  H    3.420881   1.081496   8.473376   2.180489   4.589828
    34  H    7.120692   8.489866   1.085959   8.344067   7.370064
    35  H    2.173899   4.608929   5.997700   3.430416   1.083364
    36  H    3.411840   5.305155   8.436817   3.894658   2.133301
    37  H    4.858770   5.875411  10.620760   4.612752   4.031427
    38  H    4.097749   2.447201   9.330278   2.818571   5.068255
    39  H    6.175943   6.253067  12.331283   5.367315   5.822291
    40  H    7.125491   6.374218  13.297134   5.954222   7.214249
    41  H    6.468315   4.676140  11.697306   5.119595   7.311826
    42  H    7.697827   6.270875  13.511183   6.343804   8.196003
                   16         17         18         19         20
    16  C    0.000000
    17  C    2.455037   0.000000
    18  C    3.761806   1.458827   0.000000
    19  C    1.417973   1.421554   2.462973   0.000000
    20  C    4.948907   2.539880   1.419307   3.772688   0.000000
    21  C    4.244168   2.491714   1.432182   2.828028   2.429567
    22  C    2.466412   2.477068   2.834599   1.432073   4.231974
    23  C    5.654503   3.788751   2.464293   4.240426   2.783767
    24  C    3.714699   2.856335   2.477817   2.431446   3.740077
    25  C    6.171788   3.803268   2.448761   4.894819   1.382883
    26  C    6.481408   4.303939   2.845832   5.095078   2.422361
    27  H    7.059145   6.310718   7.061300   7.256021   6.771945
    28  H    8.663787   8.419263   9.332247   9.160279   9.129614
    29  H    6.104380   4.649801   5.069319   5.848294   4.645416
    30  H    6.355134   7.531572   8.881292   7.488733   9.329887
    31  H    9.643731   9.949393  11.043986  10.427756  11.020363
    32  H    3.970919   5.131404   6.513915   5.053445   7.092985
    33  H    4.841045   2.748569   2.775880   4.101706   2.452075
    34  H    8.698103   9.586021  10.855291   9.737012  11.102493
    35  H    2.117442   3.914792   5.356441   3.402214   6.263870
    36  H    1.086591   3.431093   4.615226   2.160493   5.878319
    37  H    2.665524   3.445278   3.920214   2.168381   5.313228
    38  H    5.095945   2.779977   2.167664   4.137779   1.081872
    39  H    4.596020   3.941822   3.452979   3.422829   4.594590
    40  H    6.238316   4.644882   3.439276   4.849687   3.870185
    41  H    7.069909   4.675658   3.425609   5.856394   2.137905
    42  H    7.546303   5.389533   3.931492   6.152240   3.404524
                   21         22         23         24         25
    21  C    0.000000
    22  C    2.422522   0.000000
    23  C    1.414749   3.704633   0.000000
    24  C    1.431335   1.359625   2.466667   0.000000
    25  C    2.800479   5.048460   2.403755   4.224063   0.000000
    26  C    2.435131   4.846464   1.379829   3.733270   1.406782
    27  H    8.456431   8.626358   9.348988   9.129708   7.863147
    28  H   10.719507  10.579485  11.698881  11.256982  10.261568
    29  H    6.424174   7.058460   7.161810   7.283688   5.635972
    30  H    9.986116   8.790434  11.292332   9.916752  10.693671
    31  H   12.381599  11.848078  13.487619  12.718690  12.241767
    32  H    7.567344   6.374611   8.894346   7.480280   8.470679
    33  H    4.056222   5.056765   4.756773   5.026484   3.507923
    34  H   12.070006  11.092121  13.312015  12.147243  12.423791
    35  H    6.150900   4.583178   7.545639   5.801683   7.610092
    36  H    4.845189   2.667504   6.227608   4.023475   7.028850
    37  H    3.414565   1.086633   4.587391   2.129951   6.102642
    38  H    3.413443   4.882739   3.862503   4.617745   2.124585
    39  H    2.172684   2.131302   2.677538   1.086568   4.833537
    40  H    2.155479   4.019914   1.086934   2.667784   3.395061
    41  H    3.885223   6.102515   3.387131   5.305786   1.085998
    42  H    3.420339   5.805751   2.144967   4.607297   2.167762
                   26         27         28         29         30
    26  C    0.000000
    27  H    9.096567   0.000000
    28  H   11.501871   2.492178   0.000000
    29  H    6.831550   2.447667   4.938403   0.000000
    30  H   11.618367   5.558863   4.986072   7.004835   0.000000
    31  H   13.433146   4.785544   2.470813   7.176748   4.303491
    32  H    9.298363   4.966586   5.548113   5.559463   2.438644
    33  H    4.542109   4.709097   7.151044   2.425169   7.997886
    34  H   13.481762   5.935556   4.304250   7.988974   2.468802
    35  H    8.186000   6.130244   7.229479   5.944465   4.275691
    36  H    7.191073   8.004510   9.463011   7.157763   6.661195
    37  H    5.809932   9.372859  11.194362   7.953505   8.965106
    38  H    3.392097   5.868268   8.205920   3.836374   8.708518
    39  H    4.051120  10.199535  12.334247   8.310630  10.892740
    40  H    2.144790  10.386965  12.726761   8.198477  12.134400
    41  H    2.164373   7.901885  10.290264   5.701329  11.136889
    42  H    1.085815   9.970531  12.395381   7.667806  12.675087
                   31         32         33         34         35
    31  H    0.000000
    32  H    5.903195   0.000000
    33  H    9.181030   5.959496   0.000000
    34  H    2.491611   4.735942   9.522657   0.000000
    35  H    7.833272   1.993994   5.533561   6.660801   0.000000
    36  H   10.249248   4.421220   5.897291   9.080444   2.439243
    37  H   12.293411   6.619574   6.057750  11.342257   4.695628
    38  H   10.134915   6.601499   2.026548  10.340974   6.067170
    39  H   13.781947   8.464538   6.008113  13.159777   6.710903
    40  H   14.478239   9.712472   5.779990  14.220515   8.236029
    41  H   12.357907   9.023458   3.883543  12.717944   8.353190
    42  H   14.383977  10.369735   5.452980  14.503859   9.269689
                   36         37         38         39         40
    36  H    0.000000
    37  H    2.405397   0.000000
    38  H    6.106362   5.944484   0.000000
    39  H    4.719630   2.470477   5.547034   0.000000
    40  H    6.664047   4.718597   4.948016   2.417213   0.000000
    41  H    7.970452   7.160937   2.435393   5.897376   4.292973
    42  H    8.224943   6.716831   4.283279   4.738619   2.478885
                   41         42
    41  H    0.000000
    42  H    2.497198   0.000000
 Stoichiometry    C26H16
 Framework group  C1[X(C26H16)]
 Deg. of freedom   120
 Full point group                 C1      NOp   1
 RotChk:  IX=0 Diff= 1.76D-05
 Largest Abelian subgroup         C1      NOp   1
 Largest concise Abelian subgroup C1      NOp   1
                         Standard orientation:                         
 ---------------------------------------------------------------------
 Center     Atomic      Atomic             Coordinates (Angstroms)
 Number     Number       Type             X           Y           Z
 ---------------------------------------------------------------------
      1          6           0        3.127361   -1.662413   -0.413880
      2          6           0        4.260542   -0.887214   -0.124226
      3          6           0        1.841778   -1.123048   -0.392147
      4          6           0        5.583164   -1.421393   -0.134933
      5          6           0        4.074349    0.501446    0.203587
      6          6           0        1.647109    0.270793   -0.081237
      7          6           0        0.692045   -1.920295   -0.704633
      8          6           0        5.221657    1.291469    0.511835
      9          6           0        6.662687   -0.629135    0.163920
     10          6           0        2.774720    1.038516    0.212305
     11          6           0        0.290123    0.815454   -0.075979
     12          6           0       -0.566880   -1.419746   -0.605846
     13          6           0        6.479596    0.743777    0.491910
     14          6           0       -0.825457   -0.055282   -0.210409
     15          6           0        0.059873    2.213597    0.008914
     16          6           0       -1.207438    2.725101   -0.076986
     17          6           0       -2.166099    0.464975   -0.074122
     18          6           0       -3.357119   -0.356031    0.114543
     19          6           0       -2.341143    1.874786   -0.125212
     20          6           0       -3.327822   -1.699149    0.572375
     21          6           0       -4.647561    0.239482   -0.062284
     22          6           0       -3.651235    2.439725   -0.249042
     23          6           0       -5.813081   -0.552297    0.064855
     24          6           0       -4.756833    1.649186   -0.284806
     25          6           0       -4.483255   -2.444516    0.719917
     26          6           0       -5.739149   -1.880907    0.429901
     27          1           0        3.253631   -2.714908   -0.657240
     28          1           0        5.718718   -2.470594   -0.384094
     29          1           0        0.847065   -2.941553   -1.042135
     30          1           0        5.080338    2.339892    0.761598
     31          1           0        7.665194   -1.046527    0.152734
     32          1           0        2.671319    2.084047    0.482024
     33          1           0       -1.400406   -2.040797   -0.904451
     34          1           0        7.344696    1.356815    0.726627
     35          1           0        0.897767    2.897509    0.071167
     36          1           0       -1.362123    3.800482   -0.094497
     37          1           0       -3.738350    3.519035   -0.339993
     38          1           0       -2.385130   -2.142811    0.863827
     39          1           0       -5.745184    2.080384   -0.418456
     40          1           0       -6.778623   -0.081657   -0.101437
     41          1           0       -4.417818   -3.466386    1.081707
     42          1           0       -6.642712   -2.474205    0.532688
 ---------------------------------------------------------------------
 Rotational constants (GHZ):           0.6285369           0.1010723           0.0884059
 Leave Link  202 at Thu Sep  8 15:03:37 2022, MaxMem=  1342177280 cpu:               3.4 elap:               0.1
 (Enter /mnt/opt/groups/app-gaussian/g16-avx2/l301.exe)
 Standard basis: 6-31G(d,p) (6D, 7F)
 Ernie: Thresh=  0.10000D-02 Tol=  0.10000D-05 Strict=F.
 There are   470 symmetry adapted cartesian basis functions of A   symmetry.
 There are   470 symmetry adapted basis functions of A   symmetry.
   470 basis functions,   840 primitive gaussians,   470 cartesian basis functions
    86 alpha electrons       86 beta electrons
       nuclear repulsion energy      1976.1290921307 Hartrees.
 IExCor=  402 DFT=T Ex+Corr=B3LYP ExCW=0 ScaHFX=  0.200000
 ScaDFX=  0.800000  0.720000  1.000000  0.810000 ScalE2=  1.000000  1.000000
 IRadAn=      5 IRanWt=     -1 IRanGd=            0 ICorTp=0 IEmpDi=131
 NAtoms=   42 NActive=   42 NUniq=   42 SFac= 1.00D+00 NAtFMM=   60 NAOKFM=F Big=F
 Integral buffers will be    131072 words long.
 Raffenetti 2 integral format.
 Two-electron integral symmetry is turned on.
 R6Disp:  Grimme-D3 Dispersion energy=       -0.0390528317 Hartrees.
 Nuclear repulsion after empirical dispersion term =     1976.0900392990 Hartrees.
 Leave Link  301 at Thu Sep  8 15:03:37 2022, MaxMem=  1342177280 cpu:               4.6 elap:               0.1
 (Enter /mnt/opt/groups/app-gaussian/g16-avx2/l302.exe)
 NPDir=0 NMtPBC=     1 NCelOv=     1 NCel=       1 NClECP=     1 NCelD=      1
         NCelK=      1 NCelE2=     1 NClLst=     1 CellRange=     0.0.
 One-electron integrals computed using PRISM.
 One-electron integral symmetry used in STVInt
 NBasis=   470 RedAO= T EigKep=  1.63D-04  NBF=   470
 NBsUse=   470 1.00D-06 EigRej= -1.00D+00 NBFU=   470
 Precomputing XC quadrature grid using
 IXCGrd= 4 IRadAn=           5 IRanWt=          -1 IRanGd=           0 AccXCQ= 1.00D-12.
 Generated NRdTot=       0 NPtTot=           0 NUsed=           0 NTot=          32
 NSgBfM=   456   456   456   456   456 MxSgAt=    42 MxSgA2=    42.
 Leave Link  302 at Thu Sep  8 15:03:39 2022, MaxMem=  1342177280 cpu:              98.3 elap:               2.1
 (Enter /mnt/opt/groups/app-gaussian/g16-avx2/l303.exe)
 DipDrv:  MaxL=1.
 Leave Link  303 at Thu Sep  8 15:03:39 2022, MaxMem=  1342177280 cpu:               3.8 elap:               0.1
 (Enter /mnt/opt/groups/app-gaussian/g16-avx2/l401.exe)
 Initial guess from the checkpoint file:  "/scratch/9832370.torquesrv1.cis.gov.pl/Gau-126395.chk"
 B after Tr=    -0.000000    0.000000   -0.000000
         Rot=    1.000000    0.000011   -0.000002    0.000004 Ang=   0.00 deg.
 Guess basis will be translated and rotated to current coordinates.
 JPrj=2 DoOrth=T DoCkMO=T.
 Leave Link  401 at Thu Sep  8 15:03:40 2022, MaxMem=  1342177280 cpu:              69.2 elap:               1.5
 (Enter /mnt/opt/groups/app-gaussian/g16-avx2/l502.exe)
 Two-electron integrals replicated using symmetry.
 Closed shell SCF:
 Using DIIS extrapolation, IDIIS=    10.
 NGot=  1342177280 LenX=  1341707128 LenY=  1341485758
 Requested convergence on RMS density matrix=1.00D-08 within 500 cycles.
 Requested convergence on MAX density matrix=1.00D-06.
 Requested convergence on             energy=1.00D-06.
 Level shift goal  0.100 maximum shift  0.100.
 No special actions if energy rises.
 Dynamic level shift is on during FON iterations.

 Cycle   1  Pass 1  IDiag  1:
 FoFJK:  IHMeth= 1 ICntrl=       0 DoSepK=F KAlg= 0 I1Cent=           0 FoldK=F
 IRaf= 650000000 NMat=       1 IRICut=       1 DoRegI=T DoRafI=F ISym2E= 0 IDoP0=0 IntGTp=1.
 FoFCou: FMM=F IPFlag=           0 FMFlag=      100000 FMFlg1=           0
         NFxFlg=           0 DoJE=F BraDBF=F KetDBF=F FulRan=T
         wScrn=  0.000000 ICntrl=         0 IOpCl=  0 I1Cent=           0 NGrid=           0
         NMat0=    1 NMatS0=      1 NMatT0=    0 NMatD0=    1 NMtDS0=    0 NMtDT0=    0
 Symmetry not used in FoFCou.
 E= -1000.52048440249    
 DIIS: error= 3.43D-05 at cycle   1 NSaved=   1.
 NSaved= 1 IEnMin= 1 EnMin= -1000.52048440249     IErMin= 1 ErrMin= 3.43D-05
 ErrMax= 3.43D-05  0.00D+00 EMaxC= 1.00D+00 BMatC= 9.50D-07 BMatP= 9.50D-07
 IDIUse=1 WtCom= 1.00D+00 WtEn= 0.00D+00
 Coeff-Com:  0.100D+01
 Coeff:      0.100D+01
 Gap=     2.013 Goal=     0.100 Shift=    0.000
 RMSDP=4.94D-06 MaxDP=1.59D-04              OVMax= 2.74D-04

 Cycle   2  Pass 1  IDiag  1:
 E= -1000.52048659837     Delta-E=       -0.000002195880 Rises=F Damp=F
 DIIS: error= 4.96D-06 at cycle   2 NSaved=   2.
 NSaved= 2 IEnMin= 2 EnMin= -1000.52048659837     IErMin= 2 ErrMin= 4.96D-06
 ErrMax= 4.96D-06  0.00D+00 EMaxC= 1.00D+00 BMatC= 1.49D-08 BMatP= 9.50D-07
 IDIUse=1 WtCom= 1.00D+00 WtEn= 0.00D+00
 Coeff-Com: -0.810D-01 0.108D+01
 Coeff:     -0.810D-01 0.108D+01
 Gap=     0.129 Goal=     0.100 Shift=    0.000
 RMSDP=8.08D-07 MaxDP=2.37D-05 DE=-2.20D-06 OVMax= 6.66D-05

 Cycle   3  Pass 1  IDiag  1:
 E= -1000.52048661044     Delta-E=       -0.000000012064 Rises=F Damp=F
 DIIS: error= 5.52D-06 at cycle   3 NSaved=   3.
 NSaved= 3 IEnMin= 3 EnMin= -1000.52048661044     IErMin= 2 ErrMin= 4.96D-06
 ErrMax= 5.52D-06  0.00D+00 EMaxC= 1.00D+00 BMatC= 2.19D-08 BMatP= 1.49D-08
 IDIUse=1 WtCom= 1.00D+00 WtEn= 0.00D+00
 Coeff-Com: -0.574D-01 0.673D+00 0.384D+00
 Coeff:     -0.574D-01 0.673D+00 0.384D+00
 Gap=     0.129 Goal=     0.100 Shift=    0.000
 RMSDP=4.84D-07 MaxDP=2.52D-05 DE=-1.21D-08 OVMax= 5.94D-05

 Cycle   4  Pass 1  IDiag  1:
 E= -1000.52048663474     Delta-E=       -0.000000024302 Rises=F Damp=F
 DIIS: error= 1.44D-06 at cycle   4 NSaved=   4.
 NSaved= 4 IEnMin= 4 EnMin= -1000.52048663474     IErMin= 4 ErrMin= 1.44D-06
 ErrMax= 1.44D-06  0.00D+00 EMaxC= 1.00D+00 BMatC= 1.55D-09 BMatP= 1.49D-08
 IDIUse=1 WtCom= 1.00D+00 WtEn= 0.00D+00
 Coeff-Com: -0.134D-01 0.135D+00 0.216D+00 0.662D+00
 Coeff:     -0.134D-01 0.135D+00 0.216D+00 0.662D+00
 Gap=     0.129 Goal=     0.100 Shift=    0.000
 RMSDP=1.27D-07 MaxDP=6.95D-06 DE=-2.43D-08 OVMax= 1.59D-05

 Cycle   5  Pass 1  IDiag  1:
 E= -1000.52048663633     Delta-E=       -0.000000001593 Rises=F Damp=F
 DIIS: error= 4.34D-07 at cycle   5 NSaved=   5.
 NSaved= 5 IEnMin= 5 EnMin= -1000.52048663633     IErMin= 5 ErrMin= 4.34D-07
 ErrMax= 4.34D-07  0.00D+00 EMaxC= 1.00D+00 BMatC= 2.36D-10 BMatP= 1.55D-09
 IDIUse=1 WtCom= 1.00D+00 WtEn= 0.00D+00
 Coeff-Com: -0.101D-02-0.279D-02 0.794D-01 0.375D+00 0.550D+00
 Coeff:     -0.101D-02-0.279D-02 0.794D-01 0.375D+00 0.550D+00
 Gap=     0.129 Goal=     0.100 Shift=    0.000
 RMSDP=5.30D-08 MaxDP=2.78D-06 DE=-1.59D-09 OVMax= 6.96D-06

 Cycle   6  Pass 1  IDiag  1:
 E= -1000.52048663653     Delta-E=       -0.000000000200 Rises=F Damp=F
 DIIS: error= 2.22D-07 at cycle   6 NSaved=   6.
 NSaved= 6 IEnMin= 6 EnMin= -1000.52048663653     IErMin= 6 ErrMin= 2.22D-07
 ErrMax= 2.22D-07  0.00D+00 EMaxC= 1.00D+00 BMatC= 4.32D-11 BMatP= 2.36D-10
 IDIUse=1 WtCom= 1.00D+00 WtEn= 0.00D+00
 Coeff-Com:  0.116D-02-0.205D-01 0.207D-01 0.143D+00 0.350D+00 0.505D+00
 Coeff:      0.116D-02-0.205D-01 0.207D-01 0.143D+00 0.350D+00 0.505D+00
 Gap=     0.129 Goal=     0.100 Shift=    0.000
 RMSDP=2.27D-08 MaxDP=6.62D-07 DE=-2.00D-10 OVMax= 2.52D-06

 Cycle   7  Pass 1  IDiag  1:
 E= -1000.52048663662     Delta-E=       -0.000000000091 Rises=F Damp=F
 DIIS: error= 4.94D-08 at cycle   7 NSaved=   7.
 NSaved= 7 IEnMin= 7 EnMin= -1000.52048663662     IErMin= 7 ErrMin= 4.94D-08
 ErrMax= 4.94D-08  0.00D+00 EMaxC= 1.00D+00 BMatC= 3.01D-12 BMatP= 4.32D-11
 IDIUse=1 WtCom= 1.00D+00 WtEn= 0.00D+00
 Coeff-Com:  0.737D-03-0.119D-01 0.664D-02 0.576D-01 0.170D+00 0.299D+00
 Coeff-Com:  0.479D+00
 Coeff:      0.737D-03-0.119D-01 0.664D-02 0.576D-01 0.170D+00 0.299D+00
 Coeff:      0.479D+00
 Gap=     0.129 Goal=     0.100 Shift=    0.000
 RMSDP=5.05D-09 MaxDP=3.02D-07 DE=-9.09D-11 OVMax= 5.69D-07

 SCF Done:  E(RB3LYP) =  -1000.52048664     A.U. after    7 cycles
            NFock=  7  Conv=0.51D-08     -V/T= 2.0098
 KE= 9.907938818404D+02 PE=-6.268559397247D+03 EE= 2.301154989471D+03
 Leave Link  502 at Thu Sep  8 15:04:06 2022, MaxMem=  1342177280 cpu:            1173.5 elap:              25.4
 (Enter /mnt/opt/groups/app-gaussian/g16-avx2/l701.exe)
 ... and contract with generalized density number  0.
 Compute integral first derivatives.
 R6Disp: Adding Grimme-D3 dispersion energy 1st derivatives to the gradient.
 Leave Link  701 at Thu Sep  8 15:04:07 2022, MaxMem=  1342177280 cpu:              40.2 elap:               0.9
 (Enter /mnt/opt/groups/app-gaussian/g16-avx2/l702.exe)
 L702 exits ... SP integral derivatives will be done elsewhere.
 Leave Link  702 at Thu Sep  8 15:04:07 2022, MaxMem=  1342177280 cpu:               2.4 elap:               0.1
 (Enter /mnt/opt/groups/app-gaussian/g16-avx2/l703.exe)
 Integral derivatives from FoFJK, PRISM(SPDF).
 Compute integral first derivatives, UseDBF=F ICtDFT=           0.
 Calling FoFJK, ICntrl=      2127 FMM=F ISym2X=0 I1Cent= 0 IOpClX= 0 NMat=1 NMatS=1 NMatT=0.
 FoFJK:  IHMeth= 1 ICntrl=    2127 DoSepK=F KAlg= 0 I1Cent=           0 FoldK=F
 IRaf=         0 NMat=       1 IRICut=       1 DoRegI=T DoRafI=F ISym2E= 0 IDoP0=0 IntGTp=1.
 FoFCou: FMM=F IPFlag=           0 FMFlag=      100000 FMFlg1=         800
         NFxFlg=           0 DoJE=F BraDBF=F KetDBF=F FulRan=T
         wScrn=  0.000000 ICntrl=      2127 IOpCl=  0 I1Cent=           0 NGrid=           0
         NMat0=    1 NMatS0=      1 NMatT0=    0 NMatD0=    1 NMtDS0=    0 NMtDT0=    0
 Symmetry not used in FoFCou.
 Leave Link  703 at Thu Sep  8 15:04:17 2022, MaxMem=  1342177280 cpu:             453.0 elap:               9.9
 (Enter /mnt/opt/groups/app-gaussian/g16-avx2/l716.exe)
 Dipole        =-3.06136710D-02 2.71397530D-02 1.67878447D-02
 ***** Axes restored to original set *****
 -------------------------------------------------------------------
 Center     Atomic                   Forces (Hartrees/Bohr)
 Number     Number              X              Y              Z
 -------------------------------------------------------------------
      1        6           0.000001387   -0.000000229    0.000000018
      2        6           0.000000330   -0.000001592    0.000000181
      3        6          -0.000002066    0.000001707   -0.000000714
      4        6           0.000000315    0.000000291   -0.000000042
      5        6          -0.000001007    0.000000965   -0.000000018
      6        6          -0.000002640    0.000002006    0.000002184
      7        6           0.000001304   -0.000000492    0.000000078
      8        6          -0.000000204    0.000000317    0.000000279
      9        6          -0.000000256    0.000000007    0.000000201
     10        6          -0.000004123   -0.000000081   -0.000001096
     11        6           0.000003896    0.000000517    0.000000164
     12        6          -0.000001867    0.000000212    0.000000944
     13        6          -0.000000444    0.000000355    0.000000216
     14        6           0.000001748   -0.000001509    0.000000684
     15        6           0.000002819   -0.000003441   -0.000000530
     16        6           0.000001346   -0.000000516    0.000000224
     17        6          -0.000001776   -0.000001688   -0.000001590
     18        6           0.000001413   -0.000000986   -0.000001387
     19        6          -0.000002045    0.000000506    0.000000368
     20        6          -0.000000171    0.000000177    0.000000148
     21        6          -0.000000006    0.000001265    0.000000266
     22        6           0.000000962    0.000000498   -0.000000111
     23        6          -0.000000330   -0.000000856    0.000000169
     24        6          -0.000000626   -0.000001176   -0.000000097
     25        6           0.000000114    0.000000262   -0.000000075
     26        6           0.000000287   -0.000000146   -0.000000501
     27        1          -0.000000412    0.000000148   -0.000000077
     28        1           0.000000075    0.000000072   -0.000000023
     29        1           0.000000052   -0.000000148   -0.000000345
     30        1          -0.000000135    0.000000451    0.000000200
     31        1          -0.000000058    0.000000224    0.000000131
     32        1          -0.000002735    0.000003468   -0.000000161
     33        1          -0.000000538   -0.000000213    0.000000019
     34        1          -0.000000262    0.000000359    0.000000130
     35        1           0.000004029    0.000000499    0.000000961
     36        1           0.000000331   -0.000000111    0.000000134
     37        1          -0.000000185   -0.000000089    0.000000117
     38        1           0.000001084   -0.000000165   -0.000000458
     39        1           0.000000028   -0.000000102   -0.000000111
     40        1           0.000000127   -0.000000112   -0.000000152
     41        1           0.000000044   -0.000000249   -0.000000186
     42        1           0.000000197   -0.000000405   -0.000000139
 -------------------------------------------------------------------
 Cartesian Forces:  Max     0.000004123 RMS     0.000001138
 Leave Link  716 at Thu Sep  8 15:04:17 2022, MaxMem=  1342177280 cpu:               2.3 elap:               0.1
 (Enter /mnt/opt/groups/app-gaussian/g16-avx2/l103.exe)

 GradGradGradGradGradGradGradGradGradGradGradGradGradGradGradGradGradGrad
 Berny optimization.
 Using GEDIIS/GDIIS optimizer.
 FormGI is forming the generalized inverse of G from B-inverse, IUseBI=4.
 Internal  Forces:  Max     0.000014197 RMS     0.000001619
 Search for a local minimum.
 Step number   3 out of a maximum of  252
 All quantities printed in internal units (Hartrees-Bohrs-Radians)
 RMS Force = .16188D-05 SwitMx=.10000D-02 MixMth= 2
 Mixed Optimization -- En-DIIS/RFO-DIIS
 Swapping is turned off.
 Update second derivatives using D2CorX and points    2    3
 DE= -3.95D-07 DEPred=-3.98D-07 R= 9.90D-01
 Trust test= 9.90D-01 RLast= 3.00D-03 DXMaxT set to 1.50D-01
 ITU=  0 -1  0
     Eigenvalues ---    0.01506   0.01566   0.01639   0.01658   0.01672
     Eigenvalues ---    0.01687   0.01722   0.01739   0.01762   0.01769
     Eigenvalues ---    0.01778   0.01790   0.01817   0.01865   0.01968
     Eigenvalues ---    0.01989   0.01994   0.02024   0.02043   0.02049
     Eigenvalues ---    0.02069   0.02083   0.02084   0.02095   0.02105
     Eigenvalues ---    0.02106   0.02108   0.02111   0.02118   0.02127
     Eigenvalues ---    0.02157   0.02180   0.02182   0.02240   0.02244
     Eigenvalues ---    0.02270   0.02283   0.02287   0.03761   0.15931
     Eigenvalues ---    0.15962   0.15964   0.15980   0.15983   0.15993
     Eigenvalues ---    0.15995   0.15997   0.15998   0.15998   0.15999
     Eigenvalues ---    0.16000   0.16000   0.16000   0.16000   0.16152
     Eigenvalues ---    0.21993   0.22000   0.22323   0.22454   0.22542
     Eigenvalues ---    0.22568   0.22703   0.23229   0.23841   0.24021
     Eigenvalues ---    0.24291   0.24407   0.24482   0.24532   0.24604
     Eigenvalues ---    0.24823   0.24954   0.29185   0.34608   0.35088
     Eigenvalues ---    0.35162   0.35169   0.35176   0.35197   0.35204
     Eigenvalues ---    0.35209   0.35212   0.35274   0.35281   0.35281
     Eigenvalues ---    0.35284   0.35301   0.35438   0.35582   0.35757
     Eigenvalues ---    0.35804   0.36021   0.36582   0.37417   0.38228
     Eigenvalues ---    0.38951   0.39291   0.39344   0.40057   0.40196
     Eigenvalues ---    0.40314   0.40747   0.41087   0.41499   0.41673
     Eigenvalues ---    0.42143   0.42204   0.42359   0.43794   0.44292
     Eigenvalues ---    0.45798   0.46064   0.47151   0.48320   0.48630
     Eigenvalues ---    0.49419   0.49921   0.51096   0.51721   0.56228
 En-DIIS/RFO-DIIS/Sim-DIIS IScMMF=       -3 using points:     3    2    1
 RFO step:  Lambda=-2.11840187D-09.
 NNeg= 0 NGDIIS= 3 SimSw=  2.50D-03 Rises=F DC= -3.95D-07 SmlDif=  1.00D-05
 NRisDI= 0 DoIntr=F SqrtH=F CThrHd= 10.0 CDAdj=  3.0
 RMS Error=  0.1267360420D-04 NUsed= 3 OKEnD=F EnDIS=F
 InvSVX:  RCond= 1.10D-07 Info=           0 Equed=N FErr=  4.94D-15 BErr=  4.69D-17
 DidBck=T Rises=F RFO-DIIS coefs:    0.60081    0.09997    0.29923
 Iteration  1 RMS(Cart)=  0.00003683 RMS(Int)=  0.00000000
 Iteration  2 RMS(Cart)=  0.00000000 RMS(Int)=  0.00000000
 ITry= 1 IFail=0 DXMaxC= 1.19D-04 DCOld= 1.00D+10 DXMaxT= 1.50D-01 DXLimC= 3.00D+00 Rises=F
 Variable       Old X    -DE/DX   Delta X   Delta X   Delta X     New X
                                 (Linear)    (Quad)   (Total)
    R1        2.65164   0.00000   0.00000  -0.00000   0.00000   2.65164
    R2        2.63487   0.00000  -0.00000   0.00000   0.00000   2.63487
    R3        2.05530  -0.00000   0.00000  -0.00000  -0.00000   2.05530
    R4        2.69562  -0.00000   0.00000  -0.00000  -0.00000   2.69562
    R5        2.71917   0.00000   0.00000   0.00000   0.00000   2.71918
    R6        2.72367  -0.00000  -0.00001   0.00000  -0.00000   2.72366
    R7        2.70906   0.00000   0.00001  -0.00001   0.00000   2.70906
    R8        2.59269  -0.00000  -0.00000   0.00000  -0.00000   2.59268
    R9        2.05388   0.00000   0.00000  -0.00000   0.00000   2.05388
   R10        2.69607  -0.00000   0.00000  -0.00000  -0.00000   2.69607
   R11        2.65744  -0.00000  -0.00000  -0.00000  -0.00000   2.65744
   R12        2.63688  -0.00001  -0.00002   0.00001  -0.00001   2.63687
   R13        2.76320  -0.00001  -0.00003   0.00000  -0.00002   2.76317
   R14        2.56697   0.00000  -0.00000   0.00000   0.00000   2.56697
   R15        2.05356   0.00000   0.00000  -0.00000   0.00000   2.05356
   R16        2.59297  -0.00000  -0.00000   0.00000  -0.00000   2.59297
   R17        2.05411   0.00000   0.00000  -0.00000   0.00000   2.05411
   R18        2.68978   0.00000   0.00000  -0.00000   0.00000   2.68978
   R19        2.05221  -0.00000  -0.00000  -0.00000  -0.00000   2.05221
   R20        2.04979   0.00000   0.00001  -0.00000   0.00001   2.04979
   R21        2.68632  -0.00000  -0.00001   0.00001  -0.00000   2.68631
   R22        2.68250  -0.00001  -0.00001   0.00000  -0.00001   2.68249
   R23        2.72867  -0.00000   0.00001  -0.00001   0.00000   2.72867
   R24        2.04373   0.00000   0.00000  -0.00000   0.00000   2.04373
   R25        2.05216  -0.00000   0.00000  -0.00000  -0.00000   2.05216
   R26        2.72970  -0.00000  -0.00000   0.00000  -0.00000   2.72970
   R27        2.58768  -0.00000  -0.00000   0.00000  -0.00000   2.58768
   R28        2.04726   0.00000   0.00001  -0.00000   0.00001   2.04727
   R29        2.67958   0.00000   0.00000   0.00000   0.00000   2.67959
   R30        2.05336  -0.00000   0.00000  -0.00000  -0.00000   2.05336
   R31        2.75678  -0.00000   0.00000  -0.00000  -0.00000   2.75678
   R32        2.68635   0.00000   0.00000   0.00000   0.00000   2.68635
   R33        2.68210  -0.00000  -0.00000   0.00000  -0.00000   2.68210
   R34        2.70643   0.00000  -0.00000   0.00000   0.00000   2.70643
   R35        2.70623  -0.00000   0.00000  -0.00000  -0.00000   2.70623
   R36        2.61327  -0.00000  -0.00000   0.00000  -0.00000   2.61327
   R37        2.04444   0.00000   0.00000  -0.00000   0.00000   2.04444
   R38        2.67349   0.00000  -0.00000   0.00000   0.00000   2.67349
   R39        2.70483   0.00000   0.00000  -0.00000   0.00000   2.70483
   R40        2.56932   0.00000  -0.00000   0.00000   0.00000   2.56932
   R41        2.05344   0.00000   0.00000  -0.00000   0.00000   2.05344
   R42        2.60750   0.00000  -0.00000   0.00000   0.00000   2.60750
   R43        2.05401  -0.00000   0.00000  -0.00000  -0.00000   2.05401
   R44        2.05332  -0.00000  -0.00000   0.00000  -0.00000   2.05332
   R45        2.65843   0.00000  -0.00000  -0.00000  -0.00000   2.65843
   R46        2.05224   0.00000   0.00000  -0.00000   0.00000   2.05224
   R47        2.05189  -0.00000   0.00000  -0.00000  -0.00000   2.05189
    A1        2.12666  -0.00000  -0.00000  -0.00000  -0.00000   2.12666
    A2        2.07950   0.00000   0.00000   0.00000   0.00000   2.07950
    A3        2.07701   0.00000  -0.00000   0.00000  -0.00000   2.07701
    A4        2.14166   0.00000  -0.00000  -0.00000  -0.00000   2.14166
    A5        2.06654   0.00000   0.00000   0.00000   0.00000   2.06654
    A6        2.07497  -0.00000  -0.00000  -0.00000  -0.00000   2.07497
    A7        2.09669  -0.00000  -0.00001   0.00000  -0.00001   2.09669
    A8        2.11875   0.00000   0.00001  -0.00000   0.00001   2.11875
    A9        2.06748  -0.00000  -0.00000   0.00000  -0.00000   2.06748
   A10        2.10793  -0.00000  -0.00000   0.00000  -0.00000   2.10793
   A11        2.07016   0.00000   0.00000  -0.00000   0.00000   2.07016
   A12        2.10510   0.00000  -0.00000   0.00000   0.00000   2.10510
   A13        2.07095   0.00000   0.00000  -0.00000   0.00000   2.07095
   A14        2.08240   0.00000  -0.00000   0.00000   0.00000   2.08240
   A15        2.12984  -0.00000  -0.00000  -0.00000  -0.00000   2.12984
   A16        2.05817   0.00001   0.00002  -0.00000   0.00001   2.05818
   A17        2.07870   0.00000   0.00001  -0.00000   0.00000   2.07870
   A18        2.14629  -0.00001  -0.00002   0.00000  -0.00002   2.14627
   A19        2.12058  -0.00000  -0.00000   0.00000  -0.00000   2.12058
   A20        2.06682   0.00000   0.00000  -0.00000   0.00000   2.06682
   A21        2.09566   0.00000  -0.00000   0.00000   0.00000   2.09566
   A22        2.10956  -0.00000  -0.00000   0.00000  -0.00000   2.10956
   A23        2.07053   0.00000   0.00001  -0.00000   0.00000   2.07053
   A24        2.10310   0.00000  -0.00000   0.00000   0.00000   2.10310
   A25        2.10129   0.00000   0.00000  -0.00000   0.00000   2.10129
   A26        2.09690  -0.00000  -0.00000   0.00000  -0.00000   2.09689
   A27        2.08500  -0.00000   0.00000  -0.00000  -0.00000   2.08500
   A28        2.13578  -0.00000  -0.00001  -0.00000  -0.00001   2.13577
   A29        2.04627   0.00000   0.00002  -0.00000   0.00001   2.04629
   A30        2.10087  -0.00000  -0.00001   0.00000  -0.00001   2.10087
   A31        2.09415   0.00000   0.00000   0.00000   0.00000   2.09416
   A32        2.11487  -0.00001  -0.00002   0.00000  -0.00002   2.11485
   A33        2.07336   0.00001   0.00002  -0.00000   0.00001   2.07337
   A34        2.13422  -0.00000  -0.00000  -0.00000  -0.00000   2.13422
   A35        2.07442   0.00000  -0.00000   0.00000   0.00000   2.07442
   A36        2.07172   0.00000   0.00000  -0.00000   0.00000   2.07172
   A37        2.10165   0.00000   0.00000  -0.00000   0.00000   2.10165
   A38        2.09654  -0.00000  -0.00000   0.00000  -0.00000   2.09654
   A39        2.08499  -0.00000   0.00000  -0.00000   0.00000   2.08499
   A40        2.05350   0.00000  -0.00000   0.00000  -0.00000   2.05350
   A41        2.09303  -0.00000  -0.00001   0.00000  -0.00001   2.09302
   A42        2.13220   0.00000   0.00001  -0.00000   0.00001   2.13221
   A43        2.11097  -0.00000  -0.00001  -0.00000  -0.00001   2.11096
   A44        2.09413  -0.00000  -0.00001   0.00000  -0.00001   2.09412
   A45        2.07554   0.00000   0.00001  -0.00000   0.00001   2.07556
   A46        2.11541  -0.00000  -0.00000   0.00000   0.00000   2.11541
   A47        2.09723  -0.00000  -0.00000   0.00000  -0.00000   2.09722
   A48        2.07044   0.00000   0.00000  -0.00000   0.00000   2.07045
   A49        2.17394  -0.00000  -0.00000   0.00000  -0.00000   2.17394
   A50        2.05792  -0.00000   0.00000  -0.00000  -0.00000   2.05792
   A51        2.05133   0.00000   0.00000  -0.00000   0.00000   2.05133
   A52        2.16209  -0.00000  -0.00000   0.00000  -0.00000   2.16209
   A53        2.07790  -0.00000   0.00000  -0.00000  -0.00000   2.07790
   A54        2.03971   0.00000   0.00000   0.00000   0.00000   2.03971
   A55        2.08868  -0.00000   0.00000   0.00000   0.00000   2.08868
   A56        2.09186   0.00000   0.00000  -0.00000  -0.00000   2.09186
   A57        2.10248  -0.00000  -0.00000   0.00000  -0.00000   2.10248
   A58        2.12613  -0.00000   0.00000  -0.00000  -0.00000   2.12613
   A59        2.08628  -0.00000  -0.00000  -0.00000  -0.00000   2.08628
   A60        2.06947   0.00000  -0.00000   0.00000   0.00000   2.06947
   A61        2.09266  -0.00000  -0.00000   0.00000  -0.00000   2.09266
   A62        2.09152   0.00000  -0.00000   0.00000   0.00000   2.09152
   A63        2.09703   0.00000   0.00000  -0.00000   0.00000   2.09703
   A64        2.11391  -0.00000   0.00000  -0.00000  -0.00000   2.11391
   A65        2.06282   0.00000   0.00000   0.00000   0.00000   2.06282
   A66        2.10613   0.00000  -0.00000   0.00000   0.00000   2.10613
   A67        2.11591  -0.00000   0.00000  -0.00000  -0.00000   2.11591
   A68        2.06661  -0.00000   0.00000  -0.00000  -0.00000   2.06661
   A69        2.10017   0.00000  -0.00000   0.00000   0.00000   2.10017
   A70        2.10190   0.00000   0.00000  -0.00000   0.00000   2.10190
   A71        2.07078   0.00000   0.00000  -0.00000   0.00000   2.07078
   A72        2.10849  -0.00000  -0.00000   0.00000  -0.00000   2.10849
   A73        2.10362  -0.00000  -0.00000   0.00000  -0.00000   2.10362
   A74        2.08560   0.00000  -0.00000   0.00000   0.00000   2.08560
   A75        2.09376  -0.00000   0.00000  -0.00000  -0.00000   2.09376
   A76        2.08075   0.00000  -0.00000   0.00000   0.00000   2.08075
   A77        2.10201   0.00000  -0.00000   0.00000   0.00000   2.10201
   A78        2.09957  -0.00000   0.00000  -0.00000  -0.00000   2.09956
    D1        3.13633   0.00000   0.00001  -0.00000   0.00000   3.13633
    D2        0.00081  -0.00000  -0.00000  -0.00000  -0.00001   0.00080
    D3        0.00042  -0.00000   0.00000  -0.00000  -0.00000   0.00042
    D4       -3.13510  -0.00000  -0.00001  -0.00000  -0.00001  -3.13511
    D5        0.01272  -0.00000  -0.00001  -0.00000  -0.00001   0.01271
    D6        3.12898  -0.00000  -0.00001  -0.00000  -0.00001   3.12897
    D7       -3.13455  -0.00000  -0.00000  -0.00000  -0.00000  -3.13455
    D8       -0.01829  -0.00000  -0.00000  -0.00000  -0.00000  -0.01829
    D9       -3.13348  -0.00000  -0.00000  -0.00000  -0.00001  -3.13348
   D10        0.00713  -0.00000  -0.00000  -0.00000  -0.00001   0.00712
   D11        0.00201   0.00000   0.00000  -0.00000   0.00000   0.00201
   D12       -3.14057   0.00000   0.00001  -0.00000   0.00000  -3.14057
   D13        3.13100   0.00000   0.00001   0.00000   0.00001   3.13101
   D14       -0.00965   0.00000   0.00000   0.00000   0.00001  -0.00964
   D15       -0.00475  -0.00000  -0.00000   0.00000  -0.00000  -0.00475
   D16        3.13779  -0.00000  -0.00000   0.00000  -0.00000   3.13778
   D17       -0.01710   0.00000   0.00002   0.00000   0.00002  -0.01708
   D18        3.13255  -0.00000  -0.00001   0.00000  -0.00000   3.13255
   D19       -3.13409   0.00000   0.00002   0.00001   0.00002  -3.13407
   D20        0.01556  -0.00000  -0.00001   0.00000  -0.00000   0.01555
   D21        3.07105   0.00000   0.00001   0.00000   0.00001   3.07106
   D22       -0.08772  -0.00000  -0.00000   0.00000   0.00000  -0.08772
   D23       -0.09547   0.00000   0.00001   0.00000   0.00001  -0.09546
   D24        3.02895  -0.00000  -0.00000   0.00000  -0.00000   3.02895
   D25        0.00095  -0.00000  -0.00000  -0.00000  -0.00000   0.00095
   D26        3.14153  -0.00000   0.00000  -0.00000   0.00000   3.14153
   D27       -3.13963  -0.00000  -0.00000   0.00000  -0.00000  -3.13964
   D28        0.00095  -0.00000  -0.00000   0.00000  -0.00000   0.00095
   D29        0.00468  -0.00000   0.00000  -0.00000  -0.00000   0.00468
   D30       -3.13922  -0.00000  -0.00000  -0.00000  -0.00000  -3.13922
   D31       -3.13788   0.00000   0.00000  -0.00000  -0.00000  -3.13788
   D32        0.00140  -0.00000   0.00000  -0.00000  -0.00000   0.00140
   D33        0.00495   0.00000   0.00001  -0.00000   0.00001   0.00495
   D34        3.12219   0.00000   0.00001   0.00000   0.00001   3.12220
   D35       -3.13567   0.00000   0.00000   0.00000   0.00000  -3.13566
   D36       -0.01843   0.00000   0.00001   0.00000   0.00001  -0.01842
   D37        0.00832  -0.00000  -0.00002  -0.00000  -0.00002   0.00830
   D38       -3.10818  -0.00000  -0.00002  -0.00001  -0.00003  -3.10820
   D39        3.14152   0.00000   0.00001  -0.00000   0.00001   3.14153
   D40        0.02503  -0.00000   0.00001  -0.00001   0.00000   0.02503
   D41        0.13591  -0.00000   0.00000  -0.00001  -0.00001   0.13590
   D42       -2.96197  -0.00000   0.00000  -0.00001  -0.00001  -2.96198
   D43       -2.99720  -0.00000  -0.00002  -0.00001  -0.00004  -2.99724
   D44        0.18810  -0.00000  -0.00002  -0.00001  -0.00004   0.18807
   D45        0.02329  -0.00000  -0.00000  -0.00000  -0.00000   0.02329
   D46        3.08309  -0.00000  -0.00001   0.00000  -0.00001   3.08308
   D47       -3.10084   0.00000   0.00001  -0.00000   0.00001  -3.10083
   D48       -0.04105  -0.00000   0.00000  -0.00000   0.00000  -0.04105
   D49       -0.00177   0.00000   0.00000   0.00000   0.00000  -0.00177
   D50        3.13944  -0.00000  -0.00000   0.00000  -0.00000   3.13943
   D51       -3.14101   0.00000   0.00000  -0.00000   0.00000  -3.14101
   D52        0.00020  -0.00000  -0.00000  -0.00000  -0.00000   0.00020
   D53       -0.00111   0.00000   0.00000   0.00000   0.00000  -0.00111
   D54        3.14086   0.00000   0.00000   0.00000   0.00000   3.14086
   D55        3.14149  -0.00000  -0.00000   0.00000  -0.00000   3.14148
   D56        0.00028   0.00000  -0.00000   0.00000  -0.00000   0.00028
   D57       -0.20483   0.00000   0.00001   0.00001   0.00002  -0.20481
   D58        3.03585   0.00000   0.00002   0.00000   0.00002   3.03586
   D59        2.89409   0.00000   0.00001   0.00001   0.00002   2.89410
   D60       -0.14843   0.00000   0.00002   0.00000   0.00002  -0.14841
   D61        3.06421   0.00000   0.00001  -0.00000   0.00000   3.06421
   D62        0.00014  -0.00000  -0.00000  -0.00001  -0.00001   0.00013
   D63       -0.03418   0.00000   0.00001  -0.00001  -0.00000  -0.03418
   D64       -3.09824  -0.00000  -0.00000  -0.00001  -0.00001  -3.09826
   D65        0.12879  -0.00000  -0.00001  -0.00000  -0.00001   0.12878
   D66       -3.11426  -0.00000  -0.00002   0.00001  -0.00001  -3.11427
   D67       -2.93113  -0.00000   0.00000  -0.00001  -0.00000  -2.93113
   D68        0.10901  -0.00000  -0.00001   0.00000  -0.00001   0.10900
   D69       -2.88411  -0.00000  -0.00001   0.00001  -0.00000  -2.88411
   D70        0.25607  -0.00000  -0.00003   0.00000  -0.00003   0.25604
   D71        0.36117  -0.00000   0.00000  -0.00000  -0.00000   0.36117
   D72       -2.78184  -0.00000  -0.00002  -0.00001  -0.00003  -2.78186
   D73        0.10600  -0.00000  -0.00001   0.00000  -0.00001   0.10599
   D74       -3.05168  -0.00000  -0.00001  -0.00000  -0.00001  -3.05168
   D75       -3.11230   0.00000  -0.00000   0.00001   0.00000  -3.11230
   D76        0.01320   0.00000   0.00000   0.00000   0.00000   0.01321
   D77        0.00802  -0.00000  -0.00000   0.00000  -0.00000   0.00802
   D78       -3.11408  -0.00000  -0.00000  -0.00000  -0.00000  -3.11408
   D79       -3.11773  -0.00000  -0.00001   0.00001   0.00000  -3.11773
   D80        0.04336  -0.00000  -0.00001   0.00001  -0.00000   0.04336
   D81        0.33487  -0.00000  -0.00001  -0.00000  -0.00001   0.33486
   D82       -2.89930  -0.00000  -0.00003   0.00000  -0.00003  -2.89933
   D83       -2.80531   0.00000   0.00001   0.00000   0.00001  -2.80530
   D84        0.24370  -0.00000  -0.00001   0.00001  -0.00000   0.24370
   D85       -0.18591   0.00000   0.00002  -0.00001   0.00002  -0.18590
   D86        2.93606   0.00000   0.00002  -0.00000   0.00002   2.93608
   D87        2.95436  -0.00000   0.00000  -0.00001  -0.00001   2.95436
   D88       -0.20685   0.00000   0.00000  -0.00001  -0.00000  -0.20685
   D89       -3.12700  -0.00000  -0.00001   0.00001  -0.00001  -3.12701
   D90        0.07014  -0.00000  -0.00001   0.00000  -0.00001   0.07013
   D91        0.10531   0.00000   0.00001   0.00000   0.00001   0.10531
   D92       -2.98073  -0.00000   0.00001  -0.00000   0.00000  -2.98073
   D93        3.09855   0.00000   0.00001  -0.00001   0.00001   3.09856
   D94       -0.11051   0.00000   0.00001  -0.00000   0.00001  -0.11051
   D95       -0.12919  -0.00000  -0.00001  -0.00000  -0.00001  -0.12920
   D96        2.94493   0.00000  -0.00000  -0.00000  -0.00001   2.94493
   D97       -3.13049   0.00000   0.00001   0.00000   0.00001  -3.13048
   D98        0.03836  -0.00000  -0.00000   0.00000   0.00000   0.03837
   D99        0.03075   0.00000   0.00001   0.00000   0.00001   0.03076
   D100      -3.08357  -0.00000  -0.00000   0.00000  -0.00000  -3.08357
   D101      -0.01182   0.00000  -0.00000  -0.00000  -0.00000  -0.01182
   D102      -3.13207  -0.00000  -0.00000   0.00000  -0.00000  -3.13207
   D103       3.07474   0.00000  -0.00000   0.00000   0.00000   3.07474
   D104      -0.04551   0.00000  -0.00000   0.00000   0.00000  -0.04551
   D105       0.06268  -0.00000   0.00000   0.00000   0.00000   0.06268
   D106      -3.11239  -0.00000  -0.00000   0.00000   0.00000  -3.11239
   D107      -3.01123  -0.00000   0.00000  -0.00000   0.00000  -3.01123
   D108       0.09689  -0.00000  -0.00000   0.00000   0.00000   0.09689
   D109      -0.06979  -0.00000  -0.00001  -0.00000  -0.00001  -0.06980
   D110       3.13950  -0.00000  -0.00000   0.00000  -0.00000   3.13950
   D111       3.00416  -0.00000  -0.00001   0.00000  -0.00001   3.00416
   D112      -0.06973  -0.00000  -0.00000   0.00000  -0.00000  -0.06973
   D113       0.11184  -0.00000  -0.00000   0.00000  -0.00000   0.11184
   D114      -3.09893  -0.00000  -0.00001   0.00000  -0.00000  -3.09894
   D115      -3.05770   0.00000   0.00000   0.00000   0.00001  -3.05769
   D116       0.01472   0.00000   0.00000   0.00000   0.00000   0.01472
   D117       0.03422   0.00000   0.00000  -0.00000   0.00000   0.03423
   D118       3.13154   0.00000  -0.00000   0.00000  -0.00000   3.13154
   D119      -3.07326   0.00000   0.00001  -0.00000   0.00000  -3.07326
   D120       0.02405  -0.00000   0.00000  -0.00000  -0.00000   0.02405
   D121      -0.06039  -0.00000  -0.00000  -0.00000  -0.00000  -0.06039
   D122       3.12542  -0.00000   0.00000  -0.00000   0.00000   3.12542
   D123       3.05977   0.00000  -0.00000  -0.00000  -0.00000   3.05976
   D124      -0.03761   0.00000   0.00000  -0.00000   0.00000  -0.03761
         Item               Value     Threshold  Converged?
 Maximum Force            0.000014     0.000450     YES
 RMS     Force            0.000002     0.000300     YES
 Maximum Displacement     0.000119     0.001800     YES
 RMS     Displacement     0.000037     0.001200     YES
 Predicted change in Energy=-1.156777D-09
 Optimization completed.
    -- Stationary point found.
                           ----------------------------
                           !   Optimized Parameters   !
                           ! (Angstroms and Degrees)  !
 --------------------------                            --------------------------
 ! Name  Definition              Value          Derivative Info.                !
 --------------------------------------------------------------------------------
 ! R1    R(1,2)                  1.4032         -DE/DX =    0.0                 !
 ! R2    R(1,3)                  1.3943         -DE/DX =    0.0                 !
 ! R3    R(1,27)                 1.0876         -DE/DX =    0.0                 !
 ! R4    R(2,4)                  1.4265         -DE/DX =    0.0                 !
 ! R5    R(2,5)                  1.4389         -DE/DX =    0.0                 !
 ! R6    R(3,6)                  1.4413         -DE/DX =    0.0                 !
 ! R7    R(3,7)                  1.4336         -DE/DX =    0.0                 !
 ! R8    R(4,9)                  1.372          -DE/DX =    0.0                 !
 ! R9    R(4,28)                 1.0869         -DE/DX =    0.0                 !
 ! R10   R(5,8)                  1.4267         -DE/DX =    0.0                 !
 ! R11   R(5,10)                 1.4063         -DE/DX =    0.0                 !
 ! R12   R(6,10)                 1.3954         -DE/DX =    0.0                 !
 ! R13   R(6,11)                 1.4622         -DE/DX =    0.0                 !
 ! R14   R(7,12)                 1.3584         -DE/DX =    0.0                 !
 ! R15   R(7,29)                 1.0867         -DE/DX =    0.0                 !
 ! R16   R(8,13)                 1.3721         -DE/DX =    0.0                 !
 ! R17   R(8,30)                 1.087          -DE/DX =    0.0                 !
 ! R18   R(9,13)                 1.4234         -DE/DX =    0.0                 !
 ! R19   R(9,31)                 1.086          -DE/DX =    0.0                 !
 ! R20   R(10,32)                1.0847         -DE/DX =    0.0                 !
 ! R21   R(11,14)                1.4215         -DE/DX =    0.0                 !
 ! R22   R(11,15)                1.4195         -DE/DX =    0.0                 !
 ! R23   R(12,14)                1.444          -DE/DX =    0.0                 !
 ! R24   R(12,33)                1.0815         -DE/DX =    0.0                 !
 ! R25   R(13,34)                1.086          -DE/DX =    0.0                 !
 ! R26   R(14,17)                1.4445         -DE/DX =    0.0                 !
 ! R27   R(15,16)                1.3693         -DE/DX =    0.0                 !
 ! R28   R(15,35)                1.0834         -DE/DX =    0.0                 !
 ! R29   R(16,19)                1.418          -DE/DX =    0.0                 !
 ! R30   R(16,36)                1.0866         -DE/DX =    0.0                 !
 ! R31   R(17,18)                1.4588         -DE/DX =    0.0                 !
 ! R32   R(17,19)                1.4216         -DE/DX =    0.0                 !
 ! R33   R(18,20)                1.4193         -DE/DX =    0.0                 !
 ! R34   R(18,21)                1.4322         -DE/DX =    0.0                 !
 ! R35   R(19,22)                1.4321         -DE/DX =    0.0                 !
 ! R36   R(20,25)                1.3829         -DE/DX =    0.0                 !
 ! R37   R(20,38)                1.0819         -DE/DX =    0.0                 !
 ! R38   R(21,23)                1.4147         -DE/DX =    0.0                 !
 ! R39   R(21,24)                1.4313         -DE/DX =    0.0                 !
 ! R40   R(22,24)                1.3596         -DE/DX =    0.0                 !
 ! R41   R(22,37)                1.0866         -DE/DX =    0.0                 !
 ! R42   R(23,26)                1.3798         -DE/DX =    0.0                 !
 ! R43   R(23,40)                1.0869         -DE/DX =    0.0                 !
 ! R44   R(24,39)                1.0866         -DE/DX =    0.0                 !
 ! R45   R(25,26)                1.4068         -DE/DX =    0.0                 !
 ! R46   R(25,41)                1.086          -DE/DX =    0.0                 !
 ! R47   R(26,42)                1.0858         -DE/DX =    0.0                 !
 ! A1    A(2,1,3)              121.8486         -DE/DX =    0.0                 !
 ! A2    A(2,1,27)             119.1466         -DE/DX =    0.0                 !
 ! A3    A(3,1,27)             119.0041         -DE/DX =    0.0                 !
 ! A4    A(1,2,4)              122.708          -DE/DX =    0.0                 !
 ! A5    A(1,2,5)              118.4041         -DE/DX =    0.0                 !
 ! A6    A(4,2,5)              118.8871         -DE/DX =    0.0                 !
 ! A7    A(1,3,6)              120.1316         -DE/DX =    0.0                 !
 ! A8    A(1,3,7)              121.3952         -DE/DX =    0.0                 !
 ! A9    A(6,3,7)              118.4577         -DE/DX =    0.0                 !
 ! A10   A(2,4,9)              120.7755         -DE/DX =    0.0                 !
 ! A11   A(2,4,28)             118.6111         -DE/DX =    0.0                 !
 ! A12   A(9,4,28)             120.6134         -DE/DX =    0.0                 !
 ! A13   A(2,5,8)              118.6568         -DE/DX =    0.0                 !
 ! A14   A(2,5,10)             119.3125         -DE/DX =    0.0                 !
 ! A15   A(8,5,10)             122.0307         -DE/DX =    0.0                 !
 ! A16   A(3,6,10)             117.9244         -DE/DX =    0.0                 !
 ! A17   A(3,6,11)             119.1005         -DE/DX =    0.0                 !
 ! A18   A(10,6,11)            122.9735         -DE/DX =    0.0                 !
 ! A19   A(3,7,12)             121.5005         -DE/DX =    0.0                 !
 ! A20   A(3,7,29)             118.4198         -DE/DX =    0.0                 !
 ! A21   A(12,7,29)            120.0724         -DE/DX =    0.0                 !
 ! A22   A(5,8,13)             120.8689         -DE/DX =    0.0                 !
 ! A23   A(5,8,30)             118.6325         -DE/DX =    0.0                 !
 ! A24   A(13,8,30)            120.4985         -DE/DX =    0.0                 !
 ! A25   A(4,9,13)             120.3953         -DE/DX =    0.0                 !
 ! A26   A(4,9,31)             120.1433         -DE/DX =    0.0                 !
 ! A27   A(13,9,31)            119.4614         -DE/DX =    0.0                 !
 ! A28   A(5,10,6)             122.3712         -DE/DX =    0.0                 !
 ! A29   A(5,10,32)            117.2429         -DE/DX =    0.0                 !
 ! A30   A(6,10,32)            120.3711         -DE/DX =    0.0                 !
 ! A31   A(6,11,14)            119.986          -DE/DX =    0.0                 !
 ! A32   A(6,11,15)            121.173          -DE/DX =    0.0                 !
 ! A33   A(14,11,15)           118.7946         -DE/DX =    0.0                 !
 ! A34   A(7,12,14)            122.2819         -DE/DX =    0.0                 !
 ! A35   A(7,12,33)            118.8554         -DE/DX =    0.0                 !
 ! A36   A(14,12,33)           118.7009         -DE/DX =    0.0                 !
 ! A37   A(8,13,9)             120.4159         -DE/DX =    0.0                 !
 ! A38   A(8,13,34)            120.1229         -DE/DX =    0.0                 !
 ! A39   A(9,13,34)            119.4612         -DE/DX =    0.0                 !
 ! A40   A(11,14,12)           117.657          -DE/DX =    0.0                 !
 ! A41   A(11,14,17)           119.9215         -DE/DX =    0.0                 !
 ! A42   A(12,14,17)           122.1663         -DE/DX =    0.0                 !
 ! A43   A(11,15,16)           120.9495         -DE/DX =    0.0                 !
 ! A44   A(11,15,35)           119.9845         -DE/DX =    0.0                 !
 ! A45   A(16,15,35)           118.9198         -DE/DX =    0.0                 !
 ! A46   A(15,16,19)           121.2039         -DE/DX =    0.0                 !
 ! A47   A(15,16,36)           120.1622         -DE/DX =    0.0                 !
 ! A48   A(19,16,36)           118.6277         -DE/DX =    0.0                 !
 ! A49   A(14,17,18)           124.5574         -DE/DX =    0.0                 !
 ! A50   A(14,17,19)           117.9099         -DE/DX =    0.0                 !
 ! A51   A(18,17,19)           117.5326         -DE/DX =    0.0                 !
 ! A52   A(17,18,20)           123.8789         -DE/DX =    0.0                 !
 ! A53   A(17,18,21)           119.0547         -DE/DX =    0.0                 !
 ! A54   A(20,18,21)           116.8666         -DE/DX =    0.0                 !
 ! A55   A(16,19,17)           119.6726         -DE/DX =    0.0                 !
 ! A56   A(16,19,22)           119.8546         -DE/DX =    0.0                 !
 ! A57   A(17,19,22)           120.4633         -DE/DX =    0.0                 !
 ! A58   A(18,20,25)           121.8185         -DE/DX =    0.0                 !
 ! A59   A(18,20,38)           119.5353         -DE/DX =    0.0                 !
 ! A60   A(25,20,38)           118.5717         -DE/DX =    0.0                 !
 ! A61   A(18,21,23)           119.9004         -DE/DX =    0.0                 !
 ! A62   A(18,21,24)           119.8352         -DE/DX =    0.0                 !
 ! A63   A(23,21,24)           120.1509         -DE/DX =    0.0                 !
 ! A64   A(19,22,24)           121.118          -DE/DX =    0.0                 !
 ! A65   A(19,22,37)           118.1909         -DE/DX =    0.0                 !
 ! A66   A(24,22,37)           120.6724         -DE/DX =    0.0                 !
 ! A67   A(21,23,26)           121.233          -DE/DX =    0.0                 !
 ! A68   A(21,23,40)           118.4079         -DE/DX =    0.0                 !
 ! A69   A(26,23,40)           120.3311         -DE/DX =    0.0                 !
 ! A70   A(21,24,22)           120.4299         -DE/DX =    0.0                 !
 ! A71   A(21,24,39)           118.647          -DE/DX =    0.0                 !
 ! A72   A(22,24,39)           120.8074         -DE/DX =    0.0                 !
 ! A73   A(20,25,26)           120.5288         -DE/DX =    0.0                 !
 ! A74   A(20,25,41)           119.4962         -DE/DX =    0.0                 !
 ! A75   A(26,25,41)           119.9637         -DE/DX =    0.0                 !
 ! A76   A(23,26,25)           119.2184         -DE/DX =    0.0                 !
 ! A77   A(23,26,42)           120.4364         -DE/DX =    0.0                 !
 ! A78   A(25,26,42)           120.2962         -DE/DX =    0.0                 !
 ! D1    D(3,1,2,4)            179.6982         -DE/DX =    0.0                 !
 ! D2    D(3,1,2,5)              0.0465         -DE/DX =    0.0                 !
 ! D3    D(27,1,2,4)             0.0239         -DE/DX =    0.0                 !
 ! D4    D(27,1,2,5)          -179.6279         -DE/DX =    0.0                 !
 ! D5    D(2,1,3,6)              0.7287         -DE/DX =    0.0                 !
 ! D6    D(2,1,3,7)            179.2773         -DE/DX =    0.0                 !
 ! D7    D(27,1,3,6)          -179.5965         -DE/DX =    0.0                 !
 ! D8    D(27,1,3,7)            -1.0479         -DE/DX =    0.0                 !
 ! D9    D(1,2,4,9)           -179.5349         -DE/DX =    0.0                 !
 ! D10   D(1,2,4,28)             0.4084         -DE/DX =    0.0                 !
 ! D11   D(5,2,4,9)              0.1153         -DE/DX =    0.0                 !
 ! D12   D(5,2,4,28)          -179.9415         -DE/DX =    0.0                 !
 ! D13   D(1,2,5,8)            179.3933         -DE/DX =    0.0                 !
 ! D14   D(1,2,5,10)            -0.5527         -DE/DX =    0.0                 !
 ! D15   D(4,2,5,8)             -0.2721         -DE/DX =    0.0                 !
 ! D16   D(4,2,5,10)           179.7819         -DE/DX =    0.0                 !
 ! D17   D(1,3,6,10)            -0.9795         -DE/DX =    0.0                 !
 ! D18   D(1,3,6,11)           179.4821         -DE/DX =    0.0                 !
 ! D19   D(7,3,6,10)          -179.5703         -DE/DX =    0.0                 !
 ! D20   D(7,3,6,11)             0.8913         -DE/DX =    0.0                 !
 ! D21   D(1,3,7,12)           175.9581         -DE/DX =    0.0                 !
 ! D22   D(1,3,7,29)            -5.0261         -DE/DX =    0.0                 !
 ! D23   D(6,3,7,12)            -5.4698         -DE/DX =    0.0                 !
 ! D24   D(6,3,7,29)           173.546          -DE/DX =    0.0                 !
 ! D25   D(2,4,9,13)             0.0544         -DE/DX =    0.0                 !
 ! D26   D(2,4,9,31)           179.9964         -DE/DX =    0.0                 !
 ! D27   D(28,4,9,13)         -179.8877         -DE/DX =    0.0                 !
 ! D28   D(28,4,9,31)            0.0543         -DE/DX =    0.0                 !
 ! D29   D(2,5,8,13)             0.2682         -DE/DX =    0.0                 !
 ! D30   D(2,5,8,30)          -179.8642         -DE/DX =    0.0                 !
 ! D31   D(10,5,8,13)         -179.7873         -DE/DX =    0.0                 !
 ! D32   D(10,5,8,30)            0.0802         -DE/DX =    0.0                 !
 ! D33   D(2,5,10,6)             0.2836         -DE/DX =    0.0                 !
 ! D34   D(2,5,10,32)          178.8882         -DE/DX =    0.0                 !
 ! D35   D(8,5,10,6)          -179.6605         -DE/DX =    0.0                 !
 ! D36   D(8,5,10,32)           -1.0559         -DE/DX =    0.0                 !
 ! D37   D(3,6,10,5)             0.4767         -DE/DX =    0.0                 !
 ! D38   D(3,6,10,32)         -178.0853         -DE/DX =    0.0                 !
 ! D39   D(11,6,10,5)          179.996          -DE/DX =    0.0                 !
 ! D40   D(11,6,10,32)           1.4339         -DE/DX =    0.0                 !
 ! D41   D(3,6,11,14)            7.7868         -DE/DX =    0.0                 !
 ! D42   D(3,6,11,15)         -169.7085         -DE/DX =    0.0                 !
 ! D43   D(10,6,11,14)        -171.7271         -DE/DX =    0.0                 !
 ! D44   D(10,6,11,15)          10.7776         -DE/DX =    0.0                 !
 ! D45   D(3,7,12,14)            1.3346         -DE/DX =    0.0                 !
 ! D46   D(3,7,12,33)          176.6478         -DE/DX =    0.0                 !
 ! D47   D(29,7,12,14)        -177.6652         -DE/DX =    0.0                 !
 ! D48   D(29,7,12,33)          -2.3519         -DE/DX =    0.0                 !
 ! D49   D(5,8,13,9)            -0.1015         -DE/DX =    0.0                 !
 ! D50   D(5,8,13,34)          179.8764         -DE/DX =    0.0                 !
 ! D51   D(30,8,13,9)         -179.9666         -DE/DX =    0.0                 !
 ! D52   D(30,8,13,34)           0.0113         -DE/DX =    0.0                 !
 ! D53   D(4,9,13,8)            -0.0638         -DE/DX =    0.0                 !
 ! D54   D(4,9,13,34)          179.9581         -DE/DX =    0.0                 !
 ! D55   D(31,9,13,8)          179.9939         -DE/DX =    0.0                 !
 ! D56   D(31,9,13,34)           0.0158         -DE/DX =    0.0                 !
 ! D57   D(6,11,14,12)         -11.7357         -DE/DX =    0.0                 !
 ! D58   D(6,11,14,17)         173.9412         -DE/DX =    0.0                 !
 ! D59   D(15,11,14,12)        165.8189         -DE/DX =    0.0                 !
 ! D60   D(15,11,14,17)         -8.5041         -DE/DX =    0.0                 !
 ! D61   D(6,11,15,16)         175.5663         -DE/DX =    0.0                 !
 ! D62   D(6,11,15,35)           0.0082         -DE/DX =    0.0                 !
 ! D63   D(14,11,15,16)         -1.9582         -DE/DX =    0.0                 !
 ! D64   D(14,11,15,35)       -177.5164         -DE/DX =    0.0                 !
 ! D65   D(7,12,14,11)           7.3789         -DE/DX =    0.0                 !
 ! D66   D(7,12,14,17)        -178.434          -DE/DX =    0.0                 !
 ! D67   D(33,12,14,11)       -167.9413         -DE/DX =    0.0                 !
 ! D68   D(33,12,14,17)          6.2458         -DE/DX =    0.0                 !
 ! D69   D(11,14,17,18)       -165.2473         -DE/DX =    0.0                 !
 ! D70   D(11,14,17,19)         14.6716         -DE/DX =    0.0                 !
 ! D71   D(12,14,17,18)         20.6937         -DE/DX =    0.0                 !
 ! D72   D(12,14,17,19)       -159.3874         -DE/DX =    0.0                 !
 ! D73   D(11,15,16,19)          6.0735         -DE/DX =    0.0                 !
 ! D74   D(11,15,16,36)       -174.8481         -DE/DX =    0.0                 !
 ! D75   D(35,15,16,19)       -178.3219         -DE/DX =    0.0                 !
 ! D76   D(35,15,16,36)          0.7565         -DE/DX =    0.0                 !
 ! D77   D(15,16,19,17)          0.4593         -DE/DX =    0.0                 !
 ! D78   D(15,16,19,22)       -178.4235         -DE/DX =    0.0                 !
 ! D79   D(36,16,19,17)       -178.6329         -DE/DX =    0.0                 !
 ! D80   D(36,16,19,22)          2.4843         -DE/DX =    0.0                 !
 ! D81   D(14,17,18,20)         19.1867         -DE/DX =    0.0                 !
 ! D82   D(14,17,18,21)       -166.1178         -DE/DX =    0.0                 !
 ! D83   D(19,17,18,20)       -160.7325         -DE/DX =    0.0                 !
 ! D84   D(19,17,18,21)         13.9631         -DE/DX =    0.0                 !
 ! D85   D(14,17,19,16)        -10.6521         -DE/DX =    0.0                 !
 ! D86   D(14,17,19,22)        168.2238         -DE/DX =    0.0                 !
 ! D87   D(18,17,19,16)        169.2725         -DE/DX =    0.0                 !
 ! D88   D(18,17,19,22)        -11.8516         -DE/DX =    0.0                 !
 ! D89   D(17,18,20,25)       -179.1641         -DE/DX =    0.0                 !
 ! D90   D(17,18,20,38)          4.0188         -DE/DX =    0.0                 !
 ! D91   D(21,18,20,25)          6.0336         -DE/DX =    0.0                 !
 ! D92   D(21,18,20,38)       -170.7835         -DE/DX =    0.0                 !
 ! D93   D(17,18,21,23)        177.5337         -DE/DX =    0.0                 !
 ! D94   D(17,18,21,24)         -6.332          -DE/DX =    0.0                 !
 ! D95   D(20,18,21,23)         -7.4021         -DE/DX =    0.0                 !
 ! D96   D(20,18,21,24)        168.7322         -DE/DX =    0.0                 !
 ! D97   D(16,19,22,24)       -179.3641         -DE/DX =    0.0                 !
 ! D98   D(16,19,22,37)          2.1981         -DE/DX =    0.0                 !
 ! D99   D(17,19,22,24)          1.7621         -DE/DX =    0.0                 !
 ! D100  D(17,19,22,37)       -176.6757         -DE/DX =    0.0                 !
 ! D101  D(18,20,25,26)         -0.677          -DE/DX =    0.0                 !
 ! D102  D(18,20,25,41)       -179.4544         -DE/DX =    0.0                 !
 ! D103  D(38,20,25,26)        176.1697         -DE/DX =    0.0                 !
 ! D104  D(38,20,25,41)         -2.6077         -DE/DX =    0.0                 !
 ! D105  D(18,21,23,26)          3.5911         -DE/DX =    0.0                 !
 ! D106  D(18,21,23,40)       -178.3266         -DE/DX =    0.0                 !
 ! D107  D(24,21,23,26)       -172.5308         -DE/DX =    0.0                 !
 ! D108  D(24,21,23,40)          5.5514         -DE/DX =    0.0                 !
 ! D109  D(18,21,24,22)         -3.9987         -DE/DX =    0.0                 !
 ! D110  D(18,21,24,39)        179.8802         -DE/DX =    0.0                 !
 ! D111  D(23,21,24,22)        172.1257         -DE/DX =    0.0                 !
 ! D112  D(23,21,24,39)         -3.9953         -DE/DX =    0.0                 !
 ! D113  D(19,22,24,21)          6.4078         -DE/DX =    0.0                 !
 ! D114  D(19,22,24,39)       -177.5557         -DE/DX =    0.0                 !
 ! D115  D(37,22,24,21)       -175.193          -DE/DX =    0.0                 !
 ! D116  D(37,22,24,39)          0.8435         -DE/DX =    0.0                 !
 ! D117  D(21,23,26,25)          1.9608         -DE/DX =    0.0                 !
 ! D118  D(21,23,26,42)        179.4239         -DE/DX =    0.0                 !
 ! D119  D(40,23,26,25)       -176.0849         -DE/DX =    0.0                 !
 ! D120  D(40,23,26,42)          1.3782         -DE/DX =    0.0                 !
 ! D121  D(20,25,26,23)         -3.46           -DE/DX =    0.0                 !
 ! D122  D(20,25,26,42)        179.0733         -DE/DX =    0.0                 !
 ! D123  D(41,25,26,23)        175.3117         -DE/DX =    0.0                 !
 ! D124  D(41,25,26,42)         -2.155          -DE/DX =    0.0                 !
 --------------------------------------------------------------------------------
 Lowest energy point so far.  Saving SCF results.
 Largest change from initial coordinates is atom   41       0.001 Angstoms.
 GradGradGradGradGradGradGradGradGradGradGradGradGradGradGradGradGradGrad

 Leave Link  103 at Thu Sep  8 15:04:21 2022, MaxMem=  1342177280 cpu:             158.0 elap:               3.6
 (Enter /mnt/opt/groups/app-gaussian/g16-avx2/l202.exe)
                          Input orientation:                          
 ---------------------------------------------------------------------
 Center     Atomic      Atomic             Coordinates (Angstroms)
 Number     Number       Type             X           Y           Z
 ---------------------------------------------------------------------
      1          6           0        3.127338   -1.662428   -0.413875
      2          6           0        4.260530   -0.887243   -0.124222
      3          6           0        1.841762   -1.123047   -0.392142
      4          6           0        5.583145   -1.421438   -0.134929
      5          6           0        4.074354    0.501419    0.203592
      6          6           0        1.647110    0.270797   -0.081233
      7          6           0        0.692020   -1.920279   -0.704629
      8          6           0        5.221672    1.291428    0.511839
      9          6           0        6.662678   -0.629194    0.163924
     10          6           0        2.774732    1.038506    0.212310
     11          6           0        0.290132    0.815475   -0.075974
     12          6           0       -0.566900   -1.419715   -0.605841
     13          6           0        6.479604    0.743720    0.491914
     14          6           0       -0.825459   -0.055247   -0.210404
     15          6           0        0.059899    2.213620    0.008919
     16          6           0       -1.207405    2.725140   -0.076982
     17          6           0       -2.166095    0.465027   -0.074117
     18          6           0       -3.357125   -0.355965    0.114548
     19          6           0       -2.341121    1.874839   -0.125207
     20          6           0       -3.327844   -1.699083    0.572379
     21          6           0       -4.647559    0.239565   -0.062279
     22          6           0       -3.651207    2.439795   -0.249037
     23          6           0       -5.813089   -0.552200    0.064860
     24          6           0       -4.756814    1.649270   -0.284801
     25          6           0       -4.483287   -2.444436    0.719922
     26          6           0       -5.739174   -1.880811    0.429906
     27          1           0        3.253596   -2.714924   -0.657235
     28          1           0        5.718686   -2.470642   -0.384089
     29          1           0        0.847027   -2.941540   -1.042131
     30          1           0        5.080365    2.339853    0.761603
     31          1           0        7.665179   -1.046599    0.152739
     32          1           0        2.671344    2.084038    0.482028
     33          1           0       -1.400433   -2.040755   -0.904447
     34          1           0        7.344712    1.356748    0.726631
     35          1           0        0.897801    2.897522    0.071171
     36          1           0       -1.362077    3.800524   -0.094492
     37          1           0       -3.738307    3.519106   -0.339988
     38          1           0       -2.385159   -2.142757    0.863831
     39          1           0       -5.745159    2.080480   -0.418451
     40          1           0       -6.778625   -0.081548   -0.101433
     41          1           0       -4.417863   -3.466306    1.081712
     42          1           0       -6.642745   -2.474097    0.532693
 ---------------------------------------------------------------------
                    Distance matrix (angstroms):
                    1          2          3          4          5
     1  C    0.000000
     2  C    1.403187   0.000000
     3  C    1.394313   2.444958   0.000000
     4  C    2.483319   1.426461   3.762066   0.000000
     5  C    2.441380   1.438925   2.824580   2.467474   0.000000
     6  C    2.457455   2.858822   1.441303   4.284730   2.454755
     7  C    2.466131   3.760093   1.433574   4.949394   4.257895
     8  C    3.737438   2.464747   4.250960   2.812226   1.426698
     9  C    3.728277   2.433091   4.877943   1.371990   2.824762
    10  C    2.794903   2.455475   2.430659   3.749544   1.406256
    11  C    3.782053   4.320374   2.503075   5.746585   3.807509
    12  C    3.707176   4.880528   2.436254   6.168047   5.087944
    13  C    4.224653   2.822048   5.077002   2.425795   2.434557
    14  C    4.271889   5.154311   2.878766   6.553043   4.948680
    15  C    4.961017   5.222871   3.803845   6.613666   4.368681
    16  C    6.176913   6.553614   4.919887   7.956698   5.737651
    17  C    5.715062   6.567545   4.322735   7.975786   6.246731
    18  C    6.635838   7.639891   5.279544   9.006991   7.481304
    19  C    6.519175   7.156178   5.153163   8.582513   6.569072
    20  C    6.530194   7.663404   5.290270   8.943327   7.731155
    21  C    8.011881   8.979286   6.639038  10.364918   8.729893
    22  C    7.924903   8.583725   6.548819  10.009765   7.977873
    23  C    9.021809  10.080962   7.689699  11.431082   9.944390
    24  C    8.552419   9.368681   7.158106  10.787329   8.918835
    25  C    7.734252   8.921421   6.556600  10.154326   9.065201
    26  C    8.909248  10.064209   7.662935  11.345702  10.101068
    27  H    1.087618   2.153703   2.144206   2.715273   3.429217
    28  H    2.714623   2.168156   4.104462   1.086867   3.447077
    29  H    2.688987   4.088361   2.172303   5.056139   4.880720
    30  H    4.605900   3.445426   4.879687   3.899213   2.168703
    31  H    4.614357   3.419611   5.849352   2.134976   3.910623
    32  H    3.878992   3.423677   3.426043   4.598650   2.133224
    33  H    4.569957   5.829737   3.408295   7.053089   6.137075
    34  H    5.310595   3.907893   6.138688   3.400547   3.420584
    35  H    5.098946   5.066613   4.155803   6.375605   3.981122
    36  H    7.078185   7.320502   5.881729   8.689455   6.366139
    37  H    8.601793   9.134761   7.258752  10.551801   8.392830
    38  H    5.678986   6.835038   4.525941   8.062982   7.010912
    39  H    9.629673  10.440678   8.235573  11.860619   9.965100
    40  H   10.036181  11.068541   8.687941  12.434218  10.872904
    41  H    7.900685   9.133474   6.844415  10.280168   9.414440
    42  H    9.849331  11.037710   8.641037  12.289271  11.127363
                    6          7          8          9         10
     6  C    0.000000
     7  C    2.470149   0.000000
     8  C    3.764427   5.684418   0.000000
     9  C    5.101569   6.170093   2.426176   0.000000
    10  C    1.395376   3.732676   2.478145   4.230803   0.000000
    11  C    1.462222   2.835678   4.989203   6.538652   2.511192
    12  C    2.834587   1.358382   6.488996   7.313293   4.228323
    13  C    4.889289   6.482649   1.372142   1.423372   3.727084
    14  C    2.497316   2.454658   6.237224   7.519424   3.786338
    15  C    2.510364   4.242387   5.267567   7.190432   2.965228
    16  C    3.764582   5.057833   6.613265   8.558493   4.334263
    17  C    3.818155   3.775718   7.456901   8.899506   4.982237
    18  C    5.047131   4.417432   8.744570  10.023649   6.289179
    19  C    4.298939   4.892708   7.611966   9.349982   5.194739
    20  C    5.390530   4.223622   9.057651  10.055945   6.698170
    21  C    6.294776   5.795571   9.941718  11.345809   7.470215
    22  C    5.727554   6.171015   8.979179  10.768725   6.593113
    23  C    7.506880   6.691801  11.196638  12.476398   8.735145
    24  C    6.553768   6.527459  10.016630  11.653221   7.572604
    25  C    6.752489   5.393318  10.401259  11.306492   8.066435
    26  C    7.710245   6.530619  11.410958  12.467687   9.003130
    27  H    3.439056   2.682420   4.614208   4.080002   3.882481
    28  H    4.917818   5.066855   3.899087   2.140647   4.619164
    29  H    3.447110   1.086696   6.282544   6.373642   4.596784
    30  H    4.096169   6.289367   1.086988   3.417041   2.703918
    31  H    6.165016   7.079784   3.400890   1.085984   5.316736
    32  H    2.157350   4.621735   2.670822   4.836690   1.084701
    33  H    3.912605   2.105421   7.547290   8.255161   5.306693
    34  H    5.856159   7.552862   2.134877   2.173884   4.609829
    35  H    2.735759   4.884201   4.633528   6.758708   2.645511
    36  H    4.638357   6.108941   7.071701   9.169835   4.983579
    37  H    6.294537   7.024790   9.271968  11.209051   6.991287
    38  H    4.793494   3.461010   8.353526   9.200223   6.096670
    39  H    7.618026   7.584540  11.034466  12.713612   8.606516
    40  H    8.433124   7.717209  12.094143  13.455072   9.623907
    41  H    7.218191   5.629575  10.764823  11.474752   8.531272
    42  H    8.754030   7.458985  12.447650  13.437780  10.056336
                   11         12         13         14         15
    11  C    0.000000
    12  C    2.451802   0.000000
    13  C    6.215884   7.452431   0.000000
    14  C    1.421538   1.443951   7.382110   0.000000
    15  C    1.419516   3.737904   6.603522   2.445347   0.000000
    16  C    2.426817   4.227264   7.958629   2.809669   1.369340
    17  C    2.481102   2.528321   8.668689   1.444494   2.831876
    18  C    3.835499   3.071788   9.905198   2.570089   4.276679
    19  C    2.836929   3.772659   8.914340   2.455549   2.428510
    20  C    4.453439   3.014808  10.107414   3.094653   5.206106
    21  C    4.971182   4.438519  11.152357   3.836314   5.105108
    22  C    4.266441   4.953390  10.298495   3.769825   3.726929
    23  C    6.256171   5.359564  12.368189   5.019879   6.491909
    24  C    5.119618   5.203567  11.299575   4.285612   4.858548
    25  C    5.834894   4.259787  11.419339   4.466927   6.545498
    26  C    6.624077   5.295073  12.497622   5.280840   7.111318
    27  H    4.645826   4.034401   4.867227   4.890013   5.910500
    28  H    6.353164   6.376693   3.417382   6.977831   7.356537
    29  H    3.919024   2.122613   6.903648   3.437973   5.319770
    30  H    5.096234   6.920683   2.139682   6.446709   5.078144
    31  H    7.609925   8.275372   2.173907   8.556026   8.275868
    32  H    2.755139   4.893461   4.037251   4.157359   2.657116
    33  H    3.420881   1.081496   8.473376   2.180489   4.589828
    34  H    7.120692   8.489866   1.085959   8.344067   7.370064
    35  H    2.173899   4.608929   5.997700   3.430416   1.083364
    36  H    3.411840   5.305155   8.436817   3.894658   2.133301
    37  H    4.858770   5.875411  10.620760   4.612752   4.031427
    38  H    4.097749   2.447201   9.330278   2.818571   5.068255
    39  H    6.175943   6.253067  12.331283   5.367315   5.822291
    40  H    7.125491   6.374218  13.297134   5.954222   7.214249
    41  H    6.468315   4.676140  11.697306   5.119595   7.311826
    42  H    7.697827   6.270875  13.511183   6.343804   8.196003
                   16         17         18         19         20
    16  C    0.000000
    17  C    2.455037   0.000000
    18  C    3.761806   1.458827   0.000000
    19  C    1.417973   1.421554   2.462973   0.000000
    20  C    4.948907   2.539880   1.419307   3.772688   0.000000
    21  C    4.244168   2.491714   1.432182   2.828028   2.429567
    22  C    2.466412   2.477068   2.834599   1.432073   4.231974
    23  C    5.654503   3.788751   2.464293   4.240426   2.783767
    24  C    3.714699   2.856335   2.477817   2.431446   3.740077
    25  C    6.171788   3.803268   2.448761   4.894819   1.382883
    26  C    6.481408   4.303939   2.845832   5.095078   2.422361
    27  H    7.059145   6.310718   7.061300   7.256021   6.771945
    28  H    8.663787   8.419263   9.332247   9.160279   9.129614
    29  H    6.104380   4.649801   5.069319   5.848294   4.645416
    30  H    6.355134   7.531572   8.881292   7.488733   9.329887
    31  H    9.643731   9.949393  11.043986  10.427756  11.020363
    32  H    3.970919   5.131404   6.513915   5.053445   7.092985
    33  H    4.841045   2.748569   2.775880   4.101706   2.452075
    34  H    8.698103   9.586021  10.855291   9.737012  11.102493
    35  H    2.117442   3.914792   5.356441   3.402214   6.263870
    36  H    1.086591   3.431093   4.615226   2.160493   5.878319
    37  H    2.665524   3.445278   3.920214   2.168381   5.313228
    38  H    5.095945   2.779977   2.167664   4.137779   1.081872
    39  H    4.596020   3.941822   3.452979   3.422829   4.594590
    40  H    6.238316   4.644882   3.439276   4.849687   3.870185
    41  H    7.069909   4.675658   3.425609   5.856394   2.137905
    42  H    7.546303   5.389533   3.931492   6.152240   3.404524
                   21         22         23         24         25
    21  C    0.000000
    22  C    2.422522   0.000000
    23  C    1.414749   3.704633   0.000000
    24  C    1.431335   1.359625   2.466667   0.000000
    25  C    2.800479   5.048460   2.403755   4.224063   0.000000
    26  C    2.435131   4.846464   1.379829   3.733270   1.406782
    27  H    8.456431   8.626358   9.348988   9.129708   7.863147
    28  H   10.719507  10.579485  11.698881  11.256982  10.261568
    29  H    6.424174   7.058460   7.161810   7.283688   5.635972
    30  H    9.986116   8.790434  11.292332   9.916752  10.693671
    31  H   12.381599  11.848078  13.487619  12.718690  12.241767
    32  H    7.567344   6.374611   8.894346   7.480280   8.470679
    33  H    4.056222   5.056765   4.756773   5.026484   3.507923
    34  H   12.070006  11.092121  13.312015  12.147243  12.423791
    35  H    6.150900   4.583178   7.545639   5.801683   7.610092
    36  H    4.845189   2.667504   6.227608   4.023475   7.028850
    37  H    3.414565   1.086633   4.587391   2.129951   6.102642
    38  H    3.413443   4.882739   3.862503   4.617745   2.124585
    39  H    2.172684   2.131302   2.677538   1.086568   4.833537
    40  H    2.155479   4.019914   1.086934   2.667784   3.395061
    41  H    3.885223   6.102515   3.387131   5.305786   1.085998
    42  H    3.420339   5.805751   2.144967   4.607297   2.167762
                   26         27         28         29         30
    26  C    0.000000
    27  H    9.096567   0.000000
    28  H   11.501871   2.492178   0.000000
    29  H    6.831550   2.447667   4.938403   0.000000
    30  H   11.618367   5.558863   4.986072   7.004835   0.000000
    31  H   13.433146   4.785544   2.470813   7.176748   4.303491
    32  H    9.298363   4.966586   5.548113   5.559463   2.438644
    33  H    4.542109   4.709097   7.151044   2.425169   7.997886
    34  H   13.481762   5.935556   4.304250   7.988974   2.468802
    35  H    8.186000   6.130244   7.229479   5.944465   4.275691
    36  H    7.191073   8.004510   9.463011   7.157763   6.661195
    37  H    5.809932   9.372859  11.194362   7.953505   8.965106
    38  H    3.392097   5.868268   8.205920   3.836374   8.708518
    39  H    4.051120  10.199535  12.334247   8.310630  10.892740
    40  H    2.144790  10.386965  12.726761   8.198477  12.134400
    41  H    2.164373   7.901885  10.290264   5.701329  11.136889
    42  H    1.085815   9.970531  12.395381   7.667806  12.675087
                   31         32         33         34         35
    31  H    0.000000
    32  H    5.903195   0.000000
    33  H    9.181030   5.959496   0.000000
    34  H    2.491611   4.735942   9.522657   0.000000
    35  H    7.833272   1.993994   5.533561   6.660801   0.000000
    36  H   10.249248   4.421220   5.897291   9.080444   2.439243
    37  H   12.293411   6.619574   6.057750  11.342257   4.695628
    38  H   10.134915   6.601499   2.026548  10.340974   6.067170
    39  H   13.781947   8.464538   6.008113  13.159777   6.710903
    40  H   14.478239   9.712472   5.779990  14.220515   8.236029
    41  H   12.357907   9.023458   3.883543  12.717944   8.353190
    42  H   14.383977  10.369735   5.452980  14.503859   9.269689
                   36         37         38         39         40
    36  H    0.000000
    37  H    2.405397   0.000000
    38  H    6.106362   5.944484   0.000000
    39  H    4.719630   2.470477   5.547034   0.000000
    40  H    6.664047   4.718597   4.948016   2.417213   0.000000
    41  H    7.970452   7.160937   2.435393   5.897376   4.292973
    42  H    8.224943   6.716831   4.283279   4.738619   2.478885
                   41         42
    41  H    0.000000
    42  H    2.497198   0.000000
 Stoichiometry    C26H16
 Framework group  C1[X(C26H16)]
 Deg. of freedom   120
 Full point group                 C1      NOp   1
 RotChk:  IX=0 Diff= 6.77D-18
 Largest Abelian subgroup         C1      NOp   1
 Largest concise Abelian subgroup C1      NOp   1
                         Standard orientation:                         
 ---------------------------------------------------------------------
 Center     Atomic      Atomic             Coordinates (Angstroms)
 Number     Number       Type             X           Y           Z
 ---------------------------------------------------------------------
      1          6           0        3.127361   -1.662413   -0.413880
      2          6           0        4.260542   -0.887214   -0.124226
      3          6           0        1.841778   -1.123048   -0.392147
      4          6           0        5.583164   -1.421393   -0.134933
      5          6           0        4.074349    0.501446    0.203587
      6          6           0        1.647109    0.270793   -0.081237
      7          6           0        0.692045   -1.920295   -0.704633
      8          6           0        5.221657    1.291469    0.511835
      9          6           0        6.662687   -0.629135    0.163920
     10          6           0        2.774720    1.038516    0.212305
     11          6           0        0.290123    0.815454   -0.075979
     12          6           0       -0.566880   -1.419746   -0.605846
     13          6           0        6.479596    0.743777    0.491910
     14          6           0       -0.825457   -0.055282   -0.210409
     15          6           0        0.059873    2.213597    0.008914
     16          6           0       -1.207438    2.725101   -0.076986
     17          6           0       -2.166099    0.464975   -0.074122
     18          6           0       -3.357119   -0.356031    0.114543
     19          6           0       -2.341143    1.874786   -0.125212
     20          6           0       -3.327822   -1.699149    0.572375
     21          6           0       -4.647561    0.239482   -0.062284
     22          6           0       -3.651235    2.439725   -0.249042
     23          6           0       -5.813081   -0.552297    0.064855
     24          6           0       -4.756833    1.649186   -0.284806
     25          6           0       -4.483255   -2.444516    0.719917
     26          6           0       -5.739149   -1.880907    0.429901
     27          1           0        3.253631   -2.714908   -0.657240
     28          1           0        5.718718   -2.470594   -0.384094
     29          1           0        0.847065   -2.941553   -1.042135
     30          1           0        5.080338    2.339892    0.761598
     31          1           0        7.665194   -1.046527    0.152734
     32          1           0        2.671319    2.084047    0.482024
     33          1           0       -1.400406   -2.040797   -0.904451
     34          1           0        7.344696    1.356815    0.726627
     35          1           0        0.897767    2.897509    0.071167
     36          1           0       -1.362123    3.800482   -0.094497
     37          1           0       -3.738350    3.519035   -0.339993
     38          1           0       -2.385130   -2.142811    0.863827
     39          1           0       -5.745184    2.080384   -0.418456
     40          1           0       -6.778623   -0.081657   -0.101437
     41          1           0       -4.417818   -3.466386    1.081707
     42          1           0       -6.642712   -2.474205    0.532688
 ---------------------------------------------------------------------
 Rotational constants (GHZ):           0.6285369           0.1010723           0.0884059
 Leave Link  202 at Thu Sep  8 15:04:21 2022, MaxMem=  1342177280 cpu:               3.4 elap:               0.1
 (Enter /mnt/opt/groups/app-gaussian/g16-avx2/l601.exe)
 Copying SCF densities to generalized density rwf, IOpCl= 0 IROHF=0.

 **********************************************************************

            Population analysis using the SCF Density.

 **********************************************************************

 Orbital symmetries:
       Occupied  (A) (A) (A) (A) (A) (A) (A) (A) (A) (A) (A) (A)
                 (A) (A) (A) (A) (A) (A) (A) (A) (A) (A) (A) (A)
                 (A) (A) (A) (A) (A) (A) (A) (A) (A) (A) (A) (A)
                 (A) (A) (A) (A) (A) (A) (A) (A) (A) (A) (A) (A)
                 (A) (A) (A) (A) (A) (A) (A) (A) (A) (A) (A) (A)
                 (A) (A) (A) (A) (A) (A) (A) (A) (A) (A) (A) (A)
                 (A) (A) (A) (A) (A) (A) (A) (A) (A) (A) (A) (A)
                 (A) (A)
       Virtual   (A) (A) (A) (A) (A) (A) (A) (A) (A) (A) (A) (A)
                 (A) (A) (A) (A) (A) (A) (A) (A) (A) (A) (A) (A)
                 (A) (A) (A) (A) (A) (A) (A) (A) (A) (A) (A) (A)
                 (A) (A) (A) (A) (A) (A) (A) (A) (A) (A) (A) (A)
                 (A) (A) (A) (A) (A) (A) (A) (A) (A) (A) (A) (A)
                 (A) (A) (A) (A) (A) (A) (A) (A) (A) (A) (A) (A)
                 (A) (A) (A) (A) (A) (A) (A) (A) (A) (A) (A) (A)
                 (A) (A) (A) (A) (A) (A) (A) (A) (A) (A) (A) (A)
                 (A) (A) (A) (A) (A) (A) (A) (A) (A) (A) (A) (A)
                 (A) (A) (A) (A) (A) (A) (A) (A) (A) (A) (A) (A)
                 (A) (A) (A) (A) (A) (A) (A) (A) (A) (A) (A) (A)
                 (A) (A) (A) (A) (A) (A) (A) (A) (A) (A) (A) (A)
                 (A) (A) (A) (A) (A) (A) (A) (A) (A) (A) (A) (A)
                 (A) (A) (A) (A) (A) (A) (A) (A) (A) (A) (A) (A)
                 (A) (A) (A) (A) (A) (A) (A) (A) (A) (A) (A) (A)
                 (A) (A) (A) (A) (A) (A) (A) (A) (A) (A) (A) (A)
                 (A) (A) (A) (A) (A) (A) (A) (A) (A) (A) (A) (A)
                 (A) (A) (A) (A) (A) (A) (A) (A) (A) (A) (A) (A)
                 (A) (A) (A) (A) (A) (A) (A) (A) (A) (A) (A) (A)
                 (A) (A) (A) (A) (A) (A) (A) (A) (A) (A) (A) (A)
                 (A) (A) (A) (A) (A) (A) (A) (A) (A) (A) (A) (A)
                 (A) (A) (A) (A) (A) (A) (A) (A) (A) (A) (A) (A)
                 (A) (A) (A) (A) (A) (A) (A) (A) (A) (A) (A) (A)
                 (A) (A) (A) (A) (A) (A) (A) (A) (A) (A) (A) (A)
                 (A) (A) (A) (A) (A) (A) (A) (A) (A) (A) (A) (A)
                 (A) (A) (A) (A) (A) (A) (A) (A) (A) (A) (A) (A)
                 (A) (A) (A) (A) (A) (A) (A) (A) (A) (A) (A) (A)
                 (A) (A) (A) (A) (A) (A) (A) (A) (A) (A) (A) (A)
                 (A) (A) (A) (A) (A) (A) (A) (A) (A) (A) (A) (A)
                 (A) (A) (A) (A) (A) (A) (A) (A) (A) (A) (A) (A)
                 (A) (A) (A) (A) (A) (A) (A) (A) (A) (A) (A) (A)
                 (A) (A) (A) (A) (A) (A) (A) (A) (A) (A) (A) (A)
 The electronic state is 1-A.
 Alpha  occ. eigenvalues --  -10.20480 -10.20388 -10.20311 -10.20244 -10.20186
 Alpha  occ. eigenvalues --  -10.19876 -10.19874 -10.19803 -10.19788 -10.19740
 Alpha  occ. eigenvalues --  -10.19165 -10.19130 -10.19130 -10.19087 -10.19085
 Alpha  occ. eigenvalues --  -10.19081 -10.19071 -10.19058 -10.19057 -10.19029
 Alpha  occ. eigenvalues --  -10.19019 -10.19008 -10.19001 -10.18971 -10.18877
 Alpha  occ. eigenvalues --  -10.18872  -0.88802  -0.87483  -0.85461  -0.83378
 Alpha  occ. eigenvalues --   -0.80685  -0.79749  -0.77565  -0.77212  -0.75181
 Alpha  occ. eigenvalues --   -0.73869  -0.72589  -0.71463  -0.70038  -0.64470
 Alpha  occ. eigenvalues --   -0.63693  -0.62541  -0.60854  -0.59991  -0.59655
 Alpha  occ. eigenvalues --   -0.58504  -0.55067  -0.53490  -0.52149  -0.51606
 Alpha  occ. eigenvalues --   -0.50077  -0.49472  -0.47903  -0.46825  -0.45798
 Alpha  occ. eigenvalues --   -0.45503  -0.44216  -0.43546  -0.42893  -0.42455
 Alpha  occ. eigenvalues --   -0.42184  -0.41532  -0.40903  -0.40311  -0.39952
 Alpha  occ. eigenvalues --   -0.39656  -0.39141  -0.38066  -0.37915  -0.36854
 Alpha  occ. eigenvalues --   -0.36224  -0.34847  -0.34525  -0.34176  -0.33267
 Alpha  occ. eigenvalues --   -0.32353  -0.31747  -0.30999  -0.30417  -0.28460
 Alpha  occ. eigenvalues --   -0.27781  -0.25616  -0.24346  -0.22393  -0.20799
 Alpha  occ. eigenvalues --   -0.19170
 Alpha virt. eigenvalues --   -0.06294  -0.04607  -0.02917  -0.01034   0.00752
 Alpha virt. eigenvalues --    0.02667   0.03440   0.06448   0.07498   0.09557
 Alpha virt. eigenvalues --    0.10003   0.10202   0.11373   0.11968   0.12203
 Alpha virt. eigenvalues --    0.13612   0.13873   0.15326   0.15718   0.16429
 Alpha virt. eigenvalues --    0.17164   0.17226   0.18080   0.18263   0.19288
 Alpha virt. eigenvalues --    0.20191   0.20763   0.22212   0.22696   0.23250
 Alpha virt. eigenvalues --    0.24146   0.25426   0.26569   0.27271   0.28392
 Alpha virt. eigenvalues --    0.28515   0.29810   0.30224   0.30457   0.30817
 Alpha virt. eigenvalues --    0.32652   0.32934   0.33886   0.34968   0.35770
 Alpha virt. eigenvalues --    0.37498   0.38430   0.41544   0.44178   0.46187
 Alpha virt. eigenvalues --    0.46957   0.47979   0.48308   0.49564   0.50213
 Alpha virt. eigenvalues --    0.50798   0.51199   0.51691   0.52641   0.52834
 Alpha virt. eigenvalues --    0.53553   0.54010   0.54144   0.54593   0.54795
 Alpha virt. eigenvalues --    0.55145   0.55297   0.55961   0.56546   0.57119
 Alpha virt. eigenvalues --    0.57417   0.57845   0.57975   0.58184   0.58899
 Alpha virt. eigenvalues --    0.59130   0.59316   0.59750   0.60083   0.60365
 Alpha virt. eigenvalues --    0.60641   0.60987   0.61568   0.61696   0.61902
 Alpha virt. eigenvalues --    0.62389   0.62485   0.62673   0.62921   0.63493
 Alpha virt. eigenvalues --    0.64155   0.64553   0.65155   0.66118   0.66576
 Alpha virt. eigenvalues --    0.67625   0.68842   0.69030   0.69923   0.71886
 Alpha virt. eigenvalues --    0.73255   0.74746   0.76567   0.78454   0.78802
 Alpha virt. eigenvalues --    0.80191   0.80477   0.81220   0.81546   0.81744
 Alpha virt. eigenvalues --    0.81858   0.82297   0.82900   0.83319   0.83755
 Alpha virt. eigenvalues --    0.84233   0.84805   0.85315   0.86080   0.87469
 Alpha virt. eigenvalues --    0.88080   0.88766   0.89187   0.90091   0.92054
 Alpha virt. eigenvalues --    0.92998   0.93525   0.94555   0.95019   0.95695
 Alpha virt. eigenvalues --    0.96135   0.96999   0.97950   0.99316   0.99837
 Alpha virt. eigenvalues --    1.00040   1.01388   1.02469   1.03309   1.04374
 Alpha virt. eigenvalues --    1.05881   1.06316   1.06594   1.08467   1.09803
 Alpha virt. eigenvalues --    1.10263   1.12589   1.13545   1.14029   1.15304
 Alpha virt. eigenvalues --    1.17487   1.18257   1.18574   1.19229   1.21558
 Alpha virt. eigenvalues --    1.22958   1.23824   1.24387   1.25654   1.25921
 Alpha virt. eigenvalues --    1.26464   1.27106   1.28560   1.29616   1.30298
 Alpha virt. eigenvalues --    1.31841   1.32586   1.33044   1.34729   1.35579
 Alpha virt. eigenvalues --    1.35837   1.36094   1.37547   1.39029   1.39367
 Alpha virt. eigenvalues --    1.40024   1.40656   1.41281   1.41669   1.42561
 Alpha virt. eigenvalues --    1.43044   1.44198   1.44660   1.44942   1.47540
 Alpha virt. eigenvalues --    1.49228   1.49797   1.53027   1.53871   1.55245
 Alpha virt. eigenvalues --    1.55496   1.57575   1.58145   1.64591   1.67241
 Alpha virt. eigenvalues --    1.70743   1.72614   1.72943   1.73679   1.74021
 Alpha virt. eigenvalues --    1.75129   1.76121   1.76453   1.77476   1.78715
 Alpha virt. eigenvalues --    1.79569   1.81643   1.82089   1.82435   1.83689
 Alpha virt. eigenvalues --    1.84143   1.84631   1.85753   1.86026   1.86443
 Alpha virt. eigenvalues --    1.87279   1.87915   1.88316   1.88645   1.88962
 Alpha virt. eigenvalues --    1.90456   1.90479   1.91622   1.91984   1.93083
 Alpha virt. eigenvalues --    1.93258   1.93534   1.94005   1.94979   1.95749
 Alpha virt. eigenvalues --    1.96789   1.98268   1.99451   2.00070   2.00564
 Alpha virt. eigenvalues --    2.01375   2.02445   2.03677   2.04668   2.06091
 Alpha virt. eigenvalues --    2.08512   2.09145   2.10146   2.11347   2.16422
 Alpha virt. eigenvalues --    2.16881   2.19486   2.19924   2.20897   2.21238
 Alpha virt. eigenvalues --    2.23338   2.23751   2.24424   2.25485   2.26835
 Alpha virt. eigenvalues --    2.27678   2.28550   2.29219   2.29777   2.30332
 Alpha virt. eigenvalues --    2.31821   2.32089   2.32422   2.33563   2.34188
 Alpha virt. eigenvalues --    2.34386   2.35151   2.36838   2.38309   2.38501
 Alpha virt. eigenvalues --    2.39400   2.40760   2.41301   2.42317   2.43120
 Alpha virt. eigenvalues --    2.43162   2.43931   2.45432   2.45928   2.46711
 Alpha virt. eigenvalues --    2.47477   2.48079   2.50658   2.51524   2.51731
 Alpha virt. eigenvalues --    2.53747   2.53808   2.54502   2.55485   2.56138
 Alpha virt. eigenvalues --    2.56334   2.57458   2.57937   2.59195   2.59633
 Alpha virt. eigenvalues --    2.59821   2.60688   2.61338   2.61724   2.61943
 Alpha virt. eigenvalues --    2.62975   2.64113   2.65347   2.65673   2.66775
 Alpha virt. eigenvalues --    2.68342   2.69239   2.69977   2.71339   2.73216
 Alpha virt. eigenvalues --    2.73483   2.75214   2.75637   2.75770   2.76696
 Alpha virt. eigenvalues --    2.78473   2.80346   2.81003   2.82666   2.84681
 Alpha virt. eigenvalues --    2.86168   2.88174   2.89912   2.90576   2.94996
 Alpha virt. eigenvalues --    2.97781   3.00902   3.05095   3.06897   3.09681
 Alpha virt. eigenvalues --    3.12318   3.13996   3.14639   3.15923   3.17290
 Alpha virt. eigenvalues --    3.18425   3.20429   3.22843   3.24071   3.24439
 Alpha virt. eigenvalues --    3.25917   3.28832   3.30412   3.31713   3.31796
 Alpha virt. eigenvalues --    3.33150   3.33883   3.39639   3.42138   3.45003
 Alpha virt. eigenvalues --    3.47993   3.48430   3.62639   3.68599   3.70849
 Alpha virt. eigenvalues --    3.79218   3.86498   3.87535   4.08568   4.09732
 Alpha virt. eigenvalues --    4.10667   4.12368   4.13705   4.14099   4.14624
 Alpha virt. eigenvalues --    4.14891   4.15916   4.17660   4.18888   4.20419
 Alpha virt. eigenvalues --    4.21394   4.30704   4.33728   4.35931   4.40149
 Alpha virt. eigenvalues --    4.43042   4.47905   4.49520   4.56273   4.57153
 Alpha virt. eigenvalues --    4.68336   4.78570   4.91083   4.99392
          Condensed to atoms (all electrons):
               1          2          3          4          5          6
     1  C    5.343668   0.384645   0.418250  -0.081998  -0.018598  -0.015232
     2  C    0.384645   4.774034   0.003807   0.444014   0.470417  -0.035650
     3  C    0.418250   0.003807   4.800707   0.007220  -0.029432   0.427943
     4  C   -0.081998   0.444014   0.007220   5.007374  -0.031902  -0.000170
     5  C   -0.018598   0.470417  -0.029432  -0.031902   4.758959   0.004678
     6  C   -0.015232  -0.035650   0.427943  -0.000170   0.004678   5.022852
     7  C   -0.081251   0.007645   0.404082  -0.000198  -0.000263  -0.011187
     8  C    0.014734  -0.034989  -0.000085  -0.064125   0.441448   0.008624
     9  C    0.007727  -0.009269  -0.000321   0.529338  -0.037006   0.000034
    10  C   -0.112005  -0.018902  -0.053923   0.014315   0.401337   0.408123
    11  C    0.014566  -0.000121  -0.005738  -0.000002   0.007169   0.293249
    12  C    0.008921  -0.000412   0.002225   0.000002   0.000073  -0.066640
    13  C   -0.000575  -0.036820   0.000025  -0.025534  -0.009655  -0.000356
    14  C   -0.000780   0.000042  -0.042499   0.000000  -0.000203   0.002559
    15  C   -0.000052  -0.000040   0.010064  -0.000000   0.000683  -0.074450
    16  C   -0.000000   0.000000  -0.000224   0.000000  -0.000014   0.008441
    17  C   -0.000015   0.000000  -0.000268   0.000000  -0.000001   0.012202
    18  C    0.000000  -0.000000  -0.000012  -0.000000   0.000000  -0.000036
    19  C    0.000000   0.000000  -0.000011  -0.000000  -0.000000   0.000223
    20  C    0.000000   0.000000  -0.000007  -0.000000  -0.000000   0.000007
    21  C    0.000000  -0.000000   0.000000  -0.000000   0.000000  -0.000001
    22  C    0.000000  -0.000000   0.000000  -0.000000   0.000000  -0.000010
    23  C    0.000000   0.000000  -0.000000   0.000000  -0.000000  -0.000000
    24  C   -0.000000  -0.000000   0.000000   0.000000   0.000000   0.000000
    25  C    0.000000  -0.000000   0.000000   0.000000   0.000000  -0.000000
    26  C   -0.000000  -0.000000  -0.000000   0.000000  -0.000000   0.000000
    27  H    0.357253  -0.039586  -0.039522  -0.008109   0.004349   0.003923
    28  H   -0.008552  -0.039003   0.000118   0.363508   0.004601   0.000019
    29  H   -0.007884   0.000122  -0.037367  -0.000004   0.000027   0.003977
    30  H   -0.000201   0.004752   0.000021   0.000551  -0.039080   0.000132
    31  H   -0.000207   0.002827   0.000004  -0.033996   0.001034  -0.000001
    32  H    0.000742   0.004489   0.004213  -0.000233  -0.038478  -0.031616
    33  H   -0.000234   0.000004   0.002188  -0.000000  -0.000001   0.001215
    34  H    0.000010   0.001029  -0.000001   0.004170   0.002898   0.000004
    35  H   -0.000000   0.000000  -0.000238  -0.000000   0.000494  -0.014129
    36  H   -0.000000  -0.000000   0.000002  -0.000000   0.000000  -0.000264
    37  H   -0.000000   0.000000  -0.000000  -0.000000  -0.000000   0.000000
    38  H   -0.000001   0.000000  -0.000071   0.000000  -0.000000   0.000016
    39  H    0.000000  -0.000000   0.000000  -0.000000   0.000000  -0.000000
    40  H    0.000000   0.000000   0.000000   0.000000   0.000000   0.000000
    41  H    0.000000   0.000000  -0.000000  -0.000000   0.000000  -0.000000
    42  H   -0.000000  -0.000000   0.000000   0.000000   0.000000  -0.000000
               7          8          9         10         11         12
     1  C   -0.081251   0.014734   0.007727  -0.112005   0.014566   0.008921
     2  C    0.007645  -0.034989  -0.009269  -0.018902  -0.000121  -0.000412
     3  C    0.404082  -0.000085  -0.000321  -0.053923  -0.005738   0.002225
     4  C   -0.000198  -0.064125   0.529338   0.014315  -0.000002   0.000002
     5  C   -0.000263   0.441448  -0.037006   0.401337   0.007169   0.000073
     6  C   -0.011187   0.008624   0.000034   0.408123   0.293249  -0.066640
     7  C    5.068862  -0.000008   0.000002   0.016003  -0.066553   0.476408
     8  C   -0.000008   5.010636  -0.025227  -0.077472  -0.000209   0.000000
     9  C    0.000002  -0.025227   4.861639  -0.000545   0.000000  -0.000000
    10  C    0.016003  -0.077472  -0.000545   5.368253  -0.080724  -0.001842
    11  C   -0.066553  -0.000209   0.000000  -0.080724   5.007289  -0.025324
    12  C    0.476408   0.000000  -0.000000  -0.001842  -0.025324   5.090750
    13  C    0.000000   0.529224   0.482623   0.007356   0.000002  -0.000000
    14  C   -0.004367  -0.000000   0.000000   0.011098   0.430061   0.401204
    15  C   -0.001419   0.000016   0.000000  -0.022548   0.454444   0.013420
    16  C    0.000071   0.000000  -0.000000   0.000423  -0.002331  -0.000922
    17  C    0.008088   0.000000  -0.000000  -0.000077  -0.003488  -0.068390
    18  C    0.000862   0.000000   0.000000   0.000000   0.008118  -0.019645
    19  C   -0.000184   0.000000  -0.000000  -0.000017  -0.037058   0.007961
    20  C   -0.000349   0.000000  -0.000000   0.000000   0.000004  -0.006324
    21  C    0.000004  -0.000000   0.000000  -0.000000  -0.000200  -0.000017
    22  C   -0.000000  -0.000000   0.000000   0.000000  -0.000320  -0.000082
    23  C   -0.000000   0.000000   0.000000   0.000000  -0.000001   0.000011
    24  C   -0.000000  -0.000000   0.000000   0.000000   0.000065  -0.000011
    25  C   -0.000037   0.000000  -0.000000  -0.000000   0.000005  -0.000367
    26  C    0.000000   0.000000   0.000000   0.000000  -0.000000  -0.000002
    27  H   -0.008176  -0.000213   0.000103   0.000685  -0.000205   0.000200
    28  H   -0.000003   0.000562  -0.043384  -0.000202   0.000000  -0.000000
    29  H    0.360481   0.000000   0.000000  -0.000244   0.001146  -0.035324
    30  H    0.000000   0.362733   0.004514  -0.009403   0.000001   0.000000
    31  H   -0.000000   0.004176   0.365716   0.000011  -0.000000  -0.000000
    32  H   -0.000213  -0.009012   0.000027   0.349365  -0.012504   0.000016
    33  H   -0.027593  -0.000000  -0.000000   0.000019   0.003067   0.359129
    34  H   -0.000000  -0.033957  -0.040189  -0.000207  -0.000000   0.000000
    35  H    0.000017  -0.000004   0.000000   0.004188  -0.028994  -0.000216
    36  H   -0.000000  -0.000000   0.000000   0.000012   0.002374   0.000017
    37  H   -0.000000   0.000000  -0.000000  -0.000000   0.000014   0.000002
    38  H    0.001891  -0.000000  -0.000000   0.000000  -0.000337   0.006461
    39  H    0.000000   0.000000   0.000000  -0.000000  -0.000001  -0.000000
    40  H    0.000000  -0.000000   0.000000  -0.000000  -0.000000  -0.000000
    41  H   -0.000000  -0.000000  -0.000000  -0.000000   0.000000   0.000001
    42  H   -0.000000   0.000000   0.000000  -0.000000   0.000000   0.000000
              13         14         15         16         17         18
     1  C   -0.000575  -0.000780  -0.000052  -0.000000  -0.000015   0.000000
     2  C   -0.036820   0.000042  -0.000040   0.000000   0.000000  -0.000000
     3  C    0.000025  -0.042499   0.010064  -0.000224  -0.000268  -0.000012
     4  C   -0.025534   0.000000  -0.000000   0.000000   0.000000  -0.000000
     5  C   -0.009655  -0.000203   0.000683  -0.000014  -0.000001   0.000000
     6  C   -0.000356   0.002559  -0.074450   0.008441   0.012202  -0.000036
     7  C    0.000000  -0.004367  -0.001419   0.000071   0.008088   0.000862
     8  C    0.529224  -0.000000   0.000016   0.000000   0.000000   0.000000
     9  C    0.482623   0.000000   0.000000  -0.000000  -0.000000   0.000000
    10  C    0.007356   0.011098  -0.022548   0.000423  -0.000077   0.000000
    11  C    0.000002   0.430061   0.454444  -0.002331  -0.003488   0.008118
    12  C   -0.000000   0.401204   0.013420  -0.000922  -0.068390  -0.019645
    13  C    4.861678   0.000000  -0.000000   0.000000   0.000000  -0.000000
    14  C    0.000000   5.084111  -0.056979  -0.062123   0.347138  -0.086398
    15  C   -0.000000  -0.056979   5.064234   0.465198  -0.061765  -0.001167
    16  C    0.000000  -0.062123   0.465198   5.053663  -0.016719   0.013280
    17  C    0.000000   0.347138  -0.061765  -0.016719   5.200831   0.316501
    18  C   -0.000000  -0.086398  -0.001167   0.013280   0.316501   5.004614
    19  C    0.000000  -0.037991  -0.008437   0.445281   0.438817  -0.031677
    20  C    0.000000  -0.021296  -0.000006  -0.000082  -0.074632   0.464086
    21  C    0.000000   0.008006   0.000056  -0.000262  -0.007708   0.468925
    22  C    0.000000   0.012342   0.008391  -0.073245  -0.019001  -0.060574
    23  C    0.000000  -0.000097   0.000001  -0.000011   0.012408  -0.025437
    24  C   -0.000000  -0.000978  -0.000458   0.008431  -0.061808  -0.024767
    25  C   -0.000000   0.000820   0.000000  -0.000000   0.007281  -0.015075
    26  C    0.000000  -0.000017  -0.000000   0.000000  -0.000467  -0.037930
    27  H    0.000022   0.000024   0.000002  -0.000000   0.000000  -0.000000
    28  H    0.004501  -0.000000   0.000000  -0.000000  -0.000000   0.000000
    29  H   -0.000000   0.002570   0.000019  -0.000000  -0.000239   0.000001
    30  H   -0.043332   0.000000  -0.000002  -0.000000  -0.000000   0.000000
    31  H   -0.040098   0.000000   0.000000   0.000000   0.000000   0.000000
    32  H    0.000116  -0.000259   0.003438   0.000243   0.000008   0.000000
    33  H    0.000000  -0.038948  -0.000206   0.000017  -0.005897   0.000866
    34  H    0.365797  -0.000000  -0.000000  -0.000000  -0.000000   0.000000
    35  H   -0.000000   0.004450   0.355761  -0.035841   0.001123   0.000017
    36  H   -0.000000   0.001244  -0.035337   0.360268   0.004059  -0.000206
    37  H    0.000000  -0.000202   0.000238  -0.008627   0.004123   0.001013
    38  H   -0.000000   0.000561  -0.000005   0.000003  -0.007118  -0.039000
    39  H   -0.000000   0.000021   0.000004  -0.000215   0.001048   0.004181
    40  H    0.000000   0.000001  -0.000000   0.000000  -0.000187   0.004511
    41  H    0.000000   0.000002  -0.000000  -0.000000  -0.000216   0.003052
    42  H    0.000000   0.000000   0.000000  -0.000000   0.000012   0.000948
              19         20         21         22         23         24
     1  C    0.000000   0.000000   0.000000   0.000000   0.000000  -0.000000
     2  C    0.000000   0.000000  -0.000000  -0.000000   0.000000  -0.000000
     3  C   -0.000011  -0.000007   0.000000   0.000000  -0.000000   0.000000
     4  C   -0.000000  -0.000000  -0.000000  -0.000000   0.000000   0.000000
     5  C   -0.000000  -0.000000   0.000000   0.000000  -0.000000   0.000000
     6  C    0.000223   0.000007  -0.000001  -0.000010  -0.000000   0.000000
     7  C   -0.000184  -0.000349   0.000004  -0.000000  -0.000000  -0.000000
     8  C    0.000000   0.000000  -0.000000  -0.000000   0.000000  -0.000000
     9  C   -0.000000  -0.000000   0.000000   0.000000   0.000000   0.000000
    10  C   -0.000017   0.000000  -0.000000   0.000000   0.000000   0.000000
    11  C   -0.037058   0.000004  -0.000200  -0.000320  -0.000001   0.000065
    12  C    0.007961  -0.006324  -0.000017  -0.000082   0.000011  -0.000011
    13  C    0.000000   0.000000   0.000000   0.000000   0.000000  -0.000000
    14  C   -0.037991  -0.021296   0.008006   0.012342  -0.000097  -0.000978
    15  C   -0.008437  -0.000006   0.000056   0.008391   0.000001  -0.000458
    16  C    0.445281  -0.000082  -0.000262  -0.073245  -0.000011   0.008431
    17  C    0.438817  -0.074632  -0.007708  -0.019001   0.012408  -0.061808
    18  C   -0.031677   0.464086   0.468925  -0.060574  -0.025437  -0.024767
    19  C    4.777686   0.008348  -0.035796   0.429627  -0.000002  -0.006641
    20  C    0.008348   5.044262  -0.048010  -0.000957  -0.065812   0.013135
    21  C   -0.035796  -0.048010   4.750240  -0.003944   0.469829   0.419908
    22  C    0.429627  -0.000957  -0.003944   5.044461   0.008026   0.473288
    23  C   -0.000002  -0.065812   0.469829   0.008026   5.007012  -0.076500
    24  C   -0.006641   0.013135   0.419908   0.473288  -0.076500   5.059649
    25  C   -0.000205   0.515600  -0.035975   0.000069  -0.026614  -0.000439
    26  C    0.000020  -0.026265  -0.014688  -0.000410   0.510466   0.007912
    27  H   -0.000000   0.000000  -0.000000  -0.000000  -0.000000   0.000000
    28  H    0.000000   0.000000   0.000000   0.000000  -0.000000  -0.000000
    29  H    0.000002   0.000005   0.000000  -0.000000   0.000000  -0.000000
    30  H    0.000000  -0.000000   0.000000   0.000000   0.000000  -0.000000
    31  H   -0.000000   0.000000   0.000000  -0.000000   0.000000   0.000000
    32  H   -0.000013  -0.000000  -0.000000  -0.000000  -0.000000   0.000000
    33  H   -0.000020   0.006371  -0.000324   0.000000  -0.000010   0.000000
    34  H    0.000000  -0.000000  -0.000000  -0.000000   0.000000  -0.000000
    35  H    0.002501  -0.000000  -0.000001  -0.000221  -0.000000   0.000004
    36  H   -0.038220   0.000002   0.000015  -0.008479  -0.000000   0.000256
    37  H   -0.038786   0.000017   0.002681   0.361667  -0.000219  -0.036315
    38  H   -0.000041   0.362611   0.003971   0.000011   0.000690  -0.000184
    39  H    0.002478  -0.000224  -0.038484  -0.035279  -0.008331   0.360941
    40  H    0.000017   0.000537  -0.040632   0.000304   0.364989  -0.009261
    41  H    0.000002  -0.034747   0.001093  -0.000000   0.004334   0.000009
    42  H   -0.000001   0.004462   0.003083   0.000004  -0.035495  -0.000194
              25         26         27         28         29         30
     1  C    0.000000  -0.000000   0.357253  -0.008552  -0.007884  -0.000201
     2  C   -0.000000  -0.000000  -0.039586  -0.039003   0.000122   0.004752
     3  C    0.000000  -0.000000  -0.039522   0.000118  -0.037367   0.000021
     4  C    0.000000   0.000000  -0.008109   0.363508  -0.000004   0.000551
     5  C    0.000000  -0.000000   0.004349   0.004601   0.000027  -0.039080
     6  C   -0.000000   0.000000   0.003923   0.000019   0.003977   0.000132
     7  C   -0.000037   0.000000  -0.008176  -0.000003   0.360481   0.000000
     8  C    0.000000   0.000000  -0.000213   0.000562   0.000000   0.362733
     9  C   -0.000000   0.000000   0.000103  -0.043384   0.000000   0.004514
    10  C   -0.000000   0.000000   0.000685  -0.000202  -0.000244  -0.009403
    11  C    0.000005  -0.000000  -0.000205   0.000000   0.001146   0.000001
    12  C   -0.000367  -0.000002   0.000200  -0.000000  -0.035324   0.000000
    13  C   -0.000000   0.000000   0.000022   0.004501  -0.000000  -0.043332
    14  C    0.000820  -0.000017   0.000024  -0.000000   0.002570   0.000000
    15  C    0.000000  -0.000000   0.000002   0.000000   0.000019  -0.000002
    16  C   -0.000000   0.000000  -0.000000  -0.000000  -0.000000  -0.000000
    17  C    0.007281  -0.000467   0.000000  -0.000000  -0.000239  -0.000000
    18  C   -0.015075  -0.037930  -0.000000   0.000000   0.000001   0.000000
    19  C   -0.000205   0.000020  -0.000000   0.000000   0.000002   0.000000
    20  C    0.515600  -0.026265   0.000000   0.000000   0.000005  -0.000000
    21  C   -0.035975  -0.014688  -0.000000   0.000000   0.000000   0.000000
    22  C    0.000069  -0.000410  -0.000000   0.000000  -0.000000   0.000000
    23  C   -0.026614   0.510466  -0.000000  -0.000000   0.000000   0.000000
    24  C   -0.000439   0.007912   0.000000  -0.000000  -0.000000  -0.000000
    25  C    4.849679   0.510657   0.000000  -0.000000  -0.000000  -0.000000
    26  C    0.510657   4.850365   0.000000  -0.000000  -0.000000   0.000000
    27  H    0.000000   0.000000   0.632717   0.006282   0.006505   0.000002
    28  H   -0.000000  -0.000000   0.006282   0.633137   0.000002   0.000020
    29  H   -0.000000  -0.000000   0.006505   0.000002   0.626421   0.000000
    30  H   -0.000000   0.000000   0.000002   0.000020   0.000000   0.634860
    31  H   -0.000000   0.000000  -0.000012  -0.006032   0.000000  -0.000192
    32  H   -0.000000   0.000000   0.000025   0.000003   0.000002   0.007052
    33  H    0.001553  -0.000061  -0.000016   0.000000  -0.005504  -0.000000
    34  H   -0.000000   0.000000  -0.000000  -0.000192  -0.000000  -0.006094
    35  H    0.000000   0.000000   0.000000  -0.000000   0.000000   0.000005
    36  H   -0.000000  -0.000000   0.000000   0.000000   0.000000   0.000000
    37  H   -0.000000   0.000004   0.000000   0.000000   0.000000   0.000000
    38  H   -0.037831   0.004363   0.000000   0.000000   0.000047  -0.000000
    39  H    0.000017   0.000164   0.000000  -0.000000  -0.000000   0.000000
    40  H    0.004651  -0.043839  -0.000000   0.000000  -0.000000  -0.000000
    41  H    0.366076  -0.040421  -0.000000   0.000000   0.000000   0.000000
    42  H   -0.039950   0.365823  -0.000000  -0.000000  -0.000000   0.000000
              31         32         33         34         35         36
     1  C   -0.000207   0.000742  -0.000234   0.000010  -0.000000  -0.000000
     2  C    0.002827   0.004489   0.000004   0.001029   0.000000  -0.000000
     3  C    0.000004   0.004213   0.002188  -0.000001  -0.000238   0.000002
     4  C   -0.033996  -0.000233  -0.000000   0.004170  -0.000000  -0.000000
     5  C    0.001034  -0.038478  -0.000001   0.002898   0.000494   0.000000
     6  C   -0.000001  -0.031616   0.001215   0.000004  -0.014129  -0.000264
     7  C   -0.000000  -0.000213  -0.027593  -0.000000   0.000017  -0.000000
     8  C    0.004176  -0.009012  -0.000000  -0.033957  -0.000004  -0.000000
     9  C    0.365716   0.000027  -0.000000  -0.040189   0.000000   0.000000
    10  C    0.000011   0.349365   0.000019  -0.000207   0.004188   0.000012
    11  C   -0.000000  -0.012504   0.003067  -0.000000  -0.028994   0.002374
    12  C   -0.000000   0.000016   0.359129   0.000000  -0.000216   0.000017
    13  C   -0.040098   0.000116   0.000000   0.365797  -0.000000  -0.000000
    14  C    0.000000  -0.000259  -0.038948  -0.000000   0.004450   0.001244
    15  C    0.000000   0.003438  -0.000206  -0.000000   0.355761  -0.035337
    16  C    0.000000   0.000243   0.000017  -0.000000  -0.035841   0.360268
    17  C    0.000000   0.000008  -0.005897  -0.000000   0.001123   0.004059
    18  C    0.000000   0.000000   0.000866   0.000000   0.000017  -0.000206
    19  C   -0.000000  -0.000013  -0.000020   0.000000   0.002501  -0.038220
    20  C    0.000000  -0.000000   0.006371  -0.000000  -0.000000   0.000002
    21  C    0.000000  -0.000000  -0.000324  -0.000000  -0.000001   0.000015
    22  C   -0.000000  -0.000000   0.000000  -0.000000  -0.000221  -0.008479
    23  C    0.000000  -0.000000  -0.000010   0.000000  -0.000000  -0.000000
    24  C    0.000000   0.000000   0.000000  -0.000000   0.000004   0.000256
    25  C   -0.000000  -0.000000   0.001553  -0.000000   0.000000  -0.000000
    26  C    0.000000   0.000000  -0.000061   0.000000   0.000000  -0.000000
    27  H   -0.000012   0.000025  -0.000016  -0.000000   0.000000   0.000000
    28  H   -0.006032   0.000003   0.000000  -0.000192  -0.000000   0.000000
    29  H    0.000000   0.000002  -0.005504  -0.000000   0.000000   0.000000
    30  H   -0.000192   0.007052  -0.000000  -0.006094   0.000005   0.000000
    31  H    0.625639   0.000000  -0.000000  -0.005278  -0.000000   0.000000
    32  H    0.000000   0.634234   0.000000  -0.000014   0.003016   0.000005
    33  H   -0.000000   0.000000   0.602638   0.000000   0.000002   0.000000
    34  H   -0.005278  -0.000014   0.000000   0.625850   0.000000  -0.000000
    35  H   -0.000000   0.003016   0.000002   0.000000   0.627103  -0.005149
    36  H    0.000000   0.000005   0.000000  -0.000000  -0.005149   0.627659
    37  H   -0.000000   0.000000  -0.000000   0.000000  -0.000015   0.006479
    38  H    0.000000   0.000000  -0.005262  -0.000000   0.000000  -0.000000
    39  H    0.000000  -0.000000   0.000000   0.000000  -0.000000  -0.000015
    40  H    0.000000  -0.000000  -0.000000   0.000000  -0.000000   0.000000
    41  H   -0.000000  -0.000000   0.000027   0.000000  -0.000000   0.000000
    42  H    0.000000   0.000000   0.000000   0.000000   0.000000  -0.000000
              37         38         39         40         41         42
     1  C   -0.000000  -0.000001   0.000000   0.000000   0.000000  -0.000000
     2  C    0.000000   0.000000  -0.000000   0.000000   0.000000  -0.000000
     3  C   -0.000000  -0.000071   0.000000   0.000000  -0.000000   0.000000
     4  C   -0.000000   0.000000  -0.000000   0.000000  -0.000000   0.000000
     5  C   -0.000000  -0.000000   0.000000   0.000000   0.000000   0.000000
     6  C    0.000000   0.000016  -0.000000   0.000000  -0.000000  -0.000000
     7  C   -0.000000   0.001891   0.000000   0.000000  -0.000000  -0.000000
     8  C    0.000000  -0.000000   0.000000  -0.000000  -0.000000   0.000000
     9  C   -0.000000  -0.000000   0.000000   0.000000  -0.000000   0.000000
    10  C   -0.000000   0.000000  -0.000000  -0.000000  -0.000000  -0.000000
    11  C    0.000014  -0.000337  -0.000001  -0.000000   0.000000   0.000000
    12  C    0.000002   0.006461  -0.000000  -0.000000   0.000001   0.000000
    13  C    0.000000  -0.000000  -0.000000   0.000000   0.000000   0.000000
    14  C   -0.000202   0.000561   0.000021   0.000001   0.000002   0.000000
    15  C    0.000238  -0.000005   0.000004  -0.000000  -0.000000   0.000000
    16  C   -0.008627   0.000003  -0.000215   0.000000  -0.000000  -0.000000
    17  C    0.004123  -0.007118   0.001048  -0.000187  -0.000216   0.000012
    18  C    0.001013  -0.039000   0.004181   0.004511   0.003052   0.000948
    19  C   -0.038786  -0.000041   0.002478   0.000017   0.000002  -0.000001
    20  C    0.000017   0.362611  -0.000224   0.000537  -0.034747   0.004462
    21  C    0.002681   0.003971  -0.038484  -0.040632   0.001093   0.003083
    22  C    0.361667   0.000011  -0.035279   0.000304  -0.000000   0.000004
    23  C   -0.000219   0.000690  -0.008331   0.364989   0.004334  -0.035495
    24  C   -0.036315  -0.000184   0.360941  -0.009261   0.000009  -0.000194
    25  C   -0.000000  -0.037831   0.000017   0.004651   0.366076  -0.039950
    26  C    0.000004   0.004363   0.000164  -0.043839  -0.040421   0.365823
    27  H    0.000000   0.000000   0.000000  -0.000000  -0.000000  -0.000000
    28  H    0.000000   0.000000  -0.000000   0.000000   0.000000  -0.000000
    29  H    0.000000   0.000047  -0.000000  -0.000000   0.000000  -0.000000
    30  H    0.000000  -0.000000   0.000000  -0.000000   0.000000   0.000000
    31  H   -0.000000   0.000000   0.000000   0.000000  -0.000000   0.000000
    32  H    0.000000   0.000000  -0.000000  -0.000000  -0.000000   0.000000
    33  H   -0.000000  -0.005262   0.000000  -0.000000   0.000027   0.000000
    34  H    0.000000  -0.000000   0.000000   0.000000   0.000000   0.000000
    35  H   -0.000015   0.000000  -0.000000  -0.000000  -0.000000   0.000000
    36  H    0.006479  -0.000000  -0.000015   0.000000   0.000000  -0.000000
    37  H    0.627314  -0.000000  -0.005220  -0.000013   0.000000  -0.000000
    38  H   -0.000000   0.609723   0.000002   0.000019  -0.006102  -0.000196
    39  H   -0.005220   0.000002   0.627279   0.006428  -0.000000  -0.000013
    40  H   -0.000013   0.000019   0.006428   0.633898  -0.000204  -0.005899
    41  H    0.000000  -0.006102  -0.000000  -0.000204   0.625937  -0.005353
    42  H   -0.000000  -0.000196  -0.000013  -0.005899  -0.005353   0.626461
 Mulliken charges:
               1
     1  C   -0.222934
     2  C    0.116963
     3  C    0.128846
     4  C   -0.124219
     5  C    0.106465
     6  C    0.051521
     7  C   -0.142615
     8  C   -0.126852
     9  C   -0.095781
    10  C   -0.203075
    11  C    0.042537
    12  C   -0.141281
    13  C   -0.094972
    14  C    0.046881
    15  C   -0.113098
    16  C   -0.154700
    17  C   -0.025643
    18  C    0.050947
    19  C    0.122136
    20  C   -0.140737
    21  C    0.098229
    22  C   -0.135667
    23  C   -0.139238
    24  C   -0.126042
    25  C   -0.099915
    26  C   -0.085675
    27  H    0.083745
    28  H    0.084618
    29  H    0.085239
    30  H    0.083662
    31  H    0.086408
    32  H    0.085350
    33  H    0.106978
    34  H    0.086172
    35  H    0.086127
    36  H    0.085277
    37  H    0.085847
    38  H    0.105777
    39  H    0.085218
    40  H    0.084679
    41  H    0.086512
    42  H    0.086309
 Sum of Mulliken charges =  -0.00000
 Mulliken charges with hydrogens summed into heavy atoms:
               1
     1  C   -0.139188
     2  C    0.116963
     3  C    0.128846
     4  C   -0.039601
     5  C    0.106465
     6  C    0.051521
     7  C   -0.057376
     8  C   -0.043191
     9  C   -0.009373
    10  C   -0.117725
    11  C    0.042537
    12  C   -0.034303
    13  C   -0.008800
    14  C    0.046881
    15  C   -0.026971
    16  C   -0.069423
    17  C   -0.025643
    18  C    0.050947
    19  C    0.122136
    20  C   -0.034960
    21  C    0.098229
    22  C   -0.049820
    23  C   -0.054559
    24  C   -0.040824
    25  C   -0.013404
    26  C    0.000634
 Electronic spatial extent (au):  <R**2>=          11414.2667
 Charge=             -0.0000 electrons
 Dipole moment (field-independent basis, Debye):
    X=             -0.0778    Y=              0.0690    Z=              0.0427  Tot=              0.1124
 Quadrupole moment (field-independent basis, Debye-Ang):
   XX=           -127.4609   YY=           -130.2336   ZZ=           -154.4831
   XY=             -0.0950   XZ=              1.1098   YZ=              1.2478
 Traceless Quadrupole moment (field-independent basis, Debye-Ang):
   XX=              9.9316   YY=              7.1590   ZZ=            -17.0906
   XY=             -0.0950   XZ=              1.1098   YZ=              1.2478
 Octapole moment (field-independent basis, Debye-Ang**2):
  XXX=              1.4052  YYY=              4.2583  ZZZ=              0.0154  XYY=             -1.7269
  XXY=             -3.4072  XXZ=              6.8009  XZZ=             -0.2107  YZZ=             -3.3568
  YYZ=              0.6920  XYZ=             20.0915
 Hexadecapole moment (field-independent basis, Debye-Ang**3):
 XXXX=         -11985.5818 YYYY=          -2073.7228 ZZZZ=           -294.2795 XXXY=              1.0709
 XXXZ=             87.7438 YYYX=             -8.2963 YYYZ=              0.2731 ZZZX=             -0.6841
 ZZZY=              1.3436 XXYY=          -2377.4891 XXZZ=          -2457.9472 YYZZ=           -441.8874
 XXYZ=              7.0936 YYXZ=            -17.7232 ZZXY=             10.8029
 N-N= 1.976090039299D+03 E-N=-6.268559400514D+03  KE= 9.907938818404D+02
 No NMR shielding tensors so no spin-rotation constants.
 Leave Link  601 at Thu Sep  8 15:04:21 2022, MaxMem=  1342177280 cpu:              33.9 elap:               0.8
 (Enter /mnt/opt/groups/app-gaussian/g16-avx2/l9999.exe)
 Unable to Open any file for archive entry.
 1\1\GINC-WN41055\FOpt\RB3LYP\6-31G(d,p)\C26H16\PWASIUK\08-Sep-2022\0\\
 #p opt freq b3lyp/6-31g(d,p) empiricaldispersion=gd3 int=(grid=ultrafi
 ne,acc2e=12) scf=(maxcyc=500,ferm,novaracc,noincfoc,intrep)\\peri symm
 \\0,1\C,3.1273384461,-1.6624280345,-0.4138752301\C,4.2605296517,-0.887
 2431889,-0.1242217553\C,1.8417624973,-1.1230468968,-0.3921422317\C,5.5
 831447419,-1.421438298,-0.1349286441\C,4.074353913,0.5014191049,0.2035
 9202\C,1.6471103073,0.2707970505,-0.0812327865\C,0.6920197626,-1.92027
 91334,-0.7046287547\C,5.2216717944,1.2914278837,0.5118391751\C,6.66267
 79561,-0.6291940406,0.1639244317\C,2.7747315922,1.0385055215,0.2123099
 539\C,0.2901317557,0.8154747116,-0.0759739085\C,-0.5668998432,-1.41971
 45805,-0.6058410235\C,6.4796040468,0.7437202524,0.4919143808\C,-0.8254
 589867,-0.055247155,-0.2104042147\C,0.0598992145,2.2136202434,0.008919
 0666\C,-1.2074052989,2.7251400079,-0.0769818626\C,-2.166094692,0.46502
 68676,-0.0741173418\C,-3.3571250046,-0.3559649979,0.1145476293\C,-2.34
 11207992,1.8748393602,-0.1252069861\C,-3.3278444718,-1.6990831319,0.57
 23794305\C,-4.6475594939,0.239564904,-0.0622790142\C,-3.6512065005,2.4
 397953314,-0.2490370569\C,-5.8130892987,-0.5522000545,0.0648598628\C,-
 4.7568144046,1.6492695865,-0.2848009457\C,-4.4832868651,-2.4444356559,
 0.7199220603\C,-5.7391739699,-1.8808107845,0.4299056217\H,3.2535956158
 ,-2.7149243262,-0.6572350472\H,5.7186858422,-2.4706416889,-0.384089311
 3\H,0.847026669,-2.9415395467,-1.0421306194\H,5.0803652342,2.339852535
 6,0.7616027615\H,7.6651790755,-1.0465991316,0.1527390566\H,2.671343946
 1,2.0840379868,0.4820284096\H,-1.4004328052,-2.0407552089,-0.904446722
 6\H,7.3447118043,1.3567475065,0.7266314847\H,0.8978013186,2.8975219972
 ,0.0711713289\H,-1.3620771,3.8005236382,-0.0944919516\H,-3.7383073305,
 3.5191064278,-0.3399882574\H,-2.3851589822,-2.142756739,0.8638313948\H
 ,-5.7451593221,2.0804803135,-0.4184513838\H,-6.7786252667,-0.081548019
 6,-0.1014325244\H,-4.4178629354,-3.4663062592,1.0817119314\H,-6.642744
 8139,-2.4740973588,0.5326925741\\Version=ES64L-G16RevC.01\State=1-A\HF
 =-1000.5204866\RMSD=5.052e-09\RMSF=1.138e-06\Dipole=-0.0306133,0.02714
 01,0.0167878\Quadrupole=7.3839106,5.32251,-12.7064206,-0.0706921,0.825
 0971,0.9277144\PG=C01 [X(C26H16)]\\@
 The archive entry for this job was punched.


 HOW IS IT THAT THE SKY FEEDS THE STARS?

                           -- LUCRETIUS
 Leave Link 9999 at Thu Sep  8 15:04:22 2022, MaxMem=  1342177280 cpu:               4.0 elap:               0.1
 Job cpu time:       0 days  2 hours  0 minutes 36.3 seconds.
 Elapsed time:       0 days  0 hours  2 minutes 38.1 seconds.
 File lengths (MBytes):  RWF=     86 Int=      0 D2E=      0 Chk=     18 Scr=      1
 Normal termination of Gaussian 16 at Thu Sep  8 15:04:22 2022.
 (Enter /mnt/opt/groups/app-gaussian/g16-avx2/l1.exe)
 Link1:  Proceeding to internal job step number  2.
 ----------------------------------------------------------------------
 #P Geom=AllCheck Guess=TCheck SCRF=Check GenChk RB3LYP/6-31G(d,p) Freq
 ----------------------------------------------------------------------
 1/10=4,29=7,30=1,38=1,40=1/1,3;
 2/12=2,40=1/2;
 3/5=1,6=6,7=101,11=2,14=-4,25=1,27=12,30=1,70=2,71=2,74=-5,75=-5,116=1,124=31,140=1/1,2,3;
 4/5=101/1;
 5/5=100002,7=500,17=20,22=13,38=6,87=12,98=1/2;
 8/6=4,10=90,11=11,87=12/1;
 11/6=1,8=1,9=11,15=111,16=1,87=12/1,2,10;
 10/6=1,87=12/2;
 6/7=2,8=2,9=2,10=2,28=1,87=12/1;
 7/8=1,10=1,25=1,87=12/1,2,3,16;
 1/10=4,30=1/3;
 99//99;
 Leave Link    1 at Thu Sep  8 15:04:22 2022, MaxMem=  1342177280 cpu:               3.3 elap:               0.1
 (Enter /mnt/opt/groups/app-gaussian/g16-avx2/l101.exe)
 Structure from the checkpoint file:  "/scratch/9832370.torquesrv1.cis.gov.pl/Gau-126395.chk"
 ---------
 peri symm
 ---------
 Charge =  0 Multiplicity = 1
 Redundant internal coordinates found in file.  (old form).
 C,0,3.1273384461,-1.6624280345,-0.4138752301
 C,0,4.2605296517,-0.8872431889,-0.1242217553
 C,0,1.8417624973,-1.1230468968,-0.3921422317
 C,0,5.5831447419,-1.421438298,-0.1349286441
 C,0,4.074353913,0.5014191049,0.20359202
 C,0,1.6471103073,0.2707970505,-0.0812327865
 C,0,0.6920197626,-1.9202791334,-0.7046287547
 C,0,5.2216717944,1.2914278837,0.5118391751
 C,0,6.6626779561,-0.6291940406,0.1639244317
 C,0,2.7747315922,1.0385055215,0.2123099539
 C,0,0.2901317557,0.8154747116,-0.0759739085
 C,0,-0.5668998432,-1.4197145805,-0.6058410235
 C,0,6.4796040468,0.7437202524,0.4919143808
 C,0,-0.8254589867,-0.055247155,-0.2104042147
 C,0,0.0598992145,2.2136202434,0.0089190666
 C,0,-1.2074052989,2.7251400079,-0.0769818626
 C,0,-2.166094692,0.4650268676,-0.0741173418
 C,0,-3.3571250046,-0.3559649979,0.1145476293
 C,0,-2.3411207992,1.8748393602,-0.1252069861
 C,0,-3.3278444718,-1.6990831319,0.5723794305
 C,0,-4.6475594939,0.239564904,-0.0622790142
 C,0,-3.6512065005,2.4397953314,-0.2490370569
 C,0,-5.8130892987,-0.5522000545,0.0648598628
 C,0,-4.7568144046,1.6492695865,-0.2848009457
 C,0,-4.4832868651,-2.4444356559,0.7199220603
 C,0,-5.7391739699,-1.8808107845,0.4299056217
 H,0,3.2535956158,-2.7149243262,-0.6572350472
 H,0,5.7186858422,-2.4706416889,-0.3840893113
 H,0,0.847026669,-2.9415395467,-1.0421306194
 H,0,5.0803652342,2.3398525356,0.7616027615
 H,0,7.6651790755,-1.0465991316,0.1527390566
 H,0,2.6713439461,2.0840379868,0.4820284096
 H,0,-1.4004328052,-2.0407552089,-0.9044467226
 H,0,7.3447118043,1.3567475065,0.7266314847
 H,0,0.8978013186,2.8975219972,0.0711713289
 H,0,-1.3620771,3.8005236382,-0.0944919516
 H,0,-3.7383073305,3.5191064278,-0.3399882574
 H,0,-2.3851589822,-2.142756739,0.8638313948
 H,0,-5.7451593221,2.0804803135,-0.4184513838
 H,0,-6.7786252667,-0.0815480196,-0.1014325244
 H,0,-4.4178629354,-3.4663062592,1.0817119314
 H,0,-6.6427448139,-2.4740973588,0.5326925741
 Recover connectivity data from disk.
 ITRead=  0  0  0  0  0  0  0  0  0  0  0  0  0  0  0  0  0  0  0  0
 ITRead=  0  0  0  0  0  0  0  0  0  0  0  0  0  0  0  0  0  0  0  0
 ITRead=  0  0
 MicOpt= -1 -1 -1 -1 -1 -1 -1 -1 -1 -1 -1 -1 -1 -1 -1 -1 -1 -1 -1 -1
 MicOpt= -1 -1 -1 -1 -1 -1 -1 -1 -1 -1 -1 -1 -1 -1 -1 -1 -1 -1 -1 -1
 MicOpt= -1 -1
 NAtoms=     42 NQM=       42 NQMF=       0 NMMI=      0 NMMIF=      0
                NMic=       0 NMicF=      0.
                    Isotopes and Nuclear Properties:
 (Nuclear quadrupole moments (NQMom) in fm**2, nuclear magnetic moments (NMagM)
  in nuclear magnetons)

  Atom         1           2           3           4           5           6           7           8           9          10
 IAtWgt=          12          12          12          12          12          12          12          12          12          12
 AtmWgt=  12.0000000  12.0000000  12.0000000  12.0000000  12.0000000  12.0000000  12.0000000  12.0000000  12.0000000  12.0000000
 NucSpn=           0           0           0           0           0           0           0           0           0           0
 AtZEff=   3.6000000   3.6000000   3.6000000   3.6000000   3.6000000   3.6000000   3.6000000   3.6000000   3.6000000   3.6000000
 NQMom=    0.0000000   0.0000000   0.0000000   0.0000000   0.0000000   0.0000000   0.0000000   0.0000000   0.0000000   0.0000000
 NMagM=    0.0000000   0.0000000   0.0000000   0.0000000   0.0000000   0.0000000   0.0000000   0.0000000   0.0000000   0.0000000
 AtZNuc=   6.0000000   6.0000000   6.0000000   6.0000000   6.0000000   6.0000000   6.0000000   6.0000000   6.0000000   6.0000000

  Atom        11          12          13          14          15          16          17          18          19          20
 IAtWgt=          12          12          12          12          12          12          12          12          12          12
 AtmWgt=  12.0000000  12.0000000  12.0000000  12.0000000  12.0000000  12.0000000  12.0000000  12.0000000  12.0000000  12.0000000
 NucSpn=           0           0           0           0           0           0           0           0           0           0
 AtZEff=   3.6000000   3.6000000   3.6000000   3.6000000   3.6000000   3.6000000   3.6000000   3.6000000   3.6000000   3.6000000
 NQMom=    0.0000000   0.0000000   0.0000000   0.0000000   0.0000000   0.0000000   0.0000000   0.0000000   0.0000000   0.0000000
 NMagM=    0.0000000   0.0000000   0.0000000   0.0000000   0.0000000   0.0000000   0.0000000   0.0000000   0.0000000   0.0000000
 AtZNuc=   6.0000000   6.0000000   6.0000000   6.0000000   6.0000000   6.0000000   6.0000000   6.0000000   6.0000000   6.0000000

  Atom        21          22          23          24          25          26          27          28          29          30
 IAtWgt=          12          12          12          12          12          12           1           1           1           1
 AtmWgt=  12.0000000  12.0000000  12.0000000  12.0000000  12.0000000  12.0000000   1.0078250   1.0078250   1.0078250   1.0078250
 NucSpn=           0           0           0           0           0           0           1           1           1           1
 AtZEff=   3.6000000   3.6000000   3.6000000   3.6000000   3.6000000   3.6000000   1.0000000   1.0000000   1.0000000   1.0000000
 NQMom=    0.0000000   0.0000000   0.0000000   0.0000000   0.0000000   0.0000000   0.0000000   0.0000000   0.0000000   0.0000000
 NMagM=    0.0000000   0.0000000   0.0000000   0.0000000   0.0000000   0.0000000   2.7928460   2.7928460   2.7928460   2.7928460
 AtZNuc=   6.0000000   6.0000000   6.0000000   6.0000000   6.0000000   6.0000000   1.0000000   1.0000000   1.0000000   1.0000000

  Atom        31          32          33          34          35          36          37          38          39          40
 IAtWgt=           1           1           1           1           1           1           1           1           1           1
 AtmWgt=   1.0078250   1.0078250   1.0078250   1.0078250   1.0078250   1.0078250   1.0078250   1.0078250   1.0078250   1.0078250
 NucSpn=           1           1           1           1           1           1           1           1           1           1
 AtZEff=   1.0000000   1.0000000   1.0000000   1.0000000   1.0000000   1.0000000   1.0000000   1.0000000   1.0000000   1.0000000
 NQMom=    0.0000000   0.0000000   0.0000000   0.0000000   0.0000000   0.0000000   0.0000000   0.0000000   0.0000000   0.0000000
 NMagM=    2.7928460   2.7928460   2.7928460   2.7928460   2.7928460   2.7928460   2.7928460   2.7928460   2.7928460   2.7928460
 AtZNuc=   1.0000000   1.0000000   1.0000000   1.0000000   1.0000000   1.0000000   1.0000000   1.0000000   1.0000000   1.0000000

  Atom        41          42
 IAtWgt=           1           1
 AtmWgt=   1.0078250   1.0078250
 NucSpn=           1           1
 AtZEff=   1.0000000   1.0000000
 NQMom=    0.0000000   0.0000000
 NMagM=    2.7928460   2.7928460
 AtZNuc=   1.0000000   1.0000000
 Leave Link  101 at Thu Sep  8 15:04:23 2022, MaxMem=  1342177280 cpu:              12.2 elap:               0.3
 (Enter /mnt/opt/groups/app-gaussian/g16-avx2/l103.exe)

 GradGradGradGradGradGradGradGradGradGradGradGradGradGradGradGradGradGrad
 Berny optimization.
 Initialization pass.
                           ----------------------------
                           !    Initial Parameters    !
                           ! (Angstroms and Degrees)  !
 --------------------------                            --------------------------
 ! Name  Definition              Value          Derivative Info.                !
 --------------------------------------------------------------------------------
 ! R1    R(1,2)                  1.4032         calculate D2E/DX2 analytically  !
 ! R2    R(1,3)                  1.3943         calculate D2E/DX2 analytically  !
 ! R3    R(1,27)                 1.0876         calculate D2E/DX2 analytically  !
 ! R4    R(2,4)                  1.4265         calculate D2E/DX2 analytically  !
 ! R5    R(2,5)                  1.4389         calculate D2E/DX2 analytically  !
 ! R6    R(3,6)                  1.4413         calculate D2E/DX2 analytically  !
 ! R7    R(3,7)                  1.4336         calculate D2E/DX2 analytically  !
 ! R8    R(4,9)                  1.372          calculate D2E/DX2 analytically  !
 ! R9    R(4,28)                 1.0869         calculate D2E/DX2 analytically  !
 ! R10   R(5,8)                  1.4267         calculate D2E/DX2 analytically  !
 ! R11   R(5,10)                 1.4063         calculate D2E/DX2 analytically  !
 ! R12   R(6,10)                 1.3954         calculate D2E/DX2 analytically  !
 ! R13   R(6,11)                 1.4622         calculate D2E/DX2 analytically  !
 ! R14   R(7,12)                 1.3584         calculate D2E/DX2 analytically  !
 ! R15   R(7,29)                 1.0867         calculate D2E/DX2 analytically  !
 ! R16   R(8,13)                 1.3721         calculate D2E/DX2 analytically  !
 ! R17   R(8,30)                 1.087          calculate D2E/DX2 analytically  !
 ! R18   R(9,13)                 1.4234         calculate D2E/DX2 analytically  !
 ! R19   R(9,31)                 1.086          calculate D2E/DX2 analytically  !
 ! R20   R(10,32)                1.0847         calculate D2E/DX2 analytically  !
 ! R21   R(11,14)                1.4215         calculate D2E/DX2 analytically  !
 ! R22   R(11,15)                1.4195         calculate D2E/DX2 analytically  !
 ! R23   R(12,14)                1.444          calculate D2E/DX2 analytically  !
 ! R24   R(12,33)                1.0815         calculate D2E/DX2 analytically  !
 ! R25   R(13,34)                1.086          calculate D2E/DX2 analytically  !
 ! R26   R(14,17)                1.4445         calculate D2E/DX2 analytically  !
 ! R27   R(15,16)                1.3693         calculate D2E/DX2 analytically  !
 ! R28   R(15,35)                1.0834         calculate D2E/DX2 analytically  !
 ! R29   R(16,19)                1.418          calculate D2E/DX2 analytically  !
 ! R30   R(16,36)                1.0866         calculate D2E/DX2 analytically  !
 ! R31   R(17,18)                1.4588         calculate D2E/DX2 analytically  !
 ! R32   R(17,19)                1.4216         calculate D2E/DX2 analytically  !
 ! R33   R(18,20)                1.4193         calculate D2E/DX2 analytically  !
 ! R34   R(18,21)                1.4322         calculate D2E/DX2 analytically  !
 ! R35   R(19,22)                1.4321         calculate D2E/DX2 analytically  !
 ! R36   R(20,25)                1.3829         calculate D2E/DX2 analytically  !
 ! R37   R(20,38)                1.0819         calculate D2E/DX2 analytically  !
 ! R38   R(21,23)                1.4147         calculate D2E/DX2 analytically  !
 ! R39   R(21,24)                1.4313         calculate D2E/DX2 analytically  !
 ! R40   R(22,24)                1.3596         calculate D2E/DX2 analytically  !
 ! R41   R(22,37)                1.0866         calculate D2E/DX2 analytically  !
 ! R42   R(23,26)                1.3798         calculate D2E/DX2 analytically  !
 ! R43   R(23,40)                1.0869         calculate D2E/DX2 analytically  !
 ! R44   R(24,39)                1.0866         calculate D2E/DX2 analytically  !
 ! R45   R(25,26)                1.4068         calculate D2E/DX2 analytically  !
 ! R46   R(25,41)                1.086          calculate D2E/DX2 analytically  !
 ! R47   R(26,42)                1.0858         calculate D2E/DX2 analytically  !
 ! A1    A(2,1,3)              121.8486         calculate D2E/DX2 analytically  !
 ! A2    A(2,1,27)             119.1466         calculate D2E/DX2 analytically  !
 ! A3    A(3,1,27)             119.0041         calculate D2E/DX2 analytically  !
 ! A4    A(1,2,4)              122.708          calculate D2E/DX2 analytically  !
 ! A5    A(1,2,5)              118.4041         calculate D2E/DX2 analytically  !
 ! A6    A(4,2,5)              118.8871         calculate D2E/DX2 analytically  !
 ! A7    A(1,3,6)              120.1316         calculate D2E/DX2 analytically  !
 ! A8    A(1,3,7)              121.3952         calculate D2E/DX2 analytically  !
 ! A9    A(6,3,7)              118.4577         calculate D2E/DX2 analytically  !
 ! A10   A(2,4,9)              120.7755         calculate D2E/DX2 analytically  !
 ! A11   A(2,4,28)             118.6111         calculate D2E/DX2 analytically  !
 ! A12   A(9,4,28)             120.6134         calculate D2E/DX2 analytically  !
 ! A13   A(2,5,8)              118.6568         calculate D2E/DX2 analytically  !
 ! A14   A(2,5,10)             119.3125         calculate D2E/DX2 analytically  !
 ! A15   A(8,5,10)             122.0307         calculate D2E/DX2 analytically  !
 ! A16   A(3,6,10)             117.9244         calculate D2E/DX2 analytically  !
 ! A17   A(3,6,11)             119.1005         calculate D2E/DX2 analytically  !
 ! A18   A(10,6,11)            122.9735         calculate D2E/DX2 analytically  !
 ! A19   A(3,7,12)             121.5005         calculate D2E/DX2 analytically  !
 ! A20   A(3,7,29)             118.4198         calculate D2E/DX2 analytically  !
 ! A21   A(12,7,29)            120.0724         calculate D2E/DX2 analytically  !
 ! A22   A(5,8,13)             120.8689         calculate D2E/DX2 analytically  !
 ! A23   A(5,8,30)             118.6325         calculate D2E/DX2 analytically  !
 ! A24   A(13,8,30)            120.4985         calculate D2E/DX2 analytically  !
 ! A25   A(4,9,13)             120.3953         calculate D2E/DX2 analytically  !
 ! A26   A(4,9,31)             120.1433         calculate D2E/DX2 analytically  !
 ! A27   A(13,9,31)            119.4614         calculate D2E/DX2 analytically  !
 ! A28   A(5,10,6)             122.3712         calculate D2E/DX2 analytically  !
 ! A29   A(5,10,32)            117.2429         calculate D2E/DX2 analytically  !
 ! A30   A(6,10,32)            120.3711         calculate D2E/DX2 analytically  !
 ! A31   A(6,11,14)            119.986          calculate D2E/DX2 analytically  !
 ! A32   A(6,11,15)            121.173          calculate D2E/DX2 analytically  !
 ! A33   A(14,11,15)           118.7946         calculate D2E/DX2 analytically  !
 ! A34   A(7,12,14)            122.2819         calculate D2E/DX2 analytically  !
 ! A35   A(7,12,33)            118.8554         calculate D2E/DX2 analytically  !
 ! A36   A(14,12,33)           118.7009         calculate D2E/DX2 analytically  !
 ! A37   A(8,13,9)             120.4159         calculate D2E/DX2 analytically  !
 ! A38   A(8,13,34)            120.1229         calculate D2E/DX2 analytically  !
 ! A39   A(9,13,34)            119.4612         calculate D2E/DX2 analytically  !
 ! A40   A(11,14,12)           117.657          calculate D2E/DX2 analytically  !
 ! A41   A(11,14,17)           119.9215         calculate D2E/DX2 analytically  !
 ! A42   A(12,14,17)           122.1663         calculate D2E/DX2 analytically  !
 ! A43   A(11,15,16)           120.9495         calculate D2E/DX2 analytically  !
 ! A44   A(11,15,35)           119.9845         calculate D2E/DX2 analytically  !
 ! A45   A(16,15,35)           118.9198         calculate D2E/DX2 analytically  !
 ! A46   A(15,16,19)           121.2039         calculate D2E/DX2 analytically  !
 ! A47   A(15,16,36)           120.1622         calculate D2E/DX2 analytically  !
 ! A48   A(19,16,36)           118.6277         calculate D2E/DX2 analytically  !
 ! A49   A(14,17,18)           124.5574         calculate D2E/DX2 analytically  !
 ! A50   A(14,17,19)           117.9099         calculate D2E/DX2 analytically  !
 ! A51   A(18,17,19)           117.5326         calculate D2E/DX2 analytically  !
 ! A52   A(17,18,20)           123.8789         calculate D2E/DX2 analytically  !
 ! A53   A(17,18,21)           119.0547         calculate D2E/DX2 analytically  !
 ! A54   A(20,18,21)           116.8666         calculate D2E/DX2 analytically  !
 ! A55   A(16,19,17)           119.6726         calculate D2E/DX2 analytically  !
 ! A56   A(16,19,22)           119.8546         calculate D2E/DX2 analytically  !
 ! A57   A(17,19,22)           120.4633         calculate D2E/DX2 analytically  !
 ! A58   A(18,20,25)           121.8185         calculate D2E/DX2 analytically  !
 ! A59   A(18,20,38)           119.5353         calculate D2E/DX2 analytically  !
 ! A60   A(25,20,38)           118.5717         calculate D2E/DX2 analytically  !
 ! A61   A(18,21,23)           119.9004         calculate D2E/DX2 analytically  !
 ! A62   A(18,21,24)           119.8352         calculate D2E/DX2 analytically  !
 ! A63   A(23,21,24)           120.1509         calculate D2E/DX2 analytically  !
 ! A64   A(19,22,24)           121.118          calculate D2E/DX2 analytically  !
 ! A65   A(19,22,37)           118.1909         calculate D2E/DX2 analytically  !
 ! A66   A(24,22,37)           120.6724         calculate D2E/DX2 analytically  !
 ! A67   A(21,23,26)           121.233          calculate D2E/DX2 analytically  !
 ! A68   A(21,23,40)           118.4079         calculate D2E/DX2 analytically  !
 ! A69   A(26,23,40)           120.3311         calculate D2E/DX2 analytically  !
 ! A70   A(21,24,22)           120.4299         calculate D2E/DX2 analytically  !
 ! A71   A(21,24,39)           118.647          calculate D2E/DX2 analytically  !
 ! A72   A(22,24,39)           120.8074         calculate D2E/DX2 analytically  !
 ! A73   A(20,25,26)           120.5288         calculate D2E/DX2 analytically  !
 ! A74   A(20,25,41)           119.4962         calculate D2E/DX2 analytically  !
 ! A75   A(26,25,41)           119.9637         calculate D2E/DX2 analytically  !
 ! A76   A(23,26,25)           119.2184         calculate D2E/DX2 analytically  !
 ! A77   A(23,26,42)           120.4364         calculate D2E/DX2 analytically  !
 ! A78   A(25,26,42)           120.2962         calculate D2E/DX2 analytically  !
 ! D1    D(3,1,2,4)            179.6982         calculate D2E/DX2 analytically  !
 ! D2    D(3,1,2,5)              0.0465         calculate D2E/DX2 analytically  !
 ! D3    D(27,1,2,4)             0.0239         calculate D2E/DX2 analytically  !
 ! D4    D(27,1,2,5)          -179.6279         calculate D2E/DX2 analytically  !
 ! D5    D(2,1,3,6)              0.7287         calculate D2E/DX2 analytically  !
 ! D6    D(2,1,3,7)            179.2773         calculate D2E/DX2 analytically  !
 ! D7    D(27,1,3,6)          -179.5965         calculate D2E/DX2 analytically  !
 ! D8    D(27,1,3,7)            -1.0479         calculate D2E/DX2 analytically  !
 ! D9    D(1,2,4,9)           -179.5349         calculate D2E/DX2 analytically  !
 ! D10   D(1,2,4,28)             0.4084         calculate D2E/DX2 analytically  !
 ! D11   D(5,2,4,9)              0.1153         calculate D2E/DX2 analytically  !
 ! D12   D(5,2,4,28)          -179.9415         calculate D2E/DX2 analytically  !
 ! D13   D(1,2,5,8)            179.3933         calculate D2E/DX2 analytically  !
 ! D14   D(1,2,5,10)            -0.5527         calculate D2E/DX2 analytically  !
 ! D15   D(4,2,5,8)             -0.2721         calculate D2E/DX2 analytically  !
 ! D16   D(4,2,5,10)           179.7819         calculate D2E/DX2 analytically  !
 ! D17   D(1,3,6,10)            -0.9795         calculate D2E/DX2 analytically  !
 ! D18   D(1,3,6,11)           179.4821         calculate D2E/DX2 analytically  !
 ! D19   D(7,3,6,10)          -179.5703         calculate D2E/DX2 analytically  !
 ! D20   D(7,3,6,11)             0.8913         calculate D2E/DX2 analytically  !
 ! D21   D(1,3,7,12)           175.9581         calculate D2E/DX2 analytically  !
 ! D22   D(1,3,7,29)            -5.0261         calculate D2E/DX2 analytically  !
 ! D23   D(6,3,7,12)            -5.4698         calculate D2E/DX2 analytically  !
 ! D24   D(6,3,7,29)           173.546          calculate D2E/DX2 analytically  !
 ! D25   D(2,4,9,13)             0.0544         calculate D2E/DX2 analytically  !
 ! D26   D(2,4,9,31)           179.9964         calculate D2E/DX2 analytically  !
 ! D27   D(28,4,9,13)         -179.8877         calculate D2E/DX2 analytically  !
 ! D28   D(28,4,9,31)            0.0543         calculate D2E/DX2 analytically  !
 ! D29   D(2,5,8,13)             0.2682         calculate D2E/DX2 analytically  !
 ! D30   D(2,5,8,30)          -179.8642         calculate D2E/DX2 analytically  !
 ! D31   D(10,5,8,13)         -179.7873         calculate D2E/DX2 analytically  !
 ! D32   D(10,5,8,30)            0.0802         calculate D2E/DX2 analytically  !
 ! D33   D(2,5,10,6)             0.2836         calculate D2E/DX2 analytically  !
 ! D34   D(2,5,10,32)          178.8882         calculate D2E/DX2 analytically  !
 ! D35   D(8,5,10,6)          -179.6605         calculate D2E/DX2 analytically  !
 ! D36   D(8,5,10,32)           -1.0559         calculate D2E/DX2 analytically  !
 ! D37   D(3,6,10,5)             0.4767         calculate D2E/DX2 analytically  !
 ! D38   D(3,6,10,32)         -178.0853         calculate D2E/DX2 analytically  !
 ! D39   D(11,6,10,5)          179.996          calculate D2E/DX2 analytically  !
 ! D40   D(11,6,10,32)           1.4339         calculate D2E/DX2 analytically  !
 ! D41   D(3,6,11,14)            7.7868         calculate D2E/DX2 analytically  !
 ! D42   D(3,6,11,15)         -169.7085         calculate D2E/DX2 analytically  !
 ! D43   D(10,6,11,14)        -171.7271         calculate D2E/DX2 analytically  !
 ! D44   D(10,6,11,15)          10.7776         calculate D2E/DX2 analytically  !
 ! D45   D(3,7,12,14)            1.3346         calculate D2E/DX2 analytically  !
 ! D46   D(3,7,12,33)          176.6478         calculate D2E/DX2 analytically  !
 ! D47   D(29,7,12,14)        -177.6652         calculate D2E/DX2 analytically  !
 ! D48   D(29,7,12,33)          -2.3519         calculate D2E/DX2 analytically  !
 ! D49   D(5,8,13,9)            -0.1015         calculate D2E/DX2 analytically  !
 ! D50   D(5,8,13,34)          179.8764         calculate D2E/DX2 analytically  !
 ! D51   D(30,8,13,9)         -179.9666         calculate D2E/DX2 analytically  !
 ! D52   D(30,8,13,34)           0.0113         calculate D2E/DX2 analytically  !
 ! D53   D(4,9,13,8)            -0.0638         calculate D2E/DX2 analytically  !
 ! D54   D(4,9,13,34)          179.9581         calculate D2E/DX2 analytically  !
 ! D55   D(31,9,13,8)          179.9939         calculate D2E/DX2 analytically  !
 ! D56   D(31,9,13,34)           0.0158         calculate D2E/DX2 analytically  !
 ! D57   D(6,11,14,12)         -11.7357         calculate D2E/DX2 analytically  !
 ! D58   D(6,11,14,17)         173.9412         calculate D2E/DX2 analytically  !
 ! D59   D(15,11,14,12)        165.8189         calculate D2E/DX2 analytically  !
 ! D60   D(15,11,14,17)         -8.5041         calculate D2E/DX2 analytically  !
 ! D61   D(6,11,15,16)         175.5663         calculate D2E/DX2 analytically  !
 ! D62   D(6,11,15,35)           0.0082         calculate D2E/DX2 analytically  !
 ! D63   D(14,11,15,16)         -1.9582         calculate D2E/DX2 analytically  !
 ! D64   D(14,11,15,35)       -177.5164         calculate D2E/DX2 analytically  !
 ! D65   D(7,12,14,11)           7.3789         calculate D2E/DX2 analytically  !
 ! D66   D(7,12,14,17)        -178.434          calculate D2E/DX2 analytically  !
 ! D67   D(33,12,14,11)       -167.9413         calculate D2E/DX2 analytically  !
 ! D68   D(33,12,14,17)          6.2458         calculate D2E/DX2 analytically  !
 ! D69   D(11,14,17,18)       -165.2473         calculate D2E/DX2 analytically  !
 ! D70   D(11,14,17,19)         14.6716         calculate D2E/DX2 analytically  !
 ! D71   D(12,14,17,18)         20.6937         calculate D2E/DX2 analytically  !
 ! D72   D(12,14,17,19)       -159.3874         calculate D2E/DX2 analytically  !
 ! D73   D(11,15,16,19)          6.0735         calculate D2E/DX2 analytically  !
 ! D74   D(11,15,16,36)       -174.8481         calculate D2E/DX2 analytically  !
 ! D75   D(35,15,16,19)       -178.3219         calculate D2E/DX2 analytically  !
 ! D76   D(35,15,16,36)          0.7565         calculate D2E/DX2 analytically  !
 ! D77   D(15,16,19,17)          0.4593         calculate D2E/DX2 analytically  !
 ! D78   D(15,16,19,22)       -178.4235         calculate D2E/DX2 analytically  !
 ! D79   D(36,16,19,17)       -178.6329         calculate D2E/DX2 analytically  !
 ! D80   D(36,16,19,22)          2.4843         calculate D2E/DX2 analytically  !
 ! D81   D(14,17,18,20)         19.1867         calculate D2E/DX2 analytically  !
 ! D82   D(14,17,18,21)       -166.1178         calculate D2E/DX2 analytically  !
 ! D83   D(19,17,18,20)       -160.7325         calculate D2E/DX2 analytically  !
 ! D84   D(19,17,18,21)         13.9631         calculate D2E/DX2 analytically  !
 ! D85   D(14,17,19,16)        -10.6521         calculate D2E/DX2 analytically  !
 ! D86   D(14,17,19,22)        168.2238         calculate D2E/DX2 analytically  !
 ! D87   D(18,17,19,16)        169.2725         calculate D2E/DX2 analytically  !
 ! D88   D(18,17,19,22)        -11.8516         calculate D2E/DX2 analytically  !
 ! D89   D(17,18,20,25)       -179.1641         calculate D2E/DX2 analytically  !
 ! D90   D(17,18,20,38)          4.0188         calculate D2E/DX2 analytically  !
 ! D91   D(21,18,20,25)          6.0336         calculate D2E/DX2 analytically  !
 ! D92   D(21,18,20,38)       -170.7835         calculate D2E/DX2 analytically  !
 ! D93   D(17,18,21,23)        177.5337         calculate D2E/DX2 analytically  !
 ! D94   D(17,18,21,24)         -6.332          calculate D2E/DX2 analytically  !
 ! D95   D(20,18,21,23)         -7.4021         calculate D2E/DX2 analytically  !
 ! D96   D(20,18,21,24)        168.7322         calculate D2E/DX2 analytically  !
 ! D97   D(16,19,22,24)       -179.3641         calculate D2E/DX2 analytically  !
 ! D98   D(16,19,22,37)          2.1981         calculate D2E/DX2 analytically  !
 ! D99   D(17,19,22,24)          1.7621         calculate D2E/DX2 analytically  !
 ! D100  D(17,19,22,37)       -176.6757         calculate D2E/DX2 analytically  !
 ! D101  D(18,20,25,26)         -0.677          calculate D2E/DX2 analytically  !
 ! D102  D(18,20,25,41)       -179.4544         calculate D2E/DX2 analytically  !
 ! D103  D(38,20,25,26)        176.1697         calculate D2E/DX2 analytically  !
 ! D104  D(38,20,25,41)         -2.6077         calculate D2E/DX2 analytically  !
 ! D105  D(18,21,23,26)          3.5911         calculate D2E/DX2 analytically  !
 ! D106  D(18,21,23,40)       -178.3266         calculate D2E/DX2 analytically  !
 ! D107  D(24,21,23,26)       -172.5308         calculate D2E/DX2 analytically  !
 ! D108  D(24,21,23,40)          5.5514         calculate D2E/DX2 analytically  !
 ! D109  D(18,21,24,22)         -3.9987         calculate D2E/DX2 analytically  !
 ! D110  D(18,21,24,39)        179.8802         calculate D2E/DX2 analytically  !
 ! D111  D(23,21,24,22)        172.1257         calculate D2E/DX2 analytically  !
 ! D112  D(23,21,24,39)         -3.9953         calculate D2E/DX2 analytically  !
 ! D113  D(19,22,24,21)          6.4078         calculate D2E/DX2 analytically  !
 ! D114  D(19,22,24,39)       -177.5557         calculate D2E/DX2 analytically  !
 ! D115  D(37,22,24,21)       -175.193          calculate D2E/DX2 analytically  !
 ! D116  D(37,22,24,39)          0.8435         calculate D2E/DX2 analytically  !
 ! D117  D(21,23,26,25)          1.9608         calculate D2E/DX2 analytically  !
 ! D118  D(21,23,26,42)        179.4239         calculate D2E/DX2 analytically  !
 ! D119  D(40,23,26,25)       -176.0849         calculate D2E/DX2 analytically  !
 ! D120  D(40,23,26,42)          1.3782         calculate D2E/DX2 analytically  !
 ! D121  D(20,25,26,23)         -3.46           calculate D2E/DX2 analytically  !
 ! D122  D(20,25,26,42)        179.0733         calculate D2E/DX2 analytically  !
 ! D123  D(41,25,26,23)        175.3117         calculate D2E/DX2 analytically  !
 ! D124  D(41,25,26,42)         -2.155          calculate D2E/DX2 analytically  !
 --------------------------------------------------------------------------------
 Trust Radius=3.00D-01 FncErr=1.00D-07 GrdErr=1.00D-07 EigMax=2.50D+02 EigMin=1.00D-04
 Number of steps in this run=      2 maximum allowed number of steps=      2.
 GradGradGradGradGradGradGradGradGradGradGradGradGradGradGradGradGradGrad

 Leave Link  103 at Thu Sep  8 15:04:23 2022, MaxMem=  1342177280 cpu:               2.3 elap:               0.1
 (Enter /mnt/opt/groups/app-gaussian/g16-avx2/l202.exe)
                          Input orientation:                          
 ---------------------------------------------------------------------
 Center     Atomic      Atomic             Coordinates (Angstroms)
 Number     Number       Type             X           Y           Z
 ---------------------------------------------------------------------
      1          6           0        3.127338   -1.662428   -0.413875
      2          6           0        4.260530   -0.887243   -0.124222
      3          6           0        1.841762   -1.123047   -0.392142
      4          6           0        5.583145   -1.421438   -0.134929
      5          6           0        4.074354    0.501419    0.203592
      6          6           0        1.647110    0.270797   -0.081233
      7          6           0        0.692020   -1.920279   -0.704629
      8          6           0        5.221672    1.291428    0.511839
      9          6           0        6.662678   -0.629194    0.163924
     10          6           0        2.774732    1.038506    0.212310
     11          6           0        0.290132    0.815475   -0.075974
     12          6           0       -0.566900   -1.419715   -0.605841
     13          6           0        6.479604    0.743720    0.491914
     14          6           0       -0.825459   -0.055247   -0.210404
     15          6           0        0.059899    2.213620    0.008919
     16          6           0       -1.207405    2.725140   -0.076982
     17          6           0       -2.166095    0.465027   -0.074117
     18          6           0       -3.357125   -0.355965    0.114548
     19          6           0       -2.341121    1.874839   -0.125207
     20          6           0       -3.327844   -1.699083    0.572379
     21          6           0       -4.647559    0.239565   -0.062279
     22          6           0       -3.651207    2.439795   -0.249037
     23          6           0       -5.813089   -0.552200    0.064860
     24          6           0       -4.756814    1.649270   -0.284801
     25          6           0       -4.483287   -2.444436    0.719922
     26          6           0       -5.739174   -1.880811    0.429906
     27          1           0        3.253596   -2.714924   -0.657235
     28          1           0        5.718686   -2.470642   -0.384089
     29          1           0        0.847027   -2.941540   -1.042131
     30          1           0        5.080365    2.339853    0.761603
     31          1           0        7.665179   -1.046599    0.152739
     32          1           0        2.671344    2.084038    0.482028
     33          1           0       -1.400433   -2.040755   -0.904447
     34          1           0        7.344712    1.356748    0.726631
     35          1           0        0.897801    2.897522    0.071171
     36          1           0       -1.362077    3.800524   -0.094492
     37          1           0       -3.738307    3.519106   -0.339988
     38          1           0       -2.385159   -2.142757    0.863831
     39          1           0       -5.745159    2.080480   -0.418451
     40          1           0       -6.778625   -0.081548   -0.101433
     41          1           0       -4.417863   -3.466306    1.081712
     42          1           0       -6.642745   -2.474097    0.532693
 ---------------------------------------------------------------------
                    Distance matrix (angstroms):
                    1          2          3          4          5
     1  C    0.000000
     2  C    1.403187   0.000000
     3  C    1.394313   2.444958   0.000000
     4  C    2.483319   1.426461   3.762066   0.000000
     5  C    2.441380   1.438925   2.824580   2.467474   0.000000
     6  C    2.457455   2.858822   1.441303   4.284730   2.454755
     7  C    2.466131   3.760093   1.433574   4.949394   4.257895
     8  C    3.737438   2.464747   4.250960   2.812226   1.426698
     9  C    3.728277   2.433091   4.877943   1.371990   2.824762
    10  C    2.794903   2.455475   2.430659   3.749544   1.406256
    11  C    3.782053   4.320374   2.503075   5.746585   3.807509
    12  C    3.707176   4.880528   2.436254   6.168047   5.087944
    13  C    4.224653   2.822048   5.077002   2.425795   2.434557
    14  C    4.271889   5.154311   2.878766   6.553043   4.948680
    15  C    4.961017   5.222871   3.803845   6.613666   4.368681
    16  C    6.176913   6.553614   4.919887   7.956698   5.737651
    17  C    5.715062   6.567545   4.322735   7.975786   6.246731
    18  C    6.635838   7.639891   5.279544   9.006991   7.481304
    19  C    6.519175   7.156178   5.153163   8.582513   6.569072
    20  C    6.530194   7.663404   5.290270   8.943327   7.731155
    21  C    8.011881   8.979286   6.639038  10.364918   8.729893
    22  C    7.924903   8.583725   6.548819  10.009765   7.977873
    23  C    9.021809  10.080962   7.689699  11.431082   9.944390
    24  C    8.552419   9.368681   7.158106  10.787329   8.918835
    25  C    7.734252   8.921421   6.556600  10.154326   9.065201
    26  C    8.909248  10.064209   7.662935  11.345702  10.101068
    27  H    1.087618   2.153703   2.144206   2.715273   3.429217
    28  H    2.714623   2.168156   4.104462   1.086867   3.447077
    29  H    2.688987   4.088361   2.172303   5.056139   4.880720
    30  H    4.605900   3.445426   4.879687   3.899213   2.168703
    31  H    4.614357   3.419611   5.849352   2.134976   3.910623
    32  H    3.878992   3.423677   3.426043   4.598650   2.133224
    33  H    4.569957   5.829737   3.408295   7.053089   6.137075
    34  H    5.310595   3.907893   6.138688   3.400547   3.420584
    35  H    5.098946   5.066613   4.155803   6.375605   3.981122
    36  H    7.078185   7.320502   5.881729   8.689455   6.366139
    37  H    8.601793   9.134761   7.258752  10.551801   8.392830
    38  H    5.678986   6.835038   4.525941   8.062982   7.010912
    39  H    9.629673  10.440678   8.235573  11.860619   9.965100
    40  H   10.036181  11.068541   8.687941  12.434218  10.872904
    41  H    7.900685   9.133474   6.844415  10.280168   9.414440
    42  H    9.849331  11.037710   8.641037  12.289271  11.127363
                    6          7          8          9         10
     6  C    0.000000
     7  C    2.470149   0.000000
     8  C    3.764427   5.684418   0.000000
     9  C    5.101569   6.170093   2.426176   0.000000
    10  C    1.395376   3.732676   2.478145   4.230803   0.000000
    11  C    1.462222   2.835678   4.989203   6.538652   2.511192
    12  C    2.834587   1.358382   6.488996   7.313293   4.228323
    13  C    4.889289   6.482649   1.372142   1.423372   3.727084
    14  C    2.497316   2.454658   6.237224   7.519424   3.786338
    15  C    2.510364   4.242387   5.267567   7.190432   2.965228
    16  C    3.764582   5.057833   6.613265   8.558493   4.334263
    17  C    3.818155   3.775718   7.456901   8.899506   4.982237
    18  C    5.047131   4.417432   8.744570  10.023649   6.289179
    19  C    4.298939   4.892708   7.611966   9.349982   5.194739
    20  C    5.390530   4.223622   9.057651  10.055945   6.698170
    21  C    6.294776   5.795571   9.941718  11.345809   7.470215
    22  C    5.727554   6.171015   8.979179  10.768725   6.593113
    23  C    7.506880   6.691801  11.196638  12.476398   8.735145
    24  C    6.553768   6.527459  10.016630  11.653221   7.572604
    25  C    6.752489   5.393318  10.401259  11.306492   8.066435
    26  C    7.710245   6.530619  11.410958  12.467687   9.003130
    27  H    3.439056   2.682420   4.614208   4.080002   3.882481
    28  H    4.917818   5.066855   3.899087   2.140647   4.619164
    29  H    3.447110   1.086696   6.282544   6.373642   4.596784
    30  H    4.096169   6.289367   1.086988   3.417041   2.703918
    31  H    6.165016   7.079784   3.400890   1.085984   5.316736
    32  H    2.157350   4.621735   2.670822   4.836690   1.084701
    33  H    3.912605   2.105421   7.547290   8.255161   5.306693
    34  H    5.856159   7.552862   2.134877   2.173884   4.609829
    35  H    2.735759   4.884201   4.633528   6.758708   2.645511
    36  H    4.638357   6.108941   7.071701   9.169835   4.983579
    37  H    6.294537   7.024790   9.271968  11.209051   6.991287
    38  H    4.793494   3.461010   8.353526   9.200223   6.096670
    39  H    7.618026   7.584540  11.034466  12.713612   8.606516
    40  H    8.433124   7.717209  12.094143  13.455072   9.623907
    41  H    7.218191   5.629575  10.764823  11.474752   8.531272
    42  H    8.754030   7.458985  12.447650  13.437780  10.056336
                   11         12         13         14         15
    11  C    0.000000
    12  C    2.451802   0.000000
    13  C    6.215884   7.452431   0.000000
    14  C    1.421538   1.443951   7.382110   0.000000
    15  C    1.419516   3.737904   6.603522   2.445347   0.000000
    16  C    2.426817   4.227264   7.958629   2.809669   1.369340
    17  C    2.481102   2.528321   8.668689   1.444494   2.831876
    18  C    3.835499   3.071788   9.905198   2.570089   4.276679
    19  C    2.836929   3.772659   8.914340   2.455549   2.428510
    20  C    4.453439   3.014808  10.107414   3.094653   5.206106
    21  C    4.971182   4.438519  11.152357   3.836314   5.105108
    22  C    4.266441   4.953390  10.298495   3.769825   3.726929
    23  C    6.256171   5.359564  12.368189   5.019879   6.491909
    24  C    5.119618   5.203567  11.299575   4.285612   4.858548
    25  C    5.834894   4.259787  11.419339   4.466927   6.545498
    26  C    6.624077   5.295073  12.497622   5.280840   7.111318
    27  H    4.645826   4.034401   4.867227   4.890013   5.910500
    28  H    6.353164   6.376693   3.417382   6.977831   7.356537
    29  H    3.919024   2.122613   6.903648   3.437973   5.319770
    30  H    5.096234   6.920683   2.139682   6.446709   5.078144
    31  H    7.609925   8.275372   2.173907   8.556026   8.275868
    32  H    2.755139   4.893461   4.037251   4.157359   2.657116
    33  H    3.420881   1.081496   8.473376   2.180489   4.589828
    34  H    7.120692   8.489866   1.085959   8.344067   7.370064
    35  H    2.173899   4.608929   5.997700   3.430416   1.083364
    36  H    3.411840   5.305155   8.436817   3.894658   2.133301
    37  H    4.858770   5.875411  10.620760   4.612752   4.031427
    38  H    4.097749   2.447201   9.330278   2.818571   5.068255
    39  H    6.175943   6.253067  12.331283   5.367315   5.822291
    40  H    7.125491   6.374218  13.297134   5.954222   7.214249
    41  H    6.468315   4.676140  11.697306   5.119595   7.311826
    42  H    7.697827   6.270875  13.511183   6.343804   8.196003
                   16         17         18         19         20
    16  C    0.000000
    17  C    2.455037   0.000000
    18  C    3.761806   1.458827   0.000000
    19  C    1.417973   1.421554   2.462973   0.000000
    20  C    4.948907   2.539880   1.419307   3.772688   0.000000
    21  C    4.244168   2.491714   1.432182   2.828028   2.429567
    22  C    2.466412   2.477068   2.834599   1.432073   4.231974
    23  C    5.654503   3.788751   2.464293   4.240426   2.783767
    24  C    3.714699   2.856335   2.477817   2.431446   3.740077
    25  C    6.171788   3.803268   2.448761   4.894819   1.382883
    26  C    6.481408   4.303939   2.845832   5.095078   2.422361
    27  H    7.059145   6.310718   7.061300   7.256021   6.771945
    28  H    8.663787   8.419263   9.332247   9.160279   9.129614
    29  H    6.104380   4.649801   5.069319   5.848294   4.645416
    30  H    6.355134   7.531572   8.881292   7.488733   9.329887
    31  H    9.643731   9.949393  11.043986  10.427756  11.020363
    32  H    3.970919   5.131404   6.513915   5.053445   7.092985
    33  H    4.841045   2.748569   2.775880   4.101706   2.452075
    34  H    8.698103   9.586021  10.855291   9.737012  11.102493
    35  H    2.117442   3.914792   5.356441   3.402214   6.263870
    36  H    1.086591   3.431093   4.615226   2.160493   5.878319
    37  H    2.665524   3.445278   3.920214   2.168381   5.313228
    38  H    5.095945   2.779977   2.167664   4.137779   1.081872
    39  H    4.596020   3.941822   3.452979   3.422829   4.594590
    40  H    6.238316   4.644882   3.439276   4.849687   3.870185
    41  H    7.069909   4.675658   3.425609   5.856394   2.137905
    42  H    7.546303   5.389533   3.931492   6.152240   3.404524
                   21         22         23         24         25
    21  C    0.000000
    22  C    2.422522   0.000000
    23  C    1.414749   3.704633   0.000000
    24  C    1.431335   1.359625   2.466667   0.000000
    25  C    2.800479   5.048460   2.403755   4.224063   0.000000
    26  C    2.435131   4.846464   1.379829   3.733270   1.406782
    27  H    8.456431   8.626358   9.348988   9.129708   7.863147
    28  H   10.719507  10.579485  11.698881  11.256982  10.261568
    29  H    6.424174   7.058460   7.161810   7.283688   5.635972
    30  H    9.986116   8.790434  11.292332   9.916752  10.693671
    31  H   12.381599  11.848078  13.487619  12.718690  12.241767
    32  H    7.567344   6.374611   8.894346   7.480280   8.470679
    33  H    4.056222   5.056765   4.756773   5.026484   3.507923
    34  H   12.070006  11.092121  13.312015  12.147243  12.423791
    35  H    6.150900   4.583178   7.545639   5.801683   7.610092
    36  H    4.845189   2.667504   6.227608   4.023475   7.028850
    37  H    3.414565   1.086633   4.587391   2.129951   6.102642
    38  H    3.413443   4.882739   3.862503   4.617745   2.124585
    39  H    2.172684   2.131302   2.677538   1.086568   4.833537
    40  H    2.155479   4.019914   1.086934   2.667784   3.395061
    41  H    3.885223   6.102515   3.387131   5.305786   1.085998
    42  H    3.420339   5.805751   2.144967   4.607297   2.167762
                   26         27         28         29         30
    26  C    0.000000
    27  H    9.096567   0.000000
    28  H   11.501871   2.492178   0.000000
    29  H    6.831550   2.447667   4.938403   0.000000
    30  H   11.618367   5.558863   4.986072   7.004835   0.000000
    31  H   13.433146   4.785544   2.470813   7.176748   4.303491
    32  H    9.298363   4.966586   5.548113   5.559463   2.438644
    33  H    4.542109   4.709097   7.151044   2.425169   7.997886
    34  H   13.481762   5.935556   4.304250   7.988974   2.468802
    35  H    8.186000   6.130244   7.229479   5.944465   4.275691
    36  H    7.191073   8.004510   9.463011   7.157763   6.661195
    37  H    5.809932   9.372859  11.194362   7.953505   8.965106
    38  H    3.392097   5.868268   8.205920   3.836374   8.708518
    39  H    4.051120  10.199535  12.334247   8.310630  10.892740
    40  H    2.144790  10.386965  12.726761   8.198477  12.134400
    41  H    2.164373   7.901885  10.290264   5.701329  11.136889
    42  H    1.085815   9.970531  12.395381   7.667806  12.675087
                   31         32         33         34         35
    31  H    0.000000
    32  H    5.903195   0.000000
    33  H    9.181030   5.959496   0.000000
    34  H    2.491611   4.735942   9.522657   0.000000
    35  H    7.833272   1.993994   5.533561   6.660801   0.000000
    36  H   10.249248   4.421220   5.897291   9.080444   2.439243
    37  H   12.293411   6.619574   6.057750  11.342257   4.695628
    38  H   10.134915   6.601499   2.026548  10.340974   6.067170
    39  H   13.781947   8.464538   6.008113  13.159777   6.710903
    40  H   14.478239   9.712472   5.779990  14.220515   8.236029
    41  H   12.357907   9.023458   3.883543  12.717944   8.353190
    42  H   14.383977  10.369735   5.452980  14.503859   9.269689
                   36         37         38         39         40
    36  H    0.000000
    37  H    2.405397   0.000000
    38  H    6.106362   5.944484   0.000000
    39  H    4.719630   2.470477   5.547034   0.000000
    40  H    6.664047   4.718597   4.948016   2.417213   0.000000
    41  H    7.970452   7.160937   2.435393   5.897376   4.292973
    42  H    8.224943   6.716831   4.283279   4.738619   2.478885
                   41         42
    41  H    0.000000
    42  H    2.497198   0.000000
 Stoichiometry    C26H16
 Framework group  C1[X(C26H16)]
 Deg. of freedom   120
 Full point group                 C1      NOp   1
 RotChk:  IX=0 Diff= 7.30D-17
 Largest Abelian subgroup         C1      NOp   1
 Largest concise Abelian subgroup C1      NOp   1
                         Standard orientation:                         
 ---------------------------------------------------------------------
 Center     Atomic      Atomic             Coordinates (Angstroms)
 Number     Number       Type             X           Y           Z
 ---------------------------------------------------------------------
      1          6           0        3.127361   -1.662413   -0.413880
      2          6           0        4.260542   -0.887214   -0.124226
      3          6           0        1.841778   -1.123048   -0.392147
      4          6           0        5.583164   -1.421393   -0.134933
      5          6           0        4.074349    0.501446    0.203587
      6          6           0        1.647109    0.270793   -0.081237
      7          6           0        0.692045   -1.920295   -0.704633
      8          6           0        5.221657    1.291469    0.511835
      9          6           0        6.662687   -0.629135    0.163920
     10          6           0        2.774720    1.038516    0.212305
     11          6           0        0.290123    0.815454   -0.075979
     12          6           0       -0.566880   -1.419746   -0.605846
     13          6           0        6.479596    0.743777    0.491910
     14          6           0       -0.825457   -0.055282   -0.210409
     15          6           0        0.059873    2.213597    0.008914
     16          6           0       -1.207438    2.725101   -0.076986
     17          6           0       -2.166099    0.464975   -0.074122
     18          6           0       -3.357119   -0.356031    0.114543
     19          6           0       -2.341143    1.874786   -0.125212
     20          6           0       -3.327822   -1.699149    0.572375
     21          6           0       -4.647561    0.239482   -0.062284
     22          6           0       -3.651235    2.439725   -0.249042
     23          6           0       -5.813081   -0.552297    0.064855
     24          6           0       -4.756833    1.649186   -0.284806
     25          6           0       -4.483255   -2.444516    0.719917
     26          6           0       -5.739149   -1.880907    0.429901
     27          1           0        3.253631   -2.714908   -0.657240
     28          1           0        5.718718   -2.470594   -0.384094
     29          1           0        0.847065   -2.941553   -1.042135
     30          1           0        5.080338    2.339892    0.761598
     31          1           0        7.665194   -1.046527    0.152734
     32          1           0        2.671319    2.084047    0.482024
     33          1           0       -1.400406   -2.040797   -0.904451
     34          1           0        7.344696    1.356815    0.726627
     35          1           0        0.897767    2.897509    0.071167
     36          1           0       -1.362123    3.800482   -0.094497
     37          1           0       -3.738350    3.519035   -0.339993
     38          1           0       -2.385130   -2.142811    0.863827
     39          1           0       -5.745184    2.080384   -0.418456
     40          1           0       -6.778623   -0.081657   -0.101437
     41          1           0       -4.417818   -3.466386    1.081707
     42          1           0       -6.642712   -2.474205    0.532688
 ---------------------------------------------------------------------
 Rotational constants (GHZ):           0.6285369           0.1010723           0.0884059
 Leave Link  202 at Thu Sep  8 15:04:23 2022, MaxMem=  1342177280 cpu:               3.3 elap:               0.1
 (Enter /mnt/opt/groups/app-gaussian/g16-avx2/l301.exe)
 Standard basis: 6-31G(d,p) (6D, 7F)
 Ernie: Thresh=  0.10000D-02 Tol=  0.10000D-05 Strict=F.
 There are   470 symmetry adapted cartesian basis functions of A   symmetry.
 There are   470 symmetry adapted basis functions of A   symmetry.
   470 basis functions,   840 primitive gaussians,   470 cartesian basis functions
    86 alpha electrons       86 beta electrons
       nuclear repulsion energy      1976.1290921307 Hartrees.
 IExCor=  402 DFT=T Ex+Corr=B3LYP ExCW=0 ScaHFX=  0.200000
 ScaDFX=  0.800000  0.720000  1.000000  0.810000 ScalE2=  1.000000  1.000000
 IRadAn=      5 IRanWt=     -1 IRanGd=            0 ICorTp=0 IEmpDi=131
 NAtoms=   42 NActive=   42 NUniq=   42 SFac= 1.00D+00 NAtFMM=   60 NAOKFM=F Big=F
 Integral buffers will be    131072 words long.
 Raffenetti 2 integral format.
 Two-electron integral symmetry is turned on.
 R6Disp:  Grimme-D3 Dispersion energy=       -0.0390528317 Hartrees.
 Nuclear repulsion after empirical dispersion term =     1976.0900392990 Hartrees.
 Leave Link  301 at Thu Sep  8 15:04:23 2022, MaxMem=  1342177280 cpu:               2.0 elap:               0.1
 (Enter /mnt/opt/groups/app-gaussian/g16-avx2/l302.exe)
 NPDir=0 NMtPBC=     1 NCelOv=     1 NCel=       1 NClECP=     1 NCelD=      1
         NCelK=      1 NCelE2=     1 NClLst=     1 CellRange=     0.0.
 One-electron integrals computed using PRISM.
 One-electron integral symmetry used in STVInt
 NBasis=   470 RedAO= T EigKep=  1.63D-04  NBF=   470
 NBsUse=   470 1.00D-06 EigRej= -1.00D+00 NBFU=   470
 Precomputing XC quadrature grid using
 IXCGrd= 4 IRadAn=           5 IRanWt=          -1 IRanGd=           0 AccXCQ= 1.00D-12.
 Generated NRdTot=       0 NPtTot=           0 NUsed=           0 NTot=          32
 NSgBfM=   456   456   456   456   456 MxSgAt=    42 MxSgA2=    42.
 Leave Link  302 at Thu Sep  8 15:04:25 2022, MaxMem=  1342177280 cpu:              87.9 elap:               2.0
 (Enter /mnt/opt/groups/app-gaussian/g16-avx2/l303.exe)
 DipDrv:  MaxL=1.
 Leave Link  303 at Thu Sep  8 15:04:25 2022, MaxMem=  1342177280 cpu:               5.5 elap:               0.1
 (Enter /mnt/opt/groups/app-gaussian/g16-avx2/l401.exe)
 Initial guess from the checkpoint file:  "/scratch/9832370.torquesrv1.cis.gov.pl/Gau-126395.chk"
 B after Tr=     0.000000    0.000000    0.000000
         Rot=    1.000000   -0.000000   -0.000000   -0.000000 Ang=   0.00 deg.
 Guess basis will be translated and rotated to current coordinates.
 JPrj=2 DoOrth=T DoCkMO=T.
 Leave Link  401 at Thu Sep  8 15:04:26 2022, MaxMem=  1342177280 cpu:              50.0 elap:               1.1
 (Enter /mnt/opt/groups/app-gaussian/g16-avx2/l502.exe)
 Two-electron integrals replicated using symmetry.
 Closed shell SCF:
 Using DIIS extrapolation, IDIIS=    10.
 NGot=  1342177280 LenX=  1341707128 LenY=  1341485758
 Requested convergence on RMS density matrix=1.00D-08 within 500 cycles.
 Requested convergence on MAX density matrix=1.00D-06.
 Requested convergence on             energy=1.00D-06.
 Level shift goal  0.100 maximum shift  0.100.
 No special actions if energy rises.
 Dynamic level shift is on during FON iterations.

 Cycle   1  Pass 1  IDiag  1:
 FoFJK:  IHMeth= 1 ICntrl=       0 DoSepK=F KAlg= 0 I1Cent=           0 FoldK=F
 IRaf= 650000000 NMat=       1 IRICut=       1 DoRegI=T DoRafI=F ISym2E= 0 IDoP0=0 IntGTp=1.
 FoFCou: FMM=F IPFlag=           0 FMFlag=      100000 FMFlg1=           0
         NFxFlg=           0 DoJE=F BraDBF=F KetDBF=F FulRan=T
         wScrn=  0.000000 ICntrl=         0 IOpCl=  0 I1Cent=           0 NGrid=           0
         NMat0=    1 NMatS0=      1 NMatT0=    0 NMatD0=    1 NMtDS0=    0 NMtDT0=    0
 Symmetry not used in FoFCou.
 E= -1000.52048663662    
 DIIS: error= 1.53D-08 at cycle   1 NSaved=   1.
 NSaved= 1 IEnMin= 1 EnMin= -1000.52048663662     IErMin= 1 ErrMin= 1.53D-08
 ErrMax= 1.53D-08  0.00D+00 EMaxC= 1.00D+00 BMatC= 2.24D-13 BMatP= 2.24D-13
 IDIUse=1 WtCom= 1.00D+00 WtEn= 0.00D+00
 Coeff-Com:  0.100D+01
 Coeff:      0.100D+01
 Gap=     0.129 Goal=     0.100 Shift=    0.000
 RMSDP=3.64D-09 MaxDP=1.63D-07              OVMax= 4.13D-07

 SCF Done:  E(RB3LYP) =  -1000.52048664     A.U. after    1 cycles
            NFock=  1  Conv=0.36D-08     -V/T= 2.0098
 KE= 9.907938838779D+02 PE=-6.268559402551D+03 EE= 2.301154992738D+03
 Leave Link  502 at Thu Sep  8 15:04:30 2022, MaxMem=  1342177280 cpu:             181.6 elap:               4.0
 (Enter /mnt/opt/groups/app-gaussian/g16-avx2/l801.exe)
 DoSCS=F DFT=T ScalE2(SS,OS)=  1.000000  1.000000
 Range of M.O.s used for correlation:     1   470
 NBasis=   470 NAE=    86 NBE=    86 NFC=     0 NFV=     0
 NROrb=    470 NOA=    86 NOB=    86 NVA=   384 NVB=   384
 Leave Link  801 at Thu Sep  8 15:04:31 2022, MaxMem=  1342177280 cpu:               2.8 elap:               0.1
 (Enter /mnt/opt/groups/app-gaussian/g16-avx2/l1101.exe)
 Using compressed storage, NAtomX=    42.
 Will process     43 centers per pass.
 R6Disp: Adding Grimme-D3 dispersion energy 1st derivatives to the gradient.
 Leave Link 1101 at Thu Sep  8 15:04:33 2022, MaxMem=  1342177280 cpu:              67.5 elap:               1.5
 (Enter /mnt/opt/groups/app-gaussian/g16-avx2/l1102.exe)
 Symmetrizing basis deriv contribution to polar:
 IMax=3 JMax=2 DiffMx= 0.00D+00
 Leave Link 1102 at Thu Sep  8 15:04:34 2022, MaxMem=  1342177280 cpu:               6.9 elap:               0.2
 (Enter /mnt/opt/groups/app-gaussian/g16-avx2/l1110.exe)
 Forming Gx(P) for the SCF density, NAtomX=    42.
 Integral derivatives from FoFJK, PRISM(SPDF).
 Do as many integral derivatives as possible in FoFJK.
 G2DrvN: MDV=    1342172902.
 G2DrvN: will do    43 centers at a time, making    1 passes.
 Calling FoFCou, ICntrl=  3107 FMM=F I1Cent=   0 AccDes= 1.00D-12.
 FoFJK:  IHMeth= 1 ICntrl=    3107 DoSepK=F KAlg= 0 I1Cent=           0 FoldK=F
 IRaf=         0 NMat=       1 IRICut=       1 DoRegI=T DoRafI=F ISym2E= 0 IDoP0=0 IntGTp=1.
 FoFCou: FMM=F IPFlag=           0 FMFlag=      100000 FMFlg1=           0
         NFxFlg=           0 DoJE=F BraDBF=F KetDBF=F FulRan=T
         wScrn=  0.000000 ICntrl=      3107 IOpCl=  0 I1Cent=           0 NGrid=           0
         NMat0=    1 NMatS0=      1 NMatT0=    0 NMatD0=    1 NMtDS0=    0 NMtDT0=    0
 Symmetry not used in FoFCou.
 End of G2Drv F.D. properties file   721 does not exist.
 End of G2Drv F.D. properties file   722 does not exist.
 End of G2Drv F.D. properties file   788 does not exist.
 Leave Link 1110 at Thu Sep  8 15:06:08 2022, MaxMem=  1342177280 cpu:            4346.9 elap:              93.6
 (Enter /mnt/opt/groups/app-gaussian/g16-avx2/l1002.exe)
 Minotr:  Closed shell wavefunction.
          IDoAtm=111111111111111111111111111111111111111111
          Direct CPHF calculation.
          Differentiating once with respect to electric field.
                with respect to dipole field.
          Differentiating once with respect to nuclear coordinates.
          Requested convergence is 1.0D-08 RMS, and 1.0D-07 maximum.
          Secondary convergence is 1.0D-12 RMS, and 1.0D-12 maximum.
          NewPWx=T KeepS1=F KeepF1=F KeepIn=T MapXYZ=F SortEE=F KeepMc=T.
        12790 words used for storage of precomputed grid.
 Two-electron integrals replicated using symmetry.
          MDV=    1342177280 using IRadAn=       1.
          Solving linear equations simultaneously, MaxMat=     384.
 FoF2E skips out because all densities are zero.
 CalDSu exits because no D1Ps are significant.
 FoFJK:  IHMeth= 1 ICntrl=       0 DoSepK=F KAlg= 0 I1Cent=           0 FoldK=F
 IRaf= 650000000 NMat=      96 IRICut=     240 DoRegI=T DoRafI=T ISym2E= 2 IDoP0=0 IntGTp=1.
 FoFCou: FMM=F IPFlag=           0 FMFlag=      100000 FMFlg1=           0
         NFxFlg=           0 DoJE=F BraDBF=F KetDBF=F FulRan=T
         wScrn=  0.000000 ICntrl=         0 IOpCl=  0 I1Cent=           0 NGrid=           0
         NMat0=   96 NMatS0=     96 NMatT0=    0 NMatD0=   96 NMtDS0=    0 NMtDT0=    0
 Integrals replicated using symmetry in FoFCou.
 Raff kept on since  59.28% of shell-pairs survive, threshold=   0.20 IRatSp=59.
          There are   129 degrees of freedom in the 1st order CPHF.  IDoFFX=6 NUNeed=     3.
    126 vectors produced by pass  0 Test12= 3.30D-14 1.00D-09 XBig12= 1.09D+03 1.88D+01.
 AX will form    96 AO Fock derivatives at one time.
    126 vectors produced by pass  1 Test12= 3.30D-14 1.00D-09 XBig12= 9.70D+01 1.12D+00.
    126 vectors produced by pass  2 Test12= 3.30D-14 1.00D-09 XBig12= 1.18D+00 2.16D-01.
    126 vectors produced by pass  3 Test12= 3.30D-14 1.00D-09 XBig12= 4.19D-03 5.38D-03.
    126 vectors produced by pass  4 Test12= 3.30D-14 1.00D-09 XBig12= 7.54D-06 1.69D-04.
    101 vectors produced by pass  5 Test12= 3.30D-14 1.00D-09 XBig12= 8.37D-09 6.42D-06.
     27 vectors produced by pass  6 Test12= 3.30D-14 1.00D-09 XBig12= 8.45D-12 1.86D-07.
      3 vectors produced by pass  7 Test12= 3.30D-14 1.00D-09 XBig12= 8.67D-15 4.61D-09.
 InvSVY:  IOpt=1 It=  1 EMax= 1.78D-14
 Solved reduced A of dimension   761 with   129 vectors.
 FullF1:  Do perturbations      1 to       3.
 Isotropic polarizability for W=    0.000000      324.81 Bohr**3.
 End of Minotr F.D. properties file   721 does not exist.
 End of Minotr F.D. properties file   722 does not exist.
 End of Minotr F.D. properties file   788 does not exist.
 Leave Link 1002 at Thu Sep  8 15:12:06 2022, MaxMem=  1342177280 cpu:           16887.5 elap:             356.9
 (Enter /mnt/opt/groups/app-gaussian/g16-avx2/l601.exe)
 Copying SCF densities to generalized density rwf, IOpCl= 0 IROHF=0.

 **********************************************************************

            Population analysis using the SCF Density.

 **********************************************************************

 Orbital symmetries:
       Occupied  (A) (A) (A) (A) (A) (A) (A) (A) (A) (A) (A) (A)
                 (A) (A) (A) (A) (A) (A) (A) (A) (A) (A) (A) (A)
                 (A) (A) (A) (A) (A) (A) (A) (A) (A) (A) (A) (A)
                 (A) (A) (A) (A) (A) (A) (A) (A) (A) (A) (A) (A)
                 (A) (A) (A) (A) (A) (A) (A) (A) (A) (A) (A) (A)
                 (A) (A) (A) (A) (A) (A) (A) (A) (A) (A) (A) (A)
                 (A) (A) (A) (A) (A) (A) (A) (A) (A) (A) (A) (A)
                 (A) (A)
       Virtual   (A) (A) (A) (A) (A) (A) (A) (A) (A) (A) (A) (A)
                 (A) (A) (A) (A) (A) (A) (A) (A) (A) (A) (A) (A)
                 (A) (A) (A) (A) (A) (A) (A) (A) (A) (A) (A) (A)
                 (A) (A) (A) (A) (A) (A) (A) (A) (A) (A) (A) (A)
                 (A) (A) (A) (A) (A) (A) (A) (A) (A) (A) (A) (A)
                 (A) (A) (A) (A) (A) (A) (A) (A) (A) (A) (A) (A)
                 (A) (A) (A) (A) (A) (A) (A) (A) (A) (A) (A) (A)
                 (A) (A) (A) (A) (A) (A) (A) (A) (A) (A) (A) (A)
                 (A) (A) (A) (A) (A) (A) (A) (A) (A) (A) (A) (A)
                 (A) (A) (A) (A) (A) (A) (A) (A) (A) (A) (A) (A)
                 (A) (A) (A) (A) (A) (A) (A) (A) (A) (A) (A) (A)
                 (A) (A) (A) (A) (A) (A) (A) (A) (A) (A) (A) (A)
                 (A) (A) (A) (A) (A) (A) (A) (A) (A) (A) (A) (A)
                 (A) (A) (A) (A) (A) (A) (A) (A) (A) (A) (A) (A)
                 (A) (A) (A) (A) (A) (A) (A) (A) (A) (A) (A) (A)
                 (A) (A) (A) (A) (A) (A) (A) (A) (A) (A) (A) (A)
                 (A) (A) (A) (A) (A) (A) (A) (A) (A) (A) (A) (A)
                 (A) (A) (A) (A) (A) (A) (A) (A) (A) (A) (A) (A)
                 (A) (A) (A) (A) (A) (A) (A) (A) (A) (A) (A) (A)
                 (A) (A) (A) (A) (A) (A) (A) (A) (A) (A) (A) (A)
                 (A) (A) (A) (A) (A) (A) (A) (A) (A) (A) (A) (A)
                 (A) (A) (A) (A) (A) (A) (A) (A) (A) (A) (A) (A)
                 (A) (A) (A) (A) (A) (A) (A) (A) (A) (A) (A) (A)
                 (A) (A) (A) (A) (A) (A) (A) (A) (A) (A) (A) (A)
                 (A) (A) (A) (A) (A) (A) (A) (A) (A) (A) (A) (A)
                 (A) (A) (A) (A) (A) (A) (A) (A) (A) (A) (A) (A)
                 (A) (A) (A) (A) (A) (A) (A) (A) (A) (A) (A) (A)
                 (A) (A) (A) (A) (A) (A) (A) (A) (A) (A) (A) (A)
                 (A) (A) (A) (A) (A) (A) (A) (A) (A) (A) (A) (A)
                 (A) (A) (A) (A) (A) (A) (A) (A) (A) (A) (A) (A)
                 (A) (A) (A) (A) (A) (A) (A) (A) (A) (A) (A) (A)
                 (A) (A) (A) (A) (A) (A) (A) (A) (A) (A) (A) (A)
 The electronic state is 1-A.
 Alpha  occ. eigenvalues --  -10.20480 -10.20388 -10.20311 -10.20244 -10.20186
 Alpha  occ. eigenvalues --  -10.19876 -10.19874 -10.19803 -10.19788 -10.19740
 Alpha  occ. eigenvalues --  -10.19165 -10.19130 -10.19130 -10.19087 -10.19085
 Alpha  occ. eigenvalues --  -10.19081 -10.19071 -10.19058 -10.19057 -10.19029
 Alpha  occ. eigenvalues --  -10.19019 -10.19008 -10.19001 -10.18971 -10.18877
 Alpha  occ. eigenvalues --  -10.18872  -0.88802  -0.87483  -0.85461  -0.83378
 Alpha  occ. eigenvalues --   -0.80685  -0.79749  -0.77565  -0.77212  -0.75181
 Alpha  occ. eigenvalues --   -0.73869  -0.72589  -0.71463  -0.70038  -0.64470
 Alpha  occ. eigenvalues --   -0.63693  -0.62541  -0.60854  -0.59991  -0.59655
 Alpha  occ. eigenvalues --   -0.58504  -0.55067  -0.53490  -0.52149  -0.51606
 Alpha  occ. eigenvalues --   -0.50077  -0.49472  -0.47903  -0.46825  -0.45798
 Alpha  occ. eigenvalues --   -0.45503  -0.44216  -0.43546  -0.42893  -0.42455
 Alpha  occ. eigenvalues --   -0.42184  -0.41532  -0.40903  -0.40311  -0.39952
 Alpha  occ. eigenvalues --   -0.39656  -0.39141  -0.38066  -0.37915  -0.36854
 Alpha  occ. eigenvalues --   -0.36224  -0.34847  -0.34525  -0.34176  -0.33267
 Alpha  occ. eigenvalues --   -0.32353  -0.31747  -0.30999  -0.30417  -0.28460
 Alpha  occ. eigenvalues --   -0.27781  -0.25616  -0.24346  -0.22393  -0.20799
 Alpha  occ. eigenvalues --   -0.19170
 Alpha virt. eigenvalues --   -0.06294  -0.04607  -0.02917  -0.01034   0.00752
 Alpha virt. eigenvalues --    0.02667   0.03440   0.06448   0.07498   0.09557
 Alpha virt. eigenvalues --    0.10003   0.10202   0.11373   0.11968   0.12203
 Alpha virt. eigenvalues --    0.13612   0.13873   0.15326   0.15718   0.16429
 Alpha virt. eigenvalues --    0.17164   0.17226   0.18080   0.18263   0.19288
 Alpha virt. eigenvalues --    0.20191   0.20762   0.22212   0.22696   0.23250
 Alpha virt. eigenvalues --    0.24146   0.25426   0.26569   0.27271   0.28392
 Alpha virt. eigenvalues --    0.28515   0.29810   0.30224   0.30457   0.30817
 Alpha virt. eigenvalues --    0.32652   0.32934   0.33886   0.34968   0.35770
 Alpha virt. eigenvalues --    0.37498   0.38430   0.41544   0.44178   0.46187
 Alpha virt. eigenvalues --    0.46957   0.47979   0.48308   0.49564   0.50213
 Alpha virt. eigenvalues --    0.50798   0.51199   0.51691   0.52641   0.52834
 Alpha virt. eigenvalues --    0.53553   0.54010   0.54144   0.54593   0.54795
 Alpha virt. eigenvalues --    0.55145   0.55297   0.55961   0.56546   0.57119
 Alpha virt. eigenvalues --    0.57417   0.57845   0.57975   0.58184   0.58899
 Alpha virt. eigenvalues --    0.59130   0.59316   0.59750   0.60083   0.60365
 Alpha virt. eigenvalues --    0.60641   0.60987   0.61568   0.61696   0.61902
 Alpha virt. eigenvalues --    0.62389   0.62485   0.62673   0.62921   0.63493
 Alpha virt. eigenvalues --    0.64155   0.64553   0.65155   0.66118   0.66576
 Alpha virt. eigenvalues --    0.67625   0.68842   0.69030   0.69923   0.71886
 Alpha virt. eigenvalues --    0.73255   0.74746   0.76567   0.78454   0.78802
 Alpha virt. eigenvalues --    0.80191   0.80477   0.81220   0.81546   0.81744
 Alpha virt. eigenvalues --    0.81858   0.82297   0.82900   0.83319   0.83755
 Alpha virt. eigenvalues --    0.84233   0.84805   0.85315   0.86080   0.87469
 Alpha virt. eigenvalues --    0.88080   0.88766   0.89187   0.90091   0.92054
 Alpha virt. eigenvalues --    0.92998   0.93525   0.94555   0.95019   0.95695
 Alpha virt. eigenvalues --    0.96135   0.96999   0.97950   0.99316   0.99837
 Alpha virt. eigenvalues --    1.00040   1.01388   1.02469   1.03309   1.04374
 Alpha virt. eigenvalues --    1.05881   1.06316   1.06594   1.08467   1.09803
 Alpha virt. eigenvalues --    1.10263   1.12589   1.13545   1.14029   1.15304
 Alpha virt. eigenvalues --    1.17487   1.18257   1.18574   1.19229   1.21558
 Alpha virt. eigenvalues --    1.22958   1.23824   1.24387   1.25654   1.25921
 Alpha virt. eigenvalues --    1.26464   1.27106   1.28560   1.29616   1.30298
 Alpha virt. eigenvalues --    1.31841   1.32586   1.33044   1.34729   1.35579
 Alpha virt. eigenvalues --    1.35837   1.36094   1.37547   1.39029   1.39367
 Alpha virt. eigenvalues --    1.40024   1.40656   1.41281   1.41669   1.42561
 Alpha virt. eigenvalues --    1.43044   1.44198   1.44660   1.44942   1.47540
 Alpha virt. eigenvalues --    1.49228   1.49797   1.53027   1.53871   1.55245
 Alpha virt. eigenvalues --    1.55496   1.57575   1.58145   1.64591   1.67241
 Alpha virt. eigenvalues --    1.70743   1.72614   1.72943   1.73679   1.74021
 Alpha virt. eigenvalues --    1.75129   1.76121   1.76453   1.77476   1.78715
 Alpha virt. eigenvalues --    1.79569   1.81643   1.82089   1.82435   1.83689
 Alpha virt. eigenvalues --    1.84143   1.84631   1.85753   1.86026   1.86443
 Alpha virt. eigenvalues --    1.87279   1.87915   1.88316   1.88645   1.88962
 Alpha virt. eigenvalues --    1.90456   1.90479   1.91622   1.91984   1.93083
 Alpha virt. eigenvalues --    1.93258   1.93534   1.94005   1.94979   1.95749
 Alpha virt. eigenvalues --    1.96789   1.98268   1.99451   2.00070   2.00564
 Alpha virt. eigenvalues --    2.01375   2.02445   2.03677   2.04668   2.06091
 Alpha virt. eigenvalues --    2.08512   2.09145   2.10146   2.11347   2.16422
 Alpha virt. eigenvalues --    2.16881   2.19486   2.19924   2.20897   2.21238
 Alpha virt. eigenvalues --    2.23338   2.23751   2.24424   2.25485   2.26835
 Alpha virt. eigenvalues --    2.27678   2.28550   2.29219   2.29777   2.30332
 Alpha virt. eigenvalues --    2.31821   2.32089   2.32422   2.33563   2.34188
 Alpha virt. eigenvalues --    2.34386   2.35151   2.36838   2.38309   2.38501
 Alpha virt. eigenvalues --    2.39400   2.40760   2.41301   2.42317   2.43120
 Alpha virt. eigenvalues --    2.43162   2.43931   2.45432   2.45928   2.46711
 Alpha virt. eigenvalues --    2.47477   2.48079   2.50658   2.51524   2.51731
 Alpha virt. eigenvalues --    2.53747   2.53808   2.54502   2.55485   2.56138
 Alpha virt. eigenvalues --    2.56334   2.57458   2.57937   2.59195   2.59633
 Alpha virt. eigenvalues --    2.59821   2.60688   2.61338   2.61724   2.61943
 Alpha virt. eigenvalues --    2.62975   2.64113   2.65347   2.65673   2.66775
 Alpha virt. eigenvalues --    2.68342   2.69239   2.69977   2.71339   2.73216
 Alpha virt. eigenvalues --    2.73483   2.75214   2.75637   2.75770   2.76696
 Alpha virt. eigenvalues --    2.78473   2.80346   2.81003   2.82666   2.84681
 Alpha virt. eigenvalues --    2.86168   2.88174   2.89912   2.90576   2.94996
 Alpha virt. eigenvalues --    2.97781   3.00902   3.05095   3.06897   3.09681
 Alpha virt. eigenvalues --    3.12318   3.13996   3.14639   3.15923   3.17290
 Alpha virt. eigenvalues --    3.18425   3.20429   3.22843   3.24071   3.24439
 Alpha virt. eigenvalues --    3.25917   3.28832   3.30412   3.31713   3.31796
 Alpha virt. eigenvalues --    3.33150   3.33883   3.39639   3.42138   3.45003
 Alpha virt. eigenvalues --    3.47993   3.48430   3.62639   3.68599   3.70849
 Alpha virt. eigenvalues --    3.79218   3.86498   3.87535   4.08568   4.09732
 Alpha virt. eigenvalues --    4.10667   4.12368   4.13705   4.14099   4.14624
 Alpha virt. eigenvalues --    4.14891   4.15916   4.17660   4.18888   4.20419
 Alpha virt. eigenvalues --    4.21394   4.30704   4.33728   4.35931   4.40149
 Alpha virt. eigenvalues --    4.43042   4.47905   4.49520   4.56273   4.57153
 Alpha virt. eigenvalues --    4.68336   4.78570   4.91083   4.99392
          Condensed to atoms (all electrons):
               1          2          3          4          5          6
     1  C    5.343669   0.384645   0.418250  -0.081998  -0.018598  -0.015232
     2  C    0.384645   4.774034   0.003807   0.444014   0.470418  -0.035650
     3  C    0.418250   0.003807   4.800707   0.007220  -0.029432   0.427943
     4  C   -0.081998   0.444014   0.007220   5.007374  -0.031902  -0.000170
     5  C   -0.018598   0.470418  -0.029432  -0.031902   4.758959   0.004678
     6  C   -0.015232  -0.035650   0.427943  -0.000170   0.004678   5.022853
     7  C   -0.081251   0.007645   0.404082  -0.000198  -0.000263  -0.011187
     8  C    0.014734  -0.034989  -0.000085  -0.064125   0.441448   0.008624
     9  C    0.007727  -0.009269  -0.000321   0.529338  -0.037006   0.000034
    10  C   -0.112005  -0.018902  -0.053923   0.014315   0.401337   0.408123
    11  C    0.014566  -0.000121  -0.005738  -0.000002   0.007169   0.293249
    12  C    0.008921  -0.000412   0.002225   0.000002   0.000073  -0.066640
    13  C   -0.000575  -0.036820   0.000025  -0.025534  -0.009655  -0.000356
    14  C   -0.000780   0.000042  -0.042499   0.000000  -0.000203   0.002559
    15  C   -0.000052  -0.000040   0.010064  -0.000000   0.000683  -0.074450
    16  C   -0.000000   0.000000  -0.000224   0.000000  -0.000014   0.008441
    17  C   -0.000015   0.000000  -0.000268   0.000000  -0.000001   0.012202
    18  C    0.000000  -0.000000  -0.000012  -0.000000   0.000000  -0.000036
    19  C    0.000000   0.000000  -0.000011  -0.000000  -0.000000   0.000223
    20  C    0.000000   0.000000  -0.000007  -0.000000  -0.000000   0.000007
    21  C    0.000000  -0.000000   0.000000  -0.000000   0.000000  -0.000001
    22  C    0.000000  -0.000000   0.000000  -0.000000   0.000000  -0.000010
    23  C    0.000000   0.000000  -0.000000   0.000000  -0.000000  -0.000000
    24  C   -0.000000  -0.000000   0.000000   0.000000   0.000000   0.000000
    25  C    0.000000  -0.000000   0.000000   0.000000   0.000000  -0.000000
    26  C   -0.000000  -0.000000  -0.000000   0.000000  -0.000000   0.000000
    27  H    0.357253  -0.039586  -0.039522  -0.008109   0.004349   0.003923
    28  H   -0.008552  -0.039003   0.000118   0.363508   0.004601   0.000019
    29  H   -0.007884   0.000122  -0.037367  -0.000004   0.000027   0.003977
    30  H   -0.000201   0.004752   0.000021   0.000551  -0.039080   0.000132
    31  H   -0.000207   0.002827   0.000004  -0.033996   0.001034  -0.000001
    32  H    0.000742   0.004489   0.004213  -0.000233  -0.038478  -0.031616
    33  H   -0.000234   0.000004   0.002188  -0.000000  -0.000001   0.001215
    34  H    0.000010   0.001029  -0.000001   0.004170   0.002898   0.000004
    35  H   -0.000000   0.000000  -0.000238  -0.000000   0.000494  -0.014129
    36  H   -0.000000  -0.000000   0.000002  -0.000000   0.000000  -0.000264
    37  H   -0.000000   0.000000  -0.000000  -0.000000  -0.000000   0.000000
    38  H   -0.000001   0.000000  -0.000071   0.000000  -0.000000   0.000016
    39  H    0.000000  -0.000000   0.000000  -0.000000   0.000000  -0.000000
    40  H    0.000000   0.000000   0.000000   0.000000   0.000000   0.000000
    41  H    0.000000   0.000000  -0.000000  -0.000000   0.000000  -0.000000
    42  H   -0.000000  -0.000000   0.000000   0.000000   0.000000  -0.000000
               7          8          9         10         11         12
     1  C   -0.081251   0.014734   0.007727  -0.112005   0.014566   0.008921
     2  C    0.007645  -0.034989  -0.009269  -0.018902  -0.000121  -0.000412
     3  C    0.404082  -0.000085  -0.000321  -0.053923  -0.005738   0.002225
     4  C   -0.000198  -0.064125   0.529338   0.014315  -0.000002   0.000002
     5  C   -0.000263   0.441448  -0.037006   0.401337   0.007169   0.000073
     6  C   -0.011187   0.008624   0.000034   0.408123   0.293249  -0.066640
     7  C    5.068862  -0.000008   0.000002   0.016003  -0.066553   0.476408
     8  C   -0.000008   5.010635  -0.025227  -0.077472  -0.000209   0.000000
     9  C    0.000002  -0.025227   4.861638  -0.000545   0.000000  -0.000000
    10  C    0.016003  -0.077472  -0.000545   5.368253  -0.080724  -0.001842
    11  C   -0.066553  -0.000209   0.000000  -0.080724   5.007290  -0.025324
    12  C    0.476408   0.000000  -0.000000  -0.001842  -0.025324   5.090750
    13  C    0.000000   0.529224   0.482623   0.007356   0.000002  -0.000000
    14  C   -0.004367  -0.000000   0.000000   0.011098   0.430061   0.401204
    15  C   -0.001419   0.000016   0.000000  -0.022548   0.454444   0.013420
    16  C    0.000071   0.000000  -0.000000   0.000423  -0.002331  -0.000922
    17  C    0.008088   0.000000  -0.000000  -0.000077  -0.003488  -0.068390
    18  C    0.000862   0.000000   0.000000   0.000000   0.008118  -0.019645
    19  C   -0.000184   0.000000  -0.000000  -0.000017  -0.037058   0.007961
    20  C   -0.000349   0.000000  -0.000000   0.000000   0.000004  -0.006324
    21  C    0.000004  -0.000000   0.000000  -0.000000  -0.000200  -0.000017
    22  C   -0.000000  -0.000000   0.000000   0.000000  -0.000320  -0.000082
    23  C   -0.000000   0.000000   0.000000   0.000000  -0.000001   0.000011
    24  C   -0.000000  -0.000000   0.000000   0.000000   0.000065  -0.000011
    25  C   -0.000037   0.000000  -0.000000  -0.000000   0.000005  -0.000367
    26  C    0.000000   0.000000   0.000000   0.000000  -0.000000  -0.000002
    27  H   -0.008176  -0.000213   0.000103   0.000685  -0.000205   0.000200
    28  H   -0.000003   0.000562  -0.043384  -0.000202   0.000000  -0.000000
    29  H    0.360481   0.000000   0.000000  -0.000244   0.001146  -0.035324
    30  H    0.000000   0.362733   0.004514  -0.009403   0.000001   0.000000
    31  H   -0.000000   0.004176   0.365716   0.000011  -0.000000  -0.000000
    32  H   -0.000213  -0.009012   0.000027   0.349365  -0.012504   0.000016
    33  H   -0.027593  -0.000000  -0.000000   0.000019   0.003067   0.359129
    34  H   -0.000000  -0.033957  -0.040189  -0.000207  -0.000000   0.000000
    35  H    0.000017  -0.000004   0.000000   0.004188  -0.028994  -0.000216
    36  H   -0.000000  -0.000000   0.000000   0.000012   0.002374   0.000017
    37  H   -0.000000   0.000000  -0.000000  -0.000000   0.000014   0.000002
    38  H    0.001891  -0.000000  -0.000000   0.000000  -0.000337   0.006461
    39  H    0.000000   0.000000   0.000000  -0.000000  -0.000001  -0.000000
    40  H    0.000000  -0.000000   0.000000  -0.000000  -0.000000  -0.000000
    41  H   -0.000000  -0.000000  -0.000000  -0.000000   0.000000   0.000001
    42  H   -0.000000   0.000000   0.000000  -0.000000   0.000000   0.000000
              13         14         15         16         17         18
     1  C   -0.000575  -0.000780  -0.000052  -0.000000  -0.000015   0.000000
     2  C   -0.036820   0.000042  -0.000040   0.000000   0.000000  -0.000000
     3  C    0.000025  -0.042499   0.010064  -0.000224  -0.000268  -0.000012
     4  C   -0.025534   0.000000  -0.000000   0.000000   0.000000  -0.000000
     5  C   -0.009655  -0.000203   0.000683  -0.000014  -0.000001   0.000000
     6  C   -0.000356   0.002559  -0.074450   0.008441   0.012202  -0.000036
     7  C    0.000000  -0.004367  -0.001419   0.000071   0.008088   0.000862
     8  C    0.529224  -0.000000   0.000016   0.000000   0.000000   0.000000
     9  C    0.482623   0.000000   0.000000  -0.000000  -0.000000   0.000000
    10  C    0.007356   0.011098  -0.022548   0.000423  -0.000077   0.000000
    11  C    0.000002   0.430061   0.454444  -0.002331  -0.003488   0.008118
    12  C   -0.000000   0.401204   0.013420  -0.000922  -0.068390  -0.019645
    13  C    4.861678   0.000000  -0.000000   0.000000   0.000000  -0.000000
    14  C    0.000000   5.084113  -0.056979  -0.062123   0.347138  -0.086398
    15  C   -0.000000  -0.056979   5.064234   0.465198  -0.061765  -0.001167
    16  C    0.000000  -0.062123   0.465198   5.053662  -0.016719   0.013280
    17  C    0.000000   0.347138  -0.061765  -0.016719   5.200832   0.316501
    18  C   -0.000000  -0.086398  -0.001167   0.013280   0.316501   5.004614
    19  C    0.000000  -0.037991  -0.008437   0.445281   0.438817  -0.031677
    20  C    0.000000  -0.021296  -0.000006  -0.000082  -0.074632   0.464086
    21  C    0.000000   0.008006   0.000056  -0.000262  -0.007708   0.468925
    22  C    0.000000   0.012342   0.008391  -0.073245  -0.019001  -0.060574
    23  C    0.000000  -0.000097   0.000001  -0.000011   0.012408  -0.025437
    24  C   -0.000000  -0.000978  -0.000458   0.008431  -0.061808  -0.024767
    25  C   -0.000000   0.000820   0.000000  -0.000000   0.007281  -0.015076
    26  C    0.000000  -0.000017  -0.000000   0.000000  -0.000467  -0.037930
    27  H    0.000022   0.000024   0.000002  -0.000000   0.000000  -0.000000
    28  H    0.004501  -0.000000   0.000000  -0.000000  -0.000000   0.000000
    29  H   -0.000000   0.002570   0.000019  -0.000000  -0.000239   0.000001
    30  H   -0.043332   0.000000  -0.000002  -0.000000  -0.000000   0.000000
    31  H   -0.040098   0.000000   0.000000   0.000000   0.000000   0.000000
    32  H    0.000116  -0.000259   0.003438   0.000243   0.000008   0.000000
    33  H    0.000000  -0.038948  -0.000206   0.000017  -0.005897   0.000866
    34  H    0.365797  -0.000000  -0.000000  -0.000000  -0.000000   0.000000
    35  H   -0.000000   0.004450   0.355761  -0.035841   0.001123   0.000017
    36  H   -0.000000   0.001244  -0.035337   0.360268   0.004059  -0.000206
    37  H    0.000000  -0.000202   0.000238  -0.008627   0.004123   0.001013
    38  H   -0.000000   0.000561  -0.000005   0.000003  -0.007118  -0.039000
    39  H   -0.000000   0.000021   0.000004  -0.000215   0.001048   0.004181
[truncated: 342,216 more chars]
