# Supplementary material for: HOMA Index Establishes Similarity to a Reference Molecule
Source: J Chem Inf Model. 2023 Dec 6;63(24):7744–54. doi: 10.1021/acs.jcim.3c01551 (PMC10751799; doi:10.1021/acs.jcim.3c01551)
Supplement: Supplementary file 7 — ci3c01551_si_007.zip [file ci3c01551_si_007.zip › ad-Fig4-hexacene-Gaussian16-output/9-0022.log]

 Set GAUSS_PDEF to "48".
 Set GAUSS_MDEF to "10240MB".
 Entering Gaussian System, Link 0=g16
 Initial command:
 /mnt/opt/groups/app-gaussian/g16-avx2/l1.exe "/scratch/9832371.torquesrv1.cis.gov.pl/Gau-143615.inp" -scrdir="/scratch/9832371.torquesrv1.cis.gov.pl/"
 Default is to use a total of  48 processors:
                               48 via shared-memory
                                1 via Linda
 Entering Link 1 = /mnt/opt/groups/app-gaussian/g16-avx2/l1.exe PID=    143617.
  
 Copyright (c) 1988-2019, Gaussian, Inc.  All Rights Reserved.
  
 This is part of the Gaussian(R) 16 program.  It is based on
 the Gaussian(R) 09 system (copyright 2009, Gaussian, Inc.),
 the Gaussian(R) 03 system (copyright 2003, Gaussian, Inc.),
 the Gaussian(R) 98 system (copyright 1998, Gaussian, Inc.),
 the Gaussian(R) 94 system (copyright 1995, Gaussian, Inc.),
 the Gaussian 92(TM) system (copyright 1992, Gaussian, Inc.),
 the Gaussian 90(TM) system (copyright 1990, Gaussian, Inc.),
 the Gaussian 88(TM) system (copyright 1988, Gaussian, Inc.),
 the Gaussian 86(TM) system (copyright 1986, Carnegie Mellon
 University), and the Gaussian 82(TM) system (copyright 1983,
 Carnegie Mellon University). Gaussian is a federally registered
 trademark of Gaussian, Inc.
  
 This software contains proprietary and confidential information,
 including trade secrets, belonging to Gaussian, Inc.
  
 This software is provided under written license and may be
 used, copied, transmitted, or stored only in accord with that
 written license.
  
 The following legend is applicable only to US Government
 contracts under FAR:
  
                    RESTRICTED RIGHTS LEGEND
  
 Use, reproduction and disclosure by the US Government is
 subject to restrictions as set forth in subparagraphs (a)
 and (c) of the Commercial Computer Software - Restricted
 Rights clause in FAR 52.227-19.
  
 Gaussian, Inc.
 340 Quinnipiac St., Bldg. 40, Wallingford CT 06492
  
  
 ---------------------------------------------------------------
 Warning -- This program may not be used in any manner that
 competes with the business of Gaussian, Inc. or will provide
 assistance to any competitor of Gaussian, Inc.  The licensee
 of this program is prohibited from giving any competitor of
 Gaussian, Inc. access to this program.  By using this program,
 the user acknowledges that Gaussian, Inc. is engaged in the
 business of creating and licensing software in the field of
 computational chemistry and represents and warrants to the
 licensee that it is not a competitor of Gaussian, Inc. and that
 it will not use this program in any manner prohibited above.
 ---------------------------------------------------------------
  

 Cite this work as:
 Gaussian 16, Revision C.01,
 M. J. Frisch, G. W. Trucks, H. B. Schlegel, G. E. Scuseria, 
 M. A. Robb, J. R. Cheeseman, G. Scalmani, V. Barone, 
 G. A. Petersson, H. Nakatsuji, X. Li, M. Caricato, A. V. Marenich, 
 J. Bloino, B. G. Janesko, R. Gomperts, B. Mennucci, H. P. Hratchian, 
 J. V. Ortiz, A. F. Izmaylov, J. L. Sonnenberg, D. Williams-Young, 
 F. Ding, F. Lipparini, F. Egidi, J. Goings, B. Peng, A. Petrone, 
 T. Henderson, D. Ranasinghe, V. G. Zakrzewski, J. Gao, N. Rega, 
 G. Zheng, W. Liang, M. Hada, M. Ehara, K. Toyota, R. Fukuda, 
 J. Hasegawa, M. Ishida, T. Nakajima, Y. Honda, O. Kitao, H. Nakai, 
 T. Vreven, K. Throssell, J. A. Montgomery, Jr., J. E. Peralta, 
 F. Ogliaro, M. J. Bearpark, J. J. Heyd, E. N. Brothers, K. N. Kudin, 
 V. N. Staroverov, T. A. Keith, R. Kobayashi, J. Normand, 
 K. Raghavachari, A. P. Rendell, J. C. Burant, S. S. Iyengar, 
 J. Tomasi, M. Cossi, J. M. Millam, M. Klene, C. Adamo, R. Cammi, 
 J. W. Ochterski, R. L. Martin, K. Morokuma, O. Farkas, 
 J. B. Foresman, and D. J. Fox, Gaussian, Inc., Wallingford CT, 2019.
 
 ******************************************
 Gaussian 16:  ES64L-G16RevC.01  3-Jul-2019
                 8-Sep-2022 
 ******************************************
 ----------------------------------------------------------------------
 #p opt freq b3lyp/6-31g(d,p) empiricaldispersion=gd3 int=(grid=ultrafi
 ne,acc2e=12) scf=(maxcyc=500,ferm,novaracc,noincfoc,intrep)
 ----------------------------------------------------------------------
 1/18=20,19=15,26=4,38=1/1,3;
 2/9=110,12=2,17=6,18=5,40=1/2;
 3/5=1,6=6,7=101,11=2,25=1,27=12,30=1,71=1,74=-5,75=-5,124=31/1,2,3;
 4//1;
 5/5=100002,7=500,17=20,22=13,38=1,87=12/2;
 6/7=2,8=2,9=2,10=2,28=1,87=12/1;
 7/87=12/1,2,3,16;
 1/18=20,19=15,26=4/3(2);
 2/9=110/2;
 99//99;
 2/9=110/2;
 3/5=1,6=6,7=101,11=2,25=1,27=12,30=1,71=1,74=-5,75=-5,124=31/1,2,3;
 4/5=5,16=3,69=1/1;
 5/5=100002,7=500,17=20,22=13,38=1,87=12/2;
 7/87=12/1,2,3,16;
 1/18=20,19=15,26=4/3(-5);
 2/9=110/2;
 6/7=2,8=2,9=2,10=2,19=2,28=1,87=12/1;
 99/9=1/99;
 Leave Link    1 at Thu Sep  8 15:01:26 2022, MaxMem=           0 cpu:              12.7 elap:               0.3
 (Enter /mnt/opt/groups/app-gaussian/g16-avx2/l101.exe)
 ---------
 peri symm
 ---------
 Symbolic Z-matrix:
 Charge =  0 Multiplicity = 1
 C                     1.22674   5.69923   0.8559 
 C                    -0.02406   5.59989   0.28337 
 C                     1.93813   4.52405   1.16426 
 C                     1.42184   3.28448   0.83754 
 C                    -0.58749   4.341    -0.0351 
 C                     0.17446   3.14567   0.17297 
 C                    -1.93813   4.25135  -0.49553 
 C                    -2.5296    3.03771  -0.66697 
 C                    -0.4043    1.86385  -0.20131 
 C                    -1.78768   1.82487  -0.50816 
 C                     0.3455    0.6258   -0.28857 
 C                    -2.42757   0.56972  -0.70296 
 C                    -0.3455   -0.6258   -0.28857 
 C                     1.75269   0.60656  -0.53695 
 C                    -1.75269  -0.60656  -0.53695 
 C                     2.42757  -0.56972  -0.70296 
 C                     0.4043   -1.86385  -0.20131 
 C                    -0.17446  -3.14567   0.17297 
 C                     1.78768  -1.82487  -0.50816 
 C                    -1.42184  -3.28448   0.83754 
 C                     0.58749  -4.341    -0.0351 
 C                     2.5296   -3.03771  -0.66697 
 C                     0.02406  -5.59989   0.28337 
 C                    -1.93813  -4.52405   1.16426 
 C                     1.93813  -4.25135  -0.49553 
 C                    -1.22674  -5.69923   0.8559 
 H                     1.64289   6.6713    1.10271 
 H                    -0.61311   6.4932    0.09238 
 H                     2.89135   4.58749   1.68077 
 H                     1.96483   2.39931   1.14182 
 H                    -2.49772   5.16957  -0.65179 
 H                    -3.57584   2.96706  -0.9519 
 H                     2.27336   1.54025  -0.70222 
 H                    -3.47745   0.55873  -0.98278 
 H                    -2.27336  -1.54025  -0.70222 
 H                     3.47745  -0.55873  -0.98278 
 H                    -1.96483  -2.39931   1.14182 
 H                     3.57584  -2.96706  -0.9519 
 H                     0.61311  -6.4932    0.09238 
 H                    -2.89135  -4.58749   1.68077 
 H                     2.49772  -5.16957  -0.65179 
 H                    -1.64289  -6.6713    1.10271 
 
 ITRead=  0  0  0  0  0  0  0  0  0  0  0  0  0  0  0  0  0  0  0  0
 ITRead=  0  0  0  0  0  0  0  0  0  0  0  0  0  0  0  0  0  0  0  0
 ITRead=  0  0
 MicOpt= -1 -1 -1 -1 -1 -1 -1 -1 -1 -1 -1 -1 -1 -1 -1 -1 -1 -1 -1 -1
 MicOpt= -1 -1 -1 -1 -1 -1 -1 -1 -1 -1 -1 -1 -1 -1 -1 -1 -1 -1 -1 -1
 MicOpt= -1 -1
 NAtoms=     42 NQM=       42 NQMF=       0 NMMI=      0 NMMIF=      0
                NMic=       0 NMicF=      0.
                    Isotopes and Nuclear Properties:
 (Nuclear quadrupole moments (NQMom) in fm**2, nuclear magnetic moments (NMagM)
  in nuclear magnetons)

  Atom         1           2           3           4           5           6           7           8           9          10
 IAtWgt=          12          12          12          12          12          12          12          12          12          12
 AtmWgt=  12.0000000  12.0000000  12.0000000  12.0000000  12.0000000  12.0000000  12.0000000  12.0000000  12.0000000  12.0000000
 NucSpn=           0           0           0           0           0           0           0           0           0           0
 AtZEff=  -0.0000000  -0.0000000  -0.0000000  -0.0000000  -0.0000000  -0.0000000  -0.0000000  -0.0000000  -0.0000000  -0.0000000
 NQMom=    0.0000000   0.0000000   0.0000000   0.0000000   0.0000000   0.0000000   0.0000000   0.0000000   0.0000000   0.0000000
 NMagM=    0.0000000   0.0000000   0.0000000   0.0000000   0.0000000   0.0000000   0.0000000   0.0000000   0.0000000   0.0000000
 AtZNuc=   6.0000000   6.0000000   6.0000000   6.0000000   6.0000000   6.0000000   6.0000000   6.0000000   6.0000000   6.0000000

  Atom        11          12          13          14          15          16          17          18          19          20
 IAtWgt=          12          12          12          12          12          12          12          12          12          12
 AtmWgt=  12.0000000  12.0000000  12.0000000  12.0000000  12.0000000  12.0000000  12.0000000  12.0000000  12.0000000  12.0000000
 NucSpn=           0           0           0           0           0           0           0           0           0           0
 AtZEff=  -0.0000000  -0.0000000  -0.0000000  -0.0000000  -0.0000000  -0.0000000  -0.0000000  -0.0000000  -0.0000000  -0.0000000
 NQMom=    0.0000000   0.0000000   0.0000000   0.0000000   0.0000000   0.0000000   0.0000000   0.0000000   0.0000000   0.0000000
 NMagM=    0.0000000   0.0000000   0.0000000   0.0000000   0.0000000   0.0000000   0.0000000   0.0000000   0.0000000   0.0000000
 AtZNuc=   6.0000000   6.0000000   6.0000000   6.0000000   6.0000000   6.0000000   6.0000000   6.0000000   6.0000000   6.0000000

  Atom        21          22          23          24          25          26          27          28          29          30
 IAtWgt=          12          12          12          12          12          12           1           1           1           1
 AtmWgt=  12.0000000  12.0000000  12.0000000  12.0000000  12.0000000  12.0000000   1.0078250   1.0078250   1.0078250   1.0078250
 NucSpn=           0           0           0           0           0           0           1           1           1           1
 AtZEff=  -0.0000000  -0.0000000  -0.0000000  -0.0000000  -0.0000000  -0.0000000  -0.0000000  -0.0000000  -0.0000000  -0.0000000
 NQMom=    0.0000000   0.0000000   0.0000000   0.0000000   0.0000000   0.0000000   0.0000000   0.0000000   0.0000000   0.0000000
 NMagM=    0.0000000   0.0000000   0.0000000   0.0000000   0.0000000   0.0000000   2.7928460   2.7928460   2.7928460   2.7928460
 AtZNuc=   6.0000000   6.0000000   6.0000000   6.0000000   6.0000000   6.0000000   1.0000000   1.0000000   1.0000000   1.0000000

  Atom        31          32          33          34          35          36          37          38          39          40
 IAtWgt=           1           1           1           1           1           1           1           1           1           1
 AtmWgt=   1.0078250   1.0078250   1.0078250   1.0078250   1.0078250   1.0078250   1.0078250   1.0078250   1.0078250   1.0078250
 NucSpn=           1           1           1           1           1           1           1           1           1           1
 AtZEff=  -0.0000000  -0.0000000  -0.0000000  -0.0000000  -0.0000000  -0.0000000  -0.0000000  -0.0000000  -0.0000000  -0.0000000
 NQMom=    0.0000000   0.0000000   0.0000000   0.0000000   0.0000000   0.0000000   0.0000000   0.0000000   0.0000000   0.0000000
 NMagM=    2.7928460   2.7928460   2.7928460   2.7928460   2.7928460   2.7928460   2.7928460   2.7928460   2.7928460   2.7928460
 AtZNuc=   1.0000000   1.0000000   1.0000000   1.0000000   1.0000000   1.0000000   1.0000000   1.0000000   1.0000000   1.0000000

  Atom        41          42
 IAtWgt=           1           1
 AtmWgt=   1.0078250   1.0078250
 NucSpn=           1           1
 AtZEff=  -0.0000000  -0.0000000
 NQMom=    0.0000000   0.0000000
 NMagM=    2.7928460   2.7928460
 AtZNuc=   1.0000000   1.0000000
 Leave Link  101 at Thu Sep  8 15:01:28 2022, MaxMem=  1342177280 cpu:              31.6 elap:               0.7
 (Enter /mnt/opt/groups/app-gaussian/g16-avx2/l103.exe)

 GradGradGradGradGradGradGradGradGradGradGradGradGradGradGradGradGradGrad
 Berny optimization.
 Initialization pass.
                           ----------------------------
                           !    Initial Parameters    !
                           ! (Angstroms and Degrees)  !
 --------------------------                            --------------------------
 ! Name  Definition              Value          Derivative Info.                !
 --------------------------------------------------------------------------------
 ! R1    R(1,2)                  1.3792         estimate D2E/DX2                !
 ! R2    R(1,3)                  1.4079         estimate D2E/DX2                !
 ! R3    R(1,27)                 1.0858         estimate D2E/DX2                !
 ! R4    R(2,5)                  1.4155         estimate D2E/DX2                !
 ! R5    R(2,28)                 1.087          estimate D2E/DX2                !
 ! R6    R(3,4)                  1.382          estimate D2E/DX2                !
 ! R7    R(3,29)                 1.086          estimate D2E/DX2                !
 ! R8    R(4,6)                  1.4202         estimate D2E/DX2                !
 ! R9    R(4,30)                 1.0821         estimate D2E/DX2                !
 ! R10   R(5,6)                  1.4327         estimate D2E/DX2                !
 ! R11   R(5,7)                  1.4298         estimate D2E/DX2                !
 ! R12   R(6,9)                  1.4554         estimate D2E/DX2                !
 ! R13   R(7,8)                  1.3609         estimate D2E/DX2                !
 ! R14   R(7,31)                 1.0866         estimate D2E/DX2                !
 ! R15   R(8,10)                 1.4306         estimate D2E/DX2                !
 ! R16   R(8,32)                 1.0866         estimate D2E/DX2                !
 ! R17   R(9,10)                 1.4175         estimate D2E/DX2                !
 ! R18   R(9,11)                 1.45           estimate D2E/DX2                !
 ! R19   R(10,12)                1.4222         estimate D2E/DX2                !
 ! R20   R(11,13)                1.4297         estimate D2E/DX2                !
 ! R21   R(11,14)                1.4291         estimate D2E/DX2                !
 ! R22   R(12,15)                1.3663         estimate D2E/DX2                !
 ! R23   R(12,34)                1.0866         estimate D2E/DX2                !
 ! R24   R(13,15)                1.4291         estimate D2E/DX2                !
 ! R25   R(13,17)                1.45           estimate D2E/DX2                !
 ! R26   R(14,16)                1.3663         estimate D2E/DX2                !
 ! R27   R(14,33)                1.0818         estimate D2E/DX2                !
 ! R28   R(15,35)                1.0818         estimate D2E/DX2                !
 ! R29   R(16,19)                1.4222         estimate D2E/DX2                !
 ! R30   R(16,36)                1.0866         estimate D2E/DX2                !
 ! R31   R(17,18)                1.4554         estimate D2E/DX2                !
 ! R32   R(17,19)                1.4175         estimate D2E/DX2                !
 ! R33   R(18,20)                1.4202         estimate D2E/DX2                !
 ! R34   R(18,21)                1.4327         estimate D2E/DX2                !
 ! R35   R(19,22)                1.4306         estimate D2E/DX2                !
 ! R36   R(20,24)                1.382          estimate D2E/DX2                !
 ! R37   R(20,37)                1.0821         estimate D2E/DX2                !
 ! R38   R(21,23)                1.4155         estimate D2E/DX2                !
 ! R39   R(21,25)                1.4298         estimate D2E/DX2                !
 ! R40   R(22,25)                1.3609         estimate D2E/DX2                !
 ! R41   R(22,38)                1.0866         estimate D2E/DX2                !
 ! R42   R(23,26)                1.3792         estimate D2E/DX2                !
 ! R43   R(23,39)                1.087          estimate D2E/DX2                !
 ! R44   R(24,26)                1.4079         estimate D2E/DX2                !
 ! R45   R(24,40)                1.086          estimate D2E/DX2                !
 ! R46   R(25,41)                1.0866         estimate D2E/DX2                !
 ! R47   R(26,42)                1.0858         estimate D2E/DX2                !
 ! A1    A(2,1,3)              119.2779         estimate D2E/DX2                !
 ! A2    A(2,1,27)             120.4257         estimate D2E/DX2                !
 ! A3    A(3,1,27)             120.2526         estimate D2E/DX2                !
 ! A4    A(1,2,5)              121.2276         estimate D2E/DX2                !
 ! A5    A(1,2,28)             120.3468         estimate D2E/DX2                !
 ! A6    A(5,2,28)             118.4029         estimate D2E/DX2                !
 ! A7    A(1,3,4)              120.5402         estimate D2E/DX2                !
 ! A8    A(1,3,29)             119.9272         estimate D2E/DX2                !
 ! A9    A(4,3,29)             119.5212         estimate D2E/DX2                !
 ! A10   A(3,4,6)              121.7653         estimate D2E/DX2                !
 ! A11   A(3,4,30)             118.6711         estimate D2E/DX2                !
 ! A12   A(6,4,30)             119.4961         estimate D2E/DX2                !
 ! A13   A(2,5,6)              119.844          estimate D2E/DX2                !
 ! A14   A(2,5,7)              120.28           estimate D2E/DX2                !
 ! A15   A(6,5,7)              119.7908         estimate D2E/DX2                !
 ! A16   A(4,6,5)              116.9699         estimate D2E/DX2                !
 ! A17   A(4,6,9)              123.7601         estimate D2E/DX2                !
 ! A18   A(5,6,9)              119.0772         estimate D2E/DX2                !
 ! A19   A(5,7,8)              120.4665         estimate D2E/DX2                !
 ! A20   A(5,7,31)             118.6734         estimate D2E/DX2                !
 ! A21   A(8,7,31)             120.7734         estimate D2E/DX2                !
 ! A22   A(7,8,10)             121.1078         estimate D2E/DX2                !
 ! A23   A(7,8,32)             120.6278         estimate D2E/DX2                !
 ! A24   A(10,8,32)            118.2491         estimate D2E/DX2                !
 ! A25   A(6,9,10)             117.9032         estimate D2E/DX2                !
 ! A26   A(6,9,11)             124.183          estimate D2E/DX2                !
 ! A27   A(10,9,11)            117.9127         estimate D2E/DX2                !
 ! A28   A(8,10,9)             120.4523         estimate D2E/DX2                !
 ! A29   A(8,10,12)            119.9761         estimate D2E/DX2                !
 ! A30   A(9,10,12)            119.5374         estimate D2E/DX2                !
 ! A31   A(9,11,13)            119.8368         estimate D2E/DX2                !
 ! A32   A(9,11,14)            122.0822         estimate D2E/DX2                !
 ! A33   A(13,11,14)           117.6545         estimate D2E/DX2                !
 ! A34   A(10,12,15)           121.3934         estimate D2E/DX2                !
 ! A35   A(10,12,34)           118.6144         estimate D2E/DX2                !
 ! A36   A(15,12,34)           119.9907         estimate D2E/DX2                !
 ! A37   A(11,13,15)           117.6545         estimate D2E/DX2                !
 ! A38   A(11,13,17)           119.8368         estimate D2E/DX2                !
 ! A39   A(15,13,17)           122.0822         estimate D2E/DX2                !
 ! A40   A(11,14,16)           121.2727         estimate D2E/DX2                !
 ! A41   A(11,14,33)           119.2673         estimate D2E/DX2                !
 ! A42   A(16,14,33)           119.1296         estimate D2E/DX2                !
 ! A43   A(12,15,13)           121.2727         estimate D2E/DX2                !
 ! A44   A(12,15,35)           119.1296         estimate D2E/DX2                !
 ! A45   A(13,15,35)           119.2673         estimate D2E/DX2                !
 ! A46   A(14,16,19)           121.3934         estimate D2E/DX2                !
 ! A47   A(14,16,36)           119.9907         estimate D2E/DX2                !
 ! A48   A(19,16,36)           118.6144         estimate D2E/DX2                !
 ! A49   A(13,17,18)           124.183          estimate D2E/DX2                !
 ! A50   A(13,17,19)           117.9127         estimate D2E/DX2                !
 ! A51   A(18,17,19)           117.9032         estimate D2E/DX2                !
 ! A52   A(17,18,20)           123.7601         estimate D2E/DX2                !
 ! A53   A(17,18,21)           119.0772         estimate D2E/DX2                !
 ! A54   A(20,18,21)           116.9699         estimate D2E/DX2                !
 ! A55   A(16,19,17)           119.5374         estimate D2E/DX2                !
 ! A56   A(16,19,22)           119.9761         estimate D2E/DX2                !
 ! A57   A(17,19,22)           120.4523         estimate D2E/DX2                !
 ! A58   A(18,20,24)           121.7653         estimate D2E/DX2                !
 ! A59   A(18,20,37)           119.4961         estimate D2E/DX2                !
 ! A60   A(24,20,37)           118.6711         estimate D2E/DX2                !
 ! A61   A(18,21,23)           119.844          estimate D2E/DX2                !
 ! A62   A(18,21,25)           119.7908         estimate D2E/DX2                !
 ! A63   A(23,21,25)           120.28           estimate D2E/DX2                !
 ! A64   A(19,22,25)           121.1078         estimate D2E/DX2                !
 ! A65   A(19,22,38)           118.2491         estimate D2E/DX2                !
 ! A66   A(25,22,38)           120.6278         estimate D2E/DX2                !
 ! A67   A(21,23,26)           121.2276         estimate D2E/DX2                !
 ! A68   A(21,23,39)           118.4029         estimate D2E/DX2                !
 ! A69   A(26,23,39)           120.3468         estimate D2E/DX2                !
 ! A70   A(20,24,26)           120.5402         estimate D2E/DX2                !
 ! A71   A(20,24,40)           119.5212         estimate D2E/DX2                !
 ! A72   A(26,24,40)           119.9272         estimate D2E/DX2                !
 ! A73   A(21,25,22)           120.4665         estimate D2E/DX2                !
 ! A74   A(21,25,41)           118.6734         estimate D2E/DX2                !
 ! A75   A(22,25,41)           120.7734         estimate D2E/DX2                !
 ! A76   A(23,26,24)           119.2779         estimate D2E/DX2                !
 ! A77   A(23,26,42)           120.4257         estimate D2E/DX2                !
 ! A78   A(24,26,42)           120.2526         estimate D2E/DX2                !
 ! D1    D(3,1,2,5)             -1.8755         estimate D2E/DX2                !
 ! D2    D(3,1,2,28)           176.3612         estimate D2E/DX2                !
 ! D3    D(27,1,2,5)          -179.4727         estimate D2E/DX2                !
 ! D4    D(27,1,2,28)           -1.236          estimate D2E/DX2                !
 ! D5    D(2,1,3,4)              3.2237         estimate D2E/DX2                !
 ! D6    D(2,1,3,29)          -175.5462         estimate D2E/DX2                !
 ! D7    D(27,1,3,4)          -179.1748         estimate D2E/DX2                !
 ! D8    D(27,1,3,29)            2.0553         estimate D2E/DX2                !
 ! D9    D(1,2,5,6)             -3.2746         estimate D2E/DX2                !
 ! D10   D(1,2,5,7)            173.3606         estimate D2E/DX2                !
 ! D11   D(28,2,5,6)           178.4553         estimate D2E/DX2                !
 ! D12   D(28,2,5,7)            -4.9095         estimate D2E/DX2                !
 ! D13   D(1,3,4,6)              0.6616         estimate D2E/DX2                !
 ! D14   D(1,3,4,30)          -176.3342         estimate D2E/DX2                !
 ! D15   D(29,3,4,6)           179.4365         estimate D2E/DX2                !
 ! D16   D(29,3,4,30)            2.4407         estimate D2E/DX2                !
 ! D17   D(3,4,6,5)             -5.6368         estimate D2E/DX2                !
 ! D18   D(3,4,6,9)            179.4671         estimate D2E/DX2                !
 ! D19   D(30,4,6,5)           171.3347         estimate D2E/DX2                !
 ! D20   D(30,4,6,9)            -3.5613         estimate D2E/DX2                !
 ! D21   D(2,5,6,4)              6.862          estimate D2E/DX2                !
 ! D22   D(2,5,6,9)           -177.9926         estimate D2E/DX2                !
 ! D23   D(7,5,6,4)           -169.7898         estimate D2E/DX2                !
 ! D24   D(7,5,6,9)              5.3556         estimate D2E/DX2                !
 ! D25   D(2,5,7,8)           -172.9872         estimate D2E/DX2                !
 ! D26   D(2,5,7,31)             3.6542         estimate D2E/DX2                !
 ! D27   D(6,5,7,8)              3.6498         estimate D2E/DX2                !
 ! D28   D(6,5,7,31)          -179.7088         estimate D2E/DX2                !
 ! D29   D(4,6,9,10)           162.5982         estimate D2E/DX2                !
 ! D30   D(4,6,9,11)           -17.8108         estimate D2E/DX2                !
 ! D31   D(5,6,9,10)           -12.1967         estimate D2E/DX2                !
 ! D32   D(5,6,9,11)           167.3943         estimate D2E/DX2                !
 ! D33   D(5,7,8,10)            -5.6072         estimate D2E/DX2                !
 ! D34   D(5,7,8,32)           175.8414         estimate D2E/DX2                !
 ! D35   D(31,7,8,10)          177.8225         estimate D2E/DX2                !
 ! D36   D(31,7,8,32)           -0.7289         estimate D2E/DX2                !
 ! D37   D(7,8,10,9)            -1.6638         estimate D2E/DX2                !
 ! D38   D(7,8,10,12)         -179.5258         estimate D2E/DX2                !
 ! D39   D(32,8,10,9)          176.9212         estimate D2E/DX2                !
 ! D40   D(32,8,10,12)          -0.9409         estimate D2E/DX2                !
 ! D41   D(6,9,10,8)            10.496          estimate D2E/DX2                !
 ! D42   D(6,9,10,12)         -171.6327         estimate D2E/DX2                !
 ! D43   D(11,9,10,8)         -169.1212         estimate D2E/DX2                !
 ! D44   D(11,9,10,12)           8.7502         estimate D2E/DX2                !
 ! D45   D(6,9,11,13)          162.3249         estimate D2E/DX2                !
 ! D46   D(6,9,11,14)          -25.3479         estimate D2E/DX2                !
 ! D47   D(10,9,11,13)         -18.0842         estimate D2E/DX2                !
 ! D48   D(10,9,11,14)         154.2431         estimate D2E/DX2                !
 ! D49   D(8,10,12,15)        -178.8869         estimate D2E/DX2                !
 ! D50   D(8,10,12,34)           0.6805         estimate D2E/DX2                !
 ! D51   D(9,10,12,15)           3.2314         estimate D2E/DX2                !
 ! D52   D(9,10,12,34)        -177.2012         estimate D2E/DX2                !
 ! D53   D(9,11,13,15)          15.2941         estimate D2E/DX2                !
 ! D54   D(9,11,13,17)        -172.0435         estimate D2E/DX2                !
 ! D55   D(14,11,13,15)       -157.3683         estimate D2E/DX2                !
 ! D56   D(14,11,13,17)         15.2941         estimate D2E/DX2                !
 ! D57   D(9,11,14,16)        -175.6629         estimate D2E/DX2                !
 ! D58   D(9,11,14,33)          -2.3208         estimate D2E/DX2                !
 ! D59   D(13,11,14,16)         -3.1761         estimate D2E/DX2                !
 ! D60   D(13,11,14,33)        170.166          estimate D2E/DX2                !
 ! D61   D(10,12,15,13)         -6.1719         estimate D2E/DX2                !
 ! D62   D(10,12,15,35)       -179.5231         estimate D2E/DX2                !
 ! D63   D(34,12,15,13)        174.2665         estimate D2E/DX2                !
 ! D64   D(34,12,15,35)          0.9154         estimate D2E/DX2                !
 ! D65   D(11,13,15,12)         -3.1761         estimate D2E/DX2                !
 ! D66   D(11,13,15,35)        170.166          estimate D2E/DX2                !
 ! D67   D(17,13,15,12)       -175.6629         estimate D2E/DX2                !
 ! D68   D(17,13,15,35)         -2.3208         estimate D2E/DX2                !
 ! D69   D(11,13,17,18)        162.3249         estimate D2E/DX2                !
 ! D70   D(11,13,17,19)        -18.0842         estimate D2E/DX2                !
 ! D71   D(15,13,17,18)        -25.3479         estimate D2E/DX2                !
 ! D72   D(15,13,17,19)        154.2431         estimate D2E/DX2                !
 ! D73   D(11,14,16,19)         -6.1719         estimate D2E/DX2                !
 ! D74   D(11,14,16,36)        174.2665         estimate D2E/DX2                !
 ! D75   D(33,14,16,19)       -179.5231         estimate D2E/DX2                !
 ! D76   D(33,14,16,36)          0.9154         estimate D2E/DX2                !
 ! D77   D(14,16,19,17)          3.2314         estimate D2E/DX2                !
 ! D78   D(14,16,19,22)       -178.8869         estimate D2E/DX2                !
 ! D79   D(36,16,19,17)       -177.2012         estimate D2E/DX2                !
 ! D80   D(36,16,19,22)          0.6805         estimate D2E/DX2                !
 ! D81   D(13,17,18,20)        -17.8108         estimate D2E/DX2                !
 ! D82   D(13,17,18,21)        167.3943         estimate D2E/DX2                !
 ! D83   D(19,17,18,20)        162.5982         estimate D2E/DX2                !
 ! D84   D(19,17,18,21)        -12.1967         estimate D2E/DX2                !
 ! D85   D(13,17,19,16)          8.7502         estimate D2E/DX2                !
 ! D86   D(13,17,19,22)       -169.1212         estimate D2E/DX2                !
 ! D87   D(18,17,19,16)       -171.6327         estimate D2E/DX2                !
 ! D88   D(18,17,19,22)         10.496          estimate D2E/DX2                !
 ! D89   D(17,18,20,24)        179.4671         estimate D2E/DX2                !
 ! D90   D(17,18,20,37)         -3.5613         estimate D2E/DX2                !
 ! D91   D(21,18,20,24)         -5.6368         estimate D2E/DX2                !
 ! D92   D(21,18,20,37)        171.3347         estimate D2E/DX2                !
 ! D93   D(17,18,21,23)       -177.9926         estimate D2E/DX2                !
 ! D94   D(17,18,21,25)          5.3556         estimate D2E/DX2                !
 ! D95   D(20,18,21,23)          6.862          estimate D2E/DX2                !
 ! D96   D(20,18,21,25)       -169.7898         estimate D2E/DX2                !
 ! D97   D(16,19,22,25)       -179.5258         estimate D2E/DX2                !
 ! D98   D(16,19,22,38)         -0.9409         estimate D2E/DX2                !
 ! D99   D(17,19,22,25)         -1.6638         estimate D2E/DX2                !
 ! D100  D(17,19,22,38)        176.9212         estimate D2E/DX2                !
 ! D101  D(18,20,24,26)          0.6616         estimate D2E/DX2                !
 ! D102  D(18,20,24,40)        179.4365         estimate D2E/DX2                !
 ! D103  D(37,20,24,26)       -176.3342         estimate D2E/DX2                !
 ! D104  D(37,20,24,40)          2.4407         estimate D2E/DX2                !
 ! D105  D(18,21,23,26)         -3.2746         estimate D2E/DX2                !
 ! D106  D(18,21,23,39)        178.4553         estimate D2E/DX2                !
 ! D107  D(25,21,23,26)        173.3606         estimate D2E/DX2                !
 ! D108  D(25,21,23,39)         -4.9095         estimate D2E/DX2                !
 ! D109  D(18,21,25,22)          3.6498         estimate D2E/DX2                !
 ! D110  D(18,21,25,41)       -179.7088         estimate D2E/DX2                !
 ! D111  D(23,21,25,22)       -172.9872         estimate D2E/DX2                !
 ! D112  D(23,21,25,41)          3.6542         estimate D2E/DX2                !
 ! D113  D(19,22,25,21)         -5.6072         estimate D2E/DX2                !
 ! D114  D(19,22,25,41)        177.8225         estimate D2E/DX2                !
 ! D115  D(38,22,25,21)        175.8414         estimate D2E/DX2                !
 ! D116  D(38,22,25,41)         -0.7289         estimate D2E/DX2                !
 ! D117  D(21,23,26,24)         -1.8755         estimate D2E/DX2                !
 ! D118  D(21,23,26,42)       -179.4727         estimate D2E/DX2                !
 ! D119  D(39,23,26,24)        176.3612         estimate D2E/DX2                !
 ! D120  D(39,23,26,42)         -1.236          estimate D2E/DX2                !
 ! D121  D(20,24,26,23)          3.2237         estimate D2E/DX2                !
 ! D122  D(20,24,26,42)       -179.1748         estimate D2E/DX2                !
 ! D123  D(40,24,26,23)       -175.5462         estimate D2E/DX2                !
 ! D124  D(40,24,26,42)          2.0553         estimate D2E/DX2                !
 --------------------------------------------------------------------------------
 Trust Radius=3.00D-01 FncErr=1.00D-07 GrdErr=1.00D-06 EigMax=2.50D+02 EigMin=1.00D-04
 Number of steps in this run=    252 maximum allowed number of steps=    252.
 GradGradGradGradGradGradGradGradGradGradGradGradGradGradGradGradGradGrad

 Leave Link  103 at Thu Sep  8 15:01:30 2022, MaxMem=  1342177280 cpu:               3.8 elap:               0.1
 (Enter /mnt/opt/groups/app-gaussian/g16-avx2/l202.exe)
                          Input orientation:                          
 ---------------------------------------------------------------------
 Center     Atomic      Atomic             Coordinates (Angstroms)
 Number     Number       Type             X           Y           Z
 ---------------------------------------------------------------------
      1          6           0        1.226736    5.699229    0.855903
      2          6           0       -0.024056    5.599893    0.283374
      3          6           0        1.938130    4.524048    1.164260
      4          6           0        1.421842    3.284482    0.837543
      5          6           0       -0.587485    4.341001   -0.035104
      6          6           0        0.174455    3.145667    0.172970
      7          6           0       -1.938130    4.251348   -0.495530
      8          6           0       -2.529600    3.037708   -0.666972
      9          6           0       -0.404300    1.863851   -0.201305
     10          6           0       -1.787679    1.824866   -0.508163
     11          6           0        0.345504    0.625801   -0.288570
     12          6           0       -2.427569    0.569723   -0.702957
     13          6           0       -0.345504   -0.625801   -0.288570
     14          6           0        1.752689    0.606556   -0.536945
     15          6           0       -1.752689   -0.606556   -0.536945
     16          6           0        2.427569   -0.569723   -0.702957
     17          6           0        0.404300   -1.863851   -0.201305
     18          6           0       -0.174455   -3.145667    0.172970
     19          6           0        1.787679   -1.824866   -0.508163
     20          6           0       -1.421842   -3.284482    0.837543
     21          6           0        0.587485   -4.341001   -0.035104
     22          6           0        2.529600   -3.037708   -0.666972
     23          6           0        0.024056   -5.599893    0.283374
     24          6           0       -1.938130   -4.524048    1.164260
     25          6           0        1.938130   -4.251348   -0.495530
     26          6           0       -1.226736   -5.699229    0.855903
     27          1           0        1.642890    6.671299    1.102714
     28          1           0       -0.613109    6.493203    0.092378
     29          1           0        2.891352    4.587492    1.680765
     30          1           0        1.964829    2.399310    1.141822
     31          1           0       -2.497724    5.169567   -0.651793
     32          1           0       -3.575837    2.967055   -0.951899
     33          1           0        2.273363    1.540245   -0.702221
     34          1           0       -3.477453    0.558733   -0.982784
     35          1           0       -2.273363   -1.540245   -0.702221
     36          1           0        3.477453   -0.558733   -0.982784
     37          1           0       -1.964829   -2.399310    1.141822
     38          1           0        3.575837   -2.967055   -0.951899
     39          1           0        0.613109   -6.493203    0.092378
     40          1           0       -2.891352   -4.587492    1.680765
     41          1           0        2.497724   -5.169567   -0.651793
     42          1           0       -1.642890   -6.671299    1.102714
 ---------------------------------------------------------------------
                    Distance matrix (angstroms):
                    1          2          3          4          5
     1  C    0.000000
     2  C    1.379180   0.000000
     3  C    1.407912   2.404907   0.000000
     4  C    2.422686   2.785472   1.381963   0.000000
     5  C    2.435174   1.415517   2.801912   2.432106   0.000000
     6  C    2.845061   2.464715   2.448089   1.420176   1.432714
     7  C    3.733511   2.467579   4.225477   3.741834   1.429780
     8  C    4.849010   3.707519   5.052052   4.235370   2.422734
     9  C    4.299778   3.786490   3.798473   2.536177   2.489468
    10  C    5.094906   4.241194   4.895328   3.773914   2.827576
    11  C    5.275041   5.020487   4.454605   3.081431   3.838935
    12  C    6.488129   5.661478   6.179200   4.955908   4.249056
    13  C    6.617232   6.260169   5.817787   4.436435   4.979149
    14  C    5.305843   5.363130   4.274954   3.028195   4.435576
    15  C    7.111956   6.494698   6.545177   5.206442   5.107628
    16  C    6.570525   6.711742   5.447252   4.270775   5.801016
    17  C    7.680773   7.491721   6.709892   5.349760   6.285813
    18  C    8.981198   8.747550   8.016870   6.658576   7.500939
    19  C    7.667290   7.683486   6.567217   5.296244   6.624432
    20  C    9.366022   9.010717   8.507015   7.158060   7.720470
    21  C   10.099938   9.964777   9.047199   7.720470   8.761148
    22  C    8.963854   9.057178   7.802782   6.592479   8.034975
    23  C   11.377363  11.199889  10.340881   9.010717   9.964777
    24  C   10.706393  10.340881   9.843446   8.507015   9.047199
    25  C   10.067097  10.074910   8.930984   7.670226   8.967674
    26  C   11.659518  11.377363  10.706393   9.366022  10.099938
    27  H    1.085827   2.144280   2.168327   3.404366   3.420452
    28  H    2.144387   1.086952   3.396369   3.871975   2.156127
    29  H    2.165018   3.387811   1.086018   2.137362   3.886807
    30  H    3.393523   3.864755   2.125024   1.082104   3.416083
    31  H    4.052813   2.679319   4.836481   4.597245   2.171598
    32  H    5.813573   4.590521   6.107879   5.317862   3.414453
    33  H    4.562930   4.767628   3.535423   2.477564   4.058784
    34  H    7.206585   6.240385   7.047131   5.894607   4.853407
    35  H    8.190753   7.550652   7.615515   6.269243   6.154371
    36  H    6.899897   7.196693   5.728348   4.723286   6.436553
    37  H    8.709430   8.275916   7.947734   6.623263   6.979543
    38  H    9.159198   9.374312   7.954674   6.850074   8.460582
    39  H   12.231717  12.111376  11.148293   9.839331  10.901268
    40  H   11.111061  10.675060  10.325252   9.015689   9.379232
    41  H   11.046234  11.100233   9.878126   8.651392  10.017471
    42  H   12.701403  12.404600  11.754288  10.420195  11.121118
                    6          7          8          9         10
     6  C    0.000000
     7  C    2.476376   0.000000
     8  C    2.833562   1.360938   0.000000
     9  C    1.455366   2.852954   2.472182   0.000000
    10  C    2.461387   2.431175   1.430613   1.417540   0.000000
    11  C    2.567489   4.289803   3.771831   1.450031   2.456918
    12  C    3.764740   3.719804   2.470355   2.453577   1.422247
    13  C    3.835016   5.134771   4.281911   2.491875   2.851992
    14  C    3.072765   5.187328   4.925993   2.519136   3.744237
    15  C    4.277504   4.861619   3.728426   2.834381   2.431844
    16  C    4.432594   6.507310   6.130936   3.767415   4.851836
    17  C    5.028736   6.555090   5.731483   3.814393   4.301810
    18  C    6.301002   7.633693   6.669808   5.028736   5.269975
    19  C    5.269975   7.127565   6.504517   4.301810   5.109181
    20  C    6.658576   7.670226   6.592479   5.349760   5.296244
    21  C    7.500939   8.967674   8.034975   6.285813   6.624432
    22  C    6.669808   8.551043   7.906085   5.731483   6.504517
    23  C    8.747550  10.074910   9.057178   7.491721   7.683486
    24  C    8.016870   8.930984   7.802782   6.709892   6.567217
    25  C    7.633693   9.344583   8.551043   6.555090   7.127565
    26  C    8.981198  10.067097   8.963854   7.680773   7.667290
    27  H    3.930751   4.608064   5.808997   5.385444   6.152369
    28  H    3.439876   2.669687   4.023679   4.643356   4.851148
    29  H    3.425468   5.307838   6.107407   4.671373   5.858058
    30  H    2.168216   4.619963   4.886633   2.775514   4.139294
    31  H    3.452093   1.086595   2.132151   3.938670   3.422253
    32  H    3.919429   2.130673   1.086640   3.440799   2.167719
    33  H    2.783658   5.012931   5.031112   2.743268   4.075626
    34  H    4.622167   4.030178   2.672729   3.429039   2.164184
    35  H    5.358689   5.804968   4.585254   3.915633   3.405513
    36  H    5.095895   7.259672   7.008481   4.641942   5.799002
    37  H    6.021792   6.849298   5.757766   4.734320   4.538446
    38  H    7.085203   9.094913   8.568239   6.304168   7.206019
    39  H    9.649183  11.058925  10.064368   8.423878   8.678404
    40  H    8.454251   9.152594   7.986639   7.165713   6.864972
    41  H    8.673000  10.414166   9.624634   7.621919   8.204109
    42  H   10.026963  11.042906   9.908726   8.722577   8.648740
                   11         12         13         14         15
    11  C    0.000000
    12  C    2.804424   0.000000
    13  C    1.429685   2.436388   0.000000
    14  C    1.429066   4.183715   2.445978   0.000000
    15  C    2.445978   1.366256   1.429066   3.709355   0.000000
    16  C    2.436388   4.987053   2.804424   1.366256   4.183715
    17  C    2.491875   3.767415   1.450031   2.834381   2.519136
    18  C    3.835016   4.432594   2.567489   4.277504   3.072765
    19  C    2.851992   4.851836   2.456918   2.431844   3.744237
    20  C    4.436435   4.270775   3.081431   5.206442   3.028195
    21  C    4.979149   5.801016   3.838935   5.107628   4.435576
    22  C    4.281911   6.130936   3.771831   3.728426   4.925993
    23  C    6.260169   6.711742   5.020487   6.494698   5.363130
    24  C    5.817787   5.447252   4.454605   6.545177   4.274954
    25  C    5.134771   6.507310   4.289803   4.861619   5.187328
    26  C    6.617232   6.570525   5.275041   7.111956   5.305843
    27  H    6.337738   7.553695   7.690062   6.283442   8.196683
    28  H    5.957388   6.245994   7.134210   6.375395   7.218121
    29  H    5.104372   7.079232   6.444683   4.697089   7.311873
    30  H    2.795276   5.103309   4.066320   2.465204   5.066895
    31  H    5.372307   4.600663   6.192760   6.237008   5.825106
    32  H    4.615018   2.669774   4.876851   5.842716   4.033206
    33  H    2.173466   4.800070   3.423642   1.081754   4.565651
    34  H    3.886056   1.086591   3.419672   5.249328   2.128728
    35  H    3.423642   2.115596   2.173466   4.565651   1.081754
    36  H    3.419672   6.018389   3.886056   2.128728   5.249328
    37  H    4.066320   3.525974   2.795276   5.066895   2.465204
    38  H    4.876851   6.972206   4.615018   4.033206   5.842716
    39  H    7.134210   7.730666   5.957388   7.218121   6.375395
    40  H    6.444683   5.700359   5.104372   7.311873   4.697089
    41  H    6.192760   7.563106   5.372307   5.825106   6.237008
    42  H    7.690062   7.503904   6.337738   8.196683   6.283442
                   16         17         18         19         20
    16  C    0.000000
    17  C    2.453577   0.000000
    18  C    3.764740   1.455366   0.000000
    19  C    1.422247   1.417540   2.461387   0.000000
    20  C    4.955908   2.536177   1.420176   3.773914   0.000000
    21  C    4.249056   2.489468   1.432714   2.827576   2.432106
    22  C    2.470355   2.472182   2.833562   1.430613   4.235370
    23  C    5.661478   3.786490   2.464715   4.241194   2.785472
    24  C    6.179200   3.798473   2.448089   4.895328   1.381963
    25  C    3.719804   2.852954   2.476376   2.431175   3.741834
    26  C    6.488129   4.299778   2.845061   5.094906   2.422686
    27  H    7.503904   8.722577  10.026963   8.648740  10.420195
    28  H    7.730666   8.423878   9.649183   8.678404   9.839331
    29  H    5.700359   7.165713   8.454251   6.864972   9.015689
    30  H    3.525974   4.734320   6.021792   4.538446   6.623263
    31  H    7.563106   7.621919   8.673000   8.204109   8.651392
    32  H    6.972206   6.304168   7.085203   7.206019   6.850074
    33  H    2.115596   3.915633   5.358689   3.405513   6.269243
    34  H    6.018389   4.641942   5.095895   5.799002   4.723286
    35  H    4.800070   2.743268   2.783658   4.075626   2.477564
    36  H    1.086591   3.429039   4.622167   2.164184   5.894607
    37  H    5.103309   2.775514   2.168216   4.139294   1.082104
    38  H    2.669774   3.440799   3.919429   2.167719   5.317862
    39  H    6.245994   4.643356   3.439876   4.851148   3.871975
    40  H    7.079232   4.671373   3.425468   5.858058   2.137362
    41  H    4.600663   3.938670   3.452093   3.422253   4.597245
    42  H    7.553695   5.385444   3.930751   6.152369   3.404366
                   21         22         23         24         25
    21  C    0.000000
    22  C    2.422734   0.000000
    23  C    1.415517   3.707519   0.000000
    24  C    2.801912   5.052052   2.404907   0.000000
    25  C    1.429780   1.360938   2.467579   4.225477   0.000000
    26  C    2.435174   4.849010   1.379180   1.407912   3.733511
    27  H   11.121118   9.908726  12.404600  11.754288  11.042906
    28  H   10.901268  10.064368  12.111376  11.148293  11.058925
    29  H    9.379232   7.986639  10.675060  10.325252   9.152594
    30  H    6.979543   5.757766   8.275916   7.947734   6.849298
    31  H   10.017471   9.624634  11.100233   9.878126  10.414166
    32  H    8.460582   8.568239   9.374312   7.954674   9.094913
    33  H    6.154371   4.585254   7.550652   7.615515   5.804968
    34  H    6.436553   7.008481   7.196693   5.728348   7.259672
    35  H    4.058784   5.031112   4.767628   3.535423   5.012931
    36  H    4.853407   2.672729   6.240385   7.047131   4.030178
    37  H    3.416083   4.886633   3.864755   2.125024   4.619963
    38  H    3.414453   1.086640   4.590521   6.107879   2.130673
    39  H    2.156127   4.023679   1.086952   3.396369   2.669687
    40  H    3.886807   6.107407   3.387811   1.086018   5.307838
    41  H    2.171598   2.132151   2.679319   4.836481   1.086595
    42  H    3.420452   5.808997   2.144280   2.168327   4.608064
                   26         27         28         29         30
    26  C    0.000000
    27  H   12.701403   0.000000
    28  H   12.231717   2.478312   0.000000
    29  H   11.111061   2.497009   4.293711   0.000000
    30  H    8.709430   4.284281   4.950460   2.436605   0.000000
    31  H   11.046234   4.741116   2.420243   5.900998   5.550293
    32  H    9.159198   6.721456   4.722498   7.168073   5.950209
    33  H    8.190753   5.475674   5.787478   3.917429   2.057591
    34  H    6.899897   8.242007   6.676704   7.992939   6.125366
    35  H    4.562930   9.274928   8.241609   8.360745   6.073126
    36  H    7.206585   7.745211   8.223045   5.824229   3.943602
    37  H    3.393523   9.761819   9.055676   8.525747   6.202336
    38  H    5.813573  10.042688  10.398763   8.029360   5.981378
    39  H    2.144387  13.243313  13.044169  11.423448   9.055676
    40  H    2.165018  12.151291  11.423448  10.845275   8.525747
    41  H    4.052813  12.000631  12.093439  10.039720   7.796726
    42  H    1.085827  13.741225  13.243313  12.151291   9.761819
                   31         32         33         34         35
    31  H    0.000000
    32  H    2.470516   0.000000
    33  H    5.994814   6.025883   0.000000
    34  H    4.725380   2.410529   5.840716   0.000000
    35  H    6.713751   4.698354   5.492007   2.436033   0.000000
    36  H    8.284064   7.885495   2.436033   7.044107   5.840716
    37  H    7.796726   5.981378   6.073126   3.943602   2.057591
    38  H   10.157895   9.293014   4.698354   7.885495   6.025883
    39  H   12.093439  10.398763   8.241609   8.223045   5.787478
    40  H   10.039720   8.029360   8.360745   5.824229   3.917429
    41  H   11.482691  10.157895   6.713751   8.284064   5.994814
    42  H   12.000631  10.042688   9.274928   7.745211   5.475674
                   36         37         38         39         40
    36  H    0.000000
    37  H    6.125366   0.000000
    38  H    2.410529   5.950209   0.000000
    39  H    6.676704   4.950460   4.722498   0.000000
    40  H    7.992939   2.436605   7.168073   4.293711   0.000000
    41  H    4.725380   5.550293   2.470516   2.420243   5.900998
    42  H    8.242007   4.284281   6.721456   2.478312   2.497009
                   41         42
    41  H    0.000000
    42  H    4.741116   0.000000
 Stoichiometry    C26H16
 Framework group  C2[X(C26H16)]
 Deg. of freedom    61
 Full point group                 C2      NOp   2
 Largest Abelian subgroup         C2      NOp   2
 Largest concise Abelian subgroup C2      NOp   2
                         Standard orientation:                         
 ---------------------------------------------------------------------
 Center     Atomic      Atomic             Coordinates (Angstroms)
 Number     Number       Type             X           Y           Z
 ---------------------------------------------------------------------
      1          6           0        1.226736    5.699229    0.855903
      2          6           0       -0.024056    5.599893    0.283374
      3          6           0        1.938130    4.524048    1.164260
      4          6           0        1.421842    3.284482    0.837543
      5          6           0       -0.587485    4.341001   -0.035104
      6          6           0        0.174455    3.145667    0.172970
      7          6           0       -1.938130    4.251348   -0.495530
      8          6           0       -2.529600    3.037708   -0.666972
      9          6           0       -0.404300    1.863851   -0.201305
     10          6           0       -1.787679    1.824866   -0.508163
     11          6           0        0.345504    0.625801   -0.288570
     12          6           0       -2.427569    0.569723   -0.702957
     13          6           0       -0.345504   -0.625801   -0.288570
     14          6           0        1.752689    0.606556   -0.536945
     15          6           0       -1.752689   -0.606556   -0.536945
     16          6           0        2.427569   -0.569723   -0.702957
     17          6           0        0.404300   -1.863851   -0.201305
     18          6           0       -0.174455   -3.145667    0.172970
     19          6           0        1.787679   -1.824866   -0.508163
     20          6           0       -1.421842   -3.284482    0.837543
     21          6           0        0.587485   -4.341001   -0.035104
     22          6           0        2.529600   -3.037708   -0.666972
     23          6           0        0.024056   -5.599893    0.283374
     24          6           0       -1.938130   -4.524048    1.164260
     25          6           0        1.938130   -4.251348   -0.495530
     26          6           0       -1.226736   -5.699229    0.855903
     27          1           0        1.642890    6.671299    1.102714
     28          1           0       -0.613109    6.493203    0.092378
     29          1           0        2.891352    4.587492    1.680765
     30          1           0        1.964829    2.399310    1.141822
     31          1           0       -2.497724    5.169567   -0.651793
     32          1           0       -3.575837    2.967055   -0.951899
     33          1           0        2.273363    1.540245   -0.702221
     34          1           0       -3.477453    0.558733   -0.982784
     35          1           0       -2.273363   -1.540245   -0.702221
     36          1           0        3.477453   -0.558733   -0.982784
     37          1           0       -1.964829   -2.399310    1.141822
     38          1           0        3.575837   -2.967055   -0.951899
     39          1           0        0.613109   -6.493203    0.092378
     40          1           0       -2.891352   -4.587492    1.680765
     41          1           0        2.497724   -5.169567   -0.651793
     42          1           0       -1.642890   -6.671299    1.102714
 ---------------------------------------------------------------------
 Rotational constants (GHZ):           0.5262636           0.1188216           0.1020457
 Leave Link  202 at Thu Sep  8 15:01:32 2022, MaxMem=  1342177280 cpu:               7.3 elap:               0.2
 (Enter /mnt/opt/groups/app-gaussian/g16-avx2/l301.exe)
 Standard basis: 6-31G(d,p) (6D, 7F)
 Ernie: Thresh=  0.10000D-02 Tol=  0.10000D-05 Strict=F.
 There are   235 symmetry adapted cartesian basis functions of A   symmetry.
 There are   235 symmetry adapted cartesian basis functions of B   symmetry.
 There are   235 symmetry adapted basis functions of A   symmetry.
 There are   235 symmetry adapted basis functions of B   symmetry.
   470 basis functions,   840 primitive gaussians,   470 cartesian basis functions
    86 alpha electrons       86 beta electrons
       nuclear repulsion energy      2012.3489542873 Hartrees.
 IExCor=  402 DFT=T Ex+Corr=B3LYP ExCW=0 ScaHFX=  0.200000
 ScaDFX=  0.800000  0.720000  1.000000  0.810000 ScalE2=  1.000000  1.000000
 IRadAn=      5 IRanWt=     -1 IRanGd=            0 ICorTp=0 IEmpDi=131
 NAtoms=   42 NActive=   42 NUniq=   21 SFac= 4.00D+00 NAtFMM=   60 NAOKFM=F Big=F
 Integral buffers will be    131072 words long.
 Raffenetti 2 integral format.
 Two-electron integral symmetry is turned on.
 R6Disp:  Grimme-D3 Dispersion energy=       -0.0404385057 Hartrees.
 Nuclear repulsion after empirical dispersion term =     2012.3085157817 Hartrees.
 Leave Link  301 at Thu Sep  8 15:01:34 2022, MaxMem=  1342177280 cpu:               9.7 elap:               0.3
 (Enter /mnt/opt/groups/app-gaussian/g16-avx2/l302.exe)
 NPDir=0 NMtPBC=     1 NCelOv=     1 NCel=       1 NClECP=     1 NCelD=      1
         NCelK=      1 NCelE2=     1 NClLst=     1 CellRange=     0.0.
 One-electron integrals computed using PRISM.
 One-electron integral symmetry used in STVInt
 NBasis=   470 RedAO= T EigKep=  1.84D-04  NBF=   235   235
 NBsUse=   470 1.00D-06 EigRej= -1.00D+00 NBFU=   235   235
 Precomputing XC quadrature grid using
 IXCGrd= 4 IRadAn=           5 IRanWt=          -1 IRanGd=           0 AccXCQ= 1.00D-12.
 Generated NRdTot=       0 NPtTot=           0 NUsed=           0 NTot=          32
 NSgBfM=   461   461   461   461   461 MxSgAt=    42 MxSgA2=    42.
 Leave Link  302 at Thu Sep  8 15:01:39 2022, MaxMem=  1342177280 cpu:             164.0 elap:               3.6
 (Enter /mnt/opt/groups/app-gaussian/g16-avx2/l303.exe)
 DipDrv:  MaxL=1.
 Leave Link  303 at Thu Sep  8 15:01:40 2022, MaxMem=  1342177280 cpu:               6.8 elap:               0.2
 (Enter /mnt/opt/groups/app-gaussian/g16-avx2/l401.exe)
 ExpMin= 1.61D-01 ExpMax= 3.05D+03 ExpMxC= 4.57D+02 IAcc=3 IRadAn=         5 AccDes= 0.00D+00
 Harris functional with IExCor=  402 and IRadAn=       5 diagonalized for initial guess.
 HarFok:  IExCor=  402 AccDes= 0.00D+00 IRadAn=         5 IDoV= 1 UseB2=F ITyADJ=14
 ICtDFT=  3500011 ScaDFX=  1.000000  1.000000  1.000000  1.000000
 FoFCou: FMM=F IPFlag=           0 FMFlag=      100000 FMFlg1=           0
         NFxFlg=           0 DoJE=T BraDBF=F KetDBF=T FulRan=T
         wScrn=  0.000000 ICntrl=       500 IOpCl=  0 I1Cent=   200000004 NGrid=           0
         NMat0=    1 NMatS0=      1 NMatT0=    0 NMatD0=    1 NMtDS0=    0 NMtDT0=    0
 Petite list used in FoFCou.
 Harris En= -1000.52168188867    
 JPrj=0 DoOrth=F DoCkMO=F.
 Initial guess orbital symmetries:
       Occupied  (A) (B) (B) (A) (B) (A) (A) (B) (B) (A) (A) (B)
                 (A) (B) (A) (B) (A) (B) (A) (B) (A) (B) (A) (B)
                 (A) (B) (A) (B) (A) (B) (A) (B) (B) (A) (A) (B)
                 (B) (A) (A) (B) (B) (A) (A) (B) (B) (A) (A) (B)
                 (B) (A) (A) (B) (A) (B) (A) (B) (A) (B) (A) (B)
                 (B) (A) (A) (B) (A) (B) (A) (B) (A) (A) (B) (B)
                 (A) (B) (A) (A) (B) (A) (B) (B) (A) (A) (B) (B)
                 (A) (A)
       Virtual   (B) (B) (A) (A) (B) (B) (A) (A) (B) (A) (B) (A)
                 (B) (B) (A) (A) (B) (A) (B) (B) (A) (B) (A) (B)
                 (A) (B) (A) (B) (A) (B) (A) (B) (A) (B) (B) (A)
                 (A) (A) (B) (B) (B) (A) (B) (A) (B) (A) (A) (B)
                 (B) (A) (A) (B) (A) (A) (B) (B) (A) (B) (A) (B)
                 (A) (B) (B) (A) (A) (B) (A) (B) (A) (B) (A) (B)
                 (B) (A) (B) (A) (A) (B) (A) (B) (B) (A) (B) (A)
                 (B) (A) (A) (B) (A) (A) (B) (B) (B) (A) (B) (A)
                 (A) (A) (B) (B) (B) (A) (A) (A) (B) (A) (B) (B)
                 (B) (A) (A) (A) (B) (B) (B) (A) (A) (B) (B) (A)
                 (A) (A) (B) (B) (A) (B) (A) (B) (A) (B) (A) (B)
                 (A) (A) (B) (B) (A) (B) (A) (B) (B) (B) (A) (B)
                 (A) (A) (B) (A) (A) (B) (A) (A) (B) (A) (B) (B)
                 (A) (B) (A) (A) (B) (B) (A) (B) (A) (B) (B) (A)
                 (A) (B) (A) (A) (B) (A) (B) (B) (A) (A) (B) (A)
                 (B) (B) (A) (B) (A) (B) (A) (B) (A) (B) (A) (A)
                 (B) (B) (A) (B) (A) (A) (B) (A) (B) (B) (A) (B)
                 (A) (A) (B) (A) (B) (B) (A) (A) (B) (B) (A) (A)
                 (B) (B) (A) (A) (B) (B) (A) (B) (B) (A) (A) (A)
                 (B) (A) (B) (A) (B) (B) (A) (B) (A) (B) (A) (B)
                 (A) (A) (B) (B) (A) (B) (A) (A) (B) (B) (A) (B)
                 (A) (B) (A) (B) (A) (B) (B) (A) (A) (B) (A) (B)
                 (A) (B) (A) (B) (A) (B) (B) (A) (A) (B) (A) (B)
                 (A) (B) (A) (B) (A) (B) (A) (A) (A) (B) (B) (A)
                 (A) (B) (B) (B) (A) (A) (B) (B) (A) (B) (A) (B)
                 (A) (B) (A) (B) (B) (A) (A) (A) (B) (B) (A) (A)
                 (B) (A) (B) (B) (A) (B) (B) (A) (A) (B) (A) (B)
                 (A) (B) (B) (A) (A) (B) (A) (B) (A) (B) (B) (A)
                 (B) (A) (A) (B) (B) (A) (A) (B) (A) (B) (A) (B)
                 (A) (B) (A) (B) (A) (B) (B) (A) (B) (A) (A) (B)
                 (A) (B) (A) (B) (B) (A) (A) (B) (B) (A) (A) (B)
                 (B) (A) (A) (B) (B) (A) (A) (B) (A) (B) (A) (B)
 The electronic state of the initial guess is 1-A.
 Leave Link  401 at Thu Sep  8 15:01:44 2022, MaxMem=  1342177280 cpu:             103.7 elap:               2.4
 (Enter /mnt/opt/groups/app-gaussian/g16-avx2/l502.exe)
 Two-electron integrals replicated using symmetry.
 Closed shell SCF:
 Using DIIS extrapolation, IDIIS=    10.
 NGot=  1342177280 LenX=  1341706032 LenY=  1341484662
 Requested convergence on RMS density matrix=1.00D-08 within 500 cycles.
 Requested convergence on MAX density matrix=1.00D-06.
 Requested convergence on             energy=1.00D-06.
 Level shift goal  0.100 maximum shift  0.100.
 No special actions if energy rises.
 Dynamic level shift is on during FON iterations.

 Cycle   1  Pass 1  IDiag  1:
 FoFJK:  IHMeth= 1 ICntrl=       0 DoSepK=F KAlg= 0 I1Cent=           0 FoldK=F
 IRaf= 670000000 NMat=       1 IRICut=       1 DoRegI=T DoRafI=F ISym2E= 2 IDoP0=0 IntGTp=1.
 FoFCou: FMM=F IPFlag=           0 FMFlag=      100000 FMFlg1=           0
         NFxFlg=           0 DoJE=F BraDBF=F KetDBF=F FulRan=T
         wScrn=  0.000000 ICntrl=         0 IOpCl=  0 I1Cent=           0 NGrid=           0
         NMat0=    1 NMatS0=      1 NMatT0=    0 NMatD0=    1 NMtDS0=    0 NMtDT0=    0
 Integrals replicated using symmetry in FoFCou.
 E= -1000.03903284929    
 DIIS: error= 3.38D-02 at cycle   1 NSaved=   1.
 NSaved= 1 IEnMin= 1 EnMin= -1000.03903284929     IErMin= 1 ErrMin= 3.38D-02
 ErrMax= 3.38D-02  0.00D+00 EMaxC= 1.00D+00 BMatC= 4.30D-01 BMatP= 4.30D-01
 IDIUse=1 WtCom= 1.00D+00 WtEn= 0.00D+00
 Coeff-Com:  0.100D+01
 Coeff:      0.100D+01
 Gap=     0.146 Goal=     0.100 Shift=    0.000
 T= 1567. Gap= 0.140 NK=0 IS=   87 IE=  470 IFin=   86
          NO(<0.9)=   0  NV(>0.1)=   0     86.00e < EF      0.00e >EF  Err=0.0D+00
 GapD=    0.146 DampG=1.000 DampE=0.500 DampFc=0.5000 IDamp=-1.
 Damping current iteration by 5.00D-01
 RMSDP=3.76D-03 MaxDP=1.10D-01              OVMax= 1.26D-01

 Cycle   2  Pass 1  IDiag  1:
 E= -1000.28039911209     Delta-E=       -0.241366262804 Rises=F Damp=T
 DIIS: error= 7.80D-03 at cycle   2 NSaved=   2.
 NSaved= 2 IEnMin= 2 EnMin= -1000.28039911209     IErMin= 2 ErrMin= 7.80D-03
 ErrMax= 7.80D-03  0.00D+00 EMaxC= 1.00D+00 BMatC= 2.75D-02 BMatP= 4.30D-01
 IDIUse=1 WtCom= 1.00D+00 WtEn= 0.00D+00
 Coeff-Com: -0.767D-01 0.108D+01
 Coeff:     -0.767D-01 0.108D+01
 Gap=     0.151 Goal=     0.100 Shift=    0.000
 T= 1390. Gap= 0.145 NK=4 IS=   87 IE=   95 IFin=   86
          NO(<0.9)=   0  NV(>0.1)=   0     86.00e < EF      0.00e >EF  Err=0.0D+00
 GapD=    0.151 DampG=1.000 DampE=1.000 DampFc=1.0000 IDamp=-1.
 RMSDP=1.20D-03 MaxDP=4.64D-02 DE=-2.41D-01 OVMax= 9.31D-02

 Cycle   3  Pass 1  IDiag  1:
 E= -1000.50047062717     Delta-E=       -0.220071515080 Rises=F Damp=F
 DIIS: error= 4.63D-03 at cycle   3 NSaved=   3.
 NSaved= 3 IEnMin= 3 EnMin= -1000.50047062717     IErMin= 3 ErrMin= 4.63D-03
 ErrMax= 4.63D-03  0.00D+00 EMaxC= 1.00D+00 BMatC= 1.62D-02 BMatP= 2.75D-02
 IDIUse=1 WtCom= 1.00D+00 WtEn= 0.00D+00
 Coeff-Com: -0.826D-01 0.484D+00 0.599D+00
 Coeff:     -0.826D-01 0.484D+00 0.599D+00
 Gap=     0.150 Goal=     0.100 Shift=    0.000
 T= 1096. Gap= 0.145 NK=4 IS=   87 IE=   95 IFin=   86
          NO(<0.9)=   0  NV(>0.1)=   0     86.00e < EF      0.00e >EF  Err=0.0D+00
 GapD=    0.150 DampG=1.000 DampE=1.000 DampFc=1.0000 IDamp=-1.
 RMSDP=5.43D-04 MaxDP=2.46D-02 DE=-2.20D-01 OVMax= 6.78D-02

 Cycle   4  Pass 1  IDiag  1:
 E= -1000.50761001354     Delta-E=       -0.007139386363 Rises=F Damp=F
 DIIS: error= 4.44D-03 at cycle   4 NSaved=   4.
 NSaved= 4 IEnMin= 4 EnMin= -1000.50761001354     IErMin= 4 ErrMin= 4.44D-03
 ErrMax= 4.44D-03  0.00D+00 EMaxC= 1.00D+00 BMatC= 8.71D-03 BMatP= 1.62D-02
 IDIUse=1 WtCom= 1.00D+00 WtEn= 0.00D+00
 Coeff-Com: -0.432D-01 0.155D+00 0.432D+00 0.456D+00
 Coeff:     -0.432D-01 0.155D+00 0.432D+00 0.456D+00
 Gap=     0.147 Goal=     0.100 Shift=    0.000
 T=  492. Gap= 0.146 NK=4 IS=   87 IE=   95 IFin=   86
          NO(<0.9)=   0  NV(>0.1)=   0     86.00e < EF      0.00e >EF  Err=0.0D+00
 GapD=    0.147 DampG=1.000 DampE=1.000 DampFc=1.0000 IDamp=-1.
 RMSDP=2.90D-04 MaxDP=1.01D-02 DE=-7.14D-03 OVMax= 3.44D-02

 Cycle   5  Pass 1  IDiag  1:
 E= -1000.51794978492     Delta-E=       -0.010339771382 Rises=F Damp=F
 DIIS: error= 6.29D-04 at cycle   5 NSaved=   5.
 NSaved= 5 IEnMin= 5 EnMin= -1000.51794978492     IErMin= 5 ErrMin= 6.29D-04
 ErrMax= 6.29D-04  0.00D+00 EMaxC= 1.00D+00 BMatC= 2.58D-04 BMatP= 8.71D-03
 IDIUse=1 WtCom= 1.00D+00 WtEn= 0.00D+00
 Coeff-Com: -0.155D-01 0.419D-01 0.164D+00 0.227D+00 0.583D+00
 Coeff:     -0.155D-01 0.419D-01 0.164D+00 0.227D+00 0.583D+00
 Gap=     0.146 Goal=     0.100 Shift=    0.000
 RMSDP=5.65D-05 MaxDP=1.96D-03 DE=-1.03D-02 OVMax= 5.92D-03

 Cycle   6  Pass 1  IDiag  1:
 E= -1000.51817530309     Delta-E=       -0.000225518172 Rises=F Damp=F
 DIIS: error= 2.55D-04 at cycle   6 NSaved=   6.
 NSaved= 6 IEnMin= 6 EnMin= -1000.51817530309     IErMin= 6 ErrMin= 2.55D-04
 ErrMax= 2.55D-04  0.00D+00 EMaxC= 1.00D+00 BMatC= 5.87D-05 BMatP= 2.58D-04
 IDIUse=1 WtCom= 1.00D+00 WtEn= 0.00D+00
 Coeff-Com: -0.523D-02 0.104D-01 0.565D-01 0.943D-01 0.370D+00 0.474D+00
 Coeff:     -0.523D-02 0.104D-01 0.565D-01 0.943D-01 0.370D+00 0.474D+00
 Gap=     0.146 Goal=     0.100 Shift=    0.000
 RMSDP=2.27D-05 MaxDP=7.21D-04 DE=-2.26D-04 OVMax= 2.35D-03

 Cycle   7  Pass 1  IDiag  1:
 E= -1000.51823986847     Delta-E=       -0.000064565378 Rises=F Damp=F
 DIIS: error= 5.89D-05 at cycle   7 NSaved=   7.
 NSaved= 7 IEnMin= 7 EnMin= -1000.51823986847     IErMin= 7 ErrMin= 5.89D-05
 ErrMax= 5.89D-05  0.00D+00 EMaxC= 1.00D+00 BMatC= 2.60D-06 BMatP= 5.87D-05
 IDIUse=1 WtCom= 1.00D+00 WtEn= 0.00D+00
 Coeff-Com: -0.230D-02 0.392D-02 0.252D-01 0.443D-01 0.188D+00 0.273D+00
 Coeff-Com:  0.468D+00
 Coeff:     -0.230D-02 0.392D-02 0.252D-01 0.443D-01 0.188D+00 0.273D+00
 Coeff:      0.468D+00
 Gap=     0.146 Goal=     0.100 Shift=    0.000
 RMSDP=4.52D-06 MaxDP=2.00D-04 DE=-6.46D-05 OVMax= 4.64D-04

 Cycle   8  Pass 1  IDiag  1:
 E= -1000.51824249320     Delta-E=       -0.000002624733 Rises=F Damp=F
 DIIS: error= 1.24D-05 at cycle   8 NSaved=   8.
 NSaved= 8 IEnMin= 8 EnMin= -1000.51824249320     IErMin= 8 ErrMin= 1.24D-05
 ErrMax= 1.24D-05  0.00D+00 EMaxC= 1.00D+00 BMatC= 1.52D-07 BMatP= 2.60D-06
 IDIUse=1 WtCom= 1.00D+00 WtEn= 0.00D+00
 Coeff-Com: -0.282D-03 0.240D-03 0.309D-02 0.603D-02 0.313D-01 0.561D-01
 Coeff-Com:  0.221D+00 0.682D+00
 Coeff:     -0.282D-03 0.240D-03 0.309D-02 0.603D-02 0.313D-01 0.561D-01
 Coeff:      0.221D+00 0.682D+00
 Gap=     0.146 Goal=     0.100 Shift=    0.000
 RMSDP=1.27D-06 MaxDP=4.55D-05 DE=-2.62D-06 OVMax= 1.07D-04

 Cycle   9  Pass 1  IDiag  1:
 E= -1000.51824262836     Delta-E=       -0.000000135161 Rises=F Damp=F
 DIIS: error= 4.97D-06 at cycle   9 NSaved=   9.
 NSaved= 9 IEnMin= 9 EnMin= -1000.51824262836     IErMin= 9 ErrMin= 4.97D-06
 ErrMax= 4.97D-06  0.00D+00 EMaxC= 1.00D+00 BMatC= 2.29D-08 BMatP= 1.52D-07
 IDIUse=1 WtCom= 1.00D+00 WtEn= 0.00D+00
 Coeff-Com: -0.309D-04-0.796D-04 0.282D-03 0.746D-03 0.680D-02 0.159D-01
 Coeff-Com:  0.968D-01 0.389D+00 0.491D+00
 Coeff:     -0.309D-04-0.796D-04 0.282D-03 0.746D-03 0.680D-02 0.159D-01
 Coeff:      0.968D-01 0.389D+00 0.491D+00
 Gap=     0.146 Goal=     0.100 Shift=    0.000
 RMSDP=4.59D-07 MaxDP=1.59D-05 DE=-1.35D-07 OVMax= 4.43D-05

 Cycle  10  Pass 1  IDiag  1:
 E= -1000.51824265140     Delta-E=       -0.000000023043 Rises=F Damp=F
 DIIS: error= 1.39D-06 at cycle  10 NSaved=  10.
 NSaved=10 IEnMin=10 EnMin= -1000.51824265140     IErMin=10 ErrMin= 1.39D-06
 ErrMax= 1.39D-06  0.00D+00 EMaxC= 1.00D+00 BMatC= 1.86D-09 BMatP= 2.29D-08
 IDIUse=1 WtCom= 1.00D+00 WtEn= 0.00D+00
 Coeff-Com:  0.188D-04-0.621D-04-0.266D-03-0.480D-03-0.779D-03 0.350D-03
 Coeff-Com:  0.148D-01 0.906D-01 0.254D+00 0.642D+00
 Coeff:      0.188D-04-0.621D-04-0.266D-03-0.480D-03-0.779D-03 0.350D-03
 Coeff:      0.148D-01 0.906D-01 0.254D+00 0.642D+00
 Gap=     0.146 Goal=     0.100 Shift=    0.000
 RMSDP=1.31D-07 MaxDP=4.59D-06 DE=-2.30D-08 OVMax= 1.25D-05

 Cycle  11  Pass 1  IDiag  1:
 E= -1000.51824265341     Delta-E=       -0.000000002008 Rises=F Damp=F
 DIIS: error= 2.58D-07 at cycle  11 NSaved=  11.
 NSaved=11 IEnMin=11 EnMin= -1000.51824265341     IErMin=11 ErrMin= 2.58D-07
 ErrMax= 2.58D-07  0.00D+00 EMaxC= 1.00D+00 BMatC= 6.95D-11 BMatP= 1.86D-09
 IDIUse=1 WtCom= 1.00D+00 WtEn= 0.00D+00
 Coeff-Com:  0.852D-05-0.206D-04-0.124D-03-0.239D-03-0.617D-03-0.518D-03
 Coeff-Com:  0.123D-02 0.184D-01 0.853D-01 0.277D+00 0.619D+00
 Coeff:      0.852D-05-0.206D-04-0.124D-03-0.239D-03-0.617D-03-0.518D-03
 Coeff:      0.123D-02 0.184D-01 0.853D-01 0.277D+00 0.619D+00
 Gap=     0.146 Goal=     0.100 Shift=    0.000
 RMSDP=2.94D-08 MaxDP=1.26D-06 DE=-2.01D-09 OVMax= 2.75D-06

 Cycle  12  Pass 1  IDiag  1:
 E= -1000.51824265344     Delta-E=       -0.000000000032 Rises=F Damp=F
 DIIS: error= 1.22D-07 at cycle  12 NSaved=  12.
 NSaved=12 IEnMin=12 EnMin= -1000.51824265344     IErMin=12 ErrMin= 1.22D-07
 ErrMax= 1.22D-07  0.00D+00 EMaxC= 1.00D+00 BMatC= 1.43D-11 BMatP= 6.95D-11
 IDIUse=1 WtCom= 1.00D+00 WtEn= 0.00D+00
 Coeff-Com:  0.275D-05-0.436D-05-0.424D-04-0.859D-04-0.278D-03-0.354D-03
 Coeff-Com: -0.113D-02-0.257D-03 0.202D-01 0.877D-01 0.356D+00 0.538D+00
 Coeff:      0.275D-05-0.436D-05-0.424D-04-0.859D-04-0.278D-03-0.354D-03
 Coeff:     -0.113D-02-0.257D-03 0.202D-01 0.877D-01 0.356D+00 0.538D+00
 Gap=     0.146 Goal=     0.100 Shift=    0.000
 RMSDP=1.12D-08 MaxDP=4.10D-07 DE=-3.18D-11 OVMax= 1.36D-06

 Cycle  13  Pass 1  IDiag  1:
 E= -1000.51824265347     Delta-E=       -0.000000000025 Rises=F Damp=F
 DIIS: error= 3.08D-08 at cycle  13 NSaved=  13.
 NSaved=13 IEnMin=13 EnMin= -1000.51824265347     IErMin=13 ErrMin= 3.08D-08
 ErrMax= 3.08D-08  0.00D+00 EMaxC= 1.00D+00 BMatC= 5.24D-13 BMatP= 1.43D-11
 IDIUse=1 WtCom= 1.00D+00 WtEn= 0.00D+00
 Coeff-Com:  0.428D-06-0.212D-07-0.675D-05-0.140D-04-0.630D-04-0.114D-03
 Coeff-Com: -0.649D-03-0.223D-02 0.331D-03 0.112D-01 0.837D-01 0.190D+00
 Coeff-Com:  0.718D+00
 Coeff:      0.428D-06-0.212D-07-0.675D-05-0.140D-04-0.630D-04-0.114D-03
 Coeff:     -0.649D-03-0.223D-02 0.331D-03 0.112D-01 0.837D-01 0.190D+00
 Coeff:      0.718D+00
 Gap=     0.146 Goal=     0.100 Shift=    0.000
 RMSDP=3.52D-09 MaxDP=1.13D-07 DE=-2.46D-11 OVMax= 5.48D-07

 SCF Done:  E(RB3LYP) =  -1000.51824265     A.U. after   13 cycles
            NFock= 13  Conv=0.35D-08     -V/T= 2.0098
 KE= 9.907772077681D+02 PE=-6.341048624393D+03 EE= 2.337444658190D+03
 Leave Link  502 at Thu Sep  8 15:02:29 2022, MaxMem=  1342177280 cpu:            1968.7 elap:              42.2
 (Enter /mnt/opt/groups/app-gaussian/g16-avx2/l601.exe)
 Copying SCF densities to generalized density rwf, IOpCl= 0 IROHF=0.

 **********************************************************************

            Population analysis using the SCF Density.

 **********************************************************************

 Orbital symmetries:
       Occupied  (A) (B) (A) (B) (A) (B) (A) (B) (A) (B) (B) (A)
                 (B) (A) (A) (B) (A) (B) (B) (A) (A) (B) (A) (B)
                 (A) (B) (A) (B) (A) (B) (A) (B) (B) (A) (A) (B)
                 (B) (A) (A) (B) (B) (A) (A) (B) (B) (A) (A) (B)
                 (B) (A) (A) (B) (A) (B) (A) (B) (A) (B) (A) (B)
                 (A) (B) (A) (A) (B) (A) (B) (B) (A) (B) (A) (A)
                 (B) (B) (B) (A) (A) (A) (B) (B) (A) (A) (B) (B)
                 (A) (A)
       Virtual   (B) (B) (A) (A) (B) (B) (A) (A) (B) (B) (A) (B)
                 (A) (A) (A) (B) (B) (B) (A) (A) (B) (B) (A) (B)
                 (A) (A) (B) (A) (B) (B) (A) (A) (B) (B) (A) (B)
                 (A) (A) (B) (B) (B) (A) (B) (A) (B) (A) (A) (B)
                 (B) (A) (A) (B) (A) (A) (B) (A) (B) (B) (B) (A)
                 (A) (B) (B) (A) (B) (A) (A) (B) (A) (A) (B) (B)
                 (B) (A) (B) (A) (A) (B) (B) (A) (A) (B) (A) (A)
                 (B) (B) (A) (B) (B) (A) (B) (A) (A) (B) (A) (B)
                 (A) (B) (A) (B) (B) (A) (A) (B) (A) (B) (A) (A)
                 (B) (B) (A) (B) (A) (B) (B) (A) (A) (B) (B) (A)
                 (A) (A) (B) (B) (A) (B) (A) (B) (A) (B) (A) (B)
                 (A) (A) (B) (A) (B) (A) (B) (B) (B) (B) (A) (B)
                 (A) (A) (A) (B) (A) (B) (A) (B) (A) (B) (A) (B)
                 (A) (B) (A) (A) (B) (B) (A) (B) (A) (B) (A) (B)
                 (A) (A) (B) (A) (B) (B) (A) (B) (A) (A) (B) (A)
                 (B) (B) (A) (B) (A) (B) (A) (B) (A) (B) (A) (B)
                 (A) (B) (A) (B) (B) (A) (A) (A) (B) (A) (B) (B)
                 (A) (B) (A) (A) (B) (A) (B) (A) (B) (B) (A) (A)
                 (B) (A) (B) (B) (A) (A) (B) (A) (B) (B) (A) (A)
                 (B) (A) (B) (A) (B) (A) (B) (B) (A) (B) (A) (B)
                 (A) (B) (A) (B) (A) (B) (A) (A) (B) (B) (A) (A)
                 (B) (B) (A) (B) (A) (B) (B) (A) (A) (B) (A) (B)
                 (A) (B) (A) (B) (A) (B) (A) (B) (A) (B) (A) (B)
                 (A) (B) (A) (A) (B) (B) (A) (A) (B) (A) (B) (A)
                 (B) (A) (B) (B) (A) (A) (B) (A) (B) (B) (B) (A)
                 (A) (B) (A) (B) (A) (B) (A) (A) (B) (B) (A) (B)
                 (A) (A) (B) (B) (A) (B) (B) (A) (B) (A) (A) (B)
                 (B) (A) (A) (B) (B) (A) (A) (B) (B) (A) (B) (A)
                 (B) (A) (A) (B) (A) (B) (A) (A) (B) (B) (A) (B)
                 (A) (B) (A) (B) (A) (B) (B) (A) (B) (A) (A) (B)
                 (A) (B) (A) (B) (B) (A) (A) (B) (B) (A) (A) (B)
                 (B) (A) (A) (B) (B) (A) (A) (B) (A) (B) (A) (B)
 The electronic state is 1-A.
 Alpha  occ. eigenvalues --  -10.20404 -10.20394 -10.20367 -10.20333 -10.20250
 Alpha  occ. eigenvalues --  -10.20250 -10.19829 -10.19829 -10.19792 -10.19792
 Alpha  occ. eigenvalues --  -10.19083 -10.19083 -10.19055 -10.19055 -10.19011
 Alpha  occ. eigenvalues --  -10.19011 -10.18998 -10.18998 -10.18970 -10.18970
 Alpha  occ. eigenvalues --  -10.18925 -10.18925 -10.18848 -10.18848 -10.18838
 Alpha  occ. eigenvalues --  -10.18838  -0.88858  -0.87434  -0.85229  -0.83392
 Alpha  occ. eigenvalues --   -0.81063  -0.79300  -0.78207  -0.76356  -0.75227
 Alpha  occ. eigenvalues --   -0.73343  -0.72659  -0.71226  -0.70797  -0.64235
 Alpha  occ. eigenvalues --   -0.63272  -0.62229  -0.61622  -0.60437  -0.59038
 Alpha  occ. eigenvalues --   -0.58171  -0.55075  -0.53330  -0.52092  -0.51472
 Alpha  occ. eigenvalues --   -0.50256  -0.48773  -0.48359  -0.47086  -0.46298
 Alpha  occ. eigenvalues --   -0.45585  -0.43680  -0.43135  -0.43017  -0.42468
 Alpha  occ. eigenvalues --   -0.41888  -0.41770  -0.40886  -0.39969  -0.39775
 Alpha  occ. eigenvalues --   -0.39722  -0.39159  -0.38732  -0.36840  -0.36358
 Alpha  occ. eigenvalues --   -0.36303  -0.35518  -0.34693  -0.33750  -0.33225
 Alpha  occ. eigenvalues --   -0.32502  -0.31965  -0.30930  -0.29782  -0.28781
 Alpha  occ. eigenvalues --   -0.26984  -0.25866  -0.23786  -0.22591  -0.20444
 Alpha  occ. eigenvalues --   -0.19928
 Alpha virt. eigenvalues --   -0.05336  -0.04885  -0.02640  -0.01688   0.00771
 Alpha virt. eigenvalues --    0.01870   0.04162   0.05541   0.08057   0.09891
 Alpha virt. eigenvalues --    0.09983   0.10642   0.11141   0.12353   0.13026
 Alpha virt. eigenvalues --    0.13566   0.14247   0.14938   0.15401   0.16758
 Alpha virt. eigenvalues --    0.17026   0.17520   0.18058   0.19116   0.19511
 Alpha virt. eigenvalues --    0.19923   0.20351   0.21894   0.22081   0.22881
 Alpha virt. eigenvalues --    0.23709   0.26089   0.26142   0.27136   0.28273
 Alpha virt. eigenvalues --    0.29202   0.29214   0.30508   0.30762   0.31320
 Alpha virt. eigenvalues --    0.31712   0.32565   0.33705   0.34242   0.35560
 Alpha virt. eigenvalues --    0.35571   0.39089   0.40775   0.44411   0.44467
 Alpha virt. eigenvalues --    0.45422   0.47092   0.48199   0.49963   0.50529
 Alpha virt. eigenvalues --    0.50945   0.51300   0.52540   0.52852   0.52977
 Alpha virt. eigenvalues --    0.53509   0.54019   0.54208   0.54269   0.55058
 Alpha virt. eigenvalues --    0.55246   0.55873   0.56147   0.56422   0.56707
 Alpha virt. eigenvalues --    0.56768   0.58064   0.58283   0.58942   0.59084
 Alpha virt. eigenvalues --    0.59176   0.59453   0.59639   0.60027   0.60656
 Alpha virt. eigenvalues --    0.60896   0.61151   0.61304   0.61832   0.62110
 Alpha virt. eigenvalues --    0.62415   0.62523   0.62704   0.62795   0.64118
 Alpha virt. eigenvalues --    0.64523   0.64632   0.66102   0.66273   0.67012
 Alpha virt. eigenvalues --    0.67525   0.68688   0.69169   0.70872   0.70954
 Alpha virt. eigenvalues --    0.73216   0.74484   0.75983   0.79381   0.79700
 Alpha virt. eigenvalues --    0.80611   0.80652   0.81304   0.81614   0.81976
 Alpha virt. eigenvalues --    0.82238   0.82537   0.83048   0.83266   0.83956
 Alpha virt. eigenvalues --    0.84767   0.85106   0.85282   0.86890   0.87296
 Alpha virt. eigenvalues --    0.87642   0.88892   0.88902   0.89273   0.92565
 Alpha virt. eigenvalues --    0.92966   0.94806   0.94988   0.95764   0.95899
 Alpha virt. eigenvalues --    0.96871   0.97241   0.98214   0.99194   0.99875
 Alpha virt. eigenvalues --    1.00726   1.01242   1.03012   1.03148   1.04108
 Alpha virt. eigenvalues --    1.04434   1.05654   1.06183   1.07932   1.08441
 Alpha virt. eigenvalues --    1.09642   1.12915   1.13085   1.13191   1.14054
 Alpha virt. eigenvalues --    1.15024   1.16722   1.16936   1.18526   1.18926
 Alpha virt. eigenvalues --    1.21956   1.22862   1.23501   1.24354   1.25773
 Alpha virt. eigenvalues --    1.26756   1.27889   1.28716   1.29043   1.29468
 Alpha virt. eigenvalues --    1.30226   1.31629   1.32032   1.32469   1.33816
 Alpha virt. eigenvalues --    1.34355   1.36819   1.37708   1.38287   1.38567
 Alpha virt. eigenvalues --    1.39811   1.40151   1.41331   1.41547   1.43095
 Alpha virt. eigenvalues --    1.43198   1.43680   1.44756   1.45284   1.48557
 Alpha virt. eigenvalues --    1.50628   1.51131   1.51707   1.53429   1.54778
 Alpha virt. eigenvalues --    1.55303   1.59270   1.59276   1.65737   1.66760
 Alpha virt. eigenvalues --    1.69278   1.72739   1.72824   1.73665   1.74039
 Alpha virt. eigenvalues --    1.74414   1.74936   1.75972   1.76871   1.78118
 Alpha virt. eigenvalues --    1.79513   1.80102   1.80445   1.81926   1.83968
 Alpha virt. eigenvalues --    1.84513   1.84987   1.85494   1.86118   1.86610
 Alpha virt. eigenvalues --    1.87086   1.87943   1.88055   1.88221   1.89042
 Alpha virt. eigenvalues --    1.89728   1.90393   1.90478   1.91518   1.92078
 Alpha virt. eigenvalues --    1.93365   1.94321   1.95237   1.95564   1.96046
 Alpha virt. eigenvalues --    1.96171   1.97868   2.00188   2.01028   2.01034
 Alpha virt. eigenvalues --    2.02118   2.02701   2.04013   2.04897   2.05490
 Alpha virt. eigenvalues --    2.07713   2.09253   2.09391   2.15376   2.16788
 Alpha virt. eigenvalues --    2.17112   2.17384   2.19318   2.20427   2.21159
 Alpha virt. eigenvalues --    2.21757   2.24518   2.24583   2.25705   2.25970
 Alpha virt. eigenvalues --    2.27379   2.27866   2.29422   2.29935   2.30077
 Alpha virt. eigenvalues --    2.31739   2.32122   2.33707   2.34877   2.34941
 Alpha virt. eigenvalues --    2.35512   2.36584   2.36618   2.38160   2.38925
 Alpha virt. eigenvalues --    2.39938   2.40665   2.41022   2.42033   2.42164
 Alpha virt. eigenvalues --    2.42654   2.43959   2.45415   2.46145   2.46922
 Alpha virt. eigenvalues --    2.46984   2.47455   2.48278   2.51514   2.52050
 Alpha virt. eigenvalues --    2.53147   2.53778   2.54972   2.55459   2.55686
 Alpha virt. eigenvalues --    2.56680   2.57758   2.58260   2.58510   2.59265
 Alpha virt. eigenvalues --    2.60217   2.60512   2.60683   2.61687   2.61861
 Alpha virt. eigenvalues --    2.62297   2.62790   2.63876   2.67477   2.67789
 Alpha virt. eigenvalues --    2.67906   2.68452   2.70152   2.70419   2.71919
 Alpha virt. eigenvalues --    2.72047   2.74403   2.75156   2.76430   2.76580
 Alpha virt. eigenvalues --    2.77500   2.78418   2.79847   2.80970   2.82166
 Alpha virt. eigenvalues --    2.84110   2.85418   2.86883   2.92990   2.95618
 Alpha virt. eigenvalues --    2.96273   3.02924   3.03571   3.08865   3.09145
 Alpha virt. eigenvalues --    3.12901   3.13331   3.15438   3.15456   3.16386
 Alpha virt. eigenvalues --    3.17548   3.21376   3.22858   3.24425   3.24470
 Alpha virt. eigenvalues --    3.26314   3.26415   3.31149   3.31967   3.32116
 Alpha virt. eigenvalues --    3.32751   3.33766   3.34203   3.40007   3.41923
 Alpha virt. eigenvalues --    3.48468   3.48510   3.68139   3.68272   3.71869
 Alpha virt. eigenvalues --    3.77821   3.86464   3.87493   4.08883   4.09687
 Alpha virt. eigenvalues --    4.11865   4.12587   4.13702   4.14529   4.14688
 Alpha virt. eigenvalues --    4.15005   4.17087   4.18514   4.19446   4.19946
 Alpha virt. eigenvalues --    4.21387   4.33027   4.33776   4.36902   4.39301
 Alpha virt. eigenvalues --    4.44386   4.46417   4.51272   4.55418   4.59499
 Alpha virt. eigenvalues --    4.69245   4.77076   4.90533   4.98065
          Condensed to atoms (all electrons):
               1          2          3          4          5          6
     1  C    4.852460   0.510823   0.508334  -0.026158  -0.014229  -0.038045
     2  C    0.510823   5.008816  -0.026298  -0.066009   0.467944  -0.025303
     3  C    0.508334  -0.026298   4.850862   0.516433  -0.035840  -0.014820
     4  C   -0.026158  -0.066009   0.516433   5.048148  -0.049344   0.461689
     5  C   -0.014229   0.467944  -0.035840  -0.049344   4.752066   0.467283
     6  C   -0.038045  -0.025303  -0.014820   0.461689   0.467283   4.995848
     7  C    0.007977  -0.077856  -0.000456   0.013398   0.421205  -0.023087
     8  C   -0.000415   0.008196   0.000067  -0.001034  -0.002340  -0.062519
     9  C   -0.000490   0.012656   0.007354  -0.077252  -0.008192   0.320889
    10  C    0.000022  -0.000067  -0.000204   0.008689  -0.036968  -0.026628
    11  C   -0.000016  -0.000094   0.000800  -0.020894   0.008102  -0.084642
    12  C    0.000000  -0.000011   0.000000  -0.000082  -0.000255   0.012942
    13  C   -0.000000  -0.000001   0.000004   0.000052  -0.000201   0.007607
    14  C   -0.000003   0.000011  -0.000288  -0.005391  -0.000023  -0.019406
    15  C   -0.000000   0.000001   0.000000  -0.000009   0.000065  -0.001108
    16  C    0.000000  -0.000000  -0.000031  -0.000175   0.000005   0.000762
    17  C    0.000000  -0.000000  -0.000000   0.000009  -0.000001  -0.000067
    18  C   -0.000000   0.000000   0.000000   0.000000  -0.000000  -0.000001
    19  C   -0.000000  -0.000000   0.000000  -0.000003   0.000000  -0.000003
    20  C    0.000000  -0.000000   0.000000   0.000000  -0.000000   0.000000
    21  C   -0.000000  -0.000000   0.000000  -0.000000   0.000000  -0.000000
    22  C   -0.000000  -0.000000  -0.000000   0.000000   0.000000   0.000000
    23  C    0.000000  -0.000000  -0.000000  -0.000000  -0.000000   0.000000
    24  C   -0.000000  -0.000000  -0.000000   0.000000   0.000000   0.000000
    25  C    0.000000  -0.000000  -0.000000   0.000000  -0.000000  -0.000000
    26  C    0.000000   0.000000  -0.000000   0.000000  -0.000000  -0.000000
    27  H    0.365787  -0.035359  -0.039949   0.004427   0.003040   0.000965
    28  H   -0.043886   0.364946   0.004654   0.000535  -0.040617   0.004498
    29  H   -0.040443   0.004325   0.365972  -0.034639   0.001097   0.003024
    30  H    0.004363   0.000677  -0.037970   0.362161   0.004079  -0.038449
    31  H    0.000166  -0.008323   0.000018  -0.000225  -0.038288   0.004137
    32  H    0.000004  -0.000219  -0.000000   0.000017   0.002618   0.001056
    33  H   -0.000054  -0.000011   0.001350   0.005969  -0.000312   0.001331
    34  H   -0.000000  -0.000000  -0.000000   0.000002   0.000011  -0.000193
    35  H    0.000000  -0.000000  -0.000000  -0.000000  -0.000000   0.000017
    36  H   -0.000000   0.000000   0.000000   0.000002   0.000000   0.000001
    37  H   -0.000000  -0.000000  -0.000000   0.000000  -0.000000   0.000000
    38  H   -0.000000  -0.000000   0.000000   0.000000  -0.000000  -0.000000
    39  H   -0.000000  -0.000000  -0.000000  -0.000000   0.000000  -0.000000
    40  H   -0.000000  -0.000000   0.000000   0.000000   0.000000  -0.000000
    41  H   -0.000000   0.000000  -0.000000   0.000000   0.000000  -0.000000
    42  H    0.000000   0.000000  -0.000000   0.000000  -0.000000  -0.000000
               7          8          9         10         11         12
     1  C    0.007977  -0.000415  -0.000490   0.000022  -0.000016   0.000000
     2  C   -0.077856   0.008196   0.012656  -0.000067  -0.000094  -0.000011
     3  C   -0.000456   0.000067   0.007354  -0.000204   0.000800   0.000000
     4  C    0.013398  -0.001034  -0.077252   0.008689  -0.020894  -0.000082
     5  C    0.421205  -0.002340  -0.008192  -0.036968   0.008102  -0.000255
     6  C   -0.023087  -0.062519   0.320889  -0.026628  -0.084642   0.012942
     7  C    5.064529   0.467647  -0.063753  -0.004933  -0.001024   0.008565
     8  C    0.467647   5.051929  -0.017990   0.428085   0.012506  -0.074024
     9  C   -0.063753  -0.017990   5.187082   0.446825   0.345833  -0.021731
    10  C   -0.004933   0.428085   0.446825   4.776384  -0.042242   0.441668
    11  C   -0.001024   0.012506   0.345833  -0.042242   5.045050  -0.058693
    12  C    0.008565  -0.074024  -0.021731   0.441668  -0.058693   5.044772
    13  C    0.000067  -0.000410  -0.005265  -0.033811   0.437044  -0.012813
    14  C   -0.000007  -0.000075  -0.061302   0.007497   0.437756  -0.000768
    15  C   -0.000480   0.008588  -0.059585  -0.007299  -0.039148   0.476688
    16  C   -0.000000  -0.000000   0.007144  -0.000159  -0.012813   0.000048
    17  C    0.000000  -0.000011   0.010779   0.000277  -0.005265   0.007144
    18  C   -0.000000   0.000000  -0.000067  -0.000003   0.007607   0.000762
    19  C    0.000000   0.000000   0.000277  -0.000030  -0.033811  -0.000159
    20  C    0.000000   0.000000   0.000009  -0.000003   0.000052  -0.000175
    21  C   -0.000000   0.000000  -0.000001   0.000000  -0.000201   0.000005
    22  C   -0.000000   0.000000  -0.000011   0.000000  -0.000410  -0.000000
    23  C   -0.000000  -0.000000  -0.000000  -0.000000  -0.000001  -0.000000
    24  C   -0.000000  -0.000000  -0.000000   0.000000   0.000004  -0.000031
    25  C    0.000000  -0.000000   0.000000   0.000000   0.000067  -0.000000
    26  C    0.000000  -0.000000   0.000000  -0.000000  -0.000000   0.000000
    27  H   -0.000196   0.000004   0.000012  -0.000001   0.000000  -0.000000
    28  H   -0.009236   0.000300  -0.000186   0.000016   0.000001   0.000000
    29  H    0.000009  -0.000000  -0.000218   0.000002   0.000002  -0.000000
    30  H   -0.000182   0.000011  -0.008049  -0.000066   0.002212   0.000003
    31  H    0.360837  -0.035445   0.001084   0.002453   0.000021  -0.000212
    32  H   -0.036445   0.361606   0.004126  -0.038616  -0.000205  -0.008630
    33  H   -0.000000   0.000003  -0.006546  -0.000061  -0.040707   0.000013
    34  H    0.000272  -0.008656   0.004336  -0.039010   0.001001   0.361756
    35  H    0.000004  -0.000214   0.001115   0.002508   0.003628  -0.028457
    36  H   -0.000000  -0.000000  -0.000230   0.000002   0.003045  -0.000000
    37  H    0.000000  -0.000001   0.000011  -0.000092  -0.000302   0.001519
    38  H    0.000000  -0.000000   0.000000  -0.000000   0.000014  -0.000000
    39  H   -0.000000  -0.000000   0.000000   0.000000  -0.000000   0.000000
    40  H    0.000000   0.000000  -0.000000  -0.000000   0.000000  -0.000000
    41  H   -0.000000   0.000000  -0.000000   0.000000  -0.000001   0.000000
    42  H    0.000000  -0.000000  -0.000000   0.000000   0.000000  -0.000000
              13         14         15         16         17         18
     1  C   -0.000000  -0.000003  -0.000000   0.000000   0.000000  -0.000000
     2  C   -0.000001   0.000011   0.000001  -0.000000  -0.000000   0.000000
     3  C    0.000004  -0.000288   0.000000  -0.000031  -0.000000   0.000000
     4  C    0.000052  -0.005391  -0.000009  -0.000175   0.000009   0.000000
     5  C   -0.000201  -0.000023   0.000065   0.000005  -0.000001  -0.000000
     6  C    0.007607  -0.019406  -0.001108   0.000762  -0.000067  -0.000001
     7  C    0.000067  -0.000007  -0.000480  -0.000000   0.000000  -0.000000
     8  C   -0.000410  -0.000075   0.008588  -0.000000  -0.000011   0.000000
     9  C   -0.005265  -0.061302  -0.059585   0.007144   0.010779  -0.000067
    10  C   -0.033811   0.007497  -0.007299  -0.000159   0.000277  -0.000003
    11  C    0.437044   0.437756  -0.039148  -0.012813  -0.005265   0.007607
    12  C   -0.012813  -0.000768   0.476688   0.000048   0.007144   0.000762
    13  C    5.045050  -0.039148   0.437756  -0.058693   0.345833  -0.084642
    14  C   -0.039148   5.051374   0.012214   0.476688  -0.059585  -0.001108
    15  C    0.437756   0.012214   5.051374  -0.000768  -0.061302  -0.019406
    16  C   -0.058693   0.476688  -0.000768   5.044772  -0.021731   0.012942
    17  C    0.345833  -0.059585  -0.061302  -0.021731   5.187082   0.320889
    18  C   -0.084642  -0.001108  -0.019406   0.012942   0.320889   4.995848
    19  C   -0.042242  -0.007299   0.007497   0.441668   0.446825  -0.026628
    20  C   -0.020894  -0.000009  -0.005391  -0.000082  -0.077252   0.461689
    21  C    0.008102   0.000065  -0.000023  -0.000255  -0.008192   0.467283
    22  C    0.012506   0.008588  -0.000075  -0.074024  -0.017990  -0.062519
    23  C   -0.000094   0.000001   0.000011  -0.000011   0.012656  -0.025303
    24  C    0.000800   0.000000  -0.000288   0.000000   0.007354  -0.014820
    25  C   -0.001024  -0.000480  -0.000007   0.008565  -0.063753  -0.023087
    26  C   -0.000016  -0.000000  -0.000003   0.000000  -0.000490  -0.038045
    27  H    0.000000   0.000000  -0.000000  -0.000000  -0.000000  -0.000000
    28  H   -0.000000  -0.000000  -0.000000   0.000000   0.000000  -0.000000
    29  H    0.000000   0.000001  -0.000000  -0.000000  -0.000000  -0.000000
    30  H   -0.000302   0.005949  -0.000007   0.001519   0.000011   0.000000
    31  H   -0.000001  -0.000000   0.000004   0.000000  -0.000000  -0.000000
    32  H    0.000014   0.000001   0.000259  -0.000000   0.000000  -0.000000
    33  H    0.003628   0.360395  -0.000195  -0.028457   0.001115   0.000017
    34  H    0.003045   0.000017  -0.037146  -0.000000  -0.000230   0.000001
    35  H   -0.040707  -0.000195   0.360395   0.000013  -0.006546   0.001331
    36  H    0.001001  -0.037146   0.000017   0.361756   0.004336  -0.000193
    37  H    0.002212  -0.000007   0.005949   0.000003  -0.008049  -0.038449
    38  H   -0.000205   0.000259   0.000001  -0.008630   0.004126   0.001056
    39  H    0.000001  -0.000000  -0.000000   0.000000  -0.000186   0.004498
    40  H    0.000002  -0.000000   0.000001  -0.000000  -0.000218   0.003024
    41  H    0.000021   0.000004  -0.000000  -0.000212   0.001084   0.004137
    42  H    0.000000  -0.000000   0.000000  -0.000000   0.000012   0.000965
              19         20         21         22         23         24
     1  C   -0.000000   0.000000  -0.000000  -0.000000   0.000000  -0.000000
     2  C   -0.000000  -0.000000  -0.000000  -0.000000  -0.000000  -0.000000
     3  C    0.000000   0.000000   0.000000  -0.000000  -0.000000  -0.000000
     4  C   -0.000003   0.000000  -0.000000   0.000000  -0.000000   0.000000
     5  C    0.000000  -0.000000   0.000000   0.000000  -0.000000   0.000000
     6  C   -0.000003   0.000000  -0.000000   0.000000   0.000000   0.000000
     7  C    0.000000   0.000000  -0.000000  -0.000000  -0.000000  -0.000000
     8  C    0.000000   0.000000   0.000000   0.000000  -0.000000  -0.000000
     9  C    0.000277   0.000009  -0.000001  -0.000011  -0.000000  -0.000000
    10  C   -0.000030  -0.000003   0.000000   0.000000  -0.000000   0.000000
    11  C   -0.033811   0.000052  -0.000201  -0.000410  -0.000001   0.000004
    12  C   -0.000159  -0.000175   0.000005  -0.000000  -0.000000  -0.000031
    13  C   -0.042242  -0.020894   0.008102   0.012506  -0.000094   0.000800
    14  C   -0.007299  -0.000009   0.000065   0.008588   0.000001   0.000000
    15  C    0.007497  -0.005391  -0.000023  -0.000075   0.000011  -0.000288
    16  C    0.441668  -0.000082  -0.000255  -0.074024  -0.000011   0.000000
    17  C    0.446825  -0.077252  -0.008192  -0.017990   0.012656   0.007354
    18  C   -0.026628   0.461689   0.467283  -0.062519  -0.025303  -0.014820
    19  C    4.776384   0.008689  -0.036968   0.428085  -0.000067  -0.000204
    20  C    0.008689   5.048148  -0.049344  -0.001034  -0.066009   0.516433
    21  C   -0.036968  -0.049344   4.752066  -0.002340   0.467944  -0.035840
    22  C    0.428085  -0.001034  -0.002340   5.051929   0.008196   0.000067
    23  C   -0.000067  -0.066009   0.467944   0.008196   5.008816  -0.026298
    24  C   -0.000204   0.516433  -0.035840   0.000067  -0.026298   4.850862
    25  C   -0.004933   0.013398   0.421205   0.467647  -0.077856  -0.000456
    26  C    0.000022  -0.026158  -0.014229  -0.000415   0.510823   0.508334
    27  H    0.000000   0.000000  -0.000000  -0.000000   0.000000  -0.000000
    28  H    0.000000  -0.000000   0.000000  -0.000000  -0.000000  -0.000000
    29  H   -0.000000   0.000000   0.000000   0.000000  -0.000000   0.000000
    30  H   -0.000092   0.000000  -0.000000  -0.000001  -0.000000  -0.000000
    31  H    0.000000   0.000000   0.000000   0.000000   0.000000  -0.000000
    32  H   -0.000000   0.000000  -0.000000  -0.000000  -0.000000   0.000000
    33  H    0.002508  -0.000000  -0.000000  -0.000214  -0.000000  -0.000000
    34  H    0.000002   0.000002   0.000000  -0.000000   0.000000   0.000000
    35  H   -0.000061   0.005969  -0.000312   0.000003  -0.000011   0.001350
    36  H   -0.039010   0.000002   0.000011  -0.008656  -0.000000  -0.000000
    37  H   -0.000066   0.362161   0.004079   0.000011   0.000677  -0.037970
    38  H   -0.038616   0.000017   0.002618   0.361606  -0.000219  -0.000000
    39  H    0.000016   0.000535  -0.040617   0.000300   0.364946   0.004654
    40  H    0.000002  -0.034639   0.001097  -0.000000   0.004325   0.365972
    41  H    0.002453  -0.000225  -0.038288  -0.035445  -0.008323   0.000018
    42  H   -0.000001   0.004427   0.003040   0.000004  -0.035359  -0.039949
              25         26         27         28         29         30
     1  C    0.000000   0.000000   0.365787  -0.043886  -0.040443   0.004363
     2  C   -0.000000   0.000000  -0.035359   0.364946   0.004325   0.000677
     3  C   -0.000000  -0.000000  -0.039949   0.004654   0.365972  -0.037970
     4  C    0.000000   0.000000   0.004427   0.000535  -0.034639   0.362161
     5  C   -0.000000  -0.000000   0.003040  -0.040617   0.001097   0.004079
     6  C   -0.000000  -0.000000   0.000965   0.004498   0.003024  -0.038449
     7  C    0.000000   0.000000  -0.000196  -0.009236   0.000009  -0.000182
     8  C   -0.000000  -0.000000   0.000004   0.000300  -0.000000   0.000011
     9  C    0.000000   0.000000   0.000012  -0.000186  -0.000218  -0.008049
    10  C    0.000000  -0.000000  -0.000001   0.000016   0.000002  -0.000066
    11  C    0.000067  -0.000000   0.000000   0.000001   0.000002   0.002212
    12  C   -0.000000   0.000000  -0.000000   0.000000  -0.000000   0.000003
    13  C   -0.001024  -0.000016   0.000000  -0.000000   0.000000  -0.000302
    14  C   -0.000480  -0.000000   0.000000  -0.000000   0.000001   0.005949
    15  C   -0.000007  -0.000003  -0.000000  -0.000000  -0.000000  -0.000007
    16  C    0.008565   0.000000  -0.000000   0.000000  -0.000000   0.001519
    17  C   -0.063753  -0.000490  -0.000000   0.000000  -0.000000   0.000011
    18  C   -0.023087  -0.038045  -0.000000  -0.000000  -0.000000   0.000000
    19  C   -0.004933   0.000022   0.000000   0.000000  -0.000000  -0.000092
    20  C    0.013398  -0.026158   0.000000  -0.000000   0.000000   0.000000
    21  C    0.421205  -0.014229  -0.000000   0.000000   0.000000  -0.000000
    22  C    0.467647  -0.000415  -0.000000  -0.000000   0.000000  -0.000001
    23  C   -0.077856   0.510823   0.000000  -0.000000  -0.000000  -0.000000
    24  C   -0.000456   0.508334  -0.000000  -0.000000   0.000000  -0.000000
    25  C    5.064529   0.007977   0.000000  -0.000000   0.000000   0.000000
    26  C    0.007977   4.852460   0.000000  -0.000000  -0.000000  -0.000000
    27  H    0.000000   0.000000   0.626642  -0.005907  -0.005344  -0.000196
    28  H   -0.000000  -0.000000  -0.005907   0.634138  -0.000203   0.000019
    29  H    0.000000  -0.000000  -0.005344  -0.000203   0.626168  -0.006089
    30  H    0.000000  -0.000000  -0.000196   0.000019  -0.006089   0.610580
    31  H   -0.000000  -0.000000  -0.000013   0.006435  -0.000000   0.000002
    32  H    0.000000  -0.000000  -0.000000  -0.000013   0.000000   0.000000
    33  H    0.000004   0.000000   0.000000  -0.000000   0.000024  -0.004732
    34  H   -0.000000  -0.000000  -0.000000   0.000000   0.000000  -0.000000
    35  H   -0.000000  -0.000054   0.000000  -0.000000  -0.000000  -0.000000
    36  H    0.000272  -0.000000  -0.000000  -0.000000   0.000000   0.000036
    37  H   -0.000182   0.004363   0.000000  -0.000000   0.000000   0.000000
    38  H   -0.036445   0.000004  -0.000000  -0.000000  -0.000000   0.000000
    39  H   -0.009236  -0.043886   0.000000   0.000000   0.000000  -0.000000
    40  H    0.000009  -0.040443  -0.000000   0.000000   0.000000   0.000000
    41  H    0.360837   0.000166  -0.000000   0.000000   0.000000   0.000000
    42  H   -0.000196   0.365787   0.000000   0.000000  -0.000000   0.000000
              31         32         33         34         35         36
     1  C    0.000166   0.000004  -0.000054  -0.000000   0.000000  -0.000000
     2  C   -0.008323  -0.000219  -0.000011  -0.000000  -0.000000   0.000000
     3  C    0.000018  -0.000000   0.001350  -0.000000  -0.000000   0.000000
     4  C   -0.000225   0.000017   0.005969   0.000002  -0.000000   0.000002
     5  C   -0.038288   0.002618  -0.000312   0.000011  -0.000000   0.000000
     6  C    0.004137   0.001056   0.001331  -0.000193   0.000017   0.000001
     7  C    0.360837  -0.036445  -0.000000   0.000272   0.000004  -0.000000
     8  C   -0.035445   0.361606   0.000003  -0.008656  -0.000214  -0.000000
     9  C    0.001084   0.004126  -0.006546   0.004336   0.001115  -0.000230
    10  C    0.002453  -0.038616  -0.000061  -0.039010   0.002508   0.000002
    11  C    0.000021  -0.000205  -0.040707   0.001001   0.003628   0.003045
    12  C   -0.000212  -0.008630   0.000013   0.361756  -0.028457  -0.000000
    13  C   -0.000001   0.000014   0.003628   0.003045  -0.040707   0.001001
    14  C   -0.000000   0.000001   0.360395   0.000017  -0.000195  -0.037146
    15  C    0.000004   0.000259  -0.000195  -0.037146   0.360395   0.000017
    16  C    0.000000  -0.000000  -0.028457  -0.000000   0.000013   0.361756
    17  C   -0.000000   0.000000   0.001115  -0.000230  -0.006546   0.004336
    18  C   -0.000000  -0.000000   0.000017   0.000001   0.001331  -0.000193
    19  C    0.000000  -0.000000   0.002508   0.000002  -0.000061  -0.039010
    20  C    0.000000   0.000000  -0.000000   0.000002   0.005969   0.000002
    21  C    0.000000  -0.000000  -0.000000   0.000000  -0.000312   0.000011
    22  C    0.000000  -0.000000  -0.000214  -0.000000   0.000003  -0.008656
    23  C    0.000000  -0.000000  -0.000000   0.000000  -0.000011  -0.000000
    24  C   -0.000000   0.000000  -0.000000   0.000000   0.001350  -0.000000
    25  C   -0.000000   0.000000   0.000004  -0.000000  -0.000000   0.000272
    26  C   -0.000000  -0.000000   0.000000  -0.000000  -0.000054  -0.000000
    27  H   -0.000013  -0.000000   0.000000  -0.000000   0.000000  -0.000000
    28  H    0.006435  -0.000013  -0.000000   0.000000  -0.000000  -0.000000
    29  H   -0.000000   0.000000   0.000024   0.000000  -0.000000   0.000000
    30  H    0.000002   0.000000  -0.004732  -0.000000  -0.000000   0.000036
    31  H    0.627547  -0.005200   0.000000  -0.000014  -0.000000  -0.000000
    32  H   -0.005200   0.627631  -0.000000   0.006389  -0.000014   0.000000
    33  H    0.000000  -0.000000   0.604873   0.000000   0.000003  -0.005385
    34  H   -0.000014   0.006389   0.000000   0.628982  -0.005385   0.000000
    35  H   -0.000000  -0.000014   0.000003  -0.005385   0.604873   0.000000
    36  H   -0.000000   0.000000  -0.005385   0.000000   0.000000   0.628982
    37  H    0.000000   0.000000  -0.000000   0.000036  -0.004732  -0.000000
    38  H    0.000000   0.000000  -0.000014   0.000000  -0.000000   0.006389
    39  H    0.000000  -0.000000  -0.000000  -0.000000  -0.000000   0.000000
    40  H    0.000000  -0.000000  -0.000000   0.000000   0.000024   0.000000
    41  H   -0.000000   0.000000  -0.000000  -0.000000   0.000000  -0.000014
    42  H   -0.000000  -0.000000   0.000000  -0.000000   0.000000  -0.000000
              37         38         39         40         41         42
     1  C   -0.000000  -0.000000  -0.000000  -0.000000  -0.000000   0.000000
     2  C   -0.000000  -0.000000  -0.000000  -0.000000   0.000000   0.000000
     3  C   -0.000000   0.000000  -0.000000   0.000000  -0.000000  -0.000000
     4  C    0.000000   0.000000  -0.000000   0.000000   0.000000   0.000000
     5  C   -0.000000  -0.000000   0.000000   0.000000   0.000000  -0.000000
     6  C    0.000000  -0.000000  -0.000000  -0.000000  -0.000000  -0.000000
     7  C    0.000000   0.000000  -0.000000   0.000000  -0.000000   0.000000
     8  C   -0.000001  -0.000000  -0.000000   0.000000   0.000000  -0.000000
     9  C    0.000011   0.000000   0.000000  -0.000000  -0.000000  -0.000000
    10  C   -0.000092  -0.000000   0.000000  -0.000000   0.000000   0.000000
    11  C   -0.000302   0.000014  -0.000000   0.000000  -0.000001   0.000000
    12  C    0.001519  -0.000000   0.000000  -0.000000   0.000000  -0.000000
    13  C    0.002212  -0.000205   0.000001   0.000002   0.000021   0.000000
    14  C   -0.000007   0.000259  -0.000000  -0.000000   0.000004  -0.000000
    15  C    0.005949   0.000001  -0.000000   0.000001  -0.000000   0.000000
    16  C    0.000003  -0.008630   0.000000  -0.000000  -0.000212  -0.000000
    17  C   -0.008049   0.004126  -0.000186  -0.000218   0.001084   0.000012
    18  C   -0.038449   0.001056   0.004498   0.003024   0.004137   0.000965
    19  C   -0.000066  -0.038616   0.000016   0.000002   0.002453  -0.000001
    20  C    0.362161   0.000017   0.000535  -0.034639  -0.000225   0.004427
    21  C    0.004079   0.002618  -0.040617   0.001097  -0.038288   0.003040
    22  C    0.000011   0.361606   0.000300  -0.000000  -0.035445   0.000004
    23  C    0.000677  -0.000219   0.364946   0.004325  -0.008323  -0.035359
    24  C   -0.037970  -0.000000   0.004654   0.365972   0.000018  -0.039949
    25  C   -0.000182  -0.036445  -0.009236   0.000009   0.360837  -0.000196
    26  C    0.004363   0.000004  -0.043886  -0.040443   0.000166   0.365787
    27  H    0.000000  -0.000000   0.000000  -0.000000  -0.000000   0.000000
    28  H   -0.000000  -0.000000   0.000000   0.000000   0.000000   0.000000
    29  H    0.000000  -0.000000   0.000000   0.000000   0.000000  -0.000000
    30  H    0.000000   0.000000  -0.000000   0.000000   0.000000   0.000000
    31  H    0.000000   0.000000   0.000000   0.000000  -0.000000  -0.000000
    32  H    0.000000   0.000000  -0.000000  -0.000000   0.000000  -0.000000
    33  H   -0.000000  -0.000014  -0.000000  -0.000000  -0.000000   0.000000
    34  H    0.000036   0.000000  -0.000000   0.000000  -0.000000  -0.000000
    35  H   -0.004732  -0.000000  -0.000000   0.000024   0.000000   0.000000
    36  H   -0.000000   0.006389   0.000000   0.000000  -0.000014  -0.000000
    37  H    0.610580   0.000000   0.000019  -0.006089   0.000002  -0.000196
    38  H    0.000000   0.627631  -0.000013   0.000000  -0.005200  -0.000000
    39  H    0.000019  -0.000013   0.634138  -0.000203   0.006435  -0.005907
    40  H   -0.006089   0.000000  -0.000203   0.626168  -0.000000  -0.005344
    41  H    0.000002  -0.005200   0.006435  -0.000000   0.627547  -0.000013
    42  H   -0.000196  -0.000000  -0.005907  -0.005344  -0.000013   0.626642
 Mulliken charges:
               1
     1  C   -0.086196
     2  C   -0.138843
     3  C   -0.099992
     4  C   -0.140317
     5  C    0.099097
     6  C    0.052224
     7  C   -0.126856
     8  C   -0.135807
     9  C   -0.018664
    10  C    0.115763
    11  C    0.035722
    12  C   -0.149843
    13  C    0.035722
    14  C   -0.128581
    15  C   -0.128581
    16  C   -0.149843
    17  C   -0.018664
    18  C    0.052224
    19  C    0.115763
    20  C   -0.140317
    21  C    0.099097
    22  C   -0.135807
    23  C   -0.138843
    24  C   -0.099992
    25  C   -0.126856
    26  C   -0.086196
    27  H    0.086088
    28  H    0.084505
    29  H    0.086313
    30  H    0.104513
    31  H    0.085017
    32  H    0.085620
    33  H    0.105455
    34  H    0.084782
    35  H    0.105455
    36  H    0.084782
    37  H    0.104513
    38  H    0.085620
    39  H    0.084505
    40  H    0.086313
    41  H    0.085017
    42  H    0.086088
 Sum of Mulliken charges =  -0.00000
 Mulliken charges with hydrogens summed into heavy atoms:
               1
     1  C   -0.000108
     2  C   -0.054338
     3  C   -0.013679
     4  C   -0.035804
     5  C    0.099097
     6  C    0.052224
     7  C   -0.041839
     8  C   -0.050187
     9  C   -0.018664
    10  C    0.115763
    11  C    0.035722
    12  C   -0.065061
    13  C    0.035722
    14  C   -0.023126
    15  C   -0.023126
    16  C   -0.065061
    17  C   -0.018664
    18  C    0.052224
    19  C    0.115763
    20  C   -0.035804
    21  C    0.099097
    22  C   -0.050187
    23  C   -0.054338
    24  C   -0.013679
    25  C   -0.041839
    26  C   -0.000108
 Electronic spatial extent (au):  <R**2>=          10131.6586
 Charge=             -0.0000 electrons
 Dipole moment (field-independent basis, Debye):
    X=             -0.0000    Y=              0.0000    Z=              0.0552  Tot=              0.0552
 Quadrupole moment (field-independent basis, Debye-Ang):
   XX=           -131.9831   YY=           -128.1715   ZZ=           -152.3658
   XY=             -0.5590   XZ=              0.0000   YZ=             -0.0000
 Traceless Quadrupole moment (field-independent basis, Debye-Ang):
   XX=              5.5237   YY=              9.3353   ZZ=            -14.8590
   XY=             -0.5590   XZ=              0.0000   YZ=             -0.0000
 Octapole moment (field-independent basis, Debye-Ang**2):
  XXX=             -0.0000  YYY=             -0.0000  ZZZ=              3.2962  XYY=             -0.0000
  XXY=             -0.0000  XXZ=             -4.9985  XZZ=             -0.0000  YZZ=             -0.0000
  YYZ=             13.5489  XYZ=             28.6286
 Hexadecapole moment (field-independent basis, Debye-Ang**3):
 XXXX=          -2270.0116 YYYY=         -10039.8976 ZZZZ=           -545.6966 XXXY=             14.6266
 XXXZ=             -0.0000 YYYX=             11.3577 YYYZ=              0.0000 ZZZX=              0.0000
 ZZZY=              0.0000 XXYY=          -2103.4068 XXZZ=           -485.0149 YYZZ=          -2050.7210
 XXYZ=              0.0000 YYXZ=             -0.0000 ZZXY=             45.4137
 N-N= 2.012308515782D+03 E-N=-6.341048621867D+03  KE= 9.907772077681D+02
 Symmetry A    KE= 4.983277973998D+02
 Symmetry B    KE= 4.924494103684D+02
 No NMR shielding tensors so no spin-rotation constants.
 Leave Link  601 at Thu Sep  8 15:02:31 2022, MaxMem=  1342177280 cpu:              54.5 elap:               1.2
 (Enter /mnt/opt/groups/app-gaussian/g16-avx2/l701.exe)
 ... and contract with generalized density number  0.
 Compute integral first derivatives.
 R6Disp: Adding Grimme-D3 dispersion energy 1st derivatives to the gradient.
 Leave Link  701 at Thu Sep  8 15:02:33 2022, MaxMem=  1342177280 cpu:              63.2 elap:               1.4
 (Enter /mnt/opt/groups/app-gaussian/g16-avx2/l702.exe)
 L702 exits ... SP integral derivatives will be done elsewhere.
 Leave Link  702 at Thu Sep  8 15:02:34 2022, MaxMem=  1342177280 cpu:               2.6 elap:               0.1
 (Enter /mnt/opt/groups/app-gaussian/g16-avx2/l703.exe)
 Integral derivatives from FoFJK, PRISM(SPDF).
 Compute integral first derivatives, UseDBF=F ICtDFT=           0.
 Calling FoFJK, ICntrl=      2127 FMM=F ISym2X=1 I1Cent= 0 IOpClX= 0 NMat=1 NMatS=1 NMatT=0.
 FoFJK:  IHMeth= 1 ICntrl=    2127 DoSepK=F KAlg= 0 I1Cent=           0 FoldK=F
 IRaf=         0 NMat=       1 IRICut=       1 DoRegI=T DoRafI=F ISym2E= 1 IDoP0=0 IntGTp=1.
 FoFCou: FMM=F IPFlag=           0 FMFlag=      100000 FMFlg1=         800
         NFxFlg=           0 DoJE=F BraDBF=F KetDBF=F FulRan=T
         wScrn=  0.000000 ICntrl=      2127 IOpCl=  0 I1Cent=           0 NGrid=           0
         NMat0=    1 NMatS0=      1 NMatT0=    0 NMatD0=    1 NMtDS0=    0 NMtDT0=    0
 Petite list used in FoFCou.
 Leave Link  703 at Thu Sep  8 15:02:40 2022, MaxMem=  1342177280 cpu:             266.0 elap:               5.8
 (Enter /mnt/opt/groups/app-gaussian/g16-avx2/l716.exe)
 Dipole        =-8.88178420D-15 5.15143483D-14 2.17242182D-02
 ***** Axes restored to original set *****
 -------------------------------------------------------------------
 Center     Atomic                   Forces (Hartrees/Bohr)
 Number     Number              X              Y              Z
 -------------------------------------------------------------------
      1        6           0.000002060   -0.000010454   -0.000000252
      2        6           0.000000909    0.000000852    0.000001421
      3        6          -0.000007625    0.000007214   -0.000005689
      4        6          -0.000005935    0.000003844    0.000006732
      5        6          -0.000003324   -0.000007719   -0.000001519
      6        6          -0.000004666   -0.000001368    0.000010998
      7        6           0.000007528   -0.000001149   -0.000002720
      8        6          -0.000000956   -0.000003562    0.000002904
      9        6           0.000007524    0.000007600   -0.000008596
     10        6           0.000007238    0.000002782    0.000004059
     11        6          -0.000000987   -0.000001320   -0.000011136
     12        6           0.000003290    0.000002622   -0.000000497
     13        6           0.000000987    0.000001320   -0.000011136
     14        6           0.000000094   -0.000001014    0.000001381
     15        6          -0.000000094    0.000001014    0.000001381
     16        6          -0.000003290   -0.000002622   -0.000000497
     17        6          -0.000007524   -0.000007600   -0.000008596
     18        6           0.000004666    0.000001368    0.000010998
     19        6          -0.000007238   -0.000002782    0.000004059
     20        6           0.000005935   -0.000003844    0.000006732
     21        6           0.000003324    0.000007719   -0.000001519
     22        6           0.000000956    0.000003562    0.000002904
     23        6          -0.000000909   -0.000000852    0.000001421
     24        6           0.000007625   -0.000007214   -0.000005689
     25        6          -0.000007528    0.000001149   -0.000002720
     26        6          -0.000002060    0.000010454   -0.000000252
     27        1           0.000001673   -0.000002570    0.000000864
     28        1           0.000002462   -0.000003476    0.000000198
     29        1          -0.000002011    0.000002660   -0.000001317
     30        1          -0.000003380    0.000005209   -0.000000951
     31        1           0.000003478   -0.000000216    0.000002122
     32        1           0.000003052   -0.000001707    0.000000911
     33        1          -0.000004286   -0.000006474   -0.000000738
     34        1           0.000002441    0.000002044    0.000001825
     35        1           0.000004286    0.000006474   -0.000000738
     36        1          -0.000002441   -0.000002044    0.000001825
     37        1           0.000003380   -0.000005209   -0.000000951
     38        1          -0.000003052    0.000001707    0.000000911
     39        1          -0.000002462    0.000003476    0.000000198
     40        1           0.000002011   -0.000002660   -0.000001317
     41        1          -0.000003478    0.000000216    0.000002122
     42        1          -0.000001673    0.000002570    0.000000864
 -------------------------------------------------------------------
 Cartesian Forces:  Max     0.000011136 RMS     0.000004467
 Leave Link  716 at Thu Sep  8 15:02:41 2022, MaxMem=  1342177280 cpu:               3.0 elap:               0.1
 (Enter /mnt/opt/groups/app-gaussian/g16-avx2/l103.exe)

 GradGradGradGradGradGradGradGradGradGradGradGradGradGradGradGradGradGrad
 Berny optimization.
 FormGI is forming the generalized inverse of G from B-inverse, IUseBI=4.
 Internal  Forces:  Max     0.000017798 RMS     0.000004549
 Search for a local minimum.
 Step number   1 out of a maximum of  252
 All quantities printed in internal units (Hartrees-Bohrs-Radians)
 RMS Force = .45490D-05 SwitMx=.10000D-02 MixMth= 2
 Mixed Optimization -- En-DIIS/RFO-DIIS
 Second derivative matrix not updated -- first step.
 ITU=  0
     Eigenvalues ---    0.01543   0.01564   0.01568   0.01615   0.01624
     Eigenvalues ---    0.01683   0.01684   0.01710   0.01757   0.01760
     Eigenvalues ---    0.01768   0.01771   0.01791   0.01792   0.01827
     Eigenvalues ---    0.02018   0.02018   0.02039   0.02041   0.02045
     Eigenvalues ---    0.02060   0.02068   0.02087   0.02087   0.02104
     Eigenvalues ---    0.02106   0.02109   0.02110   0.02142   0.02157
     Eigenvalues ---    0.02157   0.02180   0.02181   0.02241   0.02245
     Eigenvalues ---    0.02246   0.02273   0.02281   0.02286   0.15891
     Eigenvalues ---    0.15904   0.15972   0.15972   0.15979   0.15979
     Eigenvalues ---    0.15985   0.15985   0.15994   0.15994   0.15996
     Eigenvalues ---    0.15996   0.15997   0.15997   0.16000   0.16000
     Eigenvalues ---    0.21993   0.21993   0.22319   0.22357   0.22485
     Eigenvalues ---    0.22546   0.22678   0.22693   0.23785   0.23790
     Eigenvalues ---    0.24149   0.24231   0.24452   0.24532   0.24585
     Eigenvalues ---    0.24591   0.24700   0.24804   0.35167   0.35167
     Eigenvalues ---    0.35204   0.35204   0.35209   0.35209   0.35210
     Eigenvalues ---    0.35210   0.35277   0.35277   0.35299   0.35299
     Eigenvalues ---    0.35601   0.35741   0.35741   0.35783   0.35783
     Eigenvalues ---    0.35884   0.36026   0.36087   0.36408   0.37014
     Eigenvalues ---    0.37622   0.38763   0.39561   0.40063   0.40234
     Eigenvalues ---    0.40248   0.40367   0.40517   0.40548   0.41288
     Eigenvalues ---    0.41741   0.41861   0.41895   0.42178   0.42179
     Eigenvalues ---    0.43642   0.43642   0.47290   0.47290   0.48529
     Eigenvalues ---    0.48529   0.50185   0.50300   0.51252   0.51255
 RFO step:  Lambda=-5.89998433D-08 EMin= 1.54291999D-02
 Linear search not attempted -- first point.
 Iteration  1 RMS(Cart)=  0.00057298 RMS(Int)=  0.00000004
 Iteration  2 RMS(Cart)=  0.00000014 RMS(Int)=  0.00000000
 ITry= 1 IFail=0 DXMaxC= 2.38D-03 DCOld= 1.00D+10 DXMaxT= 3.00D-01 DXLimC= 3.00D+00 Rises=F
 ClnCor:  largest displacement from symmetrization is 6.77D-12 for atom    39.
 Variable       Old X    -DE/DX   Delta X   Delta X   Delta X     New X
                                 (Linear)    (Quad)   (Total)
    R1        2.60627  -0.00001   0.00000  -0.00002  -0.00002   2.60626
    R2        2.66057  -0.00002   0.00000  -0.00004  -0.00004   2.66053
    R3        2.05192  -0.00000   0.00000  -0.00000  -0.00000   2.05191
    R4        2.67494  -0.00000   0.00000  -0.00001  -0.00001   2.67493
    R5        2.05404  -0.00000   0.00000  -0.00001  -0.00001   2.05403
    R6        2.61153  -0.00000   0.00000  -0.00001  -0.00001   2.61152
    R7        2.05228  -0.00000   0.00000  -0.00001  -0.00001   2.05227
    R8        2.68374  -0.00001   0.00000  -0.00001  -0.00001   2.68373
    R9        2.04488  -0.00001   0.00000  -0.00002  -0.00002   2.04486
   R10        2.70744  -0.00001   0.00000  -0.00002  -0.00002   2.70742
   R11        2.70189  -0.00001   0.00000  -0.00003  -0.00003   2.70186
   R12        2.75024  -0.00000   0.00000  -0.00000  -0.00000   2.75024
   R13        2.57180  -0.00001   0.00000  -0.00001  -0.00001   2.57179
   R14        2.05337  -0.00000   0.00000  -0.00001  -0.00001   2.05336
   R15        2.70347  -0.00001   0.00000  -0.00002  -0.00002   2.70344
   R16        2.05345  -0.00000   0.00000  -0.00001  -0.00001   2.05344
   R17        2.67876  -0.00001   0.00000  -0.00002  -0.00002   2.67874
   R18        2.74016   0.00000   0.00000   0.00001   0.00001   2.74017
   R19        2.68766  -0.00001   0.00000  -0.00002  -0.00002   2.68764
   R20        2.70171   0.00000   0.00000  -0.00000  -0.00000   2.70171
   R21        2.70054  -0.00001   0.00000  -0.00002  -0.00002   2.70052
   R22        2.58185  -0.00001   0.00000  -0.00001  -0.00001   2.58184
   R23        2.05336  -0.00000   0.00000  -0.00001  -0.00001   2.05335
   R24        2.70054  -0.00001   0.00000  -0.00002  -0.00002   2.70052
   R25        2.74016   0.00000   0.00000   0.00001   0.00001   2.74017
   R26        2.58185  -0.00001   0.00000  -0.00001  -0.00001   2.58184
   R27        2.04422  -0.00001   0.00000  -0.00002  -0.00002   2.04420
   R28        2.04422  -0.00001   0.00000  -0.00002  -0.00002   2.04420
   R29        2.68766  -0.00001   0.00000  -0.00002  -0.00002   2.68764
   R30        2.05336  -0.00000   0.00000  -0.00001  -0.00001   2.05335
   R31        2.75024  -0.00000   0.00000  -0.00000  -0.00000   2.75024
   R32        2.67876  -0.00001   0.00000  -0.00002  -0.00002   2.67874
   R33        2.68374  -0.00001   0.00000  -0.00001  -0.00001   2.68373
   R34        2.70744  -0.00001   0.00000  -0.00002  -0.00002   2.70742
   R35        2.70347  -0.00001   0.00000  -0.00002  -0.00002   2.70344
   R36        2.61153  -0.00000   0.00000  -0.00001  -0.00001   2.61152
   R37        2.04488  -0.00001   0.00000  -0.00002  -0.00002   2.04486
   R38        2.67494  -0.00000   0.00000  -0.00001  -0.00001   2.67493
   R39        2.70189  -0.00001   0.00000  -0.00003  -0.00003   2.70186
   R40        2.57180  -0.00001   0.00000  -0.00001  -0.00001   2.57179
   R41        2.05345  -0.00000   0.00000  -0.00001  -0.00001   2.05344
   R42        2.60627  -0.00001   0.00000  -0.00002  -0.00002   2.60626
   R43        2.05404  -0.00000   0.00000  -0.00001  -0.00001   2.05403
   R44        2.66057  -0.00002   0.00000  -0.00004  -0.00004   2.66053
   R45        2.05228  -0.00000   0.00000  -0.00001  -0.00001   2.05227
   R46        2.05337  -0.00000   0.00000  -0.00001  -0.00001   2.05336
   R47        2.05192  -0.00000   0.00000  -0.00000  -0.00000   2.05191
    A1        2.08179  -0.00000   0.00000  -0.00001  -0.00001   2.08179
    A2        2.10182   0.00000   0.00000   0.00002   0.00002   2.10184
    A3        2.09880  -0.00000   0.00000  -0.00001  -0.00001   2.09879
    A4        2.11582  -0.00000   0.00000  -0.00000  -0.00000   2.11582
    A5        2.10045   0.00000   0.00000   0.00000   0.00000   2.10045
    A6        2.06652  -0.00000   0.00000  -0.00000  -0.00000   2.06652
    A7        2.10382   0.00000   0.00000   0.00001   0.00001   2.10383
    A8        2.09312  -0.00000   0.00000  -0.00002  -0.00002   2.09310
    A9        2.08604   0.00000   0.00000   0.00001   0.00001   2.08605
   A10        2.12520   0.00000   0.00000   0.00000   0.00000   2.12521
   A11        2.07120  -0.00000   0.00000  -0.00000  -0.00000   2.07120
   A12        2.08560  -0.00000   0.00000   0.00000   0.00000   2.08560
   A13        2.09167   0.00000   0.00000   0.00001   0.00001   2.09168
   A14        2.09928  -0.00001   0.00000  -0.00002  -0.00002   2.09926
   A15        2.09074   0.00000   0.00000   0.00001   0.00001   2.09075
   A16        2.04151  -0.00001   0.00000  -0.00002  -0.00002   2.04149
   A17        2.16002   0.00001   0.00000   0.00005   0.00005   2.16007
   A18        2.07829  -0.00000   0.00000  -0.00002  -0.00002   2.07827
   A19        2.10254  -0.00000   0.00000  -0.00001  -0.00001   2.10252
   A20        2.07124  -0.00000   0.00000  -0.00002  -0.00002   2.07123
   A21        2.10789   0.00000   0.00000   0.00002   0.00002   2.10792
   A22        2.11373  -0.00000   0.00000  -0.00002  -0.00002   2.11371
   A23        2.10535   0.00000   0.00000   0.00002   0.00002   2.10537
   A24        2.06384  -0.00000   0.00000  -0.00000  -0.00000   2.06383
   A25        2.05780  -0.00001   0.00000  -0.00004  -0.00004   2.05776
   A26        2.16740   0.00002   0.00000   0.00009   0.00009   2.16749
   A27        2.05796  -0.00001   0.00000  -0.00005  -0.00005   2.05792
   A28        2.10229   0.00001   0.00000   0.00002   0.00002   2.10231
   A29        2.09398  -0.00001   0.00000  -0.00003  -0.00003   2.09395
   A30        2.08632   0.00000   0.00000   0.00001   0.00001   2.08633
   A31        2.09155   0.00000   0.00000  -0.00000  -0.00000   2.09154
   A32        2.13074   0.00000   0.00000   0.00003   0.00003   2.13077
   A33        2.05346  -0.00000   0.00000  -0.00002  -0.00002   2.05344
   A34        2.11871   0.00000   0.00000   0.00000   0.00000   2.11872
   A35        2.07021  -0.00000   0.00000  -0.00001  -0.00001   2.07020
   A36        2.09423   0.00000   0.00000   0.00001   0.00001   2.09424
   A37        2.05346  -0.00000   0.00000  -0.00002  -0.00002   2.05344
   A38        2.09155   0.00000   0.00000  -0.00000  -0.00000   2.09154
   A39        2.13074   0.00000   0.00000   0.00003   0.00003   2.13077
   A40        2.11661   0.00000   0.00000  -0.00001  -0.00001   2.11660
   A41        2.08161  -0.00000   0.00000   0.00000   0.00000   2.08161
   A42        2.07920   0.00000   0.00000   0.00001   0.00001   2.07921
   A43        2.11661   0.00000   0.00000  -0.00001  -0.00001   2.11660
   A44        2.07920   0.00000   0.00000   0.00001   0.00001   2.07921
   A45        2.08161  -0.00000   0.00000   0.00000   0.00000   2.08161
   A46        2.11871   0.00000   0.00000   0.00000   0.00000   2.11872
   A47        2.09423   0.00000   0.00000   0.00001   0.00001   2.09424
   A48        2.07021  -0.00000   0.00000  -0.00001  -0.00001   2.07020
   A49        2.16740   0.00002   0.00000   0.00009   0.00009   2.16749
   A50        2.05796  -0.00001   0.00000  -0.00005  -0.00005   2.05792
   A51        2.05780  -0.00001   0.00000  -0.00004  -0.00004   2.05776
   A52        2.16002   0.00001   0.00000   0.00005   0.00005   2.16007
   A53        2.07829  -0.00000   0.00000  -0.00002  -0.00002   2.07827
   A54        2.04151  -0.00001   0.00000  -0.00002  -0.00002   2.04149
   A55        2.08632   0.00000   0.00000   0.00001   0.00001   2.08633
   A56        2.09398  -0.00001   0.00000  -0.00003  -0.00003   2.09395
   A57        2.10229   0.00001   0.00000   0.00002   0.00002   2.10231
   A58        2.12520   0.00000   0.00000   0.00000   0.00000   2.12521
   A59        2.08560  -0.00000   0.00000   0.00000   0.00000   2.08560
   A60        2.07120  -0.00000   0.00000  -0.00000  -0.00000   2.07120
   A61        2.09167   0.00000   0.00000   0.00001   0.00001   2.09168
   A62        2.09074   0.00000   0.00000   0.00001   0.00001   2.09075
   A63        2.09928  -0.00001   0.00000  -0.00002  -0.00002   2.09926
   A64        2.11373  -0.00000   0.00000  -0.00002  -0.00002   2.11371
   A65        2.06384  -0.00000   0.00000  -0.00000  -0.00000   2.06383
   A66        2.10535   0.00000   0.00000   0.00002   0.00002   2.10537
   A67        2.11582  -0.00000   0.00000  -0.00000  -0.00000   2.11582
   A68        2.06652  -0.00000   0.00000  -0.00000  -0.00000   2.06652
   A69        2.10045   0.00000   0.00000   0.00000   0.00000   2.10045
   A70        2.10382   0.00000   0.00000   0.00001   0.00001   2.10383
   A71        2.08604   0.00000   0.00000   0.00001   0.00001   2.08605
   A72        2.09312  -0.00000   0.00000  -0.00002  -0.00002   2.09310
   A73        2.10254  -0.00000   0.00000  -0.00001  -0.00001   2.10252
   A74        2.07124  -0.00000   0.00000  -0.00002  -0.00002   2.07123
   A75        2.10789   0.00000   0.00000   0.00002   0.00002   2.10792
   A76        2.08179  -0.00000   0.00000  -0.00001  -0.00001   2.08179
   A77        2.10182   0.00000   0.00000   0.00002   0.00002   2.10184
   A78        2.09880  -0.00000   0.00000  -0.00001  -0.00001   2.09879
    D1       -0.03273  -0.00000   0.00000  -0.00004  -0.00004  -0.03277
    D2        3.07808  -0.00000   0.00000  -0.00004  -0.00004   3.07804
    D3       -3.13239  -0.00000   0.00000   0.00000   0.00000  -3.13239
    D4       -0.02157   0.00000   0.00000  -0.00000  -0.00000  -0.02157
    D5        0.05626   0.00000   0.00000   0.00003   0.00003   0.05629
    D6       -3.06386   0.00000   0.00000   0.00003   0.00003  -3.06383
    D7       -3.12719  -0.00000   0.00000  -0.00002  -0.00002  -3.12721
    D8        0.03587  -0.00000   0.00000  -0.00001  -0.00001   0.03586
    D9       -0.05715  -0.00000   0.00000  -0.00003  -0.00003  -0.05718
   D10        3.02571  -0.00000   0.00000  -0.00008  -0.00008   3.02564
   D11        3.11463  -0.00000   0.00000  -0.00003  -0.00003   3.11461
   D12       -0.08569  -0.00000   0.00000  -0.00007  -0.00007  -0.08576
   D13        0.01155   0.00000   0.00000   0.00006   0.00006   0.01161
   D14       -3.07761  -0.00000   0.00000  -0.00001  -0.00001  -3.07762
   D15        3.13176   0.00000   0.00000   0.00005   0.00005   3.13181
   D16        0.04260  -0.00000   0.00000  -0.00002  -0.00002   0.04258
   D17       -0.09838  -0.00000   0.00000  -0.00013  -0.00013  -0.09851
   D18        3.13229  -0.00000   0.00000  -0.00013  -0.00013   3.13216
   D19        2.99036  -0.00000   0.00000  -0.00006  -0.00006   2.99030
   D20       -0.06216  -0.00000   0.00000  -0.00006  -0.00006  -0.06222
   D21        0.11976   0.00000   0.00000   0.00011   0.00011   0.11987
   D22       -3.10656   0.00000   0.00000   0.00012   0.00012  -3.10644
   D23       -2.96339   0.00000   0.00000   0.00016   0.00016  -2.96324
   D24        0.09347   0.00000   0.00000   0.00016   0.00016   0.09364
   D25       -3.01920   0.00000   0.00000   0.00014   0.00014  -3.01905
   D26        0.06378  -0.00000   0.00000  -0.00001  -0.00001   0.06376
   D27        0.06370   0.00000   0.00000   0.00010   0.00010   0.06380
   D28       -3.13651  -0.00000   0.00000  -0.00006  -0.00006  -3.13657
   D29        2.83787  -0.00001   0.00000  -0.00035  -0.00035   2.83753
   D30       -0.31086  -0.00000   0.00000  -0.00012  -0.00012  -0.31097
   D31       -0.21287  -0.00001   0.00000  -0.00035  -0.00035  -0.21323
   D32        2.92158  -0.00000   0.00000  -0.00012  -0.00012   2.92146
   D33       -0.09786  -0.00000   0.00000  -0.00017  -0.00017  -0.09803
   D34        3.06901  -0.00000   0.00000  -0.00014  -0.00014   3.06887
   D35        3.10359  -0.00000   0.00000  -0.00000  -0.00000   3.10359
   D36       -0.01272   0.00000   0.00000   0.00003   0.00003  -0.01269
   D37       -0.02904  -0.00000   0.00000  -0.00004  -0.00004  -0.02908
   D38       -3.13332  -0.00000   0.00000  -0.00007  -0.00007  -3.13338
   D39        3.08786  -0.00000   0.00000  -0.00007  -0.00007   3.08779
   D40       -0.01642  -0.00000   0.00000  -0.00009  -0.00009  -0.01651
   D41        0.18319   0.00000   0.00000   0.00030   0.00030   0.18348
   D42       -2.99556   0.00001   0.00000   0.00032   0.00032  -2.99523
   D43       -2.95172   0.00000   0.00000   0.00008   0.00008  -2.95164
   D44        0.15272   0.00000   0.00000   0.00010   0.00010   0.15282
   D45        2.83310  -0.00001   0.00000  -0.00047  -0.00047   2.83264
   D46       -0.44240  -0.00001   0.00000  -0.00034  -0.00034  -0.44275
   D47       -0.31563  -0.00000   0.00000  -0.00024  -0.00024  -0.31586
   D48        2.69205  -0.00000   0.00000  -0.00011  -0.00011   2.69194
   D49       -3.12217   0.00000   0.00000   0.00009   0.00009  -3.12207
   D50        0.01188  -0.00000   0.00000  -0.00002  -0.00002   0.01186
   D51        0.05640   0.00000   0.00000   0.00007   0.00007   0.05647
   D52       -3.09274  -0.00000   0.00000  -0.00004  -0.00004  -3.09279
   D53        0.26693   0.00000   0.00000   0.00019   0.00019   0.26713
   D54       -3.00273   0.00001   0.00000   0.00032   0.00032  -3.00241
   D55       -2.74659   0.00000   0.00000   0.00007   0.00007  -2.74653
   D56        0.26693   0.00000   0.00000   0.00019   0.00019   0.26713
   D57       -3.06590  -0.00000   0.00000  -0.00014  -0.00014  -3.06604
   D58       -0.04051  -0.00000   0.00000  -0.00019  -0.00019  -0.04069
   D59       -0.05543   0.00000   0.00000  -0.00001  -0.00001  -0.05545
   D60        2.96996  -0.00000   0.00000  -0.00006  -0.00006   2.96989
   D61       -0.10772  -0.00000   0.00000  -0.00012  -0.00012  -0.10784
   D62       -3.13327  -0.00000   0.00000  -0.00007  -0.00007  -3.13334
   D63        3.04153  -0.00000   0.00000  -0.00001  -0.00001   3.04152
   D64        0.01598   0.00000   0.00000   0.00004   0.00004   0.01602
   D65       -0.05543   0.00000   0.00000  -0.00001  -0.00001  -0.05545
   D66        2.96996  -0.00000   0.00000  -0.00006  -0.00006   2.96989
   D67       -3.06590  -0.00000   0.00000  -0.00014  -0.00014  -3.06604
   D68       -0.04051  -0.00000   0.00000  -0.00019  -0.00019  -0.04069
   D69        2.83310  -0.00001   0.00000  -0.00047  -0.00047   2.83264
   D70       -0.31563  -0.00000   0.00000  -0.00024  -0.00024  -0.31586
   D71       -0.44240  -0.00001   0.00000  -0.00034  -0.00034  -0.44275
   D72        2.69205  -0.00000   0.00000  -0.00011  -0.00011   2.69194
   D73       -0.10772  -0.00000   0.00000  -0.00012  -0.00012  -0.10784
   D74        3.04153  -0.00000   0.00000  -0.00001  -0.00001   3.04152
   D75       -3.13327  -0.00000   0.00000  -0.00007  -0.00007  -3.13334
   D76        0.01598   0.00000   0.00000   0.00004   0.00004   0.01602
   D77        0.05640   0.00000   0.00000   0.00007   0.00007   0.05647
   D78       -3.12217   0.00000   0.00000   0.00009   0.00009  -3.12207
   D79       -3.09274  -0.00000   0.00000  -0.00004  -0.00004  -3.09279
   D80        0.01188  -0.00000   0.00000  -0.00002  -0.00002   0.01186
   D81       -0.31086  -0.00000   0.00000  -0.00012  -0.00012  -0.31097
   D82        2.92158  -0.00000   0.00000  -0.00012  -0.00012   2.92146
   D83        2.83787  -0.00001   0.00000  -0.00035  -0.00035   2.83753
   D84       -0.21287  -0.00001   0.00000  -0.00035  -0.00035  -0.21323
   D85        0.15272   0.00000   0.00000   0.00010   0.00010   0.15282
   D86       -2.95172   0.00000   0.00000   0.00008   0.00008  -2.95164
   D87       -2.99556   0.00001   0.00000   0.00032   0.00032  -2.99523
   D88        0.18319   0.00000   0.00000   0.00030   0.00030   0.18348
   D89        3.13229  -0.00000   0.00000  -0.00013  -0.00013   3.13216
   D90       -0.06216  -0.00000   0.00000  -0.00006  -0.00006  -0.06222
   D91       -0.09838  -0.00000   0.00000  -0.00013  -0.00013  -0.09851
   D92        2.99036  -0.00000   0.00000  -0.00006  -0.00006   2.99030
   D93       -3.10656   0.00000   0.00000   0.00012   0.00012  -3.10644
   D94        0.09347   0.00000   0.00000   0.00016   0.00016   0.09364
   D95        0.11976   0.00000   0.00000   0.00011   0.00011   0.11987
   D96       -2.96339   0.00000   0.00000   0.00016   0.00016  -2.96324
   D97       -3.13332  -0.00000   0.00000  -0.00007  -0.00007  -3.13338
   D98       -0.01642  -0.00000   0.00000  -0.00009  -0.00009  -0.01651
   D99       -0.02904  -0.00000   0.00000  -0.00004  -0.00004  -0.02908
   D100       3.08786  -0.00000   0.00000  -0.00007  -0.00007   3.08779
   D101       0.01155   0.00000   0.00000   0.00006   0.00006   0.01161
   D102       3.13176   0.00000   0.00000   0.00005   0.00005   3.13181
   D103      -3.07761  -0.00000   0.00000  -0.00001  -0.00001  -3.07762
   D104       0.04260  -0.00000   0.00000  -0.00002  -0.00002   0.04258
   D105      -0.05715  -0.00000   0.00000  -0.00003  -0.00003  -0.05718
   D106       3.11463  -0.00000   0.00000  -0.00003  -0.00003   3.11461
   D107       3.02571  -0.00000   0.00000  -0.00008  -0.00008   3.02564
   D108      -0.08569  -0.00000   0.00000  -0.00007  -0.00007  -0.08576
   D109       0.06370   0.00000   0.00000   0.00010   0.00010   0.06380
   D110      -3.13651  -0.00000   0.00000  -0.00006  -0.00006  -3.13657
   D111      -3.01920   0.00000   0.00000   0.00014   0.00014  -3.01905
   D112       0.06378  -0.00000   0.00000  -0.00001  -0.00001   0.06376
   D113      -0.09786  -0.00000   0.00000  -0.00017  -0.00017  -0.09803
   D114       3.10359  -0.00000   0.00000  -0.00000  -0.00000   3.10359
   D115       3.06901  -0.00000   0.00000  -0.00014  -0.00014   3.06887
   D116      -0.01272   0.00000   0.00000   0.00003   0.00003  -0.01269
   D117      -0.03273  -0.00000   0.00000  -0.00004  -0.00004  -0.03277
   D118      -3.13239  -0.00000   0.00000   0.00000   0.00000  -3.13239
   D119       3.07808  -0.00000   0.00000  -0.00004  -0.00004   3.07804
   D120      -0.02157   0.00000   0.00000  -0.00000  -0.00000  -0.02157
   D121       0.05626   0.00000   0.00000   0.00003   0.00003   0.05629
   D122      -3.12719  -0.00000   0.00000  -0.00002  -0.00002  -3.12721
   D123      -3.06386   0.00000   0.00000   0.00003   0.00003  -3.06383
   D124       0.03587  -0.00000   0.00000  -0.00001  -0.00001   0.03586
         Item               Value     Threshold  Converged?
 Maximum Force            0.000018     0.000450     YES
 RMS     Force            0.000005     0.000300     YES
 Maximum Displacement     0.002382     0.001800     NO 
 RMS     Displacement     0.000573     0.001200     YES
 Predicted change in Energy=-2.949905D-08
 Lowest energy point so far.  Saving SCF results.
 GradGradGradGradGradGradGradGradGradGradGradGradGradGradGradGradGradGrad

 Leave Link  103 at Thu Sep  8 15:02:44 2022, MaxMem=  1342177280 cpu:             114.7 elap:               2.6
 (Enter /mnt/opt/groups/app-gaussian/g16-avx2/l202.exe)
                          Input orientation:                          
 ---------------------------------------------------------------------
 Center     Atomic      Atomic             Coordinates (Angstroms)
 Number     Number       Type             X           Y           Z
 ---------------------------------------------------------------------
      1          6           0        1.226501    5.699001    0.856761
      2          6           0       -0.024104    5.599777    0.283826
      3          6           0        1.937745    4.523772    1.165184
      4          6           0        1.421542    3.284268    0.838114
      5          6           0       -0.587443    4.340948   -0.035037
      6          6           0        0.174419    3.145574    0.173037
      7          6           0       -1.937961    4.251409   -0.495807
      8          6           0       -2.529442    3.037813   -0.667474
      9          6           0       -0.404210    1.863863   -0.201784
     10          6           0       -1.787555    1.824954   -0.508744
     11          6           0        0.345531    0.625786   -0.289249
     12          6           0       -2.427484    0.569867   -0.703698
     13          6           0       -0.345531   -0.625786   -0.289249
     14          6           0        1.752697    0.606457   -0.537668
     15          6           0       -1.752697   -0.606457   -0.537668
     16          6           0        2.427484   -0.569867   -0.703698
     17          6           0        0.404210   -1.863863   -0.201784
     18          6           0       -0.174419   -3.145574    0.173037
     19          6           0        1.787555   -1.824954   -0.508744
     20          6           0       -1.421542   -3.284268    0.838114
     21          6           0        0.587443   -4.340948   -0.035037
     22          6           0        2.529442   -3.037813   -0.667474
     23          6           0        0.024104   -5.599777    0.283826
     24          6           0       -1.937745   -4.523772    1.165184
     25          6           0        1.937961   -4.251409   -0.495807
     26          6           0       -1.226501   -5.699001    0.856761
     27          1           0        1.642605    6.671014    1.103875
     28          1           0       -0.613087    6.493119    0.092796
     29          1           0        2.890786    4.587136    1.682026
     30          1           0        1.964406    2.399049    1.142442
     31          1           0       -2.497492    5.169673   -0.652001
     32          1           0       -3.575638    2.967202   -0.952545
     33          1           0        2.273408    1.540101   -0.703004
     34          1           0       -3.477354    0.558965   -0.983563
     35          1           0       -2.273408   -1.540101   -0.703004
     36          1           0        3.477354   -0.558965   -0.983563
     37          1           0       -1.964406   -2.399049    1.142442
     38          1           0        3.575638   -2.967202   -0.952545
     39          1           0        0.613087   -6.493119    0.092796
     40          1           0       -2.890786   -4.587136    1.682026
     41          1           0        2.497492   -5.169673   -0.652001
     42          1           0       -1.642605   -6.671014    1.103875
 ---------------------------------------------------------------------
                    Distance matrix (angstroms):
                    1          2          3          4          5
     1  C    0.000000
     2  C    1.379172   0.000000
     3  C    1.407891   2.404877   0.000000
     4  C    2.422669   2.785446   1.381959   0.000000
     5  C    2.435161   1.415513   2.801879   2.432074   0.000000
     6  C    2.845057   2.464710   2.448081   1.420169   1.432706
     7  C    3.733468   2.467544   4.225419   3.741786   1.429764
     8  C    4.848951   3.707472   5.051977   4.235305   2.422705
     9  C    4.299770   3.786469   3.798482   2.536199   2.489443
    10  C    5.094839   4.241134   4.895255   3.773848   2.827524
    11  C    5.275127   5.020522   4.454752   3.081603   3.838944
    12  C    6.488040   5.661399   6.179102   4.955820   4.248989
    13  C    6.617217   6.260141   5.817789   4.436442   4.979115
    14  C    5.306159   5.363313   4.275430   3.028715   4.435686
    15  C    7.111881   6.494630   6.545098   5.206371   5.107569
    16  C    6.570852   6.711929   5.447726   4.271236   5.801119
    17  C    7.680729   7.491675   6.709859   5.349730   6.285766
    18  C    8.980901   8.747345   8.016512   6.658250   7.500793
    19  C    7.667417   7.683548   6.567413   5.296427   6.624451
    20  C    9.365447   9.010345   8.506307   7.157429   7.720235
    21  C   10.099717   9.964621   9.046938   7.720235   8.761031
    22  C    8.963976   9.057236   7.802967   6.592643   8.034989
    23  C   11.377012  11.199658  10.340457   9.010345   9.964621
    24  C   10.705731  10.340457   9.842635   8.506307   9.046938
    25  C   10.067089  10.074889   8.930995   7.670232   8.967639
    26  C   11.658975  11.377012  10.705731   9.365447  10.099717
    27  H    1.085825   2.144282   2.168298   3.404342   3.420444
    28  H    2.144376   1.086946   3.396334   3.871942   2.156117
    29  H    2.164982   3.387770   1.086014   2.137365   3.886771
    30  H    3.393495   3.864719   2.125012   1.082095   3.416044
    31  H    4.052737   2.679256   4.836391   4.597176   2.171571
    32  H    5.813507   4.590475   6.107788   5.317781   3.414427
    33  H    4.563478   4.767952   3.536253   2.478475   4.058989
    34  H    7.206457   6.240273   7.046993   5.894486   4.853317
    35  H    8.190656   7.550567   7.615411   6.269150   6.154299
    36  H    6.900382   7.196984   5.729024   4.723908   6.436724
    37  H    8.708726   8.275458   7.946870   6.622488   6.979257
    38  H    9.159428   9.374427   7.955008   6.850362   8.460621
    39  H   12.231424  12.111178  11.147942   9.839024  10.901129
    40  H   11.110253  10.674550  10.324266   9.014841   9.378932
    41  H   11.046261  11.100238   9.878176   8.651430  10.017454
    42  H   12.700792  12.404206  11.753548  10.419561  11.120871
                    6          7          8          9         10
     6  C    0.000000
     7  C    2.476362   0.000000
     8  C    2.833537   1.360932   0.000000
     9  C    1.455364   2.852931   2.472172   0.000000
    10  C    2.461343   2.431146   1.430600   1.417527   0.000000
    11  C    2.567552   4.289772   3.771790   1.450034   2.456876
    12  C    3.764682   3.719758   2.470317   2.453565   1.422237
    13  C    3.834998   5.134737   4.281877   2.491876   2.851970
    14  C    3.072976   5.187329   4.925957   2.519154   3.744190
    15  C    4.277454   4.861577   3.728388   2.834381   2.431832
    16  C    4.432772   6.507305   6.130887   3.767420   4.851776
    17  C    5.028694   6.555057   5.731458   3.814379   4.301794
    18  C    6.300812   7.633662   6.669847   5.028694   5.270027
    19  C    5.270027   7.127540   6.504472   4.301794   5.109133
    20  C    6.658250   7.670232   6.592643   5.349730   5.296427
    21  C    7.500793   8.967639   8.034989   6.285766   6.624451
    22  C    6.669847   8.551018   7.906044   5.731458   6.504472
    23  C    8.747345  10.074889   9.057236   7.491675   7.683548
    24  C    8.016512   8.930995   7.802967   6.709859   6.567413
    25  C    7.633662   9.344553   8.551018   6.555057   7.127540
    26  C    8.980901  10.067089   8.963976   7.680729   7.667417
    27  H    3.930744   4.608028   5.808941   5.385433   6.152303
    28  H    3.439863   2.669646   4.023627   4.643319   4.851082
    29  H    3.425463   5.307774   6.107325   4.671397   5.857986
    30  H    2.168202   4.619909   4.886561   2.775555   4.139229
    31  H    3.452068   1.086592   2.132156   3.938643   3.422234
    32  H    3.919398   2.130677   1.086636   3.440778   2.167701
    33  H    2.784017   5.012958   5.031081   2.743298   4.075574
    34  H    4.622090   4.030109   2.672665   3.429016   2.164163
    35  H    5.358625   5.804915   4.585205   3.915622   3.405493
    36  H    5.096147   7.259699   7.008446   4.641962   5.798947
    37  H    6.021392   6.849317   5.757996   4.734297   4.538710
    38  H    7.085285   9.094873   8.568166   6.304128   7.205939
    39  H    9.649004  11.058896  10.064400   8.423825   8.678437
    40  H    8.453835   9.152633   7.986899   7.165695   6.865237
    41  H    8.672987  10.414146   9.624611   7.621890   8.204082
    42  H   10.026636  11.042895   9.908858   8.722528   8.648874
                   11         12         13         14         15
    11  C    0.000000
    12  C    2.804373   0.000000
    13  C    1.429685   2.436366   0.000000
    14  C    1.429055   4.183636   2.445955   0.000000
    15  C    2.445955   1.366250   1.429055   3.709305   0.000000
    16  C    2.436366   4.986953   2.804373   1.366250   4.183636
    17  C    2.491876   3.767420   1.450034   2.834381   2.519154
    18  C    3.834998   4.432772   2.567552   4.277454   3.072976
    19  C    2.851970   4.851776   2.456876   2.431832   3.744190
    20  C    4.436442   4.271236   3.081603   5.206371   3.028715
    21  C    4.979115   5.801119   3.838944   5.107569   4.435686
    22  C    4.281877   6.130887   3.771790   3.728388   4.925957
    23  C    6.260141   6.711929   5.020522   6.494630   5.363313
    24  C    5.817789   5.447726   4.454752   6.545098   4.275430
    25  C    5.134737   6.507305   4.289772   4.861577   5.187329
    26  C    6.617217   6.570852   5.275127   7.111881   5.306159
    27  H    6.337821   7.553604   7.690043   6.283760   8.196603
    28  H    5.957391   6.245907   7.134168   6.375516   7.218045
    29  H    5.104561   7.079132   6.444705   4.697669   7.311797
    30  H    2.795524   5.103218   4.066346   2.465963   5.066821
    31  H    5.372270   4.600630   6.192727   6.236997   5.825073
    32  H    4.614950   2.669719   4.876793   5.842636   4.033147
    33  H    2.173448   4.799973   3.423610   1.081743   4.565585
    34  H    3.885999   1.086587   3.419652   5.249239   2.128725
    35  H    3.423610   2.115586   2.173448   4.565585   1.081743
    36  H    3.419652   6.018280   3.885999   2.128725   5.249239
    37  H    4.066346   3.526632   2.795524   5.066821   2.465963
    38  H    4.876793   6.972105   4.614950   4.033147   5.842636
    39  H    7.134168   7.730798   5.957391   7.218045   6.375516
    40  H    6.444705   5.700965   5.104561   7.311797   4.697669
    41  H    6.192727   7.563094   5.372270   5.825073   6.236997
    42  H    7.690043   7.504246   6.337821   8.196603   6.283760
                   16         17         18         19         20
    16  C    0.000000
    17  C    2.453565   0.000000
    18  C    3.764682   1.455364   0.000000
    19  C    1.422237   1.417527   2.461343   0.000000
    20  C    4.955820   2.536199   1.420169   3.773848   0.000000
    21  C    4.248989   2.489443   1.432706   2.827524   2.432074
    22  C    2.470317   2.472172   2.833537   1.430600   4.235305
    23  C    5.661399   3.786469   2.464710   4.241134   2.785446
    24  C    6.179102   3.798482   2.448081   4.895255   1.381959
    25  C    3.719758   2.852931   2.476362   2.431146   3.741786
    26  C    6.488040   4.299770   2.845057   5.094839   2.422669
    27  H    7.504246   8.722528  10.026636   8.648874  10.419561
    28  H    7.730798   8.423825   9.649004   8.678437   9.839024
    29  H    5.700965   7.165695   8.453835   6.865237   9.014841
    30  H    3.526632   4.734297   6.021392   4.538710   6.622488
    31  H    7.563094   7.621890   8.672987   8.204082   8.651430
    32  H    6.972105   6.304128   7.085285   7.205939   6.850362
    33  H    2.115586   3.915622   5.358625   3.405493   6.269150
    34  H    6.018280   4.641962   5.096147   5.798947   4.723908
    35  H    4.799973   2.743298   2.784017   4.075574   2.478475
    36  H    1.086587   3.429016   4.622090   2.164163   5.894486
    37  H    5.103218   2.775555   2.168202   4.139229   1.082095
    38  H    2.669719   3.440778   3.919398   2.167701   5.317781
    39  H    6.245907   4.643319   3.439863   4.851082   3.871942
    40  H    7.079132   4.671397   3.425463   5.857986   2.137365
    41  H    4.600630   3.938643   3.452068   3.422234   4.597176
    42  H    7.553604   5.385433   3.930744   6.152303   3.404342
                   21         22         23         24         25
    21  C    0.000000
    22  C    2.422705   0.000000
    23  C    1.415513   3.707472   0.000000
    24  C    2.801879   5.051977   2.404877   0.000000
    25  C    1.429764   1.360932   2.467544   4.225419   0.000000
    26  C    2.435161   4.848951   1.379172   1.407891   3.733468
    27  H   11.120871   9.908858  12.404206  11.753548  11.042895
    28  H   10.901129  10.064400  12.111178  11.147942  11.058896
    29  H    9.378932   7.986899  10.674550  10.324266   9.152633
    30  H    6.979257   5.757996   8.275458   7.946870   6.849317
    31  H   10.017454   9.624611  11.100238   9.878176  10.414146
    32  H    8.460621   8.568166   9.374427   7.955008   9.094873
    33  H    6.154299   4.585205   7.550567   7.615411   5.804915
    34  H    6.436724   7.008446   7.196984   5.729024   7.259699
    35  H    4.058989   5.031081   4.767952   3.536253   5.012958
    36  H    4.853317   2.672665   6.240273   7.046993   4.030109
    37  H    3.416044   4.886561   3.864719   2.125012   4.619909
    38  H    3.414427   1.086636   4.590475   6.107788   2.130677
    39  H    2.156117   4.023627   1.086946   3.396334   2.669646
    40  H    3.886771   6.107325   3.387770   1.086014   5.307774
    41  H    2.171571   2.132156   2.679256   4.836391   1.086592
    42  H    3.420444   5.808941   2.144282   2.168298   4.608028
                   26         27         28         29         30
    26  C    0.000000
    27  H   12.700792   0.000000
    28  H   12.231424   2.478320   0.000000
    29  H   11.110253   2.496950   4.293663   0.000000
    30  H    8.708726   4.284242   4.950418   2.436608   0.000000
    31  H   11.046261   4.741047   2.420169   5.900896   5.550218
    32  H    9.159428   6.721394   4.722451   7.167969   5.950114
    33  H    8.190656   5.476220   5.787706   3.918411   2.058869
    34  H    6.900382   8.241876   6.676584   7.992792   6.125239
    35  H    4.563478   9.274825   8.241516   8.360640   6.073026
    36  H    7.206457   7.745727   8.223268   5.825099   3.944458
    37  H    3.393495   9.761047   9.055300   8.524717   6.201395
    38  H    5.813507  10.042942  10.398838   8.029820   5.981779
    39  H    2.144376  13.242982  13.043998  11.423030   9.055300
    40  H    2.164982  12.150383  11.423030  10.844069   8.524717
    41  H    4.052737  12.000659  12.093434  10.039805   7.796779
    42  H    1.085825  13.740535  13.242982  12.150383   9.761047
                   31         32         33         34         35
    31  H    0.000000
    32  H    2.470548   0.000000
    33  H    5.994822   6.025797   0.000000
    34  H    4.725325   2.410442   5.840600   0.000000
    35  H    6.713709   4.698282   5.491920   2.436037   0.000000
    36  H    8.284082   7.885398   2.436037   7.043986   5.840600
    37  H    7.796779   5.981779   6.073026   3.944458   2.058869
    38  H   10.157853   9.292895   4.698282   7.885398   6.025797
    39  H   12.093434  10.398838   8.241516   8.223268   5.787706
    40  H   10.039805   8.029820   8.360640   5.825099   3.918411
    41  H   11.482681  10.157853   6.713709   8.284082   5.994822
    42  H   12.000659  10.042942   9.274825   7.745727   5.476220
                   36         37         38         39         40
    36  H    0.000000
    37  H    6.125239   0.000000
    38  H    2.410442   5.950114   0.000000
    39  H    6.676584   4.950418   4.722451   0.000000
    40  H    7.992792   2.436608   7.167969   4.293663   0.000000
    41  H    4.725325   5.550218   2.470548   2.420169   5.900896
    42  H    8.241876   4.284242   6.721394   2.478320   2.496950
                   41         42
    41  H    0.000000
    42  H    4.741047   0.000000
 Stoichiometry    C26H16
 Framework group  C2[X(C26H16)]
 Deg. of freedom    61
 Full point group                 C2      NOp   2
 RotChk:  IX=0 Diff= 3.48D-05
 Largest Abelian subgroup         C2      NOp   2
 Largest concise Abelian subgroup C2      NOp   2
                         Standard orientation:                         
 ---------------------------------------------------------------------
 Center     Atomic      Atomic             Coordinates (Angstroms)
 Number     Number       Type             X           Y           Z
 ---------------------------------------------------------------------
      1          6           0        1.226641    5.698971    0.856822
      2          6           0       -0.023966    5.599778    0.283886
      3          6           0        1.937856    4.523724    1.165244
      4          6           0        1.421623    3.284233    0.838175
      5          6           0       -0.587336    4.340962   -0.034977
      6          6           0        0.174496    3.145570    0.173097
      7          6           0       -1.937856    4.251456   -0.495746
      8          6           0       -2.529367    3.037875   -0.667413
      9          6           0       -0.404164    1.863873   -0.201723
     10          6           0       -1.787511    1.824998   -0.508684
     11          6           0        0.345547    0.625777   -0.289189
     12          6           0       -2.427470    0.569927   -0.703637
     13          6           0       -0.345547   -0.625777   -0.289189
     14          6           0        1.752712    0.606413   -0.537607
     15          6           0       -1.752712   -0.606413   -0.537607
     16          6           0        2.427470   -0.569927   -0.703637
     17          6           0        0.404164   -1.863873   -0.201723
     18          6           0       -0.174496   -3.145570    0.173097
     19          6           0        1.787511   -1.824998   -0.508684
     20          6           0       -1.421623   -3.284233    0.838175
     21          6           0        0.587336   -4.340962   -0.034977
     22          6           0        2.529367   -3.037875   -0.667413
     23          6           0        0.023966   -5.599778    0.283886
     24          6           0       -1.937856   -4.523724    1.165244
     25          6           0        1.937856   -4.251456   -0.495746
     26          6           0       -1.226641   -5.698971    0.856822
     27          1           0        1.642769    6.670973    1.103935
     28          1           0       -0.612927    6.493134    0.092857
     29          1           0        2.890898    4.587065    1.682086
     30          1           0        1.964465    2.399000    1.142502
     31          1           0       -2.497365    5.169735   -0.651941
     32          1           0       -3.575565    2.967290   -0.952485
     33          1           0        2.273446    1.540045   -0.702943
     34          1           0       -3.477340    0.559050   -0.983502
     35          1           0       -2.273446   -1.540045   -0.702943
     36          1           0        3.477340   -0.559050   -0.983502
     37          1           0       -1.964465   -2.399000    1.142502
     38          1           0        3.575565   -2.967290   -0.952485
     39          1           0        0.612927   -6.493134    0.092857
     40          1           0       -2.890898   -4.587065    1.682086
     41          1           0        2.497365   -5.169735   -0.651941
     42          1           0       -1.642769   -6.670973    1.103935
 ---------------------------------------------------------------------
 Rotational constants (GHZ):           0.5262158           0.1188202           0.1020526
 Leave Link  202 at Thu Sep  8 15:02:44 2022, MaxMem=  1342177280 cpu:               3.4 elap:               0.1
 (Enter /mnt/opt/groups/app-gaussian/g16-avx2/l301.exe)
 Standard basis: 6-31G(d,p) (6D, 7F)
 Ernie: Thresh=  0.10000D-02 Tol=  0.10000D-05 Strict=F.
 There are   235 symmetry adapted cartesian basis functions of A   symmetry.
 There are   235 symmetry adapted cartesian basis functions of B   symmetry.
 There are   235 symmetry adapted basis functions of A   symmetry.
 There are   235 symmetry adapted basis functions of B   symmetry.
   470 basis functions,   840 primitive gaussians,   470 cartesian basis functions
    86 alpha electrons       86 beta electrons
       nuclear repulsion energy      2012.3505497148 Hartrees.
 IExCor=  402 DFT=T Ex+Corr=B3LYP ExCW=0 ScaHFX=  0.200000
 ScaDFX=  0.800000  0.720000  1.000000  0.810000 ScalE2=  1.000000  1.000000
 IRadAn=      5 IRanWt=     -1 IRanGd=            0 ICorTp=0 IEmpDi=131
 NAtoms=   42 NActive=   42 NUniq=   21 SFac= 4.00D+00 NAtFMM=   60 NAOKFM=F Big=F
 Integral buffers will be    131072 words long.
 Raffenetti 2 integral format.
 Two-electron integral symmetry is turned on.
 R6Disp:  Grimme-D3 Dispersion energy=       -0.0404402131 Hartrees.
 Nuclear repulsion after empirical dispersion term =     2012.3101095017 Hartrees.
 Leave Link  301 at Thu Sep  8 15:02:44 2022, MaxMem=  1342177280 cpu:               4.4 elap:               0.1
 (Enter /mnt/opt/groups/app-gaussian/g16-avx2/l302.exe)
 NPDir=0 NMtPBC=     1 NCelOv=     1 NCel=       1 NClECP=     1 NCelD=      1
         NCelK=      1 NCelE2=     1 NClLst=     1 CellRange=     0.0.
 One-electron integrals computed using PRISM.
 One-electron integral symmetry used in STVInt
 NBasis=   470 RedAO= T EigKep=  1.84D-04  NBF=   235   235
 NBsUse=   470 1.00D-06 EigRej= -1.00D+00 NBFU=   235   235
 Precomputing XC quadrature grid using
 IXCGrd= 4 IRadAn=           5 IRanWt=          -1 IRanGd=           0 AccXCQ= 1.00D-12.
 Generated NRdTot=       0 NPtTot=           0 NUsed=           0 NTot=          32
 NSgBfM=   461   461   461   461   461 MxSgAt=    42 MxSgA2=    42.
 Leave Link  302 at Thu Sep  8 15:02:46 2022, MaxMem=  1342177280 cpu:             112.6 elap:               2.5
 (Enter /mnt/opt/groups/app-gaussian/g16-avx2/l303.exe)
 DipDrv:  MaxL=1.
 Leave Link  303 at Thu Sep  8 15:02:47 2022, MaxMem=  1342177280 cpu:               7.0 elap:               0.2
 (Enter /mnt/opt/groups/app-gaussian/g16-avx2/l401.exe)
 Initial guess from the checkpoint file:  "/scratch/9832371.torquesrv1.cis.gov.pl/Gau-143617.chk"
 B after Tr=     0.000000   -0.000000    0.000000
         Rot=    1.000000   -0.000000   -0.000000    0.000011 Ang=   0.00 deg.
 Guess basis will be translated and rotated to current coordinates.
 JPrj=2 DoOrth=T DoCkMO=T.
 Initial guess orbital symmetries:
       Occupied  (A) (B) (A) (B) (A) (B) (A) (B) (A) (B) (B) (A)
                 (B) (A) (A) (B) (A) (B) (B) (A) (A) (B) (A) (B)
                 (A) (B) (A) (B) (A) (B) (A) (B) (B) (A) (A) (B)
                 (B) (A) (A) (B) (B) (A) (A) (B) (B) (A) (A) (B)
                 (B) (A) (A) (B) (A) (B) (A) (B) (A) (B) (A) (B)
                 (A) (B) (A) (A) (B) (A) (B) (B) (A) (B) (A) (A)
                 (B) (B) (B) (A) (A) (A) (B) (B) (A) (A) (B) (B)
                 (A) (A)
       Virtual   (B) (B) (A) (A) (B) (B) (A) (A) (B) (B) (A) (B)
                 (A) (A) (A) (B) (B) (B) (A) (A) (B) (B) (A) (B)
                 (A) (A) (B) (A) (B) (B) (A) (A) (B) (B) (A) (B)
                 (A) (A) (B) (B) (B) (A) (B) (A) (B) (A) (A) (B)
                 (B) (A) (A) (B) (A) (A) (B) (A) (B) (B) (B) (A)
                 (A) (B) (B) (A) (B) (A) (A) (B) (A) (A) (B) (B)
                 (B) (A) (B) (A) (A) (B) (B) (A) (A) (B) (A) (A)
                 (B) (B) (A) (B) (B) (A) (B) (A) (A) (B) (A) (B)
                 (A) (B) (A) (B) (B) (A) (A) (B) (A) (B) (A) (A)
                 (B) (B) (A) (B) (A) (B) (B) (A) (A) (B) (B) (A)
                 (A) (A) (B) (B) (A) (B) (A) (B) (A) (B) (A) (B)
                 (A) (A) (B) (A) (B) (A) (B) (B) (B) (B) (A) (B)
                 (A) (A) (A) (B) (A) (B) (A) (B) (A) (B) (A) (B)
                 (A) (B) (A) (A) (B) (B) (A) (B) (A) (B) (A) (B)
                 (A) (A) (B) (A) (B) (B) (A) (B) (A) (A) (B) (A)
                 (B) (B) (A) (B) (A) (B) (A) (B) (A) (B) (A) (B)
                 (A) (B) (A) (B) (B) (A) (A) (A) (B) (A) (B) (B)
                 (A) (B) (A) (A) (B) (A) (B) (A) (B) (B) (A) (A)
                 (B) (A) (B) (B) (A) (A) (B) (A) (B) (B) (A) (A)
                 (B) (A) (B) (A) (B) (A) (B) (B) (A) (B) (A) (B)
                 (A) (B) (A) (B) (A) (B) (A) (A) (B) (B) (A) (A)
                 (B) (B) (A) (B) (A) (B) (B) (A) (A) (B) (A) (B)
                 (A) (B) (A) (B) (A) (B) (A) (B) (A) (B) (A) (B)
                 (A) (B) (A) (A) (B) (B) (A) (A) (B) (A) (B) (A)
                 (B) (A) (B) (B) (A) (A) (B) (A) (B) (B) (B) (A)
                 (A) (B) (A) (B) (A) (B) (A) (A) (B) (B) (A) (B)
                 (A) (A) (B) (B) (A) (B) (B) (A) (B) (A) (A) (B)
                 (B) (A) (A) (B) (B) (A) (A) (B) (B) (A) (B) (A)
                 (B) (A) (A) (B) (A) (B) (A) (A) (B) (B) (A) (B)
                 (A) (B) (A) (B) (A) (B) (B) (A) (B) (A) (A) (B)
                 (A) (B) (A) (B) (B) (A) (A) (B) (B) (A) (A) (B)
                 (B) (A) (A) (B) (B) (A) (A) (B) (A) (B) (A) (B)
 The electronic state of the initial guess is 1-A.
 Leave Link  401 at Thu Sep  8 15:02:48 2022, MaxMem=  1342177280 cpu:              65.7 elap:               1.4
 (Enter /mnt/opt/groups/app-gaussian/g16-avx2/l502.exe)
 Two-electron integrals replicated using symmetry.
 Closed shell SCF:
 Using DIIS extrapolation, IDIIS=    10.
 NGot=  1342177280 LenX=  1341706032 LenY=  1341484662
 Requested convergence on RMS density matrix=1.00D-08 within 500 cycles.
 Requested convergence on MAX density matrix=1.00D-06.
 Requested convergence on             energy=1.00D-06.
 Level shift goal  0.100 maximum shift  0.100.
 No special actions if energy rises.
 Dynamic level shift is on during FON iterations.

 Cycle   1  Pass 1  IDiag  1:
 FoFJK:  IHMeth= 1 ICntrl=       0 DoSepK=F KAlg= 0 I1Cent=           0 FoldK=F
 IRaf= 670000000 NMat=       1 IRICut=       1 DoRegI=T DoRafI=F ISym2E= 2 IDoP0=0 IntGTp=1.
 FoFCou: FMM=F IPFlag=           0 FMFlag=      100000 FMFlg1=           0
         NFxFlg=           0 DoJE=F BraDBF=F KetDBF=F FulRan=T
         wScrn=  0.000000 ICntrl=         0 IOpCl=  0 I1Cent=           0 NGrid=           0
         NMat0=    1 NMatS0=      1 NMatT0=    0 NMatD0=    1 NMtDS0=    0 NMtDT0=    0
 Integrals replicated using symmetry in FoFCou.
 E= -1000.51824195250    
 DIIS: error= 3.13D-05 at cycle   1 NSaved=   1.
 NSaved= 1 IEnMin= 1 EnMin= -1000.51824195250     IErMin= 1 ErrMin= 3.13D-05
 ErrMax= 3.13D-05  0.00D+00 EMaxC= 1.00D+00 BMatC= 2.94D-07 BMatP= 2.94D-07
 IDIUse=1 WtCom= 1.00D+00 WtEn= 0.00D+00
 Coeff-Com:  0.100D+01
 Coeff:      0.100D+01
 Gap=     0.146 Goal=     0.100 Shift=    0.000
 RMSDP=2.54D-06 MaxDP=7.13D-05              OVMax= 1.38D-04

 Cycle   2  Pass 1  IDiag  1:
 E= -1000.51824261905     Delta-E=       -0.000000666548 Rises=F Damp=F
 DIIS: error= 4.54D-06 at cycle   2 NSaved=   2.
 NSaved= 2 IEnMin= 2 EnMin= -1000.51824261905     IErMin= 2 ErrMin= 4.54D-06
 ErrMax= 4.54D-06  0.00D+00 EMaxC= 1.00D+00 BMatC= 4.08D-09 BMatP= 2.94D-07
 IDIUse=1 WtCom= 1.00D+00 WtEn= 0.00D+00
 Coeff-Com: -0.796D-01 0.108D+01
 Coeff:     -0.796D-01 0.108D+01
 Gap=     0.146 Goal=     0.100 Shift=    0.000
 RMSDP=3.82D-07 MaxDP=1.17D-05 DE=-6.67D-07 OVMax= 3.03D-05

 Cycle   3  Pass 1  IDiag  1:
 E= -1000.51824262506     Delta-E=       -0.000000006010 Rises=F Damp=F
 DIIS: error= 2.60D-06 at cycle   3 NSaved=   3.
 NSaved= 3 IEnMin= 3 EnMin= -1000.51824262506     IErMin= 3 ErrMin= 2.60D-06
 ErrMax= 2.60D-06  0.00D+00 EMaxC= 1.00D+00 BMatC= 4.01D-09 BMatP= 4.08D-09
 IDIUse=1 WtCom= 1.00D+00 WtEn= 0.00D+00
 Coeff-Com: -0.517D-01 0.617D+00 0.434D+00
 Coeff:     -0.517D-01 0.617D+00 0.434D+00
 Gap=     0.146 Goal=     0.100 Shift=    0.000
 RMSDP=1.97D-07 MaxDP=6.95D-06 DE=-6.01D-09 OVMax= 2.33D-05

 Cycle   4  Pass 1  IDiag  1:
 E= -1000.51824262942     Delta-E=       -0.000000004361 Rises=F Damp=F
 DIIS: error= 6.73D-07 at cycle   4 NSaved=   4.
 NSaved= 4 IEnMin= 4 EnMin= -1000.51824262942     IErMin= 4 ErrMin= 6.73D-07
 ErrMax= 6.73D-07  0.00D+00 EMaxC= 1.00D+00 BMatC= 2.34D-10 BMatP= 4.01D-09
 IDIUse=1 WtCom= 1.00D+00 WtEn= 0.00D+00
 Coeff-Com: -0.102D-01 0.101D+00 0.202D+00 0.707D+00
 Coeff:     -0.102D-01 0.101D+00 0.202D+00 0.707D+00
 Gap=     0.146 Goal=     0.100 Shift=    0.000
 RMSDP=5.99D-08 MaxDP=2.30D-06 DE=-4.36D-09 OVMax= 6.32D-06

 Cycle   5  Pass 1  IDiag  1:
 E= -1000.51824262966     Delta-E=       -0.000000000239 Rises=F Damp=F
 DIIS: error= 2.30D-07 at cycle   5 NSaved=   5.
 NSaved= 5 IEnMin= 5 EnMin= -1000.51824262966     IErMin= 5 ErrMin= 2.30D-07
 ErrMax= 2.30D-07  0.00D+00 EMaxC= 1.00D+00 BMatC= 5.24D-11 BMatP= 2.34D-10
 IDIUse=1 WtCom= 1.00D+00 WtEn= 0.00D+00
 Coeff-Com:  0.973D-03-0.241D-01 0.581D-01 0.405D+00 0.560D+00
 Coeff:      0.973D-03-0.241D-01 0.581D-01 0.405D+00 0.560D+00
 Gap=     0.146 Goal=     0.100 Shift=    0.000
 RMSDP=2.32D-08 MaxDP=9.45D-07 DE=-2.39D-10 OVMax= 2.30D-06

 Cycle   6  Pass 1  IDiag  1:
 E= -1000.51824262971     Delta-E=       -0.000000000050 Rises=F Damp=F
 DIIS: error= 8.50D-08 at cycle   6 NSaved=   6.
 NSaved= 6 IEnMin= 6 EnMin= -1000.51824262971     IErMin= 6 ErrMin= 8.50D-08
 ErrMax= 8.50D-08  0.00D+00 EMaxC= 1.00D+00 BMatC= 5.62D-12 BMatP= 5.24D-11
 IDIUse=1 WtCom= 1.00D+00 WtEn= 0.00D+00
 Coeff-Com:  0.131D-02-0.219D-01 0.179D-01 0.180D+00 0.331D+00 0.491D+00
 Coeff:      0.131D-02-0.219D-01 0.179D-01 0.180D+00 0.331D+00 0.491D+00
 Gap=     0.146 Goal=     0.100 Shift=    0.000
 RMSDP=7.60D-09 MaxDP=2.20D-07 DE=-5.00D-11 OVMax= 8.36D-07

 SCF Done:  E(RB3LYP) =  -1000.51824263     A.U. after    6 cycles
            NFock=  6  Conv=0.76D-08     -V/T= 2.0098
 KE= 9.907777697710D+02 PE=-6.341052409270D+03 EE= 2.337446287368D+03
 Leave Link  502 at Thu Sep  8 15:03:08 2022, MaxMem=  1342177280 cpu:             927.7 elap:              20.0
 (Enter /mnt/opt/groups/app-gaussian/g16-avx2/l701.exe)
 ... and contract with generalized density number  0.
 Compute integral first derivatives.
 R6Disp: Adding Grimme-D3 dispersion energy 1st derivatives to the gradient.
 Leave Link  701 at Thu Sep  8 15:03:09 2022, MaxMem=  1342177280 cpu:              59.0 elap:               1.3
 (Enter /mnt/opt/groups/app-gaussian/g16-avx2/l702.exe)
 L702 exits ... SP integral derivatives will be done elsewhere.
 Leave Link  702 at Thu Sep  8 15:03:10 2022, MaxMem=  1342177280 cpu:               2.1 elap:               0.1
 (Enter /mnt/opt/groups/app-gaussian/g16-avx2/l703.exe)
 Integral derivatives from FoFJK, PRISM(SPDF).
 Compute integral first derivatives, UseDBF=F ICtDFT=           0.
 Calling FoFJK, ICntrl=      2127 FMM=F ISym2X=1 I1Cent= 0 IOpClX= 0 NMat=1 NMatS=1 NMatT=0.
 FoFJK:  IHMeth= 1 ICntrl=    2127 DoSepK=F KAlg= 0 I1Cent=           0 FoldK=F
 IRaf=         0 NMat=       1 IRICut=       1 DoRegI=T DoRafI=F ISym2E= 1 IDoP0=0 IntGTp=1.
 FoFCou: FMM=F IPFlag=           0 FMFlag=      100000 FMFlg1=         800
         NFxFlg=           0 DoJE=F BraDBF=F KetDBF=F FulRan=T
         wScrn=  0.000000 ICntrl=      2127 IOpCl=  0 I1Cent=           0 NGrid=           0
         NMat0=    1 NMatS0=      1 NMatT0=    0 NMatD0=    1 NMtDS0=    0 NMtDT0=    0
 Petite list used in FoFCou.
 Leave Link  703 at Thu Sep  8 15:03:15 2022, MaxMem=  1342177280 cpu:             264.5 elap:               5.7
 (Enter /mnt/opt/groups/app-gaussian/g16-avx2/l716.exe)
 Dipole        =-2.66453526D-15-1.20792265D-13 2.19110896D-02
 ***** Axes restored to original set *****
 -------------------------------------------------------------------
 Center     Atomic                   Forces (Hartrees/Bohr)
 Number     Number              X              Y              Z
 -------------------------------------------------------------------
      1        6           0.000000606    0.000000050    0.000001739
      2        6          -0.000001469    0.000001515   -0.000000355
      3        6           0.000000890   -0.000000156    0.000000829
      4        6           0.000001203   -0.000009692   -0.000012853
      5        6          -0.000000877    0.000000354   -0.000002190
      6        6           0.000003996   -0.000001785   -0.000001522
      7        6          -0.000002821    0.000002445    0.000001224
      8        6          -0.000003065    0.000001077   -0.000001225
      9        6           0.000000719   -0.000001545    0.000005988
     10        6           0.000001012   -0.000000081   -0.000002137
     11        6           0.000004811   -0.000000017    0.000003293
     12        6          -0.000003841   -0.000001375   -0.000000982
     13        6          -0.000004811    0.000000017    0.000003293
     14        6          -0.000004353    0.000009142    0.000008568
     15        6           0.000004353   -0.000009142    0.000008568
     16        6           0.000003841    0.000001375   -0.000000982
     17        6          -0.000000719    0.000001545    0.000005988
     18        6          -0.000003996    0.000001785   -0.000001522
     19        6          -0.000001012    0.000000081   -0.000002137
     20        6          -0.000001203    0.000009692   -0.000012853
     21        6           0.000000877   -0.000000354   -0.000002190
     22        6           0.000003065   -0.000001077   -0.000001225
     23        6           0.000001469   -0.000001515   -0.000000355
     24        6          -0.000000890    0.000000156    0.000000829
     25        6           0.000002821   -0.000002445    0.000001224
     26        6          -0.000000606   -0.000000050    0.000001739
     27        1           0.000001016   -0.000000097   -0.000000179
     28        1          -0.000000057   -0.000000193   -0.000000348
     29        1           0.000000300   -0.000000171    0.000000517
     30        1           0.000005253   -0.000013981   -0.000009320
     31        1           0.000001007    0.000000604   -0.000000940
     32        1           0.000000320   -0.000000364   -0.000000080
     33        1           0.000000977    0.000015483    0.000010466
     34        1           0.000000007    0.000000494   -0.000000493
     35        1          -0.000000977   -0.000015483    0.000010466
     36        1          -0.000000007   -0.000000494   -0.000000493
     37        1          -0.000005253    0.000013981   -0.000009320
     38        1          -0.000000320    0.000000364   -0.000000080
     39        1           0.000000057    0.000000193   -0.000000348
     40        1          -0.000000300    0.000000171    0.000000517
     41        1          -0.000001007   -0.000000604   -0.000000940
     42        1          -0.000001016    0.000000097   -0.000000179
 -------------------------------------------------------------------
 Cartesian Forces:  Max     0.000015483 RMS     0.000004475
 Leave Link  716 at Thu Sep  8 15:03:15 2022, MaxMem=  1342177280 cpu:               2.3 elap:               0.1
 (Enter /mnt/opt/groups/app-gaussian/g16-avx2/l103.exe)

 GradGradGradGradGradGradGradGradGradGradGradGradGradGradGradGradGradGrad
 Berny optimization.
 Using GEDIIS/GDIIS optimizer.
 FormGI is forming the generalized inverse of G from B-inverse, IUseBI=4.
 Internal  Forces:  Max     0.000036705 RMS     0.000009508
 Search for a local minimum.
 Step number   2 out of a maximum of  252
 All quantities printed in internal units (Hartrees-Bohrs-Radians)
 RMS Force = .95082D-05 SwitMx=.10000D-02 MixMth= 2
 Mixed Optimization -- En-DIIS/RFO-DIIS
 Swapping is turned off.
 Update second derivatives using D2CorX and points    1    2
 DE=  2.38D-08 DEPred=-2.95D-08 R=-8.05D-01
 Trust test=-8.05D-01 RLast= 1.64D-03 DXMaxT set to 1.50D-01
 ITU= -1  0
     Eigenvalues ---    0.01370   0.01562   0.01564   0.01615   0.01670
     Eigenvalues ---    0.01683   0.01710   0.01747   0.01753   0.01760
     Eigenvalues ---    0.01770   0.01771   0.01792   0.01793   0.01995
     Eigenvalues ---    0.02012   0.02018   0.02039   0.02045   0.02054
     Eigenvalues ---    0.02060   0.02071   0.02084   0.02087   0.02106
     Eigenvalues ---    0.02107   0.02110   0.02133   0.02156   0.02157
     Eigenvalues ---    0.02180   0.02180   0.02241   0.02245   0.02246
     Eigenvalues ---    0.02265   0.02281   0.02285   0.04071   0.15712
     Eigenvalues ---    0.15891   0.15940   0.15971   0.15979   0.15979
     Eigenvalues ---    0.15985   0.15988   0.15994   0.15994   0.15996
     Eigenvalues ---    0.15996   0.15997   0.15999   0.16000   0.16125
     Eigenvalues ---    0.21993   0.21993   0.22319   0.22375   0.22485
     Eigenvalues ---    0.22542   0.22678   0.22719   0.23790   0.23798
     Eigenvalues ---    0.24124   0.24148   0.24452   0.24541   0.24591
     Eigenvalues ---    0.24640   0.24700   0.28327   0.34991   0.35167
     Eigenvalues ---    0.35186   0.35204   0.35206   0.35209   0.35209
     Eigenvalues ---    0.35210   0.35268   0.35277   0.35297   0.35299
     Eigenvalues ---    0.35626   0.35741   0.35761   0.35783   0.35881
     Eigenvalues ---    0.35884   0.36026   0.36245   0.37013   0.37619
     Eigenvalues ---    0.38763   0.39108   0.39795   0.39996   0.40063
     Eigenvalues ---    0.40248   0.40405   0.40517   0.41171   0.41288
     Eigenvalues ---    0.41846   0.41861   0.42026   0.42178   0.43004
     Eigenvalues ---    0.43642   0.46944   0.47290   0.47505   0.48529
     Eigenvalues ---    0.48998   0.50185   0.50742   0.51254   0.52728
 En-DIIS/RFO-DIIS/Sim-DIIS IScMMF=       -3 using points:     2    1
 RFO step:  Lambda=-8.73603226D-08.
 NNeg= 0 NGDIIS= 2 SimSw=  2.50D-03 Rises=F DC=  2.38D-08 SmlDif=  1.00D-05
 NRisDI= 0 DoIntr=F SqrtH=F CThrHd= 10.0 CDAdj=  3.0
 RMS Error=  0.7016151137D-04 NUsed= 2 OKEnD=F EnDIS=F
 InvSVX:  RCond= 3.02D-06 Info=           0 Equed=N FErr=  1.75D-15 BErr=  2.55D-17
 DidBck=T Rises=F RFO-DIIS coefs:    0.55028    0.44972
 Iteration  1 RMS(Cart)=  0.00037023 RMS(Int)=  0.00000002
 Iteration  2 RMS(Cart)=  0.00000005 RMS(Int)=  0.00000000
 ITry= 1 IFail=0 DXMaxC= 1.75D-03 DCOld= 1.00D+10 DXMaxT= 1.50D-01 DXLimC= 3.00D+00 Rises=F
 ClnCor:  largest displacement from symmetrization is 5.52D-12 for atom    40.
 Variable       Old X    -DE/DX   Delta X   Delta X   Delta X     New X
                                 (Linear)    (Quad)   (Total)
    R1        2.60626   0.00001   0.00001  -0.00001   0.00000   2.60626
    R2        2.66053   0.00001   0.00002  -0.00002  -0.00001   2.66052
    R3        2.05191   0.00000   0.00000  -0.00000  -0.00000   2.05191
    R4        2.67493   0.00000   0.00000  -0.00001  -0.00000   2.67493
    R5        2.05403   0.00000   0.00001  -0.00001  -0.00000   2.05403
    R6        2.61152   0.00000   0.00000  -0.00001  -0.00000   2.61152
    R7        2.05227   0.00000   0.00000  -0.00000  -0.00000   2.05227
    R8        2.68373  -0.00001   0.00001  -0.00002  -0.00001   2.68372
    R9        2.04486   0.00001   0.00001  -0.00000   0.00001   2.04487
   R10        2.70742  -0.00001   0.00001  -0.00002  -0.00001   2.70741
   R11        2.70186   0.00001   0.00001  -0.00002  -0.00000   2.70186
   R12        2.75024  -0.00003   0.00000  -0.00003  -0.00003   2.75021
   R13        2.57179   0.00001   0.00001  -0.00000   0.00000   2.57179
   R14        2.05336   0.00000   0.00000  -0.00000  -0.00000   2.05336
   R15        2.70344   0.00001   0.00001  -0.00001   0.00000   2.70344
   R16        2.05344  -0.00000   0.00000  -0.00001  -0.00000   2.05344
   R17        2.67874  -0.00000   0.00001  -0.00002  -0.00001   2.67873
   R18        2.74017  -0.00003  -0.00000  -0.00002  -0.00003   2.74014
   R19        2.68764   0.00001   0.00001  -0.00000   0.00000   2.68764
   R20        2.70171  -0.00002   0.00000  -0.00001  -0.00001   2.70170
   R21        2.70052  -0.00000   0.00001  -0.00002  -0.00001   2.70051
   R22        2.58184   0.00001   0.00000  -0.00000   0.00000   2.58184
   R23        2.05335   0.00000   0.00000  -0.00001  -0.00000   2.05335
   R24        2.70052  -0.00000   0.00001  -0.00002  -0.00001   2.70051
   R25        2.74017  -0.00003  -0.00000  -0.00002  -0.00003   2.74014
   R26        2.58184   0.00001   0.00000  -0.00000   0.00000   2.58184
   R27        2.04420   0.00001   0.00001  -0.00000   0.00001   2.04421
   R28        2.04420   0.00001   0.00001  -0.00000   0.00001   2.04421
   R29        2.68764   0.00001   0.00001  -0.00000   0.00000   2.68764
   R30        2.05335   0.00000   0.00000  -0.00001  -0.00000   2.05335
   R31        2.75024  -0.00003   0.00000  -0.00003  -0.00003   2.75021
   R32        2.67874  -0.00000   0.00001  -0.00002  -0.00001   2.67873
   R33        2.68373  -0.00001   0.00001  -0.00002  -0.00001   2.68372
   R34        2.70742  -0.00001   0.00001  -0.00002  -0.00001   2.70741
   R35        2.70344   0.00001   0.00001  -0.00001   0.00000   2.70344
   R36        2.61152   0.00000   0.00000  -0.00001  -0.00000   2.61152
   R37        2.04486   0.00001   0.00001  -0.00000   0.00001   2.04487
   R38        2.67493   0.00000   0.00000  -0.00001  -0.00000   2.67493
   R39        2.70186   0.00001   0.00001  -0.00002  -0.00000   2.70186
   R40        2.57179   0.00001   0.00001  -0.00000   0.00000   2.57179
   R41        2.05344  -0.00000   0.00000  -0.00001  -0.00000   2.05344
   R42        2.60626   0.00001   0.00001  -0.00001   0.00000   2.60626
   R43        2.05403   0.00000   0.00001  -0.00001  -0.00000   2.05403
   R44        2.66053   0.00001   0.00002  -0.00002  -0.00001   2.66052
   R45        2.05227   0.00000   0.00000  -0.00000  -0.00000   2.05227
   R46        2.05336   0.00000   0.00000  -0.00000  -0.00000   2.05336
   R47        2.05191   0.00000   0.00000  -0.00000  -0.00000   2.05191
    A1        2.08179   0.00000   0.00000   0.00001   0.00001   2.08179
    A2        2.10184  -0.00000  -0.00001   0.00001   0.00000   2.10185
    A3        2.09879  -0.00000   0.00001  -0.00002  -0.00001   2.09878
    A4        2.11582  -0.00000   0.00000  -0.00000  -0.00000   2.11581
    A5        2.10045   0.00000  -0.00000   0.00001   0.00000   2.10045
    A6        2.06652   0.00000   0.00000   0.00000   0.00000   2.06652
    A7        2.10383  -0.00000  -0.00000   0.00000   0.00000   2.10383
    A8        2.09310   0.00000   0.00001  -0.00001  -0.00000   2.09310
    A9        2.08605   0.00000  -0.00001   0.00001   0.00000   2.08606
   A10        2.12521  -0.00001  -0.00000  -0.00001  -0.00001   2.12520
   A11        2.07120   0.00001   0.00000   0.00002   0.00002   2.07122
   A12        2.08560  -0.00000  -0.00000  -0.00001  -0.00001   2.08559
   A13        2.09168  -0.00001  -0.00000  -0.00001  -0.00001   2.09167
   A14        2.09926   0.00001   0.00001   0.00000   0.00001   2.09927
   A15        2.09075  -0.00000  -0.00000   0.00000  -0.00000   2.09075
   A16        2.04149   0.00002   0.00001   0.00002   0.00003   2.04151
   A17        2.16007  -0.00002  -0.00002  -0.00001  -0.00003   2.16004
   A18        2.07827   0.00000   0.00001  -0.00000   0.00001   2.07827
   A19        2.10252  -0.00000   0.00001  -0.00001   0.00000   2.10252
   A20        2.07123  -0.00000   0.00001  -0.00001  -0.00001   2.07122
   A21        2.10792   0.00000  -0.00001   0.00002   0.00001   2.10792
   A22        2.11371  -0.00000   0.00001  -0.00001  -0.00000   2.11371
   A23        2.10537   0.00000  -0.00001   0.00002   0.00001   2.10538
   A24        2.06383   0.00000   0.00000  -0.00001  -0.00000   2.06383
   A25        2.05776   0.00002   0.00002  -0.00000   0.00002   2.05777
   A26        2.16749  -0.00004  -0.00004  -0.00000  -0.00004   2.16745
   A27        2.05792   0.00002   0.00002   0.00000   0.00002   2.05794
   A28        2.10231  -0.00001  -0.00001   0.00000  -0.00001   2.10230
   A29        2.09395   0.00002   0.00001  -0.00001   0.00000   2.09396
   A30        2.08633  -0.00001  -0.00001   0.00001   0.00000   2.08633
   A31        2.09154  -0.00001   0.00000   0.00000   0.00000   2.09155
   A32        2.13077  -0.00001  -0.00002  -0.00000  -0.00002   2.13075
   A33        2.05344   0.00002   0.00001   0.00002   0.00003   2.05347
   A34        2.11872  -0.00001  -0.00000  -0.00000  -0.00000   2.11871
   A35        2.07020   0.00000   0.00001  -0.00001  -0.00000   2.07020
   A36        2.09424   0.00000  -0.00000   0.00001   0.00001   2.09425
   A37        2.05344   0.00002   0.00001   0.00002   0.00003   2.05347
   A38        2.09154  -0.00001   0.00000   0.00000   0.00000   2.09155
   A39        2.13077  -0.00001  -0.00002  -0.00000  -0.00002   2.13075
   A40        2.11660  -0.00001   0.00001  -0.00001  -0.00001   2.11659
   A41        2.08161  -0.00000  -0.00000  -0.00001  -0.00001   2.08160
   A42        2.07921   0.00001  -0.00000   0.00003   0.00003   2.07924
   A43        2.11660  -0.00001   0.00001  -0.00001  -0.00001   2.11659
   A44        2.07921   0.00001  -0.00000   0.00003   0.00003   2.07924
   A45        2.08161  -0.00000  -0.00000  -0.00001  -0.00001   2.08160
   A46        2.11872  -0.00001  -0.00000  -0.00000  -0.00000   2.11871
   A47        2.09424   0.00000  -0.00000   0.00001   0.00001   2.09425
   A48        2.07020   0.00000   0.00001  -0.00001  -0.00000   2.07020
   A49        2.16749  -0.00004  -0.00004  -0.00000  -0.00004   2.16745
   A50        2.05792   0.00002   0.00002   0.00000   0.00002   2.05794
   A51        2.05776   0.00002   0.00002  -0.00000   0.00002   2.05777
   A52        2.16007  -0.00002  -0.00002  -0.00001  -0.00003   2.16004
   A53        2.07827   0.00000   0.00001  -0.00000   0.00001   2.07827
   A54        2.04149   0.00002   0.00001   0.00002   0.00003   2.04151
   A55        2.08633  -0.00001  -0.00001   0.00001   0.00000   2.08633
   A56        2.09395   0.00002   0.00001  -0.00001   0.00000   2.09396
   A57        2.10231  -0.00001  -0.00001   0.00000  -0.00001   2.10230
   A58        2.12521  -0.00001  -0.00000  -0.00001  -0.00001   2.12520
   A59        2.08560  -0.00000  -0.00000  -0.00001  -0.00001   2.08559
   A60        2.07120   0.00001   0.00000   0.00002   0.00002   2.07122
   A61        2.09168  -0.00001  -0.00000  -0.00001  -0.00001   2.09167
   A62        2.09075  -0.00000  -0.00000   0.00000  -0.00000   2.09075
   A63        2.09926   0.00001   0.00001   0.00000   0.00001   2.09927
   A64        2.11371  -0.00000   0.00001  -0.00001  -0.00000   2.11371
   A65        2.06383   0.00000   0.00000  -0.00001  -0.00000   2.06383
   A66        2.10537   0.00000  -0.00001   0.00002   0.00001   2.10538
   A67        2.11582  -0.00000   0.00000  -0.00000  -0.00000   2.11581
   A68        2.06652   0.00000   0.00000   0.00000   0.00000   2.06652
   A69        2.10045   0.00000  -0.00000   0.00001   0.00000   2.10045
   A70        2.10383  -0.00000  -0.00000   0.00000   0.00000   2.10383
   A71        2.08605   0.00000  -0.00001   0.00001   0.00000   2.08606
   A72        2.09310   0.00000   0.00001  -0.00001  -0.00000   2.09310
   A73        2.10252  -0.00000   0.00001  -0.00001   0.00000   2.10252
   A74        2.07123  -0.00000   0.00001  -0.00001  -0.00001   2.07122
   A75        2.10792   0.00000  -0.00001   0.00002   0.00001   2.10792
   A76        2.08179   0.00000   0.00000   0.00001   0.00001   2.08179
   A77        2.10184  -0.00000  -0.00001   0.00001   0.00000   2.10185
   A78        2.09879  -0.00000   0.00001  -0.00002  -0.00001   2.09878
    D1       -0.03277   0.00000   0.00002   0.00001   0.00003  -0.03275
    D2        3.07804   0.00000   0.00002   0.00004   0.00006   3.07810
    D3       -3.13239  -0.00000  -0.00000  -0.00002  -0.00002  -3.13241
    D4       -0.02157   0.00000   0.00000   0.00001   0.00001  -0.02156
    D5        0.05629  -0.00000  -0.00001  -0.00003  -0.00004   0.05625
    D6       -3.06383  -0.00000  -0.00001  -0.00004  -0.00006  -3.06388
    D7       -3.12721   0.00000   0.00001  -0.00000   0.00001  -3.12720
    D8        0.03586  -0.00000   0.00000  -0.00001  -0.00001   0.03585
    D9       -0.05718   0.00000   0.00001   0.00003   0.00005  -0.05713
   D10        3.02564   0.00000   0.00003   0.00004   0.00008   3.02571
   D11        3.11461   0.00000   0.00001   0.00001   0.00002   3.11463
   D12       -0.08576   0.00000   0.00003   0.00001   0.00005  -0.08571
   D13        0.01161  -0.00000  -0.00003   0.00001  -0.00002   0.01159
   D14       -3.07762  -0.00000   0.00000  -0.00007  -0.00007  -3.07769
   D15        3.13181  -0.00000  -0.00002   0.00002  -0.00001   3.13180
   D16        0.04258  -0.00000   0.00001  -0.00006  -0.00005   0.04253
   D17       -0.09851   0.00001   0.00006   0.00004   0.00009  -0.09842
   D18        3.13216   0.00000   0.00006  -0.00006  -0.00001   3.13216
   D19        2.99030   0.00001   0.00003   0.00011   0.00014   2.99044
   D20       -0.06222   0.00000   0.00003   0.00002   0.00004  -0.06217
   D21        0.11987  -0.00001  -0.00005  -0.00005  -0.00010   0.11977
   D22       -3.10644  -0.00000  -0.00005   0.00004  -0.00001  -3.10645
   D23       -2.96324  -0.00001  -0.00007  -0.00006  -0.00013  -2.96337
   D24        0.09364  -0.00000  -0.00007   0.00003  -0.00004   0.09360
   D25       -3.01905  -0.00000  -0.00007   0.00002  -0.00005  -3.01910
   D26        0.06376   0.00000   0.00001  -0.00002  -0.00002   0.06375
   D27        0.06380  -0.00000  -0.00004   0.00002  -0.00002   0.06378
   D28       -3.13657   0.00000   0.00003  -0.00002   0.00001  -3.13656
   D29        2.83753   0.00001   0.00016   0.00003   0.00019   2.83772
   D30       -0.31097   0.00001   0.00005   0.00017   0.00022  -0.31075
   D31       -0.21323   0.00001   0.00016  -0.00007   0.00009  -0.21313
   D32        2.92146   0.00001   0.00005   0.00007   0.00012   2.92158
   D33       -0.09803   0.00001   0.00007  -0.00004   0.00003  -0.09800
   D34        3.06887   0.00000   0.00006  -0.00004   0.00002   3.06890
   D35        3.10359   0.00000   0.00000  -0.00000  -0.00000   3.10358
   D36       -0.01269  -0.00000  -0.00001   0.00000  -0.00001  -0.01270
   D37       -0.02908   0.00000   0.00002   0.00001   0.00003  -0.02905
   D38       -3.13338   0.00000   0.00003  -0.00004  -0.00001  -3.13340
   D39        3.08779   0.00000   0.00003   0.00000   0.00003   3.08782
   D40       -0.01651   0.00000   0.00004  -0.00005  -0.00001  -0.01652
   D41        0.18348  -0.00001  -0.00013   0.00005  -0.00008   0.18340
   D42       -2.99523  -0.00001  -0.00014   0.00010  -0.00005  -2.99528
   D43       -2.95164  -0.00001  -0.00004  -0.00008  -0.00012  -2.95176
   D44        0.15282  -0.00000  -0.00005  -0.00003  -0.00008   0.15275
   D45        2.83264   0.00001   0.00021  -0.00007   0.00014   2.83278
   D46       -0.44275   0.00002   0.00015   0.00014   0.00029  -0.44245
   D47       -0.31586   0.00001   0.00011   0.00007   0.00018  -0.31569
   D48        2.69194   0.00002   0.00005   0.00028   0.00032   2.69226
   D49       -3.12207  -0.00000  -0.00004   0.00006   0.00002  -3.12205
   D50        0.01186   0.00000   0.00001  -0.00000   0.00001   0.01187
   D51        0.05647  -0.00000  -0.00003   0.00001  -0.00002   0.05645
   D52       -3.09279  -0.00000   0.00002  -0.00005  -0.00003  -3.09282
   D53        0.26713  -0.00001  -0.00009  -0.00009  -0.00017   0.26695
   D54       -3.00241  -0.00001  -0.00014   0.00011  -0.00004  -3.00244
   D55       -2.74653  -0.00001  -0.00003  -0.00028  -0.00031  -2.74684
   D56        0.26713  -0.00001  -0.00009  -0.00009  -0.00017   0.26695
   D57       -3.06604  -0.00000   0.00006  -0.00013  -0.00007  -3.06610
   D58       -0.04069   0.00001   0.00008  -0.00006   0.00002  -0.04067
   D59       -0.05545   0.00000   0.00001   0.00007   0.00007  -0.05538
   D60        2.96989   0.00001   0.00003   0.00013   0.00016   2.97006
   D61       -0.10784   0.00000   0.00005  -0.00003   0.00003  -0.10781
   D62       -3.13334  -0.00000   0.00003  -0.00009  -0.00006  -3.13340
   D63        3.04152   0.00000   0.00000   0.00004   0.00004   3.04156
   D64        0.01602  -0.00000  -0.00002  -0.00003  -0.00005   0.01597
   D65       -0.05545   0.00000   0.00001   0.00007   0.00007  -0.05538
   D66        2.96989   0.00001   0.00003   0.00013   0.00016   2.97006
   D67       -3.06604  -0.00000   0.00006  -0.00013  -0.00007  -3.06610
   D68       -0.04069   0.00001   0.00008  -0.00006   0.00002  -0.04067
   D69        2.83264   0.00001   0.00021  -0.00007   0.00014   2.83278
   D70       -0.31586   0.00001   0.00011   0.00007   0.00018  -0.31569
   D71       -0.44275   0.00002   0.00015   0.00014   0.00029  -0.44245
   D72        2.69194   0.00002   0.00005   0.00028   0.00032   2.69226
   D73       -0.10784   0.00000   0.00005  -0.00003   0.00003  -0.10781
   D74        3.04152   0.00000   0.00000   0.00004   0.00004   3.04156
   D75       -3.13334  -0.00000   0.00003  -0.00009  -0.00006  -3.13340
   D76        0.01602  -0.00000  -0.00002  -0.00003  -0.00005   0.01597
   D77        0.05647  -0.00000  -0.00003   0.00001  -0.00002   0.05645
   D78       -3.12207  -0.00000  -0.00004   0.00006   0.00002  -3.12205
   D79       -3.09279  -0.00000   0.00002  -0.00005  -0.00003  -3.09282
   D80        0.01186   0.00000   0.00001  -0.00000   0.00001   0.01187
   D81       -0.31097   0.00001   0.00005   0.00017   0.00022  -0.31075
   D82        2.92146   0.00001   0.00005   0.00007   0.00012   2.92158
   D83        2.83753   0.00001   0.00016   0.00003   0.00019   2.83772
   D84       -0.21323   0.00001   0.00016  -0.00007   0.00009  -0.21313
   D85        0.15282  -0.00000  -0.00005  -0.00003  -0.00008   0.15275
   D86       -2.95164  -0.00001  -0.00004  -0.00008  -0.00012  -2.95176
   D87       -2.99523  -0.00001  -0.00014   0.00010  -0.00005  -2.99528
   D88        0.18348  -0.00001  -0.00013   0.00005  -0.00008   0.18340
   D89        3.13216   0.00000   0.00006  -0.00006  -0.00001   3.13216
   D90       -0.06222   0.00000   0.00003   0.00002   0.00004  -0.06217
   D91       -0.09851   0.00001   0.00006   0.00004   0.00009  -0.09842
   D92        2.99030   0.00001   0.00003   0.00011   0.00014   2.99044
   D93       -3.10644  -0.00000  -0.00005   0.00004  -0.00001  -3.10645
   D94        0.09364  -0.00000  -0.00007   0.00003  -0.00004   0.09360
   D95        0.11987  -0.00001  -0.00005  -0.00005  -0.00010   0.11977
   D96       -2.96324  -0.00001  -0.00007  -0.00006  -0.00013  -2.96337
   D97       -3.13338   0.00000   0.00003  -0.00004  -0.00001  -3.13340
   D98       -0.01651   0.00000   0.00004  -0.00005  -0.00001  -0.01652
   D99       -0.02908   0.00000   0.00002   0.00001   0.00003  -0.02905
   D100       3.08779   0.00000   0.00003   0.00000   0.00003   3.08782
   D101       0.01161  -0.00000  -0.00003   0.00001  -0.00002   0.01159
   D102       3.13181  -0.00000  -0.00002   0.00002  -0.00001   3.13180
   D103      -3.07762  -0.00000   0.00000  -0.00007  -0.00007  -3.07769
   D104       0.04258  -0.00000   0.00001  -0.00006  -0.00005   0.04253
   D105      -0.05718   0.00000   0.00001   0.00003   0.00005  -0.05713
   D106       3.11461   0.00000   0.00001   0.00001   0.00002   3.11463
   D107       3.02564   0.00000   0.00003   0.00004   0.00008   3.02571
   D108      -0.08576   0.00000   0.00003   0.00001   0.00005  -0.08571
   D109       0.06380  -0.00000  -0.00004   0.00002  -0.00002   0.06378
   D110      -3.13657   0.00000   0.00003  -0.00002   0.00001  -3.13656
   D111      -3.01905  -0.00000  -0.00007   0.00002  -0.00005  -3.01910
   D112       0.06376   0.00000   0.00001  -0.00002  -0.00002   0.06375
   D113      -0.09803   0.00001   0.00007  -0.00004   0.00003  -0.09800
   D114       3.10359   0.00000   0.00000  -0.00000  -0.00000   3.10358
   D115       3.06887   0.00000   0.00006  -0.00004   0.00002   3.06890
   D116      -0.01269  -0.00000  -0.00001   0.00000  -0.00001  -0.01270
   D117      -0.03277   0.00000   0.00002   0.00001   0.00003  -0.03275
   D118      -3.13239  -0.00000  -0.00000  -0.00002  -0.00002  -3.13241
   D119       3.07804   0.00000   0.00002   0.00004   0.00006   3.07810
   D120      -0.02157   0.00000   0.00000   0.00001   0.00001  -0.02156
   D121       0.05629  -0.00000  -0.00001  -0.00003  -0.00004   0.05625
   D122      -3.12721   0.00000   0.00001  -0.00000   0.00001  -3.12720
   D123      -3.06383  -0.00000  -0.00001  -0.00004  -0.00006  -3.06388
   D124       0.03586  -0.00000   0.00000  -0.00001  -0.00001   0.03585
         Item               Value     Threshold  Converged?
 Maximum Force            0.000037     0.000450     YES
 RMS     Force            0.000010     0.000300     YES
 Maximum Displacement     0.001748     0.001800     YES
 RMS     Displacement     0.000370     0.001200     YES
 Predicted change in Energy=-4.368022D-08
 Optimization completed.
    -- Stationary point found.
                           ----------------------------
                           !   Optimized Parameters   !
                           ! (Angstroms and Degrees)  !
 --------------------------                            --------------------------
 ! Name  Definition              Value          Derivative Info.                !
 --------------------------------------------------------------------------------
 ! R1    R(1,2)                  1.3792         -DE/DX =    0.0                 !
 ! R2    R(1,3)                  1.4079         -DE/DX =    0.0                 !
 ! R3    R(1,27)                 1.0858         -DE/DX =    0.0                 !
 ! R4    R(2,5)                  1.4155         -DE/DX =    0.0                 !
 ! R5    R(2,28)                 1.0869         -DE/DX =    0.0                 !
 ! R6    R(3,4)                  1.382          -DE/DX =    0.0                 !
 ! R7    R(3,29)                 1.086          -DE/DX =    0.0                 !
 ! R8    R(4,6)                  1.4202         -DE/DX =    0.0                 !
 ! R9    R(4,30)                 1.0821         -DE/DX =    0.0                 !
 ! R10   R(5,6)                  1.4327         -DE/DX =    0.0                 !
 ! R11   R(5,7)                  1.4298         -DE/DX =    0.0                 !
 ! R12   R(6,9)                  1.4554         -DE/DX =    0.0                 !
 ! R13   R(7,8)                  1.3609         -DE/DX =    0.0                 !
 ! R14   R(7,31)                 1.0866         -DE/DX =    0.0                 !
 ! R15   R(8,10)                 1.4306         -DE/DX =    0.0                 !
 ! R16   R(8,32)                 1.0866         -DE/DX =    0.0                 !
 ! R17   R(9,10)                 1.4175         -DE/DX =    0.0                 !
 ! R18   R(9,11)                 1.45           -DE/DX =    0.0                 !
 ! R19   R(10,12)                1.4222         -DE/DX =    0.0                 !
 ! R20   R(11,13)                1.4297         -DE/DX =    0.0                 !
 ! R21   R(11,14)                1.4291         -DE/DX =    0.0                 !
 ! R22   R(12,15)                1.3663         -DE/DX =    0.0                 !
 ! R23   R(12,34)                1.0866         -DE/DX =    0.0                 !
 ! R24   R(13,15)                1.4291         -DE/DX =    0.0                 !
 ! R25   R(13,17)                1.45           -DE/DX =    0.0                 !
 ! R26   R(14,16)                1.3663         -DE/DX =    0.0                 !
 ! R27   R(14,33)                1.0817         -DE/DX =    0.0                 !
 ! R28   R(15,35)                1.0817         -DE/DX =    0.0                 !
 ! R29   R(16,19)                1.4222         -DE/DX =    0.0                 !
 ! R30   R(16,36)                1.0866         -DE/DX =    0.0                 !
 ! R31   R(17,18)                1.4554         -DE/DX =    0.0                 !
 ! R32   R(17,19)                1.4175         -DE/DX =    0.0                 !
 ! R33   R(18,20)                1.4202         -DE/DX =    0.0                 !
 ! R34   R(18,21)                1.4327         -DE/DX =    0.0                 !
 ! R35   R(19,22)                1.4306         -DE/DX =    0.0                 !
 ! R36   R(20,24)                1.382          -DE/DX =    0.0                 !
 ! R37   R(20,37)                1.0821         -DE/DX =    0.0                 !
 ! R38   R(21,23)                1.4155         -DE/DX =    0.0                 !
 ! R39   R(21,25)                1.4298         -DE/DX =    0.0                 !
 ! R40   R(22,25)                1.3609         -DE/DX =    0.0                 !
 ! R41   R(22,38)                1.0866         -DE/DX =    0.0                 !
 ! R42   R(23,26)                1.3792         -DE/DX =    0.0                 !
 ! R43   R(23,39)                1.0869         -DE/DX =    0.0                 !
 ! R44   R(24,26)                1.4079         -DE/DX =    0.0                 !
 ! R45   R(24,40)                1.086          -DE/DX =    0.0                 !
 ! R46   R(25,41)                1.0866         -DE/DX =    0.0                 !
 ! R47   R(26,42)                1.0858         -DE/DX =    0.0                 !
 ! A1    A(2,1,3)              119.2775         -DE/DX =    0.0                 !
 ! A2    A(2,1,27)             120.4268         -DE/DX =    0.0                 !
 ! A3    A(3,1,27)             120.2518         -DE/DX =    0.0                 !
 ! A4    A(1,2,5)              121.2274         -DE/DX =    0.0                 !
 ! A5    A(1,2,28)             120.347          -DE/DX =    0.0                 !
 ! A6    A(5,2,28)             118.4029         -DE/DX =    0.0                 !
 ! A7    A(1,3,4)              120.5407         -DE/DX =    0.0                 !
 ! A8    A(1,3,29)             119.9259         -DE/DX =    0.0                 !
 ! A9    A(4,3,29)             119.5221         -DE/DX =    0.0                 !
 ! A10   A(3,4,6)              121.7655         -DE/DX =    0.0                 !
 ! A11   A(3,4,30)             118.671          -DE/DX =    0.0                 !
 ! A12   A(6,4,30)             119.4961         -DE/DX =    0.0                 !
 ! A13   A(2,5,6)              119.8446         -DE/DX =    0.0                 !
 ! A14   A(2,5,7)              120.2786         -DE/DX =    0.0                 !
 ! A15   A(6,5,7)              119.7914         -DE/DX =    0.0                 !
 ! A16   A(4,6,5)              116.9685         -DE/DX =    0.0                 !
 ! A17   A(4,6,9)              123.7628         -DE/DX =    0.0                 !
 ! A18   A(5,6,9)              119.076          -DE/DX =    0.0                 !
 ! A19   A(5,7,8)              120.4657         -DE/DX =    0.0                 !
 ! A20   A(5,7,31)             118.6725         -DE/DX =    0.0                 !
 ! A21   A(8,7,31)             120.7747         -DE/DX =    0.0                 !
 ! A22   A(7,8,10)             121.1067         -DE/DX =    0.0                 !
 ! A23   A(7,8,32)             120.6291         -DE/DX =    0.0                 !
 ! A24   A(10,8,32)            118.2488         -DE/DX =    0.0                 !
 ! A25   A(6,9,10)             117.9007         -DE/DX =    0.0                 !
 ! A26   A(6,9,11)             124.1882         -DE/DX =    0.0                 !
 ! A27   A(10,9,11)            117.91           -DE/DX =    0.0                 !
 ! A28   A(8,10,9)             120.4532         -DE/DX =    0.0                 !
 ! A29   A(8,10,12)            119.9746         -DE/DX =    0.0                 !
 ! A30   A(9,10,12)            119.538          -DE/DX =    0.0                 !
 ! A31   A(9,11,13)            119.8367         -DE/DX =    0.0                 !
 ! A32   A(9,11,14)            122.0842         -DE/DX =    0.0                 !
 ! A33   A(13,11,14)           117.6534         -DE/DX =    0.0                 !
 ! A34   A(10,12,15)           121.3936         -DE/DX =    0.0                 !
 ! A35   A(10,12,34)           118.6136         -DE/DX =    0.0                 !
 ! A36   A(15,12,34)           119.9913         -DE/DX =    0.0                 !
 ! A37   A(11,13,15)           117.6534         -DE/DX =    0.0                 !
 ! A38   A(11,13,17)           119.8367         -DE/DX =    0.0                 !
 ! A39   A(15,13,17)           122.0842         -DE/DX =    0.0                 !
 ! A40   A(11,14,16)           121.272          -DE/DX =    0.0                 !
 ! A41   A(11,14,33)           119.2673         -DE/DX =    0.0                 !
 ! A42   A(16,14,33)           119.13           -DE/DX =    0.0                 !
 ! A43   A(12,15,13)           121.272          -DE/DX =    0.0                 !
 ! A44   A(12,15,35)           119.13           -DE/DX =    0.0                 !
 ! A45   A(13,15,35)           119.2673         -DE/DX =    0.0                 !
 ! A46   A(14,16,19)           121.3936         -DE/DX =    0.0                 !
 ! A47   A(14,16,36)           119.9913         -DE/DX =    0.0                 !
 ! A48   A(19,16,36)           118.6136         -DE/DX =    0.0                 !
 ! A49   A(13,17,18)           124.1882         -DE/DX =    0.0                 !
 ! A50   A(13,17,19)           117.91           -DE/DX =    0.0                 !
 ! A51   A(18,17,19)           117.9007         -DE/DX =    0.0                 !
 ! A52   A(17,18,20)           123.7628         -DE/DX =    0.0                 !
 ! A53   A(17,18,21)           119.076          -DE/DX =    0.0                 !
 ! A54   A(20,18,21)           116.9685         -DE/DX =    0.0                 !
 ! A55   A(16,19,17)           119.538          -DE/DX =    0.0                 !
 ! A56   A(16,19,22)           119.9746         -DE/DX =    0.0                 !
 ! A57   A(17,19,22)           120.4532         -DE/DX =    0.0                 !
 ! A58   A(18,20,24)           121.7655         -DE/DX =    0.0                 !
 ! A59   A(18,20,37)           119.4961         -DE/DX =    0.0                 !
 ! A60   A(24,20,37)           118.671          -DE/DX =    0.0                 !
 ! A61   A(18,21,23)           119.8446         -DE/DX =    0.0                 !
 ! A62   A(18,21,25)           119.7914         -DE/DX =    0.0                 !
 ! A63   A(23,21,25)           120.2786         -DE/DX =    0.0                 !
 ! A64   A(19,22,25)           121.1067         -DE/DX =    0.0                 !
 ! A65   A(19,22,38)           118.2488         -DE/DX =    0.0                 !
 ! A66   A(25,22,38)           120.6291         -DE/DX =    0.0                 !
 ! A67   A(21,23,26)           121.2274         -DE/DX =    0.0                 !
 ! A68   A(21,23,39)           118.4029         -DE/DX =    0.0                 !
 ! A69   A(26,23,39)           120.347          -DE/DX =    0.0                 !
 ! A70   A(20,24,26)           120.5407         -DE/DX =    0.0                 !
 ! A71   A(20,24,40)           119.5221         -DE/DX =    0.0                 !
 ! A72   A(26,24,40)           119.9259         -DE/DX =    0.0                 !
 ! A73   A(21,25,22)           120.4657         -DE/DX =    0.0                 !
 ! A74   A(21,25,41)           118.6725         -DE/DX =    0.0                 !
 ! A75   A(22,25,41)           120.7747         -DE/DX =    0.0                 !
 ! A76   A(23,26,24)           119.2775         -DE/DX =    0.0                 !
 ! A77   A(23,26,42)           120.4268         -DE/DX =    0.0                 !
 ! A78   A(24,26,42)           120.2518         -DE/DX =    0.0                 !
 ! D1    D(3,1,2,5)             -1.8778         -DE/DX =    0.0                 !
 ! D2    D(3,1,2,28)           176.3587         -DE/DX =    0.0                 !
 ! D3    D(27,1,2,5)          -179.4725         -DE/DX =    0.0                 !
 ! D4    D(27,1,2,28)           -1.236          -DE/DX =    0.0                 !
 ! D5    D(2,1,3,4)              3.2253         -DE/DX =    0.0                 !
 ! D6    D(2,1,3,29)          -175.5443         -DE/DX =    0.0                 !
 ! D7    D(27,1,3,4)          -179.1757         -DE/DX =    0.0                 !
 ! D8    D(27,1,3,29)            2.0547         -DE/DX =    0.0                 !
 ! D9    D(1,2,5,6)             -3.2763         -DE/DX =    0.0                 !
 ! D10   D(1,2,5,7)            173.3562         -DE/DX =    0.0                 !
 ! D11   D(28,2,5,6)           178.4537         -DE/DX =    0.0                 !
 ! D12   D(28,2,5,7)            -4.9137         -DE/DX =    0.0                 !
 ! D13   D(1,3,4,6)              0.665          -DE/DX =    0.0                 !
 ! D14   D(1,3,4,30)          -176.3347         -DE/DX =    0.0                 !
 ! D15   D(29,3,4,6)           179.4395         -DE/DX =    0.0                 !
 ! D16   D(29,3,4,30)            2.4398         -DE/DX =    0.0                 !
 ! D17   D(3,4,6,5)             -5.644          -DE/DX =    0.0                 !
 ! D18   D(3,4,6,9)            179.4596         -DE/DX =    0.0                 !
 ! D19   D(30,4,6,5)           171.3315         -DE/DX =    0.0                 !
 ! D20   D(30,4,6,9)            -3.5648         -DE/DX =    0.0                 !
 ! D21   D(2,5,6,4)              6.8683         -DE/DX =    0.0                 !
 ! D22   D(2,5,6,9)           -177.9858         -DE/DX =    0.0                 !
 ! D23   D(7,5,6,4)           -169.7809         -DE/DX =    0.0                 !
 ! D24   D(7,5,6,9)              5.365          -DE/DX =    0.0                 !
 ! D25   D(2,5,7,8)           -172.9789         -DE/DX =    0.0                 !
 ! D26   D(2,5,7,31)             3.6534         -DE/DX =    0.0                 !
 ! D27   D(6,5,7,8)              3.6555         -DE/DX =    0.0                 !
 ! D28   D(6,5,7,31)          -179.7122         -DE/DX =    0.0                 !
 ! D29   D(4,6,9,10)           162.5783         -DE/DX =    0.0                 !
 ! D30   D(4,6,9,11)           -17.8175         -DE/DX =    0.0                 !
 ! D31   D(5,6,9,10)           -12.2169         -DE/DX =    0.0                 !
 ! D32   D(5,6,9,11)           167.3874         -DE/DX =    0.0                 !
 ! D33   D(5,7,8,10)            -5.6167         -DE/DX =    0.0                 !
 ! D34   D(5,7,8,32)           175.8336         -DE/DX =    0.0                 !
 ! D35   D(31,7,8,10)          177.8224         -DE/DX =    0.0                 !
 ! D36   D(31,7,8,32)           -0.7273         -DE/DX =    0.0                 !
 ! D37   D(7,8,10,9)            -1.666          -DE/DX =    0.0                 !
 ! D38   D(7,8,10,12)         -179.5295         -DE/DX =    0.0                 !
 ! D39   D(32,8,10,9)          176.9174         -DE/DX =    0.0                 !
 ! D40   D(32,8,10,12)          -0.9462         -DE/DX =    0.0                 !
 ! D41   D(6,9,10,8)            10.5129         -DE/DX =    0.0                 !
 ! D42   D(6,9,10,12)         -171.6142         -DE/DX =    0.0                 !
 ! D43   D(11,9,10,8)         -169.1166         -DE/DX =    0.0                 !
 ! D44   D(11,9,10,12)           8.7562         -DE/DX =    0.0                 !
 ! D45   D(6,9,11,13)          162.2981         -DE/DX =    0.0                 !
 ! D46   D(6,9,11,14)          -25.3675         -DE/DX =    0.0                 !
 ! D47   D(10,9,11,13)         -18.0977         -DE/DX =    0.0                 !
 ! D48   D(10,9,11,14)         154.2368         -DE/DX =    0.0                 !
 ! D49   D(8,10,12,15)        -178.8815         -DE/DX =    0.0                 !
 ! D50   D(8,10,12,34)           0.6796         -DE/DX =    0.0                 !
 ! D51   D(9,10,12,15)           3.2354         -DE/DX =    0.0                 !
 ! D52   D(9,10,12,34)        -177.2036         -DE/DX =    0.0                 !
 ! D53   D(9,11,13,15)          15.3052         -DE/DX =    0.0                 !
 ! D54   D(9,11,13,17)        -172.0252         -DE/DX =    0.0                 !
 ! D55   D(14,11,13,15)       -157.3643         -DE/DX =    0.0                 !
 ! D56   D(14,11,13,17)         15.3052         -DE/DX =    0.0                 !
 ! D57   D(9,11,14,16)        -175.6709         -DE/DX =    0.0                 !
 ! D58   D(9,11,14,33)          -2.3315         -DE/DX =    0.0                 !
 ! D59   D(13,11,14,16)         -3.1769         -DE/DX =    0.0                 !
 ! D60   D(13,11,14,33)        170.1624         -DE/DX =    0.0                 !
 ! D61   D(10,12,15,13)         -6.1787         -DE/DX =    0.0                 !
 ! D62   D(10,12,15,35)       -179.527          -DE/DX =    0.0                 !
 ! D63   D(34,12,15,13)        174.2662         -DE/DX =    0.0                 !
 ! D64   D(34,12,15,35)          0.9179         -DE/DX =    0.0                 !
 ! D65   D(11,13,15,12)         -3.1769         -DE/DX =    0.0                 !
 ! D66   D(11,13,15,35)        170.1624         -DE/DX =    0.0                 !
 ! D67   D(17,13,15,12)       -175.6709         -DE/DX =    0.0                 !
 ! D68   D(17,13,15,35)         -2.3315         -DE/DX =    0.0                 !
 ! D69   D(11,13,17,18)        162.2981         -DE/DX =    0.0                 !
 ! D70   D(11,13,17,19)        -18.0977         -DE/DX =    0.0                 !
 ! D71   D(15,13,17,18)        -25.3675         -DE/DX =    0.0                 !
 ! D72   D(15,13,17,19)        154.2368         -DE/DX =    0.0                 !
 ! D73   D(11,14,16,19)         -6.1787         -DE/DX =    0.0                 !
 ! D74   D(11,14,16,36)        174.2662         -DE/DX =    0.0                 !
 ! D75   D(33,14,16,19)       -179.527          -DE/DX =    0.0                 !
 ! D76   D(33,14,16,36)          0.9179         -DE/DX =    0.0                 !
 ! D77   D(14,16,19,17)          3.2354         -DE/DX =    0.0                 !
 ! D78   D(14,16,19,22)       -178.8815         -DE/DX =    0.0                 !
 ! D79   D(36,16,19,17)       -177.2036         -DE/DX =    0.0                 !
 ! D80   D(36,16,19,22)          0.6796         -DE/DX =    0.0                 !
 ! D81   D(13,17,18,20)        -17.8175         -DE/DX =    0.0                 !
 ! D82   D(13,17,18,21)        167.3874         -DE/DX =    0.0                 !
 ! D83   D(19,17,18,20)        162.5783         -DE/DX =    0.0                 !
 ! D84   D(19,17,18,21)        -12.2169         -DE/DX =    0.0                 !
 ! D85   D(13,17,19,16)          8.7562         -DE/DX =    0.0                 !
 ! D86   D(13,17,19,22)       -169.1166         -DE/DX =    0.0                 !
 ! D87   D(18,17,19,16)       -171.6142         -DE/DX =    0.0                 !
 ! D88   D(18,17,19,22)         10.5129         -DE/DX =    0.0                 !
 ! D89   D(17,18,20,24)        179.4596         -DE/DX =    0.0                 !
 ! D90   D(17,18,20,37)         -3.5648         -DE/DX =    0.0                 !
 ! D91   D(21,18,20,24)         -5.644          -DE/DX =    0.0                 !
 ! D92   D(21,18,20,37)        171.3315         -DE/DX =    0.0                 !
 ! D93   D(17,18,21,23)       -177.9858         -DE/DX =    0.0                 !
 ! D94   D(17,18,21,25)          5.365          -DE/DX =    0.0                 !
 ! D95   D(20,18,21,23)          6.8683         -DE/DX =    0.0                 !
 ! D96   D(20,18,21,25)       -169.7809         -DE/DX =    0.0                 !
 ! D97   D(16,19,22,25)       -179.5295         -DE/DX =    0.0                 !
 ! D98   D(16,19,22,38)         -0.9462         -DE/DX =    0.0                 !
 ! D99   D(17,19,22,25)         -1.666          -DE/DX =    0.0                 !
 ! D100  D(17,19,22,38)        176.9174         -DE/DX =    0.0                 !
 ! D101  D(18,20,24,26)          0.665          -DE/DX =    0.0                 !
 ! D102  D(18,20,24,40)        179.4395         -DE/DX =    0.0                 !
 ! D103  D(37,20,24,26)       -176.3347         -DE/DX =    0.0                 !
 ! D104  D(37,20,24,40)          2.4398         -DE/DX =    0.0                 !
 ! D105  D(18,21,23,26)         -3.2763         -DE/DX =    0.0                 !
 ! D106  D(18,21,23,39)        178.4537         -DE/DX =    0.0                 !
 ! D107  D(25,21,23,26)        173.3562         -DE/DX =    0.0                 !
 ! D108  D(25,21,23,39)         -4.9137         -DE/DX =    0.0                 !
 ! D109  D(18,21,25,22)          3.6555         -DE/DX =    0.0                 !
 ! D110  D(18,21,25,41)       -179.7122         -DE/DX =    0.0                 !
 ! D111  D(23,21,25,22)       -172.9789         -DE/DX =    0.0                 !
 ! D112  D(23,21,25,41)          3.6534         -DE/DX =    0.0                 !
 ! D113  D(19,22,25,21)         -5.6167         -DE/DX =    0.0                 !
 ! D114  D(19,22,25,41)        177.8224         -DE/DX =    0.0                 !
 ! D115  D(38,22,25,21)        175.8336         -DE/DX =    0.0                 !
 ! D116  D(38,22,25,41)         -0.7273         -DE/DX =    0.0                 !
 ! D117  D(21,23,26,24)         -1.8778         -DE/DX =    0.0                 !
 ! D118  D(21,23,26,42)       -179.4725         -DE/DX =    0.0                 !
 ! D119  D(39,23,26,24)        176.3587         -DE/DX =    0.0                 !
 ! D120  D(39,23,26,42)         -1.236          -DE/DX =    0.0                 !
 ! D121  D(20,24,26,23)          3.2253         -DE/DX =    0.0                 !
 ! D122  D(20,24,26,42)       -179.1757         -DE/DX =    0.0                 !
 ! D123  D(40,24,26,23)       -175.5443         -DE/DX =    0.0                 !
 ! D124  D(40,24,26,42)          2.0547         -DE/DX =    0.0                 !
 --------------------------------------------------------------------------------
 Largest change from initial coordinates is atom   29       0.001 Angstoms.
 GradGradGradGradGradGradGradGradGradGradGradGradGradGradGradGradGradGrad

 Leave Link  103 at Thu Sep  8 15:03:18 2022, MaxMem=  1342177280 cpu:             111.9 elap:               2.6
 (Enter /mnt/opt/groups/app-gaussian/g16-avx2/l202.exe)
                          Input orientation:                          
 ---------------------------------------------------------------------
 Center     Atomic      Atomic             Coordinates (Angstroms)
 Number     Number       Type             X           Y           Z
 ---------------------------------------------------------------------
      1          6           0        1.226501    5.699001    0.856761
      2          6           0       -0.024104    5.599777    0.283826
      3          6           0        1.937745    4.523772    1.165184
      4          6           0        1.421542    3.284268    0.838114
      5          6           0       -0.587443    4.340948   -0.035037
      6          6           0        0.174419    3.145574    0.173037
      7          6           0       -1.937961    4.251409   -0.495807
      8          6           0       -2.529442    3.037813   -0.667474
      9          6           0       -0.404210    1.863863   -0.201784
     10          6           0       -1.787555    1.824954   -0.508744
     11          6           0        0.345531    0.625786   -0.289249
     12          6           0       -2.427484    0.569867   -0.703698
     13          6           0       -0.345531   -0.625786   -0.289249
     14          6           0        1.752697    0.606457   -0.537668
     15          6           0       -1.752697   -0.606457   -0.537668
     16          6           0        2.427484   -0.569867   -0.703698
     17          6           0        0.404210   -1.863863   -0.201784
     18          6           0       -0.174419   -3.145574    0.173037
     19          6           0        1.787555   -1.824954   -0.508744
     20          6           0       -1.421542   -3.284268    0.838114
     21          6           0        0.587443   -4.340948   -0.035037
     22          6           0        2.529442   -3.037813   -0.667474
     23          6           0        0.024104   -5.599777    0.283826
     24          6           0       -1.937745   -4.523772    1.165184
     25          6           0        1.937961   -4.251409   -0.495807
     26          6           0       -1.226501   -5.699001    0.856761
     27          1           0        1.642605    6.671014    1.103875
     28          1           0       -0.613087    6.493119    0.092796
     29          1           0        2.890786    4.587136    1.682026
     30          1           0        1.964406    2.399049    1.142442
     31          1           0       -2.497492    5.169673   -0.652001
     32          1           0       -3.575638    2.967202   -0.952545
     33          1           0        2.273408    1.540101   -0.703004
     34          1           0       -3.477354    0.558965   -0.983563
     35          1           0       -2.273408   -1.540101   -0.703004
     36          1           0        3.477354   -0.558965   -0.983563
     37          1           0       -1.964406   -2.399049    1.142442
     38          1           0        3.575638   -2.967202   -0.952545
     39          1           0        0.613087   -6.493119    0.092796
     40          1           0       -2.890786   -4.587136    1.682026
     41          1           0        2.497492   -5.169673   -0.652001
     42          1           0       -1.642605   -6.671014    1.103875
 ---------------------------------------------------------------------
                    Distance matrix (angstroms):
                    1          2          3          4          5
     1  C    0.000000
     2  C    1.379172   0.000000
     3  C    1.407891   2.404877   0.000000
     4  C    2.422669   2.785446   1.381959   0.000000
     5  C    2.435161   1.415513   2.801879   2.432074   0.000000
     6  C    2.845057   2.464710   2.448081   1.420169   1.432706
     7  C    3.733468   2.467544   4.225419   3.741786   1.429764
     8  C    4.848951   3.707472   5.051977   4.235305   2.422705
     9  C    4.299770   3.786469   3.798482   2.536199   2.489443
    10  C    5.094839   4.241134   4.895255   3.773848   2.827524
    11  C    5.275127   5.020522   4.454752   3.081603   3.838944
    12  C    6.488040   5.661399   6.179102   4.955820   4.248989
    13  C    6.617217   6.260141   5.817789   4.436442   4.979115
    14  C    5.306159   5.363313   4.275430   3.028715   4.435686
    15  C    7.111881   6.494630   6.545098   5.206371   5.107569
    16  C    6.570852   6.711929   5.447726   4.271236   5.801119
    17  C    7.680729   7.491675   6.709859   5.349730   6.285766
    18  C    8.980901   8.747345   8.016512   6.658250   7.500793
    19  C    7.667417   7.683548   6.567413   5.296427   6.624451
    20  C    9.365447   9.010345   8.506307   7.157429   7.720235
    21  C   10.099717   9.964621   9.046938   7.720235   8.761031
    22  C    8.963976   9.057236   7.802967   6.592643   8.034989
    23  C   11.377012  11.199658  10.340457   9.010345   9.964621
    24  C   10.705731  10.340457   9.842635   8.506307   9.046938
    25  C   10.067089  10.074889   8.930995   7.670232   8.967639
    26  C   11.658975  11.377012  10.705731   9.365447  10.099717
    27  H    1.085825   2.144282   2.168298   3.404342   3.420444
    28  H    2.144376   1.086946   3.396334   3.871942   2.156117
    29  H    2.164982   3.387770   1.086014   2.137365   3.886771
    30  H    3.393495   3.864719   2.125012   1.082095   3.416044
    31  H    4.052737   2.679256   4.836391   4.597176   2.171571
    32  H    5.813507   4.590475   6.107788   5.317781   3.414427
    33  H    4.563478   4.767952   3.536253   2.478475   4.058989
    34  H    7.206457   6.240273   7.046993   5.894486   4.853317
    35  H    8.190656   7.550567   7.615411   6.269150   6.154299
    36  H    6.900382   7.196984   5.729024   4.723908   6.436724
    37  H    8.708726   8.275458   7.946870   6.622488   6.979257
    38  H    9.159428   9.374427   7.955008   6.850362   8.460621
    39  H   12.231424  12.111178  11.147942   9.839024  10.901129
    40  H   11.110253  10.674550  10.324266   9.014841   9.378932
    41  H   11.046261  11.100238   9.878176   8.651430  10.017454
    42  H   12.700792  12.404206  11.753548  10.419561  11.120871
                    6          7          8          9         10
     6  C    0.000000
     7  C    2.476362   0.000000
     8  C    2.833537   1.360932   0.000000
     9  C    1.455364   2.852931   2.472172   0.000000
    10  C    2.461343   2.431146   1.430600   1.417527   0.000000
    11  C    2.567552   4.289772   3.771790   1.450034   2.456876
    12  C    3.764682   3.719758   2.470317   2.453565   1.422237
    13  C    3.834998   5.134737   4.281877   2.491876   2.851970
    14  C    3.072976   5.187329   4.925957   2.519154   3.744190
    15  C    4.277454   4.861577   3.728388   2.834381   2.431832
    16  C    4.432772   6.507305   6.130887   3.767420   4.851776
    17  C    5.028694   6.555057   5.731458   3.814379   4.301794
    18  C    6.300812   7.633662   6.669847   5.028694   5.270027
    19  C    5.270027   7.127540   6.504472   4.301794   5.109133
    20  C    6.658250   7.670232   6.592643   5.349730   5.296427
    21  C    7.500793   8.967639   8.034989   6.285766   6.624451
    22  C    6.669847   8.551018   7.906044   5.731458   6.504472
    23  C    8.747345  10.074889   9.057236   7.491675   7.683548
    24  C    8.016512   8.930995   7.802967   6.709859   6.567413
    25  C    7.633662   9.344553   8.551018   6.555057   7.127540
    26  C    8.980901  10.067089   8.963976   7.680729   7.667417
    27  H    3.930744   4.608028   5.808941   5.385433   6.152303
    28  H    3.439863   2.669646   4.023627   4.643319   4.851082
    29  H    3.425463   5.307774   6.107325   4.671397   5.857986
    30  H    2.168202   4.619909   4.886561   2.775555   4.139229
    31  H    3.452068   1.086592   2.132156   3.938643   3.422234
    32  H    3.919398   2.130677   1.086636   3.440778   2.167701
    33  H    2.784017   5.012958   5.031081   2.743298   4.075574
    34  H    4.622090   4.030109   2.672665   3.429016   2.164163
    35  H    5.358625   5.804915   4.585205   3.915622   3.405493
    36  H    5.096147   7.259699   7.008446   4.641962   5.798947
    37  H    6.021392   6.849317   5.757996   4.734297   4.538710
    38  H    7.085285   9.094873   8.568166   6.304128   7.205939
    39  H    9.649004  11.058896  10.064400   8.423825   8.678437
    40  H    8.453835   9.152633   7.986899   7.165695   6.865237
    41  H    8.672987  10.414146   9.624611   7.621890   8.204082
    42  H   10.026636  11.042895   9.908858   8.722528   8.648874
                   11         12         13         14         15
    11  C    0.000000
    12  C    2.804373   0.000000
    13  C    1.429685   2.436366   0.000000
    14  C    1.429055   4.183636   2.445955   0.000000
    15  C    2.445955   1.366250   1.429055   3.709305   0.000000
    16  C    2.436366   4.986953   2.804373   1.366250   4.183636
    17  C    2.491876   3.767420   1.450034   2.834381   2.519154
    18  C    3.834998   4.432772   2.567552   4.277454   3.072976
    19  C    2.851970   4.851776   2.456876   2.431832   3.744190
    20  C    4.436442   4.271236   3.081603   5.206371   3.028715
    21  C    4.979115   5.801119   3.838944   5.107569   4.435686
    22  C    4.281877   6.130887   3.771790   3.728388   4.925957
    23  C    6.260141   6.711929   5.020522   6.494630   5.363313
    24  C    5.817789   5.447726   4.454752   6.545098   4.275430
    25  C    5.134737   6.507305   4.289772   4.861577   5.187329
    26  C    6.617217   6.570852   5.275127   7.111881   5.306159
    27  H    6.337821   7.553604   7.690043   6.283760   8.196603
    28  H    5.957391   6.245907   7.134168   6.375516   7.218045
    29  H    5.104561   7.079132   6.444705   4.697669   7.311797
    30  H    2.795524   5.103218   4.066346   2.465963   5.066821
    31  H    5.372270   4.600630   6.192727   6.236997   5.825073
    32  H    4.614950   2.669719   4.876793   5.842636   4.033147
    33  H    2.173448   4.799973   3.423610   1.081743   4.565585
    34  H    3.885999   1.086587   3.419652   5.249239   2.128725
    35  H    3.423610   2.115586   2.173448   4.565585   1.081743
    36  H    3.419652   6.018280   3.885999   2.128725   5.249239
    37  H    4.066346   3.526632   2.795524   5.066821   2.465963
    38  H    4.876793   6.972105   4.614950   4.033147   5.842636
    39  H    7.134168   7.730798   5.957391   7.218045   6.375516
    40  H    6.444705   5.700965   5.104561   7.311797   4.697669
    41  H    6.192727   7.563094   5.372270   5.825073   6.236997
    42  H    7.690043   7.504246   6.337821   8.196603   6.283760
                   16         17         18         19         20
    16  C    0.000000
    17  C    2.453565   0.000000
    18  C    3.764682   1.455364   0.000000
    19  C    1.422237   1.417527   2.461343   0.000000
    20  C    4.955820   2.536199   1.420169   3.773848   0.000000
    21  C    4.248989   2.489443   1.432706   2.827524   2.432074
    22  C    2.470317   2.472172   2.833537   1.430600   4.235305
    23  C    5.661399   3.786469   2.464710   4.241134   2.785446
    24  C    6.179102   3.798482   2.448081   4.895255   1.381959
    25  C    3.719758   2.852931   2.476362   2.431146   3.741786
    26  C    6.488040   4.299770   2.845057   5.094839   2.422669
    27  H    7.504246   8.722528  10.026636   8.648874  10.419561
    28  H    7.730798   8.423825   9.649004   8.678437   9.839024
    29  H    5.700965   7.165695   8.453835   6.865237   9.014841
    30  H    3.526632   4.734297   6.021392   4.538710   6.622488
    31  H    7.563094   7.621890   8.672987   8.204082   8.651430
    32  H    6.972105   6.304128   7.085285   7.205939   6.850362
    33  H    2.115586   3.915622   5.358625   3.405493   6.269150
    34  H    6.018280   4.641962   5.096147   5.798947   4.723908
    35  H    4.799973   2.743298   2.784017   4.075574   2.478475
    36  H    1.086587   3.429016   4.622090   2.164163   5.894486
    37  H    5.103218   2.775555   2.168202   4.139229   1.082095
    38  H    2.669719   3.440778   3.919398   2.167701   5.317781
    39  H    6.245907   4.643319   3.439863   4.851082   3.871942
    40  H    7.079132   4.671397   3.425463   5.857986   2.137365
    41  H    4.600630   3.938643   3.452068   3.422234   4.597176
    42  H    7.553604   5.385433   3.930744   6.152303   3.404342
                   21         22         23         24         25
    21  C    0.000000
    22  C    2.422705   0.000000
    23  C    1.415513   3.707472   0.000000
    24  C    2.801879   5.051977   2.404877   0.000000
    25  C    1.429764   1.360932   2.467544   4.225419   0.000000
    26  C    2.435161   4.848951   1.379172   1.407891   3.733468
    27  H   11.120871   9.908858  12.404206  11.753548  11.042895
    28  H   10.901129  10.064400  12.111178  11.147942  11.058896
    29  H    9.378932   7.986899  10.674550  10.324266   9.152633
    30  H    6.979257   5.757996   8.275458   7.946870   6.849317
    31  H   10.017454   9.624611  11.100238   9.878176  10.414146
    32  H    8.460621   8.568166   9.374427   7.955008   9.094873
    33  H    6.154299   4.585205   7.550567   7.615411   5.804915
    34  H    6.436724   7.008446   7.196984   5.729024   7.259699
    35  H    4.058989   5.031081   4.767952   3.536253   5.012958
    36  H    4.853317   2.672665   6.240273   7.046993   4.030109
    37  H    3.416044   4.886561   3.864719   2.125012   4.619909
    38  H    3.414427   1.086636   4.590475   6.107788   2.130677
    39  H    2.156117   4.023627   1.086946   3.396334   2.669646
    40  H    3.886771   6.107325   3.387770   1.086014   5.307774
    41  H    2.171571   2.132156   2.679256   4.836391   1.086592
    42  H    3.420444   5.808941   2.144282   2.168298   4.608028
                   26         27         28         29         30
    26  C    0.000000
    27  H   12.700792   0.000000
    28  H   12.231424   2.478320   0.000000
    29  H   11.110253   2.496950   4.293663   0.000000
    30  H    8.708726   4.284242   4.950418   2.436608   0.000000
    31  H   11.046261   4.741047   2.420169   5.900896   5.550218
    32  H    9.159428   6.721394   4.722451   7.167969   5.950114
    33  H    8.190656   5.476220   5.787706   3.918411   2.058869
    34  H    6.900382   8.241876   6.676584   7.992792   6.125239
    35  H    4.563478   9.274825   8.241516   8.360640   6.073026
    36  H    7.206457   7.745727   8.223268   5.825099   3.944458
    37  H    3.393495   9.761047   9.055300   8.524717   6.201395
    38  H    5.813507  10.042942  10.398838   8.029820   5.981779
    39  H    2.144376  13.242982  13.043998  11.423030   9.055300
    40  H    2.164982  12.150383  11.423030  10.844069   8.524717
    41  H    4.052737  12.000659  12.093434  10.039805   7.796779
    42  H    1.085825  13.740535  13.242982  12.150383   9.761047
                   31         32         33         34         35
    31  H    0.000000
    32  H    2.470548   0.000000
    33  H    5.994822   6.025797   0.000000
    34  H    4.725325   2.410442   5.840600   0.000000
    35  H    6.713709   4.698282   5.491920   2.436037   0.000000
    36  H    8.284082   7.885398   2.436037   7.043986   5.840600
    37  H    7.796779   5.981779   6.073026   3.944458   2.058869
    38  H   10.157853   9.292895   4.698282   7.885398   6.025797
    39  H   12.093434  10.398838   8.241516   8.223268   5.787706
    40  H   10.039805   8.029820   8.360640   5.825099   3.918411
    41  H   11.482681  10.157853   6.713709   8.284082   5.994822
    42  H   12.000659  10.042942   9.274825   7.745727   5.476220
                   36         37         38         39         40
    36  H    0.000000
    37  H    6.125239   0.000000
    38  H    2.410442   5.950114   0.000000
    39  H    6.676584   4.950418   4.722451   0.000000
    40  H    7.992792   2.436608   7.167969   4.293663   0.000000
    41  H    4.725325   5.550218   2.470548   2.420169   5.900896
    42  H    8.241876   4.284242   6.721394   2.478320   2.496950
                   41         42
    41  H    0.000000
    42  H    4.741047   0.000000
 Stoichiometry    C26H16
 Framework group  C2[X(C26H16)]
 Deg. of freedom    61
 Full point group                 C2      NOp   2
 RotChk:  IX=0 Diff= 7.02D-16
 Largest Abelian subgroup         C2      NOp   2
 Largest concise Abelian subgroup C2      NOp   2
                         Standard orientation:                         
 ---------------------------------------------------------------------
 Center     Atomic      Atomic             Coordinates (Angstroms)
 Number     Number       Type             X           Y           Z
 ---------------------------------------------------------------------
      1          6           0        1.226641    5.698971    0.856822
      2          6           0       -0.023966    5.599778    0.283886
      3          6           0        1.937856    4.523724    1.165244
      4          6           0        1.421623    3.284233    0.838175
      5          6           0       -0.587336    4.340962   -0.034977
      6          6           0        0.174496    3.145570    0.173097
      7          6           0       -1.937856    4.251456   -0.495746
      8          6           0       -2.529367    3.037875   -0.667413
      9          6           0       -0.404164    1.863873   -0.201723
     10          6           0       -1.787511    1.824998   -0.508684
     11          6           0        0.345547    0.625777   -0.289189
     12          6           0       -2.427470    0.569927   -0.703637
     13          6           0       -0.345547   -0.625777   -0.289189
     14          6           0        1.752712    0.606413   -0.537607
     15          6           0       -1.752712   -0.606413   -0.537607
     16          6           0        2.427470   -0.569927   -0.703637
     17          6           0        0.404164   -1.863873   -0.201723
     18          6           0       -0.174496   -3.145570    0.173097
     19          6           0        1.787511   -1.824998   -0.508684
     20          6           0       -1.421623   -3.284233    0.838175
     21          6           0        0.587336   -4.340962   -0.034977
     22          6           0        2.529367   -3.037875   -0.667413
     23          6           0        0.023966   -5.599778    0.283886
     24          6           0       -1.937856   -4.523724    1.165244
     25          6           0        1.937856   -4.251456   -0.495746
     26          6           0       -1.226641   -5.698971    0.856822
     27          1           0        1.642769    6.670973    1.103935
     28          1           0       -0.612927    6.493134    0.092857
     29          1           0        2.890898    4.587065    1.682086
     30          1           0        1.964465    2.399000    1.142502
     31          1           0       -2.497365    5.169735   -0.651941
     32          1           0       -3.575565    2.967290   -0.952485
     33          1           0        2.273446    1.540045   -0.702943
     34          1           0       -3.477340    0.559050   -0.983502
     35          1           0       -2.273446   -1.540045   -0.702943
     36          1           0        3.477340   -0.559050   -0.983502
     37          1           0       -1.964465   -2.399000    1.142502
     38          1           0        3.575565   -2.967290   -0.952485
     39          1           0        0.612927   -6.493134    0.092857
     40          1           0       -2.890898   -4.587065    1.682086
     41          1           0        2.497365   -5.169735   -0.651941
     42          1           0       -1.642769   -6.670973    1.103935
 ---------------------------------------------------------------------
 Rotational constants (GHZ):           0.5262158           0.1188202           0.1020526
 Leave Link  202 at Thu Sep  8 15:03:18 2022, MaxMem=  1342177280 cpu:               3.4 elap:               0.1
 (Enter /mnt/opt/groups/app-gaussian/g16-avx2/l601.exe)
 Copying SCF densities to generalized density rwf, IOpCl= 0 IROHF=0.

 **********************************************************************

            Population analysis using the SCF Density.

 **********************************************************************

 Orbital symmetries:
       Occupied  (A) (B) (A) (B) (A) (B) (A) (B) (A) (B) (B) (A)
                 (B) (A) (A) (B) (A) (B) (B) (A) (A) (B) (A) (B)
                 (A) (B) (A) (B) (A) (B) (A) (B) (B) (A) (A) (B)
                 (B) (A) (A) (B) (B) (A) (A) (B) (B) (A) (A) (B)
                 (B) (A) (A) (B) (A) (B) (A) (B) (A) (B) (A) (B)
                 (A) (B) (A) (A) (B) (A) (B) (B) (A) (B) (A) (A)
                 (B) (B) (B) (A) (A) (A) (B) (B) (A) (A) (B) (B)
                 (A) (A)
       Virtual   (B) (B) (A) (A) (B) (B) (A) (A) (B) (B) (A) (B)
                 (A) (A) (A) (B) (B) (B) (A) (A) (B) (B) (A) (B)
                 (A) (A) (B) (A) (B) (B) (A) (A) (B) (B) (A) (B)
                 (A) (A) (B) (B) (B) (A) (B) (A) (B) (A) (A) (B)
                 (B) (A) (A) (B) (A) (A) (B) (A) (B) (B) (B) (A)
                 (A) (B) (B) (A) (B) (A) (A) (B) (A) (A) (B) (B)
                 (B) (A) (B) (A) (A) (B) (B) (A) (A) (B) (A) (A)
                 (B) (B) (A) (B) (B) (A) (B) (A) (A) (B) (A) (B)
                 (A) (B) (A) (B) (B) (A) (A) (B) (A) (B) (A) (A)
                 (B) (B) (A) (B) (A) (B) (B) (A) (A) (B) (B) (A)
                 (A) (A) (B) (B) (A) (B) (A) (B) (A) (B) (A) (B)
                 (A) (A) (B) (A) (B) (A) (B) (B) (B) (B) (A) (B)
                 (A) (A) (A) (B) (A) (B) (A) (B) (A) (B) (A) (B)
                 (A) (B) (A) (A) (B) (B) (A) (B) (A) (B) (A) (B)
                 (A) (A) (B) (A) (B) (B) (A) (B) (A) (A) (B) (A)
                 (B) (B) (A) (B) (A) (B) (A) (B) (A) (B) (A) (B)
                 (A) (B) (A) (B) (B) (A) (A) (A) (B) (A) (B) (B)
                 (A) (B) (A) (A) (B) (A) (B) (A) (B) (B) (A) (A)
                 (B) (A) (B) (B) (A) (A) (B) (A) (B) (B) (A) (A)
                 (B) (A) (B) (A) (B) (A) (B) (B) (A) (B) (A) (B)
                 (A) (B) (A) (B) (A) (B) (A) (A) (B) (B) (A) (A)
                 (B) (B) (A) (B) (A) (B) (B) (A) (A) (B) (A) (B)
                 (A) (B) (A) (B) (A) (B) (A) (B) (A) (B) (A) (B)
                 (A) (B) (A) (A) (B) (B) (A) (A) (B) (A) (B) (A)
                 (B) (A) (B) (B) (A) (A) (B) (A) (B) (B) (B) (A)
                 (A) (B) (A) (B) (A) (B) (A) (A) (B) (B) (A) (B)
                 (A) (A) (B) (B) (A) (B) (B) (A) (B) (A) (A) (B)
                 (B) (A) (A) (B) (B) (A) (A) (B) (B) (A) (B) (A)
                 (B) (A) (A) (B) (A) (B) (A) (A) (B) (B) (A) (B)
                 (A) (B) (A) (B) (A) (B) (B) (A) (B) (A) (A) (B)
                 (A) (B) (A) (B) (B) (A) (A) (B) (B) (A) (A) (B)
                 (B) (A) (A) (B) (B) (A) (A) (B) (A) (B) (A) (B)
 The electronic state is 1-A.
 Alpha  occ. eigenvalues --  -10.20404 -10.20394 -10.20367 -10.20333 -10.20250
 Alpha  occ. eigenvalues --  -10.20250 -10.19828 -10.19828 -10.19791 -10.19791
 Alpha  occ. eigenvalues --  -10.19082 -10.19082 -10.19054 -10.19054 -10.19011
 Alpha  occ. eigenvalues --  -10.19011 -10.18997 -10.18997 -10.18969 -10.18969
 Alpha  occ. eigenvalues --  -10.18924 -10.18924 -10.18848 -10.18848 -10.18838
 Alpha  occ. eigenvalues --  -10.18838  -0.88859  -0.87435  -0.85230  -0.83393
 Alpha  occ. eigenvalues --   -0.81063  -0.79300  -0.78207  -0.76356  -0.75228
 Alpha  occ. eigenvalues --   -0.73343  -0.72659  -0.71225  -0.70796  -0.64235
 Alpha  occ. eigenvalues --   -0.63272  -0.62229  -0.61622  -0.60437  -0.59039
 Alpha  occ. eigenvalues --   -0.58171  -0.55075  -0.53329  -0.52093  -0.51472
 Alpha  occ. eigenvalues --   -0.50256  -0.48773  -0.48359  -0.47085  -0.46298
 Alpha  occ. eigenvalues --   -0.45586  -0.43679  -0.43134  -0.43017  -0.42469
 Alpha  occ. eigenvalues --   -0.41889  -0.41770  -0.40887  -0.39968  -0.39776
 Alpha  occ. eigenvalues --   -0.39722  -0.39159  -0.38732  -0.36840  -0.36359
 Alpha  occ. eigenvalues --   -0.36302  -0.35518  -0.34693  -0.33750  -0.33225
 Alpha  occ. eigenvalues --   -0.32502  -0.31966  -0.30931  -0.29782  -0.28780
 Alpha  occ. eigenvalues --   -0.26984  -0.25865  -0.23786  -0.22591  -0.20443
 Alpha  occ. eigenvalues --   -0.19928
 Alpha virt. eigenvalues --   -0.05336  -0.04886  -0.02640  -0.01687   0.00771
 Alpha virt. eigenvalues --    0.01870   0.04163   0.05541   0.08058   0.09890
 Alpha virt. eigenvalues --    0.09983   0.10642   0.11141   0.12354   0.13027
 Alpha virt. eigenvalues --    0.13565   0.14245   0.14939   0.15401   0.16758
 Alpha virt. eigenvalues --    0.17026   0.17520   0.18057   0.19116   0.19510
 Alpha virt. eigenvalues --    0.19923   0.20350   0.21891   0.22080   0.22880
 Alpha virt. eigenvalues --    0.23710   0.26090   0.26143   0.27136   0.28275
 Alpha virt. eigenvalues --    0.29201   0.29215   0.30509   0.30763   0.31321
 Alpha virt. eigenvalues --    0.31711   0.32564   0.33704   0.34241   0.35561
 Alpha virt. eigenvalues --    0.35572   0.39089   0.40775   0.44412   0.44466
 Alpha virt. eigenvalues --    0.45422   0.47092   0.48200   0.49962   0.50530
 Alpha virt. eigenvalues --    0.50945   0.51300   0.52540   0.52852   0.52977
 Alpha virt. eigenvalues --    0.53510   0.54018   0.54209   0.54270   0.55058
 Alpha virt. eigenvalues --    0.55246   0.55873   0.56148   0.56422   0.56708
 Alpha virt. eigenvalues --    0.56767   0.58065   0.58284   0.58942   0.59085
 Alpha virt. eigenvalues --    0.59176   0.59453   0.59640   0.60027   0.60656
 Alpha virt. eigenvalues --    0.60896   0.61152   0.61305   0.61833   0.62109
 Alpha virt. eigenvalues --    0.62416   0.62524   0.62704   0.62794   0.64118
 Alpha virt. eigenvalues --    0.64522   0.64631   0.66102   0.66271   0.67011
 Alpha virt. eigenvalues --    0.67526   0.68682   0.69170   0.70873   0.70949
 Alpha virt. eigenvalues --    0.73214   0.74481   0.75983   0.79380   0.79700
 Alpha virt. eigenvalues --    0.80611   0.80651   0.81304   0.81612   0.81976
 Alpha virt. eigenvalues --    0.82238   0.82535   0.83048   0.83265   0.83956
 Alpha virt. eigenvalues --    0.84767   0.85105   0.85282   0.86887   0.87296
 Alpha virt. eigenvalues --    0.87636   0.88892   0.88901   0.89271   0.92565
 Alpha virt. eigenvalues --    0.92966   0.94808   0.94984   0.95764   0.95901
 Alpha virt. eigenvalues --    0.96869   0.97241   0.98212   0.99191   0.99874
 Alpha virt. eigenvalues --    1.00726   1.01244   1.03011   1.03140   1.04106
 Alpha virt. eigenvalues --    1.04434   1.05653   1.06183   1.07929   1.08443
 Alpha virt. eigenvalues --    1.09640   1.12908   1.13082   1.13191   1.14053
 Alpha virt. eigenvalues --    1.15018   1.16721   1.16933   1.18521   1.18923
 Alpha virt. eigenvalues --    1.21949   1.22855   1.23502   1.24353   1.25772
 Alpha virt. eigenvalues --    1.26756   1.27888   1.28716   1.29035   1.29458
 Alpha virt. eigenvalues --    1.30228   1.31635   1.32028   1.32470   1.33815
 Alpha virt. eigenvalues --    1.34353   1.36817   1.37713   1.38287   1.38565
 Alpha virt. eigenvalues --    1.39812   1.40152   1.41332   1.41547   1.43090
 Alpha virt. eigenvalues --    1.43188   1.43678   1.44753   1.45283   1.48560
 Alpha virt. eigenvalues --    1.50619   1.51133   1.51706   1.53429   1.54778
 Alpha virt. eigenvalues --    1.55308   1.59264   1.59276   1.65739   1.66748
 Alpha virt. eigenvalues --    1.69278   1.72740   1.72825   1.73665   1.74037
 Alpha virt. eigenvalues --    1.74413   1.74938   1.75974   1.76870   1.78114
 Alpha virt. eigenvalues --    1.79511   1.80101   1.80447   1.81924   1.83965
 Alpha virt. eigenvalues --    1.84513   1.84991   1.85490   1.86118   1.86610
 Alpha virt. eigenvalues --    1.87085   1.87943   1.88056   1.88223   1.89040
 Alpha virt. eigenvalues --    1.89728   1.90387   1.90479   1.91518   1.92077
 Alpha virt. eigenvalues --    1.93366   1.94321   1.95237   1.95560   1.96047
 Alpha virt. eigenvalues --    1.96173   1.97870   2.00190   2.01027   2.01034
 Alpha virt. eigenvalues --    2.02121   2.02701   2.04014   2.04898   2.05491
 Alpha virt. eigenvalues --    2.07713   2.09251   2.09388   2.15376   2.16790
 Alpha virt. eigenvalues --    2.17108   2.17384   2.19318   2.20429   2.21161
 Alpha virt. eigenvalues --    2.21757   2.24516   2.24585   2.25705   2.25974
 Alpha virt. eigenvalues --    2.27384   2.27873   2.29423   2.29940   2.30079
 Alpha virt. eigenvalues --    2.31740   2.32118   2.33702   2.34879   2.34942
 Alpha virt. eigenvalues --    2.35515   2.36586   2.36621   2.38159   2.38925
 Alpha virt. eigenvalues --    2.39938   2.40666   2.41023   2.42034   2.42165
 Alpha virt. eigenvalues --    2.42655   2.43956   2.45415   2.46146   2.46922
 Alpha virt. eigenvalues --    2.46983   2.47451   2.48280   2.51515   2.52050
 Alpha virt. eigenvalues --    2.53147   2.53776   2.54974   2.55458   2.55684
 Alpha virt. eigenvalues --    2.56677   2.57757   2.58259   2.58511   2.59262
 Alpha virt. eigenvalues --    2.60219   2.60510   2.60684   2.61686   2.61858
 Alpha virt. eigenvalues --    2.62297   2.62796   2.63876   2.67472   2.67782
 Alpha virt. eigenvalues --    2.67906   2.68453   2.70151   2.70418   2.71916
 Alpha virt. eigenvalues --    2.72045   2.74404   2.75159   2.76432   2.76573
 Alpha virt. eigenvalues --    2.77497   2.78418   2.79846   2.80973   2.82161
 Alpha virt. eigenvalues --    2.84102   2.85415   2.86875   2.92989   2.95617
 Alpha virt. eigenvalues --    2.96275   3.02920   3.03571   3.08862   3.09146
 Alpha virt. eigenvalues --    3.12898   3.13325   3.15435   3.15455   3.16387
 Alpha virt. eigenvalues --    3.17549   3.21377   3.22859   3.24425   3.24471
 Alpha virt. eigenvalues --    3.26313   3.26415   3.31149   3.31967   3.32116
 Alpha virt. eigenvalues --    3.32750   3.33766   3.34203   3.40008   3.41923
 Alpha virt. eigenvalues --    3.48470   3.48512   3.68142   3.68273   3.71871
 Alpha virt. eigenvalues --    3.77823   3.86466   3.87495   4.08885   4.09690
 Alpha virt. eigenvalues --    4.11866   4.12587   4.13702   4.14531   4.14688
 Alpha virt. eigenvalues --    4.15006   4.17088   4.18514   4.19446   4.19947
 Alpha virt. eigenvalues --    4.21386   4.33027   4.33776   4.36902   4.39303
 Alpha virt. eigenvalues --    4.44388   4.46418   4.51273   4.55419   4.59499
 Alpha virt. eigenvalues --    4.69245   4.77078   4.90532   4.98062
          Condensed to atoms (all electrons):
               1          2          3          4          5          6
     1  C    4.852451   0.510827   0.508345  -0.026159  -0.014231  -0.038046
     2  C    0.510827   5.008796  -0.026301  -0.066008   0.467954  -0.025311
     3  C    0.508345  -0.026301   4.850840   0.516439  -0.035845  -0.014817
     4  C   -0.026159  -0.066008   0.516439   5.048053  -0.049327   0.461733
     5  C   -0.014231   0.467954  -0.035845  -0.049327   4.752078   0.467268
     6  C   -0.038046  -0.025311  -0.014817   0.461733   0.467268   4.995762
     7  C    0.007977  -0.077847  -0.000456   0.013398   0.421222  -0.023104
     8  C   -0.000415   0.008195   0.000067  -0.001034  -0.002348  -0.062513
     9  C   -0.000490   0.012654   0.007355  -0.077275  -0.008204   0.320926
    10  C    0.000022  -0.000067  -0.000204   0.008685  -0.036968  -0.026605
    11  C   -0.000016  -0.000093   0.000799  -0.020875   0.008100  -0.084649
    12  C    0.000000  -0.000011   0.000000  -0.000082  -0.000254   0.012940
    13  C   -0.000000  -0.000001   0.000004   0.000052  -0.000201   0.007601
    14  C   -0.000003   0.000011  -0.000288  -0.005380  -0.000022  -0.019387
    15  C   -0.000000   0.000001   0.000000  -0.000009   0.000065  -0.001107
    16  C    0.000000  -0.000000  -0.000031  -0.000176   0.000005   0.000761
    17  C    0.000000  -0.000000  -0.000000   0.000009  -0.000001  -0.000067
    18  C   -0.000000   0.000000   0.000000   0.000000  -0.000000  -0.000001
    19  C   -0.000000  -0.000000   0.000000  -0.000003   0.000000  -0.000003
    20  C    0.000000  -0.000000   0.000000   0.000000  -0.000000   0.000000
    21  C   -0.000000  -0.000000   0.000000  -0.000000   0.000000  -0.000000
    22  C   -0.000000  -0.000000  -0.000000   0.000000   0.000000   0.000000
    23  C    0.000000  -0.000000  -0.000000  -0.000000  -0.000000   0.000000
    24  C   -0.000000  -0.000000  -0.000000   0.000000   0.000000   0.000000
    25  C    0.000000  -0.000000  -0.000000   0.000000  -0.000000  -0.000000
    26  C    0.000000   0.000000  -0.000000   0.000000  -0.000000  -0.000000
    27  H    0.365786  -0.035358  -0.039950   0.004427   0.003040   0.000965
    28  H   -0.043886   0.364948   0.004655   0.000535  -0.040619   0.004498
    29  H   -0.040445   0.004326   0.365974  -0.034641   0.001097   0.003024
    30  H    0.004364   0.000677  -0.037981   0.362161   0.004081  -0.038439
    31  H    0.000166  -0.008325   0.000018  -0.000225  -0.038292   0.004138
    32  H    0.000004  -0.000219  -0.000000   0.000017   0.002618   0.001056
    33  H   -0.000053  -0.000011   0.001346   0.005970  -0.000312   0.001337
    34  H   -0.000000  -0.000000  -0.000000   0.000002   0.000011  -0.000193
    35  H    0.000000  -0.000000  -0.000000  -0.000000  -0.000000   0.000017
    36  H   -0.000000   0.000000   0.000000   0.000002   0.000000   0.000001
    37  H   -0.000000  -0.000000  -0.000000   0.000000  -0.000000   0.000000
    38  H   -0.000000  -0.000000   0.000000   0.000000  -0.000000  -0.000000
    39  H   -0.000000  -0.000000  -0.000000  -0.000000   0.000000  -0.000000
    40  H   -0.000000  -0.000000   0.000000   0.000000   0.000000  -0.000000
    41  H   -0.000000   0.000000  -0.000000   0.000000   0.000000  -0.000000
    42  H    0.000000   0.000000  -0.000000   0.000000  -0.000000  -0.000000
               7          8          9         10         11         12
     1  C    0.007977  -0.000415  -0.000490   0.000022  -0.000016   0.000000
     2  C   -0.077847   0.008195   0.012654  -0.000067  -0.000093  -0.000011
     3  C   -0.000456   0.000067   0.007355  -0.000204   0.000799   0.000000
     4  C    0.013398  -0.001034  -0.077275   0.008685  -0.020875  -0.000082
     5  C    0.421222  -0.002348  -0.008204  -0.036968   0.008100  -0.000254
     6  C   -0.023104  -0.062513   0.320926  -0.026605  -0.084649   0.012940
     7  C    5.064499   0.467662  -0.063743  -0.004939  -0.001024   0.008566
     8  C    0.467662   5.051905  -0.018001   0.428087   0.012505  -0.074008
     9  C   -0.063743  -0.018001   5.187110   0.446831   0.345858  -0.021756
    10  C   -0.004939   0.428087   0.446831   4.776344  -0.042231   0.441692
    11  C   -0.001024   0.012505   0.345858  -0.042231   5.044973  -0.058680
    12  C    0.008566  -0.074008  -0.021756   0.441692  -0.058680   5.044714
    13  C    0.000067  -0.000409  -0.005282  -0.033803   0.437078  -0.012820
    14  C   -0.000007  -0.000076  -0.061315   0.007495   0.437776  -0.000767
    15  C   -0.000480   0.008587  -0.059579  -0.007304  -0.039147   0.476711
    16  C   -0.000000  -0.000000   0.007143  -0.000159  -0.012820   0.000048
    17  C    0.000000  -0.000011   0.010776   0.000277  -0.005282   0.007143
    18  C   -0.000000   0.000000  -0.000067  -0.000003   0.007601   0.000761
    19  C    0.000000   0.000000   0.000277  -0.000030  -0.033803  -0.000159
    20  C    0.000000   0.000000   0.000009  -0.000003   0.000052  -0.000176
    21  C   -0.000000   0.000000  -0.000001   0.000000  -0.000201   0.000005
    22  C   -0.000000   0.000000  -0.000011   0.000000  -0.000409  -0.000000
    23  C   -0.000000  -0.000000  -0.000000  -0.000000  -0.000001  -0.000000
    24  C   -0.000000  -0.000000  -0.000000   0.000000   0.000004  -0.000031
    25  C    0.000000  -0.000000   0.000000   0.000000   0.000067  -0.000000
    26  C    0.000000  -0.000000   0.000000  -0.000000  -0.000000   0.000000
    27  H   -0.000196   0.000004   0.000012  -0.000001   0.000000  -0.000000
    28  H   -0.009237   0.000300  -0.000186   0.000016   0.000001   0.000000
    29  H    0.000009  -0.000000  -0.000218   0.000002   0.000002  -0.000000
    30  H   -0.000182   0.000011  -0.008056  -0.000066   0.002220   0.000003
    31  H    0.360838  -0.035446   0.001084   0.002453   0.000021  -0.000212
    32  H   -0.036446   0.361608   0.004126  -0.038618  -0.000205  -0.008632
    33  H   -0.000000   0.000003  -0.006548  -0.000061  -0.040700   0.000013
    34  H    0.000272  -0.008659   0.004337  -0.039015   0.001000   0.361760
    35  H    0.000004  -0.000214   0.001115   0.002509   0.003630  -0.028468
    36  H   -0.000000  -0.000000  -0.000230   0.000002   0.003045  -0.000000
    37  H    0.000000  -0.000001   0.000011  -0.000092  -0.000302   0.001515
    38  H    0.000000  -0.000000   0.000000  -0.000000   0.000014  -0.000000
    39  H   -0.000000  -0.000000   0.000000   0.000000  -0.000000   0.000000
    40  H    0.000000   0.000000  -0.000000  -0.000000   0.000000  -0.000000
    41  H   -0.000000   0.000000  -0.000000   0.000000  -0.000001   0.000000
    42  H    0.000000  -0.000000  -0.000000   0.000000   0.000000  -0.000000
              13         14         15         16         17         18
     1  C   -0.000000  -0.000003  -0.000000   0.000000   0.000000  -0.000000
     2  C   -0.000001   0.000011   0.000001  -0.000000  -0.000000   0.000000
     3  C    0.000004  -0.000288   0.000000  -0.000031  -0.000000   0.000000
     4  C    0.000052  -0.005380  -0.000009  -0.000176   0.000009   0.000000
     5  C   -0.000201  -0.000022   0.000065   0.000005  -0.000001  -0.000000
     6  C    0.007601  -0.019387  -0.001107   0.000761  -0.000067  -0.000001
     7  C    0.000067  -0.000007  -0.000480  -0.000000   0.000000  -0.000000
     8  C   -0.000409  -0.000076   0.008587  -0.000000  -0.000011   0.000000
     9  C   -0.005282  -0.061315  -0.059579   0.007143   0.010776  -0.000067
    10  C   -0.033803   0.007495  -0.007304  -0.000159   0.000277  -0.000003
    11  C    0.437078   0.437776  -0.039147  -0.012820  -0.005282   0.007601
    12  C   -0.012820  -0.000767   0.476711   0.000048   0.007143   0.000761
    13  C    5.044973  -0.039147   0.437776  -0.058680   0.345858  -0.084649
    14  C   -0.039147   5.051281   0.012215   0.476711  -0.059579  -0.001107
    15  C    0.437776   0.012215   5.051281  -0.000767  -0.061315  -0.019387
    16  C   -0.058680   0.476711  -0.000767   5.044714  -0.021756   0.012940
    17  C    0.345858  -0.059579  -0.061315  -0.021756   5.187110   0.320926
    18  C   -0.084649  -0.001107  -0.019387   0.012940   0.320926   4.995762
    19  C   -0.042231  -0.007304   0.007495   0.441692   0.446831  -0.026605
    20  C   -0.020875  -0.000009  -0.005380  -0.000082  -0.077275   0.461733
    21  C    0.008100   0.000065  -0.000022  -0.000254  -0.008204   0.467268
    22  C    0.012505   0.008587  -0.000076  -0.074008  -0.018001  -0.062513
    23  C   -0.000093   0.000001   0.000011  -0.000011   0.012654  -0.025311
    24  C    0.000799   0.000000  -0.000288   0.000000   0.007355  -0.014817
    25  C   -0.001024  -0.000480  -0.000007   0.008566  -0.063743  -0.023104
    26  C   -0.000016  -0.000000  -0.000003   0.000000  -0.000490  -0.038046
    27  H    0.000000   0.000000  -0.000000  -0.000000  -0.000000  -0.000000
    28  H   -0.000000  -0.000000  -0.000000   0.000000   0.000000  -0.000000
    29  H    0.000000   0.000001  -0.000000  -0.000000  -0.000000  -0.000000
    30  H   -0.000302   0.005953  -0.000007   0.001515   0.000011   0.000000
    31  H   -0.000001  -0.000000   0.000004   0.000000  -0.000000  -0.000000
    32  H    0.000014   0.000001   0.000259  -0.000000   0.000000  -0.000000
    33  H    0.003630   0.360400  -0.000195  -0.028468   0.001115   0.000017
    34  H    0.003045   0.000017  -0.037149  -0.000000  -0.000230   0.000001
    35  H   -0.040700  -0.000195   0.360400   0.000013  -0.006548   0.001337
    36  H    0.001000  -0.037149   0.000017   0.361760   0.004337  -0.000193
    37  H    0.002220  -0.000007   0.005953   0.000003  -0.008056  -0.038439
    38  H   -0.000205   0.000259   0.000001  -0.008632   0.004126   0.001056
    39  H    0.000001  -0.000000  -0.000000   0.000000  -0.000186   0.004498
    40  H    0.000002  -0.000000   0.000001  -0.000000  -0.000218   0.003024
    41  H    0.000021   0.000004  -0.000000  -0.000212   0.001084   0.004138
    42  H    0.000000  -0.000000   0.000000  -0.000000   0.000012   0.000965
              19         20         21         22         23         24
     1  C   -0.000000   0.000000  -0.000000  -0.000000   0.000000  -0.000000
     2  C   -0.000000  -0.000000  -0.000000  -0.000000  -0.000000  -0.000000
     3  C    0.000000   0.000000   0.000000  -0.000000  -0.000000  -0.000000
     4  C   -0.000003   0.000000  -0.000000   0.000000  -0.000000   0.000000
     5  C    0.000000  -0.000000   0.000000   0.000000  -0.000000   0.000000
     6  C   -0.000003   0.000000  -0.000000   0.000000   0.000000   0.000000
     7  C    0.000000   0.000000  -0.000000  -0.000000  -0.000000  -0.000000
     8  C    0.000000   0.000000   0.000000   0.000000  -0.000000  -0.000000
     9  C    0.000277   0.000009  -0.000001  -0.000011  -0.000000  -0.000000
    10  C   -0.000030  -0.000003   0.000000   0.000000  -0.000000   0.000000
    11  C   -0.033803   0.000052  -0.000201  -0.000409  -0.000001   0.000004
    12  C   -0.000159  -0.000176   0.000005  -0.000000  -0.000000  -0.000031
    13  C   -0.042231  -0.020875   0.008100   0.012505  -0.000093   0.000799
    14  C   -0.007304  -0.000009   0.000065   0.008587   0.000001   0.000000
    15  C    0.007495  -0.005380  -0.000022  -0.000076   0.000011  -0.000288
    16  C    0.441692  -0.000082  -0.000254  -0.074008  -0.000011   0.000000
    17  C    0.446831  -0.077275  -0.008204  -0.018001   0.012654   0.007355
    18  C   -0.026605   0.461733   0.467268  -0.062513  -0.025311  -0.014817
    19  C    4.776344   0.008685  -0.036968   0.428087  -0.000067  -0.000204
    20  C    0.008685   5.048053  -0.049327  -0.001034  -0.066008   0.516439
    21  C   -0.036968  -0.049327   4.752078  -0.002348   0.467954  -0.035845
    22  C    0.428087  -0.001034  -0.002348   5.051905   0.008195   0.000067
    23  C   -0.000067  -0.066008   0.467954   0.008195   5.008796  -0.026301
    24  C   -0.000204   0.516439  -0.035845   0.000067  -0.026301   4.850840
    25  C   -0.004939   0.013398   0.421222   0.467662  -0.077847  -0.000456
    26  C    0.000022  -0.026159  -0.014231  -0.000415   0.510827   0.508345
    27  H    0.000000   0.000000  -0.000000  -0.000000   0.000000  -0.000000
    28  H    0.000000  -0.000000   0.000000  -0.000000  -0.000000  -0.000000
    29  H   -0.000000   0.000000   0.000000   0.000000  -0.000000   0.000000
    30  H   -0.000092   0.000000  -0.000000  -0.000001  -0.000000  -0.000000
    31  H    0.000000   0.000000   0.000000   0.000000   0.000000  -0.000000
    32  H   -0.000000   0.000000  -0.000000  -0.000000  -0.000000   0.000000
    33  H    0.002509  -0.000000  -0.000000  -0.000214  -0.000000  -0.000000
    34  H    0.000002   0.000002   0.000000  -0.000000   0.000000   0.000000
    35  H   -0.000061   0.005970  -0.000312   0.000003  -0.000011   0.001346
    36  H   -0.039015   0.000002   0.000011  -0.008659  -0.000000  -0.000000
    37  H   -0.000066   0.362161   0.004081   0.000011   0.000677  -0.037981
    38  H   -0.038618   0.000017   0.002618   0.361608  -0.000219  -0.000000
    39  H    0.000016   0.000535  -0.040619   0.000300   0.364948   0.004655
    40  H    0.000002  -0.034641   0.001097  -0.000000   0.004326   0.365974
    41  H    0.002453  -0.000225  -0.038292  -0.035446  -0.008325   0.000018
    42  H   -0.000001   0.004427   0.003040   0.000004  -0.035358  -0.039950
              25         26         27         28         29         30
     1  C    0.000000   0.000000   0.365786  -0.043886  -0.040445   0.004364
     2  C   -0.000000   0.000000  -0.035358   0.364948   0.004326   0.000677
     3  C   -0.000000  -0.000000  -0.039950   0.004655   0.365974  -0.037981
     4  C    0.000000   0.000000   0.004427   0.000535  -0.034641   0.362161
     5  C   -0.000000  -0.000000   0.003040  -0.040619   0.001097   0.004081
     6  C   -0.000000  -0.000000   0.000965   0.004498   0.003024  -0.038439
     7  C    0.000000   0.000000  -0.000196  -0.009237   0.000009  -0.000182
     8  C   -0.000000  -0.000000   0.000004   0.000300  -0.000000   0.000011
     9  C    0.000000   0.000000   0.000012  -0.000186  -0.000218  -0.008056
    10  C    0.000000  -0.000000  -0.000001   0.000016   0.000002  -0.000066
    11  C    0.000067  -0.000000   0.000000   0.000001   0.000002   0.002220
    12  C   -0.000000   0.000000  -0.000000   0.000000  -0.000000   0.000003
    13  C   -0.001024  -0.000016   0.000000  -0.000000   0.000000  -0.000302
    14  C   -0.000480  -0.000000   0.000000  -0.000000   0.000001   0.005953
    15  C   -0.000007  -0.000003  -0.000000  -0.000000  -0.000000  -0.000007
    16  C    0.008566   0.000000  -0.000000   0.000000  -0.000000   0.001515
    17  C   -0.063743  -0.000490  -0.000000   0.000000  -0.000000   0.000011
    18  C   -0.023104  -0.038046  -0.000000  -0.000000  -0.000000   0.000000
    19  C   -0.004939   0.000022   0.000000   0.000000  -0.000000  -0.000092
    20  C    0.013398  -0.026159   0.000000  -0.000000   0.000000   0.000000
    21  C    0.421222  -0.014231  -0.000000   0.000000   0.000000  -0.000000
    22  C    0.467662  -0.000415  -0.000000  -0.000000   0.000000  -0.000001
    23  C   -0.077847   0.510827   0.000000  -0.000000  -0.000000  -0.000000
    24  C   -0.000456   0.508345  -0.000000  -0.000000   0.000000  -0.000000
    25  C    5.064499   0.007977   0.000000  -0.000000   0.000000   0.000000
    26  C    0.007977   4.852451   0.000000  -0.000000  -0.000000  -0.000000
    27  H    0.000000   0.000000   0.626646  -0.005907  -0.005345  -0.000196
    28  H   -0.000000  -0.000000  -0.005907   0.634141  -0.000203   0.000019
    29  H    0.000000  -0.000000  -0.005345  -0.000203   0.626172  -0.006090
    30  H    0.000000  -0.000000  -0.000196   0.000019  -0.006090   0.610581
    31  H   -0.000000  -0.000000  -0.000013   0.006436  -0.000000   0.000002
    32  H    0.000000  -0.000000  -0.000000  -0.000013   0.000000   0.000000
    33  H    0.000004   0.000000   0.000000  -0.000000   0.000024  -0.004713
    34  H   -0.000000  -0.000000  -0.000000   0.000000   0.000000  -0.000000
    35  H   -0.000000  -0.000053   0.000000  -0.000000  -0.000000  -0.000000
    36  H    0.000272  -0.000000  -0.000000  -0.000000   0.000000   0.000036
    37  H   -0.000182   0.004364   0.000000  -0.000000   0.000000   0.000000
    38  H   -0.036446   0.000004  -0.000000  -0.000000  -0.000000   0.000000
    39  H   -0.009237  -0.043886   0.000000   0.000000   0.000000  -0.000000
    40  H    0.000009  -0.040445  -0.000000   0.000000   0.000000   0.000000
    41  H    0.360838   0.000166  -0.000000   0.000000   0.000000   0.000000
    42  H   -0.000196   0.365786   0.000000   0.000000  -0.000000   0.000000
              31         32         33         34         35         36
     1  C    0.000166   0.000004  -0.000053  -0.000000   0.000000  -0.000000
     2  C   -0.008325  -0.000219  -0.000011  -0.000000  -0.000000   0.000000
     3  C    0.000018  -0.000000   0.001346  -0.000000  -0.000000   0.000000
     4  C   -0.000225   0.000017   0.005970   0.000002  -0.000000   0.000002
     5  C   -0.038292   0.002618  -0.000312   0.000011  -0.000000   0.000000
     6  C    0.004138   0.001056   0.001337  -0.000193   0.000017   0.000001
     7  C    0.360838  -0.036446  -0.000000   0.000272   0.000004  -0.000000
     8  C   -0.035446   0.361608   0.000003  -0.008659  -0.000214  -0.000000
     9  C    0.001084   0.004126  -0.006548   0.004337   0.001115  -0.000230
    10  C    0.002453  -0.038618  -0.000061  -0.039015   0.002509   0.000002
    11  C    0.000021  -0.000205  -0.040700   0.001000   0.003630   0.003045
    12  C   -0.000212  -0.008632   0.000013   0.361760  -0.028468  -0.000000
    13  C   -0.000001   0.000014   0.003630   0.003045  -0.040700   0.001000
    14  C   -0.000000   0.000001   0.360400   0.000017  -0.000195  -0.037149
    15  C    0.000004   0.000259  -0.000195  -0.037149   0.360400   0.000017
    16  C    0.000000  -0.000000  -0.028468  -0.000000   0.000013   0.361760
    17  C   -0.000000   0.000000   0.001115  -0.000230  -0.006548   0.004337
    18  C   -0.000000  -0.000000   0.000017   0.000001   0.001337  -0.000193
    19  C    0.000000  -0.000000   0.002509   0.000002  -0.000061  -0.039015
    20  C    0.000000   0.000000  -0.000000   0.000002   0.005970   0.000002
    21  C    0.000000  -0.000000  -0.000000   0.000000  -0.000312   0.000011
    22  C    0.000000  -0.000000  -0.000214  -0.000000   0.000003  -0.008659
    23  C    0.000000  -0.000000  -0.000000   0.000000  -0.000011  -0.000000
    24  C   -0.000000   0.000000  -0.000000   0.000000   0.001346  -0.000000
    25  C   -0.000000   0.000000   0.000004  -0.000000  -0.000000   0.000272
    26  C   -0.000000  -0.000000   0.000000  -0.000000  -0.000053  -0.000000
    27  H   -0.000013  -0.000000   0.000000  -0.000000   0.000000  -0.000000
    28  H    0.006436  -0.000013  -0.000000   0.000000  -0.000000  -0.000000
    29  H   -0.000000   0.000000   0.000024   0.000000  -0.000000   0.000000
    30  H    0.000002   0.000000  -0.004713  -0.000000  -0.000000   0.000036
    31  H    0.627554  -0.005199   0.000000  -0.000014  -0.000000  -0.000000
    32  H   -0.005199   0.627632  -0.000000   0.006390  -0.000014   0.000000
    33  H    0.000000  -0.000000   0.604870   0.000000   0.000003  -0.005385
    34  H   -0.000014   0.006390   0.000000   0.628991  -0.005385   0.000000
    35  H   -0.000000  -0.000014   0.000003  -0.005385   0.604870   0.000000
    36  H   -0.000000   0.000000  -0.005385   0.000000   0.000000   0.628991
    37  H    0.000000   0.000000  -0.000000   0.000036  -0.004713  -0.000000
    38  H    0.000000   0.000000  -0.000014   0.000000  -0.000000   0.006390
    39  H    0.000000  -0.000000  -0.000000  -0.000000  -0.000000   0.000000
    40  H    0.000000  -0.000000  -0.000000   0.000000   0.000024   0.000000
    41  H   -0.000000   0.000000  -0.000000  -0.000000   0.000000  -0.000014
    42  H   -0.000000  -0.000000   0.000000  -0.000000   0.000000  -0.000000
              37         38         39         40         41         42
     1  C   -0.000000  -0.000000  -0.000000  -0.000000  -0.000000   0.000000
     2  C   -0.000000  -0.000000  -0.000000  -0.000000   0.000000   0.000000
     3  C   -0.000000   0.000000  -0.000000   0.000000  -0.000000  -0.000000
     4  C    0.000000   0.000000  -0.000000   0.000000   0.000000   0.000000
     5  C   -0.000000  -0.000000   0.000000   0.000000   0.000000  -0.000000
     6  C    0.000000  -0.000000  -0.000000  -0.000000  -0.000000  -0.000000
     7  C    0.000000   0.000000  -0.000000   0.000000  -0.000000   0.000000
     8  C   -0.000001  -0.000000  -0.000000   0.000000   0.000000  -0.000000
     9  C    0.000011   0.000000   0.000000  -0.000000  -0.000000  -0.000000
    10  C   -0.000092  -0.000000   0.000000  -0.000000   0.000000   0.000000
    11  C   -0.000302   0.000014  -0.000000   0.000000  -0.000001   0.000000
    12  C    0.001515  -0.000000   0.000000  -0.000000   0.000000  -0.000000
    13  C    0.002220  -0.000205   0.000001   0.000002   0.000021   0.000000
    14  C   -0.000007   0.000259  -0.000000  -0.000000   0.000004  -0.000000
    15  C    0.005953   0.000001  -0.000000   0.000001  -0.000000   0.000000
    16  C    0.000003  -0.008632   0.000000  -0.000000  -0.000212  -0.000000
    17  C   -0.008056   0.004126  -0.000186  -0.000218   0.001084   0.000012
    18  C   -0.038439   0.001056   0.004498   0.003024   0.004138   0.000965
    19  C   -0.000066  -0.038618   0.000016   0.000002   0.002453  -0.000001
    20  C    0.362161   0.000017   0.000535  -0.034641  -0.000225   0.004427
    21  C    0.004081   0.002618  -0.040619   0.001097  -0.038292   0.003040
    22  C    0.000011   0.361608   0.000300  -0.000000  -0.035446   0.000004
    23  C    0.000677  -0.000219   0.364948   0.004326  -0.008325  -0.035358
    24  C   -0.037981  -0.000000   0.004655   0.365974   0.000018  -0.039950
    25  C   -0.000182  -0.036446  -0.009237   0.000009   0.360838  -0.000196
    26  C    0.004364   0.000004  -0.043886  -0.040445   0.000166   0.365786
    27  H    0.000000  -0.000000   0.000000  -0.000000  -0.000000   0.000000
    28  H   -0.000000  -0.000000   0.000000   0.000000   0.000000   0.000000
    29  H    0.000000  -0.000000   0.000000   0.000000   0.000000  -0.000000
    30  H    0.000000   0.000000  -0.000000   0.000000   0.000000   0.000000
    31  H    0.000000   0.000000   0.000000   0.000000  -0.000000  -0.000000
    32  H    0.000000   0.000000  -0.000000  -0.000000   0.000000  -0.000000
    33  H   -0.000000  -0.000014  -0.000000  -0.000000  -0.000000   0.000000
    34  H    0.000036   0.000000  -0.000000   0.000000  -0.000000  -0.000000
    35  H   -0.004713  -0.000000  -0.000000   0.000024   0.000000   0.000000
    36  H   -0.000000   0.006390   0.000000   0.000000  -0.000014  -0.000000
    37  H    0.610581   0.000000   0.000019  -0.006090   0.000002  -0.000196
    38  H    0.000000   0.627632  -0.000013   0.000000  -0.005199  -0.000000
    39  H    0.000019  -0.000013   0.634141  -0.000203   0.006436  -0.005907
    40  H   -0.006090   0.000000  -0.000203   0.626172  -0.000000  -0.005345
    41  H    0.000002  -0.005199   0.006436  -0.000000   0.627554  -0.000013
    42  H   -0.000196  -0.000000  -0.005907  -0.005345  -0.000013   0.626646
 Mulliken charges:
               1
     1  C   -0.086196
     2  C   -0.138835
     3  C   -0.099969
     4  C   -0.140289
     5  C    0.099086
     6  C    0.052213
     7  C   -0.126853
     8  C   -0.135799
     9  C   -0.018661
    10  C    0.115751
    11  C    0.035690
    12  C   -0.149814
    13  C    0.035690
    14  C   -0.128556
    15  C   -0.128556
    16  C   -0.149814
    17  C   -0.018661
    18  C    0.052213
    19  C    0.115751
    20  C   -0.140289
    21  C    0.099086
    22  C   -0.135799
    23  C   -0.138835
    24  C   -0.099969
    25  C   -0.126853
    26  C   -0.086196
    27  H    0.086087
    28  H    0.084503
    29  H    0.086312
    30  H    0.104488
    31  H    0.085013
    32  H    0.085620
    33  H    0.105434
    34  H    0.084779
    35  H    0.105434
    36  H    0.084779
    37  H    0.104488
    38  H    0.085620
    39  H    0.084503
    40  H    0.086312
    41  H    0.085013
    42  H    0.086087
 Sum of Mulliken charges =  -0.00000
 Mulliken charges with hydrogens summed into heavy atoms:
               1
     1  C   -0.000110
     2  C   -0.054333
     3  C   -0.013658
     4  C   -0.035801
     5  C    0.099086
     6  C    0.052213
     7  C   -0.041839
     8  C   -0.050179
     9  C   -0.018661
    10  C    0.115751
    11  C    0.035690
    12  C   -0.065036
    13  C    0.035690
    14  C   -0.023123
    15  C   -0.023123
    16  C   -0.065036
    17  C   -0.018661
    18  C    0.052213
    19  C    0.115751
    20  C   -0.035801
    21  C    0.099086
    22  C   -0.050179
    23  C   -0.054333
    24  C   -0.013658
    25  C   -0.041839
    26  C   -0.000110
 Electronic spatial extent (au):  <R**2>=          10131.4654
 Charge=             -0.0000 electrons
 Dipole moment (field-independent basis, Debye):
    X=              0.0000    Y=              0.0000    Z=              0.0557  Tot=              0.0557
 Quadrupole moment (field-independent basis, Debye-Ang):
   XX=           -131.9876   YY=           -128.1736   ZZ=           -152.3603
   XY=             -0.5606   XZ=              0.0000   YZ=              0.0000
 Traceless Quadrupole moment (field-independent basis, Debye-Ang):
   XX=              5.5196   YY=              9.3336   ZZ=            -14.8531
   XY=             -0.5606   XZ=              0.0000   YZ=              0.0000
 Octapole moment (field-independent basis, Debye-Ang**2):
  XXX=              0.0000  YYY=              0.0000  ZZZ=              3.3057  XYY=             -0.0000
  XXY=             -0.0000  XXZ=             -5.0007  XZZ=              0.0000  YZZ=             -0.0000
  YYZ=             13.5741  XYZ=             28.6390
 Hexadecapole moment (field-independent basis, Debye-Ang**3):
 XXXX=          -2269.6902 YYYY=         -10039.5418 ZZZZ=           -546.3649 XXXY=             14.6586
 XXXZ=              0.0000 YYYX=             11.3567 YYYZ=              0.0000 ZZZX=             -0.0000
 ZZZY=              0.0000 XXYY=          -2103.3520 XXZZ=           -484.9940 YYZZ=          -2050.6227
 XXYZ=             -0.0000 YYXZ=             -0.0000 ZZXY=             45.4926
 N-N= 2.012310109502D+03 E-N=-6.341052415168D+03  KE= 9.907777697710D+02
 Symmetry A    KE= 4.983280862022D+02
 Symmetry B    KE= 4.924496835688D+02
 No NMR shielding tensors so no spin-rotation constants.
 Leave Link  601 at Thu Sep  8 15:03:19 2022, MaxMem=  1342177280 cpu:              58.0 elap:               1.3
 (Enter /mnt/opt/groups/app-gaussian/g16-avx2/l9999.exe)
 Unable to Open any file for archive entry.
 1\1\GINC-WN41056\FOpt\RB3LYP\6-31G(d,p)\C26H16\PWASIUK\08-Sep-2022\0\\
 #p opt freq b3lyp/6-31g(d,p) empiricaldispersion=gd3 int=(grid=ultrafi
 ne,acc2e=12) scf=(maxcyc=500,ferm,novaracc,noincfoc,intrep)\\peri symm
 \\0,1\C,1.2265012553,5.6990014126,0.8567613321\C,-0.0241041172,5.59977
 71962,0.2838259055\C,1.9377450785,4.523771663,1.165183646\C,1.42154178
 78,3.284267812,0.8381141849\C,-0.5874426004,4.3409475782,-0.035037333\
 C,0.1744188779,3.1455742833,0.1730368439\C,-1.93796089,4.2514086582,-0
 .4958069407\C,-2.5294420092,3.0378125667,-0.6674735517\C,-0.4042101665
 ,1.8638633912,-0.2017836049\C,-1.7875554532,1.8249538399,-0.5087444792
 \C,0.3455313767,0.6257856537,-0.2892493758\C,-2.4274837418,0.569866830
 9,-0.7036977497\C,-0.3455313767,-0.6257856537,-0.2892493758\C,1.752696
 6704,0.6064565981,-0.5376676693\C,-1.7526966704,-0.6064565981,-0.53766
 76693\C,2.4274837418,-0.5698668309,-0.7036977497\C,0.4042101665,-1.863
 8633912,-0.2017836049\C,-0.1744188779,-3.1455742833,0.1730368439\C,1.7
 875554532,-1.8249538399,-0.5087444792\C,-1.4215417878,-3.284267812,0.8
 381141849\C,0.5874426004,-4.3409475782,-0.035037333\C,2.5294420092,-3.
 0378125667,-0.6674735517\C,0.0241041172,-5.5997771962,0.2838259055\C,-
 1.9377450785,-4.523771663,1.165183646\C,1.93796089,-4.2514086582,-0.49
 58069407\C,-1.2265012553,-5.6990014126,0.8567613321\H,1.6426047632,6.6
 710137068,1.1038745897\H,-0.6130865592,6.4931190579,0.092796416\H,2.89
 07856505,4.5871358247,1.682025561\H,1.9644058768,2.3990485549,1.142441
 6042\H,-2.4974922569,5.1696734953,-0.6520012934\H,-3.5756378783,2.9672
 019726,-0.952545238\H,2.2734083815,1.5401010512,-0.7030040507\H,-3.477
 3541206,0.5589645176,-0.9835627966\H,-2.2734083815,-1.5401010512,-0.70
 30040507\H,3.4773541206,-0.5589645176,-0.9835627966\H,-1.9644058768,-2
 .3990485549,1.1424416042\H,3.5756378783,-2.9672019726,-0.952545238\H,0
 .6130865592,-6.4931190579,0.092796416\H,-2.8907856505,-4.5871358247,1.
 682025561\H,2.4974922569,-5.1696734953,-0.6520012934\H,-1.6426047632,-
 6.6710137068,1.1038745897\\Version=ES64L-G16RevC.01\State=1-A\HF=-1000
 .5182426\RMSD=7.605e-09\RMSF=4.475e-06\Dipole=0.,0.,0.0219111\Quadrupo
 le=4.1036739,6.9392607,-11.0429345,-0.4168985,0.,0.\PG=C02 [X(C26H16)]
 \\@
 The archive entry for this job was punched.


 I DON'T PRETEND TO UNDERSTAND THE UNIVERSE --
 IT'S A GREAT DEAL BIGGER THAN I AM.
       -- ATTR. TO WILLIAM ALLINGHAM (1828-89)
 Leave Link 9999 at Thu Sep  8 15:03:20 2022, MaxMem=  1342177280 cpu:               4.3 elap:               0.1
 Job cpu time:       0 days  1 hours 14 minutes  0.1 seconds.
 Elapsed time:       0 days  0 hours  1 minutes 36.7 seconds.
 File lengths (MBytes):  RWF=     88 Int=      0 D2E=      0 Chk=     18 Scr=      1
 Normal termination of Gaussian 16 at Thu Sep  8 15:03:20 2022.
 (Enter /mnt/opt/groups/app-gaussian/g16-avx2/l1.exe)
 Link1:  Proceeding to internal job step number  2.
 ----------------------------------------------------------------------
 #P Geom=AllCheck Guess=TCheck SCRF=Check GenChk RB3LYP/6-31G(d,p) Freq
 ----------------------------------------------------------------------
 1/10=4,29=7,30=1,38=1,40=1/1,3;
 2/12=2,40=1/2;
 3/5=1,6=6,7=101,11=2,14=-4,25=1,27=12,30=1,70=2,71=2,74=-5,75=-5,116=1,124=31,140=1/1,2,3;
 4/5=101/1;
 5/5=100002,7=500,17=20,22=13,38=6,87=12,98=1/2;
 8/6=4,10=90,11=11,87=12/1;
 11/6=1,8=1,9=11,15=111,16=1,87=12/1,2,10;
 10/6=1,87=12/2;
 6/7=2,8=2,9=2,10=2,28=1,87=12/1;
 7/8=1,10=1,25=1,87=12/1,2,3,16;
 1/10=4,30=1/3;
 99//99;
 Leave Link    1 at Thu Sep  8 15:03:20 2022, MaxMem=  1342177280 cpu:               3.3 elap:               0.1
 (Enter /mnt/opt/groups/app-gaussian/g16-avx2/l101.exe)
 Structure from the checkpoint file:  "/scratch/9832371.torquesrv1.cis.gov.pl/Gau-143617.chk"
 ---------
 peri symm
 ---------
 Charge =  0 Multiplicity = 1
 Redundant internal coordinates found in file.  (old form).
 C,0,1.2265012553,5.6990014126,0.8567613321
 C,0,-0.0241041172,5.5997771962,0.2838259055
 C,0,1.9377450785,4.523771663,1.165183646
 C,0,1.4215417878,3.284267812,0.8381141849
 C,0,-0.5874426004,4.3409475782,-0.035037333
 C,0,0.1744188779,3.1455742833,0.1730368439
 C,0,-1.93796089,4.2514086582,-0.4958069407
 C,0,-2.5294420092,3.0378125667,-0.6674735517
 C,0,-0.4042101665,1.8638633912,-0.2017836049
 C,0,-1.7875554532,1.8249538399,-0.5087444792
 C,0,0.3455313767,0.6257856537,-0.2892493758
 C,0,-2.4274837418,0.5698668309,-0.7036977497
 C,0,-0.3455313767,-0.6257856537,-0.2892493758
 C,0,1.7526966704,0.6064565981,-0.5376676693
 C,0,-1.7526966704,-0.6064565981,-0.5376676693
 C,0,2.4274837418,-0.5698668309,-0.7036977497
 C,0,0.4042101665,-1.8638633912,-0.2017836049
 C,0,-0.1744188779,-3.1455742833,0.1730368439
 C,0,1.7875554532,-1.8249538399,-0.5087444792
 C,0,-1.4215417878,-3.284267812,0.8381141849
 C,0,0.5874426004,-4.3409475782,-0.035037333
 C,0,2.5294420092,-3.0378125667,-0.6674735517
 C,0,0.0241041172,-5.5997771962,0.2838259055
 C,0,-1.9377450785,-4.523771663,1.165183646
 C,0,1.93796089,-4.2514086582,-0.4958069407
 C,0,-1.2265012553,-5.6990014126,0.8567613321
 H,0,1.6426047632,6.6710137068,1.1038745897
 H,0,-0.6130865592,6.4931190579,0.092796416
 H,0,2.8907856505,4.5871358247,1.682025561
 H,0,1.9644058768,2.3990485549,1.1424416042
 H,0,-2.4974922569,5.1696734953,-0.6520012934
 H,0,-3.5756378783,2.9672019726,-0.952545238
 H,0,2.2734083815,1.5401010512,-0.7030040507
 H,0,-3.4773541206,0.5589645176,-0.9835627966
 H,0,-2.2734083815,-1.5401010512,-0.7030040507
 H,0,3.4773541206,-0.5589645176,-0.9835627966
 H,0,-1.9644058768,-2.3990485549,1.1424416042
 H,0,3.5756378783,-2.9672019726,-0.952545238
 H,0,0.6130865592,-6.4931190579,0.092796416
 H,0,-2.8907856505,-4.5871358247,1.682025561
 H,0,2.4974922569,-5.1696734953,-0.6520012934
 H,0,-1.6426047632,-6.6710137068,1.1038745897
 Recover connectivity data from disk.
 ITRead=  0  0  0  0  0  0  0  0  0  0  0  0  0  0  0  0  0  0  0  0
 ITRead=  0  0  0  0  0  0  0  0  0  0  0  0  0  0  0  0  0  0  0  0
 ITRead=  0  0
 MicOpt= -1 -1 -1 -1 -1 -1 -1 -1 -1 -1 -1 -1 -1 -1 -1 -1 -1 -1 -1 -1
 MicOpt= -1 -1 -1 -1 -1 -1 -1 -1 -1 -1 -1 -1 -1 -1 -1 -1 -1 -1 -1 -1
 MicOpt= -1 -1
 NAtoms=     42 NQM=       42 NQMF=       0 NMMI=      0 NMMIF=      0
                NMic=       0 NMicF=      0.
                    Isotopes and Nuclear Properties:
 (Nuclear quadrupole moments (NQMom) in fm**2, nuclear magnetic moments (NMagM)
  in nuclear magnetons)

  Atom         1           2           3           4           5           6           7           8           9          10
 IAtWgt=          12          12          12          12          12          12          12          12          12          12
 AtmWgt=  12.0000000  12.0000000  12.0000000  12.0000000  12.0000000  12.0000000  12.0000000  12.0000000  12.0000000  12.0000000
 NucSpn=           0           0           0           0           0           0           0           0           0           0
 AtZEff=   3.6000000   3.6000000   3.6000000   3.6000000   3.6000000   3.6000000   3.6000000   3.6000000   3.6000000   3.6000000
 NQMom=    0.0000000   0.0000000   0.0000000   0.0000000   0.0000000   0.0000000   0.0000000   0.0000000   0.0000000   0.0000000
 NMagM=    0.0000000   0.0000000   0.0000000   0.0000000   0.0000000   0.0000000   0.0000000   0.0000000   0.0000000   0.0000000
 AtZNuc=   6.0000000   6.0000000   6.0000000   6.0000000   6.0000000   6.0000000   6.0000000   6.0000000   6.0000000   6.0000000

  Atom        11          12          13          14          15          16          17          18          19          20
 IAtWgt=          12          12          12          12          12          12          12          12          12          12
 AtmWgt=  12.0000000  12.0000000  12.0000000  12.0000000  12.0000000  12.0000000  12.0000000  12.0000000  12.0000000  12.0000000
 NucSpn=           0           0           0           0           0           0           0           0           0           0
 AtZEff=   3.6000000   3.6000000   3.6000000   3.6000000   3.6000000   3.6000000   3.6000000   3.6000000   3.6000000   3.6000000
 NQMom=    0.0000000   0.0000000   0.0000000   0.0000000   0.0000000   0.0000000   0.0000000   0.0000000   0.0000000   0.0000000
 NMagM=    0.0000000   0.0000000   0.0000000   0.0000000   0.0000000   0.0000000   0.0000000   0.0000000   0.0000000   0.0000000
 AtZNuc=   6.0000000   6.0000000   6.0000000   6.0000000   6.0000000   6.0000000   6.0000000   6.0000000   6.0000000   6.0000000

  Atom        21          22          23          24          25          26          27          28          29          30
 IAtWgt=          12          12          12          12          12          12           1           1           1           1
 AtmWgt=  12.0000000  12.0000000  12.0000000  12.0000000  12.0000000  12.0000000   1.0078250   1.0078250   1.0078250   1.0078250
 NucSpn=           0           0           0           0           0           0           1           1           1           1
 AtZEff=   3.6000000   3.6000000   3.6000000   3.6000000   3.6000000   3.6000000   1.0000000   1.0000000   1.0000000   1.0000000
 NQMom=    0.0000000   0.0000000   0.0000000   0.0000000   0.0000000   0.0000000   0.0000000   0.0000000   0.0000000   0.0000000
 NMagM=    0.0000000   0.0000000   0.0000000   0.0000000   0.0000000   0.0000000   2.7928460   2.7928460   2.7928460   2.7928460
 AtZNuc=   6.0000000   6.0000000   6.0000000   6.0000000   6.0000000   6.0000000   1.0000000   1.0000000   1.0000000   1.0000000

  Atom        31          32          33          34          35          36          37          38          39          40
 IAtWgt=           1           1           1           1           1           1           1           1           1           1
 AtmWgt=   1.0078250   1.0078250   1.0078250   1.0078250   1.0078250   1.0078250   1.0078250   1.0078250   1.0078250   1.0078250
 NucSpn=           1           1           1           1           1           1           1           1           1           1
 AtZEff=   1.0000000   1.0000000   1.0000000   1.0000000   1.0000000   1.0000000   1.0000000   1.0000000   1.0000000   1.0000000
 NQMom=    0.0000000   0.0000000   0.0000000   0.0000000   0.0000000   0.0000000   0.0000000   0.0000000   0.0000000   0.0000000
 NMagM=    2.7928460   2.7928460   2.7928460   2.7928460   2.7928460   2.7928460   2.7928460   2.7928460   2.7928460   2.7928460
 AtZNuc=   1.0000000   1.0000000   1.0000000   1.0000000   1.0000000   1.0000000   1.0000000   1.0000000   1.0000000   1.0000000

  Atom        41          42
 IAtWgt=           1           1
 AtmWgt=   1.0078250   1.0078250
 NucSpn=           1           1
 AtZEff=   1.0000000   1.0000000
 NQMom=    0.0000000   0.0000000
 NMagM=    2.7928460   2.7928460
 AtZNuc=   1.0000000   1.0000000
 Leave Link  101 at Thu Sep  8 15:03:21 2022, MaxMem=  1342177280 cpu:              12.6 elap:               0.3
 (Enter /mnt/opt/groups/app-gaussian/g16-avx2/l103.exe)

 GradGradGradGradGradGradGradGradGradGradGradGradGradGradGradGradGradGrad
 Berny optimization.
 Initialization pass.
                           ----------------------------
                           !    Initial Parameters    !
                           ! (Angstroms and Degrees)  !
 --------------------------                            --------------------------
 ! Name  Definition              Value          Derivative Info.                !
 --------------------------------------------------------------------------------
 ! R1    R(1,2)                  1.3792         calculate D2E/DX2 analytically  !
 ! R2    R(1,3)                  1.4079         calculate D2E/DX2 analytically  !
 ! R3    R(1,27)                 1.0858         calculate D2E/DX2 analytically  !
 ! R4    R(2,5)                  1.4155         calculate D2E/DX2 analytically  !
 ! R5    R(2,28)                 1.0869         calculate D2E/DX2 analytically  !
 ! R6    R(3,4)                  1.382          calculate D2E/DX2 analytically  !
 ! R7    R(3,29)                 1.086          calculate D2E/DX2 analytically  !
 ! R8    R(4,6)                  1.4202         calculate D2E/DX2 analytically  !
 ! R9    R(4,30)                 1.0821         calculate D2E/DX2 analytically  !
 ! R10   R(5,6)                  1.4327         calculate D2E/DX2 analytically  !
 ! R11   R(5,7)                  1.4298         calculate D2E/DX2 analytically  !
 ! R12   R(6,9)                  1.4554         calculate D2E/DX2 analytically  !
 ! R13   R(7,8)                  1.3609         calculate D2E/DX2 analytically  !
 ! R14   R(7,31)                 1.0866         calculate D2E/DX2 analytically  !
 ! R15   R(8,10)                 1.4306         calculate D2E/DX2 analytically  !
 ! R16   R(8,32)                 1.0866         calculate D2E/DX2 analytically  !
 ! R17   R(9,10)                 1.4175         calculate D2E/DX2 analytically  !
 ! R18   R(9,11)                 1.45           calculate D2E/DX2 analytically  !
 ! R19   R(10,12)                1.4222         calculate D2E/DX2 analytically  !
 ! R20   R(11,13)                1.4297         calculate D2E/DX2 analytically  !
 ! R21   R(11,14)                1.4291         calculate D2E/DX2 analytically  !
 ! R22   R(12,15)                1.3663         calculate D2E/DX2 analytically  !
 ! R23   R(12,34)                1.0866         calculate D2E/DX2 analytically  !
 ! R24   R(13,15)                1.4291         calculate D2E/DX2 analytically  !
 ! R25   R(13,17)                1.45           calculate D2E/DX2 analytically  !
 ! R26   R(14,16)                1.3663         calculate D2E/DX2 analytically  !
 ! R27   R(14,33)                1.0817         calculate D2E/DX2 analytically  !
 ! R28   R(15,35)                1.0817         calculate D2E/DX2 analytically  !
 ! R29   R(16,19)                1.4222         calculate D2E/DX2 analytically  !
 ! R30   R(16,36)                1.0866         calculate D2E/DX2 analytically  !
 ! R31   R(17,18)                1.4554         calculate D2E/DX2 analytically  !
 ! R32   R(17,19)                1.4175         calculate D2E/DX2 analytically  !
 ! R33   R(18,20)                1.4202         calculate D2E/DX2 analytically  !
 ! R34   R(18,21)                1.4327         calculate D2E/DX2 analytically  !
 ! R35   R(19,22)                1.4306         calculate D2E/DX2 analytically  !
 ! R36   R(20,24)                1.382          calculate D2E/DX2 analytically  !
 ! R37   R(20,37)                1.0821         calculate D2E/DX2 analytically  !
 ! R38   R(21,23)                1.4155         calculate D2E/DX2 analytically  !
 ! R39   R(21,25)                1.4298         calculate D2E/DX2 analytically  !
 ! R40   R(22,25)                1.3609         calculate D2E/DX2 analytically  !
 ! R41   R(22,38)                1.0866         calculate D2E/DX2 analytically  !
 ! R42   R(23,26)                1.3792         calculate D2E/DX2 analytically  !
 ! R43   R(23,39)                1.0869         calculate D2E/DX2 analytically  !
 ! R44   R(24,26)                1.4079         calculate D2E/DX2 analytically  !
 ! R45   R(24,40)                1.086          calculate D2E/DX2 analytically  !
 ! R46   R(25,41)                1.0866         calculate D2E/DX2 analytically  !
 ! R47   R(26,42)                1.0858         calculate D2E/DX2 analytically  !
 ! A1    A(2,1,3)              119.2775         calculate D2E/DX2 analytically  !
 ! A2    A(2,1,27)             120.4268         calculate D2E/DX2 analytically  !
 ! A3    A(3,1,27)             120.2518         calculate D2E/DX2 analytically  !
 ! A4    A(1,2,5)              121.2274         calculate D2E/DX2 analytically  !
 ! A5    A(1,2,28)             120.347          calculate D2E/DX2 analytically  !
 ! A6    A(5,2,28)             118.4029         calculate D2E/DX2 analytically  !
 ! A7    A(1,3,4)              120.5407         calculate D2E/DX2 analytically  !
 ! A8    A(1,3,29)             119.9259         calculate D2E/DX2 analytically  !
 ! A9    A(4,3,29)             119.5221         calculate D2E/DX2 analytically  !
 ! A10   A(3,4,6)              121.7655         calculate D2E/DX2 analytically  !
 ! A11   A(3,4,30)             118.671          calculate D2E/DX2 analytically  !
 ! A12   A(6,4,30)             119.4961         calculate D2E/DX2 analytically  !
 ! A13   A(2,5,6)              119.8446         calculate D2E/DX2 analytically  !
 ! A14   A(2,5,7)              120.2786         calculate D2E/DX2 analytically  !
 ! A15   A(6,5,7)              119.7914         calculate D2E/DX2 analytically  !
 ! A16   A(4,6,5)              116.9685         calculate D2E/DX2 analytically  !
 ! A17   A(4,6,9)              123.7628         calculate D2E/DX2 analytically  !
 ! A18   A(5,6,9)              119.076          calculate D2E/DX2 analytically  !
 ! A19   A(5,7,8)              120.4657         calculate D2E/DX2 analytically  !
 ! A20   A(5,7,31)             118.6725         calculate D2E/DX2 analytically  !
 ! A21   A(8,7,31)             120.7747         calculate D2E/DX2 analytically  !
 ! A22   A(7,8,10)             121.1067         calculate D2E/DX2 analytically  !
 ! A23   A(7,8,32)             120.6291         calculate D2E/DX2 analytically  !
 ! A24   A(10,8,32)            118.2488         calculate D2E/DX2 analytically  !
 ! A25   A(6,9,10)             117.9007         calculate D2E/DX2 analytically  !
 ! A26   A(6,9,11)             124.1882         calculate D2E/DX2 analytically  !
 ! A27   A(10,9,11)            117.91           calculate D2E/DX2 analytically  !
 ! A28   A(8,10,9)             120.4532         calculate D2E/DX2 analytically  !
 ! A29   A(8,10,12)            119.9746         calculate D2E/DX2 analytically  !
 ! A30   A(9,10,12)            119.538          calculate D2E/DX2 analytically  !
 ! A31   A(9,11,13)            119.8367         calculate D2E/DX2 analytically  !
 ! A32   A(9,11,14)            122.0842         calculate D2E/DX2 analytically  !
 ! A33   A(13,11,14)           117.6534         calculate D2E/DX2 analytically  !
 ! A34   A(10,12,15)           121.3936         calculate D2E/DX2 analytically  !
 ! A35   A(10,12,34)           118.6136         calculate D2E/DX2 analytically  !
 ! A36   A(15,12,34)           119.9913         calculate D2E/DX2 analytically  !
 ! A37   A(11,13,15)           117.6534         calculate D2E/DX2 analytically  !
 ! A38   A(11,13,17)           119.8367         calculate D2E/DX2 analytically  !
 ! A39   A(15,13,17)           122.0842         calculate D2E/DX2 analytically  !
 ! A40   A(11,14,16)           121.272          calculate D2E/DX2 analytically  !
 ! A41   A(11,14,33)           119.2673         calculate D2E/DX2 analytically  !
 ! A42   A(16,14,33)           119.13           calculate D2E/DX2 analytically  !
 ! A43   A(12,15,13)           121.272          calculate D2E/DX2 analytically  !
 ! A44   A(12,15,35)           119.13           calculate D2E/DX2 analytically  !
 ! A45   A(13,15,35)           119.2673         calculate D2E/DX2 analytically  !
 ! A46   A(14,16,19)           121.3936         calculate D2E/DX2 analytically  !
 ! A47   A(14,16,36)           119.9913         calculate D2E/DX2 analytically  !
 ! A48   A(19,16,36)           118.6136         calculate D2E/DX2 analytically  !
 ! A49   A(13,17,18)           124.1882         calculate D2E/DX2 analytically  !
 ! A50   A(13,17,19)           117.91           calculate D2E/DX2 analytically  !
 ! A51   A(18,17,19)           117.9007         calculate D2E/DX2 analytically  !
 ! A52   A(17,18,20)           123.7628         calculate D2E/DX2 analytically  !
 ! A53   A(17,18,21)           119.076          calculate D2E/DX2 analytically  !
 ! A54   A(20,18,21)           116.9685         calculate D2E/DX2 analytically  !
 ! A55   A(16,19,17)           119.538          calculate D2E/DX2 analytically  !
 ! A56   A(16,19,22)           119.9746         calculate D2E/DX2 analytically  !
 ! A57   A(17,19,22)           120.4532         calculate D2E/DX2 analytically  !
 ! A58   A(18,20,24)           121.7655         calculate D2E/DX2 analytically  !
 ! A59   A(18,20,37)           119.4961         calculate D2E/DX2 analytically  !
 ! A60   A(24,20,37)           118.671          calculate D2E/DX2 analytically  !
 ! A61   A(18,21,23)           119.8446         calculate D2E/DX2 analytically  !
 ! A62   A(18,21,25)           119.7914         calculate D2E/DX2 analytically  !
 ! A63   A(23,21,25)           120.2786         calculate D2E/DX2 analytically  !
 ! A64   A(19,22,25)           121.1067         calculate D2E/DX2 analytically  !
 ! A65   A(19,22,38)           118.2488         calculate D2E/DX2 analytically  !
 ! A66   A(25,22,38)           120.6291         calculate D2E/DX2 analytically  !
 ! A67   A(21,23,26)           121.2274         calculate D2E/DX2 analytically  !
 ! A68   A(21,23,39)           118.4029         calculate D2E/DX2 analytically  !
 ! A69   A(26,23,39)           120.347          calculate D2E/DX2 analytically  !
 ! A70   A(20,24,26)           120.5407         calculate D2E/DX2 analytically  !
 ! A71   A(20,24,40)           119.5221         calculate D2E/DX2 analytically  !
 ! A72   A(26,24,40)           119.9259         calculate D2E/DX2 analytically  !
 ! A73   A(21,25,22)           120.4657         calculate D2E/DX2 analytically  !
 ! A74   A(21,25,41)           118.6725         calculate D2E/DX2 analytically  !
 ! A75   A(22,25,41)           120.7747         calculate D2E/DX2 analytically  !
 ! A76   A(23,26,24)           119.2775         calculate D2E/DX2 analytically  !
 ! A77   A(23,26,42)           120.4268         calculate D2E/DX2 analytically  !
 ! A78   A(24,26,42)           120.2518         calculate D2E/DX2 analytically  !
 ! D1    D(3,1,2,5)             -1.8778         calculate D2E/DX2 analytically  !
 ! D2    D(3,1,2,28)           176.3587         calculate D2E/DX2 analytically  !
 ! D3    D(27,1,2,5)          -179.4725         calculate D2E/DX2 analytically  !
 ! D4    D(27,1,2,28)           -1.236          calculate D2E/DX2 analytically  !
 ! D5    D(2,1,3,4)              3.2253         calculate D2E/DX2 analytically  !
 ! D6    D(2,1,3,29)          -175.5443         calculate D2E/DX2 analytically  !
 ! D7    D(27,1,3,4)          -179.1757         calculate D2E/DX2 analytically  !
 ! D8    D(27,1,3,29)            2.0547         calculate D2E/DX2 analytically  !
 ! D9    D(1,2,5,6)             -3.2763         calculate D2E/DX2 analytically  !
 ! D10   D(1,2,5,7)            173.3562         calculate D2E/DX2 analytically  !
 ! D11   D(28,2,5,6)           178.4537         calculate D2E/DX2 analytically  !
 ! D12   D(28,2,5,7)            -4.9137         calculate D2E/DX2 analytically  !
 ! D13   D(1,3,4,6)              0.665          calculate D2E/DX2 analytically  !
 ! D14   D(1,3,4,30)          -176.3347         calculate D2E/DX2 analytically  !
 ! D15   D(29,3,4,6)           179.4395         calculate D2E/DX2 analytically  !
 ! D16   D(29,3,4,30)            2.4398         calculate D2E/DX2 analytically  !
 ! D17   D(3,4,6,5)             -5.644          calculate D2E/DX2 analytically  !
 ! D18   D(3,4,6,9)            179.4596         calculate D2E/DX2 analytically  !
 ! D19   D(30,4,6,5)           171.3315         calculate D2E/DX2 analytically  !
 ! D20   D(30,4,6,9)            -3.5648         calculate D2E/DX2 analytically  !
 ! D21   D(2,5,6,4)              6.8683         calculate D2E/DX2 analytically  !
 ! D22   D(2,5,6,9)           -177.9858         calculate D2E/DX2 analytically  !
 ! D23   D(7,5,6,4)           -169.7809         calculate D2E/DX2 analytically  !
 ! D24   D(7,5,6,9)              5.365          calculate D2E/DX2 analytically  !
 ! D25   D(2,5,7,8)           -172.9789         calculate D2E/DX2 analytically  !
 ! D26   D(2,5,7,31)             3.6534         calculate D2E/DX2 analytically  !
 ! D27   D(6,5,7,8)              3.6555         calculate D2E/DX2 analytically  !
 ! D28   D(6,5,7,31)          -179.7122         calculate D2E/DX2 analytically  !
 ! D29   D(4,6,9,10)           162.5783         calculate D2E/DX2 analytically  !
 ! D30   D(4,6,9,11)           -17.8175         calculate D2E/DX2 analytically  !
 ! D31   D(5,6,9,10)           -12.2169         calculate D2E/DX2 analytically  !
 ! D32   D(5,6,9,11)           167.3874         calculate D2E/DX2 analytically  !
 ! D33   D(5,7,8,10)            -5.6167         calculate D2E/DX2 analytically  !
 ! D34   D(5,7,8,32)           175.8336         calculate D2E/DX2 analytically  !
 ! D35   D(31,7,8,10)          177.8224         calculate D2E/DX2 analytically  !
 ! D36   D(31,7,8,32)           -0.7273         calculate D2E/DX2 analytically  !
 ! D37   D(7,8,10,9)            -1.666          calculate D2E/DX2 analytically  !
 ! D38   D(7,8,10,12)         -179.5295         calculate D2E/DX2 analytically  !
 ! D39   D(32,8,10,9)          176.9174         calculate D2E/DX2 analytically  !
 ! D40   D(32,8,10,12)          -0.9462         calculate D2E/DX2 analytically  !
 ! D41   D(6,9,10,8)            10.5129         calculate D2E/DX2 analytically  !
 ! D42   D(6,9,10,12)         -171.6142         calculate D2E/DX2 analytically  !
 ! D43   D(11,9,10,8)         -169.1166         calculate D2E/DX2 analytically  !
 ! D44   D(11,9,10,12)           8.7562         calculate D2E/DX2 analytically  !
 ! D45   D(6,9,11,13)          162.2981         calculate D2E/DX2 analytically  !
 ! D46   D(6,9,11,14)          -25.3675         calculate D2E/DX2 analytically  !
 ! D47   D(10,9,11,13)         -18.0977         calculate D2E/DX2 analytically  !
 ! D48   D(10,9,11,14)         154.2368         calculate D2E/DX2 analytically  !
 ! D49   D(8,10,12,15)        -178.8815         calculate D2E/DX2 analytically  !
 ! D50   D(8,10,12,34)           0.6796         calculate D2E/DX2 analytically  !
 ! D51   D(9,10,12,15)           3.2354         calculate D2E/DX2 analytically  !
 ! D52   D(9,10,12,34)        -177.2036         calculate D2E/DX2 analytically  !
 ! D53   D(9,11,13,15)          15.3052         calculate D2E/DX2 analytically  !
 ! D54   D(9,11,13,17)        -172.0252         calculate D2E/DX2 analytically  !
 ! D55   D(14,11,13,15)       -157.3643         calculate D2E/DX2 analytically  !
 ! D56   D(14,11,13,17)         15.3052         calculate D2E/DX2 analytically  !
 ! D57   D(9,11,14,16)        -175.6709         calculate D2E/DX2 analytically  !
 ! D58   D(9,11,14,33)          -2.3315         calculate D2E/DX2 analytically  !
 ! D59   D(13,11,14,16)         -3.1769         calculate D2E/DX2 analytically  !
 ! D60   D(13,11,14,33)        170.1624         calculate D2E/DX2 analytically  !
 ! D61   D(10,12,15,13)         -6.1787         calculate D2E/DX2 analytically  !
 ! D62   D(10,12,15,35)       -179.527          calculate D2E/DX2 analytically  !
 ! D63   D(34,12,15,13)        174.2662         calculate D2E/DX2 analytically  !
 ! D64   D(34,12,15,35)          0.9179         calculate D2E/DX2 analytically  !
 ! D65   D(11,13,15,12)         -3.1769         calculate D2E/DX2 analytically  !
 ! D66   D(11,13,15,35)        170.1624         calculate D2E/DX2 analytically  !
 ! D67   D(17,13,15,12)       -175.6709         calculate D2E/DX2 analytically  !
 ! D68   D(17,13,15,35)         -2.3315         calculate D2E/DX2 analytically  !
 ! D69   D(11,13,17,18)        162.2981         calculate D2E/DX2 analytically  !
 ! D70   D(11,13,17,19)        -18.0977         calculate D2E/DX2 analytically  !
 ! D71   D(15,13,17,18)        -25.3675         calculate D2E/DX2 analytically  !
 ! D72   D(15,13,17,19)        154.2368         calculate D2E/DX2 analytically  !
 ! D73   D(11,14,16,19)         -6.1787         calculate D2E/DX2 analytically  !
 ! D74   D(11,14,16,36)        174.2662         calculate D2E/DX2 analytically  !
 ! D75   D(33,14,16,19)       -179.527          calculate D2E/DX2 analytically  !
 ! D76   D(33,14,16,36)          0.9179         calculate D2E/DX2 analytically  !
 ! D77   D(14,16,19,17)          3.2354         calculate D2E/DX2 analytically  !
 ! D78   D(14,16,19,22)       -178.8815         calculate D2E/DX2 analytically  !
 ! D79   D(36,16,19,17)       -177.2036         calculate D2E/DX2 analytically  !
 ! D80   D(36,16,19,22)          0.6796         calculate D2E/DX2 analytically  !
 ! D81   D(13,17,18,20)        -17.8175         calculate D2E/DX2 analytically  !
 ! D82   D(13,17,18,21)        167.3874         calculate D2E/DX2 analytically  !
 ! D83   D(19,17,18,20)        162.5783         calculate D2E/DX2 analytically  !
 ! D84   D(19,17,18,21)        -12.2169         calculate D2E/DX2 analytically  !
 ! D85   D(13,17,19,16)          8.7562         calculate D2E/DX2 analytically  !
 ! D86   D(13,17,19,22)       -169.1166         calculate D2E/DX2 analytically  !
 ! D87   D(18,17,19,16)       -171.6142         calculate D2E/DX2 analytically  !
 ! D88   D(18,17,19,22)         10.5129         calculate D2E/DX2 analytically  !
 ! D89   D(17,18,20,24)        179.4596         calculate D2E/DX2 analytically  !
 ! D90   D(17,18,20,37)         -3.5648         calculate D2E/DX2 analytically  !
 ! D91   D(21,18,20,24)         -5.644          calculate D2E/DX2 analytically  !
 ! D92   D(21,18,20,37)        171.3315         calculate D2E/DX2 analytically  !
 ! D93   D(17,18,21,23)       -177.9858         calculate D2E/DX2 analytically  !
 ! D94   D(17,18,21,25)          5.365          calculate D2E/DX2 analytically  !
 ! D95   D(20,18,21,23)          6.8683         calculate D2E/DX2 analytically  !
 ! D96   D(20,18,21,25)       -169.7809         calculate D2E/DX2 analytically  !
 ! D97   D(16,19,22,25)       -179.5295         calculate D2E/DX2 analytically  !
 ! D98   D(16,19,22,38)         -0.9462         calculate D2E/DX2 analytically  !
 ! D99   D(17,19,22,25)         -1.666          calculate D2E/DX2 analytically  !
 ! D100  D(17,19,22,38)        176.9174         calculate D2E/DX2 analytically  !
 ! D101  D(18,20,24,26)          0.665          calculate D2E/DX2 analytically  !
 ! D102  D(18,20,24,40)        179.4395         calculate D2E/DX2 analytically  !
 ! D103  D(37,20,24,26)       -176.3347         calculate D2E/DX2 analytically  !
 ! D104  D(37,20,24,40)          2.4398         calculate D2E/DX2 analytically  !
 ! D105  D(18,21,23,26)         -3.2763         calculate D2E/DX2 analytically  !
 ! D106  D(18,21,23,39)        178.4537         calculate D2E/DX2 analytically  !
 ! D107  D(25,21,23,26)        173.3562         calculate D2E/DX2 analytically  !
 ! D108  D(25,21,23,39)         -4.9137         calculate D2E/DX2 analytically  !
 ! D109  D(18,21,25,22)          3.6555         calculate D2E/DX2 analytically  !
 ! D110  D(18,21,25,41)       -179.7122         calculate D2E/DX2 analytically  !
 ! D111  D(23,21,25,22)       -172.9789         calculate D2E/DX2 analytically  !
 ! D112  D(23,21,25,41)          3.6534         calculate D2E/DX2 analytically  !
 ! D113  D(19,22,25,21)         -5.6167         calculate D2E/DX2 analytically  !
 ! D114  D(19,22,25,41)        177.8224         calculate D2E/DX2 analytically  !
 ! D115  D(38,22,25,21)        175.8336         calculate D2E/DX2 analytically  !
 ! D116  D(38,22,25,41)         -0.7273         calculate D2E/DX2 analytically  !
 ! D117  D(21,23,26,24)         -1.8778         calculate D2E/DX2 analytically  !
 ! D118  D(21,23,26,42)       -179.4725         calculate D2E/DX2 analytically  !
 ! D119  D(39,23,26,24)        176.3587         calculate D2E/DX2 analytically  !
 ! D120  D(39,23,26,42)         -1.236          calculate D2E/DX2 analytically  !
 ! D121  D(20,24,26,23)          3.2253         calculate D2E/DX2 analytically  !
 ! D122  D(20,24,26,42)       -179.1757         calculate D2E/DX2 analytically  !
 ! D123  D(40,24,26,23)       -175.5443         calculate D2E/DX2 analytically  !
 ! D124  D(40,24,26,42)          2.0547         calculate D2E/DX2 analytically  !
 --------------------------------------------------------------------------------
 Trust Radius=3.00D-01 FncErr=1.00D-07 GrdErr=1.00D-07 EigMax=2.50D+02 EigMin=1.00D-04
 Number of steps in this run=      2 maximum allowed number of steps=      2.
 GradGradGradGradGradGradGradGradGradGradGradGradGradGradGradGradGradGrad

 Leave Link  103 at Thu Sep  8 15:03:21 2022, MaxMem=  1342177280 cpu:               1.7 elap:               0.1
 (Enter /mnt/opt/groups/app-gaussian/g16-avx2/l202.exe)
                          Input orientation:                          
 ---------------------------------------------------------------------
 Center     Atomic      Atomic             Coordinates (Angstroms)
 Number     Number       Type             X           Y           Z
 ---------------------------------------------------------------------
      1          6           0        1.226501    5.699001    0.856761
      2          6           0       -0.024104    5.599777    0.283826
      3          6           0        1.937745    4.523772    1.165184
      4          6           0        1.421542    3.284268    0.838114
      5          6           0       -0.587443    4.340948   -0.035037
      6          6           0        0.174419    3.145574    0.173037
      7          6           0       -1.937961    4.251409   -0.495807
      8          6           0       -2.529442    3.037813   -0.667474
      9          6           0       -0.404210    1.863863   -0.201784
     10          6           0       -1.787555    1.824954   -0.508744
     11          6           0        0.345531    0.625786   -0.289249
     12          6           0       -2.427484    0.569867   -0.703698
     13          6           0       -0.345531   -0.625786   -0.289249
     14          6           0        1.752697    0.606457   -0.537668
     15          6           0       -1.752697   -0.606457   -0.537668
     16          6           0        2.427484   -0.569867   -0.703698
     17          6           0        0.404210   -1.863863   -0.201784
     18          6           0       -0.174419   -3.145574    0.173037
     19          6           0        1.787555   -1.824954   -0.508744
     20          6           0       -1.421542   -3.284268    0.838114
     21          6           0        0.587443   -4.340948   -0.035037
     22          6           0        2.529442   -3.037813   -0.667474
     23          6           0        0.024104   -5.599777    0.283826
     24          6           0       -1.937745   -4.523772    1.165184
     25          6           0        1.937961   -4.251409   -0.495807
     26          6           0       -1.226501   -5.699001    0.856761
     27          1           0        1.642605    6.671014    1.103875
     28          1           0       -0.613087    6.493119    0.092796
     29          1           0        2.890786    4.587136    1.682026
     30          1           0        1.964406    2.399049    1.142442
     31          1           0       -2.497492    5.169673   -0.652001
     32          1           0       -3.575638    2.967202   -0.952545
     33          1           0        2.273408    1.540101   -0.703004
     34          1           0       -3.477354    0.558965   -0.983563
     35          1           0       -2.273408   -1.540101   -0.703004
     36          1           0        3.477354   -0.558965   -0.983563
     37          1           0       -1.964406   -2.399049    1.142442
     38          1           0        3.575638   -2.967202   -0.952545
     39          1           0        0.613087   -6.493119    0.092796
     40          1           0       -2.890786   -4.587136    1.682026
     41          1           0        2.497492   -5.169673   -0.652001
     42          1           0       -1.642605   -6.671014    1.103875
 ---------------------------------------------------------------------
                    Distance matrix (angstroms):
                    1          2          3          4          5
     1  C    0.000000
     2  C    1.379172   0.000000
     3  C    1.407891   2.404877   0.000000
     4  C    2.422669   2.785446   1.381959   0.000000
     5  C    2.435161   1.415513   2.801879   2.432074   0.000000
     6  C    2.845057   2.464710   2.448081   1.420169   1.432706
     7  C    3.733468   2.467544   4.225419   3.741786   1.429764
     8  C    4.848951   3.707472   5.051977   4.235305   2.422705
     9  C    4.299770   3.786469   3.798482   2.536199   2.489443
    10  C    5.094839   4.241134   4.895255   3.773848   2.827524
    11  C    5.275127   5.020522   4.454752   3.081603   3.838944
    12  C    6.488040   5.661399   6.179102   4.955820   4.248989
    13  C    6.617217   6.260141   5.817789   4.436442   4.979115
    14  C    5.306159   5.363313   4.275430   3.028715   4.435686
    15  C    7.111881   6.494630   6.545098   5.206371   5.107569
    16  C    6.570852   6.711929   5.447726   4.271236   5.801119
    17  C    7.680729   7.491675   6.709859   5.349730   6.285766
    18  C    8.980901   8.747345   8.016512   6.658250   7.500793
    19  C    7.667417   7.683548   6.567413   5.296427   6.624451
    20  C    9.365447   9.010345   8.506307   7.157429   7.720235
    21  C   10.099717   9.964621   9.046938   7.720235   8.761031
    22  C    8.963976   9.057236   7.802967   6.592643   8.034989
    23  C   11.377012  11.199658  10.340457   9.010345   9.964621
    24  C   10.705731  10.340457   9.842635   8.506307   9.046938
    25  C   10.067089  10.074889   8.930995   7.670232   8.967639
    26  C   11.658975  11.377012  10.705731   9.365447  10.099717
    27  H    1.085825   2.144282   2.168298   3.404342   3.420444
    28  H    2.144376   1.086946   3.396334   3.871942   2.156117
    29  H    2.164982   3.387770   1.086014   2.137365   3.886771
    30  H    3.393495   3.864719   2.125012   1.082095   3.416044
    31  H    4.052737   2.679256   4.836391   4.597176   2.171571
    32  H    5.813507   4.590475   6.107788   5.317781   3.414427
    33  H    4.563478   4.767952   3.536253   2.478475   4.058989
    34  H    7.206457   6.240273   7.046993   5.894486   4.853317
    35  H    8.190656   7.550567   7.615411   6.269150   6.154299
    36  H    6.900382   7.196984   5.729024   4.723908   6.436724
    37  H    8.708726   8.275458   7.946870   6.622488   6.979257
    38  H    9.159428   9.374427   7.955008   6.850362   8.460621
    39  H   12.231424  12.111178  11.147942   9.839024  10.901129
    40  H   11.110253  10.674550  10.324266   9.014841   9.378932
    41  H   11.046261  11.100238   9.878176   8.651430  10.017454
    42  H   12.700792  12.404206  11.753548  10.419561  11.120871
                    6          7          8          9         10
     6  C    0.000000
     7  C    2.476362   0.000000
     8  C    2.833537   1.360932   0.000000
     9  C    1.455364   2.852931   2.472172   0.000000
    10  C    2.461343   2.431146   1.430600   1.417527   0.000000
    11  C    2.567552   4.289772   3.771790   1.450034   2.456876
    12  C    3.764682   3.719758   2.470317   2.453565   1.422237
    13  C    3.834998   5.134737   4.281877   2.491876   2.851970
    14  C    3.072976   5.187329   4.925957   2.519154   3.744190
    15  C    4.277454   4.861577   3.728388   2.834381   2.431832
    16  C    4.432772   6.507305   6.130887   3.767420   4.851776
    17  C    5.028694   6.555057   5.731458   3.814379   4.301794
    18  C    6.300812   7.633662   6.669847   5.028694   5.270027
    19  C    5.270027   7.127540   6.504472   4.301794   5.109133
    20  C    6.658250   7.670232   6.592643   5.349730   5.296427
    21  C    7.500793   8.967639   8.034989   6.285766   6.624451
    22  C    6.669847   8.551018   7.906044   5.731458   6.504472
    23  C    8.747345  10.074889   9.057236   7.491675   7.683548
    24  C    8.016512   8.930995   7.802967   6.709859   6.567413
    25  C    7.633662   9.344553   8.551018   6.555057   7.127540
    26  C    8.980901  10.067089   8.963976   7.680729   7.667417
    27  H    3.930744   4.608028   5.808941   5.385433   6.152303
    28  H    3.439863   2.669646   4.023627   4.643319   4.851082
    29  H    3.425463   5.307774   6.107325   4.671397   5.857986
    30  H    2.168202   4.619909   4.886561   2.775555   4.139229
    31  H    3.452068   1.086592   2.132156   3.938643   3.422234
    32  H    3.919398   2.130677   1.086636   3.440778   2.167701
    33  H    2.784017   5.012958   5.031081   2.743298   4.075574
    34  H    4.622090   4.030109   2.672665   3.429016   2.164163
    35  H    5.358625   5.804915   4.585205   3.915622   3.405493
    36  H    5.096147   7.259699   7.008446   4.641962   5.798947
    37  H    6.021392   6.849317   5.757996   4.734297   4.538710
    38  H    7.085285   9.094873   8.568166   6.304128   7.205939
    39  H    9.649004  11.058896  10.064400   8.423825   8.678437
    40  H    8.453835   9.152633   7.986899   7.165695   6.865237
    41  H    8.672987  10.414146   9.624611   7.621890   8.204082
    42  H   10.026636  11.042895   9.908858   8.722528   8.648874
                   11         12         13         14         15
    11  C    0.000000
    12  C    2.804373   0.000000
    13  C    1.429685   2.436366   0.000000
    14  C    1.429055   4.183636   2.445955   0.000000
    15  C    2.445955   1.366250   1.429055   3.709305   0.000000
    16  C    2.436366   4.986953   2.804373   1.366250   4.183636
    17  C    2.491876   3.767420   1.450034   2.834381   2.519154
    18  C    3.834998   4.432772   2.567552   4.277454   3.072976
    19  C    2.851970   4.851776   2.456876   2.431832   3.744190
    20  C    4.436442   4.271236   3.081603   5.206371   3.028715
    21  C    4.979115   5.801119   3.838944   5.107569   4.435686
    22  C    4.281877   6.130887   3.771790   3.728388   4.925957
    23  C    6.260141   6.711929   5.020522   6.494630   5.363313
    24  C    5.817789   5.447726   4.454752   6.545098   4.275430
    25  C    5.134737   6.507305   4.289772   4.861577   5.187329
    26  C    6.617217   6.570852   5.275127   7.111881   5.306159
    27  H    6.337821   7.553604   7.690043   6.283760   8.196603
    28  H    5.957391   6.245907   7.134168   6.375516   7.218045
    29  H    5.104561   7.079132   6.444705   4.697669   7.311797
    30  H    2.795524   5.103218   4.066346   2.465963   5.066821
    31  H    5.372270   4.600630   6.192727   6.236997   5.825073
    32  H    4.614950   2.669719   4.876793   5.842636   4.033147
    33  H    2.173448   4.799973   3.423610   1.081743   4.565585
    34  H    3.885999   1.086587   3.419652   5.249239   2.128725
    35  H    3.423610   2.115586   2.173448   4.565585   1.081743
    36  H    3.419652   6.018280   3.885999   2.128725   5.249239
    37  H    4.066346   3.526632   2.795524   5.066821   2.465963
    38  H    4.876793   6.972105   4.614950   4.033147   5.842636
    39  H    7.134168   7.730798   5.957391   7.218045   6.375516
    40  H    6.444705   5.700965   5.104561   7.311797   4.697669
    41  H    6.192727   7.563094   5.372270   5.825073   6.236997
    42  H    7.690043   7.504246   6.337821   8.196603   6.283760
                   16         17         18         19         20
    16  C    0.000000
    17  C    2.453565   0.000000
    18  C    3.764682   1.455364   0.000000
    19  C    1.422237   1.417527   2.461343   0.000000
    20  C    4.955820   2.536199   1.420169   3.773848   0.000000
    21  C    4.248989   2.489443   1.432706   2.827524   2.432074
    22  C    2.470317   2.472172   2.833537   1.430600   4.235305
    23  C    5.661399   3.786469   2.464710   4.241134   2.785446
    24  C    6.179102   3.798482   2.448081   4.895255   1.381959
    25  C    3.719758   2.852931   2.476362   2.431146   3.741786
    26  C    6.488040   4.299770   2.845057   5.094839   2.422669
    27  H    7.504246   8.722528  10.026636   8.648874  10.419561
    28  H    7.730798   8.423825   9.649004   8.678437   9.839024
    29  H    5.700965   7.165695   8.453835   6.865237   9.014841
    30  H    3.526632   4.734297   6.021392   4.538710   6.622488
    31  H    7.563094   7.621890   8.672987   8.204082   8.651430
    32  H    6.972105   6.304128   7.085285   7.205939   6.850362
    33  H    2.115586   3.915622   5.358625   3.405493   6.269150
    34  H    6.018280   4.641962   5.096147   5.798947   4.723908
    35  H    4.799973   2.743298   2.784017   4.075574   2.478475
    36  H    1.086587   3.429016   4.622090   2.164163   5.894486
    37  H    5.103218   2.775555   2.168202   4.139229   1.082095
    38  H    2.669719   3.440778   3.919398   2.167701   5.317781
    39  H    6.245907   4.643319   3.439863   4.851082   3.871942
    40  H    7.079132   4.671397   3.425463   5.857986   2.137365
    41  H    4.600630   3.938643   3.452068   3.422234   4.597176
    42  H    7.553604   5.385433   3.930744   6.152303   3.404342
                   21         22         23         24         25
    21  C    0.000000
    22  C    2.422705   0.000000
    23  C    1.415513   3.707472   0.000000
    24  C    2.801879   5.051977   2.404877   0.000000
    25  C    1.429764   1.360932   2.467544   4.225419   0.000000
    26  C    2.435161   4.848951   1.379172   1.407891   3.733468
    27  H   11.120871   9.908858  12.404206  11.753548  11.042895
    28  H   10.901129  10.064400  12.111178  11.147942  11.058896
    29  H    9.378932   7.986899  10.674550  10.324266   9.152633
    30  H    6.979257   5.757996   8.275458   7.946870   6.849317
    31  H   10.017454   9.624611  11.100238   9.878176  10.414146
    32  H    8.460621   8.568166   9.374427   7.955008   9.094873
    33  H    6.154299   4.585205   7.550567   7.615411   5.804915
    34  H    6.436724   7.008446   7.196984   5.729024   7.259699
    35  H    4.058989   5.031081   4.767952   3.536253   5.012958
    36  H    4.853317   2.672665   6.240273   7.046993   4.030109
    37  H    3.416044   4.886561   3.864719   2.125012   4.619909
    38  H    3.414427   1.086636   4.590475   6.107788   2.130677
    39  H    2.156117   4.023627   1.086946   3.396334   2.669646
    40  H    3.886771   6.107325   3.387770   1.086014   5.307774
    41  H    2.171571   2.132156   2.679256   4.836391   1.086592
    42  H    3.420444   5.808941   2.144282   2.168298   4.608028
                   26         27         28         29         30
    26  C    0.000000
    27  H   12.700792   0.000000
    28  H   12.231424   2.478320   0.000000
    29  H   11.110253   2.496950   4.293663   0.000000
    30  H    8.708726   4.284242   4.950418   2.436608   0.000000
    31  H   11.046261   4.741047   2.420169   5.900896   5.550218
    32  H    9.159428   6.721394   4.722451   7.167969   5.950114
    33  H    8.190656   5.476220   5.787706   3.918411   2.058869
    34  H    6.900382   8.241876   6.676584   7.992792   6.125239
    35  H    4.563478   9.274825   8.241516   8.360640   6.073026
    36  H    7.206457   7.745727   8.223268   5.825099   3.944458
    37  H    3.393495   9.761047   9.055300   8.524717   6.201395
    38  H    5.813507  10.042942  10.398838   8.029820   5.981779
    39  H    2.144376  13.242982  13.043998  11.423030   9.055300
    40  H    2.164982  12.150383  11.423030  10.844069   8.524717
    41  H    4.052737  12.000659  12.093434  10.039805   7.796779
    42  H    1.085825  13.740535  13.242982  12.150383   9.761047
                   31         32         33         34         35
    31  H    0.000000
    32  H    2.470548   0.000000
    33  H    5.994822   6.025797   0.000000
    34  H    4.725325   2.410442   5.840600   0.000000
    35  H    6.713709   4.698282   5.491920   2.436037   0.000000
    36  H    8.284082   7.885398   2.436037   7.043986   5.840600
    37  H    7.796779   5.981779   6.073026   3.944458   2.058869
    38  H   10.157853   9.292895   4.698282   7.885398   6.025797
    39  H   12.093434  10.398838   8.241516   8.223268   5.787706
    40  H   10.039805   8.029820   8.360640   5.825099   3.918411
    41  H   11.482681  10.157853   6.713709   8.284082   5.994822
    42  H   12.000659  10.042942   9.274825   7.745727   5.476220
                   36         37         38         39         40
    36  H    0.000000
    37  H    6.125239   0.000000
    38  H    2.410442   5.950114   0.000000
    39  H    6.676584   4.950418   4.722451   0.000000
    40  H    7.992792   2.436608   7.167969   4.293663   0.000000
    41  H    4.725325   5.550218   2.470548   2.420169   5.900896
    42  H    8.241876   4.284242   6.721394   2.478320   2.496950
                   41         42
    41  H    0.000000
    42  H    4.741047   0.000000
 Stoichiometry    C26H16
 Framework group  C2[X(C26H16)]
 Deg. of freedom    61
 Full point group                 C2      NOp   2
 RotChk:  IX=0 Diff= 3.14D-16
 Largest Abelian subgroup         C2      NOp   2
 Largest concise Abelian subgroup C2      NOp   2
                         Standard orientation:                         
 ---------------------------------------------------------------------
 Center     Atomic      Atomic             Coordinates (Angstroms)
 Number     Number       Type             X           Y           Z
 ---------------------------------------------------------------------
      1          6           0        1.226641    5.698971    0.856822
      2          6           0       -0.023966    5.599778    0.283886
      3          6           0        1.937856    4.523724    1.165244
      4          6           0        1.421623    3.284233    0.838175
      5          6           0       -0.587336    4.340962   -0.034977
      6          6           0        0.174496    3.145570    0.173097
      7          6           0       -1.937856    4.251456   -0.495746
      8          6           0       -2.529367    3.037875   -0.667413
      9          6           0       -0.404164    1.863873   -0.201723
     10          6           0       -1.787511    1.824998   -0.508684
     11          6           0        0.345547    0.625777   -0.289189
     12          6           0       -2.427470    0.569927   -0.703637
     13          6           0       -0.345547   -0.625777   -0.289189
     14          6           0        1.752712    0.606413   -0.537607
     15          6           0       -1.752712   -0.606413   -0.537607
     16          6           0        2.427470   -0.569927   -0.703637
     17          6           0        0.404164   -1.863873   -0.201723
     18          6           0       -0.174496   -3.145570    0.173097
     19          6           0        1.787511   -1.824998   -0.508684
     20          6           0       -1.421623   -3.284233    0.838175
     21          6           0        0.587336   -4.340962   -0.034977
     22          6           0        2.529367   -3.037875   -0.667413
     23          6           0        0.023966   -5.599778    0.283886
     24          6           0       -1.937856   -4.523724    1.165244
     25          6           0        1.937856   -4.251456   -0.495746
     26          6           0       -1.226641   -5.698971    0.856822
     27          1           0        1.642769    6.670973    1.103935
     28          1           0       -0.612927    6.493134    0.092857
     29          1           0        2.890898    4.587065    1.682086
     30          1           0        1.964465    2.399000    1.142502
     31          1           0       -2.497365    5.169735   -0.651941
     32          1           0       -3.575565    2.967290   -0.952485
     33          1           0        2.273446    1.540045   -0.702943
     34          1           0       -3.477340    0.559050   -0.983502
     35          1           0       -2.273446   -1.540045   -0.702943
     36          1           0        3.477340   -0.559050   -0.983502
     37          1           0       -1.964465   -2.399000    1.142502
     38          1           0        3.575565   -2.967290   -0.952485
     39          1           0        0.612927   -6.493134    0.092857
     40          1           0       -2.890898   -4.587065    1.682086
     41          1           0        2.497365   -5.169735   -0.651941
     42          1           0       -1.642769   -6.670973    1.103935
 ---------------------------------------------------------------------
 Rotational constants (GHZ):           0.5262158           0.1188202           0.1020526
 Leave Link  202 at Thu Sep  8 15:03:21 2022, MaxMem=  1342177280 cpu:               4.8 elap:               0.1
 (Enter /mnt/opt/groups/app-gaussian/g16-avx2/l301.exe)
 Standard basis: 6-31G(d,p) (6D, 7F)
 Ernie: Thresh=  0.10000D-02 Tol=  0.10000D-05 Strict=F.
 There are   235 symmetry adapted cartesian basis functions of A   symmetry.
 There are   235 symmetry adapted cartesian basis functions of B   symmetry.
 There are   235 symmetry adapted basis functions of A   symmetry.
 There are   235 symmetry adapted basis functions of B   symmetry.
   470 basis functions,   840 primitive gaussians,   470 cartesian basis functions
    86 alpha electrons       86 beta electrons
       nuclear repulsion energy      2012.3505497148 Hartrees.
 IExCor=  402 DFT=T Ex+Corr=B3LYP ExCW=0 ScaHFX=  0.200000
 ScaDFX=  0.800000  0.720000  1.000000  0.810000 ScalE2=  1.000000  1.000000
 IRadAn=      5 IRanWt=     -1 IRanGd=            0 ICorTp=0 IEmpDi=131
 NAtoms=   42 NActive=   42 NUniq=   21 SFac= 4.00D+00 NAtFMM=   60 NAOKFM=F Big=F
 Integral buffers will be    131072 words long.
 Raffenetti 2 integral format.
 Two-electron integral symmetry is turned on.
 R6Disp:  Grimme-D3 Dispersion energy=       -0.0404402131 Hartrees.
 Nuclear repulsion after empirical dispersion term =     2012.3101095017 Hartrees.
 Leave Link  301 at Thu Sep  8 15:03:21 2022, MaxMem=  1342177280 cpu:               4.4 elap:               0.1
 (Enter /mnt/opt/groups/app-gaussian/g16-avx2/l302.exe)
 NPDir=0 NMtPBC=     1 NCelOv=     1 NCel=       1 NClECP=     1 NCelD=      1
         NCelK=      1 NCelE2=     1 NClLst=     1 CellRange=     0.0.
 One-electron integrals computed using PRISM.
 One-electron integral symmetry used in STVInt
 NBasis=   470 RedAO= T EigKep=  1.84D-04  NBF=   235   235
 NBsUse=   470 1.00D-06 EigRej= -1.00D+00 NBFU=   235   235
 Precomputing XC quadrature grid using
 IXCGrd= 4 IRadAn=           5 IRanWt=          -1 IRanGd=           0 AccXCQ= 1.00D-12.
 Generated NRdTot=       0 NPtTot=           0 NUsed=           0 NTot=          32
 NSgBfM=   461   461   461   461   461 MxSgAt=    42 MxSgA2=    42.
 Leave Link  302 at Thu Sep  8 15:03:23 2022, MaxMem=  1342177280 cpu:              94.9 elap:               2.1
 (Enter /mnt/opt/groups/app-gaussian/g16-avx2/l303.exe)
 DipDrv:  MaxL=1.
 Leave Link  303 at Thu Sep  8 15:03:23 2022, MaxMem=  1342177280 cpu:               6.6 elap:               0.2
 (Enter /mnt/opt/groups/app-gaussian/g16-avx2/l401.exe)
 Initial guess from the checkpoint file:  "/scratch/9832371.torquesrv1.cis.gov.pl/Gau-143617.chk"
 B after Tr=     0.000000    0.000000    0.000000
         Rot=    1.000000   -0.000000    0.000000   -0.000000 Ang=   0.00 deg.
 Guess basis will be translated and rotated to current coordinates.
 JPrj=2 DoOrth=T DoCkMO=T.
 Initial guess orbital symmetries:
       Occupied  (A) (B) (A) (B) (A) (B) (A) (B) (A) (B) (B) (A)
                 (B) (A) (A) (B) (A) (B) (B) (A) (A) (B) (A) (B)
                 (A) (B) (A) (B) (A) (B) (A) (B) (B) (A) (A) (B)
                 (B) (A) (A) (B) (B) (A) (A) (B) (B) (A) (A) (B)
                 (B) (A) (A) (B) (A) (B) (A) (B) (A) (B) (A) (B)
                 (A) (B) (A) (A) (B) (A) (B) (B) (A) (B) (A) (A)
                 (B) (B) (B) (A) (A) (A) (B) (B) (A) (A) (B) (B)
                 (A) (A)
       Virtual   (B) (B) (A) (A) (B) (B) (A) (A) (B) (B) (A) (B)
                 (A) (A) (A) (B) (B) (B) (A) (A) (B) (B) (A) (B)
                 (A) (A) (B) (A) (B) (B) (A) (A) (B) (B) (A) (B)
                 (A) (A) (B) (B) (B) (A) (B) (A) (B) (A) (A) (B)
                 (B) (A) (A) (B) (A) (A) (B) (A) (B) (B) (B) (A)
                 (A) (B) (B) (A) (B) (A) (A) (B) (A) (A) (B) (B)
                 (B) (A) (B) (A) (A) (B) (B) (A) (A) (B) (A) (A)
                 (B) (B) (A) (B) (B) (A) (B) (A) (A) (B) (A) (B)
                 (A) (B) (A) (B) (B) (A) (A) (B) (A) (B) (A) (A)
                 (B) (B) (A) (B) (A) (B) (B) (A) (A) (B) (B) (A)
                 (A) (A) (B) (B) (A) (B) (A) (B) (A) (B) (A) (B)
                 (A) (A) (B) (A) (B) (A) (B) (B) (B) (B) (A) (B)
                 (A) (A) (A) (B) (A) (B) (A) (B) (A) (B) (A) (B)
                 (A) (B) (A) (A) (B) (B) (A) (B) (A) (B) (A) (B)
                 (A) (A) (B) (A) (B) (B) (A) (B) (A) (A) (B) (A)
                 (B) (B) (A) (B) (A) (B) (A) (B) (A) (B) (A) (B)
                 (A) (B) (A) (B) (B) (A) (A) (A) (B) (A) (B) (B)
                 (A) (B) (A) (A) (B) (A) (B) (A) (B) (B) (A) (A)
                 (B) (A) (B) (B) (A) (A) (B) (A) (B) (B) (A) (A)
                 (B) (A) (B) (A) (B) (A) (B) (B) (A) (B) (A) (B)
                 (A) (B) (A) (B) (A) (B) (A) (A) (B) (B) (A) (A)
                 (B) (B) (A) (B) (A) (B) (B) (A) (A) (B) (A) (B)
                 (A) (B) (A) (B) (A) (B) (A) (B) (A) (B) (A) (B)
                 (A) (B) (A) (A) (B) (B) (A) (A) (B) (A) (B) (A)
                 (B) (A) (B) (B) (A) (A) (B) (A) (B) (B) (B) (A)
                 (A) (B) (A) (B) (A) (B) (A) (A) (B) (B) (A) (B)
                 (A) (A) (B) (B) (A) (B) (B) (A) (B) (A) (A) (B)
                 (B) (A) (A) (B) (B) (A) (A) (B) (B) (A) (B) (A)
                 (B) (A) (A) (B) (A) (B) (A) (A) (B) (B) (A) (B)
                 (A) (B) (A) (B) (A) (B) (B) (A) (B) (A) (A) (B)
                 (A) (B) (A) (B) (B) (A) (A) (B) (B) (A) (A) (B)
                 (B) (A) (A) (B) (B) (A) (A) (B) (A) (B) (A) (B)
 The electronic state of the initial guess is 1-A.
 Leave Link  401 at Thu Sep  8 15:03:24 2022, MaxMem=  1342177280 cpu:              54.8 elap:               1.2
 (Enter /mnt/opt/groups/app-gaussian/g16-avx2/l502.exe)
 Two-electron integrals replicated using symmetry.
 Closed shell SCF:
 Using DIIS extrapolation, IDIIS=    10.
 NGot=  1342177280 LenX=  1341706032 LenY=  1341484662
 Requested convergence on RMS density matrix=1.00D-08 within 500 cycles.
 Requested convergence on MAX density matrix=1.00D-06.
 Requested convergence on             energy=1.00D-06.
 Level shift goal  0.100 maximum shift  0.100.
 No special actions if energy rises.
 Dynamic level shift is on during FON iterations.

 Cycle   1  Pass 1  IDiag  1:
 FoFJK:  IHMeth= 1 ICntrl=       0 DoSepK=F KAlg= 0 I1Cent=           0 FoldK=F
 IRaf= 670000000 NMat=       1 IRICut=       1 DoRegI=T DoRafI=F ISym2E= 2 IDoP0=0 IntGTp=1.
 FoFCou: FMM=F IPFlag=           0 FMFlag=      100000 FMFlg1=           0
         NFxFlg=           0 DoJE=F BraDBF=F KetDBF=F FulRan=T
         wScrn=  0.000000 ICntrl=         0 IOpCl=  0 I1Cent=           0 NGrid=           0
         NMat0=    1 NMatS0=      1 NMatT0=    0 NMatD0=    1 NMtDS0=    0 NMtDT0=    0
 Integrals replicated using symmetry in FoFCou.
 E= -1000.51824262969    
 DIIS: error= 2.13D-08 at cycle   1 NSaved=   1.
 NSaved= 1 IEnMin= 1 EnMin= -1000.51824262969     IErMin= 1 ErrMin= 2.13D-08
 ErrMax= 2.13D-08  0.00D+00 EMaxC= 1.00D+00 BMatC= 4.28D-13 BMatP= 4.28D-13
 IDIUse=1 WtCom= 1.00D+00 WtEn= 0.00D+00
 Coeff-Com:  0.100D+01
 Coeff:      0.100D+01
 Gap=     0.146 Goal=     0.100 Shift=    0.000
 RMSDP=4.49D-09 MaxDP=1.99D-07              OVMax= 5.78D-07

 SCF Done:  E(RB3LYP) =  -1000.51824263     A.U. after    1 cycles
            NFock=  1  Conv=0.45D-08     -V/T= 2.0098
 KE= 9.907777739632D+02 PE=-6.341052419360D+03 EE= 2.337446293266D+03
 Leave Link  502 at Thu Sep  8 15:03:28 2022, MaxMem=  1342177280 cpu:             167.4 elap:               3.7
 (Enter /mnt/opt/groups/app-gaussian/g16-avx2/l801.exe)
 DoSCS=F DFT=T ScalE2(SS,OS)=  1.000000  1.000000
 Range of M.O.s used for correlation:     1   470
 NBasis=   470 NAE=    86 NBE=    86 NFC=     0 NFV=     0
 NROrb=    470 NOA=    86 NOB=    86 NVA=   384 NVB=   384
 Leave Link  801 at Thu Sep  8 15:03:29 2022, MaxMem=  1342177280 cpu:               2.9 elap:               0.1
 (Enter /mnt/opt/groups/app-gaussian/g16-avx2/l1101.exe)
 Using compressed storage, NAtomX=    42.
 Will process     43 centers per pass.
 R6Disp: Adding Grimme-D3 dispersion energy 1st derivatives to the gradient.
 Leave Link 1101 at Thu Sep  8 15:03:31 2022, MaxMem=  1342177280 cpu:              73.5 elap:               1.7
 (Enter /mnt/opt/groups/app-gaussian/g16-avx2/l1102.exe)
 Symmetrizing basis deriv contribution to polar:
 IMax=3 JMax=2 DiffMx= 0.00D+00
 Leave Link 1102 at Thu Sep  8 15:03:32 2022, MaxMem=  1342177280 cpu:               7.8 elap:               0.2
 (Enter /mnt/opt/groups/app-gaussian/g16-avx2/l1110.exe)
 Forming Gx(P) for the SCF density, NAtomX=    42.
 Integral derivatives from FoFJK, PRISM(SPDF).
 Do as many integral derivatives as possible in FoFJK.
 G2DrvN: MDV=    1342172902.
 G2DrvN: will do    43 centers at a time, making    1 passes.
 Calling FoFCou, ICntrl=  3107 FMM=F I1Cent=   0 AccDes= 1.00D-12.
 FoFJK:  IHMeth= 1 ICntrl=    3107 DoSepK=F KAlg= 0 I1Cent=           0 FoldK=F
 IRaf=         0 NMat=       1 IRICut=       1 DoRegI=T DoRafI=F ISym2E= 1 IDoP0=0 IntGTp=1.
 FoFCou: FMM=F IPFlag=           0 FMFlag=      100000 FMFlg1=           0
         NFxFlg=           0 DoJE=F BraDBF=F KetDBF=F FulRan=T
         wScrn=  0.000000 ICntrl=      3107 IOpCl=  0 I1Cent=           0 NGrid=           0
         NMat0=    1 NMatS0=      1 NMatT0=    0 NMatD0=    1 NMtDS0=    0 NMtDT0=    0
 Petite list used in FoFCou.
 End of G2Drv F.D. properties file   721 does not exist.
 End of G2Drv F.D. properties file   722 does not exist.
 End of G2Drv F.D. properties file   788 does not exist.
 Leave Link 1110 at Thu Sep  8 15:04:24 2022, MaxMem=  1342177280 cpu:            2398.9 elap:              51.5
 (Enter /mnt/opt/groups/app-gaussian/g16-avx2/l1002.exe)
 Minotr:  Closed shell wavefunction.
          IDoAtm=111111111111111111111111111111111111111111
          Direct CPHF calculation.
          Differentiating once with respect to electric field.
                with respect to dipole field.
          Differentiating once with respect to nuclear coordinates.
          Using symmetry in CPHF.
          Requested convergence is 1.0D-08 RMS, and 1.0D-07 maximum.
          Secondary convergence is 1.0D-12 RMS, and 1.0D-12 maximum.
          NewPWx=T KeepS1=F KeepF1=F KeepIn=T MapXYZ=F SortEE=F KeepMc=T.
        12741 words used for storage of precomputed grid.
 Two-electron integrals replicated using symmetry.
          MDV=    1342177280 using IRadAn=       1.
          Solving linear equations simultaneously, MaxMat=     384.
 FoF2E skips out because all densities are zero.
 CalDSu exits because no D1Ps are significant.
 FoFJK:  IHMeth= 1 ICntrl=       0 DoSepK=F KAlg= 0 I1Cent=           0 FoldK=F
 IRaf= 670000000 NMat=      63 IRICut=     157 DoRegI=T DoRafI=T ISym2E= 2 IDoP0=0 IntGTp=1.
 FoFCou: FMM=F IPFlag=           0 FMFlag=      100000 FMFlg1=           0
         NFxFlg=           0 DoJE=F BraDBF=F KetDBF=F FulRan=T
         wScrn=  0.000000 ICntrl=         0 IOpCl=  0 I1Cent=           0 NGrid=           0
         NMat0=   63 NMatS0=     63 NMatT0=    0 NMatD0=   63 NMtDS0=    0 NMtDT0=    0
 Integrals replicated using symmetry in FoFCou.
 Raff kept on since  61.49% of shell-pairs survive, threshold=   0.20 IRatSp=61.
          There are    66 degrees of freedom in the 1st order CPHF.  IDoFFX=4 NUNeed=    66.
     66 vectors produced by pass  0 Test12= 5.00D-14 1.52D-09 XBig12= 9.20D+02 1.83D+01.
 AX will form    66 AO Fock derivatives at one time.
     66 vectors produced by pass  1 Test12= 5.00D-14 1.52D-09 XBig12= 1.50D+02 2.11D+00.
     66 vectors produced by pass  2 Test12= 5.00D-14 1.52D-09 XBig12= 1.22D+01 5.25D-01.
     66 vectors produced by pass  3 Test12= 5.00D-14 1.52D-09 XBig12= 9.09D-01 9.14D-02.
     66 vectors produced by pass  4 Test12= 5.00D-14 1.52D-09 XBig12= 1.66D-02 1.23D-02.
     66 vectors produced by pass  5 Test12= 5.00D-14 1.52D-09 XBig12= 1.20D-04 6.92D-04.
     42 vectors produced by pass  6 Test12= 5.00D-14 1.52D-09 XBig12= 4.15D-07 4.34D-05.
      5 vectors produced by pass  7 Test12= 5.00D-14 1.52D-09 XBig12= 1.73D-09 3.07D-06.
      3 vectors produced by pass  8 Test12= 5.00D-14 1.52D-09 XBig12= 8.97D-12 2.14D-07.
      3 vectors produced by pass  9 Test12= 5.00D-14 1.52D-09 XBig12= 5.21D-14 1.83D-08.
 InvSVY:  IOpt=1 It=  1 EMax= 3.20D-14
 Solved reduced A of dimension   449 with    66 vectors.
 FullF1:  Do perturbations      1 to      66.
 Isotropic polarizability for W=    0.000000      309.38 Bohr**3.
 End of Minotr F.D. properties file   721 does not exist.
 End of Minotr F.D. properties file   722 does not exist.
 End of Minotr F.D. properties file   788 does not exist.
 Leave Link 1002 at Thu Sep  8 15:08:30 2022, MaxMem=  1342177280 cpu:           11312.3 elap:             244.7
 (Enter /mnt/opt/groups/app-gaussian/g16-avx2/l601.exe)
 Copying SCF densities to generalized density rwf, IOpCl= 0 IROHF=0.

 **********************************************************************

            Population analysis using the SCF Density.

 **********************************************************************

 Orbital symmetries:
       Occupied  (A) (B) (A) (B) (A) (B) (A) (B) (A) (B) (B) (A)
                 (B) (A) (A) (B) (A) (B) (B) (A) (A) (B) (A) (B)
                 (A) (B) (A) (B) (A) (B) (A) (B) (B) (A) (A) (B)
                 (B) (A) (A) (B) (B) (A) (A) (B) (B) (A) (A) (B)
                 (B) (A) (A) (B) (A) (B) (A) (B) (A) (B) (A) (B)
                 (A) (B) (A) (A) (B) (A) (B) (B) (A) (B) (A) (A)
                 (B) (B) (B) (A) (A) (A) (B) (B) (A) (A) (B) (B)
                 (A) (A)
       Virtual   (B) (B) (A) (A) (B) (B) (A) (A) (B) (B) (A) (B)
                 (A) (A) (A) (B) (B) (B) (A) (A) (B) (B) (A) (B)
                 (A) (A) (B) (A) (B) (B) (A) (A) (B) (B) (A) (B)
                 (A) (A) (B) (B) (B) (A) (B) (A) (B) (A) (A) (B)
                 (B) (A) (A) (B) (A) (A) (B) (A) (B) (B) (B) (A)
                 (A) (B) (B) (A) (B) (A) (A) (B) (A) (A) (B) (B)
                 (B) (A) (B) (A) (A) (B) (B) (A) (A) (B) (A) (A)
                 (B) (B) (A) (B) (B) (A) (B) (A) (A) (B) (A) (B)
                 (A) (B) (A) (B) (B) (A) (A) (B) (A) (B) (A) (A)
                 (B) (B) (A) (B) (A) (B) (B) (A) (A) (B) (B) (A)
                 (A) (A) (B) (B) (A) (B) (A) (B) (A) (B) (A) (B)
                 (A) (A) (B) (A) (B) (A) (B) (B) (B) (B) (A) (B)
                 (A) (A) (A) (B) (A) (B) (A) (B) (A) (B) (A) (B)
                 (A) (B) (A) (A) (B) (B) (A) (B) (A) (B) (A) (B)
                 (A) (A) (B) (A) (B) (B) (A) (B) (A) (A) (B) (A)
                 (B) (B) (A) (B) (A) (B) (A) (B) (A) (B) (A) (B)
                 (A) (B) (A) (B) (B) (A) (A) (A) (B) (A) (B) (B)
                 (A) (B) (A) (A) (B) (A) (B) (A) (B) (B) (A) (A)
                 (B) (A) (B) (B) (A) (A) (B) (A) (B) (B) (A) (A)
                 (B) (A) (B) (A) (B) (A) (B) (B) (A) (B) (A) (B)
                 (A) (B) (A) (B) (A) (B) (A) (A) (B) (B) (A) (A)
                 (B) (B) (A) (B) (A) (B) (B) (A) (A) (B) (A) (B)
                 (A) (B) (A) (B) (A) (B) (A) (B) (A) (B) (A) (B)
                 (A) (B) (A) (A) (B) (B) (A) (A) (B) (A) (B) (A)
                 (B) (A) (B) (B) (A) (A) (B) (A) (B) (B) (B) (A)
                 (A) (B) (A) (B) (A) (B) (A) (A) (B) (B) (A) (B)
                 (A) (A) (B) (B) (A) (B) (B) (A) (B) (A) (A) (B)
                 (B) (A) (A) (B) (B) (A) (A) (B) (B) (A) (B) (A)
                 (B) (A) (A) (B) (A) (B) (A) (A) (B) (B) (A) (B)
                 (A) (B) (A) (B) (A) (B) (B) (A) (B) (A) (A) (B)
                 (A) (B) (A) (B) (B) (A) (A) (B) (B) (A) (A) (B)
                 (B) (A) (A) (B) (B) (A) (A) (B) (A) (B) (A) (B)
 The electronic state is 1-A.
 Alpha  occ. eigenvalues --  -10.20404 -10.20394 -10.20367 -10.20333 -10.20250
 Alpha  occ. eigenvalues --  -10.20250 -10.19828 -10.19828 -10.19791 -10.19791
 Alpha  occ. eigenvalues --  -10.19082 -10.19082 -10.19054 -10.19054 -10.19011
 Alpha  occ. eigenvalues --  -10.19011 -10.18997 -10.18997 -10.18969 -10.18969
 Alpha  occ. eigenvalues --  -10.18924 -10.18924 -10.18848 -10.18848 -10.18838
 Alpha  occ. eigenvalues --  -10.18838  -0.88859  -0.87435  -0.85230  -0.83393
 Alpha  occ. eigenvalues --   -0.81063  -0.79300  -0.78207  -0.76356  -0.75228
 Alpha  occ. eigenvalues --   -0.73343  -0.72659  -0.71225  -0.70796  -0.64235
 Alpha  occ. eigenvalues --   -0.63272  -0.62229  -0.61622  -0.60437  -0.59039
 Alpha  occ. eigenvalues --   -0.58171  -0.55075  -0.53329  -0.52093  -0.51472
 Alpha  occ. eigenvalues --   -0.50256  -0.48773  -0.48359  -0.47085  -0.46298
 Alpha  occ. eigenvalues --   -0.45586  -0.43679  -0.43134  -0.43017  -0.42469
 Alpha  occ. eigenvalues --   -0.41889  -0.41770  -0.40887  -0.39968  -0.39776
 Alpha  occ. eigenvalues --   -0.39722  -0.39159  -0.38732  -0.36840  -0.36359
 Alpha  occ. eigenvalues --   -0.36302  -0.35518  -0.34693  -0.33750  -0.33225
 Alpha  occ. eigenvalues --   -0.32502  -0.31966  -0.30931  -0.29782  -0.28780
 Alpha  occ. eigenvalues --   -0.26984  -0.25865  -0.23786  -0.22591  -0.20443
 Alpha  occ. eigenvalues --   -0.19928
 Alpha virt. eigenvalues --   -0.05336  -0.04886  -0.02640  -0.01687   0.00771
 Alpha virt. eigenvalues --    0.01870   0.04163   0.05541   0.08058   0.09890
 Alpha virt. eigenvalues --    0.09983   0.10642   0.11141   0.12354   0.13027
 Alpha virt. eigenvalues --    0.13565   0.14245   0.14939   0.15401   0.16758
 Alpha virt. eigenvalues --    0.17026   0.17520   0.18057   0.19116   0.19510
 Alpha virt. eigenvalues --    0.19923   0.20350   0.21891   0.22080   0.22880
 Alpha virt. eigenvalues --    0.23710   0.26090   0.26143   0.27136   0.28275
 Alpha virt. eigenvalues --    0.29201   0.29215   0.30509   0.30763   0.31321
 Alpha virt. eigenvalues --    0.31711   0.32564   0.33704   0.34241   0.35561
 Alpha virt. eigenvalues --    0.35572   0.39089   0.40775   0.44412   0.44466
 Alpha virt. eigenvalues --    0.45422   0.47092   0.48200   0.49962   0.50530
 Alpha virt. eigenvalues --    0.50945   0.51300   0.52540   0.52852   0.52977
 Alpha virt. eigenvalues --    0.53510   0.54018   0.54209   0.54270   0.55058
 Alpha virt. eigenvalues --    0.55246   0.55873   0.56148   0.56422   0.56708
 Alpha virt. eigenvalues --    0.56767   0.58065   0.58284   0.58942   0.59085
 Alpha virt. eigenvalues --    0.59176   0.59453   0.59640   0.60027   0.60656
 Alpha virt. eigenvalues --    0.60896   0.61152   0.61305   0.61833   0.62109
 Alpha virt. eigenvalues --    0.62416   0.62524   0.62704   0.62794   0.64118
 Alpha virt. eigenvalues --    0.64522   0.64631   0.66102   0.66271   0.67011
 Alpha virt. eigenvalues --    0.67526   0.68682   0.69170   0.70873   0.70949
 Alpha virt. eigenvalues --    0.73214   0.74481   0.75983   0.79380   0.79700
 Alpha virt. eigenvalues --    0.80611   0.80651   0.81304   0.81612   0.81976
 Alpha virt. eigenvalues --    0.82238   0.82535   0.83048   0.83265   0.83956
 Alpha virt. eigenvalues --    0.84767   0.85105   0.85282   0.86887   0.87296
 Alpha virt. eigenvalues --    0.87636   0.88892   0.88901   0.89271   0.92565
 Alpha virt. eigenvalues --    0.92966   0.94808   0.94984   0.95764   0.95901
 Alpha virt. eigenvalues --    0.96869   0.97241   0.98212   0.99191   0.99874
 Alpha virt. eigenvalues --    1.00726   1.01244   1.03011   1.03140   1.04106
 Alpha virt. eigenvalues --    1.04434   1.05653   1.06183   1.07929   1.08443
 Alpha virt. eigenvalues --    1.09640   1.12908   1.13082   1.13191   1.14053
 Alpha virt. eigenvalues --    1.15018   1.16721   1.16933   1.18521   1.18923
 Alpha virt. eigenvalues --    1.21949   1.22855   1.23502   1.24353   1.25772
 Alpha virt. eigenvalues --    1.26756   1.27888   1.28716   1.29035   1.29458
 Alpha virt. eigenvalues --    1.30228   1.31635   1.32028   1.32470   1.33815
 Alpha virt. eigenvalues --    1.34353   1.36817   1.37713   1.38286   1.38565
 Alpha virt. eigenvalues --    1.39812   1.40152   1.41332   1.41547   1.43090
 Alpha virt. eigenvalues --    1.43188   1.43678   1.44753   1.45283   1.48560
 Alpha virt. eigenvalues --    1.50619   1.51133   1.51706   1.53429   1.54778
 Alpha virt. eigenvalues --    1.55308   1.59264   1.59276   1.65739   1.66748
 Alpha virt. eigenvalues --    1.69278   1.72740   1.72825   1.73665   1.74037
 Alpha virt. eigenvalues --    1.74413   1.74938   1.75974   1.76870   1.78114
 Alpha virt. eigenvalues --    1.79511   1.80101   1.80447   1.81924   1.83965
 Alpha virt. eigenvalues --    1.84513   1.84991   1.85490   1.86118   1.86610
 Alpha virt. eigenvalues --    1.87085   1.87943   1.88056   1.88223   1.89040
 Alpha virt. eigenvalues --    1.89728   1.90387   1.90479   1.91518   1.92077
 Alpha virt. eigenvalues --    1.93366   1.94321   1.95236   1.95560   1.96047
 Alpha virt. eigenvalues --    1.96173   1.97870   2.00190   2.01027   2.01034
 Alpha virt. eigenvalues --    2.02121   2.02701   2.04014   2.04898   2.05491
 Alpha virt. eigenvalues --    2.07713   2.09251   2.09388   2.15376   2.16790
 Alpha virt. eigenvalues --    2.17108   2.17384   2.19318   2.20429   2.21161
 Alpha virt. eigenvalues --    2.21757   2.24516   2.24585   2.25705   2.25974
 Alpha virt. eigenvalues --    2.27384   2.27873   2.29423   2.29940   2.30079
 Alpha virt. eigenvalues --    2.31740   2.32118   2.33702   2.34879   2.34942
 Alpha virt. eigenvalues --    2.35515   2.36586   2.36621   2.38159   2.38925
 Alpha virt. eigenvalues --    2.39938   2.40666   2.41023   2.42034   2.42165
 Alpha virt. eigenvalues --    2.42655   2.43956   2.45415   2.46146   2.46922
 Alpha virt. eigenvalues --    2.46983   2.47451   2.48280   2.51515   2.52050
 Alpha virt. eigenvalues --    2.53147   2.53776   2.54974   2.55458   2.55684
 Alpha virt. eigenvalues --    2.56677   2.57757   2.58259   2.58511   2.59262
 Alpha virt. eigenvalues --    2.60219   2.60510   2.60684   2.61686   2.61858
 Alpha virt. eigenvalues --    2.62297   2.62796   2.63876   2.67472   2.67782
 Alpha virt. eigenvalues --    2.67906   2.68453   2.70151   2.70418   2.71916
 Alpha virt. eigenvalues --    2.72045   2.74404   2.75159   2.76432   2.76573
 Alpha virt. eigenvalues --    2.77497   2.78418   2.79846   2.80973   2.82161
 Alpha virt. eigenvalues --    2.84102   2.85415   2.86875   2.92989   2.95617
 Alpha virt. eigenvalues --    2.96275   3.02920   3.03571   3.08862   3.09146
 Alpha virt. eigenvalues --    3.12898   3.13325   3.15435   3.15455   3.16387
 Alpha virt. eigenvalues --    3.17549   3.21377   3.22859   3.24425   3.24471
 Alpha virt. eigenvalues --    3.26313   3.26415   3.31149   3.31967   3.32116
 Alpha virt. eigenvalues --    3.32750   3.33766   3.34203   3.40008   3.41923
 Alpha virt. eigenvalues --    3.48470   3.48512   3.68142   3.68273   3.71871
 Alpha virt. eigenvalues --    3.77823   3.86466   3.87495   4.08885   4.09690
 Alpha virt. eigenvalues --    4.11866   4.12587   4.13702   4.14531   4.14688
 Alpha virt. eigenvalues --    4.15006   4.17088   4.18514   4.19446   4.19947
 Alpha virt. eigenvalues --    4.21386   4.33027   4.33776   4.36902   4.39303
 Alpha virt. eigenvalues --    4.44388   4.46418   4.51273   4.55419   4.59499
 Alpha virt. eigenvalues --    4.69245   4.77078   4.90532   4.98062
          Condensed to atoms (all electrons):
               1          2          3          4          5          6
     1  C    4.852451   0.510827   0.508344  -0.026159  -0.014231  -0.038046
     2  C    0.510827   5.008798  -0.026301  -0.066008   0.467954  -0.025311
     3  C    0.508344  -0.026301   4.850840   0.516439  -0.035845  -0.014816
     4  C   -0.026159  -0.066008   0.516439   5.048052  -0.049327   0.461733
     5  C   -0.014231   0.467954  -0.035845  -0.049327   4.752079   0.467268
     6  C   -0.038046  -0.025311  -0.014816   0.461733   0.467268   4.995760
     7  C    0.007977  -0.077847  -0.000456   0.013398   0.421222  -0.023104
     8  C   -0.000415   0.008195   0.000067  -0.001034  -0.002348  -0.062513
     9  C   -0.000490   0.012654   0.007355  -0.077275  -0.008204   0.320926
    10  C    0.000022  -0.000067  -0.000204   0.008685  -0.036968  -0.026605
    11  C   -0.000016  -0.000093   0.000799  -0.020875   0.008100  -0.084649
    12  C    0.000000  -0.000011   0.000000  -0.000082  -0.000254   0.012940
    13  C   -0.000000  -0.000001   0.000004   0.000052  -0.000201   0.007601
    14  C   -0.000003   0.000011  -0.000288  -0.005380  -0.000022  -0.019387
    15  C   -0.000000   0.000001   0.000000  -0.000009   0.000065  -0.001107
    16  C    0.000000  -0.000000  -0.000031  -0.000176   0.000005   0.000761
    17  C    0.000000  -0.000000  -0.000000   0.000009  -0.000001  -0.000067
    18  C   -0.000000   0.000000   0.000000   0.000000  -0.000000  -0.000001
    19  C   -0.000000  -0.000000   0.000000  -0.000003   0.000000  -0.000003
    20  C    0.000000  -0.000000   0.000000   0.000000  -0.000000   0.000000
    21  C   -0.000000  -0.000000   0.000000  -0.000000   0.000000  -0.000000
    22  C   -0.000000  -0.000000  -0.000000   0.000000   0.000000   0.000000
    23  C    0.000000  -0.000000  -0.000000  -0.000000  -0.000000   0.000000
    24  C   -0.000000  -0.000000  -0.000000   0.000000   0.000000   0.000000
    25  C    0.000000  -0.000000  -0.000000   0.000000  -0.000000  -0.000000
    26  C    0.000000   0.000000  -0.000000   0.000000  -0.000000  -0.000000
    27  H    0.365786  -0.035358  -0.039950   0.004427   0.003040   0.000965
    28  H   -0.043886   0.364948   0.004655   0.000535  -0.040619   0.004498
    29  H   -0.040445   0.004326   0.365974  -0.034641   0.001097   0.003024
    30  H    0.004364   0.000677  -0.037981   0.362161   0.004081  -0.038439
    31  H    0.000166  -0.008325   0.000018  -0.000225  -0.038292   0.004138
    32  H    0.000004  -0.000219  -0.000000   0.000017   0.002618   0.001056
    33  H   -0.000053  -0.000011   0.001346   0.005970  -0.000312   0.001337
    34  H   -0.000000  -0.000000  -0.000000   0.000002   0.000011  -0.000193
    35  H    0.000000  -0.000000  -0.000000  -0.000000  -0.000000   0.000017
    36  H   -0.000000   0.000000   0.000000   0.000002   0.000000   0.000001
    37  H   -0.000000  -0.000000  -0.000000   0.000000  -0.000000   0.000000
    38  H   -0.000000  -0.000000   0.000000   0.000000  -0.000000  -0.000000
    39  H   -0.000000  -0.000000  -0.000000  -0.000000   0.000000  -0.000000
    40  H   -0.000000  -0.000000   0.000000   0.000000   0.000000  -0.000000
    41  H   -0.000000   0.000000  -0.000000   0.000000   0.000000  -0.000000
    42  H    0.000000   0.000000  -0.000000   0.000000  -0.000000  -0.000000
               7          8          9         10         11         12
     1  C    0.007977  -0.000415  -0.000490   0.000022  -0.000016   0.000000
     2  C   -0.077847   0.008195   0.012654  -0.000067  -0.000093  -0.000011
     3  C   -0.000456   0.000067   0.007355  -0.000204   0.000799   0.000000
     4  C    0.013398  -0.001034  -0.077275   0.008685  -0.020875  -0.000082
     5  C    0.421222  -0.002348  -0.008204  -0.036968   0.008100  -0.000254
     6  C   -0.023104  -0.062513   0.320926  -0.026605  -0.084649   0.012940
     7  C    5.064500   0.467662  -0.063743  -0.004939  -0.001024   0.008566
     8  C    0.467662   5.051905  -0.018001   0.428087   0.012505  -0.074008
     9  C   -0.063743  -0.018001   5.187109   0.446831   0.345858  -0.021756
    10  C   -0.004939   0.428087   0.446831   4.776345  -0.042231   0.441692
    11  C   -0.001024   0.012505   0.345858  -0.042231   5.044974  -0.058680
    12  C    0.008566  -0.074008  -0.021756   0.441692  -0.058680   5.044713
    13  C    0.000067  -0.000409  -0.005282  -0.033803   0.437078  -0.012820
    14  C   -0.000007  -0.000076  -0.061315   0.007495   0.437776  -0.000767
    15  C   -0.000480   0.008587  -0.059579  -0.007304  -0.039147   0.476711
    16  C   -0.000000  -0.000000   0.007143  -0.000159  -0.012820   0.000048
    17  C    0.000000  -0.000011   0.010776   0.000277  -0.005282   0.007143
    18  C   -0.000000   0.000000  -0.000067  -0.000003   0.007601   0.000761
    19  C    0.000000   0.000000   0.000277  -0.000030  -0.033803  -0.000159
    20  C    0.000000   0.000000   0.000009  -0.000003   0.000052  -0.000176
    21  C   -0.000000   0.000000  -0.000001   0.000000  -0.000201   0.000005
    22  C   -0.000000   0.000000  -0.000011   0.000000  -0.000409  -0.000000
    23  C   -0.000000  -0.000000  -0.000000  -0.000000  -0.000001  -0.000000
    24  C   -0.000000  -0.000000  -0.000000   0.000000   0.000004  -0.000031
    25  C    0.000000  -0.000000   0.000000   0.000000   0.000067  -0.000000
    26  C    0.000000  -0.000000   0.000000  -0.000000  -0.000000   0.000000
    27  H   -0.000196   0.000004   0.000012  -0.000001   0.000000  -0.000000
    28  H   -0.009237   0.000300  -0.000186   0.000016   0.000001   0.000000
    29  H    0.000009  -0.000000  -0.000218   0.000002   0.000002  -0.000000
    30  H   -0.000182   0.000011  -0.008056  -0.000066   0.002220   0.000003
    31  H    0.360838  -0.035446   0.001084   0.002453   0.000021  -0.000212
    32  H   -0.036446   0.361608   0.004126  -0.038618  -0.000205  -0.008632
    33  H   -0.000000   0.000003  -0.006548  -0.000061  -0.040700   0.000013
    34  H    0.000272  -0.008659   0.004337  -0.039015   0.001000   0.361760
    35  H    0.000004  -0.000214   0.001115   0.002509   0.003630  -0.028468
    36  H   -0.000000  -0.000000  -0.000230   0.000002   0.003045  -0.000000
    37  H    0.000000  -0.000001   0.000011  -0.000092  -0.000302   0.001515
    38  H    0.000000  -0.000000   0.000000  -0.000000   0.000014  -0.000000
    39  H   -0.000000  -0.000000   0.000000   0.000000  -0.000000   0.000000
    40  H    0.000000   0.000000  -0.000000  -0.000000   0.000000  -0.000000
    41  H   -0.000000   0.000000  -0.000000   0.000000  -0.000001   0.000000
    42  H    0.000000  -0.000000  -0.000000   0.000000   0.000000  -0.000000
              13         14         15         16         17         18
     1  C   -0.000000  -0.000003  -0.000000   0.000000   0.000000  -0.000000
     2  C   -0.000001   0.000011   0.000001  -0.000000  -0.000000   0.000000
     3  C    0.000004  -0.000288   0.000000  -0.000031  -0.000000   0.000000
     4  C    0.000052  -0.005380  -0.000009  -0.000176   0.000009   0.000000
     5  C   -0.000201  -0.000022   0.000065   0.000005  -0.000001  -0.000000
     6  C    0.007601  -0.019387  -0.001107   0.000761  -0.000067  -0.000001
     7  C    0.000067  -0.000007  -0.000480  -0.000000   0.000000  -0.000000
     8  C   -0.000409  -0.000076   0.008587  -0.000000  -0.000011   0.000000
     9  C   -0.005282  -0.061315  -0.059579   0.007143   0.010776  -0.000067
    10  C   -0.033803   0.007495  -0.007304  -0.000159   0.000277  -0.000003
    11  C    0.437078   0.437776  -0.039147  -0.012820  -0.005282   0.007601
    12  C   -0.012820  -0.000767   0.476711   0.000048   0.007143   0.000761
    13  C    5.044974  -0.039147   0.437776  -0.058680   0.345858  -0.084649
    14  C   -0.039147   5.051282   0.012215   0.476711  -0.059579  -0.001107
    15  C    0.437776   0.012215   5.051282  -0.000767  -0.061315  -0.019387
    16  C   -0.058680   0.476711  -0.000767   5.044713  -0.021756   0.012940
    17  C    0.345858  -0.059579  -0.061315  -0.021756   5.187109   0.320926
    18  C   -0.084649  -0.001107  -0.019387   0.012940   0.320926   4.995760
    19  C   -0.042231  -0.007304   0.007495   0.441692   0.446831  -0.026605
    20  C   -0.020875  -0.000009  -0.005380  -0.000082  -0.077275   0.461733
    21  C    0.008100   0.000065  -0.000022  -0.000254  -0.008204   0.467268
    22  C    0.012505   0.008587  -0.000076  -0.074008  -0.018001  -0.062513
    23  C   -0.000093   0.000001   0.000011  -0.000011   0.012654  -0.025311
    24  C    0.000799   0.000000  -0.000288   0.000000   0.007355  -0.014816
    25  C   -0.001024  -0.000480  -0.000007   0.008566  -0.063743  -0.023104
    26  C   -0.000016  -0.000000  -0.000003   0.000000  -0.000490  -0.038046
    27  H    0.000000   0.000000  -0.000000  -0.000000  -0.000000  -0.000000
    28  H   -0.000000  -0.000000  -0.000000   0.000000   0.000000  -0.000000
    29  H    0.000000   0.000001  -0.000000  -0.000000  -0.000000  -0.000000
    30  H   -0.000302   0.005953  -0.000007   0.001515   0.000011   0.000000
    31  H   -0.000001  -0.000000   0.000004   0.000000  -0.000000  -0.000000
    32  H    0.000014   0.000001   0.000259  -0.000000   0.000000  -0.000000
    33  H    0.003630   0.360400  -0.000195  -0.028468   0.001115   0.000017
    34  H    0.003045   0.000017  -0.037149  -0.000000  -0.000230   0.000001
    35  H   -0.040700  -0.000195   0.360400   0.000013  -0.006548   0.001337
    36  H    0.001000  -0.037149   0.000017   0.361760   0.004337  -0.000193
    37  H    0.002220  -0.000007   0.005953   0.000003  -0.008056  -0.038439
    38  H   -0.000205   0.000259   0.000001  -0.008632   0.004126   0.001056
    39  H    0.000001  -0.000000  -0.000000   0.000000  -0.000186   0.004498
    40  H    0.000002  -0.000000   0.000001  -0.000000  -0.000218   0.003024
    41  H    0.000021   0.000004  -0.000000  -0.000212   0.001084   0.004138
    42  H    0.000000  -0.000000   0.000000  -0.000000   0.000012   0.000965
              19         20         21         22         23         24
     1  C   -0.000000   0.000000  -0.000000  -0.000000   0.000000  -0.000000
     2  C   -0.000000  -0.000000  -0.000000  -0.000000  -0.000000  -0.000000
     3  C    0.000000   0.000000   0.000000  -0.000000  -0.000000  -0.000000
     4  C   -0.000003   0.000000  -0.000000   0.000000  -0.000000   0.000000
     5  C    0.000000  -0.000000   0.000000   0.000000  -0.000000   0.000000
     6  C   -0.000003   0.000000  -0.000000   0.000000   0.000000   0.000000
     7  C    0.000000   0.000000  -0.000000  -0.000000  -0.000000  -0.000000
     8  C    0.000000   0.000000   0.000000   0.000000  -0.000000  -0.000000
     9  C    0.000277   0.000009  -0.000001  -0.000011  -0.000000  -0.000000
    10  C   -0.000030  -0.000003   0.000000   0.000000  -0.000000   0.000000
    11  C   -0.033803   0.000052  -0.000201  -0.000409  -0.000001   0.000004
    12  C   -0.000159  -0.000176   0.000005  -0.000000  -0.000000  -0.000031
    13  C   -0.042231  -0.020875   0.008100   0.012505  -0.000093   0.000799
    14  C   -0.007304  -0.000009   0.000065   0.008587   0.000001   0.000000
    15  C    0.007495  -0.005380  -0.000022  -0.000076   0.000011  -0.000288
    16  C    0.441692  -0.000082  -0.000254  -0.074008  -0.000011   0.000000
    17  C    0.446831  -0.077275  -0.008204  -0.018001   0.012654   0.007355
    18  C   -0.026605   0.461733   0.467268  -0.062513  -0.025311  -0.014816
    19  C    4.776345   0.008685  -0.036968   0.428087  -0.000067  -0.000204
    20  C    0.008685   5.048052  -0.049327  -0.001034  -0.066008   0.516439
    21  C   -0.036968  -0.049327   4.752079  -0.002348   0.467954  -0.035845
    22  C    0.428087  -0.001034  -0.002348   5.051905   0.008195   0.000067
    23  C   -0.000067  -0.066008   0.467954   0.008195   5.008798  -0.026301
    24  C   -0.000204   0.516439  -0.035845   0.000067  -0.026301   4.850840
    25  C   -0.004939   0.013398   0.421222   0.467662  -0.077847  -0.000456
    26  C    0.000022  -0.026159  -0.014231  -0.000415   0.510827   0.508344
    27  H    0.000000   0.000000  -0.000000  -0.000000   0.000000  -0.000000
    28  H    0.000000  -0.000000   0.000000  -0.000000  -0.000000  -0.000000
    29  H   -0.000000   0.000000   0.000000   0.000000  -0.000000   0.000000
    30  H   -0.000092   0.000000  -0.000000  -0.000001  -0.000000  -0.000000
    31  H    0.000000   0.000000   0.000000   0.000000   0.000000  -0.000000
    32  H   -0.000000   0.000000  -0.000000  -0.000000  -0.000000   0.000000
    33  H    0.002509  -0.000000  -0.000000  -0.000214  -0.000000  -0.000000
    34  H    0.000002   0.000002   0.000000  -0.000000   0.000000   0.000000
    35  H   -0.000061   0.005970  -0.000312   0.000003  -0.000011   0.001346
    36  H   -0.039015   0.000002   0.000011  -0.008659  -0.000000  -0.000000
    37  H   -0.000066   0.362161   0.004081   0.000011   0.000677  -0.037981
    38  H   -0.038618   0.000017   0.002618   0.361608  -0.000219  -0.000000
    39  H    0.000016   0.000535  -0.040619   0.000300   0.364948   0.004655
    40  H    0.000002  -0.034641   0.001097  -0.000000   0.004326   0.365974
    41  H    0.002453  -0.000225  -0.038292  -0.035446  -0.008325   0.000018
    42  H   -0.000001   0.004427   0.003040   0.000004  -0.035358  -0.039950
              25         26         27         28         29         30
     1  C    0.000000   0.000000   0.365786  -0.043886  -0.040445   0.004364
     2  C   -0.000000   0.000000  -0.035358   0.364948   0.004326   0.000677
     3  C   -0.000000  -0.000000  -0.039950   0.004655   0.365974  -0.037981
     4  C    0.000000   0.000000   0.004427   0.000535  -0.034641   0.362161
     5  C   -0.000000  -0.000000   0.003040  -0.040619   0.001097   0.004081
     6  C   -0.000000  -0.000000   0.000965   0.004498   0.003024  -0.038439
     7  C    0.000000   0.000000  -0.000196  -0.009237   0.000009  -0.000182
     8  C   -0.000000  -0.000000   0.000004   0.000300  -0.000000   0.000011
     9  C    0.000000   0.000000   0.000012  -0.000186  -0.000218  -0.008056
    10  C    0.000000  -0.000000  -0.000001   0.000016   0.000002  -0.000066
    11  C    0.000067  -0.000000   0.000000   0.000001   0.000002   0.002220
    12  C   -0.000000   0.000000  -0.000000   0.000000  -0.000000   0.000003
    13  C   -0.001024  -0.000016   0.000000  -0.000000   0.000000  -0.000302
    14  C   -0.000480  -0.000000   0.000000  -0.000000   0.000001   0.005953
    15  C   -0.000007  -0.000003  -0.000000  -0.000000  -0.000000  -0.000007
    16  C    0.008566   0.000000  -0.000000   0.000000  -0.000000   0.001515
    17  C   -0.063743  -0.000490  -0.000000   0.000000  -0.000000   0.000011
    18  C   -0.023104  -0.038046  -0.000000  -0.000000  -0.000000   0.000000
    19  C   -0.004939   0.000022   0.000000   0.000000  -0.000000  -0.000092
    20  C    0.013398  -0.026159   0.000000  -0.000000   0.000000   0.000000
    21  C    0.421222  -0.014231  -0.000000   0.000000   0.000000  -0.000000
    22  C    0.467662  -0.000415  -0.000000  -0.000000   0.000000  -0.000001
    23  C   -0.077847   0.510827   0.000000  -0.000000  -0.000000  -0.000000
    24  C   -0.000456   0.508344  -0.000000  -0.000000   0.000000  -0.000000
    25  C    5.064500   0.007977   0.000000  -0.000000   0.000000   0.000000
    26  C    0.007977   4.852451   0.000000  -0.000000  -0.000000  -0.000000
    27  H    0.000000   0.000000   0.626645  -0.005907  -0.005345  -0.000196
    28  H   -0.000000  -0.000000  -0.005907   0.634140  -0.000203   0.000019
    29  H    0.000000  -0.000000  -0.005345  -0.000203   0.626172  -0.006090
    30  H    0.000000  -0.000000  -0.000196   0.000019  -0.006090   0.610581
    31  H   -0.000000  -0.000000  -0.000013   0.006436  -0.000000   0.000002
    32  H    0.000000  -0.000000  -0.000000  -0.000013   0.000000   0.000000
    33  H    0.000004   0.000000   0.000000  -0.000000   0.000024  -0.004713
    34  H   -0.000000  -0.000000  -0.000000   0.000000   0.000000  -0.000000
    35  H   -0.000000  -0.000053   0.000000  -0.000000  -0.000000  -0.000000
    36  H    0.000272  -0.000000  -0.000000  -0.000000   0.000000   0.000036
    37  H   -0.000182   0.004364   0.000000  -0.000000   0.000000   0.000000
    38  H   -0.036446   0.000004  -0.000000  -0.000000  -0.000000   0.000000
    39  H   -0.009237  -0.043886   0.000000   0.000000   0.000000  -0.000000
    40  H    0.000009  -0.040445  -0.000000   0.000000   0.000000   0.000000
    41  H    0.360838   0.000166  -0.000000   0.000000   0.000000   0.000000
    42  H   -0.000196   0.365786   0.000000   0.000000  -0.000000   0.000000
              31         32         33         34         35         36
     1  C    0.000166   0.000004  -0.000053  -0.000000   0.000000  -0.000000
     2  C   -0.008325  -0.000219  -0.000011  -0.000000  -0.000000   0.000000
     3  C    0.000018  -0.000000   0.001346  -0.000000  -0.000000   0.000000
     4  C   -0.000225   0.000017   0.005970   0.000002  -0.000000   0.000002
     5  C   -0.038292   0.002618  -0.000312   0.000011  -0.000000   0.000000
     6  C    0.004138   0.001056   0.001337  -0.000193   0.000017   0.000001
     7  C    0.360838  -0.036446  -0.000000   0.000272   0.000004  -0.000000
     8  C   -0.035446   0.361608   0.000003  -0.008659  -0.000214  -0.000000
     9  C    0.001084   0.004126  -0.006548   0.004337   0.001115  -0.000230
    10  C    0.002453  -0.038618  -0.000061  -0.039015   0.002509   0.000002
    11  C    0.000021  -0.000205  -0.040700   0.001000   0.003630   0.003045
    12  C   -0.000212  -0.008632   0.000013   0.361760  -0.028468  -0.000000
    13  C   -0.000001   0.000014   0.003630   0.003045  -0.040700   0.001000
    14  C   -0.000000   0.000001   0.360400   0.000017  -0.000195  -0.037149
    15  C    0.000004   0.000259  -0.000195  -0.037149   0.360400   0.000017
    16  C    0.000000  -0.000000  -0.028468  -0.000000   0.000013   0.361760
    17  C   -0.000000   0.000000   0.001115  -0.000230  -0.006548   0.004337
    18  C   -0.000000  -0.000000   0.000017   0.000001   0.001337  -0.000193
    19  C    0.000000  -0.000000   0.002509   0.000002  -0.000061  -0.039015
    20  C    0.000000   0.000000  -0.000000   0.000002   0.005970   0.000002
    21  C    0.000000  -0.000000  -0.000000   0.000000  -0.000312   0.000011
    22  C    0.000000  -0.000000  -0.000214  -0.000000   0.000003  -0.008659
    23  C    0.000000  -0.000000  -0.000000   0.000000  -0.000011  -0.000000
    24  C   -0.000000   0.000000  -0.000000   0.000000   0.001346  -0.000000
    25  C   -0.000000   0.000000   0.000004  -0.000000  -0.000000   0.000272
    26  C   -0.000000  -0.000000   0.000000  -0.000000  -0.000053  -0.000000
    27  H   -0.000013  -0.000000   0.000000  -0.000000   0.000000  -0.000000
    28  H    0.006436  -0.000013  -0.000000   0.000000  -0.000000  -0.000000
    29  H   -0.000000   0.000000   0.000024   0.000000  -0.000000   0.000000
    30  H    0.000002   0.000000  -0.004713  -0.000000  -0.000000   0.000036
    31  H    0.627553  -0.005199   0.000000  -0.000014  -0.000000  -0.000000
    32  H   -0.005199   0.627632  -0.000000   0.006390  -0.000014   0.000000
    33  H    0.000000  -0.000000   0.604869   0.000000   0.000003  -0.005385
    34  H   -0.000014   0.006390   0.000000   0.628991  -0.005385   0.000000
    35  H   -0.000000  -0.000014   0.000003  -0.005385   0.604869   0.000000
    36  H   -0.000000   0.000000  -0.005385   0.000000   0.000000   0.628991
    37  H    0.000000   0.000000  -0.000000   0.000036  -0.004713  -0.000000
    38  H    0.000000   0.000000  -0.000014   0.000000  -0.000000   0.006390
    39  H    0.000000  -0.000000  -0.000000  -0.000000  -0.000000   0.000000
    40  H    0.000000  -0.000000  -0.000000   0.000000   0.000024   0.000000
    41  H   -0.000000   0.000000  -0.000000  -0.000000   0.000000  -0.000014
    42  H   -0.000000  -0.000000   0.000000  -0.000000   0.000000  -0.000000
              37         38         39         40         41         42
     1  C   -0.000000  -0.000000  -0.000000  -0.000000  -0.000000   0.000000
     2  C   -0.000000  -0.000000  -0.000000  -0.000000   0.000000   0.000000
     3  C   -0.000000   0.000000  -0.000000   0.000000  -0.000000  -0.000000
     4  C    0.000000   0.000000  -0.000000   0.000000   0.000000   0.000000
     5  C   -0.000000  -0.000000   0.000000   0.000000   0.000000  -0.000000
     6  C    0.000000  -0.000000  -0.000000  -0.000000  -0.000000  -0.000000
     7  C    0.000000   0.000000  -0.000000   0.000000  -0.000000   0.000000
     8  C   -0.000001  -0.000000  -0.000000   0.000000   0.000000  -0.000000
     9  C    0.000011   0.000000   0.000000  -0.000000  -0.000000  -0.000000
    10  C   -0.000092  -0.000000   0.000000  -0.000000   0.000000   0.000000
    11  C   -0.000302   0.000014  -0.000000   0.000000  -0.000001   0.000000
    12  C    0.001515  -0.000000   0.000000  -0.000000   0.000000  -0.000000
    13  C    0.002220  -0.000205   0.000001   0.000002   0.000021   0.000000
    14  C   -0.000007   0.000259  -0.000000  -0.000000   0.000004  -0.000000
    15  C    0.005953   0.000001  -0.000000   0.000001  -0.000000   0.000000
    16  C    0.000003  -0.008632   0.000000  -0.000000  -0.000212  -0.000000
    17  C   -0.008056   0.004126  -0.000186  -0.000218   0.001084   0.000012
    18  C   -0.038439   0.001056   0.004498   0.003024   0.004138   0.000965
    19  C   -0.000066  -0.038618   0.000016   0.000002   0.002453  -0.000001
    20  C    0.362161   0.000017   0.000535  -0.034641  -0.000225   0.004427
    21  C    0.004081   0.002618  -0.040619   0.001097  -0.038292   0.003040
    22  C    0.000011   0.361608   0.000300  -0.000000  -0.035446   0.000004
    23  C    0.000677  -0.000219   0.364948   0.004326  -0.008325  -0.035358
    24  C   -0.037981  -0.000000   0.004655   0.365974   0.000018  -0.039950
    25  C   -0.000182  -0.036446  -0.009237   0.000009   0.360838  -0.000196
    26  C    0.004364   0.000004  -0.043886  -0.040445   0.000166   0.365786
    27  H    0.000000  -0.000000   0.000000  -0.000000  -0.000000   0.000000
    28  H   -0.000000  -0.000000   0.000000   0.000000   0.000000   0.000000
    29  H    0.000000  -0.000000   0.000000   0.000000   0.000000  -0.000000
    30  H    0.000000   0.000000  -0.000000   0.000000   0.000000   0.000000
    31  H    0.000000   0.000000   0.000000   0.000000  -0.000000  -0.000000
    32  H    0.000000   0.000000  -0.000000  -0.000000   0.000000  -0.000000
    33  H   -0.000000  -0.000014  -0.000000  -0.000000  -0.000000   0.000000
    34  H    0.000036   0.000000  -0.000000   0.000000  -0.000000  -0.000000
    35  H   -0.004713  -0.000000  -0.000000   0.000024   0.000000   0.000000
    36  H   -0.000000   0.006390   0.000000   0.000000  -0.000014  -0.000000
    37  H    0.610581   0.000000   0.000019  -0.006090   0.000002  -0.000196
    38  H    0.000000   0.627632  -0.000013   0.000000  -0.005199  -0.000000
    39  H    0.000019  -0.000013   0.634140  -0.000203   0.006436  -0.005907
    40  H   -0.006090   0.000000  -0.000203   0.626172  -0.000000  -0.005345
    41  H    0.000002  -0.005199   0.006436  -0.000000   0.627553  -0.000013
    42  H   -0.000196  -0.000000  -0.005907  -0.005345  -0.000013   0.626645
 Mulliken charges:
               1
     1  C   -0.086197
     2  C   -0.138837
     3  C   -0.099970
     4  C   -0.140288
     5  C    0.099085
     6  C    0.052214
     7  C   -0.126853
     8  C   -0.135799
     9  C   -0.018660
    10  C    0.115751
    11  C    0.035689
    12  C   -0.149814
    13  C    0.035689
    14  C   -0.128557
    15  C   -0.128557
    16  C   -0.149814
    17  C   -0.018660
    18  C    0.052214
    19  C    0.115751
    20  C   -0.140288
    21  C    0.099085
    22  C   -0.135799
    23  C   -0.138837
    24  C   -0.099970
    25  C   -0.126853
    26  C   -0.086197
    27  H    0.086087
    28  H    0.084503
    29  H    0.086312
    30  H    0.104488
    31  H    0.085014
    32  H    0.085620
    33  H    0.105434
    34  H    0.084779
    35  H    0.105434
    36  H    0.084779
    37  H    0.104488
    38  H    0.085620
    39  H    0.084503
    40  H    0.086312
    41  H    0.085014
    42  H    0.086087
 Sum of Mulliken charges =  -0.00000
 Mulliken charges with hydrogens summed into heavy atoms:
               1
     1  C   -0.000110
     2  C   -0.054334
     3  C   -0.013658
     4  C   -0.035800
     5  C    0.099085
     6  C    0.052214
     7  C   -0.041840
     8  C   -0.050179
     9  C   -0.018660
    10  C    0.115751
    11  C    0.035689
    12  C   -0.065035
    13  C    0.035689
    14  C   -0.023123
    15  C   -0.023123
    16  C   -0.065035
    17  C   -0.018660
    18  C    0.052214
    19  C    0.115751
    20  C   -0.035800
    21  C    0.099085
    22  C   -0.050179
    23  C   -0.054334
    24  C   -0.013658
    25  C   -0.041840
    26  C   -0.000110
 APT charges:
               1
     1  C   -0.030632
     2  C    0.004981
     3  C   -0.013438
     4  C   -0.078815
     5  C   -0.022507
     6  C    0.032318
     7  C   -0.031070
     8  C    0.009296
     9  C    0.051483
    10  C   -0.012508
    11  C    0.003702
    12  C    0.008069
    13  C    0.003702
    14  C   -0.083713
    15  C   -0.083713
    16  C    0.008069
    17  C    0.051483
    18  C    0.032318
    19  C   -0.012508
    20  C   -0.078815
    21  C   -0.022507
    22  C    0.009296
    23  C    0.004981
    24  C   -0.013438
    25  C   -0.031070
    26  C   -0.030632
    27  H    0.007925
    28  H    0.010559
    29  H    0.013943
    30  H    0.047408
    31  H    0.009458
    32  H    0.015562
    33  H    0.047279
    34  H    0.010702
    35  H    0.047279
    36  H    0.010702
    37  H    0.047408
    38  H    0.015562
    39  H    0.010559
    40  H    0.013943
    41  H    0.009458
    42  H    0.007925
 Sum of APT charges =  -0.00000
 APT charges with hydrogens summed into heavy atoms:
               1
     1  C   -0.022708
     2  C    0.015540
     3  C    0.000505
     4  C   -0.031408
     5  C   -0.022507
     6  C    0.032318
     7  C   -0.021613
     8  C    0.024858
     9  C    0.051483
    10  C   -0.012508
    11  C    0.003702
    12  C    0.018771
    13  C    0.003702
    14  C   -0.036435
    15  C   -0.036435
    16  C    0.018771
    17  C    0.051483
    18  C    0.032318
    19  C   -0.012508
    20  C   -0.031408
    21  C   -0.022507
    22  C    0.024858
    23  C    0.015540
    24  C    0.000505
    25  C   -0.021613
    26  C   -0.022708
 Electronic spatial extent (au):  <R**2>=          10131.4655
 Charge=             -0.0000 electrons
 Dipole moment (field-independent basis, Debye):
    X=             -0.0000    Y=              0.0000    Z=              0.0557  Tot=              0.0557
 Quadrupole moment (field-independent basis, Debye-Ang):
   XX=           -131.9875   YY=           -128.1738   ZZ=           -152.3602
   XY=             -0.5606   XZ=              0.0000   YZ=              0.0000
 Traceless Quadrupole moment (field-independent basis, Debye-Ang):
   XX=              5.5197   YY=              9.3334   ZZ=            -14.8531
   XY=             -0.5606   XZ=              0.0000   YZ=              0.0000
 Octapole moment (field-independent basis, Debye-Ang**2):
  XXX=              0.0000  YYY=              0.0000  ZZZ=              3.3057  XYY=              0.0000
  XXY=             -0.0000  XXZ=             -5.0007  XZZ=              0.0000  YZZ=              0.0000
  YYZ=             13.5741  XYZ=             28.6391
 Hexadecapole moment (field-independent basis, Debye-Ang**3):
 XXXX=          -2269.6896 YYYY=         -10039.5493 ZZZZ=           -546.3648 XXXY=             14.6585
 XXXZ=             -0.0000 YYYX=             11.3572 YYYZ=             -0.0000 ZZZX=             -0.0000
 ZZZY=             -0.0000 XXYY=          -2103.3515 XXZZ=           -484.9939 YYZZ=          -2050.6226
 XXYZ=             -0.0000 YYXZ=             -0.0000 ZZXY=             45.4927
 N-N= 2.012310109502D+03 E-N=-6.341052422606D+03  KE= 9.907777739632D+02
 Symmetry A    KE= 4.983280884000D+02
 Symmetry B    KE= 4.924496855632D+02
  Exact polarizability:     297.989       6.915     515.720      -0.000       0.000     114.427
 Approx polarizability:     587.537      14.485     781.407      -0.000      -0.000     195.255
 No NMR shielding tensors so no spin-rotation constants.
 Leave Link  601 at Thu Sep  8 15:08:31 2022, MaxMem=  1342177280 cpu:              54.9 elap:               1.2
 (Enter /mnt/opt/groups/app-gaussian/g16-avx2/l701.exe)
 ... and contract with generalized density number  0.
 Compute integral second derivatives.
 R6Disp: Adding Grimme-D3 dispersion energy 2nd derivatives to the Hessian.
 Leave Link  701 at Thu Sep  8 15:08:33 2022, MaxMem=  1342177280 cpu:              96.7 elap:               2.1
 (Enter /mnt/opt/groups/app-gaussian/g16-avx2/l702.exe)
 L702 exits ... SP integral derivatives will be done elsewhere.
 Leave Link  702 at Thu Sep  8 15:08:33 2022, MaxMem=  1342177280 cpu:               2.0 elap:               0.1
 (Enter /mnt/opt/groups/app-gaussian/g16-avx2/l703.exe)
 Integral derivatives from FoFJK, PRISM(SPDF).
 Compute integral second derivatives, UseDBF=F ICtDFT=           0.
 Calling FoFJK, ICntrl=    100127 FMM=F ISym2X=1 I1Cent= 0 IOpClX= 0 NMat=1 NMatS=1 NMatT=0.
 FoFJK:  IHMeth= 1 ICntrl=  100127 DoSepK=F KAlg= 0 I1Cent=           0 FoldK=F
 IRaf=         0 NMat=       1 IRICut=       1 DoRegI=T DoRafI=F ISym2E= 1 IDoP0=0 IntGTp=1.
 FoFCou: FMM=F IPFlag=           0 FMFlag=      100000 FMFlg1=         800
         NFxFlg=           0 DoJE=F BraDBF=F KetDBF=F FulRan=T
         wScrn=  0.000000 ICntrl=    100127 IOpCl=  0 I1Cent=           0 NGrid=           0
         NMat0=    1 NMatS0=      1 NMatT0=    0 NMatD0=    1 NMtDS0=    0 NMtDT0=    0
 Petite list used in FoFCou.
 Leave Link  703 at Thu Sep  8 15:09:52 2022, MaxMem=  1342177280 cpu:            3687.9 elap:              78.9
 (Enter /mnt/opt/groups/app-gaussian/g16-avx2/l716.exe)
 Dipole        =-4.52513631D-14 6.85542683D-14 2.19135686D-02
 Polarizability= 2.97989305D+02 6.91525676D+00 5.15719884D+02
                -1.26426255D-06 3.42544807D-06 1.14426603D+02
 Full mass-weighted force constant matrix:
 Low frequencies ---   -0.0004   -0.0002    0.0006    1.3186    1.7399    2.0741
 Low frequencies ---   37.2751   58.1150   79.8641
 Diagonal vibrational polarizability:
        3.1694674       8.2094684      12.7026469
 Harmonic frequencies (cm**-1), IR intensities (KM/Mole), Raman scattering
 activities (A**4/AMU), depolarization ratios for plane and unpolarized
 incident light, reduced masses (AMU), force constants (mDyne/A),
 and normal coordinates:
                      1                      2                      3
                      A                      A                      B
 Frequencies --     37.2749                58.1150                79.8641
 Red. masses --      5.6369                 4.5685                 4.7789
 Frc consts  --      0.0046                 0.0091                 0.0180
 IR Inten    --      0.0910                 0.0066                 0.3408
  Atom  AN      X      Y      Z        X      Y      Z        X      Y      Z
     1   6    -0.03  -0.08   0.21     0.04   0.01  -0.07     0.13  -0.08  -0.04
     2   6    -0.03  -0.04   0.19    -0.02  -0.00   0.06     0.15  -0.01  -0.10
     3   6    -0.02  -0.10   0.11     0.08   0.01  -0.16     0.03  -0.11   0.07
     4   6    -0.00  -0.07   0.00     0.07   0.01  -0.13    -0.05  -0.09   0.11
     5   6    -0.01  -0.02   0.08    -0.03  -0.01   0.08     0.07   0.01  -0.05
     6   6    -0.00  -0.03  -0.01     0.01  -0.00  -0.02    -0.02  -0.02   0.04
     7   6    -0.00   0.00   0.05    -0.07  -0.01   0.20     0.07   0.06  -0.07
     8   6     0.01   0.01  -0.04    -0.06  -0.01   0.17    -0.00   0.08  -0.01
     9   6     0.00  -0.01  -0.09    -0.00   0.00  -0.02    -0.07   0.01   0.04
    10   6     0.01   0.00  -0.10    -0.02  -0.00   0.05    -0.06   0.05   0.03
    11   6     0.00  -0.00  -0.13    -0.00   0.00  -0.06    -0.09   0.00   0.01
    12   6     0.01   0.01  -0.15    -0.01   0.00  -0.01    -0.08   0.05   0.04
    13   6    -0.00   0.00  -0.13     0.00  -0.00  -0.06    -0.09   0.00  -0.01
    14   6    -0.00  -0.01  -0.15    -0.00   0.00  -0.08    -0.10   0.04  -0.02
    15   6     0.00   0.01  -0.15     0.00  -0.00  -0.08    -0.10   0.04   0.02
    16   6    -0.01  -0.01  -0.15     0.01  -0.00  -0.01    -0.08   0.05  -0.04
    17   6    -0.00   0.01  -0.09     0.00  -0.00  -0.02    -0.07   0.01  -0.04
    18   6     0.00   0.03  -0.01    -0.01   0.00  -0.02    -0.02  -0.02  -0.04
    19   6    -0.01  -0.00  -0.10     0.02   0.00   0.05    -0.06   0.05  -0.03
    20   6     0.00   0.07   0.00    -0.07  -0.01  -0.13    -0.05  -0.09  -0.11
    21   6     0.01   0.02   0.08     0.03   0.01   0.08     0.07   0.01   0.05
    22   6    -0.01  -0.01  -0.04     0.06   0.01   0.17    -0.00   0.08   0.01
    23   6     0.03   0.04   0.19     0.02   0.00   0.06     0.15  -0.01   0.10
    24   6     0.02   0.10   0.11    -0.08  -0.01  -0.16     0.03  -0.11  -0.07
    25   6     0.00  -0.00   0.05     0.07   0.01   0.20     0.07   0.06   0.07
    26   6     0.03   0.08   0.21    -0.04  -0.01  -0.07     0.13  -0.08   0.04
    27   1    -0.05  -0.09   0.31     0.05   0.01  -0.10     0.20  -0.09  -0.08
    28   1    -0.03  -0.03   0.26    -0.05  -0.01   0.14     0.23   0.02  -0.17
    29   1    -0.02  -0.13   0.12     0.13   0.01  -0.26     0.00  -0.15   0.12
    30   1     0.01  -0.09  -0.08     0.11   0.01  -0.19    -0.13  -0.12   0.17
    31   1    -0.01   0.01   0.11    -0.10  -0.01   0.29     0.12   0.08  -0.13
    32   1     0.01   0.03  -0.06    -0.07  -0.02   0.24    -0.00   0.13  -0.02
    33   1    -0.00  -0.01  -0.15    -0.01  -0.00  -0.12    -0.12   0.05  -0.01
    34   1     0.01   0.02  -0.16    -0.01   0.00   0.01    -0.09   0.07   0.06
    35   1     0.00   0.01  -0.15     0.01   0.00  -0.12    -0.12   0.05   0.01
    36   1    -0.01  -0.02  -0.16     0.01  -0.00   0.01    -0.09   0.07  -0.06
    37   1    -0.01   0.09  -0.08    -0.11  -0.01  -0.19    -0.13  -0.12  -0.17
    38   1    -0.01  -0.03  -0.06     0.07   0.02   0.24    -0.00   0.13   0.02
    39   1     0.03   0.03   0.26     0.05   0.01   0.14     0.23   0.02   0.17
    40   1     0.02   0.13   0.12    -0.13  -0.01  -0.26     0.00  -0.15  -0.12
    41   1     0.01  -0.01   0.11     0.10   0.01   0.29     0.12   0.08   0.13
    42   1     0.05   0.09   0.31    -0.05  -0.01  -0.10     0.20  -0.09   0.08
                      4                      5                      6
                      B                      A                      B
 Frequencies --    106.7127               126.7339               147.0819
 Red. masses --      4.5569                 5.0379                 4.9949
 Frc consts  --      0.0306                 0.0477                 0.0637
 IR Inten    --      0.1667                 0.0072                 0.1442
  Atom  AN      X      Y      Z        X      Y      Z        X      Y      Z
     1   6     0.04   0.04  -0.16    -0.09   0.13   0.10    -0.09   0.06   0.02
     2   6     0.01   0.01  -0.09    -0.08   0.08   0.11    -0.02   0.02  -0.12
     3   6     0.01   0.05  -0.04     0.01   0.16  -0.04    -0.10   0.08   0.14
     4   6    -0.03   0.03   0.10     0.09   0.14  -0.11    -0.03   0.05   0.10
     5   6    -0.02  -0.01   0.05     0.01   0.06   0.01     0.02  -0.01  -0.09
     6   6    -0.03  -0.01   0.11     0.06   0.08  -0.05     0.02   0.01   0.01
     7   6    -0.03  -0.03   0.09     0.03   0.05  -0.03     0.02  -0.04  -0.09
     8   6    -0.02  -0.03   0.09     0.06   0.05  -0.07     0.01  -0.06   0.08
     9   6    -0.01  -0.02   0.10     0.06   0.05  -0.01     0.05  -0.02   0.06
    10   6     0.00  -0.02   0.05     0.06   0.06  -0.03     0.03  -0.04   0.14
    11   6     0.01  -0.01   0.08     0.02  -0.00   0.03     0.06  -0.01   0.01
    12   6     0.03  -0.01  -0.11     0.03   0.07   0.02     0.02  -0.03   0.18
    13   6     0.01  -0.01  -0.08    -0.02   0.00   0.03     0.06  -0.01  -0.01
    14   6     0.03  -0.01   0.19     0.02  -0.05   0.05     0.05  -0.02  -0.07
    15   6     0.03  -0.01  -0.19    -0.02   0.05   0.05     0.05  -0.02   0.07
    16   6     0.03  -0.01   0.11    -0.03  -0.07   0.02     0.02  -0.03  -0.18
    17   6    -0.01  -0.02  -0.10    -0.06  -0.05  -0.01     0.05  -0.02  -0.06
    18   6    -0.03  -0.01  -0.11    -0.06  -0.08  -0.05     0.02   0.01  -0.01
    19   6     0.00  -0.02  -0.05    -0.06  -0.06  -0.03     0.03  -0.04  -0.14
    20   6    -0.03   0.03  -0.10    -0.09  -0.14  -0.11    -0.03   0.05  -0.10
    21   6    -0.02  -0.01  -0.05    -0.01  -0.06   0.01     0.02  -0.01   0.09
    22   6    -0.02  -0.03  -0.09    -0.06  -0.05  -0.07     0.01  -0.06  -0.08
    23   6     0.01   0.01   0.09     0.08  -0.08   0.11    -0.02   0.02   0.12
    24   6     0.01   0.05   0.04    -0.01  -0.16  -0.04    -0.10   0.08  -0.14
    25   6    -0.03  -0.03  -0.09    -0.03  -0.05  -0.03     0.02  -0.04   0.09
    26   6     0.04   0.04   0.16     0.09  -0.13   0.10    -0.09   0.06  -0.02
    27   1     0.08   0.06  -0.29    -0.16   0.14   0.19    -0.14   0.07   0.04
    28   1     0.02   0.00  -0.17    -0.16   0.05   0.18    -0.02  -0.00  -0.22
    29   1     0.02   0.08  -0.06     0.03   0.18  -0.08    -0.16   0.12   0.24
    30   1    -0.05   0.05   0.19     0.18   0.17  -0.18    -0.02   0.07   0.13
    31   1    -0.04  -0.03   0.10     0.02   0.05  -0.03     0.02  -0.05  -0.17
    32   1    -0.02  -0.04   0.10     0.07   0.03  -0.11    -0.00  -0.09   0.13
    33   1     0.07  -0.01   0.32     0.06  -0.07   0.06     0.06  -0.02  -0.02
    34   1     0.05   0.01  -0.18     0.03   0.10   0.03     0.00  -0.03   0.24
    35   1     0.07  -0.01  -0.32    -0.06   0.07   0.06     0.06  -0.02   0.02
    36   1     0.05   0.01   0.18    -0.03  -0.10   0.03     0.00  -0.03  -0.24
    37   1    -0.05   0.05  -0.19    -0.18  -0.17  -0.18    -0.02   0.07  -0.13
    38   1    -0.02  -0.04  -0.10    -0.07  -0.03  -0.11    -0.00  -0.09  -0.13
    39   1     0.02   0.00   0.17     0.16  -0.05   0.18    -0.02  -0.00   0.22
    40   1     0.02   0.08   0.06    -0.03  -0.18  -0.08    -0.16   0.12  -0.24
    41   1    -0.04  -0.03  -0.10    -0.02  -0.05  -0.03     0.02  -0.05   0.17
    42   1     0.08   0.06   0.29     0.16  -0.14   0.19    -0.14   0.07  -0.04
                      7                      8                      9
                      A                      A                      B
 Frequencies --    176.1640               213.3022               219.9518
 Red. masses --      4.5435                 4.7479                 4.1956
 Frc consts  --      0.0831                 0.1273                 0.1196
 IR Inten    --      2.2915                 0.0131                 1.5625
  Atom  AN      X      Y      Z        X      Y      Z        X      Y      Z
     1   6    -0.04  -0.01   0.08    -0.00  -0.10   0.05    -0.01   0.04  -0.01
     2   6     0.03   0.01  -0.07    -0.04  -0.07   0.11    -0.05  -0.01   0.10
     3   6    -0.07  -0.01   0.10     0.06  -0.10  -0.12     0.07   0.06  -0.09
     4   6    -0.01  -0.00  -0.05     0.03  -0.08  -0.13     0.04   0.03   0.02
     5   6     0.04   0.02  -0.13    -0.02  -0.05  -0.01    -0.01  -0.02   0.08
     6   6     0.04   0.01  -0.14    -0.01  -0.05  -0.05    -0.01  -0.02   0.13
     7   6     0.00   0.02  -0.01     0.02  -0.04  -0.11     0.06  -0.01  -0.12
     8   6    -0.04   0.02   0.15    -0.00  -0.04  -0.09     0.05  -0.01  -0.14
     9   6     0.02   0.01  -0.11    -0.03  -0.03  -0.00    -0.02  -0.03   0.15
    10   6    -0.02   0.02   0.07    -0.04  -0.04   0.04    -0.01  -0.01   0.07
    11   6     0.00   0.00  -0.13    -0.01  -0.00   0.04    -0.04  -0.03   0.06
    12   6    -0.06   0.02   0.16    -0.05  -0.05   0.16    -0.04  -0.00   0.08
    13   6    -0.00  -0.00  -0.13     0.01   0.00   0.04    -0.04  -0.03  -0.06
    14   6     0.03  -0.02   0.00     0.01   0.02   0.12    -0.05  -0.02   0.00
    15   6    -0.03   0.02   0.00    -0.01  -0.02   0.12    -0.05  -0.02  -0.00
    16   6     0.06  -0.02   0.16     0.05   0.05   0.16    -0.04  -0.00  -0.08
    17   6    -0.02  -0.01  -0.11     0.03   0.03  -0.00    -0.02  -0.03  -0.15
    18   6    -0.04  -0.01  -0.14     0.01   0.05  -0.05    -0.01  -0.02  -0.13
    19   6     0.02  -0.02   0.07     0.04   0.04   0.04    -0.01  -0.01  -0.07
    20   6     0.01   0.00  -0.05    -0.03   0.08  -0.13     0.04   0.03  -0.02
    21   6    -0.04  -0.02  -0.13     0.02   0.05  -0.01    -0.01  -0.02  -0.08
    22   6     0.04  -0.02   0.15     0.00   0.04  -0.09     0.05  -0.01   0.14
    23   6    -0.03  -0.01  -0.07     0.04   0.07   0.11    -0.05  -0.01  -0.10
    24   6     0.07   0.01   0.10    -0.06   0.10  -0.12     0.07   0.06   0.09
    25   6    -0.00  -0.02  -0.01    -0.02   0.04  -0.11     0.06  -0.01   0.12
    26   6     0.04   0.01   0.08     0.00   0.10   0.05    -0.01   0.04   0.01
    27   1    -0.08  -0.01   0.18    -0.02  -0.11   0.12    -0.02   0.05  -0.05
    28   1     0.03   0.02  -0.08    -0.06  -0.06   0.23    -0.09  -0.03   0.12
    29   1    -0.13  -0.04   0.22     0.11  -0.13  -0.20     0.13   0.10  -0.23
    30   1    -0.02  -0.01  -0.05     0.03  -0.09  -0.15     0.10   0.06  -0.00
    31   1    -0.00   0.02   0.02     0.05  -0.04  -0.19     0.12  -0.01  -0.29
    32   1    -0.08   0.02   0.30     0.02  -0.03  -0.16     0.10   0.00  -0.33
    33   1     0.05  -0.03   0.03    -0.00   0.02   0.11    -0.06  -0.01   0.03
    34   1    -0.10   0.03   0.33    -0.07  -0.07   0.22    -0.04   0.03   0.10
    35   1    -0.05   0.03   0.03     0.00  -0.02   0.11    -0.06  -0.01  -0.03
    36   1     0.10  -0.03   0.33     0.07   0.07   0.22    -0.04   0.03  -0.10
    37   1     0.02   0.01  -0.05    -0.03   0.09  -0.15     0.10   0.06   0.00
    38   1     0.08  -0.02   0.30    -0.02   0.03  -0.16     0.10   0.00   0.33
    39   1    -0.03  -0.02  -0.08     0.06   0.06   0.23    -0.09  -0.03  -0.12
    40   1     0.13   0.04   0.22    -0.11   0.13  -0.20     0.13   0.10   0.23
    41   1     0.00  -0.02   0.02    -0.05   0.04  -0.19     0.12  -0.01   0.29
    42   1     0.08   0.01   0.18     0.02   0.11   0.12    -0.02   0.05   0.05
                     10                     11                     12
                      B                      A                      A
 Frequencies --    267.8382               271.4497               312.4328
 Red. masses --      5.0962                 4.5756                 5.1970
 Frc consts  --      0.2154                 0.1986                 0.2989
 IR Inten    --      0.7616                 0.5296                 0.0529
  Atom  AN      X      Y      Z        X      Y      Z        X      Y      Z
     1   6    -0.04   0.02   0.13    -0.07   0.00   0.08     0.02  -0.04   0.08
     2   6     0.03  -0.00  -0.01    -0.00  -0.05  -0.05     0.05   0.07  -0.02
     3   6     0.02   0.03  -0.01     0.02   0.04   0.02    -0.02  -0.09  -0.01
     4   6     0.09   0.03  -0.14     0.11   0.01  -0.05    -0.07  -0.02  -0.12
     5   6     0.09  -0.00  -0.12     0.07  -0.07  -0.07    -0.03   0.11  -0.09
     6   6     0.07  -0.01  -0.10     0.08  -0.04   0.01    -0.08   0.07  -0.08
     7   6     0.07   0.01  -0.05     0.07  -0.10  -0.07    -0.06   0.10  -0.01
     8   6    -0.01   0.02   0.11     0.02  -0.09   0.08    -0.06   0.08   0.05
     9   6    -0.03  -0.03   0.04     0.01  -0.04   0.11    -0.07   0.04   0.07
    10   6    -0.05  -0.01   0.08     0.01  -0.08   0.12    -0.06   0.05   0.03
    11   6    -0.10  -0.05   0.07    -0.00  -0.00   0.07    -0.03   0.01   0.21
    12   6    -0.06   0.01  -0.05     0.04  -0.06  -0.08     0.04   0.02  -0.09
    13   6    -0.10  -0.05  -0.07     0.00   0.00   0.07     0.03  -0.01   0.21
    14   6    -0.08  -0.03   0.19    -0.04   0.05  -0.12    -0.06  -0.02   0.01
    15   6    -0.08  -0.03  -0.19     0.04  -0.05  -0.12     0.06   0.02   0.01
    16   6    -0.06   0.01   0.05    -0.04   0.06  -0.08    -0.04  -0.02  -0.09
    17   6    -0.03  -0.03  -0.04    -0.01   0.04   0.11     0.07  -0.04   0.07
    18   6     0.07  -0.01   0.10    -0.08   0.04   0.01     0.08  -0.07  -0.08
    19   6    -0.05  -0.01  -0.08    -0.01   0.08   0.12     0.06  -0.05   0.03
    20   6     0.09   0.03   0.14    -0.11  -0.01  -0.05     0.07   0.02  -0.12
    21   6     0.09  -0.00   0.12    -0.07   0.07  -0.07     0.03  -0.11  -0.09
    22   6    -0.01   0.02  -0.11    -0.02   0.09   0.08     0.06  -0.08   0.05
    23   6     0.03  -0.00   0.01     0.00   0.05  -0.05    -0.05  -0.07  -0.02
    24   6     0.02   0.03   0.01    -0.02  -0.04   0.02     0.02   0.09  -0.01
    25   6     0.07   0.01   0.05    -0.07   0.10  -0.07     0.06  -0.10  -0.01
    26   6    -0.04   0.02  -0.13     0.07  -0.00   0.08    -0.02   0.04   0.08
    27   1    -0.13   0.02   0.30    -0.16   0.02   0.17     0.04  -0.08   0.21
    28   1    -0.02  -0.02   0.04    -0.04  -0.08  -0.07     0.11   0.12   0.03
    29   1     0.01   0.02   0.02     0.01   0.08   0.03    -0.03  -0.17   0.01
    30   1     0.14   0.06  -0.15     0.19   0.04  -0.10    -0.12  -0.07  -0.17
    31   1     0.09   0.02  -0.06     0.09  -0.10  -0.14    -0.09   0.09   0.01
    32   1    -0.04   0.06   0.19     0.02  -0.09   0.11    -0.07   0.08   0.10
    33   1    -0.07  -0.03   0.29    -0.12   0.07  -0.28    -0.08  -0.03  -0.14
    34   1    -0.05   0.06  -0.09     0.08  -0.03  -0.23     0.09  -0.05  -0.28
    35   1    -0.07  -0.03  -0.29     0.12  -0.07  -0.28     0.08   0.03  -0.14
    36   1    -0.05   0.06   0.09    -0.08   0.03  -0.23    -0.09   0.05  -0.28
    37   1     0.14   0.06   0.15    -0.19  -0.04  -0.10     0.12   0.07  -0.17
    38   1    -0.04   0.06  -0.19    -0.02   0.09   0.11     0.07  -0.08   0.10
    39   1    -0.02  -0.02  -0.04     0.04   0.08  -0.07    -0.11  -0.12   0.03
    40   1     0.01   0.02  -0.02    -0.01  -0.08   0.03     0.03   0.17   0.01
    41   1     0.09   0.02   0.06    -0.09   0.10  -0.14     0.09  -0.09   0.01
    42   1    -0.13   0.02  -0.30     0.16  -0.02   0.17    -0.04   0.08   0.21
                     13                     14                     15
                      A                      B                      A
 Frequencies --    324.1444               327.8511               411.9462
 Red. masses --      4.9133                 4.6406                 5.7635
 Frc consts  --      0.3042                 0.2939                 0.5763
 IR Inten    --      1.9541                 3.6518                 0.4075
  Atom  AN      X      Y      Z        X      Y      Z        X      Y      Z
     1   6    -0.03  -0.04  -0.00     0.02  -0.09   0.02    -0.13  -0.09  -0.05
     2   6     0.01  -0.06  -0.07    -0.02   0.01   0.07    -0.12  -0.11  -0.03
     3   6    -0.03  -0.02   0.05     0.02  -0.12  -0.08    -0.05  -0.04  -0.06
     4   6     0.05  -0.02  -0.06    -0.09  -0.06  -0.04     0.00  -0.08   0.03
     5   6     0.02  -0.07  -0.04    -0.06   0.06  -0.06    -0.03  -0.10  -0.02
     6   6     0.07  -0.04  -0.11    -0.08   0.05  -0.03     0.00  -0.07   0.06
     7   6    -0.04  -0.08   0.16    -0.05   0.03  -0.12    -0.00   0.05  -0.05
     8   6     0.02  -0.07  -0.02    -0.03  -0.01   0.04    -0.03   0.08   0.07
     9   6     0.05  -0.02  -0.06     0.00   0.03   0.03     0.05  -0.02   0.04
    10   6     0.08  -0.03  -0.16    -0.02   0.00   0.11     0.04   0.13   0.04
    11   6     0.02  -0.02   0.14     0.11   0.09   0.04     0.05  -0.04   0.03
    12   6     0.04  -0.01  -0.06     0.04  -0.01   0.06    -0.00   0.20  -0.04
    13   6    -0.02   0.02   0.14     0.11   0.09  -0.04    -0.05   0.04   0.03
    14   6     0.02  -0.00   0.18     0.14   0.04   0.10     0.07  -0.18   0.00
    15   6    -0.02   0.00   0.18     0.14   0.04  -0.10    -0.07   0.18   0.00
    16   6    -0.04   0.01  -0.06     0.04  -0.01  -0.06     0.00  -0.20  -0.04
    17   6    -0.05   0.02  -0.06     0.00   0.03  -0.03    -0.05   0.02   0.04
    18   6    -0.07   0.04  -0.11    -0.08   0.05   0.03    -0.00   0.07   0.06
    19   6    -0.08   0.03  -0.16    -0.02   0.00  -0.11    -0.04  -0.13   0.04
    20   6    -0.05   0.02  -0.06    -0.09  -0.06   0.04    -0.00   0.08   0.03
    21   6    -0.02   0.07  -0.04    -0.06   0.06   0.06     0.03   0.10  -0.02
    22   6    -0.02   0.07  -0.02    -0.03  -0.01  -0.04     0.03  -0.08   0.07
    23   6    -0.01   0.06  -0.07    -0.02   0.01  -0.07     0.12   0.11  -0.03
    24   6     0.03   0.02   0.05     0.02  -0.12   0.08     0.05   0.04  -0.06
    25   6     0.04   0.08   0.16    -0.05   0.03   0.12     0.00  -0.05  -0.05
    26   6     0.03   0.04  -0.00     0.02  -0.09  -0.02     0.13   0.09  -0.05
    27   1    -0.07  -0.03   0.03     0.06  -0.12   0.08    -0.16  -0.07  -0.05
    28   1    -0.01  -0.07  -0.08     0.02   0.06   0.18    -0.15  -0.14  -0.04
    29   1    -0.08  -0.01   0.15     0.05  -0.17  -0.13    -0.02   0.05  -0.12
    30   1     0.06  -0.01  -0.02    -0.20  -0.11  -0.01     0.03  -0.06   0.02
    31   1    -0.11  -0.08   0.40    -0.05   0.01  -0.25     0.09   0.10  -0.08
    32   1    -0.01  -0.09   0.09    -0.03  -0.05   0.04    -0.04   0.02   0.12
    33   1     0.04  -0.00   0.26     0.24   0.01   0.21     0.13  -0.21  -0.00
    34   1     0.05  -0.00  -0.08     0.04  -0.06   0.06     0.01   0.26  -0.10
    35   1    -0.04   0.00   0.26     0.24   0.01  -0.21    -0.13   0.21  -0.00
    36   1    -0.05   0.00  -0.08     0.04  -0.06  -0.06    -0.01  -0.26  -0.10
    37   1    -0.06   0.01  -0.02    -0.20  -0.11   0.01    -0.03   0.06   0.02
    38   1     0.01   0.09   0.09    -0.03  -0.05  -0.04     0.04  -0.02   0.12
    39   1     0.01   0.07  -0.08     0.02   0.06  -0.18     0.15   0.14  -0.04
    40   1     0.08   0.01   0.15     0.05  -0.17   0.13     0.02  -0.05  -0.12
    41   1     0.11   0.08   0.40    -0.05   0.01   0.25    -0.09  -0.10  -0.08
    42   1     0.07   0.03   0.03     0.06  -0.12  -0.08     0.16   0.07  -0.05
                     16                     17                     18
                      B                      B                      A
 Frequencies --    419.9826               437.0819               439.5973
 Red. masses --      4.8253                 4.1022                 3.3512
 Frc consts  --      0.5015                 0.4617                 0.3816
 IR Inten    --      2.4541                 0.9634                 4.4121
  Atom  AN      X      Y      Z        X      Y      Z        X      Y      Z
     1   6     0.11   0.06   0.04     0.06   0.07  -0.06     0.02   0.01  -0.02
     2   6     0.10   0.13  -0.01    -0.04   0.05   0.16    -0.05   0.02   0.12
     3   6    -0.01  -0.00   0.07     0.02   0.04  -0.05     0.04   0.00  -0.08
     4   6    -0.04   0.05  -0.09    -0.10   0.02   0.15    -0.08  -0.00   0.12
     5   6    -0.04   0.13   0.05     0.06   0.05  -0.05     0.05   0.03  -0.11
     6   6    -0.06   0.08  -0.06     0.02   0.01  -0.07     0.02   0.02  -0.05
     7   6    -0.05   0.00   0.08     0.06  -0.00  -0.06     0.04  -0.02  -0.07
     8   6     0.07  -0.05  -0.10     0.03  -0.01   0.08     0.01  -0.04   0.12
     9   6    -0.01  -0.01   0.02     0.02  -0.02  -0.13     0.04   0.01  -0.05
    10   6    -0.00  -0.09  -0.01     0.00  -0.04  -0.02     0.04  -0.03  -0.03
    11   6    -0.02  -0.04   0.06    -0.04  -0.06  -0.04     0.01  -0.00   0.02
    12   6    -0.04  -0.12   0.07    -0.03  -0.05   0.01     0.03  -0.02  -0.06
    13   6    -0.02  -0.04  -0.06    -0.04  -0.06   0.04    -0.01   0.00   0.02
    14   6    -0.02  -0.12   0.05    -0.04  -0.07   0.01     0.01   0.02   0.04
    15   6    -0.02  -0.12  -0.05    -0.04  -0.07  -0.01    -0.01  -0.02   0.04
    16   6    -0.04  -0.12  -0.07    -0.03  -0.05  -0.01    -0.03   0.02  -0.06
    17   6    -0.01  -0.01  -0.02     0.02  -0.02   0.13    -0.04  -0.01  -0.05
    18   6    -0.06   0.08   0.06     0.02   0.01   0.07    -0.02  -0.02  -0.05
    19   6    -0.00  -0.09   0.01     0.00  -0.04   0.02    -0.04   0.03  -0.03
    20   6    -0.04   0.05   0.09    -0.10   0.02  -0.15     0.08   0.00   0.12
    21   6    -0.04   0.13  -0.05     0.06   0.05   0.05    -0.05  -0.03  -0.11
    22   6     0.07  -0.05   0.10     0.03  -0.01  -0.08    -0.01   0.04   0.12
    23   6     0.10   0.13   0.01    -0.04   0.05  -0.16     0.05  -0.02   0.12
    24   6    -0.01  -0.00  -0.07     0.02   0.04   0.05    -0.04  -0.00  -0.08
    25   6    -0.05   0.00  -0.08     0.06  -0.00   0.06    -0.04   0.02  -0.07
    26   6     0.11   0.06  -0.04     0.06   0.07   0.06    -0.02  -0.01  -0.02
    27   1     0.18   0.03   0.03     0.10   0.06  -0.09     0.02   0.00   0.01
    28   1     0.19   0.18  -0.07    -0.13   0.03   0.35    -0.13   0.01   0.34
    29   1    -0.04  -0.11   0.15     0.03   0.02  -0.08     0.06  -0.00  -0.13
    30   1    -0.06   0.02  -0.15    -0.19   0.02   0.30    -0.19  -0.02   0.28
    31   1    -0.16  -0.06   0.08     0.03  -0.02  -0.05    -0.02  -0.05  -0.03
    32   1     0.10  -0.05  -0.23    -0.01   0.03   0.21    -0.04  -0.05   0.31
    33   1     0.01  -0.14   0.07    -0.05  -0.05   0.07     0.01   0.03   0.11
    34   1    -0.06  -0.10   0.15    -0.03  -0.04   0.03     0.04  -0.00  -0.08
    35   1     0.01  -0.14  -0.07    -0.05  -0.05  -0.07    -0.01  -0.03   0.11
    36   1    -0.06  -0.10  -0.15    -0.03  -0.04  -0.03    -0.04   0.00  -0.08
    37   1    -0.06   0.02   0.15    -0.19   0.02  -0.30     0.19   0.02   0.28
    38   1     0.10  -0.05   0.23    -0.01   0.03  -0.21     0.04   0.05   0.31
    39   1     0.19   0.18   0.07    -0.13   0.03  -0.35     0.13  -0.01   0.34
    40   1    -0.04  -0.11  -0.15     0.03   0.02   0.08    -0.06   0.00  -0.13
    41   1    -0.16  -0.06  -0.08     0.03  -0.02   0.05     0.02   0.05  -0.03
    42   1     0.18   0.03  -0.03     0.10   0.06   0.09    -0.02  -0.00   0.01
                     19                     20                     21
                      B                      A                      B
 Frequencies --    451.8207               477.7025               512.3520
 Red. masses --      4.0488                 4.4177                 5.8263
 Frc consts  --      0.4870                 0.5940                 0.9011
 IR Inten    --      1.1766                 1.1287                 1.8773
  Atom  AN      X      Y      Z        X      Y      Z        X      Y      Z
     1   6    -0.02  -0.03  -0.08     0.04  -0.05  -0.06    -0.08  -0.02   0.02
     2   6    -0.05  -0.06   0.02    -0.02   0.03   0.03    -0.05   0.08  -0.04
     3   6    -0.04  -0.01   0.02    -0.03  -0.06   0.05    -0.11  -0.07  -0.12
     4   6     0.01  -0.03   0.01    -0.04  -0.01  -0.03    -0.12  -0.07  -0.02
     5   6     0.00  -0.06   0.02    -0.09   0.06   0.03     0.03   0.06  -0.07
     6   6     0.07  -0.03  -0.10     0.00   0.08  -0.08    -0.06  -0.02  -0.01
     7   6    -0.01   0.02   0.08    -0.08  -0.04  -0.00     0.03   0.10   0.08
     8   6     0.02   0.04  -0.10     0.11  -0.12  -0.03     0.16   0.05   0.02
     9   6     0.04  -0.00  -0.07     0.13   0.01   0.02     0.05  -0.08   0.13
    10   6     0.03   0.05  -0.02     0.15  -0.03   0.11     0.14   0.04  -0.01
    11   6     0.00  -0.02   0.09     0.05  -0.01   0.03    -0.02  -0.14   0.07
    12   6    -0.03   0.07   0.17     0.06   0.06   0.06     0.10   0.07  -0.02
    13   6     0.00  -0.02  -0.09    -0.05   0.01   0.03    -0.02  -0.14  -0.07
    14   6     0.02   0.04   0.15     0.02  -0.02  -0.09    -0.06  -0.01  -0.05
    15   6     0.02   0.04  -0.15    -0.02   0.02  -0.09    -0.06  -0.01   0.05
    16   6    -0.03   0.07  -0.17    -0.06  -0.06   0.06     0.10   0.07   0.02
    17   6     0.04  -0.00   0.07    -0.13  -0.01   0.02     0.05  -0.08  -0.13
    18   6     0.07  -0.03   0.10    -0.00  -0.08  -0.08    -0.06  -0.02   0.01
    19   6     0.03   0.05   0.02    -0.15   0.03   0.11     0.14   0.04   0.01
    20   6     0.01  -0.03  -0.01     0.04   0.01  -0.03    -0.12  -0.07   0.02
    21   6     0.00  -0.06  -0.02     0.09  -0.06   0.03     0.03   0.06   0.07
[truncated: 295,995 more chars]
